# Supplementary material for: The Pattern and Distribution of Deleterious Mutations in Maize
Source: G3 (Bethesda). 2013 Nov 26;4(1):163–71. doi: 10.1534/g3.113.008870 (PMC3887532; doi:10.1534/g3.113.008870)
Supplement: Supporting Information [file supp_g3.113.008870_FileS3.zip]

Archive with 12 entries (11 files):
- Zea20120110_282_imp/
- Zea20120110_282_imp/282_20120110_scv10mF8maf002_mgs_E1pLD5kpUn_imp95_1024_chr1.hmp.txt
- Zea20120110_282_imp/GBSGenosDataReleaseConditions.txt
- Zea20120110_282_imp/282_20120110_scv10mF8maf002_mgs_E1pLD5kpUn_imp95_1024_chr4.hmp.txt
- Zea20120110_282_imp/282_20120110_scv10mF8maf002_mgs_E1pLD5kpUn_imp95_1024_chr8.hmp.txt
- Zea20120110_282_imp/282_20120110_scv10mF8maf002_mgs_E1pLD5kpUn_imp95_1024_chr7.hmp.txt
- Zea20120110_282_imp/282_20120110_scv10mF8maf002_mgs_E1pLD5kpUn_imp95_1024_chr6.hmp.txt
- Zea20120110_282_imp/282_20120110_scv10mF8maf002_mgs_E1pLD5kpUn_imp95_1024_chr10.hmp.txt
- Zea20120110_282_imp/282_20120110_scv10mF8maf002_mgs_E1pLD5kpUn_imp95_1024_chr9.hmp.txt
- Zea20120110_282_imp/282_20120110_scv10mF8maf002_mgs_E1pLD5kpUn_imp95_1024_chr5.hmp.txt
- Zea20120110_282_imp/282_20120110_scv10mF8maf002_mgs_E1pLD5kpUn_imp95_1024_chr3.hmp.txt
- Zea20120110_282_imp/282_20120110_scv10mF8maf002_mgs_E1pLD5kpUn_imp95_1024_chr2.hmp.txt
