# Supplementary material for: The Pattern and Distribution of Deleterious Mutations in Maize
Source: G3 (Bethesda). 2013 Nov 26;4(1):163–71. doi: 10.1534/g3.113.008870 (PMC3887532; doi:10.1534/g3.113.008870)
Supplement: Supporting Information [file supp_g3.113.008870_FileS3.zip › Zea20120110_282_imp/282_20120110_scv10mF8maf002_mgs_E1pLD5kpUn_imp95_1024_chr1.hmp.txt]

rs#	alleles	chrom	pos	strand	assembly#	center	protLSID	assayLSID	panelLSID	QCcode	33-16	38-11	4226	4722	A188	A214N	A239	A272	A441-5	A554	A556	A6	A619	A632	A634	A635	A641	A654	A659	A661	A679	A680	A682	Ab28A	B10	B103	B104	B105	B109	B115	B14A	B164	B2-good	B37	B46	B52	B57	B64	B68
S1_2111	C/T	1	2111	+	NA	NA	NA	NA	NA	NA	C	C	N	C	C	C	C	C	N	C	C	N	C	C	C	C	C	C	C	C	C	C	C	N	C	C	Y	C	C	C	C	C	C	C	C	C	N	C	C
S1_10097	C/G	1	10097	+	NA	NA	NA	NA	NA	NA	C	C	C	C	C	C	C	C	C	G	C	C	C	C	C	C	C	G	C	C	C	C	C	C	C	C	C	C	C	C	C	C	C	C	C	C	C	C	C
S1_10390	G/A	1	10390	+	NA	NA	NA	NA	NA	NA	G	G	G	G	G	G	G	G	G	G	G	G	G	G	G	G	G	G	G	G	G	G	G	G	G	G	G	G	G	G	G	G	G	G	G	G	G	G	G
S1_10590	T/A	1	10590	+	NA	NA	NA	NA	NA	NA	T	T	T	T	T	T	T	T	T	T	T	T	T	T	T	T	T	T	T	T	T	T	T	T	T	T	T	T	T	T	T	T	T	T	T	T	T	T	T
S1_10638	G/T	1	10638	+	NA	NA	NA	NA	NA	NA	G	G	G	G	G	G	K	G	G	G	G	G	G	G	G	G	G	G	G	G	G	G	G	T	G	G	G	G	G	G	G	G	G	G	G	G	G	G	G
S1_128373	C/T	1	128373	+	NA	NA	NA	NA	NA	NA	C	C	C	C	C	C	Y	C	C	C	C	C	C	C	C	C	C	C	C	C	C	C	C	Y	C	C	C	C	C	C	C	C	C	C	C	C	C	C	C
S1_130504	G/A	1	130504	+	NA	NA	NA	NA	NA	NA	G	G	G	G	G	G	R	G	G	G	G	G	G	G	G	G	G	G	G	G	G	G	G	N	G	G	G	G	G	G	G	G	G	G	G	G	G	G	G
S1_131780	C/T	1	131780	+	NA	NA	NA	NA	NA	NA	C	C	N	C	C	C	C	N	C	C	C	N	C	C	C	C	C	C	C	C	C	C	C	N	C	C	C	C	C	C	C	C	N	C	C	N	N	N	C
S1_145326	C/T	1	145326	+	NA	NA	NA	NA	NA	NA	C	C	C	C	C	C	C	C	C	C	C	C	C	C	C	C	C	C	C	C	C	C	C	C	C	C	C	C	C	C	C	C	C	C	C	Y	C	C	C
S1_145327	G/T	1	145327	+	NA	NA	NA	NA	NA	NA	G	G	G	G	G	G	G	G	G	G	G	G	G	G	G	G	G	G	G	G	G	G	G	G	G	G	G	G	G	G	G	G	G	G	G	K	G	G	G
S1_149467	T/G	1	149467	+	NA	NA	NA	NA	NA	NA	T	K	T	T	T	T	T	T	T	T	T	T	T	T	T	T	T	T	T	T	T	T	K	T	T	T	T	T	T	T	T	T	T	T	T	T	T	T	T
S1_157618	C/G	1	157618	+	NA	NA	NA	NA	NA	NA	C	C	N	C	C	C	C	N	C	C	C	C	C	C	C	C	C	C	C	C	C	C	C	N	C	C	C	C	C	C	C	C	N	C	C	C	N	C	C
S1_161953	C/T	1	161953	+	NA	NA	NA	NA	NA	NA	C	C	C	C	C	C	C	C	C	C	C	N	C	C	C	C	Y	C	C	C	C	C	C	T	C	C	C	C	C	C	C	C	N	C	C	C	N	C	C
S1_216988	G/A	1	216988	+	NA	NA	NA	NA	NA	NA	G	G	G	G	G	G	G	G	G	G	G	G	G	G	G	G	G	G	G	G	G	G	G	G	G	G	G	G	G	G	G	G	G	G	G	N	N	G	G
S1_222471	C/T	1	222471	+	NA	NA	NA	NA	NA	NA	C	C	C	C	C	C	C	C	Y	C	C	C	C	C	C	C	C	C	C	T	C	C	T	C	C	C	C	C	C	C	C	T	C	C	C	C	N	C	C
S1_222473	T/C	1	222473	+	NA	NA	NA	NA	NA	NA	T	T	T	T	T	T	T	T	T	T	T	T	T	T	T	T	T	T	T	T	T	T	T	T	T	T	Y	T	T	T	T	T	T	T	T	T	N	T	T
S1_222541	A/T	1	222541	+	NA	NA	NA	NA	NA	NA	A	A	A	A	A	A	A	A	A	A	A	A	A	A	A	A	A	A	A	A	A	A	A	A	A	A	W	W	A	A	A	A	A	A	A	A	A	A	A
S1_222588	T/C	1	222588	+	NA	NA	NA	NA	NA	NA	T	T	T	T	T	T	Y	Y	T	T	T	T	T	T	T	T	T	T	T	T	T	T	T	T	T	T	Y	Y	T	T	T	T	T	T	T	T	T	T	T
S1_222627	G/A	1	222627	+	NA	NA	NA	NA	NA	NA	G	G	G	G	G	G	G	G	G	G	G	G	G	G	G	G	R	G	G	G	G	G	G	A	G	G	G	G	G	G	G	G	G	G	G	G	G	G	G
S1_222651	C/T	1	222651	+	NA	NA	NA	NA	NA	NA	C	C	C	C	C	C	C	C	C	C	C	C	C	C	C	C	Y	C	C	C	C	C	C	T	C	C	Y	C	C	C	C	C	C	C	C	C	C	C	C
S1_222682	C/T	1	222682	+	NA	NA	NA	NA	NA	NA	C	C	C	C	C	C	C	C	C	C	C	C	C	C	C	C	Y	C	C	C	C	C	C	T	C	C	Y	C	C	C	C	C	C	C	C	C	C	C	C
S1_222879	C/T	1	222879	+	NA	NA	NA	NA	NA	NA	C	C	C	C	C	C	C	C	N	C	C	N	C	C	C	C	C	C	C	C	C	C	C	C	C	C	C	C	C	C	C	C	N	C	C	C	C	C	C
S1_224609	G/T	1	224609	+	NA	NA	NA	NA	NA	NA	G	G	G	G	G	G	K	G	G	G	G	G	G	G	G	G	K	G	G	G	G	G	G	G	G	G	G	G	G	G	G	G	G	G	G	G	N	G	G
S1_237585	A/G	1	237585	+	NA	NA	NA	NA	NA	NA	A	A	A	A	A	A	A	A	A	A	A	N	A	A	A	A	A	A	A	A	A	A	A	A	A	A	A	A	A	N	A	A	N	A	A	N	N	A	A
S1_239225	G/C	1	239225	+	NA	NA	NA	NA	NA	NA	G	G	C	C	G	G	G	C	G	G	N	N	G	G	G	G	G	G	G	G	G	G	G	N	G	G	G	G	G	G	G	G	G	G	N	G	G	C	G
S1_263619	G/A	1	263619	+	NA	NA	NA	NA	NA	NA	G	G	G	G	G	G	G	G	N	G	G	G	G	G	G	G	G	G	G	G	G	G	G	N	G	G	G	G	G	N	G	G	G	G	A	G	G	G	G
S1_263664	T/G	1	263664	+	NA	NA	NA	NA	NA	NA	T	T	T	T	T	T	T	T	N	T	T	T	T	T	T	T	T	T	T	T	T	T	T	N	T	T	T	T	T	N	T	T	T	T	T	T	T	T	T
S1_264847	T/G	1	264847	+	NA	NA	NA	NA	NA	NA	T	T	T	G	T	T	T	T	T	T	T	N	T	T	T	T	T	T	T	T	T	T	T	N	T	T	T	T	T	N	T	T	T	T	T	N	T	T	T
S1_267848	C/A	1	267848	+	NA	NA	NA	NA	NA	NA	C	C	C	C	C	C	C	C	C	C	C	N	C	C	C	C	C	C	C	C	C	C	C	N	C	C	C	C	C	C	C	C	C	C	C	N	N	C	C
S1_517642	C/G	1	517642	+	NA	NA	NA	NA	NA	NA	C	C	C	C	C	C	C	C	C	C	C	G	C	C	C	C	C	C	C	C	C	C	C	C	C	C	C	C	C	C	C	C	C	C	C	C	C	C	C
S1_623890	C/T	1	623890	+	NA	NA	NA	NA	NA	NA	T	N	N	T	C	T	N	N	N	C	T	C	C	T	T	T	C	C	T	T	C	C	C	N	Y	Y	T	N	C	N	T	N	N	T	T	N	N	C	T
S1_623928	G/A	1	623928	+	NA	NA	NA	NA	NA	NA	G	G	G	G	G	G	G	G	N	G	G	G	G	G	G	G	G	G	G	G	G	G	G	N	G	G	G	G	G	G	G	G	G	G	G	N	N	G	G
S1_644654	G/C	1	644654	+	NA	NA	NA	NA	NA	NA	G	G	N	G	G	G	G	N	N	G	G	C	G	S	G	G	G	G	G	G	G	G	G	N	G	G	G	G	G	G	G	G	G	G	G	G	N	S	G
S1_644966	C/A	1	644966	+	NA	NA	NA	NA	NA	NA	C	C	C	C	C	C	C	M	C	C	C	C	C	C	C	C	C	C	C	C	C	C	C	C	C	C	C	C	C	C	C	C	C	C	C	C	C	C	C
S1_645264	T/C	1	645264	+	NA	NA	NA	NA	NA	NA	T	T	N	T	T	T	T	N	T	T	T	T	T	T	T	T	T	T	T	T	T	T	T	T	T	T	T	T	T	T	T	T	T	T	T	N	N	T	T
S1_650740	C/G	1	650740	+	NA	NA	NA	NA	NA	NA	C	C	G	C	C	C	C	N	N	C	C	C	C	C	C	C	C	C	C	C	C	C	C	N	C	C	C	C	C	C	C	C	C	C	C	N	C	C	C
S1_657617	C/T	1	657617	+	NA	NA	NA	NA	NA	NA	C	C	C	C	C	C	C	C	C	C	C	C	C	C	C	C	C	C	C	C	C	C	C	C	C	C	C	C	C	C	C	C	C	C	C	C	C	C	C
S1_658091	G/T	1	658091	+	NA	NA	NA	NA	NA	NA	G	G	G	G	G	G	G	G	G	G	G	G	G	G	G	G	G	G	G	G	G	G	G	G	G	G	G	G	G	G	G	G	G	G	G	G	G	G	G
S1_682515	A/G	1	682515	+	NA	NA	NA	NA	NA	NA	A	A	A	A	A	A	A	R	A	A	A	A	A	A	A	A	A	A	A	A	A	A	A	A	A	A	A	A	A	A	A	A	A	A	A	A	A	A	A
S1_709355	G/A	1	709355	+	NA	NA	NA	NA	NA	NA	G	G	N	G	G	G	G	N	G	G	G	G	G	G	G	G	G	G	G	G	G	G	G	G	G	G	G	G	G	G	G	G	G	G	G	G	N	N	G
S1_768338	A/G	1	768338	+	NA	NA	NA	NA	NA	NA	A	A	A	A	A	A	A	A	A	A	A	A	A	A	A	A	A	A	A	A	A	A	A	A	A	A	A	A	A	A	A	A	A	A	A	A	A	A	A
S1_950551	C/T	1	950551	+	NA	NA	NA	NA	NA	NA	C	C	C	C	C	C	C	C	Y	C	C	C	C	C	C	C	C	C	C	T	C	C	Y	C	C	C	C	C	C	C	C	C	C	C	C	C	N	C	C
S1_950580	C/T	1	950580	+	NA	NA	NA	NA	NA	NA	C	C	C	C	C	C	C	C	C	C	C	C	C	C	C	C	C	C	C	C	C	C	C	C	C	C	C	C	C	C	C	C	C	C	C	C	N	C	C
S1_982399	C/T	1	982399	+	NA	NA	NA	NA	NA	NA	C	C	C	C	C	C	C	C	C	C	C	C	C	C	C	C	C	C	N	C	C	C	C	C	Y	T	C	C	C	C	C	C	N	T	C	C	C	C	C
S1_982989	C/T	1	982989	+	NA	NA	NA	NA	NA	NA	C	C	C	C	C	C	C	C	C	T	C	N	C	C	C	C	C	T	C	C	C	C	C	C	C	C	C	C	C	C	C	C	C	C	C	C	C	C	C
S1_985248	G/T	1	985248	+	NA	NA	NA	NA	NA	NA	G	G	G	G	G	G	G	G	G	G	T	G	T	G	G	G	G	G	G	G	T	T	G	N	G	G	G	G	T	T	G	G	G	G	G	G	G	G	G
S1_992572	C/G	1	992572	+	NA	NA	NA	NA	NA	NA	G	G	C	G	N	G	C	G	C	G	C	C	C	G	G	G	C	G	G	C	C	C	C	C	G	G	G	G	C	C	G	C	G	G	G	G	G	C	G
S1_992727	T/C	1	992727	+	NA	NA	NA	NA	NA	NA	T	T	C	T	T	T	T	T	T	T	T	T	T	T	T	T	T	T	T	T	T	T	T	T	T	T	T	T	T	T	T	T	T	T	T	T	T	T	T
S1_992899	G/A	1	992899	+	NA	NA	NA	NA	NA	NA	A	A	G	G	G	A	G	G	G	G	G	G	G	A	A	N	G	G	G	G	G	G	G	G	G	G	G	G	G	G	A	G	G	G	G	G	A	G	N
S1_992927	G/T	1	992927	+	NA	NA	NA	NA	NA	NA	G	G	G	G	G	G	G	G	G	G	G	G	G	G	G	G	G	G	G	G	G	G	G	G	G	G	G	G	G	T	G	G	G	G	G	T	G	G	G
S1_992931	C/T	1	992931	+	NA	NA	NA	NA	NA	NA	C	C	C	C	C	C	C	C	C	C	C	C	C	C	C	C	C	C	C	C	C	C	C	C	C	C	C	C	C	T	C	C	C	C	C	T	C	C	C
S1_992934	T/A	1	992934	+	NA	NA	NA	NA	NA	NA	T	T	T	T	T	T	T	T	T	T	T	T	T	T	T	T	T	T	T	T	T	T	T	T	T	T	T	T	T	A	T	T	T	T	T	A	T	T	T
S1_999236	C/T	1	999236	+	NA	NA	NA	NA	NA	NA	C	C	C	C	C	C	C	C	C	C	C	C	C	C	C	C	C	C	C	C	C	C	C	N	C	C	C	C	C	C	C	C	C	C	C	C	C	C	C
S1_1000282	A/G	1	1000282	+	NA	NA	NA	NA	NA	NA	A	A	A	A	A	A	A	A	A	A	G	A	G	A	A	A	N	A	A	A	G	G	A	A	A	A	A	A	G	G	A	A	A	A	A	R	A	A	A
S1_1001377	A/C	1	1001377	+	NA	NA	NA	NA	NA	NA	A	A	A	A	A	A	A	A	A	A	A	A	A	A	A	A	A	A	A	A	A	A	A	A	A	A	A	A	A	A	A	A	N	A	A	N	N	A	A
S1_1001395	C/A	1	1001395	+	NA	NA	NA	NA	NA	NA	N	C	C	C	C	C	C	C	C	N	C	A	C	C	C	C	C	C	C	C	C	C	C	C	C	C	C	C	C	C	C	C	N	C	C	N	N	C	C
S1_1001511	C/T	1	1001511	+	NA	NA	NA	NA	NA	NA	T	T	C	C	C	T	C	C	C	C	Y	C	C	T	T	T	C	C	C	C	C	C	C	C	C	C	C	C	C	C	T	C	C	C	C	Y	T	C	T
S1_1001551	C/T	1	1001551	+	NA	NA	NA	NA	NA	NA	C	C	C	C	C	C	C	C	C	C	C	C	C	C	C	C	C	C	T	C	C	C	C	C	Y	T	C	C	C	C	C	C	T	T	C	C	C	C	C
S1_1005413	C/G	1	1005413	+	NA	NA	NA	NA	NA	NA	C	C	C	C	C	C	C	C	C	C	C	C	C	C	C	C	C	C	C	C	C	C	C	C	C	C	C	C	C	C	C	C	C	C	C	C	C	C	C
S1_1037094	A/T	1	1037094	+	NA	NA	NA	NA	NA	NA	A	A	A	A	A	A	A	A	A	A	A	A	A	A	A	A	A	A	A	A	A	A	A	A	A	A	A	A	A	N	A	A	N	A	A	N	N	A	A
S1_1041925	A/T	1	1041925	+	NA	NA	NA	NA	NA	NA	A	A	A	A	A	A	A	A	N	A	A	N	A	A	A	A	A	A	A	T	A	A	W	A	A	A	A	A	A	A	A	A	A	A	A	N	N	A	A
S1_1161124	G/A	1	1161124	+	NA	NA	NA	NA	NA	NA	G	G	G	G	G	G	G	G	G	G	G	G	G	G	G	G	G	G	G	G	G	G	G	G	G	G	G	G	G	G	G	G	G	G	G	G	G	G	G
S1_1167768	C/T	1	1167768	+	NA	NA	NA	NA	NA	NA	C	C	C	C	C	C	C	C	C	C	C	C	C	C	C	C	C	C	C	T	C	C	Y	C	C	C	C	C	C	C	C	C	C	C	C	C	C	C	C
S1_1167803	C/T	1	1167803	+	NA	NA	NA	NA	NA	NA	C	T	C	C	C	T	C	C	C	C	C	C	C	T	T	Y	Y	C	C	C	C	C	C	C	C	T	Y	C	C	C	T	C	T	C	C	Y	T	C	T
S1_1168987	G/A	1	1168987	+	NA	NA	NA	NA	NA	NA	G	A	A	G	N	N	G	R	G	A	G	N	G	R	A	G	G	A	A	G	G	G	G	G	G	G	A	A	G	G	G	N	G	G	A	G	N	G	G
S1_1169001	C/T	1	1169001	+	NA	NA	NA	NA	NA	NA	C	C	C	C	C	C	C	C	C	C	C	N	C	C	C	C	C	C	C	C	C	C	C	C	C	C	C	C	C	C	C	C	C	C	C	C	N	C	C
S1_1195312	C/G	1	1195312	+	NA	NA	NA	NA	NA	NA	C	C	C	C	C	C	C	C	C	C	C	C	C	C	C	C	C	C	C	C	C	C	C	G	C	C	C	C	C	C	C	C	C	C	C	C	C	C	C
S1_1195734	G/A	1	1195734	+	NA	NA	NA	NA	NA	NA	G	G	A	G	G	G	G	G	G	A	G	G	G	G	G	G	G	A	G	G	G	G	G	N	G	G	G	G	G	G	G	A	G	G	A	G	N	G	G
S1_1198640	G/A	1	1198640	+	NA	NA	NA	NA	NA	NA	G	G	G	G	G	G	G	G	G	G	G	G	G	G	G	G	G	G	G	G	G	G	G	G	G	G	G	G	G	G	G	G	G	G	G	G	G	G	G
S1_1201921	A/G	1	1201921	+	NA	NA	NA	NA	NA	NA	G	G	A	A	R	G	A	A	A	A	A	A	A	G	G	R	A	A	G	A	A	A	A	A	R	G	A	A	A	A	G	A	G	R	A	A	G	A	G
S1_1202405	C/T	1	1202405	+	NA	NA	NA	NA	NA	NA	C	C	N	C	C	C	Y	N	N	C	C	C	C	C	C	C	C	C	C	C	C	C	C	N	C	C	C	C	C	C	C	C	N	C	C	N	N	C	C
S1_1301328	C/T	1	1301328	+	NA	NA	NA	NA	NA	NA	C	C	C	C	C	C	C	C	C	C	C	N	C	C	C	C	C	T	C	C	C	C	C	C	C	C	C	C	C	C	C	C	C	C	T	N	C	C	C
S1_1466736	T/G	1	1466736	+	NA	NA	NA	NA	NA	NA	G	G	T	T	K	G	T	T	T	T	T	T	T	G	G	G	T	T	G	T	T	T	T	T	K	G	T	N	T	T	G	T	G	T	T	T	G	T	G
S1_1467127	C/T	1	1467127	+	NA	NA	NA	NA	NA	NA	T	T	C	C	C	T	C	C	C	C	C	C	C	T	T	T	C	C	C	C	C	C	C	N	C	T	T	N	C	C	T	C	N	C	C	C	T	C	T
S1_1467595	T/A	1	1467595	+	NA	NA	NA	NA	NA	NA	T	T	N	T	T	T	T	T	T	T	T	N	W	W	T	T	A	T	T	T	T	T	T	T	T	T	T	N	T	T	T	T	N	T	T	T	N	T	T
S1_1467596	T/C	1	1467596	+	NA	NA	NA	NA	NA	NA	T	T	N	T	T	T	T	T	T	T	T	N	Y	Y	T	T	C	T	T	T	T	T	T	T	T	T	T	N	T	T	T	T	N	T	T	T	N	T	T
S1_1491376	T/C	1	1491376	+	NA	NA	NA	NA	NA	NA	T	T	T	T	T	T	T	T	T	T	T	T	T	T	T	T	T	T	T	T	T	T	T	T	T	T	T	T	T	T	T	T	T	T	T	T	T	T	T
S1_1519326	G/A	1	1519326	+	NA	NA	NA	NA	NA	NA	G	G	G	G	G	G	G	G	G	G	G	N	G	G	G	G	G	G	G	G	G	G	G	N	G	G	G	G	G	N	G	G	G	G	G	G	N	N	G
S1_1520330	G/A	1	1520330	+	NA	NA	NA	NA	NA	NA	G	G	G	G	G	G	G	G	G	G	G	G	G	G	G	G	G	G	G	G	G	G	G	G	G	G	G	G	G	G	G	G	N	G	G	G	N	G	G
S1_1520387	A/G	1	1520387	+	NA	NA	NA	NA	NA	NA	N	A	A	A	A	A	A	A	A	A	A	A	A	A	A	A	A	A	A	A	A	A	A	A	A	A	A	R	A	A	A	A	N	A	R	A	N	A	A
S1_1568024	G/A	1	1568024	+	NA	NA	NA	NA	NA	NA	G	G	G	G	G	G	G	G	G	G	G	G	G	G	G	G	G	G	G	G	G	G	G	G	G	G	G	G	G	G	G	G	G	G	R	G	N	G	G
S1_1603181	G/A	1	1603181	+	NA	NA	NA	NA	NA	NA	G	G	G	G	G	G	G	G	G	G	G	G	G	G	G	G	G	G	G	G	G	G	G	G	G	G	G	G	G	G	G	G	G	G	G	G	N	G	G
S1_1603202	G/A	1	1603202	+	NA	NA	NA	NA	NA	NA	G	G	G	G	G	G	G	G	G	G	G	G	G	G	G	G	G	A	G	G	G	G	G	G	G	G	G	G	G	G	G	G	G	G	G	G	N	G	G
S1_1665215	G/C	1	1665215	+	NA	NA	NA	NA	NA	NA	G	G	G	C	G	G	G	G	G	G	G	G	G	G	G	G	G	G	G	G	G	G	G	G	G	G	G	G	G	G	G	G	G	G	G	G	G	G	G
S1_1665421	C/A	1	1665421	+	NA	NA	NA	NA	NA	NA	A	A	C	C	C	A	C	C	C	C	C	C	C	A	A	N	C	C	C	C	C	C	C	N	C	C	C	C	C	C	A	C	C	C	C	C	A	C	A
S1_1665424	C/A	1	1665424	+	NA	NA	NA	NA	NA	NA	N	A	N	C	C	A	M	N	N	C	C	N	C	C	A	A	M	C	A	N	A	A	C	A	A	C	C	M	A	C	A	C	C	A	C	N	N	C	A
S1_1665430	A/C	1	1665430	+	NA	NA	NA	NA	NA	NA	N	C	N	A	A	C	M	N	N	A	A	N	A	A	C	C	M	A	C	N	C	C	A	C	C	A	A	M	C	A	C	A	A	C	A	N	N	A	C
S1_1666173	C/T	1	1666173	+	NA	NA	NA	NA	NA	NA	T	T	C	T	C	T	C	C	C	T	C	C	T	T	T	T	C	T	C	C	C	C	C	N	C	C	T	T	C	T	T	N	C	C	C	T	T	C	T
S1_1666190	C/G	1	1666190	+	NA	NA	NA	NA	NA	NA	G	G	C	G	C	G	C	C	C	G	C	G	G	G	G	G	C	G	C	C	C	C	C	N	C	C	G	G	C	G	G	N	C	C	C	G	G	G	G
S1_1666191	C/G	1	1666191	+	NA	NA	NA	NA	NA	NA	C	C	G	C	G	C	G	G	G	C	G	C	C	C	C	C	G	C	G	G	G	G	G	N	G	G	C	C	G	C	C	N	G	G	G	C	C	C	C
S1_1666192	G/T	1	1666192	+	NA	NA	NA	NA	NA	NA	G	G	T	G	T	G	T	T	T	G	T	G	G	G	G	G	T	G	T	T	T	T	T	N	T	T	G	G	T	G	G	N	T	T	T	G	G	G	G
S1_1666193	A/T	1	1666193	+	NA	NA	NA	NA	NA	NA	T	T	A	T	A	T	A	A	A	T	A	T	T	T	T	T	A	T	A	A	A	A	A	N	A	A	T	T	A	T	T	N	A	A	A	T	T	T	T
S1_1666304	T/A	1	1666304	+	NA	NA	NA	NA	NA	NA	T	T	T	T	T	T	T	T	T	T	T	N	T	T	T	T	T	T	T	T	T	T	T	T	T	T	T	T	T	A	T	T	T	T	T	N	N	T	T
S1_1686778	A/T	1	1686778	+	NA	NA	NA	NA	NA	NA	T	A	A	A	A	A	A	A	A	A	A	A	W	A	A	A	A	A	A	A	A	A	A	T	A	A	A	A	A	A	A	A	A	A	A	A	A	A	A
S1_1693184	G/A	1	1693184	+	NA	NA	NA	NA	NA	NA	G	G	G	G	G	G	G	G	G	G	G	N	G	G	G	G	G	G	G	G	G	G	G	N	G	G	G	G	G	G	G	G	G	G	G	N	N	G	G
S1_1695275	G/A	1	1695275	+	NA	NA	NA	NA	NA	NA	G	G	N	G	G	G	G	N	N	G	G	N	G	G	G	G	G	G	G	G	G	G	G	N	G	G	G	G	G	G	G	G	G	G	G	G	N	G	G
S1_1704721	G/A	1	1704721	+	NA	NA	NA	NA	NA	NA	G	G	G	G	G	G	G	G	G	G	G	N	G	G	G	G	G	G	G	G	G	G	G	N	G	G	G	G	G	N	G	G	G	G	G	G	N	G	G
S1_1748915	C/T	1	1748915	+	NA	NA	NA	NA	NA	NA	C	N	N	C	C	C	C	C	C	C	C	N	C	C	C	C	C	C	C	C	C	C	C	C	C	C	C	C	C	C	C	C	C	C	C	C	N	C	C
S1_1748926	G/A	1	1748926	+	NA	NA	NA	NA	NA	NA	G	N	N	G	G	G	G	G	G	G	G	N	G	G	G	G	G	G	G	G	G	G	G	G	G	G	G	G	G	G	G	G	G	G	G	G	N	G	G
S1_1749020	A/T	1	1749020	+	NA	NA	NA	NA	NA	NA	A	N	N	A	A	A	A	A	A	A	A	N	A	A	A	A	A	A	A	A	A	A	A	A	A	A	A	A	A	A	A	A	N	A	A	N	N	N	A
S1_1763220	C/T	1	1763220	+	NA	NA	NA	NA	NA	NA	C	C	C	C	C	C	C	C	C	C	C	T	C	C	C	C	C	C	C	C	C	C	C	C	C	C	C	C	C	C	C	C	C	C	C	C	C	C	C
S1_1763292	T/C	1	1763292	+	NA	NA	NA	NA	NA	NA	C	C	T	T	T	C	T	T	T	C	T	T	T	C	C	C	T	Y	T	T	T	T	T	T	T	T	C	C	T	T	C	T	T	T	T	Y	C	T	C
S1_1763337	G/T	1	1763337	+	NA	NA	NA	NA	NA	NA	G	G	T	G	T	G	N	G	G	G	T	G	T	G	G	G	T	G	T	T	T	T	T	T	T	T	G	G	T	T	G	N	T	T	T	K	G	G	G
S1_1763359	A/G	1	1763359	+	NA	NA	NA	NA	NA	NA	G	A	A	A	A	A	A	A	A	G	A	A	A	A	A	A	A	G	A	A	A	A	A	A	A	A	A	A	A	A	A	A	A	A	A	A	A	A	A
S1_1763397	A/G	1	1763397	+	NA	NA	NA	NA	NA	NA	A	G	A	A	A	G	A	A	A	A	A	A	A	G	G	G	A	A	A	A	A	A	A	R	A	A	G	G	A	A	G	N	A	A	A	G	G	A	G
S1_1763421	G/T	1	1763421	+	NA	NA	NA	NA	NA	NA	G	G	T	G	T	G	N	G	G	G	T	G	T	G	G	G	T	G	T	T	T	T	T	G	T	T	G	G	T	T	G	G	T	T	T	G	N	G	G
S1_1764058	C/A	1	1764058	+	NA	NA	NA	NA	NA	NA	C	C	C	C	C	C	C	M	C	C	C	C	C	C	C	C	C	C	C	C	C	C	C	C	C	C	C	C	C	C	C	C	C	C	C	C	C	C	C
S1_1780149	C/T	1	1780149	+	NA	NA	NA	NA	NA	NA	T	C	C	C	C	T	C	T	C	C	C	T	Y	T	T	T	C	C	T	C	C	C	C	C	C	C	T	T	C	C	T	C	C	C	C	C	C	T	T
S1_1780150	C/T	1	1780150	+	NA	NA	NA	NA	NA	NA	T	C	C	C	C	T	C	T	C	C	C	T	N	T	T	T	C	C	C	C	C	C	C	C	C	C	N	T	C	C	N	C	C	C	C	C	C	T	T
S1_1780188	G/A	1	1780188	+	NA	NA	NA	NA	NA	NA	A	G	G	G	G	A	G	A	G	G	G	A	N	A	A	A	G	G	G	G	G	G	G	G	G	G	A	A	G	G	N	G	G	G	G	G	G	A	A
S1_1780376	A/C	1	1780376	+	NA	NA	NA	NA	NA	NA	A	A	A	A	A	A	A	A	A	A	A	A	A	A	A	A	A	A	A	A	A	A	A	A	A	A	A	A	A	A	A	A	A	A	A	A	A	A	A
S1_1780378	G/T	1	1780378	+	NA	NA	NA	NA	NA	NA	G	G	G	G	G	G	G	G	G	G	G	G	G	G	G	G	G	G	G	G	G	G	G	G	G	G	G	G	G	G	G	G	G	G	G	G	G	G	G
S1_1780379	G/C	1	1780379	+	NA	NA	NA	NA	NA	NA	G	G	G	G	G	G	G	G	G	G	G	G	G	G	G	G	G	G	G	G	G	G	G	G	G	G	G	G	G	G	G	G	G	G	G	G	G	G	G
S1_1780412	G/T	1	1780412	+	NA	NA	NA	NA	NA	NA	G	G	G	G	G	G	G	G	G	G	G	G	G	G	G	G	G	G	K	G	G	G	G	G	G	G	G	G	G	G	G	G	G	G	G	G	N	G	G
S1_1780418	A/G	1	1780418	+	NA	NA	NA	NA	NA	NA	A	A	A	A	A	A	R	G	A	A	A	G	A	A	A	A	A	A	A	G	A	A	A	A	A	A	A	A	A	G	A	R	A	A	G	A	A	R	A
S1_1782275	G/A	1	1782275	+	NA	NA	NA	NA	NA	NA	G	G	G	G	G	G	G	G	G	G	G	G	G	G	G	G	G	G	G	G	G	G	G	G	G	G	G	G	G	G	G	G	G	G	G	G	G	G	G
S1_1782554	T/G	1	1782554	+	NA	NA	NA	NA	NA	NA	T	T	T	T	T	T	T	T	T	T	T	T	K	T	T	T	T	T	T	T	T	T	T	T	T	T	T	T	T	T	T	T	T	T	T	T	T	K	T
S1_1787632	A/G	1	1787632	+	NA	NA	NA	NA	NA	NA	A	G	A	A	A	A	A	A	N	A	A	N	A	A	A	A	A	A	A	A	A	A	A	N	A	A	A	A	A	A	A	A	A	A	A	N	G	A	A
S1_1792063	C/T	1	1792063	+	NA	NA	NA	NA	NA	NA	N	C	C	C	C	C	C	C	C	C	C	C	C	C	C	C	C	C	C	C	C	C	C	C	C	C	C	C	C	C	C	C	C	C	C	C	C	N	C
S1_1804226	T/C	1	1804226	+	NA	NA	NA	NA	NA	NA	T	T	C	C	T	T	T	C	T	C	C	N	T	Y	T	T	T	N	C	N	N	N	T	C	C	Y	C	C	T	T	T	C	N	C	T	T	T	T	T
S1_1804228	G/A	1	1804228	+	NA	NA	NA	NA	NA	NA	G	G	A	A	G	G	G	A	G	A	A	N	G	G	G	G	G	N	A	N	N	N	G	A	A	G	A	A	G	G	G	A	N	A	G	G	G	G	G
S1_1804236	A/C	1	1804236	+	NA	NA	NA	NA	NA	NA	N	A	A	A	A	A	A	A	A	A	A	N	A	A	A	A	A	A	A	A	A	A	A	A	A	A	A	A	A	A	A	A	N	A	A	A	A	A	A
S1_1804237	G/A	1	1804237	+	NA	NA	NA	NA	NA	NA	A	A	G	G	A	A	A	G	A	G	G	N	A	R	A	A	A	N	G	N	N	N	A	G	G	G	G	G	A	N	A	G	N	G	A	A	A	A	A
S1_1860032	C/T	1	1860032	+	NA	NA	NA	NA	NA	NA	C	C	C	C	C	C	C	C	C	C	C	C	C	C	C	C	C	C	C	C	C	C	C	N	C	C	C	C	C	C	C	C	C	C	C	C	C	C	C
S1_1860363	C/T	1	1860363	+	NA	NA	NA	NA	NA	NA	N	C	N	N	C	N	C	T	C	T	C	C	C	N	C	C	C	T	C	C	C	C	C	N	T	C	C	C	N	C	C	C	T	T	C	C	N	C	C
S1_1880687	G/C	1	1880687	+	NA	NA	NA	NA	NA	NA	G	G	G	G	N	G	G	G	C	C	G	G	G	G	G	G	G	C	G	C	C	C	G	G	S	G	G	G	N	G	G	G	G	G	G	G	N	G	G
S1_1880698	T/A	1	1880698	+	NA	NA	NA	NA	NA	NA	T	T	T	T	T	T	T	T	T	T	A	T	T	T	T	T	T	T	T	T	T	T	T	T	T	T	T	T	T	T	T	T	T	T	T	T	N	N	T
S1_1880700	G/C	1	1880700	+	NA	NA	NA	NA	NA	NA	S	G	G	G	N	C	C	G	C	C	G	G	C	C	C	C	G	C	G	C	C	C	C	G	C	C	C	C	C	G	C	G	C	C	G	N	N	N	C
S1_1880827	C/T	1	1880827	+	NA	NA	NA	NA	NA	NA	C	C	C	C	C	C	C	N	C	N	C	C	C	C	C	C	C	Y	C	T	C	C	C	C	C	C	C	C	C	C	C	C	C	C	C	C	N	C	C
S1_1880854	G/A	1	1880854	+	NA	NA	NA	NA	NA	NA	G	G	N	G	G	G	G	N	G	N	G	G	G	G	G	G	G	A	G	A	G	G	G	G	G	G	G	G	G	G	G	G	G	G	G	G	N	G	G
S1_1880866	T/G	1	1880866	+	NA	NA	NA	NA	NA	NA	T	T	T	T	T	T	T	N	T	N	T	T	T	T	T	T	T	K	T	G	T	T	T	T	T	T	T	T	T	T	T	T	T	T	T	T	N	T	T
S1_1881330	A/T	1	1881330	+	NA	NA	NA	NA	NA	NA	A	A	A	A	A	A	A	A	A	A	A	A	A	A	A	A	A	A	A	A	A	A	A	A	A	A	A	A	A	N	A	A	A	A	A	A	A	A	A
S1_1956540	G/A	1	1956540	+	NA	NA	NA	NA	NA	NA	G	G	G	G	G	G	G	G	G	G	G	N	G	G	G	G	G	G	G	G	G	G	G	G	G	G	G	G	G	A	G	G	G	G	G	G	N	N	G
S1_1956886	G/A	1	1956886	+	NA	NA	NA	NA	NA	NA	G	G	N	N	G	G	G	N	G	G	G	G	G	G	G	G	G	G	N	G	G	G	G	G	G	G	G	G	G	N	G	G	N	G	G	N	N	G	G
S1_1957407	T/C	1	1957407	+	NA	NA	NA	NA	NA	NA	T	C	T	C	T	T	T	T	T	T	T	T	C	T	T	T	T	T	C	T	T	T	T	T	T	T	T	T	T	C	T	C	T	T	T	N	C	C	T
S1_1957408	G/A	1	1957408	+	NA	NA	NA	NA	NA	NA	G	G	G	G	G	G	G	G	G	A	G	G	G	G	G	G	G	A	G	A	G	G	G	G	G	G	G	G	G	G	G	G	N	G	G	G	G	G	G
S1_1965798	T/C	1	1965798	+	NA	NA	NA	NA	NA	NA	T	T	T	T	T	T	T	T	T	T	C	T	T	T	T	T	Y	T	T	T	T	T	C	N	T	T	T	T	T	T	T	T	T	T	T	C	T	T	T
S1_1965882	G/A	1	1965882	+	NA	NA	NA	NA	NA	NA	G	G	N	G	G	G	G	R	G	G	A	N	G	G	G	G	R	G	G	G	G	G	A	N	G	G	G	G	G	G	G	G	G	G	G	A	G	N	G
S1_1965905	G/T	1	1965905	+	NA	NA	NA	NA	NA	NA	G	G	N	G	G	G	G	K	G	G	T	N	G	G	G	G	K	G	G	G	G	G	T	N	G	G	G	G	G	G	G	G	G	G	G	T	G	N	G
S1_1966842	G/A	1	1966842	+	NA	NA	NA	NA	NA	NA	G	G	G	G	G	G	G	A	G	G	A	G	N	G	G	G	R	G	G	G	G	G	A	N	G	G	G	G	G	G	G	N	G	G	N	A	N	G	G
S1_1966860	T/C	1	1966860	+	NA	NA	NA	NA	NA	NA	T	T	T	T	T	T	T	C	T	T	C	T	N	T	T	T	Y	T	T	T	T	T	C	N	T	T	T	T	T	T	T	N	T	T	N	C	N	T	T
S1_1966873	A/G	1	1966873	+	NA	NA	NA	NA	NA	NA	A	A	A	A	A	A	A	G	A	A	G	A	N	A	A	A	R	A	A	A	A	A	G	N	A	A	A	A	A	A	A	N	A	A	N	G	N	A	A
S1_1967519	A/G	1	1967519	+	NA	NA	NA	NA	NA	NA	A	A	G	A	A	A	A	G	N	A	G	N	N	A	A	A	A	A	A	A	A	A	A	N	A	A	A	A	A	A	A	A	N	A	A	G	A	A	A
S1_1967526	A/C	1	1967526	+	NA	NA	NA	NA	NA	NA	A	A	C	A	A	A	A	C	N	A	C	N	N	A	A	A	A	A	A	A	A	A	A	N	A	A	A	A	A	A	A	A	N	A	A	C	A	A	A
S1_1967744	A/C	1	1967744	+	NA	NA	NA	NA	NA	NA	A	A	N	A	A	A	A	C	N	A	N	N	N	A	A	A	A	A	A	A	A	A	A	N	A	A	A	A	A	A	A	A	A	A	A	N	N	A	A
S1_1968002	A/G	1	1968002	+	NA	NA	NA	NA	NA	NA	G	A	A	A	A	A	R	A	N	G	A	A	G	A	A	A	A	N	A	A	A	A	A	N	R	G	A	A	N	G	A	A	G	G	A	N	N	N	A
S1_1968038	G/A	1	1968038	+	NA	NA	NA	NA	NA	NA	A	G	A	G	N	G	R	R	N	A	A	A	A	G	G	G	G	A	G	G	G	G	A	G	A	A	G	G	N	A	G	G	A	N	G	A	G	G	G
S1_1968074	A/G	1	1968074	+	NA	NA	NA	NA	NA	NA	G	A	G	A	N	A	R	A	N	G	N	G	N	A	A	A	A	G	A	A	A	A	A	A	G	G	A	A	N	G	A	A	G	N	A	A	A	A	A
S1_1968281	G/A	1	1968281	+	NA	NA	NA	NA	NA	NA	A	G	A	G	A	G	R	G	G	A	G	A	A	G	G	G	G	A	G	G	G	G	G	G	A	A	G	G	G	G	G	G	A	A	G	G	G	G	G
S1_1968313	T/C	1	1968313	+	NA	NA	NA	NA	NA	NA	C	T	C	T	C	T	Y	T	T	C	T	C	C	T	T	T	T	C	T	T	T	T	T	T	C	C	T	T	T	T	T	T	C	C	T	T	T	T	T
S1_1968331	G/T	1	1968331	+	NA	NA	NA	NA	NA	NA	T	G	T	G	T	G	K	G	G	T	T	T	T	G	G	G	G	T	G	G	G	G	T	G	T	T	G	G	G	G	G	G	T	T	G	T	G	G	G
S1_1968433	C/T	1	1968433	+	NA	NA	NA	NA	NA	NA	C	C	N	C	C	C	C	C	C	C	T	C	C	C	C	C	C	C	C	C	C	C	T	C	C	C	C	C	C	C	C	C	C	C	C	T	C	C	C
S1_1968676	A/T	1	1968676	+	NA	NA	NA	NA	NA	NA	A	A	A	A	A	A	A	W	A	A	T	A	A	A	A	A	W	A	A	A	A	A	T	A	A	A	A	A	A	A	A	A	A	A	A	T	A	A	A
S1_1968837	C/G	1	1968837	+	NA	NA	NA	NA	NA	NA	C	C	C	C	C	C	C	C	C	C	C	C	C	C	C	C	C	C	C	C	C	C	C	C	C	C	C	C	C	C	C	C	C	C	C	C	C	C	C
S1_1969291	G/T	1	1969291	+	NA	NA	NA	NA	NA	NA	G	G	G	G	G	G	G	G	G	G	G	T	G	G	G	G	G	G	G	G	G	G	G	G	G	G	G	G	G	G	G	G	G	G	G	G	G	G	G
S1_1969762	G/A	1	1969762	+	NA	NA	NA	NA	NA	NA	G	G	G	G	G	G	G	G	G	A	G	N	N	G	G	G	G	A	G	G	G	G	G	G	G	G	G	G	G	A	G	G	G	G	G	G	N	N	G
S1_1969775	C/A	1	1969775	+	NA	NA	NA	NA	NA	NA	C	A	C	M	C	C	C	M	C	C	C	N	C	C	C	C	C	C	A	A	C	C	C	A	C	C	C	C	C	C	C	A	C	C	A	C	N	C	C
S1_1969876	C/A	1	1969876	+	NA	NA	NA	NA	NA	NA	C	A	N	N	C	C	A	N	C	C	A	N	C	C	C	C	N	C	A	A	C	C	A	A	C	C	C	C	C	C	C	A	C	C	A	A	N	C	C
S1_2007648	A/G	1	2007648	+	NA	NA	NA	NA	NA	NA	N	A	N	A	A	A	A	A	N	A	A	N	A	A	R	A	A	A	A	N	A	A	A	N	A	A	A	A	A	A	A	A	A	A	A	A	N	A	A
S1_2007655	C/G	1	2007655	+	NA	NA	NA	NA	NA	NA	N	C	N	C	C	C	C	C	N	C	C	N	C	C	C	C	N	C	C	C	C	C	C	N	C	C	C	C	C	C	C	C	C	C	G	C	N	C	C
S1_2007671	G/T	1	2007671	+	NA	NA	NA	NA	NA	NA	N	G	N	G	G	G	G	G	N	G	G	N	G	G	G	G	N	N	T	G	G	G	G	N	G	G	G	G	G	N	G	G	G	G	T	G	N	G	G
S1_2038458	C/T	1	2038458	+	NA	NA	NA	NA	NA	NA	C	C	C	C	C	T	N	C	C	C	C	N	C	T	T	T	C	C	C	N	T	T	C	N	C	C	T	T	N	C	T	C	N	C	C	C	N	N	T
S1_2038503	C/T	1	2038503	+	NA	NA	NA	NA	NA	NA	C	C	C	C	C	C	C	C	C	C	C	N	C	C	C	C	C	C	C	C	C	C	C	N	C	C	C	C	C	C	C	C	N	C	C	C	N	N	C
S1_2038515	C/G	1	2038515	+	NA	NA	NA	NA	NA	NA	C	G	C	G	C	C	N	C	C	C	C	N	C	C	C	C	C	C	G	N	C	C	C	N	C	C	C	C	C	C	C	G	N	C	C	C	N	N	C
S1_2038895	C/G	1	2038895	+	NA	NA	NA	NA	NA	NA	C	C	C	C	C	C	C	C	C	C	C	N	C	C	C	C	C	C	C	C	C	C	C	C	C	C	C	C	C	C	C	C	C	C	C	N	C	C	C
S1_2043982	C/T	1	2043982	+	NA	NA	NA	NA	NA	NA	C	C	C	C	C	C	C	C	C	C	C	C	C	C	C	C	C	C	C	C	C	C	C	C	C	C	C	C	C	C	C	C	C	C	C	C	C	C	C
S1_2043983	G/A	1	2043983	+	NA	NA	NA	NA	NA	NA	G	G	G	G	G	G	G	G	G	G	G	G	G	G	G	G	G	G	G	G	G	G	G	G	G	G	G	G	G	G	G	G	G	G	G	G	G	G	G
S1_2043987	C/T	1	2043987	+	NA	NA	NA	NA	NA	NA	C	C	C	C	C	C	C	C	C	C	C	C	C	C	C	C	C	C	C	T	C	C	C	N	C	C	C	C	C	C	C	C	C	C	N	N	C	C	C
S1_2044238	G/A	1	2044238	+	NA	NA	NA	NA	NA	NA	A	G	G	G	A	G	G	G	G	A	N	N	G	G	G	A	G	A	G	N	N	N	G	N	A	A	G	G	N	N	G	G	A	A	G	N	G	G	G
S1_2044261	C/T	1	2044261	+	NA	NA	NA	NA	NA	NA	C	T	T	T	C	C	N	T	T	C	N	N	Y	C	C	C	N	C	T	C	C	C	C	N	C	C	T	T	C	N	Y	T	C	C	N	N	T	C	N
S1_2087599	C/T	1	2087599	+	NA	NA	NA	NA	NA	NA	T	T	T	T	T	C	C	T	C	T	C	C	C	C	C	C	C	T	T	C	C	C	C	C	Y	T	C	C	C	T	C	T	C	T	C	C	T	T	C
S1_2088381	C/G	1	2088381	+	NA	NA	NA	NA	NA	NA	C	C	N	C	C	C	C	C	N	C	C	N	C	C	C	C	C	C	C	C	C	C	C	C	C	C	C	C	C	C	C	C	C	C	C	C	C	N	C
S1_2088440	A/G	1	2088440	+	NA	NA	NA	NA	NA	NA	A	A	A	A	A	A	A	A	A	A	A	A	A	A	A	A	A	A	A	A	A	A	A	A	A	A	A	A	A	A	A	A	A	A	A	A	A	A	A
S1_2089434	C/T	1	2089434	+	NA	NA	NA	NA	NA	NA	C	C	C	C	C	C	C	C	C	C	C	C	C	C	C	C	C	C	C	C	C	C	C	C	C	C	C	C	C	C	C	C	C	C	C	C	N	C	C
S1_2089462	G/A	1	2089462	+	NA	NA	NA	NA	NA	NA	G	G	G	G	G	G	G	G	G	G	G	G	G	G	G	G	G	G	G	G	G	G	G	G	G	G	G	G	G	G	G	G	G	G	G	G	N	G	G
S1_2089532	A/G	1	2089532	+	NA	NA	NA	NA	NA	NA	A	G	G	G	A	A	A	A	N	A	A	N	A	A	A	A	A	A	G	A	A	A	A	A	A	G	A	A	A	A	A	R	G	A	A	A	G	A	A
S1_2089549	A/G	1	2089549	+	NA	NA	NA	NA	NA	NA	A	G	G	G	A	A	A	A	N	A	A	N	A	A	A	A	A	A	G	A	A	A	A	A	A	G	A	A	A	A	A	R	G	A	A	A	G	A	A
S1_2089585	C/G	1	2089585	+	NA	NA	NA	NA	NA	NA	C	G	G	G	C	C	C	S	C	C	C	S	C	C	C	C	C	C	G	C	C	C	C	C	C	G	C	C	C	C	C	G	C	C	C	C	G	C	C
S1_2089827	G/A	1	2089827	+	NA	NA	NA	NA	NA	NA	G	G	G	G	G	G	G	G	G	G	G	G	G	G	G	G	G	G	G	G	G	G	G	G	G	G	G	G	G	G	G	G	G	G	G	G	G	G	G
S1_2091448	C/G	1	2091448	+	NA	NA	NA	NA	NA	NA	G	C	C	C	G	G	C	G	C	G	C	C	C	G	G	G	S	G	C	C	G	G	C	C	G	C	G	G	G	C	G	C	G	G	C	C	C	G	G
S1_2091497	G/A	1	2091497	+	NA	NA	NA	NA	NA	NA	G	G	G	G	G	G	G	G	G	G	G	G	G	G	G	G	G	G	G	G	G	G	G	G	G	G	G	G	G	G	G	G	A	G	G	G	G	G	G
S1_2092674	T/C	1	2092674	+	NA	NA	NA	NA	NA	NA	T	T	T	T	T	T	T	T	C	T	T	T	T	T	T	T	T	T	T	T	T	T	T	T	T	T	T	T	T	T	T	T	T	Y	T	T	T	T	T
S1_2093451	G/C	1	2093451	+	NA	NA	NA	NA	NA	NA	G	G	G	G	G	G	G	G	G	G	G	G	G	G	G	G	G	G	G	G	G	G	G	G	G	G	G	G	G	G	G	G	G	G	G	G	G	G	G
S1_2093469	A/C	1	2093469	+	NA	NA	NA	NA	NA	NA	A	A	A	A	A	A	A	A	A	A	A	A	A	A	A	A	A	A	A	A	A	A	A	A	A	A	A	A	A	A	A	A	C	A	A	A	A	A	A
S1_2096518	C/T	1	2096518	+	NA	NA	NA	NA	NA	NA	C	C	C	C	C	C	C	C	C	C	C	C	C	C	C	C	C	C	C	C	C	C	C	C	C	C	C	C	C	C	C	C	C	C	C	C	C	C	C
S1_2099417	C/T	1	2099417	+	NA	NA	NA	NA	NA	NA	C	C	C	C	C	C	C	C	C	C	C	C	C	C	C	C	C	C	C	C	C	C	C	C	C	C	C	C	C	C	C	C	C	C	C	C	C	C	C
S1_2099438	C/A	1	2099438	+	NA	NA	NA	NA	NA	NA	C	C	C	C	C	C	C	C	C	C	C	C	C	C	C	C	C	C	C	C	C	C	C	C	C	C	C	C	C	C	C	C	C	C	C	C	C	C	C
S1_2099963	G/A	1	2099963	+	NA	NA	NA	NA	NA	NA	G	G	G	G	G	G	G	G	G	G	G	G	G	G	G	G	G	G	G	G	G	G	G	G	G	G	G	G	G	G	G	G	G	G	G	G	G	G	G
S1_2100018	T/A	1	2100018	+	NA	NA	NA	NA	NA	NA	T	T	T	T	T	T	T	T	T	T	T	T	T	T	T	T	T	T	T	T	T	T	T	T	T	T	T	T	T	T	T	T	T	T	T	T	T	T	T
S1_2101874	C/T	1	2101874	+	NA	NA	NA	NA	NA	NA	C	C	C	C	C	C	C	C	C	C	C	C	C	C	C	C	C	C	C	C	C	C	C	C	C	C	C	C	C	C	C	C	C	C	C	C	C	C	C
S1_2101875	C/T	1	2101875	+	NA	NA	NA	NA	NA	NA	C	C	N	C	C	C	C	C	C	C	C	C	C	C	C	C	C	C	C	C	C	C	C	C	C	C	C	C	C	C	C	C	C	C	C	N	C	C	C
S1_2148309	G/A	1	2148309	+	NA	NA	NA	NA	NA	NA	G	G	G	G	G	G	G	G	N	G	G	N	G	G	G	G	G	G	G	G	G	G	G	G	G	G	G	G	G	G	G	G	G	G	G	G	G	G	G
S1_2148313	C/G	1	2148313	+	NA	NA	NA	NA	NA	NA	C	C	C	C	C	C	C	C	N	C	C	N	C	C	C	C	C	C	C	C	C	C	C	C	C	C	C	C	C	C	C	C	C	C	C	C	C	C	C
S1_2148315	A/G	1	2148315	+	NA	NA	NA	NA	NA	NA	A	A	A	A	A	A	A	A	N	A	A	N	A	A	A	A	A	A	A	A	A	A	A	A	A	A	A	A	A	A	A	A	A	A	A	A	A	A	A
S1_2160481	C/G	1	2160481	+	NA	NA	NA	NA	NA	NA	C	C	C	C	C	C	C	N	N	C	C	N	G	C	C	C	C	C	C	C	C	C	C	C	C	S	C	C	C	C	C	C	N	C	C	N	N	N	C
S1_2160489	C/T	1	2160489	+	NA	NA	NA	NA	NA	NA	C	C	C	C	C	C	C	N	N	C	C	N	T	C	C	C	C	C	C	C	C	C	C	C	C	Y	C	C	C	C	C	C	N	C	C	N	N	N	C
S1_2160499	C/T	1	2160499	+	NA	NA	NA	NA	NA	NA	C	C	C	C	C	C	C	N	N	C	C	N	T	C	C	C	C	C	C	C	C	C	C	C	C	Y	C	C	C	C	C	C	N	C	C	N	N	N	C
S1_2162869	A/G	1	2162869	+	NA	NA	NA	NA	NA	NA	A	A	A	A	A	A	A	A	A	A	A	A	A	A	A	A	A	A	A	A	A	A	A	A	A	A	A	A	A	A	A	A	A	A	A	A	A	A	A
S1_2163674	T/A	1	2163674	+	NA	NA	NA	NA	NA	NA	T	T	T	T	T	T	T	T	T	T	T	T	T	T	T	T	T	T	T	T	T	T	T	T	T	T	T	T	T	T	T	T	T	T	T	T	T	T	T
S1_2168484	C/T	1	2168484	+	NA	NA	NA	NA	NA	NA	C	C	C	C	C	C	C	N	N	C	C	C	C	C	C	C	C	C	C	C	C	C	C	N	C	C	C	C	C	C	C	C	T	C	C	C	C	N	C
S1_2168487	G/A	1	2168487	+	NA	NA	NA	NA	NA	NA	G	G	G	G	G	G	G	N	N	G	G	G	G	G	G	G	G	G	G	G	G	G	G	N	G	G	G	G	G	G	G	G	A	G	G	G	G	N	G
S1_2212364	C/T	1	2212364	+	NA	NA	NA	NA	NA	NA	C	C	C	C	C	C	C	C	C	C	C	C	C	C	C	C	C	C	C	C	C	C	C	N	C	C	C	C	C	C	C	C	C	C	C	C	C	T	C
S1_2212393	C/G	1	2212393	+	NA	NA	NA	NA	NA	NA	C	C	C	C	C	C	C	C	C	C	C	C	C	C	C	C	C	C	C	C	C	C	C	N	C	C	C	C	C	C	C	C	C	C	C	C	C	C	C
S1_2221425	C/G	1	2221425	+	NA	NA	NA	NA	NA	NA	C	C	C	C	C	C	C	C	C	C	C	C	C	C	C	C	C	C	C	C	C	C	C	C	C	C	C	C	C	C	C	C	C	C	C	C	C	G	C
S1_2221503	A/G	1	2221503	+	NA	NA	NA	NA	NA	NA	A	A	N	A	A	A	A	N	A	A	N	N	A	A	A	A	A	A	A	N	A	A	A	N	A	A	A	A	A	G	A	A	A	A	A	N	N	A	A
S1_2301705	C/T	1	2301705	+	NA	NA	NA	NA	NA	NA	C	C	C	C	C	C	C	C	C	C	C	C	C	C	C	C	C	C	C	C	C	C	C	C	C	C	C	C	C	C	C	C	C	C	C	C	C	C	C
S1_2301726	T/G	1	2301726	+	NA	NA	NA	NA	NA	NA	T	T	T	T	T	T	T	T	T	T	T	T	T	T	T	T	T	T	T	T	T	T	T	T	T	T	T	T	T	T	T	T	T	T	T	T	T	T	T
S1_2304170	T/C	1	2304170	+	NA	NA	NA	NA	NA	NA	T	T	T	C	T	T	Y	T	T	T	T	T	T	T	T	T	T	T	C	T	T	T	T	T	T	C	T	T	T	C	T	C	T	T	T	T	C	T	T
S1_2304172	A/T	1	2304172	+	NA	NA	NA	NA	NA	NA	A	A	A	T	A	A	W	A	A	A	A	A	A	A	A	A	A	A	T	A	A	A	A	A	A	T	A	A	A	T	A	T	A	A	A	A	T	A	A
S1_2304173	T/G	1	2304173	+	NA	NA	NA	NA	NA	NA	T	T	T	G	T	T	K	T	T	T	T	T	T	T	T	T	T	T	G	T	T	T	T	T	T	G	T	T	T	G	T	G	T	T	T	T	G	T	T
S1_2304175	T/A	1	2304175	+	NA	NA	NA	NA	NA	NA	T	T	T	A	T	T	W	T	T	T	T	T	T	T	T	T	T	T	A	T	T	T	T	T	T	A	T	T	T	A	T	A	T	T	T	T	A	T	T
S1_2304176	T/A	1	2304176	+	NA	NA	NA	NA	NA	NA	T	T	T	A	T	T	W	T	T	T	T	T	T	T	T	T	T	T	A	T	T	T	T	T	T	A	T	T	T	A	T	A	T	T	T	T	A	T	T
S1_2306715	C/T	1	2306715	+	NA	NA	NA	NA	NA	NA	C	C	C	C	C	C	C	C	C	C	C	C	C	C	C	C	C	C	C	C	C	C	C	C	C	C	C	C	C	C	C	C	C	C	C	C	C	C	C
S1_2306727	C/G	1	2306727	+	NA	NA	NA	NA	NA	NA	C	C	C	C	C	C	C	C	C	C	C	G	C	C	C	C	C	C	C	C	C	C	C	C	C	C	C	C	C	C	C	C	C	C	C	C	C	C	C
S1_2307001	G/A	1	2307001	+	NA	NA	NA	NA	NA	NA	G	G	G	A	G	G	R	G	G	G	G	G	A	G	G	G	A	G	A	G	G	G	G	G	G	A	G	G	G	A	G	A	G	G	G	G	A	G	G
S1_2307011	A/G	1	2307011	+	NA	NA	NA	NA	NA	NA	A	G	G	A	A	A	A	A	G	A	G	G	A	A	A	A	A	A	A	A	A	A	G	G	A	A	A	A	A	A	A	A	A	A	G	G	A	A	A
S1_2307029	G/T	1	2307029	+	NA	NA	NA	NA	NA	NA	G	G	G	T	G	G	K	G	G	G	G	G	T	G	G	G	T	G	T	G	G	G	G	G	G	T	G	G	G	T	G	T	G	G	G	G	T	G	G
S1_2307053	T/G	1	2307053	+	NA	NA	NA	NA	NA	NA	G	T	T	G	G	T	K	G	T	G	T	T	G	T	T	T	G	G	G	G	T	T	T	T	K	G	T	T	T	G	T	G	G	G	T	T	G	T	T
S1_2307071	T/G	1	2307071	+	NA	NA	NA	NA	NA	NA	G	T	T	G	G	T	K	G	N	G	T	T	G	T	T	T	G	G	G	G	T	T	T	T	K	G	T	T	T	G	T	G	G	G	T	T	G	T	T
S1_2307134	T/G	1	2307134	+	NA	NA	NA	NA	NA	NA	T	T	T	T	T	G	T	T	T	T	T	T	T	G	G	G	T	T	T	T	G	G	T	T	T	T	G	G	G	T	G	T	T	T	T	T	T	G	G
S1_2307256	T/C	1	2307256	+	NA	NA	NA	NA	NA	NA	C	C	T	T	Y	T	T	Y	C	C	T	C	T	T	T	T	T	C	T	C	T	T	T	T	C	T	T	T	T	T	T	T	T	N	T	T	T	T	T
S1_2307257	C/G	1	2307257	+	NA	NA	NA	NA	NA	NA	C	C	G	C	C	C	C	C	C	C	G	C	C	C	C	C	C	C	C	C	C	C	G	G	C	C	C	C	C	C	C	C	C	C	C	G	C	C	C
S1_2307275	C/T	1	2307275	+	NA	NA	NA	NA	NA	NA	C	C	T	C	C	C	C	C	C	C	T	C	C	C	C	C	C	C	C	C	C	C	T	T	C	C	C	C	C	C	C	C	C	C	C	T	C	C	C
S1_2307287	G/A	1	2307287	+	NA	NA	NA	NA	NA	NA	G	G	G	A	R	A	A	R	G	G	G	G	A	A	A	A	A	G	A	G	A	A	G	G	G	A	A	A	N	A	A	A	G	G	A	G	A	A	A
S1_2307299	C/T	1	2307299	+	NA	NA	NA	NA	NA	NA	C	C	C	C	C	C	C	C	T	C	C	T	C	C	C	C	C	C	C	C	C	C	C	C	C	C	C	C	C	C	C	C	C	C	C	C	C	C	C
S1_2307305	C/T	1	2307305	+	NA	NA	NA	NA	NA	NA	T	C	C	C	Y	C	C	Y	C	T	C	C	C	C	C	C	C	T	C	T	C	C	C	C	Y	C	C	C	C	C	C	C	C	N	C	C	C	C	C
S1_2307335	G/A	1	2307335	+	NA	NA	NA	NA	NA	NA	G	G	G	G	G	G	G	G	G	G	G	G	G	G	G	G	G	G	G	G	G	G	G	G	G	G	G	G	G	G	G	G	A	G	G	G	G	G	G
S1_2307478	G/T	1	2307478	+	NA	NA	NA	NA	NA	NA	T	G	G	N	T	G	N	N	G	T	G	N	G	G	G	G	G	T	T	T	G	G	G	G	T	G	G	G	G	G	G	N	G	T	G	G	N	G	G
S1_2307503	C/T	1	2307503	+	NA	NA	NA	NA	NA	NA	C	T	N	C	N	T	C	C	N	C	T	N	C	T	T	T	T	C	C	C	T	T	T	T	C	C	T	T	N	C	T	C	C	C	T	T	N	C	T
S1_2307557	G/T	1	2307557	+	NA	NA	NA	NA	NA	NA	G	G	N	G	N	G	G	G	G	G	G	G	G	G	G	G	G	G	G	G	G	G	G	G	G	G	G	G	G	G	G	G	G	G	T	G	N	G	G
S1_2307776	G/T	1	2307776	+	NA	NA	NA	NA	NA	NA	G	G	T	T	G	G	T	G	T	G	T	G	T	G	G	G	T	G	T	G	G	G	T	K	G	T	G	G	G	T	G	T	G	G	G	T	N	T	G
S1_2308179	C/T	1	2308179	+	NA	NA	NA	NA	NA	NA	C	C	C	C	C	C	C	C	C	C	C	C	C	C	C	C	C	T	C	C	C	C	C	C	C	C	C	C	C	C	C	C	T	C	C	C	C	C	C
S1_2336405	G/C	1	2336405	+	NA	NA	NA	NA	NA	NA	G	G	G	G	G	G	S	G	G	G	G	G	C	G	G	G	G	G	G	G	G	G	C	G	G	G	G	G	G	C	G	C	G	G	N	G	N	G	G
S1_2336418	T/C	1	2336418	+	NA	NA	NA	NA	NA	NA	T	T	T	T	T	T	T	T	T	T	T	T	T	T	T	T	T	T	T	T	T	T	T	T	T	T	T	T	T	N	T	T	T	T	T	T	N	T	T
S1_2336427	G/A	1	2336427	+	NA	NA	NA	NA	NA	NA	G	G	G	G	G	G	G	G	G	G	G	G	G	G	G	G	G	G	G	G	G	G	G	G	G	G	G	G	G	N	G	G	G	G	G	G	N	A	G
S1_2336438	T/G	1	2336438	+	NA	NA	NA	NA	NA	NA	T	T	G	T	T	T	T	T	T	T	T	T	T	T	T	T	T	T	T	T	T	T	T	T	T	G	T	T	T	N	T	T	T	T	T	G	N	G	T
S1_2336482	T/A	1	2336482	+	NA	NA	NA	NA	NA	NA	T	T	T	T	T	T	T	T	T	T	T	T	T	T	T	T	T	T	T	T	T	T	T	T	T	T	T	T	T	T	T	T	T	T	T	T	T	T	T
S1_2336493	T/G	1	2336493	+	NA	NA	NA	NA	NA	NA	T	T	T	T	T	T	T	T	T	T	T	T	T	T	T	T	T	T	T	T	T	T	T	T	T	T	T	T	T	T	T	T	T	T	T	T	T	T	T
S1_2336529	C/T	1	2336529	+	NA	NA	NA	NA	NA	NA	C	C	C	C	C	C	C	C	C	C	C	C	C	C	C	C	C	C	C	C	C	C	C	C	C	C	C	C	C	N	C	C	C	C	C	C	N	C	C
S1_2336548	A/G	1	2336548	+	NA	NA	NA	NA	NA	NA	A	A	A	A	A	A	A	A	A	A	A	A	A	A	A	A	A	A	A	A	A	A	A	A	A	A	A	A	A	N	A	A	A	A	A	A	N	A	A
S1_2336697	T/G	1	2336697	+	NA	NA	NA	NA	NA	NA	T	T	T	T	T	T	T	T	N	T	T	N	T	T	T	T	T	T	T	T	T	T	T	T	T	T	T	T	T	N	T	T	T	T	T	N	N	T	T
S1_2349750	C/A	1	2349750	+	NA	NA	NA	NA	NA	NA	C	C	C	C	C	C	C	C	C	C	C	C	C	C	C	C	C	C	C	C	C	C	C	N	C	C	C	C	C	A	C	C	C	C	C	N	N	N	C
S1_2349765	A/G	1	2349765	+	NA	NA	NA	NA	NA	NA	A	A	A	A	A	A	A	A	A	A	A	A	A	A	A	A	A	A	A	A	A	A	A	N	A	A	A	A	A	G	A	A	A	A	A	N	N	N	A
S1_2396319	C/T	1	2396319	+	NA	NA	NA	NA	NA	NA	C	C	N	N	C	C	N	N	N	T	T	C	C	C	C	C	C	C	N	C	C	C	C	T	C	C	C	C	C	C	C	N	N	C	C	T	N	C	C
S1_2396359	A/G	1	2396359	+	NA	NA	NA	NA	NA	NA	A	A	N	N	A	A	A	N	N	A	A	A	A	A	A	A	A	A	N	A	A	A	A	A	A	A	A	A	A	A	A	N	N	A	A	A	N	A	A
S1_2430606	G/T	1	2430606	+	NA	NA	NA	NA	NA	NA	G	G	T	G	G	G	G	G	G	G	G	G	G	G	G	G	G	G	G	G	G	G	G	G	G	T	G	G	G	G	G	G	G	G	G	T	G	G	G
S1_2430608	G/T	1	2430608	+	NA	NA	NA	NA	NA	NA	G	G	T	G	G	G	G	G	G	G	G	G	G	G	G	G	G	G	G	G	G	G	G	G	G	T	G	G	G	G	G	G	G	G	G	T	G	G	G
S1_2430824	T/C	1	2430824	+	NA	NA	NA	NA	NA	NA	T	T	T	T	T	T	T	T	N	T	T	T	T	T	T	T	T	T	T	T	T	T	T	T	T	T	T	T	T	T	T	T	T	T	T	T	T	T	T
S1_2431104	G/A	1	2431104	+	NA	NA	NA	NA	NA	NA	G	G	G	G	G	A	G	G	G	G	G	G	G	A	A	A	N	G	G	G	A	A	G	G	G	G	A	A	A	G	A	G	G	G	G	G	G	A	A
S1_2431751	G/A	1	2431751	+	NA	NA	NA	NA	NA	NA	G	G	A	G	G	G	A	G	A	G	G	G	A	G	G	G	G	G	G	G	G	G	A	G	G	A	G	G	G	A	G	A	G	G	A	A	A	G	G
S1_2431772	G/A	1	2431772	+	NA	NA	NA	NA	NA	NA	G	G	G	G	G	G	G	G	G	G	G	G	G	G	G	G	G	G	G	G	G	G	G	G	G	G	G	G	G	G	G	G	G	G	G	G	G	G	G
S1_2431836	A/G	1	2431836	+	NA	NA	NA	NA	NA	NA	A	A	A	A	A	A	A	A	A	A	A	A	A	A	A	A	A	A	A	A	A	A	A	A	A	A	A	A	A	A	A	A	A	A	A	A	A	A	A
S1_2432226	C/A	1	2432226	+	NA	NA	NA	NA	NA	NA	C	C	C	C	C	C	C	C	C	C	C	C	C	C	C	C	C	C	C	C	C	C	C	C	C	C	C	C	C	C	C	C	C	C	C	C	C	C	C
S1_2432330	A/G	1	2432330	+	NA	NA	NA	NA	NA	NA	A	A	A	A	A	A	A	A	A	A	A	A	A	A	A	A	A	A	A	A	A	A	A	A	A	A	A	A	A	A	A	A	A	A	A	A	A	A	A
S1_2432487	T/G	1	2432487	+	NA	NA	NA	NA	NA	NA	T	T	T	T	T	G	T	T	T	T	T	T	T	G	G	G	T	T	T	T	G	G	T	T	T	T	G	G	N	T	G	T	T	T	T	T	T	T	G
S1_2432491	A/G	1	2432491	+	NA	NA	NA	NA	NA	NA	G	A	A	N	R	A	N	G	A	G	G	N	A	A	A	A	A	G	G	G	A	A	A	A	R	A	A	A	A	A	A	A	N	G	A	A	A	A	A
S1_2466843	T/G	1	2466843	+	NA	NA	NA	NA	NA	NA	T	T	T	T	T	T	T	T	T	T	T	T	T	T	T	T	T	T	T	T	T	T	T	T	T	T	T	T	T	T	T	T	N	T	T	N	T	T	T
S1_2466879	A/G	1	2466879	+	NA	NA	NA	NA	NA	NA	A	A	A	A	A	A	A	A	A	A	A	A	A	A	A	A	A	A	A	A	A	A	A	A	A	A	A	A	A	A	A	A	G	A	A	A	A	A	A
S1_2466885	T/C	1	2466885	+	NA	NA	NA	NA	NA	NA	T	T	C	T	T	T	T	T	T	T	T	T	T	T	T	T	T	T	T	T	T	T	T	T	T	T	T	T	T	T	T	T	T	T	T	T	T	T	T
S1_2466895	C/T	1	2466895	+	NA	NA	NA	NA	NA	NA	C	C	C	C	C	C	C	C	C	C	C	C	C	C	C	C	C	C	C	C	C	C	C	C	C	C	C	C	C	C	C	C	C	C	C	C	C	C	C
S1_2466913	C/T	1	2466913	+	NA	NA	NA	NA	NA	NA	C	C	C	C	C	C	C	C	C	C	C	C	C	C	C	C	C	C	C	C	C	C	C	C	C	C	C	C	C	C	C	C	C	C	C	C	C	C	C
S1_2467289	T/C	1	2467289	+	NA	NA	NA	NA	NA	NA	T	T	T	T	T	T	T	T	T	T	T	C	T	T	T	T	T	T	T	T	T	T	T	T	T	T	T	T	T	C	T	C	T	T	C	T	T	T	T
S1_2467298	C/T	1	2467298	+	NA	NA	NA	NA	NA	NA	T	T	C	T	T	C	T	T	T	T	T	C	T	C	C	C	Y	T	T	T	C	C	T	C	T	C	C	C	C	C	C	C	C	T	C	C	T	C	C
S1_2467301	T/C	1	2467301	+	NA	NA	NA	NA	NA	NA	T	T	T	T	T	T	T	T	T	T	T	C	T	T	T	T	T	T	T	T	T	T	T	T	T	T	T	T	T	T	T	T	T	T	T	T	T	T	T
S1_2467305	G/A	1	2467305	+	NA	NA	NA	NA	NA	NA	G	G	A	G	G	G	G	G	G	G	G	G	G	G	G	G	G	G	G	G	G	G	G	G	G	G	G	G	G	G	G	G	G	G	G	G	G	G	G
S1_2467306	T/A	1	2467306	+	NA	NA	NA	NA	NA	NA	T	T	A	T	T	T	T	T	T	T	T	T	T	T	T	T	T	T	T	T	T	T	T	T	T	T	T	T	T	T	T	T	T	T	T	T	T	T	T
S1_2467308	T/G	1	2467308	+	NA	NA	NA	NA	NA	NA	T	T	G	T	T	T	T	T	T	T	T	T	T	T	T	T	T	T	T	T	T	T	T	T	T	T	T	T	T	T	T	T	T	T	T	T	T	T	T
S1_2467309	C/T	1	2467309	+	NA	NA	NA	NA	NA	NA	C	C	T	C	C	C	C	C	C	C	C	C	C	C	C	C	C	C	C	C	C	C	C	C	C	C	C	C	C	C	C	C	C	C	C	C	C	C	C
S1_2467319	T/A	1	2467319	+	NA	NA	NA	NA	NA	NA	T	T	A	T	T	A	T	T	T	T	T	T	T	A	A	A	A	T	T	T	A	A	T	A	T	A	A	A	A	T	A	T	A	T	T	A	T	A	A
S1_2467320	C/T	1	2467320	+	NA	NA	NA	NA	NA	NA	C	C	T	C	C	T	C	C	C	C	C	C	C	T	T	T	T	C	C	C	T	T	C	T	C	T	T	T	T	C	T	C	T	C	C	T	C	T	T
S1_2467326	A/G	1	2467326	+	NA	NA	NA	NA	NA	NA	G	G	A	G	G	A	G	G	G	G	G	A	G	A	A	A	A	G	G	G	A	A	G	A	G	A	A	A	A	A	A	N	A	G	A	A	G	A	A
S1_2467328	G/C	1	2467328	+	NA	NA	NA	NA	NA	NA	G	G	G	G	G	C	G	G	G	G	G	G	G	C	C	C	G	G	G	G	C	C	G	G	G	G	C	C	C	G	C	G	G	G	G	G	G	C	C
S1_2467352	A/G	1	2467352	+	NA	NA	NA	NA	NA	NA	A	A	G	A	A	A	A	A	A	A	A	A	A	A	A	A	G	A	A	A	A	A	A	G	A	G	A	A	A	A	A	A	G	A	A	G	A	A	A
S1_2468126	C/G	1	2468126	+	NA	NA	NA	NA	NA	NA	C	C	C	C	C	C	C	C	C	C	C	C	C	C	C	C	C	C	C	C	C	C	C	C	C	C	C	C	C	C	C	C	C	C	C	C	C	C	C
S1_2468189	C/G	1	2468189	+	NA	NA	NA	NA	NA	NA	C	C	C	C	C	C	C	C	C	C	C	C	C	C	C	C	C	C	C	C	C	C	C	C	C	C	C	C	C	C	C	C	C	C	C	C	C	C	C
S1_2468204	T/C	1	2468204	+	NA	NA	NA	NA	NA	NA	T	T	T	T	T	T	T	T	T	T	T	T	T	T	T	T	T	T	T	T	T	T	T	T	T	T	T	T	T	T	T	T	T	T	T	T	T	T	T
S1_2468221	G/A	1	2468221	+	NA	NA	NA	NA	NA	NA	G	G	G	G	G	G	R	G	G	G	G	G	G	G	G	G	G	G	G	G	G	G	G	G	G	G	G	G	G	G	G	G	G	G	G	G	A	A	G
S1_2468225	G/A	1	2468225	+	NA	NA	NA	NA	NA	NA	G	G	G	G	G	G	G	G	G	G	G	G	G	G	G	G	G	G	G	G	G	G	G	G	G	G	G	G	G	G	G	G	G	G	G	G	G	G	G
S1_2469048	G/A	1	2469048	+	NA	NA	NA	NA	NA	NA	A	G	G	G	G	G	G	G	A	G	G	G	G	G	G	G	G	G	G	G	G	G	G	G	G	G	G	G	G	G	G	G	G	G	G	G	G	G	G
S1_2469056	C/T	1	2469056	+	NA	NA	NA	NA	NA	NA	C	C	T	C	C	C	C	C	C	C	C	C	C	C	C	C	C	C	C	C	C	C	C	C	C	C	C	C	C	C	C	C	C	C	C	C	C	C	C
S1_2469082	G/A	1	2469082	+	NA	NA	NA	NA	NA	NA	A	G	G	G	G	G	G	G	A	G	G	G	G	G	G	G	G	G	G	G	G	G	G	G	G	G	G	G	G	G	G	G	G	G	G	G	G	G	G
S1_2469093	A/C	1	2469093	+	NA	NA	NA	NA	NA	NA	C	A	A	A	C	C	C	A	C	A	A	C	A	C	C	C	C	A	A	A	C	C	C	C	M	A	C	C	C	A	C	A	C	A	A	A	C	C	C
S1_2470197	T/G	1	2470197	+	NA	NA	NA	NA	NA	NA	T	T	T	T	T	T	T	T	T	T	T	T	T	T	T	T	T	T	T	T	T	T	T	T	T	T	T	T	T	T	T	T	T	T	T	T	T	G	T
S1_2470203	G/A	1	2470203	+	NA	NA	NA	NA	NA	NA	G	G	G	G	G	G	G	G	G	G	G	G	G	G	G	G	G	G	G	G	G	G	G	G	G	G	G	G	G	G	G	G	G	G	G	G	G	G	G
S1_2470205	C/T	1	2470205	+	NA	NA	NA	NA	NA	NA	N	T	T	C	C	T	C	C	C	C	C	T	C	T	T	T	C	C	C	C	T	T	C	T	C	C	T	T	T	C	T	C	T	C	C	C	C	C	T
S1_2470218	A/G	1	2470218	+	NA	NA	NA	NA	NA	NA	A	G	G	A	G	G	G	A	A	A	A	A	A	G	G	G	G	A	A	A	G	G	G	G	A	A	G	G	G	A	G	A	A	A	A	A	G	G	G
S1_2470219	G/A	1	2470219	+	NA	NA	NA	NA	NA	NA	G	A	A	G	A	A	A	G	G	G	G	G	G	A	A	A	A	G	G	G	A	A	A	A	G	G	A	A	A	G	A	G	G	G	G	G	A	A	A
S1_2470220	T/C	1	2470220	+	NA	NA	NA	NA	NA	NA	T	T	T	T	T	T	T	T	T	T	T	T	T	T	T	T	T	T	T	T	T	T	T	T	T	T	T	T	T	T	T	T	T	T	T	T	T	T	T
S1_2470227	C/G	1	2470227	+	NA	NA	NA	NA	NA	NA	C	G	G	C	C	G	C	C	C	C	C	C	C	G	G	G	N	C	C	C	G	G	C	G	C	C	G	G	G	C	G	C	C	C	C	C	C	C	G
S1_2470318	G/C	1	2470318	+	NA	NA	NA	NA	NA	NA	G	G	G	C	G	G	G	C	N	C	C	G	C	G	G	G	G	C	C	C	G	G	G	G	C	C	G	G	G	C	G	C	C	C	C	C	G	G	G
S1_2470394	T/G	1	2470394	+	NA	NA	NA	NA	NA	NA	T	T	N	G	N	T	N	G	T	G	G	N	G	T	T	T	T	G	G	G	T	T	T	N	G	G	T	T	T	G	T	G	N	G	G	G	N	G	T
S1_2537420	T/C	1	2537420	+	NA	NA	NA	NA	NA	NA	T	T	C	C	C	T	Y	T	T	T	T	T	T	T	T	T	T	T	T	T	T	T	C	C	T	C	T	T	T	C	T	C	T	T	C	C	C	T	T
S1_2537435	A/T	1	2537435	+	NA	NA	NA	NA	NA	NA	A	A	A	A	A	A	A	A	A	A	A	A	A	A	A	A	A	A	A	A	A	A	A	A	A	A	A	A	A	A	A	A	A	A	A	A	A	A	A
S1_2537494	G/A	1	2537494	+	NA	NA	NA	NA	NA	NA	G	G	G	A	G	G	G	G	G	G	G	N	G	G	G	G	G	G	G	G	G	G	R	G	G	A	G	G	G	A	G	N	G	G	A	A	G	A	G
S1_2539036	G/C	1	2539036	+	NA	NA	NA	NA	NA	NA	G	G	N	G	G	G	G	G	G	G	G	G	G	G	G	G	G	G	G	G	G	G	G	N	G	G	G	G	G	G	G	G	G	G	G	G	N	G	G
S1_2540555	A/C	1	2540555	+	NA	NA	NA	NA	NA	NA	A	A	A	A	A	A	A	A	A	A	A	A	A	A	A	A	A	A	A	A	A	A	A	A	A	A	A	A	A	A	A	A	A	A	A	A	A	A	A
S1_2540559	T/G	1	2540559	+	NA	NA	NA	NA	NA	NA	T	T	T	T	T	T	T	T	T	T	T	T	T	T	K	T	T	T	T	T	T	T	T	T	T	T	T	T	T	T	T	T	T	T	T	T	T	T	T
S1_2541628	C/T	1	2541628	+	NA	NA	NA	NA	NA	NA	C	T	T	C	C	C	T	C	C	C	C	C	C	C	C	C	Y	C	C	C	C	C	T	C	C	T	C	C	C	C	C	C	C	C	C	N	N	T	C
S1_2542778	T/A	1	2542778	+	NA	NA	NA	NA	NA	NA	T	T	T	T	T	T	T	A	T	A	A	T	A	T	T	T	T	A	T	A	T	T	T	T	A	T	T	T	T	T	T	N	N	A	T	T	N	T	T
S1_2543963	C/G	1	2543963	+	NA	NA	NA	NA	NA	NA	C	C	G	C	C	C	C	C	C	C	C	C	C	C	C	C	C	C	C	C	C	C	C	C	C	C	C	C	C	C	C	C	C	C	C	C	C	C	C
S1_2543968	G/A	1	2543968	+	NA	NA	NA	NA	NA	NA	G	G	A	G	G	G	G	G	G	G	G	G	G	G	G	G	G	G	G	G	G	G	G	G	G	G	G	G	G	G	G	G	G	G	G	G	G	G	G
S1_2544018	A/C	1	2544018	+	NA	NA	NA	NA	NA	NA	A	A	C	A	A	A	A	A	A	A	A	A	A	A	A	A	A	A	A	A	A	A	A	A	A	A	A	A	A	A	A	A	A	A	A	A	A	A	A
S1_2544060	A/G	1	2544060	+	NA	NA	NA	NA	NA	NA	A	A	A	G	A	A	A	A	A	A	A	A	A	A	A	A	A	A	A	A	A	A	A	A	A	A	A	A	A	G	A	G	A	A	G	A	A	A	A
S1_2544068	A/G	1	2544068	+	NA	NA	NA	NA	NA	NA	A	A	G	A	A	A	A	A	A	A	A	A	A	A	A	A	A	A	A	A	A	A	A	A	A	A	A	A	A	A	A	A	A	A	A	A	A	A	A
S1_2544075	A/G	1	2544075	+	NA	NA	NA	NA	NA	NA	A	A	A	A	A	A	A	A	A	A	A	A	A	A	A	A	A	A	A	A	A	A	A	A	A	A	A	A	A	A	A	A	A	A	A	A	A	A	A
S1_2544825	G/A	1	2544825	+	NA	NA	NA	NA	NA	NA	N	G	G	G	G	G	G	G	N	G	N	N	G	G	G	G	G	N	G	G	G	G	G	N	G	G	G	G	G	G	G	G	N	G	G	G	G	G	G
S1_2544838	G/A	1	2544838	+	NA	NA	NA	NA	NA	NA	N	G	G	G	G	G	G	G	N	G	N	N	G	G	G	G	G	N	G	G	G	G	G	N	G	G	G	G	G	G	G	G	N	G	G	G	G	G	G
S1_2657797	A/G	1	2657797	+	NA	NA	NA	NA	NA	NA	A	G	A	R	N	A	A	A	A	A	A	A	A	A	A	A	A	A	N	A	A	A	R	A	A	G	A	A	A	G	A	A	A	A	G	G	N	N	A
S1_2658130	C/T	1	2658130	+	NA	NA	NA	NA	NA	NA	C	C	C	C	C	C	C	C	C	C	C	C	C	C	C	C	C	C	C	C	C	C	C	C	C	C	C	C	C	C	C	C	C	C	C	C	C	N	C
S1_2659666	C/T	1	2659666	+	NA	NA	NA	NA	NA	NA	C	C	C	C	C	C	C	C	C	C	C	C	C	C	C	C	C	C	C	C	C	C	C	C	C	C	C	C	C	C	C	C	C	C	C	C	N	C	C
S1_2659693	T/C	1	2659693	+	NA	NA	NA	NA	NA	NA	T	T	T	T	T	T	T	T	T	T	T	T	T	T	T	T	T	T	T	T	T	T	T	T	T	T	T	T	T	T	T	T	T	T	T	T	N	T	T
S1_2659838	T/C	1	2659838	+	NA	NA	NA	NA	NA	NA	T	T	N	C	T	T	T	T	T	T	T	T	T	T	T	T	T	T	T	T	T	T	T	T	T	T	T	T	T	C	T	T	C	T	C	N	T	T	T
S1_2659864	G/A	1	2659864	+	NA	NA	NA	NA	NA	NA	G	G	N	A	G	G	G	G	G	G	G	G	G	G	G	G	G	G	G	G	G	G	G	G	G	G	G	G	G	A	G	G	A	G	A	N	G	G	G
S1_2685989	A/C	1	2685989	+	NA	NA	NA	NA	NA	NA	C	A	C	A	A	A	A	A	C	A	A	A	A	A	A	A	A	A	A	A	A	A	A	C	A	A	A	A	A	A	A	A	A	A	A	A	A	A	A
S1_2686193	A/G	1	2686193	+	NA	NA	NA	NA	NA	NA	A	G	A	N	G	G	A	N	A	A	A	N	N	G	G	G	G	A	N	G	G	G	A	A	R	G	G	G	G	N	G	N	A	G	A	N	N	N	G
S1_2691818	C/G	1	2691818	+	NA	NA	NA	NA	NA	NA	C	G	C	C	C	C	C	C	C	C	C	C	C	C	C	C	C	C	C	C	C	C	C	C	S	C	C	C	C	C	C	C	C	C	C	C	C	C	C
S1_2691832	G/C	1	2691832	+	NA	NA	NA	NA	NA	NA	G	G	G	C	C	G	G	G	G	C	C	G	C	G	G	G	C	C	G	G	G	G	C	G	C	G	G	G	G	C	G	C	G	C	C	G	G	G	G
S1_2691875	A/G	1	2691875	+	NA	NA	NA	NA	NA	NA	G	A	A	G	A	G	G	A	G	A	A	A	A	G	G	G	G	A	G	G	A	A	G	G	A	G	A	A	A	G	G	A	G	A	G	G	G	A	G
S1_2691904	G/A	1	2691904	+	NA	NA	NA	NA	NA	NA	A	A	G	G	G	G	G	G	A	G	G	G	G	G	G	G	G	G	G	G	G	G	G	G	G	G	G	G	G	G	G	G	A	G	G	G	G	G	G
S1_2691906	C/A	1	2691906	+	NA	NA	NA	NA	NA	NA	A	A	C	C	C	C	C	C	A	C	C	C	C	C	C	C	C	C	C	C	C	C	C	C	C	C	C	C	C	C	C	C	A	C	C	C	C	C	C
S1_2691991	C/A	1	2691991	+	NA	NA	NA	NA	NA	NA	C	C	C	C	C	C	C	C	C	C	C	C	C	C	C	C	C	C	C	C	C	C	C	C	C	C	C	C	C	C	C	C	C	C	C	C	C	C	C
S1_2691995	C/T	1	2691995	+	NA	NA	NA	NA	NA	NA	T	T	C	C	C	C	C	C	T	C	C	C	C	C	C	C	C	C	C	C	C	C	C	C	C	C	C	C	C	C	C	C	T	C	C	C	C	C	C
S1_2692044	A/T	1	2692044	+	NA	NA	NA	NA	NA	NA	T	A	A	A	A	T	T	T	T	T	T	A	T	T	T	T	A	T	T	T	A	A	A	A	T	A	A	A	A	A	T	T	A	T	A	A	A	A	T
S1_2692048	A/G	1	2692048	+	NA	NA	NA	NA	NA	NA	R	A	A	A	A	A	A	A	A	G	A	A	A	A	A	A	A	G	A	A	A	A	A	A	A	A	A	A	A	A	A	A	A	A	A	A	A	A	A
S1_2693670	C/T	1	2693670	+	NA	NA	NA	NA	NA	NA	T	C	C	C	C	C	C	C	T	C	C	C	C	C	C	C	C	C	C	C	C	C	C	T	C	C	C	C	C	T	C	C	C	C	C	C	C	T	C
S1_2693676	C/A	1	2693676	+	NA	NA	NA	NA	NA	NA	C	C	C	A	A	A	A	C	C	C	C	C	A	A	A	A	A	C	C	A	A	A	A	C	C	A	A	A	A	C	A	C	C	C	A	A	A	C	A
S1_2693760	A/T	1	2693760	+	NA	NA	NA	NA	NA	NA	A	A	A	A	A	A	A	A	A	A	A	A	A	A	A	A	A	A	A	A	A	A	A	A	A	A	A	A	A	A	A	A	A	A	A	A	A	A	A
S1_2693762	A/G	1	2693762	+	NA	NA	NA	NA	NA	NA	A	A	A	A	A	A	A	A	A	A	R	A	A	A	A	A	A	A	A	A	A	A	A	A	A	A	A	A	A	A	A	A	A	A	A	A	A	A	A
S1_2693764	C/A	1	2693764	+	NA	NA	NA	NA	NA	NA	C	C	C	C	C	C	C	C	C	C	C	C	C	C	C	C	C	C	C	C	C	C	C	C	C	C	C	C	C	C	C	C	C	C	C	C	C	C	C
S1_2693765	A/G	1	2693765	+	NA	NA	NA	NA	NA	NA	A	A	A	A	G	G	R	A	A	A	A	A	G	G	G	G	G	A	A	G	A	A	G	A	A	A	A	A	A	A	G	A	A	A	G	A	A	A	G
S1_2693839	G/A	1	2693839	+	NA	NA	NA	NA	NA	NA	G	G	G	G	G	G	G	G	G	G	G	G	G	G	G	G	G	G	G	G	G	G	G	G	G	G	G	G	G	G	G	G	G	G	G	G	G	G	G
S1_2693860	C/G	1	2693860	+	NA	NA	NA	NA	NA	NA	C	C	C	C	C	C	C	C	C	C	C	C	C	C	C	C	C	C	C	C	C	C	C	C	C	C	C	C	C	C	C	C	C	C	C	C	C	C	C
S1_2693869	G/C	1	2693869	+	NA	NA	NA	NA	NA	NA	G	G	G	C	G	G	G	G	G	G	G	G	G	G	G	G	G	G	G	G	G	G	G	G	G	C	G	G	G	G	G	G	G	G	G	C	C	G	G
S1_2693878	C/A	1	2693878	+	NA	NA	NA	NA	NA	NA	C	C	C	C	C	C	C	C	C	C	C	M	C	C	C	C	C	C	C	C	C	C	C	C	C	C	C	C	C	C	C	C	C	C	C	C	C	M	C
S1_2693911	G/C	1	2693911	+	NA	NA	NA	NA	NA	NA	G	G	G	C	G	G	G	S	G	G	G	G	G	G	G	G	G	G	G	G	C	C	G	G	S	C	C	C	C	G	G	G	G	G	G	C	C	S	G
S1_2693937	T/C	1	2693937	+	NA	NA	NA	NA	NA	NA	T	C	T	T	T	T	T	T	T	T	T	T	T	T	T	T	T	T	T	T	T	T	T	T	T	T	T	T	T	T	T	T	T	T	T	T	T	T	T
S1_2693949	G/C	1	2693949	+	NA	NA	NA	NA	NA	NA	G	G	C	G	G	G	G	S	G	G	G	G	G	G	G	G	G	G	G	G	G	G	G	G	G	G	G	G	G	G	G	G	G	G	G	G	N	G	G
S1_2693965	G/A	1	2693965	+	NA	NA	NA	NA	NA	NA	G	G	N	G	G	G	G	G	G	G	G	G	G	G	G	G	G	G	G	G	G	G	G	G	G	G	N	N	G	G	G	G	G	G	G	N	N	N	G
S1_2693968	T/G	1	2693968	+	NA	NA	NA	NA	NA	NA	T	G	T	T	T	T	T	T	T	T	T	T	T	T	T	T	T	T	T	T	T	T	T	T	T	T	T	T	T	T	T	T	T	T	T	T	N	N	T
S1_2693969	C/T	1	2693969	+	NA	NA	NA	NA	NA	NA	C	T	N	C	C	C	C	C	C	C	C	N	C	C	C	C	C	C	C	C	C	C	C	C	C	C	N	N	C	C	C	C	C	C	C	N	N	N	C
S1_2693971	A/C	1	2693971	+	NA	NA	NA	NA	NA	NA	A	C	A	A	A	A	A	A	A	A	A	A	A	A	A	A	A	A	A	A	A	A	A	A	A	A	A	A	A	A	A	A	A	A	A	A	N	N	A
S1_2693998	G/A	1	2693998	+	NA	NA	NA	NA	NA	NA	G	G	G	G	G	G	G	A	G	G	G	G	G	G	G	G	G	G	G	G	G	G	G	G	G	A	G	G	G	G	G	G	G	G	G	A	A	G	G
S1_2694004	C/A	1	2694004	+	NA	NA	NA	NA	NA	NA	C	C	C	C	C	C	C	A	C	C	C	C	C	C	C	C	C	C	C	C	C	C	C	C	C	A	C	C	C	C	C	C	C	C	C	A	A	C	C
S1_2694019	A/C	1	2694019	+	NA	NA	NA	NA	NA	NA	A	C	N	A	A	A	A	A	A	A	A	N	A	A	A	A	A	A	A	A	A	A	A	A	A	A	N	N	A	A	A	A	A	A	A	N	N	N	A
S1_2694238	A/G	1	2694238	+	NA	NA	NA	NA	NA	NA	N	A	A	G	G	G	G	G	A	G	G	A	G	G	G	G	G	A	G	N	A	A	G	R	A	A	A	A	A	G	G	G	A	N	G	N	N	A	G
S1_2694379	G/A	1	2694379	+	NA	NA	NA	NA	NA	NA	G	G	G	G	G	G	G	G	G	G	R	G	G	G	G	G	G	G	G	G	G	G	G	G	G	G	G	G	G	G	G	G	G	G	G	G	G	A	G
S1_2694396	G/A	1	2694396	+	NA	NA	NA	NA	NA	NA	G	A	G	G	G	G	G	G	G	G	G	G	G	G	G	G	G	G	G	G	G	G	G	G	G	G	G	G	G	G	G	G	G	G	G	G	G	G	G
S1_2694439	C/T	1	2694439	+	NA	NA	NA	NA	NA	NA	C	T	C	C	C	C	C	N	C	C	C	C	C	C	C	C	C	C	C	C	C	C	C	C	C	C	C	C	C	N	C	C	C	C	C	N	N	C	C
S1_2694442	T/C	1	2694442	+	NA	NA	NA	NA	NA	NA	T	C	T	T	T	T	T	N	T	T	T	T	T	T	T	T	T	T	T	T	T	T	T	T	T	T	T	T	T	N	T	T	T	T	T	N	N	T	T
S1_2727652	A/G	1	2727652	+	NA	NA	NA	NA	NA	NA	G	A	N	A	A	G	A	A	A	A	G	A	A	G	G	R	A	A	A	A	A	A	G	A	A	A	R	R	A	A	G	A	A	A	A	A	N	A	G
S1_2727674	A/T	1	2727674	+	NA	NA	NA	NA	NA	NA	A	A	A	A	A	A	A	A	A	A	A	A	A	A	A	A	A	A	A	A	A	A	A	A	A	A	A	A	A	A	A	A	A	A	A	A	A	A	A
S1_2727676	A/T	1	2727676	+	NA	NA	NA	NA	NA	NA	T	A	N	A	A	T	A	A	A	A	T	A	A	T	T	W	A	A	A	A	A	A	T	A	A	A	W	W	A	A	T	A	A	A	A	A	N	A	T
S1_2727704	C/T	1	2727704	+	NA	NA	NA	NA	NA	NA	C	C	C	C	C	C	C	C	C	C	C	C	C	C	C	C	C	C	C	C	C	C	C	C	C	C	C	C	C	C	C	C	C	C	C	C	N	C	C
S1_2727739	T/G	1	2727739	+	NA	NA	NA	NA	NA	NA	T	T	G	T	T	T	T	T	T	T	T	T	T	T	T	T	T	T	T	T	T	T	T	T	T	T	T	T	T	T	T	T	T	T	T	T	G	T	T
S1_2727776	C/T	1	2727776	+	NA	NA	NA	NA	NA	NA	C	C	C	C	C	C	C	C	C	C	C	C	C	C	C	C	C	C	C	C	C	C	C	Y	C	C	C	C	C	C	C	C	C	C	C	C	C	C	C
S1_2727845	T/C	1	2727845	+	NA	NA	NA	NA	NA	NA	T	T	Y	T	T	T	T	T	T	T	T	T	T	T	T	T	T	T	T	T	T	T	T	T	T	T	T	T	T	Y	T	T	T	T	T	T	N	T	T
S1_2727854	C/T	1	2727854	+	NA	NA	NA	NA	NA	NA	C	C	C	C	C	C	C	N	C	C	C	C	C	C	C	C	C	C	C	C	C	C	C	C	C	C	C	C	C	C	C	C	C	C	C	C	N	C	C
S1_2727982	G/A	1	2727982	+	NA	NA	NA	NA	NA	NA	G	G	G	G	G	G	G	G	G	G	G	G	G	G	G	G	G	G	G	G	G	G	G	G	G	G	G	G	G	G	G	G	G	G	G	G	N	G	G
S1_2728184	T/A	1	2728184	+	NA	NA	NA	NA	NA	NA	T	T	N	T	T	T	T	N	T	T	T	N	T	T	T	T	T	T	T	T	T	T	T	T	T	T	T	T	T	T	T	T	T	T	T	T	T	T	T
S1_2728189	G/T	1	2728189	+	NA	NA	NA	NA	NA	NA	G	G	N	G	G	G	G	N	G	G	G	N	G	G	G	G	G	G	G	G	G	G	G	G	G	G	G	G	G	G	G	G	G	G	G	G	T	G	G
S1_2728213	G/C	1	2728213	+	NA	NA	NA	NA	NA	NA	C	G	N	N	G	C	G	N	G	G	N	N	G	C	C	C	G	G	G	G	G	G	G	N	G	G	C	S	G	G	C	G	G	G	G	G	C	N	C
S1_2728216	C/T	1	2728216	+	NA	NA	NA	NA	NA	NA	T	C	N	C	C	T	C	N	C	C	N	N	C	T	T	T	C	C	C	C	C	C	C	C	C	C	T	Y	C	C	T	C	C	C	C	C	C	C	T
S1_2728223	C/T	1	2728223	+	NA	NA	NA	NA	NA	NA	T	C	N	N	C	T	C	N	C	C	N	N	C	T	T	T	C	C	C	C	C	C	C	N	C	C	T	Y	C	C	T	C	C	C	C	C	T	N	T
S1_2728226	G/T	1	2728226	+	NA	NA	NA	NA	NA	NA	G	G	N	G	G	G	G	N	G	G	G	N	G	G	G	G	G	G	G	G	G	G	G	G	G	G	G	G	G	G	G	G	G	G	G	G	T	G	G
S1_2728238	A/G	1	2728238	+	NA	NA	NA	NA	NA	NA	A	A	N	A	A	A	A	N	A	A	A	N	A	A	A	A	A	A	A	A	A	A	A	A	A	A	A	A	A	A	A	A	A	A	A	A	A	A	A
S1_2728241	G/T	1	2728241	+	NA	NA	NA	NA	NA	NA	G	G	N	G	G	G	G	N	G	G	G	N	G	G	G	G	G	G	G	G	G	G	G	G	G	G	G	G	G	G	G	G	G	G	G	G	G	G	G
S1_2728318	G/T	1	2728318	+	NA	NA	NA	NA	NA	NA	G	G	G	G	G	G	G	G	G	G	G	G	G	G	G	G	G	G	G	G	G	G	G	G	G	G	G	G	G	G	G	G	G	G	G	G	G	G	G
S1_2728337	G/C	1	2728337	+	NA	NA	NA	NA	NA	NA	G	G	C	G	G	G	G	G	G	G	G	G	G	G	G	G	G	G	G	G	G	G	G	N	G	G	G	G	G	G	G	G	G	G	G	G	C	G	G
S1_2728402	G/T	1	2728402	+	NA	NA	NA	NA	NA	NA	G	G	G	G	G	G	G	G	G	G	G	G	G	G	G	G	G	G	G	G	G	G	G	G	G	G	G	G	G	G	G	G	G	G	G	G	N	G	G
S1_2728457	T/C	1	2728457	+	NA	NA	NA	NA	NA	NA	T	T	T	T	T	T	T	T	T	T	T	T	T	T	T	T	T	T	T	T	T	T	T	T	T	T	T	T	T	T	T	T	T	T	T	T	C	T	T
S1_2728473	C/G	1	2728473	+	NA	NA	NA	NA	NA	NA	C	C	C	C	C	C	C	C	C	C	C	C	C	C	C	C	C	C	C	C	C	C	C	C	C	C	C	C	C	C	C	C	C	C	C	C	G	C	C
S1_2730423	G/A	1	2730423	+	NA	NA	NA	NA	NA	NA	G	G	G	G	G	G	G	G	G	G	G	G	G	G	G	G	G	G	G	G	G	G	G	G	G	G	G	G	G	G	G	G	G	G	G	N	G	G	G
S1_2730426	A/T	1	2730426	+	NA	NA	NA	NA	NA	NA	A	A	A	A	A	A	A	A	A	A	A	A	A	A	A	A	A	A	A	A	A	A	A	A	A	A	A	A	A	A	A	A	A	A	A	N	A	A	A
S1_2730435	C/T	1	2730435	+	NA	NA	NA	NA	NA	NA	C	C	C	C	C	C	C	C	C	C	C	C	C	C	C	C	C	C	C	C	C	C	C	C	C	C	C	C	C	C	C	C	C	C	C	N	T	C	C
S1_2730498	T/C	1	2730498	+	NA	NA	NA	NA	NA	NA	T	T	T	T	T	T	T	T	T	T	T	T	T	T	T	T	T	T	T	T	T	T	T	T	T	T	T	T	T	T	T	T	N	T	T	N	T	C	T
S1_2733718	A/T	1	2733718	+	NA	NA	NA	NA	NA	NA	A	A	T	T	W	A	A	T	A	A	A	A	A	A	A	A	W	A	A	A	A	A	A	T	A	A	A	A	A	A	A	W	A	A	A	A	T	A	A
S1_2735031	G/A	1	2735031	+	NA	NA	NA	NA	NA	NA	G	G	N	A	G	G	G	G	N	G	G	G	G	G	G	G	G	G	G	G	G	G	G	A	G	G	G	G	G	G	G	G	G	G	G	G	N	R	G
S1_2735866	G/A	1	2735866	+	NA	NA	NA	NA	NA	NA	G	G	G	G	G	G	G	G	N	G	G	N	A	G	G	G	G	G	G	G	G	G	G	G	G	G	G	G	G	N	G	G	G	G	G	G	G	G	G
S1_2735874	T/C	1	2735874	+	NA	NA	NA	NA	NA	NA	T	T	T	T	T	T	T	T	T	T	C	T	T	T	T	T	T	T	T	T	T	T	T	T	T	T	T	T	T	T	T	T	T	T	T	T	T	T	T
S1_2735880	G/A	1	2735880	+	NA	NA	NA	NA	NA	NA	G	G	G	G	G	G	G	G	G	G	A	G	G	G	G	G	G	G	G	G	G	G	G	G	G	G	G	G	G	G	G	G	G	G	G	G	G	G	G
S1_2735993	G/A	1	2735993	+	NA	NA	NA	NA	NA	NA	G	G	G	G	G	G	G	G	N	G	G	N	R	G	G	G	G	G	G	G	G	G	G	G	G	R	G	G	G	N	G	G	N	G	G	N	N	G	G
S1_2736003	T/C	1	2736003	+	NA	NA	NA	NA	NA	NA	T	T	T	T	T	T	T	N	N	T	T	N	T	T	T	T	T	T	T	T	T	T	T	T	T	T	T	T	T	T	T	T	T	T	T	N	N	T	T
S1_2736006	G/T	1	2736006	+	NA	NA	NA	NA	NA	NA	G	G	G	G	G	G	G	G	N	G	G	N	T	G	G	G	G	G	G	G	G	G	G	G	G	K	G	G	G	N	G	G	N	G	G	N	N	G	G
S1_2736007	C/T	1	2736007	+	NA	NA	NA	NA	NA	NA	C	C	C	C	C	C	C	C	N	C	C	N	Y	C	C	C	C	C	C	C	C	C	C	C	C	Y	C	C	C	N	C	C	N	C	C	N	N	C	C
S1_2736012	T/C	1	2736012	+	NA	NA	NA	NA	NA	NA	T	T	T	T	T	C	T	T	N	T	T	N	T	C	C	C	T	T	T	T	T	T	T	N	T	T	Y	T	T	T	C	T	T	T	T	N	N	T	C
S1_2739872	T/C	1	2739872	+	NA	NA	NA	NA	NA	NA	T	T	T	T	T	T	T	T	T	T	T	T	T	T	T	T	T	T	T	T	T	T	T	T	T	T	T	T	T	T	T	T	T	T	T	T	T	T	T
S1_2739890	T/C	1	2739890	+	NA	NA	NA	NA	NA	NA	T	T	T	T	T	T	Y	T	Y	T	T	T	Y	T	T	T	T	T	T	T	T	T	T	T	T	T	T	T	T	Y	T	T	T	T	T	T	T	T	T
S1_2739902	C/T	1	2739902	+	NA	NA	NA	NA	NA	NA	C	C	C	C	C	C	C	C	C	C	C	C	C	C	C	C	C	C	C	C	C	C	C	C	C	C	C	C	C	C	C	C	C	C	C	C	C	C	C
S1_2740904	C/A	1	2740904	+	NA	NA	NA	NA	NA	NA	A	C	C	C	C	A	C	C	C	C	C	C	C	A	A	A	C	C	C	C	C	C	C	A	C	C	A	A	C	C	A	C	C	C	C	C	A	C	A
S1_2740924	C/T	1	2740924	+	NA	NA	NA	NA	NA	NA	T	C	C	C	C	T	C	C	C	C	C	C	C	T	T	T	C	C	C	C	C	C	C	T	C	C	T	T	C	C	T	C	C	C	C	C	T	C	T
S1_2740925	T/C	1	2740925	+	NA	NA	NA	NA	NA	NA	T	C	N	C	T	T	C	C	T	C	C	C	T	T	T	T	T	C	Y	N	T	T	C	T	C	C	T	T	C	T	T	N	C	Y	T	C	T	C	T
S1_2740937	C/A	1	2740937	+	NA	NA	NA	NA	NA	NA	A	C	C	C	C	A	C	C	C	C	C	C	C	A	A	A	C	C	C	C	C	C	C	A	C	C	A	A	C	C	A	C	C	C	C	C	A	C	A
S1_2741507	A/G	1	2741507	+	NA	NA	NA	NA	NA	NA	A	N	A	A	A	A	R	N	G	A	N	A	G	A	A	A	A	A	A	A	A	A	A	A	A	R	A	A	A	A	A	A	A	A	A	A	N	A	A
S1_2741558	G/A	1	2741558	+	NA	NA	NA	NA	NA	NA	G	G	G	G	G	G	G	G	G	G	G	G	G	G	G	G	G	G	G	G	G	G	G	G	G	G	G	G	G	G	G	G	G	G	G	G	G	G	G
S1_2741561	G/A	1	2741561	+	NA	NA	NA	NA	NA	NA	G	G	G	A	G	G	A	A	G	G	A	G	G	G	G	G	G	G	A	G	G	G	A	G	R	A	G	G	A	G	G	G	A	A	G	A	N	A	G
S1_2741649	C/A	1	2741649	+	NA	NA	NA	NA	NA	NA	C	A	C	C	C	C	C	C	C	A	C	C	C	C	C	C	C	A	C	C	C	C	C	N	C	C	C	C	C	C	C	C	C	C	C	C	N	C	C
S1_2741653	A/G	1	2741653	+	NA	NA	NA	NA	NA	NA	A	G	A	A	A	A	A	A	A	G	A	A	A	A	A	A	A	G	A	A	A	A	A	N	A	A	A	A	A	A	A	A	A	A	A	A	N	A	A
S1_2741664	G/A	1	2741664	+	NA	NA	NA	NA	NA	NA	G	G	G	A	G	G	A	A	N	G	A	G	G	G	G	G	G	G	A	G	G	G	A	N	R	A	G	G	A	G	G	G	A	A	G	A	N	A	G
S1_2745817	T/C	1	2745817	+	NA	NA	NA	NA	NA	NA	C	T	T	T	T	C	T	Y	T	T	T	T	T	C	C	C	T	T	T	T	T	T	T	T	T	T	C	C	T	T	C	T	T	T	T	T	C	T	C
S1_2746435	C/T	1	2746435	+	NA	NA	NA	NA	NA	NA	T	C	C	C	C	T	C	C	C	C	C	C	C	T	T	T	C	C	C	C	C	C	C	C	C	C	T	Y	C	C	T	C	C	C	C	C	C	C	T
S1_2746546	G/C	1	2746546	+	NA	NA	NA	NA	NA	NA	G	G	G	G	G	G	G	G	G	G	G	G	G	G	G	G	G	G	G	G	G	G	G	G	G	G	G	G	G	G	G	G	G	G	G	G	G	G	G
S1_2746702	G/T	1	2746702	+	NA	NA	NA	NA	NA	NA	T	G	G	G	G	T	G	G	G	G	G	G	G	T	T	T	G	G	G	G	G	G	G	G	G	G	T	K	G	G	T	G	G	G	G	G	G	G	T
S1_2747042	G/A	1	2747042	+	NA	NA	NA	NA	NA	NA	G	G	G	G	G	G	G	G	G	G	G	G	G	G	G	G	G	G	G	G	G	G	G	G	G	G	G	G	G	G	G	G	G	G	G	G	G	G	G
S1_2747047	G/A	1	2747047	+	NA	NA	NA	NA	NA	NA	G	G	G	G	G	G	G	G	G	G	G	G	G	G	G	G	G	G	G	G	G	G	G	G	G	G	G	G	G	G	G	G	G	G	G	G	G	G	G
S1_2748931	A/G	1	2748931	+	NA	NA	NA	NA	NA	NA	G	A	A	A	A	G	A	A	A	A	A	A	A	G	G	G	A	A	A	A	A	A	A	A	A	A	G	G	A	A	G	A	A	A	A	A	A	A	G
S1_2752804	A/G	1	2752804	+	NA	NA	NA	NA	NA	NA	A	A	A	A	A	A	A	G	A	A	A	A	A	A	A	A	A	A	A	A	A	A	A	G	A	A	A	A	A	A	A	A	A	A	A	A	N	A	A
S1_2752970	G/A	1	2752970	+	NA	NA	NA	NA	NA	NA	G	G	R	A	A	G	A	A	A	A	A	G	G	G	G	G	A	A	A	A	G	G	G	G	A	G	G	G	A	G	G	A	A	A	G	G	G	G	G
S1_2752990	T/A	1	2752990	+	NA	NA	NA	NA	NA	NA	A	T	T	T	T	A	T	T	T	T	T	T	T	A	A	A	T	T	T	T	T	T	T	T	T	T	A	W	T	T	A	T	T	T	T	T	T	T	A
S1_2752999	C/A	1	2752999	+	NA	NA	NA	NA	NA	NA	C	C	C	C	C	C	C	C	C	C	C	C	C	C	C	C	C	C	C	C	C	C	C	C	C	C	C	C	C	C	C	C	C	C	C	C	A	C	C
S1_2753023	C/A	1	2753023	+	NA	NA	NA	NA	NA	NA	C	C	C	C	C	C	C	C	C	C	C	C	C	C	C	C	C	C	C	C	C	C	C	C	C	C	C	C	C	C	C	C	C	C	C	A	C	C	C
S1_2753026	A/T	1	2753026	+	NA	NA	NA	NA	NA	NA	A	A	A	A	A	A	A	A	A	A	A	N	A	A	A	A	A	A	A	A	A	A	A	A	A	T	A	A	A	A	A	A	A	A	A	T	A	A	A
S1_2753089	G/A	1	2753089	+	NA	NA	NA	NA	NA	NA	G	G	A	A	A	G	R	A	A	A	A	G	G	G	G	G	G	A	A	A	G	G	G	A	R	G	G	G	A	G	G	R	A	A	G	G	G	G	G
S1_2753123	C/T	1	2753123	+	NA	NA	NA	NA	NA	NA	C	C	C	C	C	C	C	C	C	C	C	T	C	C	C	C	C	C	C	C	C	C	C	C	C	C	C	C	C	C	C	C	C	C	C	C	C	Y	C
S1_2753153	A/G	1	2753153	+	NA	NA	NA	NA	NA	NA	A	G	G	G	G	A	A	A	A	A	A	A	G	A	A	A	G	A	A	G	G	G	G	A	A	A	A	A	A	G	A	G	A	A	G	A	G	A	A
S1_2753159	C/T	1	2753159	+	NA	NA	NA	NA	NA	NA	C	C	C	C	C	C	C	C	C	C	C	T	C	C	C	C	C	C	C	C	C	C	C	C	C	C	C	C	C	C	C	C	C	C	C	C	C	Y	C
S1_2753170	C/T	1	2753170	+	NA	NA	NA	NA	NA	NA	T	C	C	C	C	T	C	C	C	C	C	Y	C	T	T	T	C	C	C	C	C	C	C	C	C	T	T	T	C	C	T	C	C	C	C	C	C	C	T
S1_2753327	C/T	1	2753327	+	NA	NA	NA	NA	NA	NA	C	C	C	C	C	C	T	T	T	T	T	T	C	C	C	C	C	T	T	C	C	C	C	T	Y	C	C	C	T	C	C	C	T	T	C	C	C	T	C
S1_2753385	G/A	1	2753385	+	NA	NA	NA	NA	NA	NA	G	G	G	G	G	G	G	G	G	G	G	A	G	G	G	G	G	G	G	G	G	G	G	G	G	G	G	G	G	G	G	G	G	G	G	G	G	R	G
S1_2753386	C/A	1	2753386	+	NA	NA	NA	NA	NA	NA	C	C	C	C	C	C	C	C	C	C	C	A	C	C	C	C	C	C	C	C	C	C	C	C	C	C	C	C	C	C	C	C	C	C	C	C	C	M	C
S1_2753408	C/T	1	2753408	+	NA	NA	NA	NA	NA	NA	C	C	C	C	C	C	C	C	C	C	C	T	C	C	C	C	C	C	C	C	C	C	C	C	C	C	C	C	C	C	C	C	C	C	C	C	C	Y	C
S1_2753420	C/T	1	2753420	+	NA	NA	NA	NA	NA	NA	C	C	C	C	C	C	T	T	T	T	T	C	C	C	C	C	C	T	T	C	C	C	T	T	Y	C	C	C	T	C	C	C	Y	T	C	C	T	C	C
S1_2753437	C/T	1	2753437	+	NA	NA	NA	NA	NA	NA	C	C	C	C	C	C	C	C	C	C	C	C	C	C	C	C	C	C	C	C	C	C	C	C	C	T	C	C	C	C	C	C	C	C	C	C	C	C	C
S1_2753482	C/T	1	2753482	+	NA	NA	NA	NA	NA	NA	C	C	C	C	C	C	C	C	C	C	C	N	C	C	C	C	C	C	C	C	C	C	C	C	C	C	C	C	C	C	C	C	C	C	C	C	T	C	C
S1_2753577	T/A	1	2753577	+	NA	NA	NA	NA	NA	NA	T	T	A	A	T	T	T	A	T	T	T	T	T	T	T	T	T	T	T	A	T	T	A	A	T	T	T	T	T	T	T	A	T	T	T	T	A	T	T
S1_2753738	C/G	1	2753738	+	NA	NA	NA	NA	NA	NA	C	C	S	G	C	G	C	N	C	C	C	S	C	G	G	G	N	C	C	G	C	C	G	G	C	C	G	G	C	C	G	C	C	C	C	G	N	C	G
S1_2754481	A/G	1	2754481	+	NA	NA	NA	NA	NA	NA	G	A	A	A	A	A	A	A	A	A	A	A	A	A	A	A	A	A	A	A	A	A	A	A	A	G	A	A	A	A	A	A	A	A	A	N	N	A	A
S1_2754503	C/T	1	2754503	+	NA	NA	NA	NA	NA	NA	C	C	T	T	T	T	C	C	C	T	T	C	C	T	T	T	C	T	T	T	C	C	T	C	C	C	T	T	T	C	T	Y	T	T	C	C	N	C	T
S1_2754630	G/C	1	2754630	+	NA	NA	NA	NA	NA	NA	G	G	G	G	G	G	G	G	G	G	G	G	G	G	G	G	G	G	G	G	G	G	G	G	G	G	G	G	G	G	G	G	G	G	G	G	G	G	G
S1_2754775	A/C	1	2754775	+	NA	NA	NA	NA	NA	NA	C	A	A	A	A	A	M	C	A	A	A	N	A	A	A	A	A	A	A	A	A	A	A	A	A	C	A	A	A	A	A	A	A	A	A	N	A	C	A
S1_2754804	G/C	1	2754804	+	NA	NA	NA	NA	NA	NA	C	G	G	G	G	G	S	C	G	G	G	N	G	G	G	G	G	G	G	G	G	G	G	G	G	C	G	G	G	G	G	G	G	G	G	N	G	C	G
S1_2784004	C/T	1	2784004	+	NA	NA	NA	NA	NA	NA	C	C	C	C	C	C	C	C	C	C	C	C	C	C	C	C	C	C	C	C	C	C	C	C	C	C	C	C	C	C	C	C	C	C	C	C	C	C	C
S1_2784009	A/C	1	2784009	+	NA	NA	NA	NA	NA	NA	C	A	C	C	A	A	A	M	C	C	C	A	A	A	A	A	A	C	A	A	C	C	A	C	C	A	C	C	C	A	A	A	C	C	A	A	A	A	A
S1_2784031	G/C	1	2784031	+	NA	NA	NA	NA	NA	NA	G	G	G	G	G	C	G	G	G	G	G	G	G	C	C	C	G	G	G	G	G	G	G	G	G	G	G	G	G	G	C	G	G	G	G	G	G	S	C
S1_2784065	G/A	1	2784065	+	NA	NA	NA	NA	NA	NA	G	A	G	G	G	G	N	G	A	G	G	G	G	G	G	G	G	G	A	G	G	G	G	G	R	A	G	G	A	A	G	R	A	A	G	G	G	G	G
S1_2784105	C/T	1	2784105	+	NA	NA	NA	NA	NA	NA	T	C	T	C	C	C	C	C	C	C	T	C	C	C	C	C	C	C	C	C	C	C	C	C	C	C	T	T	C	C	C	C	C	C	C	C	C	C	C
S1_2784119	G/A	1	2784119	+	NA	NA	NA	NA	NA	NA	G	G	G	G	G	G	G	G	G	G	G	G	G	G	G	G	G	G	G	G	G	G	G	G	G	G	G	G	G	G	G	G	G	G	G	G	G	G	G
S1_2784211	G/T	1	2784211	+	NA	NA	NA	NA	NA	NA	G	G	G	G	G	G	G	G	G	G	G	G	G	K	G	G	G	G	G	G	G	G	G	G	G	G	G	G	G	G	G	G	G	G	G	G	G	G	G
S1_2786781	G/C	1	2786781	+	NA	NA	NA	NA	NA	NA	G	G	N	G	G	G	G	G	G	G	N	G	G	G	G	G	G	G	C	G	G	G	G	G	S	C	G	G	C	N	G	G	C	C	G	N	N	C	G
S1_2786810	G/A	1	2786810	+	NA	NA	NA	NA	NA	NA	G	G	N	G	G	G	G	G	G	G	G	G	G	G	G	G	G	G	G	G	G	G	G	G	G	G	G	G	G	G	G	G	G	G	G	N	N	G	G
S1_2786842	T/C	1	2786842	+	NA	NA	NA	NA	NA	NA	C	T	C	C	T	C	T	T	T	T	C	T	T	C	C	C	T	T	T	C	T	T	T	T	T	T	C	C	T	T	C	T	T	T	T	C	C	T	C
S1_2786874	A/G	1	2786874	+	NA	NA	NA	NA	NA	NA	A	A	A	A	A	A	A	A	A	A	A	A	A	A	A	A	A	A	A	A	A	A	A	A	A	A	A	A	A	A	A	A	A	A	A	A	A	G	A
S1_2790084	A/G	1	2790084	+	NA	NA	NA	NA	NA	NA	A	A	A	A	A	A	A	A	A	A	A	A	A	A	A	A	A	A	A	A	A	A	A	A	A	A	A	A	A	N	A	A	A	A	A	N	N	A	A
S1_2790115	A/G	1	2790115	+	NA	NA	NA	NA	NA	NA	A	A	A	G	A	A	A	A	A	A	A	G	A	A	A	A	A	A	A	A	A	A	A	A	A	A	A	A	A	N	A	A	N	A	A	N	N	A	A
S1_2790415	T/C	1	2790415	+	NA	NA	NA	NA	NA	NA	C	C	C	C	N	C	N	C	T	T	C	N	T	C	C	C	T	T	C	C	T	T	T	T	T	Y	C	Y	Y	T	C	C	C	T	T	C	N	T	C
S1_2790430	A/G	1	2790430	+	NA	NA	NA	NA	NA	NA	G	A	G	A	A	A	A	A	A	A	G	N	A	A	A	A	A	A	A	A	A	A	A	A	A	A	G	R	A	A	A	A	A	A	A	A	N	A	A
S1_2790549	G/T	1	2790549	+	NA	NA	NA	NA	NA	NA	G	T	G	G	G	G	G	G	G	G	G	G	G	G	G	G	G	G	G	G	G	G	G	N	G	G	G	G	G	G	G	G	G	G	G	G	N	G	G
S1_2792736	G/A	1	2792736	+	NA	NA	NA	NA	NA	NA	G	G	G	G	G	G	G	G	G	G	G	G	G	G	G	G	G	G	G	G	G	G	G	R	G	G	G	G	G	G	G	R	G	G	G	G	G	G	G
S1_2792772	G/A	1	2792772	+	NA	NA	NA	NA	NA	NA	G	G	G	G	G	G	G	A	G	G	G	G	G	G	G	G	G	G	G	A	G	G	G	G	G	G	G	G	G	G	G	G	G	G	G	A	G	G	G
S1_2792798	G/A	1	2792798	+	NA	NA	NA	NA	NA	NA	G	G	G	A	N	A	G	N	N	G	G	G	G	A	A	A	A	G	G	G	G	G	G	G	G	G	A	A	G	G	A	G	G	G	A	N	N	A	A
S1_2792839	G/A	1	2792839	+	NA	NA	NA	NA	NA	NA	G	N	G	A	N	A	G	N	N	G	G	N	G	A	A	A	A	G	G	G	G	G	G	N	G	G	A	A	G	G	A	G	G	G	A	N	N	A	A
S1_2792863	T/C	1	2792863	+	NA	NA	NA	NA	NA	NA	C	T	T	C	C	C	T	Y	N	Y	C	T	C	C	C	C	C	T	T	T	T	T	C	C	T	T	C	C	T	C	C	N	T	T	C	T	C	C	C
S1_2792934	G/C	1	2792934	+	NA	NA	NA	NA	NA	NA	G	G	G	C	S	C	S	G	G	G	G	S	G	C	C	C	C	G	G	G	G	G	G	C	G	G	N	G	G	G	C	S	G	G	C	G	N	C	C
S1_2792955	A/C	1	2792955	+	NA	NA	NA	NA	NA	NA	A	A	A	C	M	C	C	A	A	A	A	M	M	C	C	C	C	A	A	C	A	A	A	C	A	A	N	A	A	A	C	M	A	A	C	C	N	C	C
S1_2792999	C/T	1	2792999	+	NA	NA	NA	NA	NA	NA	C	C	C	C	C	C	C	C	C	C	C	N	C	C	C	C	C	C	C	C	C	C	C	C	C	C	C	C	C	C	C	C	C	C	C	C	C	C	C
S1_2793016	G/T	1	2793016	+	NA	NA	NA	NA	NA	NA	G	G	G	G	G	G	G	G	G	G	G	N	G	G	G	G	G	G	G	G	G	G	G	G	G	G	G	G	G	G	G	G	G	G	G	G	G	G	G
S1_2793633	G/C	1	2793633	+	NA	NA	NA	NA	NA	NA	G	C	N	G	G	G	G	N	G	C	G	G	S	G	G	G	G	C	G	G	G	G	G	N	G	G	G	G	G	G	G	G	G	G	G	N	N	G	G
S1_2793645	C/G	1	2793645	+	NA	NA	NA	NA	NA	NA	C	C	N	C	C	C	C	C	C	C	C	N	C	C	C	C	C	C	C	C	C	C	C	N	C	C	C	C	C	C	C	C	C	C	C	C	N	C	C
S1_2793703	C/T	1	2793703	+	NA	NA	NA	NA	NA	NA	T	C	C	C	C	T	C	N	C	C	C	C	C	T	T	T	C	C	C	C	C	C	C	C	C	C	T	Y	C	C	T	C	C	C	C	C	C	N	T
S1_2793751	C/G	1	2793751	+	NA	NA	NA	NA	NA	NA	C	C	C	C	C	C	C	C	C	C	C	C	C	C	C	C	C	C	C	C	C	C	C	C	C	C	C	C	C	C	C	C	C	C	C	C	C	C	C
S1_2794262	A/C	1	2794262	+	NA	NA	NA	NA	NA	NA	C	A	A	C	A	C	A	N	N	M	N	A	C	C	C	C	A	N	C	A	A	A	M	N	A	M	C	C	A	C	C	C	N	A	C	N	N	N	C
S1_2794263	T/G	1	2794263	+	NA	NA	NA	NA	NA	NA	G	T	T	G	T	G	T	N	N	K	N	T	G	G	G	G	T	N	G	T	T	T	K	N	T	K	G	G	T	G	G	G	N	T	G	N	N	N	G
S1_2794352	G/T	1	2794352	+	NA	NA	NA	NA	NA	NA	G	G	G	G	G	G	G	G	G	G	G	G	G	G	G	G	G	G	G	T	G	G	G	G	G	G	G	G	G	G	G	G	G	G	G	T	G	G	G
S1_2794443	G/C	1	2794443	+	NA	NA	NA	NA	NA	NA	S	G	G	G	G	C	G	G	G	G	G	G	G	C	C	C	G	G	G	G	G	G	G	C	G	G	C	S	G	G	C	G	G	G	C	G	G	G	C
S1_2794521	A/G	1	2794521	+	NA	NA	NA	NA	NA	NA	A	A	A	A	A	A	A	A	A	A	A	A	A	A	A	A	A	A	A	A	A	A	A	A	A	A	A	A	A	A	A	A	A	A	A	N	A	A	A
S1_2794560	C/T	1	2794560	+	NA	NA	NA	NA	NA	NA	C	C	C	C	C	C	C	C	C	C	C	C	C	C	C	C	C	C	C	C	C	C	C	C	C	C	C	C	C	C	C	C	C	C	C	C	C	C	C
S1_2794652	A/G	1	2794652	+	NA	NA	NA	NA	NA	NA	A	A	A	A	A	A	A	A	A	A	A	N	A	A	A	A	A	A	A	A	A	A	A	A	A	A	A	A	A	A	A	A	A	A	A	A	A	A	A
S1_2795061	C/T	1	2795061	+	NA	NA	NA	NA	NA	NA	C	C	N	C	C	C	C	N	C	C	C	N	C	C	C	C	C	C	C	C	C	C	C	C	C	C	C	C	C	C	C	C	C	C	C	C	N	C	C
S1_2795066	G/C	1	2795066	+	NA	NA	NA	NA	NA	NA	G	G	N	G	G	G	G	G	G	G	G	G	G	G	G	G	G	G	G	G	G	G	G	G	G	G	G	G	G	G	G	G	G	G	G	G	N	G	G
S1_2795103	G/A	1	2795103	+	NA	NA	NA	NA	NA	NA	G	G	N	G	G	G	R	A	N	G	R	N	A	G	G	G	G	G	G	G	G	G	G	G	G	G	G	G	G	G	G	G	G	G	G	G	N	G	G
S1_2795111	G/T	1	2795111	+	NA	NA	NA	NA	NA	NA	G	G	N	G	G	G	G	G	G	G	G	G	G	G	G	G	G	G	G	G	G	G	G	G	G	G	G	G	G	G	G	G	G	G	G	G	N	G	G
S1_2796275	T/A	1	2796275	+	NA	NA	NA	NA	NA	NA	T	T	T	T	T	T	T	T	T	T	T	T	T	T	T	T	T	T	T	T	T	T	T	T	T	T	T	T	T	T	T	T	T	T	T	T	T	T	T
S1_2796288	C/G	1	2796288	+	NA	NA	NA	NA	NA	NA	C	C	C	C	C	C	C	C	C	C	C	C	C	C	C	C	C	C	C	C	C	C	C	C	C	C	C	C	C	C	C	C	C	C	C	C	C	C	C
S1_2796295	G/A	1	2796295	+	NA	NA	NA	NA	NA	NA	G	G	G	G	A	G	G	G	A	G	A	A	A	G	G	G	R	G	G	A	G	G	A	A	G	G	G	G	G	A	G	N	G	G	N	A	G	G	G
S1_2796304	T/C	1	2796304	+	NA	NA	NA	NA	NA	NA	T	T	T	T	C	T	T	T	C	T	C	C	C	T	T	T	Y	T	T	C	T	T	C	C	T	T	T	T	T	C	T	N	T	T	N	C	T	T	T
S1_2796334	A/C	1	2796334	+	NA	NA	NA	NA	NA	NA	A	A	A	A	A	A	A	A	A	A	A	N	A	A	A	A	A	A	A	A	A	A	A	A	A	A	A	A	A	A	A	A	A	A	A	A	A	A	A
S1_2796348	G/C	1	2796348	+	NA	NA	NA	NA	NA	NA	G	G	G	G	G	G	G	G	G	G	G	G	G	G	G	G	G	G	G	G	G	G	G	G	G	G	G	G	G	G	G	G	G	G	G	G	G	G	G
S1_2796826	G/T	1	2796826	+	NA	NA	NA	NA	NA	NA	G	G	N	G	G	G	G	G	T	G	T	G	T	G	G	G	G	G	G	G	G	G	T	G	G	G	G	G	G	N	G	G	G	G	G	G	N	G	G
S1_2796827	G/T	1	2796827	+	NA	NA	NA	NA	NA	NA	G	G	N	G	G	G	G	G	T	G	T	G	T	G	G	G	G	G	G	G	G	G	T	G	G	G	G	G	G	N	G	G	G	G	G	G	N	G	G
S1_2796836	C/T	1	2796836	+	NA	NA	NA	NA	NA	NA	C	C	N	C	C	T	C	C	T	C	T	N	T	T	T	T	C	C	T	C	C	C	T	C	C	T	T	T	Y	N	T	C	T	N	C	C	N	C	T
S1_2796843	G/A	1	2796843	+	NA	NA	NA	NA	NA	NA	G	G	N	G	G	G	G	G	G	G	G	G	G	G	G	G	G	G	G	G	G	G	G	A	G	G	G	G	G	N	G	G	G	G	A	G	N	G	G
S1_2796854	G/A	1	2796854	+	NA	NA	NA	NA	NA	NA	G	G	N	G	G	G	G	G	G	G	G	G	G	G	G	G	G	G	G	G	G	G	G	A	G	G	G	G	G	N	G	G	G	G	A	G	N	G	G
S1_2799260	C/T	1	2799260	+	NA	NA	NA	NA	NA	NA	C	C	C	C	C	C	T	C	C	C	C	C	C	C	C	C	C	C	T	C	C	C	C	C	Y	T	C	C	T	T	C	C	T	Y	C	T	C	C	C
S1_2801526	A/G	1	2801526	+	NA	NA	NA	NA	NA	NA	A	A	A	A	A	A	A	A	A	A	A	A	A	A	A	A	A	A	A	A	A	A	A	A	A	A	A	A	A	A	A	A	A	A	A	A	A	A	A
S1_2801538	A/C	1	2801538	+	NA	NA	NA	NA	NA	NA	A	A	A	A	A	A	M	A	A	A	A	A	A	A	A	A	A	A	C	C	A	A	A	A	M	C	A	A	C	A	A	A	C	M	A	C	A	A	A
S1_2801547	T/G	1	2801547	+	NA	NA	NA	NA	NA	NA	T	T	T	T	T	T	K	T	T	T	T	T	T	T	T	T	T	T	G	G	T	T	T	T	K	G	T	T	G	T	T	T	G	K	T	G	T	T	T
S1_2803229	T/C	1	2803229	+	NA	NA	NA	NA	NA	NA	Y	T	T	T	T	C	T	T	T	T	T	T	T	C	C	C	T	T	T	T	T	Y	T	C	T	T	C	C	T	T	C	T	T	T	C	T	T	T	C
S1_2803233	G/T	1	2803233	+	NA	NA	NA	NA	NA	NA	G	G	G	G	G	G	T	G	G	G	G	G	G	G	G	G	G	G	T	T	G	G	G	G	K	T	G	G	T	G	G	G	T	K	G	T	G	G	G
S1_2803276	T/A	1	2803276	+	NA	NA	NA	NA	NA	NA	T	T	T	N	T	T	T	T	T	T	A	T	T	T	T	T	T	T	T	T	T	T	A	T	T	T	T	T	T	T	T	T	T	T	T	T	N	T	T
S1_2803305	G/C	1	2803305	+	NA	NA	NA	NA	NA	NA	G	G	N	N	G	G	C	C	S	C	G	G	G	G	G	G	G	C	C	C	G	G	G	N	S	C	G	G	C	G	G	G	C	C	G	C	N	G	G
S1_2803314	A/G	1	2803314	+	NA	NA	NA	NA	NA	NA	A	A	A	A	A	A	A	A	A	A	G	A	A	A	A	A	A	A	A	A	A	A	G	A	A	A	A	A	A	A	A	A	A	A	A	A	N	A	A
S1_2803317	T/G	1	2803317	+	NA	NA	NA	NA	NA	NA	T	T	N	N	T	T	G	G	G	G	G	T	K	T	T	T	T	G	G	G	T	T	G	G	K	G	T	T	G	T	T	T	G	G	T	G	N	T	T
S1_2803636	C/T	1	2803636	+	NA	NA	NA	NA	NA	NA	C	T	C	T	Y	C	C	Y	C	T	C	C	C	C	C	C	Y	T	C	C	C	C	C	C	C	C	C	C	C	C	C	T	C	C	C	C	C	T	C
S1_2803659	C/G	1	2803659	+	NA	NA	NA	NA	NA	NA	C	C	C	C	C	C	S	C	S	C	C	C	S	C	C	C	C	C	G	G	C	C	C	C	S	G	C	C	G	C	C	C	G	G	C	G	C	C	C
S1_2803686	C/A	1	2803686	+	NA	NA	NA	NA	NA	NA	A	C	C	C	C	A	C	C	C	C	C	A	C	A	A	A	M	C	C	C	A	A	C	C	C	C	A	A	C	A	A	C	C	C	A	C	C	C	A
S1_2803771	A/G	1	2803771	+	NA	NA	NA	NA	NA	NA	A	A	A	A	A	A	A	A	A	A	A	A	A	A	A	A	A	A	A	A	A	A	A	R	A	A	A	A	A	A	A	A	A	A	A	A	G	A	A
S1_2842359	C/T	1	2842359	+	NA	NA	NA	NA	NA	NA	C	C	C	C	C	C	C	C	C	C	C	C	C	C	C	C	C	C	C	C	C	C	C	C	C	C	C	C	C	C	C	C	C	C	C	C	C	C	C
S1_2842393	C/T	1	2842393	+	NA	NA	NA	NA	NA	NA	C	C	C	C	C	C	C	C	C	C	C	C	C	C	C	C	C	C	C	C	C	C	C	C	C	C	C	C	C	C	C	C	C	C	C	C	C	C	C
S1_2842394	C/T	1	2842394	+	NA	NA	NA	NA	NA	NA	C	C	C	C	C	T	Y	T	C	C	C	C	C	T	T	T	C	C	C	T	C	C	T	T	C	C	T	T	C	C	T	T	C	C	C	T	T	C	T
S1_2842396	C/T	1	2842396	+	NA	NA	NA	NA	NA	NA	C	C	C	C	C	T	C	C	C	C	C	C	C	T	T	T	C	C	C	T	C	C	T	T	C	C	T	T	C	C	T	T	C	C	C	C	T	C	T
S1_2842424	G/T	1	2842424	+	NA	NA	NA	NA	NA	NA	G	G	G	G	G	G	G	K	G	G	G	G	G	G	G	G	G	G	G	G	G	G	G	N	G	G	G	G	G	G	G	G	G	G	G	G	G	G	G
S1_2842438	C/G	1	2842438	+	NA	NA	NA	NA	NA	NA	C	G	N	G	C	S	C	C	C	C	C	C	C	C	G	G	G	C	C	N	G	G	C	N	C	G	S	G	C	C	N	C	C	C	C	G	G	G	G
S1_2842467	A/G	1	2842467	+	NA	NA	NA	NA	NA	NA	A	A	A	A	A	A	A	A	A	A	A	A	A	A	A	A	A	A	A	A	A	A	A	N	A	A	A	A	A	A	A	A	A	A	A	A	A	A	A
S1_2842574	A/G	1	2842574	+	NA	NA	NA	NA	NA	NA	G	A	A	A	R	A	R	G	G	G	G	G	G	A	A	A	A	G	G	A	A	A	A	A	G	A	A	A	G	G	A	A	G	G	G	A	N	A	A
S1_2842597	C/G	1	2842597	+	NA	NA	NA	NA	NA	NA	C	C	S	C	C	G	C	C	C	C	C	C	C	G	G	G	G	C	C	G	C	C	G	S	C	C	G	G	C	C	G	G	C	C	C	C	G	G	G
S1_2842602	C/T	1	2842602	+	NA	NA	NA	NA	NA	NA	Y	C	C	C	C	C	C	T	Y	T	T	T	Y	C	C	C	C	T	T	C	C	C	C	C	Y	C	C	C	T	T	C	C	T	Y	T	C	C	C	C
S1_2858813	A/T	1	2858813	+	NA	NA	NA	NA	NA	NA	T	A	A	A	W	A	A	T	A	A	A	A	A	A	A	A	A	A	A	A	T	T	A	A	A	A	A	W	A	A	A	A	A	A	A	A	A	A	A
S1_2858834	T/C	1	2858834	+	NA	NA	NA	NA	NA	NA	T	T	C	T	T	C	Y	T	T	T	T	T	T	C	C	C	N	T	T	C	T	T	Y	Y	T	T	C	Y	T	T	C	C	T	T	T	C	C	Y	C
S1_2858936	C/T	1	2858936	+	NA	NA	NA	NA	NA	NA	C	C	C	C	C	C	C	C	C	C	C	C	C	C	C	C	C	C	C	C	C	C	C	C	C	C	C	C	C	C	C	C	C	C	C	N	C	N	C
S1_2858961	C/A	1	2858961	+	NA	NA	NA	NA	NA	NA	C	C	C	C	C	C	C	C	C	C	C	C	C	C	C	C	C	C	C	C	C	C	C	C	C	C	C	C	C	C	C	C	C	C	C	N	C	N	C
S1_2870805	T/C	1	2870805	+	NA	NA	NA	NA	NA	NA	T	C	C	T	T	N	T	C	C	T	N	T	T	C	N	C	C	N	T	C	C	C	T	N	C	Y	C	C	N	T	N	C	T	N	T	T	N	Y	C
S1_2870877	C/A	1	2870877	+	NA	NA	NA	NA	NA	NA	C	C	N	C	C	C	C	C	C	C	N	C	C	C	C	C	C	C	C	C	C	C	C	N	C	C	C	C	C	C	C	C	A	C	C	C	N	C	C
S1_2872271	G/A	1	2872271	+	NA	NA	NA	NA	NA	NA	G	G	A	G	R	G	G	A	G	G	G	G	G	G	G	G	N	G	G	A	A	A	G	A	G	G	A	A	G	G	G	A	G	G	G	R	A	R	G
S1_2872278	C/G	1	2872278	+	NA	NA	NA	NA	NA	NA	C	C	C	G	C	C	N	C	G	G	G	N	C	C	C	C	C	G	G	C	C	C	C	C	S	C	C	C	G	G	C	C	G	S	C	C	C	C	C
S1_2872305	C/A	1	2872305	+	NA	NA	NA	NA	NA	NA	C	A	C	C	C	C	C	C	C	C	C	C	C	C	C	C	M	C	C	C	C	C	C	C	C	M	C	C	C	C	C	C	C	C	C	M	C	C	C
S1_2872316	C/A	1	2872316	+	NA	NA	NA	NA	NA	NA	C	C	C	C	C	C	C	C	C	C	C	C	C	C	C	C	C	C	C	C	C	C	C	C	C	C	C	C	C	C	C	C	C	C	C	C	C	C	C
S1_2872329	A/G	1	2872329	+	NA	NA	NA	NA	NA	NA	A	G	A	A	A	A	A	A	A	A	A	A	A	A	A	A	R	A	A	A	A	A	A	A	A	G	A	A	A	A	A	A	A	A	A	G	A	A	A
S1_2872340	A/C	1	2872340	+	NA	NA	NA	NA	NA	NA	C	A	C	C	C	C	A	C	A	A	A	A	A	C	C	C	A	A	A	C	C	C	N	A	A	A	C	C	A	A	C	C	A	A	C	A	C	C	C
S1_2875950	C/A	1	2875950	+	NA	NA	NA	NA	NA	NA	C	C	A	A	M	C	C	N	C	A	C	C	C	C	C	C	C	A	A	A	C	C	C	C	C	C	A	M	C	C	C	A	C	C	A	A	N	A	C
S1_2875971	G/A	1	2875971	+	NA	NA	NA	NA	NA	NA	G	G	A	A	G	G	G	G	G	G	G	G	G	G	G	G	G	G	G	A	G	G	G	G	G	G	A	R	G	G	G	G	G	G	A	G	N	G	G
S1_2875997	T/C	1	2875997	+	NA	NA	NA	NA	NA	NA	T	T	T	T	T	T	T	T	Y	C	C	T	C	T	T	T	T	C	C	T	T	T	T	T	Y	T	T	T	Y	C	T	T	C	C	T	T	T	T	T
S1_2876000	C/T	1	2876000	+	NA	NA	NA	NA	NA	NA	C	C	T	T	C	C	C	C	Y	T	T	C	T	C	C	C	C	T	T	T	C	C	C	C	Y	C	T	T	Y	T	C	T	T	T	T	T	T	C	C
S1_2876081	C/T	1	2876081	+	NA	NA	NA	NA	NA	NA	C	C	N	C	C	C	C	C	C	C	C	C	C	C	C	C	C	C	C	C	C	C	C	C	C	C	C	C	C	C	C	C	C	C	C	N	N	C	C
S1_2876085	G/A	1	2876085	+	NA	NA	NA	NA	NA	NA	G	G	N	G	G	G	G	G	G	G	G	G	G	G	G	G	G	G	G	G	G	G	G	G	G	G	G	G	G	G	G	G	G	G	G	N	N	G	G
S1_2876242	G/A	1	2876242	+	NA	NA	NA	NA	NA	NA	G	G	N	G	G	G	G	G	G	G	G	G	G	G	G	G	G	G	G	G	G	G	G	G	G	G	G	G	G	G	G	G	G	G	G	G	N	R	G
S1_2893349	C/G	1	2893349	+	NA	NA	NA	NA	NA	NA	C	C	N	N	C	C	C	C	N	C	G	N	G	C	C	C	G	C	C	G	C	C	C	C	C	C	G	G	G	G	C	G	G	G	G	C	N	C	C
S1_2893357	T/A	1	2893357	+	NA	NA	NA	NA	NA	NA	T	T	N	N	T	T	T	T	N	T	A	T	A	T	T	T	A	T	T	A	T	T	T	T	T	T	A	A	A	A	T	A	A	A	A	T	N	T	T
S1_2893359	T/C	1	2893359	+	NA	NA	NA	NA	NA	NA	T	T	N	N	T	T	T	T	N	T	C	T	C	T	T	T	C	T	T	C	T	T	T	T	T	T	C	C	C	C	T	C	C	C	C	T	N	T	T
S1_2896063	T/C	1	2896063	+	NA	NA	NA	NA	NA	NA	T	T	T	T	T	T	T	T	T	T	T	T	T	T	T	T	T	T	T	T	T	T	T	T	T	T	T	T	T	T	T	T	T	T	T	T	T	T	T
S1_2899584	C/T	1	2899584	+	NA	NA	NA	NA	NA	NA	C	C	C	C	C	C	C	N	C	C	C	N	C	C	C	C	C	C	C	C	C	C	C	N	C	C	C	C	C	N	C	C	C	C	C	C	N	N	C
S1_2937746	C/T	1	2937746	+	NA	NA	NA	NA	NA	NA	C	C	C	T	T	C	C	C	C	C	C	C	C	C	C	C	C	C	C	C	C	C	C	C	C	Y	C	C	C	C	C	C	C	C	T	C	C	C	C
S1_2938315	C/T	1	2938315	+	NA	NA	NA	NA	NA	NA	C	C	N	C	C	C	C	C	C	C	N	C	C	C	C	C	C	C	C	C	C	C	C	C	C	C	C	C	C	N	C	C	C	C	C	C	C	C	C
S1_2938324	A/G	1	2938324	+	NA	NA	NA	NA	NA	NA	G	A	N	N	A	A	A	N	A	A	N	A	A	A	A	A	A	A	A	A	A	A	A	A	A	G	A	A	A	N	A	A	N	A	G	A	A	A	A
S1_2938385	G/A	1	2938385	+	NA	NA	NA	NA	NA	NA	A	G	G	A	G	G	G	G	G	G	G	G	G	G	G	G	G	G	G	G	G	G	G	G	G	A	G	G	G	N	G	G	N	G	N	G	G	G	G
S1_2940045	G/A	1	2940045	+	NA	NA	NA	NA	NA	NA	A	G	G	N	R	G	G	G	G	G	G	N	G	G	G	G	G	G	G	G	G	G	G	G	G	A	G	G	G	G	G	G	N	G	A	N	N	G	G
S1_2940079	A/G	1	2940079	+	NA	NA	NA	NA	NA	NA	A	A	A	A	A	A	A	A	A	A	A	N	A	A	A	A	A	A	A	A	A	A	A	A	A	A	A	A	A	A	A	A	A	A	A	N	N	A	A
S1_2940966	T/G	1	2940966	+	NA	NA	NA	NA	NA	NA	G	T	T	G	N	T	T	T	T	T	T	T	T	T	T	T	T	T	T	T	T	T	T	T	T	K	T	T	T	T	T	T	T	T	G	T	T	T	T
S1_2940981	A/T	1	2940981	+	NA	NA	NA	NA	NA	NA	T	T	A	T	T	A	A	A	T	A	T	A	T	A	A	A	A	A	N	A	A	A	T	A	A	T	A	A	T	T	A	A	T	W	T	A	A	T	A
S1_2941086	G/A	1	2941086	+	NA	NA	NA	NA	NA	NA	G	G	G	G	G	G	G	G	G	G	G	G	G	G	G	G	G	G	G	G	G	G	G	G	G	G	G	G	G	G	G	G	G	G	G	G	G	G	G
S1_2942391	T/A	1	2942391	+	NA	NA	NA	NA	NA	NA	T	T	T	T	T	A	W	A	T	T	T	A	T	A	A	A	T	T	T	T	T	T	T	A	T	T	T	T	T	T	A	T	T	T	T	T	N	T	A
S1_2942413	A/G	1	2942413	+	NA	NA	NA	NA	NA	NA	G	A	A	G	A	A	A	A	A	A	A	A	A	A	A	A	A	A	A	A	A	A	A	A	A	R	A	A	A	A	A	A	A	A	G	G	N	A	A
S1_2942432	G/A	1	2942432	+	NA	NA	NA	NA	NA	NA	A	G	G	A	G	G	G	G	G	G	G	G	G	G	G	G	G	G	G	G	G	G	G	G	G	R	G	G	G	G	G	G	G	G	A	A	N	G	G
S1_2942484	C/A	1	2942484	+	NA	NA	NA	NA	NA	NA	C	C	C	C	C	C	C	C	C	C	C	C	C	C	C	C	C	C	C	C	C	C	C	C	C	C	C	C	C	C	C	C	C	C	C	C	C	C	C
S1_2942499	G/T	1	2942499	+	NA	NA	NA	NA	NA	NA	G	G	G	G	G	G	G	G	G	T	G	G	G	G	G	G	K	T	T	T	G	G	G	G	G	G	T	K	G	G	G	G	G	G	G	G	T	G	G
S1_2942501	T/A	1	2942501	+	NA	NA	NA	NA	NA	NA	T	T	T	T	T	T	T	T	T	A	T	T	T	T	T	T	W	A	A	A	T	T	T	T	T	T	A	W	T	T	T	T	T	T	T	T	A	T	T
S1_2942502	C/G	1	2942502	+	NA	NA	NA	NA	NA	NA	C	C	C	C	C	C	C	C	C	G	C	C	C	C	C	C	S	G	G	G	C	C	C	C	C	C	G	S	C	C	C	C	C	C	C	C	G	C	C
S1_2942515	G/A	1	2942515	+	NA	NA	NA	NA	NA	NA	G	A	A	G	G	G	G	G	A	G	A	G	A	G	G	G	G	G	G	G	G	G	A	G	R	G	G	G	A	A	G	G	A	A	G	G	G	R	G
S1_2942567	T/C	1	2942567	+	NA	NA	NA	NA	NA	NA	T	T	T	T	T	T	T	T	T	C	T	T	T	T	T	T	C	C	C	C	T	T	T	T	T	T	C	C	T	N	T	C	T	T	T	T	N	T	T
S1_2942570	C/T	1	2942570	+	NA	NA	NA	NA	NA	NA	C	T	T	C	Y	C	C	C	C	T	C	C	C	C	C	C	T	T	T	T	T	T	C	C	Y	C	T	T	T	C	C	T	C	C	N	T	T	T	C
S1_2942574	A/G	1	2942574	+	NA	NA	NA	NA	NA	NA	A	A	A	A	A	A	A	A	A	G	A	A	A	A	A	A	G	G	G	G	A	A	A	A	A	A	G	G	A	N	A	G	A	A	A	A	N	A	A
S1_2942577	T/C	1	2942577	+	NA	NA	NA	NA	NA	NA	T	C	C	T	Y	T	T	T	T	C	T	T	T	T	T	T	C	C	C	C	C	C	T	T	Y	T	C	C	C	T	T	C	T	T	N	C	C	C	T
S1_2942589	T/C	1	2942589	+	NA	NA	NA	NA	NA	NA	T	T	T	T	T	T	T	T	T	C	T	T	T	T	T	T	C	C	C	C	T	T	T	T	T	T	C	C	T	N	T	C	T	T	T	T	N	T	T
S1_2942596	T/A	1	2942596	+	NA	NA	NA	NA	NA	NA	T	T	T	T	T	T	T	T	T	A	T	T	T	T	T	T	A	A	A	A	T	T	T	T	T	T	A	A	T	N	T	A	T	T	T	T	N	T	T
S1_2956807	A/G	1	2956807	+	NA	NA	NA	NA	NA	NA	A	A	A	A	A	A	A	A	A	A	A	A	A	A	A	A	A	A	A	A	A	A	A	A	A	A	A	A	A	A	A	A	A	A	N	A	A	A	A
S1_2956835	T/C	1	2956835	+	NA	NA	NA	NA	NA	NA	T	T	Y	T	T	T	T	T	C	T	C	T	T	T	T	T	T	T	T	T	T	T	T	T	T	T	T	T	T	T	T	T	T	T	T	N	T	T	T
S1_2957176	C/T	1	2957176	+	NA	NA	NA	NA	NA	NA	T	C	N	T	C	N	C	C	C	Y	N	C	Y	C	N	N	C	N	T	C	C	C	C	N	C	C	C	C	C	N	N	C	N	C	T	C	N	C	C
S1_2957197	T/C	1	2957197	+	NA	NA	NA	NA	NA	NA	T	T	N	T	T	T	T	T	T	T	N	T	T	T	T	T	T	N	T	T	T	T	T	N	T	T	T	T	T	N	T	T	T	T	T	T	N	T	T
S1_2957209	A/C	1	2957209	+	NA	NA	NA	NA	NA	NA	A	A	N	A	A	A	A	M	A	A	N	A	A	A	A	A	A	N	A	A	A	A	A	N	A	A	A	A	A	N	A	A	A	A	A	A	N	C	A
S1_2957211	G/T	1	2957211	+	NA	NA	NA	NA	NA	NA	G	G	N	G	G	G	G	K	G	G	N	G	G	G	G	G	G	N	G	G	G	G	G	N	G	G	G	G	G	N	G	G	G	G	G	G	N	T	G
S1_2957263	C/A	1	2957263	+	NA	NA	NA	NA	NA	NA	C	C	C	C	C	A	C	C	C	C	C	A	C	A	A	A	M	C	C	C	C	C	A	A	C	C	C	C	C	C	A	C	C	C	C	C	C	C	A
S1_2957286	C/T	1	2957286	+	NA	NA	NA	NA	NA	NA	T	C	C	T	C	T	C	T	C	C	C	T	T	T	T	T	Y	C	C	C	C	C	T	T	C	C	C	C	C	N	T	C	C	C	C	C	C	C	T
S1_2957312	G/T	1	2957312	+	NA	NA	NA	NA	NA	NA	T	G	G	T	G	G	G	G	G	G	G	G	G	G	G	G	G	G	G	G	T	T	G	G	T	G	G	G	T	G	G	G	T	T	G	N	G	G	G
S1_2957349	G/A	1	2957349	+	NA	NA	NA	NA	NA	NA	G	A	A	G	G	G	G	G	R	A	G	G	A	G	G	G	G	A	A	G	G	G	G	G	G	A	G	G	G	A	G	R	G	G	A	G	G	G	G
S1_2957366	G/C	1	2957366	+	NA	NA	NA	NA	NA	NA	G	C	G	G	G	G	G	G	G	G	G	G	G	G	G	G	G	G	G	G	G	G	G	G	G	G	G	G	G	C	G	S	G	G	G	C	G	G	G
S1_2957368	C/A	1	2957368	+	NA	NA	NA	NA	NA	NA	C	C	C	A	C	C	C	C	C	C	C	C	C	C	C	C	C	C	C	C	C	C	C	C	C	C	C	C	C	C	C	C	C	C	C	C	C	C	C
S1_2957538	A/G	1	2957538	+	NA	NA	NA	NA	NA	NA	A	A	A	A	A	G	A	A	A	A	A	A	A	G	G	G	A	A	A	A	A	A	R	A	A	A	A	A	A	A	G	A	A	A	A	A	A	A	G
S1_2957540	G/C	1	2957540	+	NA	NA	NA	NA	NA	NA	G	G	G	G	G	C	G	G	G	G	G	G	G	C	C	C	G	G	G	G	G	G	S	G	G	G	G	G	G	G	C	G	G	G	G	G	G	G	C
S1_2957566	A/G	1	2957566	+	NA	NA	NA	NA	NA	NA	G	G	A	A	A	A	G	G	A	A	A	G	A	A	A	A	A	A	R	G	A	A	A	A	A	A	G	G	A	G	A	R	A	A	A	A	G	A	A
S1_3000578	C/A	1	3000578	+	NA	NA	NA	NA	NA	NA	C	C	C	C	C	C	C	C	C	C	C	C	C	C	C	C	C	M	C	C	C	C	C	C	C	C	C	C	C	A	C	C	C	C	C	M	C	C	C
S1_3000611	G/A	1	3000611	+	NA	NA	NA	NA	NA	NA	G	G	G	G	G	G	G	G	G	G	G	A	G	G	G	G	G	G	G	G	G	G	G	G	G	G	G	G	G	G	G	G	G	G	G	G	G	G	G
S1_3000739	C/T	1	3000739	+	NA	NA	NA	NA	NA	NA	C	C	T	T	C	Y	C	Y	C	T	N	C	C	T	T	T	T	T	T	C	C	C	C	T	Y	C	T	Y	Y	C	T	N	T	T	T	C	T	C	T
S1_3000754	C/G	1	3000754	+	NA	NA	NA	NA	NA	NA	C	C	C	C	C	C	C	C	C	C	C	C	G	C	C	C	C	C	C	C	C	C	C	C	C	G	C	C	C	C	C	C	C	C	C	S	C	G	C
S1_3000757	G/C	1	3000757	+	NA	NA	NA	NA	NA	NA	G	G	G	G	G	G	G	G	G	G	G	G	G	G	G	G	G	G	G	G	G	G	G	G	G	G	G	G	G	G	G	G	G	G	G	G	G	G	G
S1_3000758	C/T	1	3000758	+	NA	NA	NA	NA	NA	NA	C	C	C	C	C	C	C	C	C	C	C	C	C	C	C	C	C	C	C	C	C	C	C	C	C	C	C	C	C	C	C	C	C	C	C	C	C	C	C
S1_3000761	T/C	1	3000761	+	NA	NA	NA	NA	NA	NA	T	T	T	T	T	T	T	T	C	T	Y	T	T	T	T	T	T	T	T	T	T	T	Y	T	T	T	T	T	T	T	T	T	T	T	T	Y	T	N	T
S1_3000767	C/T	1	3000767	+	NA	NA	NA	NA	NA	NA	C	C	C	C	C	C	C	C	T	C	Y	C	C	C	C	C	C	C	C	C	C	C	Y	C	C	C	C	C	C	C	C	C	C	C	C	Y	C	N	C
S1_3000850	G/A	1	3000850	+	NA	NA	NA	NA	NA	NA	G	G	A	A	G	A	G	A	G	A	G	G	A	A	A	A	A	A	A	G	G	G	R	G	A	G	R	G	G	A	A	A	A	A	A	N	G	G	A
S1_3000852	A/G	1	3000852	+	NA	NA	NA	NA	NA	NA	G	G	A	A	G	A	G	A	A	A	A	A	G	A	A	A	A	A	A	G	G	G	A	A	R	G	A	A	A	A	A	A	A	A	A	A	G	G	A
S1_3000860	G/T	1	3000860	+	NA	NA	NA	NA	NA	NA	T	G	G	G	G	G	G	G	G	G	G	G	T	G	G	G	G	G	G	G	G	G	G	G	G	T	G	G	G	G	G	G	G	G	G	G	G	G	G
S1_3000947	C/T	1	3000947	+	NA	NA	NA	NA	NA	NA	C	T	C	C	C	C	Y	C	C	C	C	C	C	C	C	C	C	C	C	C	C	C	C	C	C	C	C	C	C	C	C	C	C	C	C	C	T	C	C
S1_3000984	A/C	1	3000984	+	NA	NA	NA	NA	NA	NA	A	A	A	A	A	A	A	A	A	A	A	A	M	A	A	A	A	A	A	A	A	A	A	A	A	M	A	A	A	A	A	A	A	A	A	A	A	A	A
S1_3001049	C/G	1	3001049	+	NA	NA	NA	NA	NA	NA	C	C	C	C	C	C	C	C	C	C	C	C	S	C	C	C	C	C	C	C	C	C	C	N	C	G	C	C	C	G	C	C	C	C	C	G	C	C	C
S1_3001062	T/C	1	3001062	+	NA	NA	NA	NA	NA	NA	T	C	T	T	T	T	T	Y	C	T	C	C	C	T	T	T	T	T	T	T	T	T	C	C	T	C	T	T	T	C	T	N	T	Y	T	C	C	T	T
S1_3009985	A/G	1	3009985	+	NA	NA	NA	NA	NA	NA	A	A	A	A	A	A	A	A	A	A	G	A	A	A	A	A	A	A	A	A	A	A	A	A	A	A	A	A	A	A	A	A	A	A	A	A	N	A	A
S1_3010537	C/T	1	3010537	+	NA	NA	NA	NA	NA	NA	C	C	C	C	C	C	C	C	C	Y	C	C	C	C	C	C	C	C	C	C	C	C	C	C	C	C	C	C	C	C	C	C	C	C	C	C	C	C	C
S1_3010559	T/C	1	3010559	+	NA	NA	NA	NA	NA	NA	T	T	T	T	T	T	T	T	T	T	T	T	T	T	T	T	T	T	T	T	T	T	T	T	T	T	T	T	T	T	T	T	T	T	T	T	T	T	T
S1_3010697	A/G	1	3010697	+	NA	NA	NA	NA	NA	NA	A	G	A	A	G	A	A	A	A	A	G	G	G	A	A	A	A	A	A	G	A	A	A	G	A	G	G	G	A	A	A	G	A	A	A	A	G	R	A
S1_3010701	C/G	1	3010701	+	NA	NA	NA	NA	NA	NA	C	C	C	C	C	C	C	C	C	C	C	S	C	C	C	C	C	C	C	C	C	C	C	C	C	C	C	C	C	C	C	C	C	C	C	C	C	C	C
S1_3010723	G/A	1	3010723	+	NA	NA	NA	NA	NA	NA	G	G	G	G	G	G	G	G	G	G	G	G	G	G	G	G	G	G	G	G	G	G	G	G	G	G	G	G	G	G	G	G	G	G	G	G	G	G	G
S1_3010732	T/G	1	3010732	+	NA	NA	NA	NA	NA	NA	T	T	T	T	T	T	T	T	T	T	T	K	T	T	T	T	T	T	T	T	T	T	T	T	T	T	T	T	T	T	T	T	T	T	T	T	T	T	T
S1_3010794	G/A	1	3010794	+	NA	NA	NA	NA	NA	NA	G	G	G	G	G	G	G	G	N	G	G	A	G	G	G	G	G	G	G	G	G	G	G	G	G	G	G	G	G	G	G	G	G	G	G	N	N	G	G
S1_3010822	G/C	1	3010822	+	NA	NA	NA	NA	NA	NA	G	G	G	G	G	G	G	G	G	G	G	S	G	G	G	G	G	G	G	G	G	G	G	G	G	G	G	G	G	G	G	G	G	G	G	G	G	G	G
S1_3010872	C/T	1	3010872	+	NA	NA	NA	NA	NA	NA	C	C	C	C	C	C	C	C	C	C	C	C	C	C	C	C	C	C	C	C	C	C	C	C	C	C	C	C	C	C	C	C	C	C	C	C	C	C	C
S1_3022644	G/T	1	3022644	+	NA	NA	NA	NA	NA	NA	G	T	N	G	T	G	N	N	G	G	T	G	T	G	G	G	G	G	G	T	G	G	G	T	G	T	T	T	K	N	G	T	G	G	G	G	T	K	G
S1_3022676	C/T	1	3022676	+	NA	NA	NA	NA	NA	NA	T	C	N	T	C	T	C	Y	T	T	C	C	C	T	T	T	T	T	T	C	T	T	N	C	T	C	C	C	Y	T	T	C	T	T	T	T	C	C	T
S1_3022729	G/A	1	3022729	+	NA	NA	NA	NA	NA	NA	G	G	G	G	G	G	G	G	G	G	G	A	G	G	G	G	G	G	G	G	G	G	G	G	G	G	G	G	G	G	G	G	G	G	G	G	G	G	G
S1_3022776	T/C	1	3022776	+	NA	NA	NA	NA	NA	NA	T	T	T	T	T	T	T	T	T	T	T	C	T	T	T	T	T	T	T	T	T	T	T	T	T	T	T	T	T	T	T	T	T	T	T	T	T	T	T
S1_3022795	C/T	1	3022795	+	NA	NA	NA	NA	NA	NA	Y	T	C	C	T	C	T	N	C	C	T	C	T	C	C	C	C	C	C	T	C	C	Y	T	C	T	T	T	C	C	C	T	Y	C	C	C	T	T	C
S1_3022845	C/T	1	3022845	+	NA	NA	NA	NA	NA	NA	Y	C	T	T	C	T	C	N	T	T	C	C	C	T	T	T	T	T	T	C	T	T	Y	C	T	C	C	C	T	Y	T	C	Y	T	T	T	C	C	T
S1_3022871	C/T	1	3022871	+	NA	NA	NA	NA	NA	NA	C	T	C	C	T	C	T	C	C	C	T	C	T	C	C	C	C	C	C	T	C	C	C	T	C	T	T	T	C	T	C	T	C	C	C	C	T	T	C
S1_3027429	C/T	1	3027429	+	NA	NA	NA	NA	NA	NA	C	C	C	C	C	C	C	C	C	C	T	C	C	C	C	C	C	C	C	C	C	C	C	C	C	C	C	C	C	C	C	C	C	C	C	C	C	C	C
S1_3027433	C/G	1	3027433	+	NA	NA	NA	NA	NA	NA	C	C	C	C	S	C	C	C	C	C	C	S	C	C	C	C	C	C	C	G	C	C	C	G	C	C	G	G	C	C	C	C	C	C	C	C	C	C	C
S1_3027513	A/G	1	3027513	+	NA	NA	NA	NA	NA	NA	A	A	A	A	A	A	A	A	A	A	A	A	R	A	A	A	A	A	A	A	A	A	A	A	A	A	A	A	A	A	A	A	A	A	A	A	A	R	A
S1_3027578	G/A	1	3027578	+	NA	NA	NA	NA	NA	NA	N	G	N	N	G	G	G	G	G	G	G	N	G	G	G	G	G	G	G	G	G	G	G	G	G	G	G	G	G	G	G	G	G	G	G	G	N	G	G
S1_3027995	C/A	1	3027995	+	NA	NA	NA	NA	NA	NA	C	C	C	C	C	C	C	C	C	C	C	C	C	C	C	C	C	C	C	C	C	C	C	N	C	C	C	C	C	C	C	C	C	C	C	N	N	C	C
S1_3027997	C/A	1	3027997	+	NA	NA	NA	NA	NA	NA	C	C	C	C	C	C	C	C	C	C	C	C	C	C	C	C	C	C	C	C	C	C	C	N	C	C	C	C	C	C	C	C	C	C	C	N	N	C	C
S1_3028081	G/C	1	3028081	+	NA	NA	NA	NA	NA	NA	G	G	G	G	G	G	G	G	G	G	G	G	G	G	G	G	G	G	G	G	G	G	G	G	G	G	G	G	G	G	G	G	G	G	G	G	G	G	G
S1_3028095	C/T	1	3028095	+	NA	NA	NA	NA	NA	NA	C	C	C	C	C	C	C	C	C	C	C	C	C	C	C	C	C	C	C	T	C	C	C	N	C	T	C	C	C	C	C	C	C	C	C	N	C	C	C
S1_3028117	G/A	1	3028117	+	NA	NA	NA	NA	NA	NA	G	G	G	G	G	G	G	G	G	G	G	G	G	G	G	G	G	G	G	G	G	G	G	G	G	G	G	G	G	G	G	G	G	G	G	G	G	G	G
S1_3028138	T/A	1	3028138	+	NA	NA	NA	NA	NA	NA	T	T	T	T	W	T	T	T	T	T	T	A	T	T	T	T	T	T	T	T	T	T	T	A	T	T	T	T	T	T	T	W	T	T	T	W	T	T	T
S1_3028391	G/A	1	3028391	+	NA	NA	NA	NA	NA	NA	G	G	N	G	G	G	G	G	G	G	G	G	G	G	G	G	G	G	G	G	G	G	G	G	G	G	G	G	G	G	G	G	G	G	G	G	G	G	G
S1_3028475	C/T	1	3028475	+	NA	NA	NA	NA	NA	NA	C	C	C	C	C	C	C	C	C	C	T	C	C	C	C	C	C	C	C	C	C	C	C	C	C	T	C	C	C	C	C	C	C	C	C	C	C	C	C
S1_3028503	A/T	1	3028503	+	NA	NA	NA	NA	NA	NA	A	A	A	A	A	A	A	A	A	A	T	A	A	A	A	A	A	A	A	A	A	A	A	A	A	T	A	A	A	A	A	A	A	A	A	A	A	A	A
S1_3028516	C/A	1	3028516	+	NA	NA	NA	NA	NA	NA	C	C	N	C	C	C	C	C	C	C	A	C	C	C	C	C	C	C	C	C	C	C	C	N	C	A	C	C	C	C	C	C	C	C	C	N	A	C	C
S1_3028523	C/G	1	3028523	+	NA	NA	NA	NA	NA	NA	C	G	N	C	C	C	C	C	C	C	C	C	C	C	C	C	C	C	C	C	C	C	C	N	C	C	C	C	C	C	C	C	C	C	C	N	C	C	C
S1_3029132	C/A	1	3029132	+	NA	NA	NA	NA	NA	NA	C	C	C	C	C	C	C	C	C	C	C	C	C	C	C	C	C	C	C	C	C	C	C	C	C	C	C	C	C	C	C	C	C	C	C	C	C	C	C
S1_3029136	C/T	1	3029136	+	NA	NA	NA	NA	NA	NA	C	C	C	T	C	C	C	C	C	C	T	C	T	Y	C	C	C	C	C	T	C	C	C	T	C	C	T	T	C	T	C	T	C	C	C	C	C	C	C
S1_3029139	C/T	1	3029139	+	NA	NA	NA	NA	NA	NA	T	C	T	C	C	T	T	T	T	T	C	T	C	Y	Y	T	T	T	T	C	T	T	T	C	T	C	C	C	T	C	T	C	T	T	T	C	C	C	T
S1_3029193	T/C	1	3029193	+	NA	NA	NA	NA	NA	NA	T	T	T	T	T	T	T	T	T	T	T	T	T	T	T	T	T	T	T	T	T	T	T	T	T	T	T	T	T	T	T	T	T	T	T	T	T	T	T
S1_3029205	G/C	1	3029205	+	NA	NA	NA	NA	NA	NA	G	G	G	G	G	G	G	G	G	G	G	G	G	G	G	G	G	G	G	G	G	G	G	G	G	G	G	G	G	G	G	G	G	G	G	G	G	G	G
S1_3029227	G/T	1	3029227	+	NA	NA	NA	NA	NA	NA	G	G	G	G	G	G	G	G	G	G	G	G	G	G	G	G	G	G	G	G	G	G	G	G	G	G	G	G	G	G	G	G	G	G	G	G	G	G	G
S1_3029554	A/G	1	3029554	+	NA	NA	NA	NA	NA	NA	A	G	A	A	A	A	A	A	A	A	A	A	A	A	A	A	A	A	A	A	A	A	A	A	A	G	A	A	A	A	A	A	A	A	A	A	N	A	A
S1_3029565	G/C	1	3029565	+	NA	NA	NA	NA	NA	NA	G	G	G	G	G	G	G	G	G	G	G	G	G	G	G	G	G	G	G	G	G	G	G	G	G	G	G	G	G	G	G	G	G	G	G	C	N	G	G
S1_3029652	G/C	1	3029652	+	NA	NA	NA	NA	NA	NA	G	G	G	G	G	G	G	N	G	G	G	G	G	G	G	G	G	G	G	G	G	G	G	N	G	G	G	G	G	G	G	G	G	G	G	N	G	G	G
S1_3031871	A/G	1	3031871	+	NA	NA	NA	NA	NA	NA	A	A	A	A	A	A	A	A	A	A	A	A	A	A	A	A	A	A	A	A	A	A	A	A	A	A	A	A	A	A	A	A	A	A	A	A	A	A	A
S1_3031884	T/C	1	3031884	+	NA	NA	NA	NA	NA	NA	T	T	T	T	T	T	T	T	T	T	T	T	C	T	T	T	T	T	T	T	T	T	T	T	T	T	T	T	T	N	T	T	T	T	T	T	T	T	T
S1_3031901	G/T	1	3031901	+	NA	NA	NA	NA	NA	NA	T	G	T	T	T	T	N	G	T	T	K	G	G	T	T	T	T	T	T	G	T	T	K	G	T	T	G	G	T	G	T	G	T	T	T	G	T	G	T
S1_3032543	C/T	1	3032543	+	NA	NA	NA	NA	NA	NA	C	T	C	C	C	C	C	C	C	C	C	C	C	C	C	C	C	C	C	C	C	C	C	C	C	C	C	C	C	C	C	C	C	C	C	C	C	C	C
S1_3032763	G/A	1	3032763	+	NA	NA	NA	NA	NA	NA	G	A	G	G	G	G	G	G	G	G	G	N	G	G	G	G	G	G	G	G	G	G	G	G	G	G	G	G	G	G	G	G	G	G	G	G	N	A	G
S1_3040475	T/C	1	3040475	+	NA	NA	NA	NA	NA	NA	T	T	T	T	T	T	T	T	T	T	T	T	T	T	T	T	T	T	T	T	T	T	T	Y	T	T	T	T	T	T	T	T	T	T	T	C	T	Y	T
S1_3040819	G/A	1	3040819	+	NA	NA	NA	NA	NA	NA	G	G	N	G	N	N	G	G	G	G	G	A	G	N	R	N	N	N	G	G	G	G	G	N	G	G	G	G	G	G	G	G	G	G	G	N	N	A	N
S1_3040854	T/C	1	3040854	+	NA	NA	NA	NA	NA	NA	T	T	N	T	N	N	T	T	T	T	T	C	T	N	Y	N	N	N	T	T	T	T	T	N	T	T	T	T	T	T	T	T	T	T	T	N	N	T	N
S1_3041193	C/T	1	3041193	+	NA	NA	NA	NA	NA	NA	N	C	N	N	N	C	N	N	N	C	N	N	T	C	C	C	C	C	C	C	C	C	C	C	C	T	C	C	C	C	C	N	C	C	C	N	N	C	C
S1_3041198	G/A	1	3041198	+	NA	NA	NA	NA	NA	NA	N	G	N	N	N	G	N	N	N	G	N	N	A	G	G	G	G	G	G	G	G	G	G	G	G	A	G	G	G	G	G	N	G	N	G	N	N	A	G
S1_3070101	A/T	1	3070101	+	NA	NA	NA	NA	NA	NA	A	A	A	A	A	A	A	A	A	A	A	A	A	A	A	A	A	A	A	A	A	A	A	A	A	A	A	A	A	A	A	A	A	A	A	A	T	A	A
S1_3070156	C/A	1	3070156	+	NA	NA	NA	NA	NA	NA	C	C	C	C	C	C	M	A	C	C	C	C	C	C	C	C	C	C	C	C	C	C	C	C	C	C	C	C	C	C	C	C	C	C	C	C	A	C	C
S1_3070180	A/T	1	3070180	+	NA	NA	NA	NA	NA	NA	A	A	A	N	A	A	A	A	A	A	A	A	A	A	A	A	A	A	A	A	A	A	A	A	A	A	A	A	A	A	A	A	A	A	A	A	T	A	A
S1_3076325	C/T	1	3076325	+	NA	NA	NA	NA	NA	NA	C	C	C	C	C	C	C	C	C	T	C	C	C	C	C	C	C	Y	C	C	C	C	C	C	C	C	T	T	C	T	C	C	C	C	C	C	C	C	C
S1_3077333	T/C	1	3077333	+	NA	NA	NA	NA	NA	NA	T	T	T	T	T	T	T	T	T	T	T	T	T	T	T	T	T	T	T	T	T	T	T	T	T	T	T	T	T	T	T	T	T	T	T	T	C	T	T
S1_3077454	A/G	1	3077454	+	NA	NA	NA	NA	NA	NA	G	A	G	G	A	G	G	N	A	A	G	A	G	G	G	G	G	A	G	A	A	A	G	A	A	G	A	A	G	A	G	A	G	A	G	A	N	G	G
S1_3078384	G/A	1	3078384	+	NA	NA	NA	NA	NA	NA	G	G	G	G	G	G	G	G	G	G	G	G	G	G	G	G	G	G	G	G	G	G	G	A	G	G	G	G	G	G	G	G	G	G	G	A	N	A	G
S1_3078428	C/G	1	3078428	+	NA	NA	NA	NA	NA	NA	C	C	C	C	C	C	C	G	C	G	C	G	G	C	C	C	C	G	C	G	C	C	C	G	C	C	G	G	C	G	C	C	C	C	C	C	N	S	C
S1_3078486	G/A	1	3078486	+	NA	NA	NA	NA	NA	NA	G	G	G	G	G	G	G	G	G	G	G	G	G	G	G	G	G	G	G	G	A	A	G	G	A	G	G	G	G	G	G	G	R	A	G	G	G	G	G
S1_3078487	C/T	1	3078487	+	NA	NA	NA	NA	NA	NA	C	T	C	C	T	C	C	C	C	C	C	C	C	C	C	C	C	C	C	C	T	T	C	C	T	C	C	C	C	C	C	C	Y	T	C	C	T	C	C
S1_3078496	C/T	1	3078496	+	NA	NA	NA	NA	NA	NA	C	C	C	C	C	C	C	C	C	T	C	C	C	C	C	C	C	T	C	C	C	C	C	C	C	C	T	T	C	T	C	C	C	C	C	C	C	C	C
S1_3078500	C/T	1	3078500	+	NA	NA	NA	NA	NA	NA	C	C	C	C	C	C	C	C	C	C	C	T	C	C	C	C	C	C	C	C	C	C	C	C	C	C	C	C	C	C	C	C	C	C	C	C	C	C	C
S1_3078501	G/T	1	3078501	+	NA	NA	NA	NA	NA	NA	G	G	G	G	G	G	G	G	G	G	G	T	T	G	G	G	G	G	G	T	G	G	G	G	G	G	G	G	G	G	G	G	G	G	G	G	G	G	G
S1_3078543	C/A	1	3078543	+	NA	NA	NA	NA	NA	NA	C	A	N	N	A	C	C	C	C	C	C	C	C	C	C	C	C	C	C	C	C	C	C	N	C	C	C	C	C	C	C	N	C	C	C	C	C	C	C
S1_3078955	C/G	1	3078955	+	NA	NA	NA	NA	NA	NA	C	C	N	N	C	C	C	C	G	C	C	C	C	C	C	C	C	C	C	G	C	C	C	G	C	C	C	C	S	C	C	S	C	C	S	C	C	C	C
S1_3078969	T/C	1	3078969	+	NA	NA	NA	NA	NA	NA	T	T	N	N	T	T	T	T	C	T	T	T	T	T	T	T	T	T	T	C	T	T	T	C	T	T	T	T	Y	T	T	Y	T	T	Y	N	T	T	T
S1_3078983	G/A	1	3078983	+	NA	NA	NA	NA	NA	NA	G	G	N	N	G	G	G	G	A	G	G	G	G	G	G	G	G	G	G	A	G	G	G	A	G	G	G	G	R	G	G	R	G	G	R	N	G	G	G
S1_3079113	G/C	1	3079113	+	NA	NA	NA	NA	NA	NA	G	C	G	G	G	G	G	C	G	C	G	S	C	G	G	G	G	C	G	G	G	G	G	G	G	G	C	C	G	C	G	G	G	G	G	G	G	G	G
S1_3079130	G/A	1	3079130	+	NA	NA	NA	NA	NA	NA	G	G	G	G	G	G	G	G	A	G	G	G	G	G	G	G	G	G	G	A	G	G	G	G	G	G	G	G	G	G	G	R	G	G	G	G	G	G	G
S1_3079131	G/A	1	3079131	+	NA	NA	NA	NA	NA	NA	A	G	N	A	N	A	A	G	A	G	A	G	G	A	A	A	N	G	A	A	G	G	A	G	G	A	G	G	A	G	A	A	A	G	A	G	G	G	A
S1_3079146	C/T	1	3079146	+	NA	NA	NA	NA	NA	NA	C	C	N	C	C	C	C	C	C	C	C	C	C	C	C	C	C	C	C	C	T	T	C	N	T	C	C	C	C	C	C	C	C	T	C	C	C	C	C
S1_3079155	C/T	1	3079155	+	NA	NA	NA	NA	NA	NA	C	C	C	C	C	C	C	C	C	C	C	C	C	C	C	C	C	C	C	C	C	C	C	C	C	C	C	C	C	C	C	C	C	C	C	C	C	C	C
S1_3079287	C/T	1	3079287	+	NA	NA	NA	NA	NA	NA	C	C	C	C	C	C	C	C	C	C	C	C	C	C	C	C	C	C	C	C	C	C	C	C	C	C	C	C	C	C	C	C	C	C	C	C	C	Y	C
S1_3079292	C/A	1	3079292	+	NA	NA	NA	NA	NA	NA	A	C	A	A	C	A	A	M	C	C	A	C	A	A	A	A	A	C	A	C	C	C	A	C	C	A	C	C	A	C	A	C	N	C	A	C	C	C	A
S1_3079325	T/G	1	3079325	+	NA	NA	NA	NA	NA	NA	G	T	G	G	T	G	G	K	T	T	G	T	G	G	G	G	G	T	G	T	T	T	G	T	T	G	T	T	G	T	G	T	N	T	G	T	T	K	G
S1_3079356	T/C	1	3079356	+	NA	NA	NA	NA	NA	NA	C	T	T	C	T	C	C	Y	N	T	C	N	C	C	C	C	C	T	C	T	T	T	C	T	T	C	T	T	T	T	C	T	Y	T	C	T	T	C	C
S1_3079571	G/T	1	3079571	+	NA	NA	NA	NA	NA	NA	G	G	N	G	G	G	G	G	G	T	G	G	G	G	G	G	G	G	G	G	G	G	G	G	G	G	T	T	G	N	G	G	G	G	G	G	T	T	G
S1_3079599	T/A	1	3079599	+	NA	NA	NA	NA	NA	NA	T	A	N	T	T	T	T	N	N	A	T	T	T	T	T	T	T	A	T	T	T	T	T	T	T	T	A	A	T	A	T	A	T	T	T	A	A	A	T
S1_3079610	C/G	1	3079610	+	NA	NA	NA	NA	NA	NA	C	C	N	C	C	C	C	C	C	C	C	C	C	C	C	C	C	C	C	C	C	C	C	C	C	C	C	C	C	C	C	C	C	C	C	C	C	C	C
S1_3079985	G/T	1	3079985	+	NA	NA	NA	NA	NA	NA	N	T	N	T	K	N	N	N	T	N	N	G	G	G	N	N	N	G	K	G	G	G	G	N	K	K	T	T	T	T	N	G	N	T	T	N	G	G	T
S1_3080008	T/C	1	3080008	+	NA	NA	NA	NA	NA	NA	T	T	T	T	T	T	T	T	T	T	T	T	T	T	T	T	T	T	T	C	T	T	T	T	T	T	T	T	T	T	T	T	T	T	T	T	T	T	T
S1_3080040	C/G	1	3080040	+	NA	NA	NA	NA	NA	NA	C	C	C	C	C	C	C	C	C	C	C	C	C	C	C	C	C	C	C	C	C	C	C	C	C	C	C	C	C	C	C	C	C	C	C	C	C	C	C
S1_3080098	A/G	1	3080098	+	NA	NA	NA	NA	NA	NA	A	R	R	A	A	A	A	A	A	A	A	A	A	A	A	A	A	A	A	G	A	A	A	N	A	A	A	A	A	A	A	N	A	A	A	A	N	A	A
S1_3081104	A/T	1	3081104	+	NA	NA	NA	NA	NA	NA	A	A	A	A	A	A	A	A	A	A	A	A	A	A	A	A	A	A	A	A	A	A	A	A	A	A	A	A	A	A	A	A	A	A	A	A	A	A	A
S1_3081108	C/A	1	3081108	+	NA	NA	NA	NA	NA	NA	C	C	C	C	C	C	C	C	C	C	C	C	C	C	C	C	C	C	C	C	C	C	C	C	C	C	C	C	C	C	C	C	C	C	C	C	C	C	C
S1_3081140	T/A	1	3081140	+	NA	NA	NA	NA	NA	NA	T	T	T	T	T	T	T	T	T	T	T	T	T	T	T	T	T	T	T	T	T	T	T	T	T	T	T	T	T	T	T	T	T	T	T	T	T	T	T
S1_3081499	A/G	1	3081499	+	NA	NA	NA	NA	NA	NA	A	A	A	A	A	A	A	A	A	A	A	A	A	A	A	A	A	A	A	A	A	A	A	A	A	A	A	A	A	A	A	A	A	A	A	A	A	A	A
S1_3081506	G/T	1	3081506	+	NA	NA	NA	NA	NA	NA	G	G	G	G	G	G	G	G	T	G	G	G	G	G	G	G	G	G	G	G	G	G	G	T	G	G	G	G	G	G	G	G	G	G	G	T	G	G	G
S1_3081510	C/G	1	3081510	+	NA	NA	NA	NA	NA	NA	C	C	C	C	C	C	C	C	C	C	C	C	C	C	C	C	C	C	C	C	C	C	C	N	C	C	C	C	C	C	C	C	C	C	C	C	C	C	C
S1_3081511	C/G	1	3081511	+	NA	NA	NA	NA	NA	NA	C	C	C	C	C	C	C	C	G	C	C	C	C	C	C	C	C	C	C	C	C	C	C	G	C	C	C	C	C	C	C	C	C	C	C	G	C	C	C
S1_3081602	G/A	1	3081602	+	NA	NA	NA	NA	NA	NA	G	G	G	G	G	G	G	G	R	G	G	G	G	G	G	G	G	G	G	G	G	G	G	G	G	G	G	G	G	G	G	G	G	G	G	G	G	G	G
S1_3081614	G/A	1	3081614	+	NA	NA	NA	NA	NA	NA	G	G	G	G	G	G	G	G	G	G	G	G	G	G	G	G	G	G	G	G	G	G	G	R	G	G	G	G	G	G	G	G	G	G	G	A	G	A	G
S1_3081694	T/A	1	3081694	+	NA	NA	NA	NA	NA	NA	T	T	N	T	T	T	T	N	N	A	T	N	T	T	T	T	T	A	T	T	T	T	T	N	T	T	A	A	T	A	T	W	T	T	T	N	N	N	T
S1_3081695	A/G	1	3081695	+	NA	NA	NA	NA	NA	NA	A	A	N	A	A	A	A	N	N	G	A	N	A	A	A	A	A	G	A	A	A	A	A	N	A	A	G	G	A	G	A	R	A	A	A	N	N	N	A
S1_3081696	A/C	1	3081696	+	NA	NA	NA	NA	NA	NA	A	A	N	A	A	A	A	A	A	C	A	A	A	A	A	A	A	C	A	A	A	A	A	A	A	A	C	C	A	A	A	M	A	A	A	A	N	N	A
S1_3081697	T/C	1	3081697	+	NA	NA	NA	NA	NA	NA	T	T	N	T	T	T	T	T	T	C	T	T	T	T	T	T	T	C	T	T	T	T	T	T	T	T	C	C	T	T	T	C	T	T	T	T	N	N	T
S1_3081698	T/C	1	3081698	+	NA	NA	NA	NA	NA	NA	T	T	N	T	T	T	T	T	T	C	T	T	T	T	T	T	T	C	T	T	T	T	T	T	T	T	C	C	T	T	T	C	T	T	T	T	N	N	T
S1_3081699	A/G	1	3081699	+	NA	NA	NA	NA	NA	NA	A	A	N	A	A	A	A	A	A	G	A	A	A	A	A	A	A	G	A	A	A	A	A	A	A	A	G	G	A	A	A	G	A	A	A	A	N	N	A
S1_3081701	C/G	1	3081701	+	NA	NA	NA	NA	NA	NA	C	C	N	C	C	C	C	C	C	G	C	C	C	C	C	C	C	G	C	C	C	C	C	C	C	C	G	G	C	C	C	G	C	C	C	C	N	N	C
S1_3081752	A/G	1	3081752	+	NA	NA	NA	NA	NA	NA	A	A	N	A	A	A	A	A	N	A	A	N	A	A	A	A	A	A	A	A	A	A	A	N	A	A	A	A	A	A	A	A	A	A	A	N	N	A	A
S1_3081761	T/A	1	3081761	+	NA	NA	NA	NA	NA	NA	T	T	T	T	T	T	T	T	N	T	T	T	T	T	T	T	T	T	T	T	T	T	T	T	T	T	T	T	T	T	T	T	T	T	T	N	T	T	T
S1_3082791	G/A	1	3082791	+	NA	NA	NA	NA	NA	NA	G	G	N	G	G	G	G	G	G	G	G	G	G	G	G	G	G	G	G	G	G	G	G	G	G	G	G	G	G	G	G	G	G	G	G	G	N	G	G
S1_3082792	C/A	1	3082792	+	NA	NA	NA	NA	NA	NA	C	C	N	C	C	C	C	C	C	C	C	C	C	C	C	C	C	C	C	C	C	C	C	C	C	C	C	C	C	C	C	C	C	C	C	C	N	C	C
S1_3084160	T/C	1	3084160	+	NA	NA	NA	NA	NA	NA	T	T	T	T	T	T	T	C	C	T	T	T	T	T	T	T	T	T	T	T	T	T	T	C	T	T	T	T	T	C	T	T	T	T	T	T	C	T	T
S1_3097319	C/T	1	3097319	+	NA	NA	NA	NA	NA	NA	C	T	N	C	C	C	C	C	C	C	C	N	C	C	C	C	C	C	C	C	C	C	C	C	C	C	C	C	C	N	C	C	C	C	C	N	T	N	C
S1_3131814	A/G	1	3131814	+	NA	NA	NA	NA	NA	NA	A	A	A	A	A	A	A	A	A	A	A	A	A	A	A	A	A	A	A	A	A	A	A	A	A	A	A	A	A	A	A	A	A	A	A	A	A	A	A
S1_3131841	G/A	1	3131841	+	NA	NA	NA	NA	NA	NA	A	G	A	A	G	G	A	G	A	G	A	R	G	G	G	G	G	G	A	G	A	A	A	G	A	A	G	G	A	G	G	G	A	A	A	G	G	G	G
S1_3131851	T/A	1	3131851	+	NA	NA	NA	NA	NA	NA	T	A	T	T	T	T	T	T	T	T	T	T	T	T	T	T	T	T	T	T	T	T	T	T	T	T	T	T	T	T	T	T	T	T	T	T	N	T	T
S1_3131884	C/G	1	3131884	+	NA	NA	NA	NA	NA	NA	C	C	C	C	C	G	C	G	C	G	C	N	C	G	G	G	C	G	C	C	C	C	C	G	C	C	C	C	C	G	G	C	C	C	C	C	N	C	G
S1_3132262	G/A	1	3132262	+	NA	NA	NA	NA	NA	NA	G	A	G	G	G	G	G	G	G	G	G	N	G	G	G	G	G	G	G	G	G	G	G	G	G	G	G	G	G	G	G	G	G	G	G	G	G	G	G
S1_3132288	G/A	1	3132288	+	NA	NA	NA	NA	NA	NA	G	G	G	G	G	G	G	G	G	G	G	N	G	G	G	G	G	G	G	G	G	G	G	G	G	G	G	G	G	G	G	G	G	G	G	G	G	G	G
S1_3132443	C/T	1	3132443	+	NA	NA	NA	NA	NA	NA	C	C	C	C	C	C	C	C	C	C	C	C	C	C	C	C	C	C	C	C	C	C	C	C	C	C	C	C	C	C	C	C	C	C	C	C	C	C	C
S1_3135702	C/T	1	3135702	+	NA	NA	NA	NA	NA	NA	C	C	C	C	C	C	C	C	C	C	C	C	C	C	C	C	C	C	C	C	C	C	C	C	C	C	C	C	C	C	C	C	C	C	C	C	C	C	C
S1_3135749	C/G	1	3135749	+	NA	NA	NA	NA	NA	NA	C	C	C	C	C	C	C	C	C	C	C	C	C	C	C	C	C	C	C	C	C	C	C	C	C	C	C	C	C	C	C	C	C	C	C	C	G	C	C
S1_3135753	G/C	1	3135753	+	NA	NA	NA	NA	NA	NA	G	G	G	G	G	G	G	G	G	G	G	G	G	G	G	G	G	G	G	G	G	G	G	G	G	G	G	G	G	G	G	G	G	G	G	G	G	G	G
S1_3136025	C/T	1	3136025	+	NA	NA	NA	NA	NA	NA	C	C	C	C	Y	C	C	T	T	C	C	C	T	C	C	C	C	C	C	C	C	C	C	C	C	C	C	C	C	C	C	C	C	C	C	C	C	T	C
S1_3136177	G/A	1	3136177	+	NA	NA	NA	NA	NA	NA	G	G	G	G	G	A	G	G	G	A	G	G	G	A	A	A	G	A	G	G	G	G	G	A	G	G	G	G	G	A	A	G	G	G	G	G	G	G	A
S1_3136197	G/T	1	3136197	+	NA	NA	NA	NA	NA	NA	G	G	G	G	G	G	G	G	G	G	G	G	G	G	G	G	G	G	G	G	G	G	G	G	G	G	G	G	G	G	G	G	G	G	G	G	G	G	G
S1_3136209	C/G	1	3136209	+	NA	NA	NA	NA	NA	NA	C	C	C	C	C	G	C	C	C	G	C	S	C	G	G	G	C	G	C	C	C	C	C	G	C	C	G	G	C	G	G	S	C	C	C	G	C	C	G
S1_3136329	G/A	1	3136329	+	NA	NA	NA	NA	NA	NA	G	G	G	G	G	G	G	G	G	G	G	G	G	G	G	G	G	G	G	G	G	G	G	G	G	G	G	G	G	G	G	G	G	G	G	G	G	G	G
S1_3136351	C/T	1	3136351	+	NA	NA	NA	NA	NA	NA	C	C	C	C	C	C	C	Y	C	C	C	Y	T	C	C	C	C	C	C	C	C	C	C	C	C	C	T	T	C	C	C	C	C	C	C	T	C	T	C
S1_3136382	C/G	1	3136382	+	NA	NA	NA	NA	NA	NA	C	C	C	C	C	C	C	C	C	C	C	C	G	C	C	C	C	C	C	C	C	C	C	C	C	C	G	G	C	C	C	C	C	C	C	G	C	C	C
S1_3138744	A/G	1	3138744	+	NA	NA	NA	NA	NA	NA	A	A	A	A	A	A	A	A	A	A	A	A	A	A	A	A	A	A	A	A	A	A	A	A	A	A	A	A	A	A	A	A	A	A	A	A	A	A	A
S1_3138786	C/T	1	3138786	+	NA	NA	NA	NA	NA	NA	C	C	C	C	C	C	C	C	C	C	C	C	C	C	C	C	C	C	C	C	C	C	C	C	C	C	C	C	C	C	C	C	C	C	C	C	C	C	C
S1_3138860	C/A	1	3138860	+	NA	NA	NA	NA	NA	NA	C	C	C	C	C	C	C	C	C	C	C	C	C	C	C	C	C	C	C	C	C	C	C	C	C	C	C	C	C	C	C	C	C	C	C	N	C	C	C
S1_3138878	T/G	1	3138878	+	NA	NA	NA	NA	NA	NA	T	T	T	T	T	T	T	T	T	T	T	T	T	T	T	T	T	T	T	T	T	T	T	T	T	T	T	T	T	T	T	T	T	T	T	N	T	T	T
S1_3139493	T/G	1	3139493	+	NA	NA	NA	NA	NA	NA	T	T	T	T	T	T	T	T	T	T	T	T	T	T	T	T	T	T	T	T	T	T	T	T	T	T	T	T	T	T	T	T	T	T	T	T	T	T	T
S1_3139505	C/T	1	3139505	+	NA	NA	NA	NA	NA	NA	C	C	C	C	C	C	C	C	C	C	C	C	C	C	C	C	C	C	C	C	C	C	C	C	C	C	C	C	C	C	C	C	C	C	C	C	C	C	C
S1_3177236	G/A	1	3177236	+	NA	NA	NA	NA	NA	NA	G	G	G	G	G	G	G	G	G	G	G	G	G	G	G	G	G	G	G	G	G	G	G	G	G	G	R	A	G	G	G	G	G	G	G	N	G	G	G
S1_3179303	G/A	1	3179303	+	NA	NA	NA	NA	NA	NA	G	A	G	G	G	G	G	G	G	G	A	G	G	G	G	G	G	G	G	G	G	G	G	G	G	G	G	G	G	G	G	G	G	G	G	G	G	G	G
S1_3179316	C/T	1	3179316	+	NA	NA	NA	NA	NA	NA	C	C	C	C	C	C	C	C	Y	T	C	T	T	C	C	C	C	T	C	T	C	C	C	T	C	C	C	C	T	T	C	C	T	C	C	C	Y	C	C
S1_3179376	T/C	1	3179376	+	NA	NA	NA	NA	NA	NA	T	T	C	T	T	T	T	T	T	T	C	T	T	T	T	T	T	T	T	T	T	T	T	T	T	T	C	C	T	T	T	T	T	T	T	C	T	N	T
S1_3179437	A/G	1	3179437	+	NA	NA	NA	NA	NA	NA	A	G	A	A	A	A	A	A	A	A	A	A	A	A	A	A	A	A	A	A	A	A	A	A	A	A	A	A	A	A	A	A	A	A	A	A	A	A	A
S1_3179466	C/T	1	3179466	+	NA	NA	NA	NA	NA	NA	T	C	N	T	T	T	T	Y	C	C	N	C	C	T	T	T	T	C	T	C	T	T	T	C	T	T	C	C	C	C	T	T	C	T	T	C	Y	T	T
S1_3190610	G/C	1	3190610	+	NA	NA	NA	NA	NA	NA	G	C	G	G	G	G	G	G	G	G	C	G	G	G	G	G	G	G	G	C	G	G	G	G	G	G	G	G	G	G	G	G	G	G	G	N	G	N	G
S1_3190625	T/C	1	3190625	+	NA	NA	NA	NA	NA	NA	T	T	T	T	T	T	T	T	T	T	C	T	T	T	T	T	T	T	T	T	T	T	T	T	T	T	T	T	T	T	T	T	T	T	T	N	T	N	T
S1_3190640	G/A	1	3190640	+	NA	NA	NA	NA	NA	NA	G	A	G	G	G	G	G	G	G	G	G	G	G	G	G	G	G	G	G	G	G	G	G	G	G	G	G	G	G	G	G	G	G	G	G	G	G	G	G
S1_3190703	A/G	1	3190703	+	NA	NA	NA	NA	NA	NA	A	A	A	A	A	A	A	A	A	A	G	A	A	A	A	A	A	A	A	A	A	A	A	A	A	A	A	A	A	A	A	A	A	A	A	A	A	G	A
S1_3190712	C/T	1	3190712	+	NA	NA	NA	NA	NA	NA	C	C	C	C	C	C	C	C	C	C	C	T	C	C	C	C	C	C	C	C	T	T	C	C	T	T	C	C	N	C	C	C	N	T	C	C	C	C	C
S1_3190725	T/G	1	3190725	+	NA	NA	NA	NA	NA	NA	T	T	G	T	T	T	T	T	T	T	T	T	T	T	T	T	T	G	T	T	T	T	T	T	T	T	G	G	T	T	T	T	T	T	T	G	G	T	T
S1_3190793	T/C	1	3190793	+	NA	NA	NA	NA	NA	NA	T	T	T	T	T	T	T	T	T	T	C	T	T	T	T	T	T	T	T	T	T	T	T	T	T	T	T	T	T	T	T	T	T	T	T	T	T	C	T
S1_3190810	G/A	1	3190810	+	NA	NA	NA	NA	NA	NA	G	A	G	G	G	G	G	G	G	G	G	G	G	G	G	G	G	G	G	G	G	G	G	G	G	G	G	G	G	G	G	G	G	G	G	G	G	G	G
S1_3192647	C/T	1	3192647	+	NA	NA	NA	NA	NA	NA	C	C	N	C	C	C	C	C	C	C	C	C	C	C	C	C	C	C	C	N	C	C	C	C	C	C	C	C	C	N	C	C	C	C	C	N	C	C	C
S1_3192657	A/C	1	3192657	+	NA	NA	NA	NA	NA	NA	A	A	N	A	A	A	A	A	A	A	A	A	A	A	A	A	A	A	A	N	A	A	A	A	A	A	A	A	A	N	A	A	A	A	A	N	A	A	A
S1_3192684	T/C	1	3192684	+	NA	NA	NA	NA	NA	NA	T	T	N	T	T	T	T	T	T	T	T	T	T	T	T	T	T	T	T	N	T	T	T	T	T	T	T	T	T	N	T	T	T	T	T	N	T	T	T
S1_3192687	T/G	1	3192687	+	NA	NA	NA	NA	NA	NA	T	T	N	T	T	T	T	T	T	T	T	T	T	T	T	T	T	T	T	N	T	T	T	T	T	T	T	T	T	N	T	T	T	T	T	N	T	T	T
S1_3192720	A/G	1	3192720	+	NA	NA	NA	NA	NA	NA	A	A	A	A	A	A	A	A	A	A	A	A	A	A	A	A	A	A	A	A	A	A	A	A	A	A	A	A	A	N	A	A	A	A	A	N	A	N	A
S1_3192724	A/G	1	3192724	+	NA	NA	NA	NA	NA	NA	A	A	A	A	A	A	A	A	A	A	A	A	A	A	A	A	A	A	A	A	A	A	A	A	A	A	A	A	A	N	A	A	A	A	A	N	A	N	A
S1_3194698	G/A	1	3194698	+	NA	NA	NA	NA	NA	NA	G	G	G	G	G	G	G	G	G	G	G	G	G	G	G	G	G	G	G	G	G	G	G	A	G	G	G	G	A	G	G	G	G	G	G	G	G	G	G
S1_3196300	C/T	1	3196300	+	NA	NA	NA	NA	NA	NA	C	C	C	C	C	C	C	C	C	C	C	C	C	C	C	C	C	C	C	C	C	C	C	C	C	C	C	C	C	N	C	C	C	C	C	C	C	C	C
S1_3196301	G/A	1	3196301	+	NA	NA	NA	NA	NA	NA	G	G	G	G	G	G	G	G	N	G	G	G	G	G	G	G	G	G	G	G	G	G	G	N	G	G	G	G	G	N	G	G	G	G	G	G	G	G	G
S1_3196506	G/T	1	3196506	+	NA	NA	NA	NA	NA	NA	G	G	G	G	G	G	G	G	G	G	G	G	G	G	G	G	G	G	G	G	G	G	G	G	G	G	G	G	G	G	G	G	G	G	G	G	G	G	G
S1_3196517	C/T	1	3196517	+	NA	NA	NA	NA	NA	NA	C	C	Y	C	C	C	C	C	C	C	C	C	C	C	C	C	C	C	C	T	C	C	C	C	C	C	C	C	C	C	C	C	C	C	C	C	C	C	C
S1_3196541	G/A	1	3196541	+	NA	NA	NA	NA	NA	NA	G	A	G	G	G	G	G	N	G	G	G	G	G	G	G	G	N	G	G	G	A	A	G	G	A	G	G	G	G	G	G	G	G	A	G	G	G	A	G
S1_3196613	C/G	1	3196613	+	NA	NA	NA	NA	NA	NA	C	C	G	C	C	C	C	S	C	C	C	C	C	C	C	C	C	C	C	C	C	C	G	C	C	C	G	G	C	C	C	C	C	C	C	G	G	C	C
S1_3196617	G/C	1	3196617	+	NA	NA	NA	NA	NA	NA	G	C	C	G	G	G	G	S	G	G	C	G	G	G	G	G	G	G	G	G	C	C	C	G	C	G	C	C	C	G	G	G	C	C	G	C	C	C	G
S1_3196634	C/T	1	3196634	+	NA	NA	NA	NA	NA	NA	C	C	T	C	C	C	C	Y	C	C	C	C	C	C	C	C	C	C	C	C	C	C	T	C	C	C	T	T	C	C	C	C	C	C	C	T	T	C	C
S1_3196640	C/A	1	3196640	+	NA	NA	NA	NA	NA	NA	C	C	A	C	C	C	C	M	C	C	C	C	C	C	C	C	C	C	C	C	C	C	A	C	C	C	A	A	C	C	C	C	C	C	C	A	A	C	C
S1_3197084	G/C	1	3197084	+	NA	NA	NA	NA	NA	NA	G	G	G	G	G	G	G	G	G	G	G	G	G	G	G	G	G	G	G	G	G	G	G	G	G	G	G	G	C	G	G	G	C	G	G	G	G	G	G
S1_3197122	G/C	1	3197122	+	NA	NA	NA	NA	NA	NA	G	C	C	G	G	G	G	G	G	G	C	G	G	G	G	G	G	S	G	C	C	C	C	G	C	G	C	C	C	G	G	G	C	C	G	C	C	G	G
S1_3197129	G/C	1	3197129	+	NA	NA	NA	NA	NA	NA	G	C	C	G	G	G	G	G	G	G	C	G	G	G	G	G	G	S	G	C	C	C	C	G	C	G	C	C	C	G	G	G	C	C	G	C	C	G	G
S1_3197144	G/A	1	3197144	+	NA	NA	NA	NA	NA	NA	G	G	A	G	G	G	G	R	G	G	G	G	G	G	G	G	G	G	G	G	G	G	G	R	G	G	A	A	A	G	G	G	A	G	G	A	A	G	G
S1_3197156	A/G	1	3197156	+	NA	NA	NA	NA	NA	NA	A	A	G	A	A	A	A	R	A	A	G	A	A	A	A	A	A	A	A	R	A	A	G	R	A	A	G	G	G	A	A	A	G	A	A	G	G	A	A
S1_3197160	T/A	1	3197160	+	NA	NA	NA	NA	NA	NA	T	T	T	T	T	T	T	W	T	T	A	T	T	T	T	T	T	T	T	T	T	T	A	W	T	T	T	T	A	T	T	T	A	T	T	T	T	T	T
S1_3197164	T/C	1	3197164	+	NA	NA	NA	NA	NA	NA	T	T	T	T	T	T	T	Y	T	T	C	T	T	T	T	T	T	T	T	T	T	T	C	Y	T	T	T	T	C	T	T	T	C	T	T	T	T	T	T
S1_3197186	G/A	1	3197186	+	NA	NA	NA	NA	NA	NA	G	G	G	A	R	G	G	G	G	G	G	A	G	G	G	G	G	G	G	G	G	G	G	G	G	A	G	G	G	G	G	R	G	G	G	G	G	A	G
S1_3197203	G/A	1	3197203	+	NA	NA	NA	NA	NA	NA	G	G	G	G	G	G	G	G	G	G	A	G	G	G	G	G	G	G	G	G	G	G	R	G	G	G	G	G	G	G	G	G	G	G	G	G	G	G	G
S1_3197213	G/C	1	3197213	+	NA	NA	NA	NA	NA	NA	G	G	G	G	G	G	G	G	G	G	C	G	G	G	G	G	G	G	G	G	G	G	S	G	G	G	G	G	G	G	G	G	G	G	G	G	G	G	G
S1_3197225	G/C	1	3197225	+	NA	NA	NA	NA	NA	NA	G	C	G	G	G	G	G	S	G	G	G	G	G	G	G	G	G	G	G	C	C	C	G	G	C	G	G	G	G	G	G	G	G	C	G	G	G	G	G
S1_3197228	C/A	1	3197228	+	NA	NA	NA	NA	NA	NA	C	C	C	C	C	C	C	C	C	C	C	C	C	C	C	C	C	C	C	C	C	C	C	C	C	C	C	C	C	C	C	C	C	C	C	C	C	C	C
S1_3197323	A/G	1	3197323	+	NA	NA	NA	NA	NA	NA	A	A	N	A	A	A	A	R	A	A	A	A	A	A	A	A	A	A	A	A	A	A	A	G	A	A	G	G	A	A	A	A	A	A	A	G	N	A	A
S1_3197503	C/G	1	3197503	+	NA	NA	NA	NA	NA	NA	G	C	N	C	C	C	C	C	C	G	C	C	G	C	C	C	C	G	C	C	C	C	C	C	C	C	C	C	C	G	C	C	C	C	C	N	N	C	C
S1_3197666	T/C	1	3197666	+	NA	NA	NA	NA	NA	NA	T	T	T	T	T	T	T	T	T	T	T	T	T	T	T	T	T	T	T	T	T	T	T	T	T	T	T	T	T	T	T	T	T	T	T	N	T	T	T
S1_3199192	G/T	1	3199192	+	NA	NA	NA	NA	NA	NA	K	T	G	T	T	T	T	T	T	T	T	T	G	T	T	T	T	K	T	G	G	G	G	T	G	T	G	G	G	G	T	T	G	G	T	G	G	K	T
S1_3199198	G/T	1	3199198	+	NA	NA	NA	NA	NA	NA	G	G	T	G	G	G	G	G	G	G	G	G	K	G	G	G	G	G	G	G	G	G	T	G	G	G	T	T	T	T	G	G	T	G	G	T	T	G	G
S1_3199210	G/C	1	3199210	+	NA	NA	NA	NA	NA	NA	G	G	G	G	G	G	G	G	G	G	G	C	G	G	G	G	G	G	G	G	G	G	G	G	G	G	G	G	G	G	G	G	G	G	G	G	G	G	G
S1_3199222	C/G	1	3199222	+	NA	NA	NA	NA	NA	NA	S	G	C	G	G	G	C	S	C	G	G	C	C	G	G	G	G	S	G	C	C	C	C	G	C	G	C	C	C	C	G	G	C	C	G	C	C	S	G
S1_3199279	C/A	1	3199279	+	NA	NA	NA	NA	NA	NA	A	C	A	A	C	C	C	A	C	C	C	C	A	C	C	C	C	C	C	C	C	C	A	C	C	C	A	A	A	A	C	C	A	C	C	A	A	C	C
S1_3199284	A/C	1	3199284	+	NA	NA	NA	NA	NA	NA	C	A	A	A	A	A	A	A	A	A	A	A	A	A	A	A	A	A	A	A	A	A	A	A	A	A	A	A	A	A	A	A	A	A	A	A	A	A	A
S1_3199494	T/C	1	3199494	+	NA	NA	NA	NA	NA	NA	T	T	T	T	T	T	T	T	T	T	T	T	T	T	T	T	T	T	T	T	T	T	T	T	T	T	T	T	T	T	T	T	T	T	T	T	T	T	T
S1_3199500	C/G	1	3199500	+	NA	NA	NA	NA	NA	NA	C	C	C	C	C	C	C	C	C	C	C	G	C	C	C	C	C	C	C	C	C	C	C	C	C	C	C	C	C	C	C	C	C	C	C	C	C	C	C
S1_3199527	C/T	1	3199527	+	NA	NA	NA	NA	NA	NA	C	C	C	C	C	C	C	C	T	C	C	C	C	C	C	C	C	C	C	C	C	C	C	C	C	C	C	C	C	C	C	C	C	C	C	C	C	C	C
S1_3199533	C/A	1	3199533	+	NA	NA	NA	NA	NA	NA	A	C	C	C	C	C	C	C	A	C	C	C	C	C	C	C	C	C	C	C	C	C	C	C	C	C	C	C	C	C	C	C	C	C	C	C	C	C	C
S1_3200233	A/G	1	3200233	+	NA	NA	NA	NA	NA	NA	G	A	A	A	A	A	A	A	A	A	A	A	A	A	A	A	A	A	A	G	G	G	A	A	G	A	A	A	A	A	A	A	A	G	A	A	A	A	A
S1_3200270	C/G	1	3200270	+	NA	NA	NA	NA	NA	NA	C	C	C	N	G	G	S	C	C	G	C	N	C	G	G	G	C	G	G	C	C	C	C	C	C	G	C	C	C	C	G	C	C	C	G	C	C	C	G
S1_3200273	A/C	1	3200273	+	NA	NA	NA	NA	NA	NA	C	A	A	A	A	A	A	A	A	A	A	A	A	A	A	A	C	A	A	C	C	C	A	A	C	A	A	A	A	A	A	A	A	C	A	A	A	A	A
S1_3200277	C/A	1	3200277	+	NA	NA	NA	NA	NA	NA	A	C	C	C	C	C	C	C	C	C	C	C	C	C	C	C	A	C	C	A	A	A	C	C	A	C	C	C	C	C	C	C	C	A	C	C	C	C	C
S1_3200341	T/A	1	3200341	+	NA	NA	NA	NA	NA	NA	T	T	T	T	T	T	T	T	T	T	T	T	T	T	T	T	T	T	T	T	T	T	T	T	T	T	T	T	T	T	T	T	T	T	T	T	T	T	T
S1_3200391	A/G	1	3200391	+	NA	NA	NA	NA	NA	NA	A	A	G	G	A	A	R	G	A	A	A	A	G	G	A	A	A	A	R	A	A	A	G	A	A	A	G	G	G	G	A	A	G	A	A	G	G	A	A
S1_3200409	A/G	1	3200409	+	NA	NA	NA	NA	NA	NA	A	A	A	A	A	A	A	A	A	A	A	A	A	A	A	A	A	A	A	A	A	A	A	A	A	A	A	A	A	A	A	A	A	A	A	A	A	A	A
S1_3200435	G/A	1	3200435	+	NA	NA	NA	NA	NA	NA	G	G	G	G	G	G	G	G	G	G	G	G	G	G	G	G	G	G	G	G	G	G	G	G	G	G	G	G	G	G	G	G	G	G	G	G	G	G	G
S1_3200443	T/C	1	3200443	+	NA	NA	NA	NA	NA	NA	T	T	C	C	T	T	Y	C	T	T	T	T	C	C	T	T	T	T	Y	T	T	T	C	T	T	T	C	C	C	C	T	T	C	T	T	C	C	T	T
S1_3269687	C/T	1	3269687	+	NA	NA	NA	NA	NA	NA	C	C	C	C	C	C	C	C	C	C	C	C	C	C	C	C	C	C	C	C	C	C	C	C	C	C	C	C	C	C	C	C	C	C	C	C	C	C	C
S1_3269837	T/C	1	3269837	+	NA	NA	NA	NA	NA	NA	T	T	C	C	T	T	T	Y	T	T	T	C	T	T	T	T	T	C	T	T	T	T	C	T	T	T	C	C	C	T	T	T	C	T	T	C	T	T	T
S1_3274469	G/C	1	3274469	+	NA	NA	NA	NA	NA	NA	G	G	G	C	G	G	G	G	G	G	G	G	S	G	G	G	G	G	G	G	G	G	C	G	G	G	G	G	C	C	G	G	C	G	G	G	S	G	G
S1_3274482	G/A	1	3274482	+	NA	NA	NA	NA	NA	NA	G	G	G	G	G	G	G	G	G	G	G	G	R	G	G	G	G	G	G	G	G	G	G	G	G	G	G	G	G	A	G	G	G	G	G	G	G	G	G
S1_3276116	T/C	1	3276116	+	NA	NA	NA	NA	NA	NA	T	T	T	T	T	T	T	T	T	T	T	T	T	T	T	T	T	T	T	T	T	T	T	T	T	T	T	T	T	T	T	T	T	T	T	T	T	T	T
S1_3276118	T/C	1	3276118	+	NA	NA	NA	NA	NA	NA	T	T	T	T	T	T	T	T	T	T	T	T	T	T	T	T	T	T	T	T	T	T	T	T	T	T	T	T	T	T	T	T	T	T	T	T	T	T	T
S1_3278670	T/C	1	3278670	+	NA	NA	NA	NA	NA	NA	T	T	T	T	T	T	T	T	T	T	T	T	C	T	T	T	T	T	T	T	T	T	T	T	T	T	T	T	T	N	T	T	T	T	T	T	T	T	T
S1_3278692	A/G	1	3278692	+	NA	NA	NA	NA	NA	NA	R	G	G	A	A	A	A	G	A	A	A	A	A	A	A	A	A	A	A	A	A	A	A	A	A	A	G	G	A	A	A	A	A	A	A	G	A	A	A
S1_3278820	T/C	1	3278820	+	NA	NA	NA	NA	NA	NA	T	T	T	T	T	T	T	T	T	T	T	T	T	T	T	T	T	T	T	T	T	T	T	T	T	T	T	T	T	T	T	T	T	T	T	T	T	T	T
S1_3279302	G/A	1	3279302	+	NA	NA	NA	NA	NA	NA	A	A	A	G	G	G	G	R	G	G	G	G	G	G	G	G	G	G	G	A	G	G	G	G	G	G	A	A	G	G	G	A	G	G	G	A	G	R	G
S1_3280083	G/T	1	3280083	+	NA	NA	NA	NA	NA	NA	G	G	G	G	G	G	G	G	G	G	G	G	G	G	G	G	G	G	G	G	G	G	G	G	G	G	G	G	G	G	G	G	G	G	G	G	G	G	G
S1_3280092	G/A	1	3280092	+	NA	NA	NA	NA	NA	NA	G	G	G	G	G	G	G	G	G	G	G	G	G	G	G	G	G	G	G	G	G	G	G	G	G	G	G	G	G	G	G	G	G	G	G	G	G	G	G
S1_3280100	A/G	1	3280100	+	NA	NA	NA	NA	NA	NA	A	A	A	N	G	N	G	N	A	G	A	G	A	G	G	G	N	G	G	A	A	A	R	A	A	G	A	A	A	A	G	A	G	A	G	A	N	A	G
S1_3280113	G/A	1	3280113	+	NA	NA	NA	NA	NA	NA	G	G	G	N	A	N	A	N	G	A	G	A	G	A	A	A	N	A	A	G	G	G	A	G	G	A	G	G	G	G	A	G	A	G	A	G	N	G	A
S1_3280119	A/G	1	3280119	+	NA	NA	NA	NA	NA	NA	A	A	A	A	A	A	A	A	A	A	A	A	A	A	A	A	A	A	A	A	A	A	A	A	A	A	A	A	A	A	A	A	A	A	A	A	A	A	A
S1_3280120	A/G	1	3280120	+	NA	NA	NA	NA	NA	NA	A	A	A	N	A	A	A	A	A	A	A	A	A	A	A	A	A	A	A	A	A	A	A	A	A	A	A	A	A	A	A	A	A	A	A	A	A	A	A
S1_3280121	A/G	1	3280121	+	NA	NA	NA	NA	NA	NA	A	A	A	N	G	N	G	N	A	G	A	G	A	G	G	G	N	G	G	A	A	A	G	A	A	G	A	A	A	A	G	A	G	A	G	A	N	A	G
S1_3280127	G/C	1	3280127	+	NA	NA	NA	NA	NA	NA	G	G	G	G	G	G	G	G	G	G	G	G	G	G	G	G	G	G	G	G	G	G	G	G	G	G	G	G	G	G	G	G	G	G	G	G	G	G	G
S1_3280144	T/C	1	3280144	+	NA	NA	NA	NA	NA	NA	T	T	T	N	T	T	Y	T	T	T	T	T	T	T	T	T	T	T	T	N	T	T	T	T	T	T	T	T	T	T	T	T	T	T	T	T	T	T	T
S1_3280159	A/T	1	3280159	+	NA	NA	NA	NA	NA	NA	T	A	T	N	A	A	A	A	A	A	A	A	A	A	A	A	A	A	A	A	A	A	A	A	A	A	T	T	A	A	A	A	A	A	A	T	N	A	A
S1_3280203	T/C	1	3280203	+	NA	NA	NA	NA	NA	NA	T	T	T	C	T	T	T	C	Y	T	T	T	T	T	T	T	T	T	T	T	T	T	T	T	T	T	T	T	T	T	T	T	T	T	T	T	T	T	T
S1_3280243	C/T	1	3280243	+	NA	NA	NA	NA	NA	NA	C	C	C	C	C	C	C	C	C	C	C	C	C	C	C	C	C	N	C	C	C	C	C	C	C	C	C	C	C	C	C	C	C	C	C	C	C	C	C
S1_3280246	T/C	1	3280246	+	NA	NA	NA	NA	NA	NA	T	T	T	T	C	C	Y	T	T	C	T	T	T	C	C	C	C	N	C	T	T	T	T	T	T	C	T	T	T	T	C	T	T	T	C	T	T	T	C
S1_3280248	G/C	1	3280248	+	NA	NA	NA	NA	NA	NA	G	C	G	G	G	G	G	G	G	G	G	G	G	G	G	G	G	G	G	C	G	G	G	G	G	G	G	G	G	G	G	G	G	G	G	G	G	C	G
S1_3280276	C/A	1	3280276	+	NA	NA	NA	NA	NA	NA	C	C	C	C	C	C	C	A	C	C	C	C	C	C	C	C	C	C	C	C	C	C	C	C	C	C	C	C	C	C	C	C	C	C	C	C	C	C	C
S1_3280530	A/G	1	3280530	+	NA	NA	NA	NA	NA	NA	A	A	A	G	A	A	A	R	R	A	A	A	A	A	A	A	A	N	A	A	A	A	R	A	A	A	A	A	G	A	A	N	G	A	A	A	G	A	A
S1_3280538	C/A	1	3280538	+	NA	NA	NA	NA	NA	NA	A	C	A	C	C	C	C	C	C	C	C	C	C	C	C	C	C	C	C	C	C	C	C	C	C	C	A	A	C	C	C	C	C	C	C	A	C	C	C
S1_3280583	T/C	1	3280583	+	NA	NA	NA	NA	NA	NA	T	T	T	C	T	T	T	Y	T	T	T	T	T	T	T	T	T	T	T	T	T	T	C	T	T	T	T	T	C	T	T	T	C	T	T	N	C	T	T
S1_3280587	T/C	1	3280587	+	NA	NA	NA	NA	NA	NA	T	T	T	T	T	T	T	T	T	T	C	T	C	T	T	T	T	T	T	T	T	T	T	C	T	T	T	T	T	C	T	T	T	T	T	N	T	T	T
S1_3282084	C/A	1	3282084	+	NA	NA	NA	NA	NA	NA	C	C	C	C	C	C	C	C	C	C	C	C	M	C	C	C	C	C	C	C	C	C	C	C	C	C	C	C	C	A	C	C	C	C	C	C	C	C	C
S1_3282170	G/A	1	3282170	+	NA	NA	NA	NA	NA	NA	G	A	G	G	G	G	G	G	G	G	G	G	G	G	G	G	G	G	G	A	G	G	G	G	G	G	G	G	G	G	G	A	G	G	G	G	G	A	G
S1_3283846	T/A	1	3283846	+	NA	NA	NA	NA	NA	NA	T	A	T	T	T	T	W	T	T	T	T	T	T	T	T	T	T	T	T	A	T	T	T	T	T	T	T	T	T	T	T	A	T	T	T	T	T	A	T
S1_3285734	A/G	1	3285734	+	NA	NA	NA	NA	NA	NA	A	A	A	A	A	A	A	A	G	A	A	A	A	A	A	A	A	A	A	A	A	A	A	A	A	A	A	A	A	A	A	A	A	A	A	A	A	A	A
S1_3285752	A/G	1	3285752	+	NA	NA	NA	NA	NA	NA	G	A	N	A	A	A	A	A	A	A	A	A	A	A	A	A	A	A	A	A	A	A	A	A	A	A	G	G	A	A	A	A	A	A	A	G	A	A	A
S1_3286071	G/A	1	3286071	+	NA	NA	NA	NA	NA	NA	G	R	G	G	G	G	G	G	G	G	G	G	G	G	G	G	G	G	G	G	G	G	G	G	G	G	G	G	G	G	G	G	G	G	G	G	G	G	G
S1_3286092	C/A	1	3286092	+	NA	NA	NA	NA	NA	NA	A	C	N	C	C	C	C	C	C	C	C	C	C	C	C	C	C	C	C	C	C	C	C	C	C	C	A	A	C	C	C	C	C	C	C	A	C	C	C
S1_3286574	G/T	1	3286574	+	NA	NA	NA	NA	NA	NA	G	G	N	G	G	G	G	G	G	G	G	G	G	G	G	G	G	G	G	G	G	G	G	G	G	G	G	G	G	G	G	G	G	G	G	N	G	G	G
S1_3286611	G/T	1	3286611	+	NA	NA	NA	NA	NA	NA	G	G	G	G	G	G	G	G	G	G	G	G	G	G	G	G	G	G	G	G	G	G	G	G	G	G	G	G	G	G	G	G	G	G	G	G	G	G	G
S1_3286633	C/T	1	3286633	+	NA	NA	NA	NA	NA	NA	C	T	N	C	C	C	C	C	C	C	C	C	C	C	C	C	C	C	C	T	C	C	C	C	C	C	C	C	C	C	C	Y	C	C	C	C	C	Y	C
S1_3286661	G/A	1	3286661	+	NA	NA	NA	NA	NA	NA	A	G	N	G	G	G	G	G	G	G	G	G	G	G	G	G	G	G	G	G	G	G	G	G	G	G	A	A	G	G	G	G	G	G	G	A	G	G	G
S1_3287136	A/C	1	3287136	+	NA	NA	NA	NA	NA	NA	A	A	N	N	A	A	A	A	A	A	A	A	A	A	A	A	A	A	A	C	A	A	A	A	A	A	C	N	A	A	A	A	A	A	A	N	A	A	A
S1_3287141	T/G	1	3287141	+	NA	NA	NA	NA	NA	NA	T	T	N	N	T	T	T	T	T	T	T	T	T	T	T	T	T	T	T	G	T	T	T	T	T	T	T	T	T	T	T	T	T	T	T	N	T	T	T
S1_3287142	G/C	1	3287142	+	NA	NA	NA	NA	NA	NA	G	G	G	G	G	G	G	G	G	G	G	G	G	G	G	G	G	G	G	G	G	G	G	G	G	G	G	G	G	G	G	G	G	G	G	N	G	G	G
S1_3354769	T/G	1	3354769	+	NA	NA	NA	NA	NA	NA	T	T	N	G	T	T	T	T	G	T	T	T	T	T	T	T	T	T	T	T	T	T	T	T	T	T	T	T	T	T	T	T	T	T	T	T	T	T	T
S1_3354790	T/C	1	3354790	+	NA	NA	NA	NA	NA	NA	T	T	N	T	T	N	T	N	T	C	C	C	C	C	N	T	T	C	C	C	T	T	T	T	T	C	T	T	T	C	N	T	T	T	C	C	C	T	T
S1_3354800	C/T	1	3354800	+	NA	NA	NA	NA	NA	NA	C	C	N	C	C	C	C	C	C	C	C	C	C	C	C	C	C	C	C	C	C	C	C	C	C	C	C	C	C	C	C	C	C	C	C	C	C	T	C
S1_3354803	T/G	1	3354803	+	NA	NA	NA	NA	NA	NA	T	T	N	T	T	N	T	N	T	G	G	G	G	G	N	T	T	G	G	G	T	T	T	T	T	G	T	T	T	G	N	T	T	T	G	G	G	T	T
S1_3354911	C/T	1	3354911	+	NA	NA	NA	NA	NA	NA	C	T	T	T	N	T	T	C	C	T	T	T	C	T	T	T	T	C	T	T	C	C	C	C	C	T	C	C	C	T	T	T	T	C	T	T	T	N	T
S1_3354944	G/A	1	3354944	+	NA	NA	NA	NA	NA	NA	G	A	G	G	G	G	R	G	G	A	A	G	G	G	G	G	G	G	G	G	G	G	G	G	G	G	G	G	G	G	G	A	G	G	G	G	G	G	G
S1_3355474	C/A	1	3355474	+	NA	NA	NA	NA	NA	NA	C	C	C	C	C	C	C	C	C	C	C	C	C	C	C	C	C	C	C	A	C	C	M	C	C	C	C	C	C	C	C	C	C	C	C	C	C	C	C
S1_3356215	T/A	1	3356215	+	NA	NA	NA	NA	NA	NA	T	T	T	T	T	A	T	W	N	T	T	A	T	A	A	N	T	T	W	A	T	T	A	T	T	A	W	A	W	T	T	T	T	T	A	N	T	T	N
S1_3356218	A/T	1	3356218	+	NA	NA	NA	NA	NA	NA	A	A	A	A	A	T	A	W	A	A	A	T	A	T	T	N	A	A	W	T	A	A	T	A	A	T	W	T	W	A	A	A	A	A	T	N	A	A	N
S1_3356287	A/T	1	3356287	+	NA	NA	NA	NA	NA	NA	A	A	A	A	A	N	A	A	A	A	A	A	A	T	T	T	A	A	T	A	A	A	A	A	A	A	T	T	A	A	T	A	A	A	T	N	A	N	T
S1_3356288	T/C	1	3356288	+	NA	NA	NA	NA	NA	NA	T	T	T	T	T	N	T	T	T	T	T	T	T	C	C	C	T	T	C	T	T	T	T	T	T	T	C	C	T	T	C	T	T	T	C	N	T	N	C
S1_3356369	G/A	1	3356369	+	NA	NA	NA	NA	NA	NA	G	G	G	G	G	G	G	G	G	G	G	G	G	G	G	G	G	G	G	G	G	G	G	G	G	G	A	A	G	G	G	G	G	G	G	A	G	G	G
S1_3356372	C/A	1	3356372	+	NA	NA	NA	NA	NA	NA	C	C	C	C	C	C	C	C	C	C	C	C	C	C	C	C	C	C	C	C	C	C	C	C	C	C	C	C	C	C	C	C	C	C	C	C	C	C	C
S1_3356400	G/A	1	3356400	+	NA	NA	NA	NA	NA	NA	G	G	G	G	G	G	G	G	G	G	G	G	G	G	G	G	G	R	G	G	G	G	G	G	G	G	G	G	R	G	G	G	R	G	G	N	G	G	G
S1_3356432	C/A	1	3356432	+	NA	NA	NA	NA	NA	NA	C	C	C	C	C	C	C	C	C	C	C	C	C	C	C	C	C	C	C	C	C	C	C	C	C	C	A	A	C	C	C	C	C	C	C	A	C	C	C
S1_3356850	T/A	1	3356850	+	NA	NA	NA	NA	NA	NA	T	T	T	T	T	T	T	T	T	T	T	T	T	T	T	T	T	T	T	T	T	T	T	T	T	T	T	T	T	T	T	T	T	T	T	T	T	T	T
S1_3356870	T/A	1	3356870	+	NA	NA	NA	NA	NA	NA	T	T	T	T	T	T	T	T	T	T	T	T	T	T	T	T	T	T	T	T	T	T	T	T	T	T	T	T	T	T	T	T	T	T	T	T	T	T	T
S1_3356876	A/T	1	3356876	+	NA	NA	NA	NA	NA	NA	T	T	T	A	A	T	T	T	A	A	T	A	T	T	T	T	N	A	T	A	A	A	A	A	A	A	A	A	A	T	T	T	A	A	T	A	A	A	T
S1_3357137	C/T	1	3357137	+	NA	NA	NA	NA	NA	NA	C	C	C	C	C	C	C	C	T	C	C	T	C	C	C	C	C	C	C	C	C	C	C	C	C	C	C	C	C	C	C	C	C	C	C	C	C	C	C
S1_3357368	T/C	1	3357368	+	NA	NA	NA	NA	NA	NA	T	T	T	T	T	T	T	T	T	T	T	T	T	T	T	T	T	T	T	T	T	T	T	T	T	T	T	T	T	T	T	T	T	T	T	T	T	T	T
S1_3357427	G/C	1	3357427	+	NA	NA	NA	NA	NA	NA	G	G	G	G	G	G	G	G	G	G	G	G	G	G	G	G	G	C	G	G	G	G	G	G	G	G	G	G	G	G	G	G	N	G	G	G	G	G	G
S1_3357539	G/A	1	3357539	+	NA	NA	NA	NA	NA	NA	G	G	G	G	G	G	G	G	G	G	G	G	G	G	G	G	G	G	G	G	G	G	G	G	G	G	A	A	G	G	G	G	G	G	G	G	G	G	G
S1_3359309	A/G	1	3359309	+	NA	NA	NA	NA	NA	NA	A	A	A	A	A	A	A	A	A	G	A	R	A	A	A	A	A	G	A	G	A	A	G	A	A	G	G	G	G	A	A	A	G	A	A	G	A	G	A
S1_3359336	G/C	1	3359336	+	NA	NA	NA	NA	NA	NA	G	G	G	G	G	G	G	G	G	C	G	S	G	G	G	G	G	C	G	C	G	G	C	G	G	C	C	C	C	G	G	G	C	G	G	C	G	C	G
S1_3359677	T/C	1	3359677	+	NA	NA	NA	NA	NA	NA	T	T	T	T	T	T	T	Y	T	T	T	T	T	T	T	T	T	T	T	T	T	T	T	T	T	T	T	T	T	T	T	T	T	T	T	T	T	T	T
S1_3359816	G/A	1	3359816	+	NA	NA	NA	NA	NA	NA	G	G	N	G	G	G	G	G	G	G	G	G	G	G	G	G	G	G	G	G	G	G	G	G	G	G	G	G	G	G	G	G	G	G	G	G	G	G	G
S1_3359867	A/G	1	3359867	+	NA	NA	NA	NA	NA	NA	A	A	N	A	A	A	A	A	A	A	A	A	A	A	A	A	A	A	A	A	A	A	A	A	A	A	G	G	A	A	A	A	A	A	A	N	N	A	A
S1_3361883	C/T	1	3361883	+	NA	NA	NA	NA	NA	NA	C	C	C	C	C	C	C	C	C	C	C	C	Y	C	C	C	C	C	C	C	C	C	C	C	C	C	C	C	C	C	C	C	C	C	C	C	C	C	C
S1_3361968	C/A	1	3361968	+	NA	NA	NA	NA	NA	NA	C	A	C	C	C	C	C	C	C	A	C	C	C	C	C	C	C	A	C	A	C	C	A	C	C	A	A	A	C	C	C	C	A	C	C	A	C	C	C
S1_3361998	C/T	1	3361998	+	NA	NA	NA	NA	NA	NA	C	T	C	C	C	C	C	C	C	T	C	C	C	C	C	C	C	T	C	T	C	C	T	C	C	T	C	C	C	C	C	C	T	C	C	C	C	C	C
S1_3363420	G/C	1	3363420	+	NA	NA	NA	NA	NA	NA	G	G	N	G	G	G	G	G	G	G	G	G	G	G	G	G	G	G	G	G	G	G	G	G	G	G	C	C	G	G	G	G	G	G	G	C	G	G	G
S1_3363538	C/G	1	3363538	+	NA	NA	NA	NA	NA	NA	C	C	N	C	C	C	C	C	C	G	C	C	C	N	C	C	C	C	C	G	C	C	C	C	C	G	C	C	C	C	C	C	S	C	G	C	N	C	C
S1_3363601	G/T	1	3363601	+	NA	NA	NA	NA	NA	NA	G	G	G	G	G	G	G	G	G	G	G	G	G	G	G	G	G	T	G	G	T	T	G	G	T	G	G	G	G	G	G	G	G	T	G	G	G	G	G
S1_3363605	C/T	1	3363605	+	NA	NA	NA	NA	NA	NA	C	C	C	C	C	C	C	C	C	C	C	C	C	C	C	C	C	C	C	C	C	C	C	C	C	C	C	C	C	C	C	C	C	C	C	C	C	C	C
S1_3363755	G/A	1	3363755	+	NA	NA	NA	NA	NA	NA	G	G	G	G	G	G	G	G	G	G	G	G	G	G	G	G	G	G	G	G	G	G	G	G	G	G	G	G	G	G	G	G	G	G	G	G	G	G	G
S1_3363756	A/C	1	3363756	+	NA	NA	NA	NA	NA	NA	A	A	A	A	A	A	A	A	A	A	A	A	A	A	A	A	A	A	A	A	A	A	A	A	A	A	A	A	A	A	A	A	A	A	A	A	A	A	A
S1_3363757	G/T	1	3363757	+	NA	NA	NA	NA	NA	NA	G	G	G	G	G	G	G	G	G	G	G	G	G	G	G	G	G	G	G	G	G	G	G	G	G	G	G	G	G	G	G	G	G	G	G	G	G	G	G
S1_3363918	C/T	1	3363918	+	NA	NA	NA	NA	NA	NA	C	C	C	C	C	C	C	C	C	C	C	C	C	C	C	C	C	C	C	C	C	C	C	C	C	C	T	T	C	C	C	C	C	C	C	T	C	C	C
S1_3363931	C/A	1	3363931	+	NA	NA	NA	NA	NA	NA	C	C	C	C	C	C	C	A	C	C	A	A	C	C	C	C	N	M	C	C	A	A	C	C	A	C	C	C	C	C	C	C	C	A	C	C	A	A	C
S1_3364613	C/A	1	3364613	+	NA	NA	NA	NA	NA	NA	C	C	C	C	C	C	C	C	C	A	C	C	C	C	C	C	C	A	C	A	C	C	A	C	C	A	A	A	C	C	C	C	C	C	C	A	C	C	C
S1_3365534	T/C	1	3365534	+	NA	NA	NA	NA	NA	NA	T	T	T	T	T	T	T	T	T	T	T	T	T	T	T	T	T	T	T	T	T	T	T	T	T	T	T	T	T	T	T	T	T	T	T	T	T	T	T
S1_3365546	G/A	1	3365546	+	NA	NA	NA	NA	NA	NA	G	G	A	G	G	A	G	A	G	G	R	G	G	A	A	A	A	G	A	G	G	G	G	G	G	G	A	A	G	G	A	A	G	G	A	A	G	G	N
S1_3365635	C/G	1	3365635	+	NA	NA	NA	NA	NA	NA	C	C	C	C	C	C	C	C	C	C	C	C	C	C	C	C	C	C	C	C	C	C	C	C	C	C	C	C	C	C	C	C	C	C	C	N	C	C	C
S1_3365636	A/G	1	3365636	+	NA	NA	NA	NA	NA	NA	A	A	N	A	N	A	A	A	A	A	A	G	A	A	A	A	A	A	A	A	A	A	A	A	A	A	G	G	A	A	A	A	A	A	A	N	A	A	A
S1_3365825	A/G	1	3365825	+	NA	NA	NA	NA	NA	NA	A	A	A	A	A	A	A	A	A	A	G	A	A	A	A	A	A	A	A	A	A	A	A	A	A	A	G	G	A	A	A	A	N	A	A	R	A	A	A
S1_3365838	T/G	1	3365838	+	NA	NA	NA	NA	NA	NA	T	T	T	T	T	T	T	T	T	N	T	T	T	T	T	T	T	G	T	G	T	T	K	T	T	G	T	T	T	T	T	T	T	T	T	T	T	T	T
S1_3365852	A/G	1	3365852	+	NA	NA	NA	NA	NA	NA	A	A	R	A	G	G	A	A	A	G	A	A	A	G	G	G	A	G	G	G	A	A	R	A	A	G	A	A	A	N	G	A	A	A	G	A	A	R	N
S1_3365915	T/C	1	3365915	+	NA	NA	NA	NA	NA	NA	T	T	T	T	T	T	T	T	T	T	T	T	T	T	T	T	T	T	T	T	T	T	T	T	T	T	T	T	T	T	T	T	T	T	T	T	T	T	T
S1_3365962	T/C	1	3365962	+	NA	NA	NA	NA	NA	NA	T	T	T	T	T	T	Y	T	T	T	T	T	T	T	T	T	T	T	T	T	T	T	T	T	T	T	T	T	Y	T	T	T	C	T	T	T	T	T	T
S1_3365967	A/G	1	3365967	+	NA	NA	NA	NA	NA	NA	A	A	A	A	A	A	A	A	A	A	A	A	A	A	A	A	A	A	A	A	A	A	A	A	A	A	A	A	A	R	A	A	A	A	A	A	A	A	A
S1_3365984	A/T	1	3365984	+	NA	NA	NA	NA	NA	NA	A	A	T	A	A	T	A	W	A	T	A	A	A	T	T	T	W	T	T	T	A	A	W	A	A	T	A	A	A	A	T	A	A	A	T	A	A	A	N
S1_3366687	A/C	1	3366687	+	NA	NA	NA	NA	NA	NA	A	C	M	A	M	A	C	C	N	A	A	A	A	A	A	A	C	A	A	A	C	C	A	A	C	A	C	C	C	A	A	C	N	C	A	C	A	C	N
S1_3366706	T/C	1	3366706	+	NA	NA	NA	NA	NA	NA	T	T	T	T	T	T	T	T	N	T	N	T	T	T	T	T	T	T	T	T	T	T	T	T	T	T	T	T	T	T	T	T	T	T	T	T	T	T	T
S1_3366723	C/G	1	3366723	+	NA	NA	NA	NA	NA	NA	G	C	S	G	S	G	C	C	C	G	C	C	G	G	G	G	C	G	G	G	C	C	G	G	C	G	C	C	C	G	G	C	N	C	G	C	G	C	N
S1_3366731	C/T	1	3366731	+	NA	NA	NA	NA	NA	NA	C	C	Y	C	Y	T	C	C	C	T	C	C	C	T	T	T	C	Y	T	T	C	C	T	T	C	T	C	C	C	C	T	C	C	C	T	C	C	C	N
S1_3368259	T/C	1	3368259	+	NA	NA	NA	NA	NA	NA	T	T	T	T	T	T	T	T	T	T	T	T	T	T	T	T	T	T	T	T	T	T	T	T	T	T	T	T	Y	T	T	T	Y	T	T	T	T	T	T
S1_3373781	C/T	1	3373781	+	NA	NA	NA	NA	NA	NA	C	C	C	C	T	C	C	C	C	C	C	C	C	C	C	C	C	C	C	C	C	C	C	C	C	C	C	C	C	C	C	C	C	C	C	C	C	C	C
S1_3373796	G/C	1	3373796	+	NA	NA	NA	NA	NA	NA	G	G	G	G	C	G	G	G	G	G	G	G	G	G	G	G	G	G	G	G	G	G	G	G	G	G	G	G	G	G	G	G	G	G	G	G	G	G	G
S1_3396925	C/G	1	3396925	+	NA	NA	NA	NA	NA	NA	C	C	C	N	C	C	C	C	C	C	C	C	C	C	C	C	C	C	C	C	C	C	C	C	C	C	C	C	S	C	C	C	C	C	C	C	N	C	C
S1_3396953	C/A	1	3396953	+	NA	NA	NA	NA	NA	NA	C	C	C	N	C	C	C	C	C	C	C	C	C	C	C	C	C	C	C	C	C	C	C	C	C	C	C	C	C	C	C	C	C	C	C	C	N	C	C
S1_3399255	T/G	1	3399255	+	NA	NA	NA	NA	NA	NA	T	T	N	N	T	T	T	T	G	T	T	T	G	T	T	T	T	T	T	T	T	T	T	T	T	T	T	T	T	G	T	T	T	T	T	N	T	T	T
S1_3399287	T/G	1	3399287	+	NA	NA	NA	NA	NA	NA	T	G	N	N	T	T	T	T	T	T	N	T	T	T	T	T	T	T	T	G	T	T	T	T	T	T	G	G	T	T	T	G	T	T	T	N	T	T	T
S1_3399293	G/A	1	3399293	+	NA	NA	NA	NA	NA	NA	G	A	N	N	G	G	G	G	G	G	N	G	G	G	G	G	G	G	G	A	G	G	G	G	G	G	A	A	G	G	G	A	G	G	G	N	G	G	G
S1_3404040	G/A	1	3404040	+	NA	NA	NA	NA	NA	NA	G	G	G	G	G	G	G	G	R	G	G	G	G	G	G	G	G	G	G	G	G	G	G	G	G	G	G	G	G	G	G	G	G	G	G	G	G	G	G
S1_3404081	G/A	1	3404081	+	NA	NA	NA	NA	NA	NA	A	G	G	G	A	A	G	G	A	G	G	G	G	G	A	A	A	G	G	G	A	A	G	G	A	G	G	A	G	G	A	G	G	A	G	N	R	G	A
S1_3404089	T/G	1	3404089	+	NA	NA	NA	NA	NA	NA	T	T	G	T	T	T	T	G	T	T	T	G	T	T	T	T	T	T	T	T	T	T	T	G	T	T	T	T	T	T	T	T	T	T	T	T	T	K	T
S1_3404186	G/A	1	3404186	+	NA	NA	NA	NA	NA	NA	G	G	G	G	G	G	G	G	N	G	G	G	G	G	G	G	G	G	G	G	G	G	G	G	G	G	G	G	G	G	G	G	G	G	G	G	G	G	G
S1_3405222	C/T	1	3405222	+	NA	NA	NA	NA	NA	NA	C	C	C	C	C	C	C	C	N	C	T	T	C	C	C	C	C	C	C	N	C	C	Y	Y	C	C	C	C	C	N	C	C	C	C	C	C	C	C	C
S1_3405322	C/A	1	3405322	+	NA	NA	NA	NA	NA	NA	C	A	C	C	A	A	A	A	A	A	C	C	A	A	A	A	A	A	A	A	C	C	C	C	C	A	C	C	C	C	A	A	C	C	A	C	C	A	A
S1_3405346	A/G	1	3405346	+	NA	NA	NA	NA	NA	NA	A	G	A	A	G	G	G	G	G	G	A	A	G	G	G	G	G	G	G	G	A	A	A	A	A	G	A	A	A	A	G	G	A	A	G	A	A	G	G
S1_3405527	T/A	1	3405527	+	NA	NA	NA	NA	NA	NA	T	T	T	A	T	T	T	T	T	T	A	A	T	T	T	T	N	T	T	T	A	A	A	A	A	T	T	T	A	A	T	T	N	A	T	T	A	T	T
S1_3405528	C/T	1	3405528	+	NA	NA	NA	NA	NA	NA	C	C	C	T	C	C	C	C	C	C	T	T	C	C	C	C	N	C	C	C	T	T	T	T	T	C	C	C	T	T	C	C	N	T	C	C	T	C	C
S1_3405540	C/T	1	3405540	+	NA	NA	NA	NA	NA	NA	C	C	C	T	C	C	C	C	C	C	T	T	C	C	C	C	N	C	C	C	T	T	T	T	T	C	C	C	T	T	C	C	N	T	C	C	T	N	C
S1_3405679	C/A	1	3405679	+	NA	NA	NA	NA	NA	NA	C	C	C	C	C	C	C	C	C	C	C	C	C	C	C	C	C	C	C	C	C	C	C	C	C	C	C	C	C	C	C	C	C	C	C	C	C	C	C
S1_3405706	G/T	1	3405706	+	NA	NA	NA	NA	NA	NA	G	G	G	G	G	G	G	G	G	G	G	G	G	G	G	G	G	G	G	G	G	G	G	G	G	G	G	G	G	G	G	G	G	G	G	G	G	G	G
S1_3405715	G/A	1	3405715	+	NA	NA	NA	NA	NA	NA	A	G	A	G	G	G	G	G	G	G	G	G	G	G	G	G	G	G	G	G	G	G	G	G	G	G	A	A	G	G	G	G	G	G	G	A	G	G	G
S1_3405718	G/A	1	3405718	+	NA	NA	NA	NA	NA	NA	G	G	G	G	G	G	G	G	G	G	G	G	G	G	G	G	G	G	G	G	G	G	G	G	G	G	G	G	G	G	G	G	G	G	G	G	G	G	G
S1_3405804	G/A	1	3405804	+	NA	NA	NA	NA	NA	NA	G	G	G	G	G	G	G	G	G	G	G	G	G	G	G	G	G	G	G	G	G	G	G	G	G	G	G	G	G	G	G	G	G	G	G	G	G	G	G
S1_3407109	G/T	1	3407109	+	NA	NA	NA	NA	NA	NA	G	G	N	G	G	G	G	G	G	G	G	G	G	G	G	G	G	G	G	G	G	G	G	G	G	G	G	G	G	G	G	G	G	G	G	G	G	G	G
S1_3407163	C/T	1	3407163	+	NA	NA	NA	NA	NA	NA	C	C	N	C	C	C	C	C	C	C	C	C	C	C	C	C	C	C	C	N	C	C	C	C	C	C	C	C	C	C	C	C	C	C	C	N	C	C	C
S1_3407213	C/T	1	3407213	+	NA	NA	NA	NA	NA	NA	C	C	C	C	C	C	C	C	C	C	C	C	C	C	C	C	C	C	C	C	C	C	C	C	C	C	C	C	C	C	C	C	C	C	C	C	C	C	C
S1_3407326	T/G	1	3407326	+	NA	NA	NA	NA	NA	NA	T	G	N	T	T	T	K	T	T	T	T	T	T	T	T	T	T	T	T	G	T	T	T	K	T	T	G	G	T	G	T	G	T	T	T	N	T	T	T
S1_3408275	G/A	1	3408275	+	NA	NA	NA	NA	NA	NA	G	G	G	N	G	G	G	G	G	G	G	G	G	G	G	G	G	G	G	G	G	G	G	G	G	G	G	G	G	G	G	G	G	G	G	N	G	G	G
S1_3408277	G/A	1	3408277	+	NA	NA	NA	NA	NA	NA	A	G	A	A	A	A	A	G	G	A	G	G	R	A	A	A	A	A	A	G	G	G	A	N	G	A	A	A	A	G	A	N	A	G	A	A	A	G	A
S1_3408334	C/T	1	3408334	+	NA	NA	NA	NA	NA	NA	C	C	C	C	C	C	C	C	C	C	C	C	C	C	C	C	C	C	C	C	C	C	C	C	C	C	C	C	C	C	C	C	C	C	C	N	C	C	C
S1_3408343	G/C	1	3408343	+	NA	NA	NA	NA	NA	NA	C	G	C	C	C	C	G	G	G	C	G	G	G	C	C	C	C	C	C	G	G	G	C	G	G	C	C	C	C	G	C	S	C	G	C	C	C	G	C
S1_3408344	G/A	1	3408344	+	NA	NA	NA	NA	NA	NA	G	G	G	G	G	G	G	G	G	G	G	G	G	G	G	G	G	G	G	G	G	G	G	G	G	G	G	G	G	G	G	G	G	G	G	G	G	G	G
S1_3408346	G/A	1	3408346	+	NA	NA	NA	NA	NA	NA	G	G	G	G	G	G	G	G	G	G	G	G	G	G	G	G	G	G	G	G	G	G	G	G	G	G	G	G	G	G	G	G	G	G	G	G	G	G	G
S1_3408355	G/A	1	3408355	+	NA	NA	NA	NA	NA	NA	G	G	G	G	G	G	G	G	G	G	G	G	G	G	G	G	G	G	G	G	G	G	G	G	G	G	G	G	G	G	G	G	G	G	G	G	G	G	G
S1_3408370	A/G	1	3408370	+	NA	NA	NA	NA	NA	NA	G	A	G	G	G	G	A	A	A	G	A	A	A	G	G	G	G	G	G	A	A	A	G	A	A	G	G	G	G	A	G	G	G	A	G	G	G	A	G
S1_3408385	G/A	1	3408385	+	NA	NA	NA	NA	NA	NA	A	G	A	A	A	A	G	G	G	A	G	G	G	A	A	A	A	A	A	G	G	G	A	G	G	A	A	A	A	G	A	R	A	G	A	A	A	G	A
S1_3408428	T/G	1	3408428	+	NA	NA	NA	NA	NA	NA	T	T	T	T	T	T	T	T	T	T	T	T	T	T	T	T	T	T	T	N	T	T	T	T	T	T	T	T	T	T	T	T	T	T	T	T	T	T	T
S1_3408430	T/C	1	3408430	+	NA	NA	NA	NA	NA	NA	T	T	T	T	T	T	T	C	C	T	C	C	C	T	T	T	N	T	T	T	C	C	T	C	C	T	T	T	N	C	T	T	T	C	T	T	T	C	T
S1_3408432	G/A	1	3408432	+	NA	NA	NA	NA	NA	NA	G	G	G	G	G	G	G	G	G	G	G	G	G	G	G	G	G	G	G	G	G	G	G	G	G	G	G	G	G	G	G	G	G	G	G	G	G	R	G
S1_3408454	G/A	1	3408454	+	NA	NA	NA	NA	NA	NA	G	G	G	G	G	G	G	G	G	G	G	G	G	G	G	G	G	G	G	G	G	G	G	G	G	G	G	G	G	G	G	G	G	G	G	G	G	G	G
S1_3408468	G/A	1	3408468	+	NA	NA	NA	NA	NA	NA	G	G	G	G	G	G	G	G	G	G	G	G	G	G	G	G	G	G	G	G	G	G	G	G	G	G	G	G	G	G	G	G	G	G	G	G	G	G	G
S1_3408497	G/A	1	3408497	+	NA	NA	NA	NA	NA	NA	G	G	G	G	G	G	G	G	G	G	G	G	G	G	G	G	G	G	G	G	G	G	G	G	G	G	G	G	G	G	G	G	G	G	G	N	G	G	G
S1_3408499	G/C	1	3408499	+	NA	NA	NA	NA	NA	NA	G	G	G	G	G	G	G	G	G	G	G	G	G	G	G	G	G	G	G	G	G	G	G	G	G	G	G	G	G	G	G	G	G	G	G	N	G	G	G
S1_3408514	C/T	1	3408514	+	NA	NA	NA	NA	NA	NA	C	C	C	C	C	C	C	C	C	C	C	C	C	C	C	C	C	C	C	C	C	C	C	C	C	C	C	C	C	C	C	C	C	C	C	N	C	C	C
S1_3408582	C/T	1	3408582	+	NA	NA	NA	NA	NA	NA	C	C	C	C	C	C	C	C	C	C	C	C	C	C	C	C	C	C	C	C	C	C	C	C	C	C	C	C	C	C	C	C	C	C	C	C	C	C	C
S1_3408604	C/T	1	3408604	+	NA	NA	NA	NA	NA	NA	C	C	C	C	C	C	C	C	C	C	C	C	C	C	C	C	C	C	C	C	C	C	C	C	C	C	C	C	C	C	C	C	C	C	C	C	C	C	C
S1_3408607	C/T	1	3408607	+	NA	NA	NA	NA	NA	NA	C	C	C	C	C	C	C	C	C	C	C	C	C	C	C	C	C	C	C	C	C	C	C	C	C	C	C	C	C	C	C	C	C	C	C	C	C	C	C
S1_3408909	C/T	1	3408909	+	NA	NA	NA	NA	NA	NA	T	C	T	T	C	C	C	C	C	C	C	C	C	C	C	C	C	C	C	C	C	C	C	C	C	C	T	T	T	C	C	C	Y	C	C	T	N	C	C
S1_3409098	C/T	1	3409098	+	NA	NA	NA	NA	NA	NA	C	C	C	C	C	C	C	C	C	C	C	C	C	C	C	C	C	C	C	C	C	C	C	C	C	C	C	C	C	C	C	C	C	C	C	C	C	C	C
S1_3409241	G/A	1	3409241	+	NA	NA	NA	NA	NA	NA	G	G	G	G	G	G	R	G	G	G	G	G	G	G	G	G	G	G	G	R	G	G	G	G	G	G	G	G	G	G	G	G	G	G	G	G	G	G	G
S1_3409250	G/A	1	3409250	+	NA	NA	NA	NA	NA	NA	G	G	G	G	G	G	G	G	G	G	G	G	G	G	G	G	G	G	G	G	G	G	G	G	G	G	G	G	G	G	G	G	G	G	G	G	G	G	G
S1_3409255	G/A	1	3409255	+	NA	NA	NA	NA	NA	NA	G	G	G	G	G	G	R	G	G	G	G	G	G	G	G	G	G	G	G	R	G	G	G	G	G	G	G	G	G	G	G	G	G	G	G	G	G	G	G
S1_3409290	T/C	1	3409290	+	NA	NA	NA	NA	NA	NA	C	N	C	C	T	T	C	T	N	T	T	T	T	T	T	T	T	T	T	Y	T	T	C	T	T	T	C	C	C	T	T	T	C	T	T	C	C	T	T
S1_3409322	A/G	1	3409322	+	NA	NA	NA	NA	NA	NA	G	G	G	A	A	A	A	A	A	A	A	A	A	A	A	A	A	A	A	G	A	A	A	A	A	A	G	G	A	A	A	A	A	A	A	G	A	A	A
S1_3409328	G/A	1	3409328	+	NA	NA	NA	NA	NA	NA	G	G	G	G	G	G	G	G	G	G	G	G	G	G	G	G	G	G	G	G	G	G	G	G	G	G	G	G	G	G	G	G	G	G	G	G	G	G	G
S1_3409331	T/C	1	3409331	+	NA	NA	NA	NA	NA	NA	T	C	T	T	T	T	T	T	T	T	T	T	T	T	T	T	T	T	T	C	T	T	T	T	T	T	T	T	T	T	T	T	T	T	T	T	T	T	T
S1_3409337	T/A	1	3409337	+	NA	NA	NA	NA	NA	NA	T	T	T	T	T	T	T	T	T	T	T	T	T	T	T	T	T	T	T	T	T	T	T	T	T	T	T	T	T	T	T	T	T	T	T	T	T	T	T
S1_3412251	C/T	1	3412251	+	NA	NA	NA	NA	NA	NA	C	C	N	C	C	C	C	C	C	C	C	C	C	C	C	C	C	C	C	T	C	C	C	C	C	C	C	N	C	C	C	C	C	C	C	N	C	C	C
S1_3412276	G/A	1	3412276	+	NA	NA	NA	NA	NA	NA	G	G	N	G	G	G	G	G	G	G	G	G	G	G	G	G	G	G	G	G	G	G	G	G	G	G	G	N	G	G	G	G	G	G	G	N	G	G	G
S1_3438535	T/G	1	3438535	+	NA	NA	NA	NA	NA	NA	G	T	N	T	G	G	K	T	G	T	T	T	T	T	N	G	G	T	T	G	G	G	T	T	G	T	T	T	T	T	G	T	T	G	N	T	T	G	G
S1_3438554	A/C	1	3438554	+	NA	NA	NA	NA	NA	NA	A	C	N	A	A	A	A	A	A	C	C	C	A	A	A	A	A	A	A	A	A	A	A	A	A	M	C	C	A	C	A	C	A	A	A	A	A	A	A
S1_3438593	A/T	1	3438593	+	NA	NA	NA	NA	NA	NA	A	A	A	A	A	A	A	A	A	A	A	A	W	A	A	A	A	A	A	A	A	A	A	A	A	A	A	A	A	A	A	A	A	A	N	A	A	A	A
S1_3438594	C/G	1	3438594	+	NA	NA	NA	NA	NA	NA	C	C	C	C	C	C	C	C	C	C	C	C	S	C	C	C	C	C	C	C	C	C	C	C	C	C	C	C	C	C	C	C	C	C	N	C	C	C	C
S1_3438676	C/G	1	3438676	+	NA	NA	NA	NA	NA	NA	C	C	N	C	C	C	C	C	C	C	C	C	G	C	C	C	C	C	C	C	C	C	C	C	C	C	C	C	C	C	C	C	C	C	N	C	C	C	C
S1_3438715	G/C	1	3438715	+	NA	NA	NA	NA	NA	NA	G	G	N	G	G	G	G	G	G	G	G	G	G	G	G	G	G	G	G	G	G	G	G	G	G	G	G	G	G	G	G	G	G	G	G	G	G	G	G
S1_3438940	T/C	1	3438940	+	NA	NA	NA	NA	NA	NA	T	T	T	N	T	T	T	T	T	N	T	T	T	T	T	T	T	T	T	T	T	T	T	T	T	T	T	T	T	N	T	T	T	T	T	N	T	T	T
S1_3438945	C/A	1	3438945	+	NA	NA	NA	NA	NA	NA	C	C	C	N	C	C	C	C	C	N	C	C	C	M	C	C	C	C	C	C	C	C	C	C	C	C	C	C	C	N	C	C	C	C	C	N	C	C	C
S1_3438954	A/G	1	3438954	+	NA	NA	NA	NA	NA	NA	A	A	A	N	A	A	A	A	A	A	A	A	A	A	A	A	A	A	A	A	A	A	A	A	A	A	A	A	A	N	A	A	A	A	A	A	A	A	A
S1_3438957	G/A	1	3438957	+	NA	NA	NA	NA	NA	NA	G	G	G	N	G	G	G	G	G	G	G	G	G	G	G	G	G	G	G	G	G	G	G	G	G	G	G	G	G	N	G	G	G	G	G	G	G	G	G
S1_3438968	C/G	1	3438968	+	NA	NA	NA	NA	NA	NA	C	C	C	N	C	C	C	C	C	N	C	C	C	S	C	C	C	C	G	C	C	C	C	C	C	C	C	C	C	N	C	C	C	C	N	N	C	C	C
S1_3439377	G/A	1	3439377	+	NA	NA	NA	NA	NA	NA	A	G	G	A	R	A	G	G	G	G	G	G	G	R	N	A	A	G	G	A	A	A	G	A	A	G	G	G	G	G	N	G	G	A	G	N	R	A	A
S1_3439406	C/G	1	3439406	+	NA	NA	NA	NA	NA	NA	C	C	C	C	C	C	C	S	G	C	C	C	S	C	C	C	C	C	C	C	C	C	C	C	C	C	C	C	C	G	C	C	C	C	C	C	C	C	C
S1_3439413	C/G	1	3439413	+	NA	NA	NA	NA	NA	NA	C	C	C	C	C	C	C	C	C	C	C	G	C	C	C	C	C	C	C	C	C	C	C	C	C	C	C	C	C	C	C	C	C	C	C	C	C	C	C
S1_3439420	G/C	1	3439420	+	NA	NA	NA	NA	NA	NA	G	G	G	G	G	G	G	G	G	G	G	C	G	G	G	G	G	G	G	G	G	G	G	G	G	G	G	G	G	G	G	G	G	G	G	G	G	G	G
S1_3439422	A/G	1	3439422	+	NA	NA	NA	NA	NA	NA	A	A	A	A	A	A	A	A	A	A	A	G	A	A	A	A	A	A	A	A	A	A	A	A	A	A	A	A	A	A	A	A	A	A	A	A	A	A	A
S1_3439424	T/C	1	3439424	+	NA	NA	NA	NA	NA	NA	T	C	C	T	T	T	Y	Y	T	C	C	T	T	Y	T	T	T	C	C	T	T	T	C	T	T	C	C	C	N	T	N	C	C	T	C	T	Y	T	T
S1_3439647	T/C	1	3439647	+	NA	NA	NA	NA	NA	NA	T	T	T	T	T	T	T	T	T	T	T	T	T	T	T	T	T	T	T	T	T	T	T	T	T	T	T	T	T	T	T	T	T	T	T	T	T	T	T
S1_3439662	G/C	1	3439662	+	NA	NA	NA	NA	NA	NA	G	G	G	G	G	G	G	G	G	G	G	G	G	G	G	G	G	G	G	G	G	G	G	G	G	G	G	G	G	G	G	G	G	G	G	G	G	G	G
S1_3439663	T/C	1	3439663	+	NA	NA	NA	NA	NA	NA	T	T	T	T	T	T	T	T	T	T	T	T	T	T	T	T	T	T	T	T	T	T	T	T	T	T	T	T	T	T	T	T	T	T	T	T	T	T	T
S1_3439809	G/C	1	3439809	+	NA	NA	NA	NA	NA	NA	C	G	C	G	C	G	S	C	C	C	N	G	C	G	G	G	G	C	C	G	G	G	G	N	G	C	G	G	G	N	G	G	G	G	C	N	N	G	G
S1_3440089	C/A	1	3440089	+	NA	NA	NA	NA	NA	NA	A	A	C	C	C	C	C	A	C	C	C	C	M	C	C	C	C	C	C	C	A	A	C	C	A	C	A	A	C	A	C	C	C	A	C	C	C	C	C
S1_3440091	A/T	1	3440091	+	NA	NA	NA	NA	NA	NA	T	T	A	A	N	A	A	T	A	A	A	A	W	A	A	A	A	A	A	A	T	T	A	A	T	A	T	T	A	T	A	A	A	T	A	A	A	A	A
S1_3440093	G/C	1	3440093	+	NA	NA	NA	NA	NA	NA	C	C	G	G	N	G	G	C	G	G	G	G	S	G	G	G	G	G	G	G	C	C	G	G	C	G	C	C	G	C	G	G	G	C	G	G	G	G	G
S1_3440141	C/T	1	3440141	+	NA	NA	NA	NA	NA	NA	C	C	C	C	C	C	C	C	C	C	C	C	C	C	C	C	C	C	C	C	C	C	C	C	C	C	C	C	C	C	C	C	C	C	C	C	C	C	C
S1_3440268	T/C	1	3440268	+	NA	NA	NA	NA	NA	NA	T	C	T	T	T	T	T	T	T	T	T	T	T	T	T	T	T	T	T	T	T	T	T	T	T	T	T	T	T	T	T	T	T	T	T	T	T	T	T
S1_3450299	G/A	1	3450299	+	NA	NA	NA	NA	NA	NA	G	G	G	G	G	G	G	G	G	G	G	G	G	G	G	G	G	G	G	G	G	G	G	G	G	G	G	G	G	G	G	G	G	G	G	G	A	G	G
S1_3450310	T/G	1	3450310	+	NA	NA	NA	NA	NA	NA	T	T	T	T	T	T	T	T	T	T	T	T	T	T	T	T	T	T	T	T	T	T	T	T	T	T	T	T	T	T	T	T	T	T	T	T	T	T	T
S1_3450356	G/A	1	3450356	+	NA	NA	NA	NA	NA	NA	G	G	G	G	G	G	G	G	G	G	G	G	G	G	G	G	G	G	G	G	G	G	G	G	G	G	G	G	G	G	G	G	G	G	G	G	A	G	G
S1_3468771	G/T	1	3468771	+	NA	NA	NA	NA	NA	NA	G	G	G	G	G	G	G	G	G	G	G	G	G	G	G	G	G	G	G	G	G	G	G	G	G	G	G	G	G	G	G	G	G	G	G	G	G	G	G
S1_3468813	G/C	1	3468813	+	NA	NA	NA	NA	NA	NA	G	G	G	G	S	G	G	G	G	G	G	G	G	G	G	G	G	G	C	G	G	G	G	G	G	G	C	C	G	G	G	G	G	G	C	G	G	G	G
S1_3468891	G/C	1	3468891	+	NA	NA	NA	NA	NA	NA	G	G	G	G	G	G	G	G	G	G	G	G	G	G	G	G	G	G	G	G	G	G	G	G	G	G	G	G	G	G	G	G	G	G	G	G	G	G	G
S1_3468987	C/G	1	3468987	+	NA	NA	NA	NA	NA	NA	C	C	C	C	C	C	C	C	C	C	N	C	C	C	C	C	C	C	C	C	C	C	C	C	C	C	G	G	C	N	C	C	C	C	C	C	N	C	C
S1_3468988	A/T	1	3468988	+	NA	NA	NA	NA	NA	NA	A	A	A	A	A	A	A	A	A	A	N	A	A	A	A	A	A	A	A	A	A	A	A	A	A	A	T	T	A	N	A	A	A	A	A	A	N	A	A
S1_3470098	T/G	1	3470098	+	NA	NA	NA	NA	NA	NA	T	T	N	T	T	T	T	N	T	G	T	T	T	K	T	T	T	T	T	T	T	T	T	G	T	T	T	T	T	T	T	T	G	T	T	G	G	T	T
S1_3470099	C/A	1	3470099	+	NA	NA	NA	NA	NA	NA	C	C	N	C	C	C	C	N	C	A	C	C	C	M	C	C	C	C	C	C	C	C	C	A	C	C	C	C	C	C	C	C	A	C	C	A	A	C	C
S1_3470101	C/G	1	3470101	+	NA	NA	NA	NA	NA	NA	C	C	N	C	C	C	C	C	C	G	C	C	C	S	C	C	C	C	C	C	C	C	C	G	C	C	C	C	C	C	C	C	G	C	C	G	G	C	C
S1_3470234	G/A	1	3470234	+	NA	NA	NA	NA	NA	NA	A	G	G	G	G	G	A	G	G	G	R	G	A	A	G	G	G	G	A	A	G	G	R	A	G	A	A	A	R	G	G	G	N	G	A	N	G	G	G
S1_3548302	G/A	1	3548302	+	NA	NA	NA	NA	NA	NA	G	G	G	G	G	G	G	G	G	G	G	G	G	G	G	G	G	G	G	G	G	G	G	G	G	G	G	G	G	G	G	G	G	G	G	G	G	G	G
S1_3548419	C/G	1	3548419	+	NA	NA	NA	NA	NA	NA	C	C	C	C	C	C	C	C	C	C	C	C	C	C	C	C	C	C	C	C	C	C	C	C	C	C	C	C	C	C	C	C	C	C	C	C	G	C	C
S1_3549922	G/A	1	3549922	+	NA	NA	NA	NA	NA	NA	G	G	G	G	G	G	G	G	G	G	G	A	G	G	G	G	G	G	G	G	G	G	G	G	G	G	G	G	G	G	G	G	G	G	G	G	G	G	G
S1_3549961	G/A	1	3549961	+	NA	NA	NA	NA	NA	NA	G	G	G	G	G	G	G	G	G	G	G	A	G	G	G	G	G	G	G	G	G	G	G	G	G	G	G	G	G	G	G	G	G	G	G	G	G	G	G
S1_3549970	C/G	1	3549970	+	NA	NA	NA	NA	NA	NA	C	C	C	C	C	C	C	C	C	C	C	C	C	C	C	C	C	C	C	C	C	C	C	C	C	C	C	C	C	C	C	C	C	C	C	C	C	C	C
S1_3549990	C/G	1	3549990	+	NA	NA	NA	NA	NA	NA	C	C	C	C	C	C	C	C	C	C	C	G	C	C	C	C	C	C	C	C	C	C	C	C	C	C	C	C	C	C	C	C	C	C	C	C	C	C	C
S1_3549998	G/A	1	3549998	+	NA	NA	NA	NA	NA	NA	G	G	G	G	G	G	G	G	G	G	G	A	G	G	G	G	G	G	G	G	G	G	G	G	G	G	G	G	G	G	G	G	G	G	G	G	G	G	G
S1_3550008	C/G	1	3550008	+	NA	NA	NA	NA	NA	NA	C	C	C	C	C	C	C	C	C	C	C	G	C	C	C	C	C	C	C	C	C	C	C	C	C	C	C	C	C	C	C	C	C	C	C	C	C	C	C
S1_3550021	A/G	1	3550021	+	NA	NA	NA	NA	NA	NA	A	A	A	A	A	A	A	A	A	A	A	G	A	A	A	A	A	A	A	A	A	A	A	A	A	A	A	A	A	A	A	A	A	A	A	A	A	A	A
S1_3550029	C/T	1	3550029	+	NA	NA	NA	NA	NA	NA	C	C	C	C	C	C	C	C	C	C	C	C	C	C	C	C	C	C	C	C	C	C	C	C	C	C	C	C	C	C	C	C	C	C	C	C	C	C	C
S1_3554929	A/G	1	3554929	+	NA	NA	NA	NA	NA	NA	A	A	A	A	A	A	A	A	A	A	A	A	A	A	A	A	A	A	A	A	A	A	A	A	A	A	A	A	A	A	A	A	A	A	A	A	A	A	A
S1_3555000	C/T	1	3555000	+	NA	NA	NA	NA	NA	NA	C	C	C	C	C	C	C	C	C	C	C	C	C	C	C	C	C	C	C	C	C	C	C	C	C	C	C	C	C	C	C	C	C	C	C	T	C	C	C
S1_3647399	T/C	1	3647399	+	NA	NA	NA	NA	NA	NA	T	T	T	T	T	T	T	T	T	T	T	T	T	T	T	T	T	T	T	T	T	T	T	T	T	T	T	T	T	T	T	T	T	T	T	T	T	T	T
S1_3647410	A/T	1	3647410	+	NA	NA	NA	NA	NA	NA	A	T	A	A	A	A	W	A	A	A	A	A	T	A	A	A	A	W	A	N	A	A	A	A	A	T	T	T	A	T	A	W	A	A	A	T	A	A	A
S1_3647414	A/C	1	3647414	+	NA	NA	NA	NA	NA	NA	A	A	A	A	A	A	A	A	A	A	A	A	A	A	A	A	A	A	A	A	A	A	A	A	A	A	A	A	A	A	A	A	A	A	A	A	A	A	A
S1_3648764	C/T	1	3648764	+	NA	NA	NA	NA	NA	NA	C	C	N	C	C	C	C	C	C	C	C	C	C	C	C	C	C	C	C	C	C	C	C	C	C	C	C	C	C	C	C	C	C	C	C	C	N	C	C
S1_3648771	C/T	1	3648771	+	NA	NA	NA	NA	NA	NA	C	T	N	C	C	C	N	C	C	C	C	C	T	Y	C	C	C	T	C	C	C	C	N	C	C	C	T	T	C	T	C	C	C	C	C	N	C	C	C
S1_3648849	G/A	1	3648849	+	NA	NA	NA	NA	NA	NA	G	A	G	N	G	G	G	G	G	G	N	G	G	G	G	G	G	G	G	G	G	G	G	G	G	G	A	A	G	N	G	G	G	G	G	N	G	G	G
S1_3648871	A/G	1	3648871	+	NA	NA	NA	NA	NA	NA	A	G	A	N	A	A	A	A	A	A	N	A	A	A	A	A	A	A	A	A	A	A	A	A	A	A	G	G	A	N	A	A	A	A	A	N	A	A	A
S1_3648886	G/C	1	3648886	+	NA	NA	NA	NA	NA	NA	G	G	G	N	G	G	G	G	G	G	G	G	G	G	G	G	G	G	G	G	G	G	G	G	G	G	G	G	G	N	G	G	G	G	G	N	G	G	G
S1_3648887	C/T	1	3648887	+	NA	NA	NA	NA	NA	NA	C	C	C	N	C	C	C	C	C	C	C	C	C	C	C	C	C	C	C	C	C	C	C	C	C	C	C	C	C	N	C	C	C	C	C	N	C	C	C
S1_3648896	C/A	1	3648896	+	NA	NA	NA	NA	NA	NA	C	A	C	N	C	C	C	C	C	C	N	C	C	C	C	C	C	C	C	C	C	C	C	C	C	C	A	A	C	N	C	C	C	C	C	N	C	C	C
S1_3648900	T/G	1	3648900	+	NA	NA	NA	NA	NA	NA	T	G	T	N	T	T	T	T	T	T	N	T	T	T	T	T	T	T	T	T	T	T	T	T	T	T	G	G	T	N	T	T	T	T	T	N	T	T	T
S1_3649380	G/C	1	3649380	+	NA	NA	NA	NA	NA	NA	G	G	C	G	C	G	G	C	G	G	G	G	G	S	G	G	G	G	C	G	G	G	S	G	G	C	C	C	G	G	G	G	G	G	C	G	G	G	G
S1_3649399	C/G	1	3649399	+	NA	NA	NA	NA	NA	NA	C	C	C	C	C	C	C	C	C	C	C	C	C	C	C	C	C	C	C	C	C	C	C	C	C	C	C	C	C	C	C	C	C	C	C	C	C	C	C
S1_3649407	A/T	1	3649407	+	NA	NA	NA	NA	NA	NA	A	A	A	A	A	A	A	A	A	A	A	A	A	A	A	A	A	A	A	A	A	A	A	A	A	A	A	A	A	A	A	A	A	A	A	A	A	A	A
S1_3649575	C/G	1	3649575	+	NA	NA	NA	NA	NA	NA	C	G	C	C	C	C	C	C	C	C	C	C	C	C	C	C	C	C	C	C	C	C	C	C	C	C	C	C	C	C	C	C	C	C	C	C	C	C	C
S1_3649581	C/A	1	3649581	+	NA	NA	NA	NA	NA	NA	C	A	C	C	C	C	C	C	C	C	C	C	C	C	C	C	C	C	C	C	C	C	C	C	C	C	C	C	C	C	C	C	C	C	C	C	C	C	C
S1_3649582	A/G	1	3649582	+	NA	NA	NA	NA	NA	NA	A	G	A	A	A	A	A	A	A	A	A	A	A	A	A	A	A	A	A	A	A	A	A	A	A	A	A	A	A	A	A	A	A	A	A	A	A	A	A
S1_3649704	G/C	1	3649704	+	NA	NA	NA	NA	NA	NA	C	G	G	G	G	S	C	G	G	G	G	C	C	G	C	G	G	C	G	G	G	G	G	G	G	G	G	G	G	C	C	G	G	G	G	C	G	S	G
S1_3649706	G/A	1	3649706	+	NA	NA	NA	NA	NA	NA	G	G	N	G	G	G	G	G	G	G	G	G	G	G	G	G	G	G	A	G	G	G	G	G	G	G	G	G	G	G	G	G	G	G	A	G	G	G	G
S1_3649734	T/C	1	3649734	+	NA	NA	NA	NA	NA	NA	T	T	Y	C	T	Y	T	C	T	C	C	T	T	Y	T	T	T	T	T	C	C	C	Y	T	C	T	T	T	C	T	C	C	C	C	T	T	C	Y	T
S1_3649745	A/G	1	3649745	+	NA	NA	NA	NA	NA	NA	A	A	A	A	A	A	A	A	G	A	A	A	A	A	A	A	A	A	A	A	A	A	A	A	A	A	A	A	A	A	A	A	A	A	A	A	A	A	A
S1_3649755	T/C	1	3649755	+	NA	NA	NA	NA	NA	NA	T	T	T	T	T	T	T	T	T	T	T	T	T	T	T	T	Y	T	Y	T	T	T	T	T	T	T	T	T	T	T	T	T	T	T	T	T	T	T	T
S1_3649756	A/G	1	3649756	+	NA	NA	NA	NA	NA	NA	A	A	G	A	A	R	A	G	G	G	G	A	A	R	A	R	A	A	A	G	G	G	A	A	G	A	A	A	G	A	G	R	G	G	A	R	G	A	A
S1_3649760	G/T	1	3649760	+	NA	NA	NA	NA	NA	NA	G	G	G	G	G	G	G	G	G	G	G	G	G	G	G	G	G	G	G	G	G	G	G	K	G	T	T	T	G	G	G	G	G	G	G	G	G	G	G
S1_3649763	T/C	1	3649763	+	NA	NA	NA	NA	NA	NA	T	C	T	T	T	T	T	T	T	T	T	T	T	T	T	T	T	T	T	T	T	T	T	T	T	T	T	T	T	T	T	T	T	T	T	T	T	T	T
S1_3649765	A/T	1	3649765	+	NA	NA	NA	NA	NA	NA	A	A	A	A	A	A	A	W	A	A	A	A	A	A	A	A	A	A	A	A	A	A	A	A	A	A	A	A	A	A	A	A	A	A	A	A	A	A	A
S1_3649790	A/C	1	3649790	+	NA	NA	NA	NA	NA	NA	A	A	A	A	A	A	A	A	A	A	A	A	A	A	A	A	A	A	A	A	A	A	A	A	A	A	A	A	A	A	A	A	A	A	A	A	N	A	A
S1_3649814	G/A	1	3649814	+	NA	NA	NA	NA	NA	NA	G	G	A	G	G	G	G	G	G	G	G	G	G	G	G	G	G	G	A	G	G	G	G	G	G	A	A	A	G	G	G	G	G	G	A	G	G	G	G
S1_3649844	G/A	1	3649844	+	NA	NA	NA	NA	NA	NA	G	G	G	G	G	G	A	G	G	G	G	G	A	G	G	G	G	A	G	G	G	G	G	G	G	G	G	G	G	A	G	G	G	G	G	G	G	G	G
S1_3650455	C/G	1	3650455	+	NA	NA	NA	NA	NA	NA	G	C	C	C	C	G	G	C	G	C	C	C	G	G	G	G	G	G	C	C	C	C	C	C	C	C	C	C	C	G	G	C	C	C	C	C	C	G	G
S1_3650788	T/G	1	3650788	+	NA	NA	NA	NA	NA	NA	T	T	N	T	T	T	N	T	T	G	T	G	T	T	T	T	T	T	T	G	G	G	T	T	G	T	T	T	G	T	T	N	G	G	T	G	G	T	T
S1_3650848	A/G	1	3650848	+	NA	NA	NA	NA	NA	NA	A	A	A	A	A	A	A	A	A	A	A	A	A	A	A	A	A	A	A	A	A	A	A	A	A	A	A	A	A	A	A	A	A	A	A	A	A	A	A
S1_3651609	C/T	1	3651609	+	NA	NA	NA	NA	NA	NA	C	C	C	C	C	C	C	C	C	C	C	C	C	C	C	C	C	C	C	C	C	C	C	C	C	C	C	C	C	C	C	C	C	C	C	C	C	C	C
S1_3651612	C/G	1	3651612	+	NA	NA	NA	NA	NA	NA	C	G	C	C	C	C	C	C	C	C	C	C	C	C	C	C	C	C	G	C	C	C	C	G	C	C	C	C	C	C	C	C	C	C	G	C	C	C	C
S1_3665201	C/G	1	3665201	+	NA	NA	NA	NA	NA	NA	G	C	C	C	C	C	G	S	C	C	C	G	C	C	C	C	C	G	C	C	C	C	C	G	C	G	C	C	C	S	C	C	C	C	C	C	C	C	C
S1_3665219	G/C	1	3665219	+	NA	NA	NA	NA	NA	NA	G	C	G	C	G	S	G	G	G	G	C	G	G	G	C	S	C	G	G	G	G	G	G	G	G	G	C	C	G	G	C	G	G	G	G	G	G	C	C
S1_3666927	A/C	1	3666927	+	NA	NA	NA	NA	NA	NA	A	C	C	A	C	M	A	C	A	A	M	A	C	M	C	M	N	A	C	A	A	A	M	A	A	A	C	C	A	C	A	C	A	A	C	C	A	N	C
S1_3666937	G/C	1	3666937	+	NA	NA	NA	NA	NA	NA	G	G	G	G	G	G	G	G	G	G	G	G	G	G	G	G	G	G	G	G	G	G	G	G	G	G	G	G	G	G	G	G	G	G	G	G	G	G	G
S1_3667161	G/T	1	3667161	+	NA	NA	NA	NA	NA	NA	G	G	G	G	G	G	G	G	G	G	G	G	G	G	G	G	G	G	G	G	G	G	G	G	G	G	G	G	G	G	G	G	G	G	G	G	G	G	G
S1_3667222	A/G	1	3667222	+	NA	NA	NA	NA	NA	NA	G	A	A	A	A	A	R	R	A	A	A	G	A	A	A	A	A	G	A	A	A	A	A	A	A	A	A	A	A	A	A	A	A	A	A	A	A	A	A
S1_3699243	C/G	1	3699243	+	NA	NA	NA	NA	NA	NA	C	C	N	C	C	C	C	C	C	C	C	C	C	C	C	C	C	C	C	C	C	C	C	N	C	C	C	C	C	N	C	C	C	C	C	C	C	C	C
S1_3699260	C/A	1	3699260	+	NA	NA	NA	NA	NA	NA	C	C	N	A	C	C	C	C	C	C	C	C	C	C	C	C	C	C	C	C	C	C	C	N	C	C	C	C	C	N	C	C	C	C	C	C	C	C	C
S1_3699457	G/A	1	3699457	+	NA	NA	NA	NA	NA	NA	G	A	A	N	R	G	G	G	G	G	G	G	G	G	G	G	G	G	A	G	G	G	G	R	G	G	A	G	G	G	G	G	G	G	A	N	G	G	G
S1_3699464	A/C	1	3699464	+	NA	NA	NA	NA	NA	NA	A	C	C	N	M	A	A	A	A	A	A	A	A	A	A	A	A	A	C	A	A	A	A	M	A	A	C	A	A	A	A	A	A	A	C	N	A	A	A
S1_3699465	A/G	1	3699465	+	NA	NA	NA	NA	NA	NA	A	G	G	N	R	A	A	A	A	A	A	A	A	A	A	A	A	A	G	A	A	A	A	R	A	A	G	A	A	A	A	A	A	A	G	N	A	A	A
S1_3699823	C/G	1	3699823	+	NA	NA	NA	NA	NA	NA	C	C	N	N	C	C	C	C	C	C	C	C	C	C	C	C	C	C	C	C	C	C	C	C	C	C	N	C	C	C	C	C	C	C	C	C	C	C	C
S1_3699868	T/C	1	3699868	+	NA	NA	NA	NA	NA	NA	T	C	N	C	N	T	T	T	T	T	T	T	T	T	T	T	T	T	C	T	T	T	T	C	T	T	C	T	T	N	T	T	T	T	C	T	T	T	T
S1_3701096	G/A	1	3701096	+	NA	NA	NA	NA	NA	NA	G	G	G	N	G	G	G	G	G	G	G	G	A	G	G	G	G	G	G	G	G	G	R	G	G	G	G	G	G	A	G	G	G	G	G	G	G	G	G
S1_3701111	G/A	1	3701111	+	NA	NA	NA	NA	NA	NA	G	G	G	N	G	G	G	G	G	G	G	A	G	G	G	G	G	G	G	G	G	G	G	G	G	G	G	G	G	G	G	G	G	G	G	G	G	G	G
S1_3702135	T/C	1	3702135	+	NA	NA	NA	NA	NA	NA	T	T	T	T	T	T	T	T	T	T	T	T	T	T	T	T	T	T	T	T	T	T	T	T	T	T	T	T	T	T	T	T	T	T	T	T	T	T	T
S1_3702509	C/G	1	3702509	+	NA	NA	NA	NA	NA	NA	C	C	C	C	C	C	C	C	C	C	C	C	C	C	C	C	C	C	G	C	C	C	C	C	C	C	G	G	C	C	C	C	C	C	G	G	C	C	C
S1_3702520	C/G	1	3702520	+	NA	NA	NA	NA	NA	NA	C	C	C	C	S	G	C	C	C	C	C	C	C	S	G	G	G	C	G	C	G	G	C	C	G	C	G	G	C	C	G	C	C	G	G	G	C	N	G
S1_3702679	C/T	1	3702679	+	NA	NA	NA	NA	NA	NA	C	C	C	C	C	C	C	C	C	C	C	C	C	C	C	C	C	C	C	C	C	C	C	C	C	C	Y	T	C	C	C	C	C	C	C	C	C	C	C
S1_3702973	C/A	1	3702973	+	NA	NA	NA	NA	NA	NA	C	C	C	C	C	C	C	C	C	C	C	C	C	C	C	C	C	C	C	C	C	C	C	C	C	C	C	C	C	C	C	C	C	C	C	C	C	C	C
S1_3703021	G/C	1	3703021	+	NA	NA	NA	NA	NA	NA	C	G	G	S	C	G	C	G	G	G	C	G	C	G	G	G	G	C	C	G	G	G	G	C	G	C	G	G	G	G	G	G	G	G	C	C	G	G	G
S1_3703049	G/T	1	3703049	+	NA	NA	NA	NA	NA	NA	G	T	T	G	G	G	G	G	G	T	G	G	G	K	G	G	G	G	G	T	G	G	G	G	G	G	T	T	K	G	G	G	T	G	G	G	G	G	G
S1_3703058	G/T	1	3703058	+	NA	NA	NA	NA	NA	NA	G	T	T	K	G	G	G	G	G	T	G	G	G	K	G	G	G	G	G	T	G	G	G	G	G	G	T	T	K	G	G	G	T	G	G	G	G	G	G
S1_3703088	G/A	1	3703088	+	NA	NA	NA	NA	NA	NA	G	G	G	A	G	G	G	G	G	G	G	G	G	G	G	G	G	G	G	G	G	G	G	G	G	G	G	G	G	R	G	G	G	G	G	G	G	G	G
S1_3703138	G/C	1	3703138	+	NA	NA	NA	NA	NA	NA	G	G	G	G	G	G	G	S	G	G	G	G	G	G	G	G	G	G	G	G	G	G	G	G	G	G	G	G	G	G	G	G	G	G	G	G	G	G	G
S1_3703141	G/A	1	3703141	+	NA	NA	NA	NA	NA	NA	G	G	G	G	A	G	G	G	G	G	G	G	G	G	G	G	G	G	A	G	G	G	G	G	G	G	G	G	G	G	G	G	G	G	A	A	G	G	G
S1_3703148	G/T	1	3703148	+	NA	NA	NA	NA	NA	NA	G	G	G	G	T	G	G	G	G	G	G	G	G	G	G	G	G	G	T	G	G	G	G	G	G	G	G	G	G	G	G	G	G	G	T	T	G	G	G
S1_3703225	G/C	1	3703225	+	NA	NA	NA	NA	NA	NA	G	G	G	C	G	G	G	G	G	G	G	G	G	G	G	G	G	G	G	G	G	G	G	G	G	G	G	G	G	C	G	G	G	G	G	G	G	G	G
S1_3703532	C/T	1	3703532	+	NA	NA	NA	NA	NA	NA	C	C	C	C	C	C	C	C	C	C	C	C	C	C	C	C	C	C	C	C	C	C	C	C	C	C	T	T	C	C	C	C	C	C	C	C	C	C	C
S1_3703552	G/C	1	3703552	+	NA	NA	NA	NA	NA	NA	G	G	G	G	G	G	G	C	G	G	G	G	G	G	G	G	G	G	G	G	G	G	G	G	G	G	G	G	G	G	G	G	G	G	G	G	G	G	G
S1_3703558	C/T	1	3703558	+	NA	NA	NA	NA	NA	NA	C	C	C	C	C	C	C	C	C	C	C	C	C	C	C	C	C	C	C	C	T	T	C	C	C	C	C	C	C	C	C	C	C	C	Y	C	C	C	C
S1_3703561	G/C	1	3703561	+	NA	NA	NA	NA	NA	NA	G	G	G	G	G	G	G	G	G	G	G	G	G	G	G	G	G	G	G	G	G	G	G	G	G	G	G	G	G	G	G	G	G	G	G	G	G	G	G
S1_3703601	C/A	1	3703601	+	NA	NA	NA	NA	NA	NA	C	C	C	A	A	A	C	C	A	C	A	C	C	C	A	A	A	C	A	C	A	A	C	C	A	C	C	C	C	A	A	A	C	A	A	A	C	A	A
S1_3703624	C/A	1	3703624	+	NA	NA	NA	NA	NA	NA	A	A	C	C	C	C	C	C	C	C	C	C	C	C	C	C	C	A	C	C	C	C	A	C	C	C	C	C	C	C	C	C	M	C	C	C	N	C	C
S1_3703690	C/A	1	3703690	+	NA	NA	NA	NA	NA	NA	A	A	N	A	C	C	C	M	C	C	C	C	A	C	C	C	C	A	C	C	C	C	C	A	C	C	M	A	A	A	C	A	A	C	C	C	A	C	C
S1_3703701	A/G	1	3703701	+	NA	NA	NA	NA	NA	NA	G	G	N	G	A	A	A	R	A	A	A	A	G	A	A	A	A	G	A	A	A	A	A	G	A	A	R	G	G	G	A	G	G	A	A	A	G	A	A
S1_3703705	A/C	1	3703705	+	NA	NA	NA	NA	NA	NA	C	C	N	C	A	A	A	M	A	A	A	A	C	A	A	A	A	C	A	A	A	A	A	C	A	A	M	C	C	C	A	C	C	A	A	A	C	A	A
S1_3703732	G/C	1	3703732	+	NA	NA	NA	NA	NA	NA	G	G	G	G	G	G	G	G	G	G	G	G	G	G	G	G	G	G	G	G	G	G	G	G	G	G	C	C	G	G	G	G	G	G	G	G	G	G	G
S1_3703762	C/T	1	3703762	+	NA	NA	NA	NA	NA	NA	C	C	C	T	C	C	T	C	C	C	C	T	T	C	C	C	C	C	C	C	C	C	C	C	C	T	C	C	C	T	C	T	C	C	C	C	C	C	C
S1_3703779	C/T	1	3703779	+	NA	NA	NA	NA	NA	NA	C	C	C	C	C	C	C	Y	C	C	C	C	C	C	C	C	C	C	C	C	C	C	C	C	C	C	C	C	C	C	C	C	C	C	C	C	C	C	C
S1_3703784	G/A	1	3703784	+	NA	NA	NA	NA	NA	NA	G	G	G	G	G	G	G	R	G	G	G	G	G	G	G	G	G	G	G	G	G	G	G	G	G	G	G	G	G	G	G	G	G	G	G	G	G	G	G
S1_3703789	G/C	1	3703789	+	NA	NA	NA	NA	NA	NA	G	G	G	G	G	G	G	G	G	G	G	G	G	G	G	G	G	G	G	G	G	G	G	G	G	G	G	G	G	G	G	G	G	G	G	G	G	G	G
S1_3703828	C/A	1	3703828	+	NA	NA	NA	NA	NA	NA	C	C	C	C	C	C	C	C	A	C	C	C	C	C	C	C	C	C	C	C	C	C	C	C	C	C	C	C	C	C	C	C	C	C	C	C	A	C	C
S1_3703856	G/A	1	3703856	+	NA	NA	NA	NA	NA	NA	A	A	G	R	G	G	G	G	G	G	G	G	G	G	G	G	G	A	G	G	G	G	G	A	G	G	G	G	G	G	G	G	G	G	G	G	G	G	G
S1_3703869	C/T	1	3703869	+	NA	NA	NA	NA	NA	NA	C	C	C	C	C	C	C	C	C	C	C	C	C	C	C	C	C	C	C	C	C	C	C	C	C	C	C	C	C	C	C	C	C	C	C	C	C	C	C
S1_3703891	C/G	1	3703891	+	NA	NA	NA	NA	NA	NA	G	G	C	G	C	C	C	C	C	C	C	G	C	C	C	C	C	G	C	C	C	C	C	G	C	C	C	C	C	G	C	G	C	C	C	C	C	C	C
S1_3703899	G/T	1	3703899	+	NA	NA	NA	NA	NA	NA	G	G	G	G	G	G	G	G	G	G	G	T	G	G	G	G	G	G	G	G	G	G	G	G	G	G	G	G	G	G	G	G	G	G	G	G	G	G	G
S1_3703900	A/G	1	3703900	+	NA	NA	NA	NA	NA	NA	A	A	G	A	A	A	A	A	R	G	R	A	A	R	A	A	A	A	A	G	A	A	R	A	A	A	G	G	G	A	A	A	G	A	A	A	G	A	A
S1_3703936	G/C	1	3703936	+	NA	NA	NA	NA	NA	NA	G	G	C	G	G	G	G	G	S	C	S	G	G	S	G	G	G	G	G	C	G	G	G	G	G	G	C	C	C	G	G	G	C	G	G	G	C	G	G
S1_3703960	T/C	1	3703960	+	NA	NA	NA	NA	NA	NA	T	T	C	T	T	T	T	T	T	C	T	T	T	Y	T	T	T	T	T	Y	T	T	T	T	T	T	C	C	C	T	T	T	C	T	T	T	C	T	T
S1_3703963	G/C	1	3703963	+	NA	NA	NA	NA	NA	NA	G	G	C	G	G	G	G	G	G	C	G	G	G	S	G	G	G	G	G	S	G	G	G	G	G	G	C	C	C	G	G	G	C	G	G	G	C	G	G
S1_3703996	C/T	1	3703996	+	NA	NA	NA	NA	NA	NA	C	C	T	C	C	C	C	C	C	T	C	C	C	Y	C	C	C	C	C	Y	C	C	C	C	C	C	T	T	T	C	C	C	T	C	C	C	C	C	C
S1_3704064	A/T	1	3704064	+	NA	NA	NA	NA	NA	NA	T	T	A	T	A	A	A	A	A	A	A	T	A	A	A	A	A	T	A	A	A	A	A	N	A	A	A	A	A	N	A	W	T	A	A	A	A	A	A
S1_3704074	C/G	1	3704074	+	NA	NA	NA	NA	NA	NA	C	C	G	C	C	C	C	N	N	G	S	C	C	S	C	C	C	C	C	S	C	C	C	C	C	C	G	G	C	C	C	C	C	C	C	C	C	C	C
S1_3708430	T/G	1	3708430	+	NA	NA	NA	NA	NA	NA	G	G	T	G	K	T	T	T	T	T	T	G	T	T	T	T	T	G	T	N	T	T	G	N	T	T	G	G	K	T	T	K	G	T	T	T	T	T	T
S1_3708662	C/T	1	3708662	+	NA	NA	NA	NA	NA	NA	C	C	N	C	C	C	C	C	C	C	C	C	C	C	C	C	C	C	C	C	C	C	C	C	C	C	C	C	C	C	C	C	C	C	C	C	C	C	C
S1_3708690	T/C	1	3708690	+	NA	NA	NA	NA	NA	NA	T	T	N	C	T	T	C	Y	C	T	T	T	C	T	T	T	T	T	T	T	T	T	T	T	T	C	T	T	T	C	T	T	T	T	T	T	T	T	T
S1_3708709	G/A	1	3708709	+	NA	NA	NA	NA	NA	NA	G	G	N	G	G	G	G	G	G	R	N	G	G	G	G	G	G	G	A	G	G	G	G	G	G	G	G	G	G	G	G	G	G	G	A	A	G	G	G
S1_3708747	C/T	1	3708747	+	NA	NA	NA	NA	NA	NA	C	C	C	C	C	C	C	C	C	C	C	C	C	C	C	C	C	C	C	C	C	C	C	T	C	C	C	C	C	N	C	T	C	C	C	C	T	C	C
S1_3708786	A/G	1	3708786	+	NA	NA	NA	NA	NA	NA	G	G	G	G	G	A	G	N	R	G	A	A	A	G	A	A	A	G	A	G	A	A	G	G	A	R	A	A	G	N	A	G	G	A	A	A	G	A	A
S1_3708826	C/A	1	3708826	+	NA	NA	NA	NA	NA	NA	C	C	A	C	C	C	C	C	C	A	C	C	C	A	C	C	C	C	C	A	C	C	C	C	C	C	C	C	M	C	C	C	A	C	C	C	C	C	C
S1_3708846	T/C	1	3708846	+	NA	NA	NA	NA	NA	NA	T	T	C	T	T	T	T	T	T	C	T	T	T	C	T	T	T	T	T	C	T	T	T	T	T	T	T	T	Y	T	T	T	C	T	T	T	T	T	T
S1_3708857	G/T	1	3708857	+	NA	NA	NA	NA	NA	NA	G	G	T	G	K	T	K	G	G	T	T	G	N	T	T	T	T	G	G	T	T	T	G	T	T	T	G	G	T	G	T	T	T	T	G	G	T	T	T
S1_3708864	C/T	1	3708864	+	NA	NA	NA	NA	NA	NA	C	C	T	C	C	C	C	C	C	T	C	C	C	T	C	C	C	C	C	T	C	C	C	C	C	C	C	C	Y	C	C	C	T	C	C	C	C	C	C
S1_3709229	T/C	1	3709229	+	NA	NA	NA	NA	NA	NA	T	T	N	N	T	T	T	T	T	C	T	T	T	T	T	T	T	Y	T	C	T	T	T	T	T	T	T	T	Y	T	T	T	C	T	T	T	T	T	T
S1_3709528	T/G	1	3709528	+	NA	NA	NA	NA	NA	NA	T	T	T	T	T	T	T	T	T	T	T	T	T	T	T	T	T	T	T	T	T	T	T	T	T	T	T	T	T	T	T	T	T	T	T	T	T	T	T
S1_3710900	T/C	1	3710900	+	NA	NA	NA	NA	NA	NA	T	C	T	C	T	C	T	Y	T	T	T	T	T	T	C	C	C	T	C	T	C	C	T	T	C	T	C	C	C	T	C	N	T	C	C	C	C	C	C
S1_3710903	C/A	1	3710903	+	NA	NA	NA	NA	NA	NA	C	C	C	C	C	C	C	C	C	C	C	C	C	C	C	C	C	C	C	C	C	C	C	C	C	C	C	C	C	C	C	C	C	C	C	C	C	C	C
S1_3712763	C/T	1	3712763	+	NA	NA	NA	NA	NA	NA	C	C	T	C	Y	C	C	C	C	C	T	C	C	Y	C	C	C	C	C	T	C	C	C	T	C	C	C	C	C	T	C	T	C	C	C	C	N	C	C
S1_3712908	G/A	1	3712908	+	NA	NA	NA	NA	NA	NA	G	A	G	A	G	G	G	G	G	G	G	G	G	G	G	G	G	A	G	G	G	G	R	G	G	G	G	G	G	G	G	G	G	G	G	G	G	G	G
S1_3712929	A/G	1	3712929	+	NA	NA	NA	NA	NA	NA	A	A	A	A	A	A	R	A	A	A	A	A	G	A	A	A	A	A	A	A	A	A	A	R	A	A	A	A	A	A	A	R	A	A	A	A	A	A	A
S1_3712946	G/C	1	3712946	+	NA	NA	NA	NA	NA	NA	G	G	G	G	G	G	G	G	C	G	G	G	G	G	G	G	G	G	G	G	G	G	G	G	G	G	G	G	G	G	G	G	G	G	G	G	C	G	G
S1_3713037	A/G	1	3713037	+	NA	NA	NA	NA	NA	NA	A	G	A	N	A	A	A	A	A	A	A	A	A	A	A	A	N	G	A	A	A	A	G	A	A	A	A	A	A	A	A	A	N	A	A	A	A	A	A
S1_3713064	C/T	1	3713064	+	NA	NA	NA	NA	NA	NA	C	C	C	C	C	C	C	C	C	C	C	C	C	C	C	C	N	C	C	C	C	C	C	C	C	C	C	C	C	C	C	C	C	C	C	C	C	C	C
S1_3713067	C/T	1	3713067	+	NA	NA	NA	NA	NA	NA	C	C	C	C	C	C	C	C	C	C	C	C	C	C	C	C	N	C	C	C	C	C	C	C	C	C	C	C	C	C	C	C	C	C	C	C	C	C	C
S1_3713088	T/C	1	3713088	+	NA	NA	NA	NA	NA	NA	T	T	T	T	T	T	T	T	T	T	T	T	T	T	T	T	T	T	T	T	T	T	T	T	T	T	T	T	T	T	T	T	T	T	T	T	T	T	T
S1_3713093	A/T	1	3713093	+	NA	NA	NA	NA	NA	NA	A	A	A	A	A	A	A	A	A	A	A	A	A	A	A	A	A	A	A	A	A	A	A	A	A	A	A	A	A	A	A	A	A	A	A	A	A	A	A
S1_3713116	C/T	1	3713116	+	NA	NA	NA	NA	NA	NA	C	C	C	T	C	C	C	C	C	C	C	C	C	C	C	C	C	C	C	C	C	C	C	C	C	C	C	C	C	C	C	C	C	C	C	C	C	C	C
S1_3714540	T/C	1	3714540	+	NA	NA	NA	NA	NA	NA	T	C	C	C	T	T	C	T	C	T	C	T	C	C	T	T	T	C	T	C	T	T	C	T	T	T	T	T	T	C	T	T	T	T	T	T	C	T	T
S1_3714556	C/T	1	3714556	+	NA	NA	NA	NA	NA	NA	C	T	T	T	C	C	T	C	Y	C	T	C	T	T	C	C	C	T	C	T	C	C	Y	C	C	C	C	C	C	T	C	C	C	C	C	C	T	C	C
S1_3714563	C/T	1	3714563	+	NA	NA	NA	NA	NA	NA	C	T	T	T	C	C	T	C	Y	C	T	C	T	T	C	C	C	T	C	T	C	C	T	C	C	C	C	C	C	T	C	C	C	C	C	T	T	C	C
S1_3714620	G/T	1	3714620	+	NA	NA	NA	NA	NA	NA	G	G	G	T	G	G	G	G	G	G	G	G	G	G	G	G	G	G	G	G	G	G	G	G	G	G	G	G	G	G	G	G	G	G	G	G	G	G	G
S1_3715165	C/T	1	3715165	+	NA	NA	NA	NA	NA	NA	C	C	C	C	C	C	C	C	C	C	C	C	C	C	C	C	C	C	C	C	C	C	C	C	C	C	C	C	C	C	C	C	Y	C	C	C	C	C	C
S1_3715186	T/A	1	3715186	+	NA	NA	NA	NA	NA	NA	T	T	T	T	T	T	T	T	T	T	T	T	T	T	T	T	T	T	T	T	T	T	T	T	T	T	T	T	T	T	T	T	T	T	T	T	T	T	T
S1_3715262	G/T	1	3715262	+	NA	NA	NA	NA	NA	NA	G	G	G	K	G	G	G	G	G	G	G	G	G	G	G	G	G	G	G	G	G	G	G	G	G	G	G	G	G	G	G	G	G	G	G	G	G	G	G
S1_3731400	C/T	1	3731400	+	NA	NA	NA	NA	NA	NA	C	C	C	C	C	C	Y	Y	C	C	C	C	T	C	C	C	C	C	C	C	C	C	C	C	C	C	C	C	C	T	C	C	C	C	C	C	C	C	C
S1_3731407	G/A	1	3731407	+	NA	NA	NA	NA	NA	NA	G	G	G	G	G	G	R	G	G	G	G	G	A	G	G	G	G	G	G	G	G	G	G	G	G	G	G	G	G	R	G	G	G	G	G	G	G	G	G
S1_3731441	C/T	1	3731441	+	NA	NA	NA	NA	NA	NA	C	C	C	C	C	C	C	C	C	C	C	C	C	C	C	C	C	C	C	C	C	C	C	C	C	C	C	C	C	C	C	C	C	C	Y	C	C	C	C
S1_3732798	C/G	1	3732798	+	NA	NA	NA	NA	NA	NA	C	C	C	C	C	C	C	C	C	C	C	C	G	C	C	C	C	C	C	C	C	C	C	C	C	C	C	C	C	G	C	C	C	C	C	C	C	C	C
S1_3734582	T/C	1	3734582	+	NA	NA	NA	NA	NA	NA	T	C	Y	T	T	T	T	T	T	T	T	T	T	Y	T	T	T	C	T	T	T	T	C	T	T	T	T	T	T	C	T	T	T	T	T	C	T	T	T
S1_3734685	A/G	1	3734685	+	NA	NA	NA	NA	NA	NA	A	A	A	G	G	A	A	A	A	A	G	G	A	A	A	A	A	A	G	G	A	A	A	A	A	A	G	G	A	A	A	A	A	A	G	A	A	A	A
S1_3734702	C/G	1	3734702	+	NA	NA	NA	NA	NA	NA	C	G	C	C	C	G	C	S	C	C	C	C	C	C	G	G	G	G	C	C	G	G	S	C	G	G	C	C	S	C	G	C	C	G	C	C	C	G	G
S1_3734754	C/T	1	3734754	+	NA	NA	NA	NA	NA	NA	C	C	N	N	C	C	C	C	C	C	C	C	C	Y	C	C	C	N	C	C	C	C	C	C	C	C	C	C	C	C	C	C	C	C	C	C	C	C	C
S1_3735219	G/A	1	3735219	+	NA	NA	NA	NA	NA	NA	A	G	G	G	A	G	G	G	G	A	G	A	G	G	G	G	G	G	A	R	G	G	G	N	G	G	A	A	R	G	G	N	A	G	A	G	G	G	G
S1_3735236	A/C	1	3735236	+	NA	NA	NA	NA	NA	NA	C	A	A	C	A	A	A	A	A	C	A	A	A	A	A	A	A	A	A	A	A	A	A	A	A	A	A	A	M	M	A	A	C	A	A	C	A	A	A
S1_3736107	T/C	1	3736107	+	NA	NA	NA	NA	NA	NA	T	T	T	T	T	T	T	T	T	T	T	C	T	T	T	T	T	T	C	T	T	T	T	T	T	T	T	T	T	T	T	T	T	T	N	N	T	T	T
S1_3736120	A/G	1	3736120	+	NA	NA	NA	NA	NA	NA	A	A	A	A	A	A	A	A	A	A	A	G	A	A	A	A	A	A	G	A	A	A	A	A	A	A	A	A	A	A	A	A	A	A	N	N	A	A	A
S1_3736125	C/T	1	3736125	+	NA	NA	NA	NA	NA	NA	C	C	C	C	C	C	C	C	C	C	C	T	C	C	C	C	C	C	T	C	C	C	C	C	C	C	C	C	C	C	C	C	C	C	N	N	C	C	C
S1_3736132	T/A	1	3736132	+	NA	NA	NA	NA	NA	NA	T	T	T	A	T	T	W	T	T	T	T	T	A	T	T	T	T	T	T	T	T	T	T	T	T	T	T	T	T	N	T	T	A	T	T	T	T	T	T
S1_3736164	T/C	1	3736164	+	NA	NA	NA	NA	NA	NA	T	N	N	C	T	T	Y	T	T	C	T	T	C	Y	T	T	N	C	T	T	T	T	Y	T	T	Y	T	N	T	C	T	T	C	T	T	T	C	N	T
S1_3736642	A/G	1	3736642	+	NA	NA	NA	NA	NA	NA	A	A	A	G	G	A	G	A	A	A	A	A	A	A	A	A	A	A	A	A	A	A	A	G	A	A	A	A	A	A	A	R	A	R	A	G	A	A	A
S1_3736772	G/A	1	3736772	+	NA	NA	NA	NA	NA	NA	G	G	G	A	G	G	G	G	G	G	G	G	G	G	G	G	G	G	G	G	G	G	G	G	G	G	G	G	G	G	G	G	G	G	G	A	G	G	G
S1_3736774	C/T	1	3736774	+	NA	NA	NA	NA	NA	NA	C	C	C	C	C	C	C	C	C	C	N	C	C	C	C	C	C	C	C	C	C	C	C	C	C	C	C	C	C	C	C	C	C	C	C	C	C	C	C
S1_3736783	A/C	1	3736783	+	NA	NA	NA	NA	NA	NA	A	A	A	C	A	A	A	A	A	A	N	A	A	A	A	A	A	A	A	A	A	A	A	A	A	A	A	A	A	A	A	A	A	A	A	C	A	A	A
S1_3736785	A/G	1	3736785	+	NA	NA	NA	NA	NA	NA	A	A	A	G	A	A	A	A	A	A	A	A	A	A	A	A	A	A	A	A	A	A	A	A	A	A	A	A	A	A	A	A	A	A	A	G	A	A	A
S1_3737334	C/T	1	3737334	+	NA	NA	NA	NA	NA	NA	C	C	C	C	C	C	C	C	C	C	C	C	C	C	C	C	C	C	C	C	C	C	C	C	C	C	C	C	C	C	C	C	N	C	C	C	C	C	C
S1_3737337	G/A	1	3737337	+	NA	NA	NA	NA	NA	NA	G	G	G	G	G	G	G	G	G	R	G	G	G	G	G	G	G	G	A	A	G	G	G	G	G	G	R	G	G	G	G	G	N	G	A	G	G	G	G
S1_3737359	C/A	1	3737359	+	NA	NA	NA	NA	NA	NA	C	C	C	C	C	C	C	C	C	C	C	C	C	C	C	C	C	C	C	C	C	C	C	C	C	C	C	C	C	C	C	C	C	C	C	C	C	C	C
S1_3737402	C/G	1	3737402	+	NA	NA	NA	NA	NA	NA	C	C	C	C	C	C	C	C	C	C	C	C	C	C	C	C	C	C	C	C	C	C	C	C	C	C	C	C	C	C	C	C	C	C	C	C	C	C	C
S1_3737457	G/A	1	3737457	+	NA	NA	NA	NA	NA	NA	G	G	G	G	G	G	G	G	G	G	G	G	G	G	G	G	G	G	G	G	G	G	G	G	G	G	G	G	G	G	G	G	G	G	G	N	G	G	G
S1_3737498	G/T	1	3737498	+	NA	NA	NA	NA	NA	NA	G	G	G	G	G	G	G	G	G	G	G	G	G	G	G	G	G	G	G	G	G	G	G	G	G	G	G	G	G	G	G	G	G	G	G	N	G	G	G
S1_3738390	G/C	1	3738390	+	NA	NA	NA	NA	NA	NA	G	G	N	G	G	G	G	G	G	G	G	G	G	G	G	G	G	G	G	G	G	G	G	G	G	G	G	G	G	G	G	G	G	G	G	G	G	G	G
S1_3739390	A/G	1	3739390	+	NA	NA	NA	NA	NA	NA	A	A	A	A	A	A	A	A	A	A	A	A	A	A	A	A	A	A	A	A	A	A	A	A	A	A	A	A	A	A	A	A	A	A	A	A	A	A	A
S1_3739658	T/G	1	3739658	+	NA	NA	NA	NA	NA	NA	T	T	N	G	T	T	T	T	T	T	N	T	T	T	T	T	T	T	T	T	T	T	T	T	T	T	T	T	T	T	T	T	T	T	T	T	T	T	T
S1_3739824	C/G	1	3739824	+	NA	NA	NA	NA	NA	NA	C	C	C	C	C	C	C	C	C	C	C	C	C	C	C	C	C	C	C	C	C	C	C	C	C	C	C	C	C	C	C	C	C	C	C	C	C	C	C
S1_3739861	A/G	1	3739861	+	NA	NA	NA	NA	NA	NA	A	A	G	A	R	A	A	G	G	G	A	A	A	A	A	A	A	A	G	A	A	A	A	R	A	A	G	G	R	G	A	A	G	A	G	G	G	A	A
S1_3739872	G/C	1	3739872	+	NA	NA	NA	NA	NA	NA	G	G	G	G	G	G	G	G	G	G	G	G	G	G	G	G	G	G	G	G	G	G	G	G	G	G	G	G	G	G	G	G	G	G	G	G	G	G	G
S1_3739948	G/C	1	3739948	+	NA	NA	NA	NA	NA	NA	G	G	G	G	G	G	G	G	G	G	G	G	G	G	G	G	G	G	G	G	G	G	G	G	G	G	G	G	G	G	G	G	G	G	G	G	G	G	G
S1_3739978	G/T	1	3739978	+	NA	NA	NA	NA	NA	NA	G	G	G	G	G	G	G	G	G	G	G	G	G	G	G	G	G	G	G	G	G	G	G	G	G	G	G	G	G	G	G	G	G	G	G	G	G	G	G
S1_3740033	C/T	1	3740033	+	NA	NA	NA	NA	NA	NA	C	C	C	C	C	C	C	C	C	C	C	C	C	C	C	C	C	C	C	C	C	C	C	C	C	C	C	C	C	C	C	C	C	C	C	C	C	C	C
S1_3740064	A/G	1	3740064	+	NA	NA	NA	NA	NA	NA	A	A	A	A	A	A	A	A	A	A	A	A	A	A	A	A	A	A	A	A	A	A	A	A	A	A	A	A	A	A	A	A	A	A	A	A	A	A	A
S1_3740068	G/T	1	3740068	+	NA	NA	NA	NA	NA	NA	G	G	G	G	G	G	G	G	G	G	G	G	G	G	G	G	G	G	G	G	G	G	G	G	G	G	G	G	G	G	G	G	G	G	G	G	G	G	G
S1_3740397	G/C	1	3740397	+	NA	NA	NA	NA	NA	NA	G	G	G	G	G	G	S	G	G	G	G	G	G	G	G	G	G	G	G	G	G	G	G	G	G	G	G	G	G	G	G	G	G	G	G	G	G	G	G
S1_3741435	T/G	1	3741435	+	NA	NA	NA	NA	NA	NA	T	T	T	T	T	T	K	T	T	T	T	T	T	T	T	T	T	T	T	T	T	T	T	T	T	T	T	T	T	T	T	T	T	T	T	T	T	T	T
S1_3741484	A/G	1	3741484	+	NA	NA	NA	NA	NA	NA	A	A	A	A	A	A	A	A	A	G	A	A	A	A	A	A	A	A	A	A	A	A	A	A	A	A	G	G	R	A	A	A	G	A	A	A	A	A	A
S1_3741643	T/G	1	3741643	+	NA	NA	NA	NA	NA	NA	G	G	T	T	T	T	T	K	T	T	T	T	G	T	T	T	T	T	G	T	T	T	T	G	T	G	T	T	T	T	T	T	T	T	G	T	T	T	T
S1_3741655	C/T	1	3741655	+	NA	NA	NA	NA	NA	NA	C	C	C	C	C	C	C	C	C	C	C	C	C	C	C	C	C	C	C	C	C	C	C	C	C	C	C	C	C	C	C	C	C	C	C	C	C	C	C
S1_3741668	T/G	1	3741668	+	NA	NA	NA	NA	NA	NA	G	G	T	T	T	T	T	K	N	T	T	K	G	T	T	T	T	T	T	T	T	T	T	G	T	T	T	T	T	T	T	T	T	T	T	T	T	T	T
S1_3741669	A/T	1	3741669	+	NA	NA	NA	NA	NA	NA	A	A	A	A	A	A	A	A	A	A	A	W	A	A	A	A	A	A	A	A	A	A	A	A	A	A	A	A	A	A	A	A	A	A	A	A	A	A	A
S1_3741759	G/T	1	3741759	+	NA	NA	NA	NA	NA	NA	G	G	G	T	G	G	G	G	G	G	G	G	G	G	G	G	G	G	G	G	G	G	G	G	G	G	G	G	G	G	G	G	G	G	G	G	G	G	G
S1_3741766	G/A	1	3741766	+	NA	NA	NA	NA	NA	NA	G	G	G	G	G	G	G	G	G	G	G	G	G	G	G	G	G	G	A	G	G	G	G	G	G	A	G	G	G	G	G	G	G	G	A	G	G	G	G
S1_3741965	C/A	1	3741965	+	NA	NA	NA	NA	NA	NA	C	C	C	A	C	C	C	C	C	C	C	C	C	C	C	C	C	C	C	C	C	C	C	C	C	C	C	C	C	C	C	C	C	C	C	C	C	C	C
S1_3741990	T/C	1	3741990	+	NA	NA	NA	NA	NA	NA	T	T	T	T	T	T	T	T	T	T	Y	T	T	T	T	T	T	T	C	T	T	T	T	T	T	C	T	T	T	T	T	T	T	T	C	T	T	T	T
S1_3741991	C/T	1	3741991	+	NA	NA	NA	NA	NA	NA	T	T	C	C	C	C	C	Y	C	T	C	C	T	C	C	C	C	C	C	C	C	C	C	T	C	C	T	T	C	C	C	C	T	C	C	C	C	C	C
S1_3742010	G/C	1	3742010	+	NA	NA	NA	NA	NA	NA	G	G	G	C	G	G	G	G	G	G	G	G	G	G	G	G	G	G	G	G	G	G	G	G	G	G	G	G	G	G	G	G	G	G	G	G	G	G	G
S1_3742033	C/T	1	3742033	+	NA	NA	NA	NA	NA	NA	C	C	C	C	C	C	C	C	C	C	Y	C	C	C	C	C	C	C	T	C	C	C	C	C	C	T	C	C	C	C	C	C	C	C	T	C	C	C	C
S1_3742144	C/T	1	3742144	+	NA	NA	NA	NA	NA	NA	C	C	T	C	Y	C	C	C	C	C	C	C	C	C	C	C	C	C	C	C	C	C	C	C	C	C	C	C	C	Y	C	C	C	C	C	T	C	C	C
S1_3742285	G/A	1	3742285	+	NA	NA	NA	NA	NA	NA	G	G	G	G	G	G	R	G	G	G	G	G	G	G	G	G	G	G	G	G	G	G	G	G	G	G	G	G	G	G	G	R	G	G	G	G	G	G	G
S1_3742325	G/A	1	3742325	+	NA	NA	NA	NA	NA	NA	G	G	G	G	G	G	G	G	G	G	G	G	G	G	G	G	G	G	G	G	G	G	G	G	G	G	G	G	G	G	G	G	G	G	G	G	G	G	G
S1_3742338	G/A	1	3742338	+	NA	NA	NA	NA	NA	NA	G	G	G	G	G	G	G	G	G	G	G	G	G	G	G	G	G	G	G	G	G	G	G	G	G	G	G	G	G	G	G	G	G	G	G	G	G	G	G
S1_3742357	G/A	1	3742357	+	NA	NA	NA	NA	NA	NA	G	G	G	G	G	G	G	G	G	G	G	G	G	G	G	G	G	G	G	G	G	G	G	G	G	G	G	G	G	G	G	G	G	G	G	G	G	G	G
S1_3742398	C/T	1	3742398	+	NA	NA	NA	NA	NA	NA	C	C	C	T	C	C	C	Y	C	C	Y	C	C	C	C	C	C	C	T	C	C	C	C	C	C	T	C	C	C	C	C	C	C	C	T	C	C	C	C
S1_3742399	C/G	1	3742399	+	NA	NA	NA	NA	NA	NA	C	C	C	G	C	C	C	S	C	C	S	C	C	C	C	C	C	C	G	C	C	C	C	C	C	G	C	C	C	C	C	C	C	C	G	C	C	C	C
S1_3742447	C/A	1	3742447	+	NA	NA	NA	NA	NA	NA	C	C	C	C	C	C	C	C	C	C	C	C	C	C	C	C	C	C	C	C	C	C	C	C	C	C	C	C	C	C	C	C	C	C	C	C	C	C	C
S1_3830498	T/G	1	3830498	+	NA	NA	NA	NA	NA	NA	G	G	T	K	T	T	K	K	T	T	T	T	G	T	T	T	T	T	T	G	T	T	T	K	T	T	T	T	T	T	T	T	T	T	T	T	T	T	T
S1_3830510	T/C	1	3830510	+	NA	NA	NA	NA	NA	NA	T	T	T	T	T	T	T	T	T	T	T	T	T	T	T	T	T	T	T	T	T	T	T	T	T	T	T	T	T	T	T	T	T	T	T	T	T	T	T
S1_3830525	T/C	1	3830525	+	NA	NA	NA	NA	NA	NA	C	C	T	Y	T	T	Y	Y	T	T	T	T	C	T	T	T	T	T	T	C	T	T	T	Y	T	T	T	T	T	T	T	T	T	T	T	T	T	T	T
S1_3830526	C/A	1	3830526	+	NA	NA	NA	NA	NA	NA	C	C	C	M	C	C	M	M	C	C	C	C	A	C	C	C	C	C	C	C	C	C	C	M	C	C	C	C	C	C	C	C	C	C	C	C	C	C	C
S1_3830528	A/T	1	3830528	+	NA	NA	NA	NA	NA	NA	T	T	A	A	A	A	A	A	A	A	A	A	A	A	A	A	A	A	A	T	A	A	A	T	A	A	A	A	A	A	A	A	A	A	A	A	T	A	A
S1_3830529	A/G	1	3830529	+	NA	NA	NA	NA	NA	NA	G	G	A	R	A	A	R	R	A	A	A	A	G	A	A	A	A	A	A	G	A	A	A	R	A	A	A	A	A	A	A	A	A	A	A	A	A	A	A
S1_3830530	G/T	1	3830530	+	NA	NA	NA	NA	NA	NA	T	T	G	K	G	G	K	K	G	G	G	G	T	G	G	G	G	G	G	T	G	G	G	K	G	G	G	G	G	G	G	G	G	G	G	G	G	G	G
S1_3830846	C/T	1	3830846	+	NA	NA	NA	NA	NA	NA	C	C	N	T	Y	C	C	C	C	C	C	C	C	C	C	C	C	C	C	C	C	C	Y	C	C	C	C	C	C	T	C	C	C	C	C	C	C	C	C
S1_3830898	C/T	1	3830898	+	NA	NA	NA	NA	NA	NA	T	T	C	C	C	C	C	C	C	C	C	T	C	C	C	C	C	C	C	C	C	C	C	C	C	C	C	C	C	C	C	C	C	C	C	C	C	C	C
S1_3878484	A/G	1	3878484	+	NA	NA	NA	NA	NA	NA	A	A	A	A	A	A	A	A	A	A	A	A	A	A	A	A	A	A	A	A	A	A	A	A	A	A	A	A	A	A	A	A	A	A	A	A	A	A	A
S1_3878526	C/A	1	3878526	+	NA	NA	NA	NA	NA	NA	A	A	C	C	C	C	M	C	C	C	N	C	A	A	C	C	M	C	A	A	C	C	A	A	C	A	C	C	C	C	C	C	C	C	A	A	C	C	C
S1_3878564	A/G	1	3878564	+	NA	NA	NA	NA	NA	NA	A	A	A	A	A	A	A	R	A	A	A	A	A	A	A	A	A	A	A	A	A	A	A	A	A	A	A	A	A	A	A	A	A	A	A	A	A	A	A
S1_3878566	A/G	1	3878566	+	NA	NA	NA	NA	NA	NA	A	A	A	A	G	A	A	R	A	A	A	A	A	A	A	A	A	A	A	A	A	A	A	A	A	A	A	A	A	A	A	A	A	A	A	A	A	A	A
S1_3878654	C/T	1	3878654	+	NA	NA	NA	NA	NA	NA	C	C	C	C	C	C	C	C	C	C	C	C	C	C	C	C	C	C	C	C	C	C	C	C	C	C	C	C	C	C	C	C	C	C	C	C	C	C	C
S1_3878660	C/T	1	3878660	+	NA	NA	NA	NA	NA	NA	C	C	C	C	C	C	C	C	C	C	C	C	C	C	C	C	C	C	C	C	C	C	C	C	C	C	C	C	C	C	C	C	C	C	C	C	C	C	C
S1_3878807	G/A	1	3878807	+	NA	NA	NA	NA	NA	NA	G	G	N	N	G	G	R	G	G	G	G	G	G	G	G	G	G	G	G	G	G	G	G	G	G	G	G	G	G	G	G	G	G	G	G	G	G	G	G
S1_3880219	G/A	1	3880219	+	NA	NA	NA	NA	NA	NA	G	G	G	G	G	G	G	G	G	G	G	G	G	G	G	G	G	G	A	G	G	G	G	G	G	G	G	G	G	G	G	G	G	G	A	G	G	G	G
S1_3880238	G/A	1	3880238	+	NA	NA	NA	NA	NA	NA	G	G	G	G	G	G	G	G	G	G	G	G	G	G	G	G	G	G	A	G	G	G	G	G	G	G	G	G	G	G	G	G	G	G	A	G	G	G	G
S1_3880272	A/C	1	3880272	+	NA	NA	NA	NA	NA	NA	A	A	A	A	A	A	A	A	A	A	A	A	A	A	A	A	A	A	C	A	A	A	A	A	A	A	A	A	A	A	A	A	A	A	C	A	A	A	A
S1_3886280	T/C	1	3886280	+	NA	NA	NA	NA	NA	NA	C	C	T	T	T	T	T	T	T	T	T	T	T	Y	T	T	T	T	C	T	T	T	T	C	T	C	T	T	T	T	T	T	T	T	C	T	T	T	T
S1_3886283	C/T	1	3886283	+	NA	NA	NA	NA	NA	NA	C	C	C	C	C	C	C	Y	C	C	C	C	C	C	C	C	C	C	C	C	C	C	C	C	C	C	C	C	C	C	C	C	C	C	C	C	C	C	C
S1_3886622	C/A	1	3886622	+	NA	NA	NA	NA	NA	NA	A	A	M	C	C	C	C	C	C	C	C	C	C	C	C	C	C	C	C	C	C	C	C	C	C	C	C	C	C	C	C	C	C	C	C	C	C	C	C
S1_3886624	C/T	1	3886624	+	NA	NA	NA	NA	NA	NA	C	C	C	C	C	C	C	C	C	C	C	C	C	C	C	C	C	C	C	Y	C	C	C	C	C	C	C	C	C	C	C	C	C	C	C	C	C	C	C
S1_3886701	A/G	1	3886701	+	NA	NA	NA	NA	NA	NA	G	G	G	A	G	A	A	G	A	A	A	A	A	R	A	A	A	A	G	G	A	A	A	G	A	A	A	A	A	N	A	A	A	A	G	A	A	A	A
S1_3886733	C/G	1	3886733	+	NA	NA	NA	NA	NA	NA	C	C	C	C	C	C	C	C	C	C	C	C	C	C	C	C	C	C	C	C	C	C	C	C	C	C	C	C	C	C	C	C	C	C	C	C	C	C	C
S1_3887394	T/C	1	3887394	+	NA	NA	NA	NA	NA	NA	T	T	T	T	T	T	T	T	T	T	T	T	T	T	T	T	T	T	T	T	T	T	T	T	T	T	T	T	T	T	T	T	T	T	T	T	T	T	T
S1_3887395	C/G	1	3887395	+	NA	NA	NA	NA	NA	NA	C	C	C	C	C	C	C	C	G	C	C	C	C	S	C	C	C	C	G	C	C	C	C	C	C	C	C	C	C	C	C	C	C	C	G	C	C	C	C
S1_3887410	C/T	1	3887410	+	NA	NA	NA	NA	NA	NA	C	C	C	C	C	C	C	C	C	C	C	C	C	Y	C	C	C	C	T	C	C	C	C	C	C	C	C	C	C	C	C	C	C	C	T	C	C	C	C
S1_3887412	G/C	1	3887412	+	NA	NA	NA	NA	NA	NA	G	G	G	G	G	G	G	G	C	G	G	G	G	G	G	G	G	G	G	G	G	G	G	G	G	G	G	G	G	G	G	G	G	G	G	G	G	G	G
S1_3887426	G/A	1	3887426	+	NA	NA	NA	NA	NA	NA	G	G	G	G	G	G	G	G	G	G	G	G	G	G	G	G	G	G	G	G	G	G	G	G	G	G	G	G	G	G	G	G	G	G	G	G	G	G	G
S1_3887467	A/G	1	3887467	+	NA	NA	NA	NA	NA	NA	G	G	G	G	A	A	A	A	A	G	G	A	G	A	A	A	A	G	A	A	A	A	R	G	A	R	G	G	A	A	A	A	G	A	A	G	A	A	A
S1_3887477	A/C	1	3887477	+	NA	NA	NA	NA	NA	NA	C	C	C	C	A	A	A	A	A	C	C	A	C	A	A	A	A	C	A	A	A	A	M	C	A	M	C	C	A	A	A	A	C	A	A	C	A	A	A
S1_3887491	A/G	1	3887491	+	NA	NA	NA	NA	NA	NA	G	G	G	G	A	A	A	N	G	G	G	A	G	G	A	A	A	G	G	A	A	A	R	G	A	R	G	G	A	A	A	A	G	A	G	G	A	A	A
S1_3887492	C/T	1	3887492	+	NA	NA	NA	NA	NA	NA	C	C	C	C	C	C	C	C	C	C	C	C	C	Y	C	C	C	C	T	C	C	C	C	C	C	C	C	C	C	C	C	C	C	C	T	C	C	C	C
S1_3889158	C/G	1	3889158	+	NA	NA	NA	NA	NA	NA	C	C	C	C	C	C	C	C	C	C	C	C	C	C	C	C	C	C	C	C	C	C	S	C	C	C	C	C	C	C	C	C	C	C	C	C	C	C	C
S1_3889181	G/C	1	3889181	+	NA	NA	NA	NA	NA	NA	G	G	G	G	G	G	G	G	G	G	G	G	G	G	G	G	G	G	G	G	G	G	G	G	G	G	G	G	G	G	G	G	G	G	G	G	G	G	G
S1_3889222	T/G	1	3889222	+	NA	NA	NA	NA	NA	NA	T	T	T	T	T	T	T	T	T	T	T	T	T	T	T	T	T	T	T	T	T	T	K	T	T	T	T	T	T	T	T	T	T	T	T	T	T	T	T
S1_3889273	A/T	1	3889273	+	NA	NA	NA	NA	NA	NA	A	A	A	A	A	A	A	A	A	A	A	A	A	A	A	A	A	A	A	A	A	A	A	A	A	A	A	A	A	A	A	A	A	A	A	A	A	A	A
S1_3889285	C/A	1	3889285	+	NA	NA	NA	NA	NA	NA	C	C	C	C	C	C	C	C	M	C	C	C	C	C	C	C	C	C	C	C	C	C	C	C	C	C	C	C	C	C	C	C	C	C	C	C	C	C	C
S1_3889298	C/G	1	3889298	+	NA	NA	NA	NA	NA	NA	C	C	C	C	C	C	C	C	C	C	C	C	C	C	C	C	C	C	C	C	C	C	C	C	C	C	C	C	C	C	C	C	C	C	C	C	C	C	C
S1_3889306	T/C	1	3889306	+	NA	NA	NA	NA	NA	NA	T	T	T	T	T	T	T	T	T	T	Y	C	C	T	T	T	T	T	T	C	T	T	Y	T	T	T	T	T	T	T	T	T	T	T	T	T	Y	T	T
S1_3889310	C/T	1	3889310	+	NA	NA	NA	NA	NA	NA	T	T	T	C	C	C	C	C	C	C	C	C	C	C	C	C	C	C	C	C	C	C	C	T	C	C	C	C	C	C	C	C	C	C	C	C	C	C	C
S1_3889314	C/T	1	3889314	+	NA	NA	NA	NA	NA	NA	C	C	C	C	C	C	C	C	C	C	C	C	C	C	C	C	C	C	C	C	C	C	C	C	C	T	C	C	C	C	C	C	C	C	C	C	C	C	C
S1_3889424	C/T	1	3889424	+	NA	NA	NA	NA	NA	NA	C	C	C	C	C	C	C	C	C	C	C	C	C	C	C	C	C	C	C	C	C	C	C	C	C	C	C	C	C	C	C	C	C	C	C	C	C	C	C
S1_3889442	C/A	1	3889442	+	NA	NA	NA	NA	NA	NA	A	A	M	C	C	C	C	C	C	C	C	C	C	C	C	C	C	C	C	C	C	C	C	A	C	C	C	C	C	C	C	C	C	C	C	C	C	C	C
S1_3889468	C/T	1	3889468	+	NA	NA	NA	NA	NA	NA	C	C	C	C	C	C	C	C	C	C	C	C	C	C	C	C	C	C	C	C	C	C	C	C	C	C	C	C	C	C	C	C	C	C	C	C	C	C	C
S1_3894625	C/T	1	3894625	+	NA	NA	NA	NA	NA	NA	T	T	T	T	C	C	T	C	N	Y	T	T	T	C	C	C	C	T	N	T	C	C	C	T	C	C	T	T	C	C	C	C	N	C	C	T	Y	C	C
S1_3894745	T/C	1	3894745	+	NA	NA	NA	NA	NA	NA	T	T	T	T	T	T	T	T	T	C	T	T	T	T	T	T	T	T	C	T	T	T	T	T	T	T	T	T	T	T	T	T	C	T	C	T	T	T	T
S1_3894754	T/G	1	3894754	+	NA	NA	NA	NA	NA	NA	T	T	T	T	T	T	T	K	T	T	K	T	G	T	T	T	T	T	T	T	T	T	T	T	T	G	T	T	T	T	T	N	T	T	T	T	T	T	T
S1_3894767	C/A	1	3894767	+	NA	NA	NA	NA	NA	NA	C	C	C	C	C	A	C	C	C	C	C	C	C	C	A	A	A	C	C	C	A	A	C	C	A	C	C	C	A	C	A	C	C	A	C	C	N	A	A
S1_4015691	C/A	1	4015691	+	NA	NA	NA	NA	NA	NA	C	C	C	C	C	C	C	C	C	C	C	C	C	C	C	C	C	C	C	C	C	C	C	C	C	C	C	C	C	C	C	C	C	C	C	C	C	C	C
S1_4018273	G/T	1	4018273	+	NA	NA	NA	NA	NA	NA	G	G	G	K	G	G	G	G	G	T	G	G	G	G	G	G	G	G	T	G	G	G	K	G	G	G	G	G	G	G	G	G	T	G	T	G	G	G	G
S1_4018280	A/G	1	4018280	+	NA	NA	NA	NA	NA	NA	A	A	A	R	A	A	A	A	A	G	A	A	A	A	A	A	A	A	G	A	A	A	R	A	A	A	A	A	A	A	A	A	G	A	G	A	A	A	A
S1_4018289	A/C	1	4018289	+	NA	NA	NA	NA	NA	NA	A	A	A	M	A	A	A	A	A	C	A	A	A	A	A	A	A	A	C	A	A	A	M	A	A	A	A	A	A	A	A	A	C	A	C	M	A	A	A
S1_4018470	T/A	1	4018470	+	NA	NA	NA	NA	NA	NA	T	T	T	N	N	T	T	T	T	A	T	T	T	T	T	T	T	T	A	T	T	T	W	T	T	T	T	T	T	T	T	T	A	T	A	T	T	T	T
S1_4018475	C/G	1	4018475	+	NA	NA	NA	NA	NA	NA	C	C	C	N	N	C	C	C	C	G	C	C	C	C	C	C	C	C	G	C	C	C	S	C	C	C	C	C	C	C	C	C	G	C	G	C	C	C	C
S1_4018519	G/T	1	4018519	+	NA	NA	NA	NA	NA	NA	G	G	G	G	G	G	G	G	G	G	G	G	G	G	G	G	G	G	G	G	G	G	G	G	G	G	G	G	G	G	G	G	G	G	G	G	G	G	G
S1_4021472	T/G	1	4021472	+	NA	NA	NA	NA	NA	NA	T	T	T	T	T	T	T	K	T	T	T	K	G	T	T	T	T	T	T	T	T	T	T	T	T	T	T	T	T	T	T	T	T	T	T	T	T	T	T
S1_4021550	G/C	1	4021550	+	NA	NA	NA	NA	NA	NA	G	G	G	G	G	G	G	G	G	G	G	G	G	G	G	G	G	G	G	G	G	G	G	G	G	C	G	G	G	G	G	G	G	G	G	G	G	G	G
S1_4021601	T/G	1	4021601	+	NA	NA	NA	NA	NA	NA	T	T	T	T	T	T	T	K	T	T	T	G	G	T	T	T	T	T	T	T	T	T	T	T	T	T	T	T	T	T	T	T	T	T	T	T	T	T	T
S1_4021677	A/G	1	4021677	+	NA	NA	NA	NA	NA	NA	A	A	A	A	A	A	A	A	A	A	A	A	A	R	A	A	A	A	A	A	A	A	A	A	A	A	A	A	A	A	A	A	A	A	A	A	A	A	A
S1_4022585	C/T	1	4022585	+	NA	NA	NA	NA	NA	NA	C	C	C	C	C	T	T	C	C	C	C	C	C	C	T	T	T	C	C	T	T	T	C	C	T	C	C	C	T	C	T	C	C	T	C	C	N	T	T
S1_4023669	G/A	1	4023669	+	NA	NA	NA	NA	NA	NA	G	G	G	N	G	G	G	G	G	G	G	G	G	G	G	G	G	G	G	G	G	G	G	G	G	R	G	G	G	G	G	G	G	G	G	G	G	G	G
S1_4024431	T/C	1	4024431	+	NA	NA	NA	NA	NA	NA	T	T	T	T	T	T	Y	T	T	T	T	T	T	Y	T	T	T	T	T	T	T	T	T	T	T	T	T	T	T	T	T	T	T	T	T	T	T	T	T
S1_4040088	T/C	1	4040088	+	NA	NA	NA	NA	NA	NA	T	T	T	T	T	T	T	T	T	T	T	T	T	T	T	T	T	T	T	T	T	T	T	T	T	T	T	T	T	T	T	T	T	T	T	T	T	T	T
S1_4040097	T/C	1	4040097	+	NA	NA	NA	NA	NA	NA	T	T	T	T	T	T	T	T	T	T	T	T	T	T	T	T	T	T	T	T	T	T	T	T	T	T	T	T	T	T	T	T	T	T	T	T	T	T	T
S1_4040110	G/T	1	4040110	+	NA	NA	NA	NA	NA	NA	G	G	G	G	G	G	G	G	G	G	G	G	G	G	G	G	G	G	G	G	G	G	G	G	G	G	G	G	G	G	G	G	G	G	G	G	G	G	G
S1_4040134	C/T	1	4040134	+	NA	NA	NA	NA	NA	NA	C	C	C	C	C	C	C	C	T	C	C	T	C	C	C	C	C	C	C	T	C	C	C	C	C	T	C	C	C	T	C	C	C	C	C	C	Y	C	C
S1_4040251	T/C	1	4040251	+	NA	NA	NA	NA	NA	NA	T	T	T	C	T	C	C	C	T	C	T	T	T	C	C	C	C	T	C	T	C	C	T	T	C	T	T	T	C	T	C	T	C	C	C	T	T	C	C
S1_4040254	G/C	1	4040254	+	NA	NA	NA	NA	NA	NA	G	G	G	G	G	G	G	G	G	G	G	G	C	G	G	G	G	G	G	G	G	G	G	G	G	G	G	G	G	G	G	G	G	G	G	G	G	G	G
S1_4040302	G/C	1	4040302	+	NA	NA	NA	NA	NA	NA	G	G	G	G	G	G	G	G	G	G	G	G	G	S	G	G	G	G	G	G	G	G	G	G	G	G	G	G	G	G	G	G	G	G	G	G	G	G	G
S1_4040670	G/A	1	4040670	+	NA	NA	NA	NA	NA	NA	G	G	G	G	G	G	G	G	G	G	G	G	G	G	G	G	G	G	G	G	G	G	G	G	G	G	G	G	G	G	G	G	G	G	G	G	G	G	G
S1_4040787	G/A	1	4040787	+	NA	NA	NA	NA	NA	NA	G	G	G	G	G	G	G	G	G	G	G	G	G	G	G	G	G	G	G	G	G	G	G	G	G	G	G	G	G	G	G	G	G	G	G	G	G	G	G
S1_4040811	T/C	1	4040811	+	NA	NA	NA	NA	NA	NA	T	T	T	T	T	T	T	T	T	T	T	T	T	T	T	T	T	T	T	T	T	T	T	T	T	T	T	T	T	T	T	T	T	T	T	T	T	T	T
S1_4040866	C/T	1	4040866	+	NA	NA	NA	NA	NA	NA	C	C	N	C	C	C	C	C	C	C	C	C	T	C	C	C	C	C	C	C	C	C	C	C	C	C	C	C	C	C	C	C	C	C	C	C	C	C	C
S1_4040870	T/C	1	4040870	+	NA	NA	NA	NA	NA	NA	T	T	N	T	T	T	T	T	T	T	T	T	T	T	T	T	T	T	T	T	T	T	T	T	T	T	T	T	T	T	T	T	T	T	T	T	T	T	T
S1_4041107	C/T	1	4041107	+	NA	NA	NA	NA	NA	NA	C	C	C	T	C	C	C	C	C	T	C	C	T	C	C	C	C	C	T	C	C	C	C	C	C	C	C	C	C	C	C	C	T	C	T	Y	C	C	C
S1_4041123	A/G	1	4041123	+	NA	NA	NA	NA	NA	NA	A	A	A	A	A	A	A	A	A	A	A	A	A	G	A	A	A	A	A	A	A	A	A	A	A	A	A	A	A	A	A	A	A	A	A	A	A	A	R
S1_4041134	A/C	1	4041134	+	NA	NA	NA	NA	NA	NA	A	A	A	C	A	A	A	A	A	C	A	A	C	C	A	A	A	A	C	A	A	A	A	A	A	A	A	A	A	A	A	A	C	A	C	A	A	A	A
S1_4041135	C/T	1	4041135	+	NA	NA	NA	NA	NA	NA	C	C	C	T	C	C	C	C	C	T	C	C	T	C	C	C	C	C	T	C	C	C	C	C	C	C	C	C	C	C	C	C	T	C	T	C	C	C	C
S1_4041137	G/C	1	4041137	+	NA	NA	NA	NA	NA	NA	G	G	G	G	G	G	G	G	G	G	G	G	G	C	G	G	G	G	G	G	G	G	G	G	G	G	G	G	G	G	G	G	G	G	G	G	G	G	G
S1_4041145	C/T	1	4041145	+	NA	NA	NA	NA	NA	NA	C	C	C	C	C	C	C	C	C	C	C	C	C	T	C	C	C	C	C	C	C	C	C	C	C	C	C	C	C	C	C	C	C	C	C	C	C	C	C
S1_4041152	C/T	1	4041152	+	NA	NA	NA	NA	NA	NA	C	C	C	C	C	C	C	C	C	C	C	C	T	C	C	C	C	C	C	C	C	C	C	C	C	C	C	C	C	C	C	C	C	C	C	C	C	C	C
S1_4042930	T/G	1	4042930	+	NA	NA	NA	NA	NA	NA	T	T	T	T	T	T	T	T	T	T	T	T	T	T	T	T	T	T	T	T	T	T	T	T	T	T	T	T	T	T	T	T	T	T	T	T	T	T	T
S1_4042934	G/A	1	4042934	+	NA	NA	NA	NA	NA	NA	G	G	G	G	G	G	G	G	G	G	G	G	G	G	G	G	G	G	G	G	G	G	G	G	G	G	G	G	G	G	G	G	G	G	G	G	G	G	G
S1_4042958	G/C	1	4042958	+	NA	NA	NA	NA	NA	NA	G	G	G	G	G	G	G	G	G	G	G	G	C	G	G	G	G	G	G	G	G	G	G	G	G	G	G	G	G	G	G	G	G	G	G	G	G	G	G
S1_4042966	T/A	1	4042966	+	NA	NA	NA	NA	NA	NA	T	T	T	T	A	T	T	T	T	T	N	T	T	T	T	T	T	T	T	T	T	T	W	N	T	T	T	T	T	T	T	W	T	T	T	T	T	T	T
S1_4042967	T/A	1	4042967	+	NA	NA	NA	NA	NA	NA	T	T	T	T	T	T	T	T	T	T	W	T	T	T	T	T	T	T	T	T	T	T	A	T	T	T	T	T	T	T	T	A	T	T	T	T	T	T	T
S1_4042979	G/C	1	4042979	+	NA	NA	NA	NA	NA	NA	C	C	C	G	G	G	G	G	G	G	G	G	G	S	G	G	G	C	G	G	G	G	G	C	G	G	C	C	G	G	G	G	G	G	G	C	G	G	G
S1_4044179	C/T	1	4044179	+	NA	NA	NA	NA	NA	NA	C	C	C	C	C	C	C	C	C	C	C	C	C	C	C	C	C	C	C	C	C	C	C	C	C	C	C	C	C	C	C	C	C	C	C	C	C	C	C
S1_4045257	T/A	1	4045257	+	NA	NA	NA	NA	NA	NA	A	A	A	T	W	T	T	T	T	T	A	A	T	T	T	T	T	A	T	A	T	T	T	A	T	A	A	A	T	T	T	A	T	W	T	A	A	T	T
S1_4045287	C/A	1	4045287	+	NA	NA	NA	NA	NA	NA	C	C	C	C	C	C	C	C	C	C	C	C	A	C	C	C	C	C	C	C	C	C	C	C	C	C	C	C	C	C	C	C	C	C	C	C	C	C	C
S1_4045304	G/T	1	4045304	+	NA	NA	NA	NA	NA	NA	G	G	G	G	G	G	G	G	G	G	G	G	G	G	G	G	G	G	G	G	G	G	G	G	G	G	G	G	G	G	G	G	G	G	G	G	G	G	G
S1_4045305	G/T	1	4045305	+	NA	NA	NA	NA	NA	NA	G	G	G	T	G	G	G	G	G	T	G	G	G	G	G	G	G	T	T	G	G	G	G	G	G	G	G	G	G	T	G	G	T	G	T	G	G	G	G
S1_4045332	C/G	1	4045332	+	NA	NA	NA	NA	NA	NA	C	C	C	C	C	G	G	G	N	C	C	C	G	G	G	G	G	C	C	C	G	G	C	C	G	C	C	C	G	C	G	S	C	G	C	C	N	G	G
S1_4045734	C/T	1	4045734	+	NA	NA	NA	NA	NA	NA	C	C	C	C	N	C	C	C	C	C	C	C	T	C	C	C	C	C	C	C	C	C	C	C	C	C	C	C	C	C	C	C	C	C	C	C	C	C	C
S1_4046318	C/A	1	4046318	+	NA	NA	NA	NA	NA	NA	C	C	C	C	C	C	C	C	C	C	C	C	A	C	C	C	C	C	C	C	C	C	C	C	C	C	C	C	C	C	C	C	C	C	C	C	C	C	C
S1_4051336	A/G	1	4051336	+	NA	NA	NA	NA	NA	NA	A	A	A	N	A	A	A	A	A	R	A	A	A	A	A	A	A	A	A	A	A	A	A	A	A	A	A	A	A	A	A	A	A	A	A	A	A	A	A
S1_4051459	T/A	1	4051459	+	NA	NA	NA	NA	NA	NA	T	T	T	T	T	T	T	T	T	T	T	W	T	T	T	T	T	T	T	T	T	T	T	T	T	T	T	T	T	T	T	T	T	T	T	T	T	T	T
S1_4051460	C/A	1	4051460	+	NA	NA	NA	NA	NA	NA	C	C	C	C	C	C	C	C	C	C	C	C	C	C	C	C	C	A	C	C	C	C	C	C	C	C	C	C	C	C	C	C	C	C	C	C	C	C	C
S1_4051463	C/A	1	4051463	+	NA	NA	NA	NA	NA	NA	C	C	C	C	C	C	C	C	C	C	C	C	C	C	C	C	C	A	C	C	C	C	C	C	C	C	C	C	C	C	C	C	C	C	C	C	C	C	C
S1_4053253	G/C	1	4053253	+	NA	NA	NA	NA	NA	NA	C	C	C	C	G	G	G	G	G	G	G	C	C	G	G	G	G	C	G	G	G	G	G	C	G	G	G	G	G	C	G	G	G	G	G	G	G	G	G
S1_4053280	G/A	1	4053280	+	NA	NA	NA	NA	NA	NA	G	G	G	G	G	G	G	G	G	G	G	G	G	G	G	G	G	G	G	G	G	G	G	G	G	G	G	G	G	G	G	G	G	G	G	G	G	G	G
S1_4054150	C/T	1	4054150	+	NA	NA	NA	NA	NA	NA	C	C	C	C	T	C	C	C	C	C	C	C	C	C	C	C	C	C	C	C	C	C	C	C	C	C	C	C	C	C	C	C	C	C	C	C	T	C	C
S1_4054184	G/A	1	4054184	+	NA	NA	NA	NA	NA	NA	A	G	G	A	G	G	G	G	A	G	G	A	G	G	G	G	G	G	G	G	G	G	R	R	G	G	G	G	G	G	G	R	G	G	G	G	G	G	G
S1_4054861	C/G	1	4054861	+	NA	NA	NA	NA	NA	NA	C	C	C	C	C	C	C	C	C	C	G	C	G	C	C	C	C	C	C	C	C	C	G	G	C	C	C	C	C	G	C	G	C	C	S	C	C	C	C
S1_4054952	G/C	1	4054952	+	NA	NA	NA	NA	NA	NA	G	G	G	G	G	G	G	G	G	G	G	G	G	G	G	G	G	G	G	G	G	G	G	G	G	G	G	G	G	G	G	G	G	G	G	G	G	G	G
S1_4055115	C/T	1	4055115	+	NA	NA	NA	NA	NA	NA	C	C	C	C	C	C	C	C	C	C	C	C	C	C	C	C	C	C	C	C	C	C	C	C	C	C	C	C	C	C	C	C	C	C	C	C	C	C	C
S1_4055146	C/G	1	4055146	+	NA	NA	NA	NA	NA	NA	C	C	G	C	C	C	C	S	C	C	C	C	C	C	C	C	C	G	C	G	C	C	C	G	C	G	G	G	C	G	C	C	C	C	C	G	G	C	C
S1_4055150	G/C	1	4055150	+	NA	NA	NA	NA	NA	NA	G	G	G	G	C	G	S	G	G	G	G	G	G	G	G	G	G	G	G	G	G	G	G	G	G	G	G	G	G	G	G	G	G	G	G	G	G	G	G
S1_4055153	G/A	1	4055153	+	NA	NA	NA	NA	NA	NA	G	G	G	G	A	G	R	G	G	G	G	G	G	G	G	G	G	G	G	G	G	G	G	G	G	G	G	G	G	G	G	G	G	G	G	G	G	G	G
S1_4055218	C/T	1	4055218	+	NA	NA	NA	NA	NA	NA	C	C	C	C	C	C	Y	C	C	C	C	C	C	C	C	C	C	C	C	C	C	C	C	C	C	Y	C	T	C	C	C	C	C	C	C	C	C	C	C
S1_4055285	A/T	1	4055285	+	NA	NA	NA	NA	NA	NA	A	A	A	A	A	A	A	A	A	A	A	A	A	A	A	A	A	A	A	A	A	A	A	A	A	A	T	T	A	A	A	A	A	A	A	W	A	A	A
S1_4055335	G/A	1	4055335	+	NA	NA	NA	NA	NA	NA	G	G	G	G	G	G	G	G	G	G	G	G	G	G	G	G	G	G	G	G	G	G	G	G	G	G	G	G	G	G	G	G	G	G	G	G	G	G	G
S1_4055424	C/T	1	4055424	+	NA	NA	NA	NA	NA	NA	C	C	C	C	C	C	Y	C	C	C	C	C	C	C	C	C	C	C	C	C	C	C	C	C	C	C	C	C	C	C	C	C	C	C	C	C	C	C	C
S1_4055432	G/A	1	4055432	+	NA	NA	NA	NA	NA	NA	G	G	G	G	G	G	R	G	G	G	G	G	G	G	G	G	G	G	G	G	G	G	G	G	G	G	G	G	G	G	G	G	G	G	G	G	G	G	G
S1_4056057	T/C	1	4056057	+	NA	NA	NA	NA	NA	NA	T	T	T	T	T	T	T	T	T	C	T	T	T	T	T	T	T	C	T	T	T	T	T	T	T	T	T	T	T	T	T	T	C	T	T	T	T	T	T
S1_4056065	A/G	1	4056065	+	NA	NA	NA	NA	NA	NA	G	A	A	A	A	A	A	R	G	A	R	G	G	A	A	A	A	A	A	G	A	A	N	N	A	A	G	G	A	A	A	G	A	A	A	G	A	A	A
S1_4056076	C/G	1	4056076	+	NA	NA	NA	NA	NA	NA	C	C	C	G	S	C	C	S	C	C	C	C	C	C	C	C	C	G	G	C	C	C	C	C	C	C	C	C	C	C	C	C	C	C	G	C	G	C	C
S1_4056244	T/C	1	4056244	+	NA	NA	NA	NA	NA	NA	T	T	T	T	T	T	T	T	T	T	T	T	T	T	T	T	T	T	C	T	T	T	T	T	T	T	T	T	T	T	T	T	T	T	C	T	T	T	T
S1_4056311	C/T	1	4056311	+	NA	NA	NA	NA	NA	NA	C	C	C	C	C	C	C	Y	C	C	C	C	C	C	C	C	C	C	C	C	C	C	C	C	C	C	C	C	C	C	C	C	C	C	C	C	C	C	C
S1_4056313	C/T	1	4056313	+	NA	NA	NA	NA	NA	NA	C	C	C	C	C	C	C	C	C	C	C	C	C	C	C	C	C	C	C	C	C	C	C	C	C	C	C	C	C	C	C	C	C	C	C	C	C	C	C
S1_4056385	C/T	1	4056385	+	NA	NA	NA	NA	NA	NA	C	C	C	C	C	C	C	C	C	T	C	C	C	C	C	C	C	C	C	C	C	C	C	C	C	C	C	C	C	C	C	C	T	C	C	C	C	C	C
S1_4056430	C/G	1	4056430	+	NA	NA	NA	NA	NA	NA	C	C	C	C	C	C	C	C	C	C	C	C	C	C	C	C	C	C	S	C	C	C	C	C	C	C	C	C	C	C	C	C	C	C	G	C	C	C	C
S1_4056500	T/C	1	4056500	+	NA	NA	NA	NA	NA	NA	T	C	N	T	C	C	C	N	T	T	T	C	T	T	C	C	C	T	T	T	C	C	T	Y	C	T	T	T	C	C	C	T	T	C	T	T	C	C	C
S1_4056525	G/A	1	4056525	+	NA	NA	NA	NA	NA	NA	G	G	G	G	G	G	G	G	G	G	G	A	G	G	G	G	G	G	G	G	G	G	G	R	G	G	G	G	G	G	G	G	G	G	G	G	G	G	G
S1_4056526	T/A	1	4056526	+	NA	NA	NA	NA	NA	NA	T	T	T	T	T	T	T	T	T	T	T	A	T	T	T	T	T	T	T	T	T	T	T	W	T	T	T	T	T	T	T	T	T	T	T	T	T	T	T
S1_4056530	G/T	1	4056530	+	NA	NA	NA	NA	NA	NA	G	G	G	G	G	G	G	G	G	G	G	T	G	G	G	G	G	G	G	G	G	G	G	K	G	G	G	G	G	G	G	G	G	G	G	G	G	G	G
S1_4056659	C/A	1	4056659	+	NA	NA	NA	NA	NA	NA	C	C	C	N	C	C	C	C	C	C	C	C	A	C	C	C	C	A	C	C	C	C	M	C	C	C	C	C	C	C	C	C	C	C	C	C	C	C	C
S1_4057404	T/C	1	4057404	+	NA	NA	NA	NA	NA	NA	T	T	T	T	T	T	T	T	T	T	T	T	C	T	T	T	T	T	T	T	T	T	C	T	T	T	T	T	T	T	T	T	T	T	T	T	T	T	T
S1_4057454	T/G	1	4057454	+	NA	NA	NA	NA	NA	NA	G	T	T	T	G	T	K	G	N	G	K	G	G	T	T	T	T	T	G	G	T	T	G	G	T	T	K	G	T	T	T	G	G	T	G	G	T	T	T
S1_4057458	G/A	1	4057458	+	NA	NA	NA	NA	NA	NA	G	G	G	G	G	G	G	G	G	G	G	G	G	G	G	G	G	G	G	G	G	G	G	G	G	G	G	G	G	G	G	G	G	G	G	G	G	G	G
S1_4057500	G/A	1	4057500	+	NA	NA	NA	NA	NA	NA	A	A	G	A	G	A	A	G	A	G	G	G	G	A	A	A	A	A	G	G	A	A	G	G	A	A	R	G	A	A	A	R	G	A	G	A	A	A	A
S1_4057666	C/A	1	4057666	+	NA	NA	NA	NA	NA	NA	C	C	C	C	C	C	C	C	C	C	C	C	C	C	C	C	C	C	C	C	C	C	C	C	C	C	C	C	C	C	C	C	C	C	C	C	C	C	C
S1_4057706	C/G	1	4057706	+	NA	NA	NA	NA	NA	NA	G	C	C	G	C	C	C	C	N	C	S	G	C	G	C	C	C	G	C	C	C	C	C	C	C	G	C	N	C	N	C	C	C	C	C	C	G	C	C
S1_4057841	T/C	1	4057841	+	NA	NA	NA	NA	NA	NA	T	T	T	T	T	T	T	T	T	T	T	T	T	T	T	T	T	T	T	T	T	T	T	T	T	T	T	T	T	T	T	T	T	T	T	T	T	T	T
S1_4057842	T/C	1	4057842	+	NA	NA	NA	NA	NA	NA	T	T	T	T	T	T	T	T	T	T	T	T	T	T	T	T	T	T	T	T	T	T	T	T	T	T	T	T	T	T	T	T	T	T	T	T	T	T	T
S1_4057926	G/C	1	4057926	+	NA	NA	NA	NA	NA	NA	C	G	G	G	G	G	G	G	G	G	G	S	G	G	G	G	G	G	G	G	G	G	G	G	G	G	G	G	G	C	G	G	G	G	G	G	G	G	G
S1_4057927	A/G	1	4057927	+	NA	NA	NA	NA	NA	NA	A	A	A	A	A	A	A	A	A	A	A	A	A	R	A	A	A	A	A	A	A	A	A	A	A	A	A	A	A	A	A	A	A	A	A	A	G	A	A
S1_4057937	A/G	1	4057937	+	NA	NA	NA	NA	NA	NA	A	A	A	A	A	A	A	A	A	A	N	A	A	A	A	A	A	A	A	A	A	A	A	A	A	A	A	A	A	A	A	A	A	A	A	A	A	A	A
S1_4057957	C/T	1	4057957	+	NA	NA	NA	NA	NA	NA	C	C	C	C	C	C	C	C	C	C	C	C	C	Y	C	C	C	C	C	C	C	C	C	C	C	C	C	C	C	C	C	C	C	C	C	C	C	C	C
S1_4057959	C/T	1	4057959	+	NA	NA	NA	NA	NA	NA	C	C	C	N	C	C	C	C	C	C	N	C	T	C	C	C	C	C	C	C	C	C	Y	C	C	C	C	C	C	C	C	C	C	C	C	C	C	C	C
S1_4059233	T/C	1	4059233	+	NA	NA	NA	NA	NA	NA	T	C	T	T	N	T	T	T	T	T	T	C	C	T	T	T	T	C	T	T	T	T	Y	T	T	T	T	T	T	T	T	T	T	T	T	T	N	T	T
S1_4059487	G/T	1	4059487	+	NA	NA	NA	NA	NA	NA	G	G	G	G	G	G	G	G	G	G	G	G	G	K	G	G	G	G	G	G	G	G	G	G	G	T	G	G	G	G	G	G	G	G	G	G	G	G	G
S1_4059498	C/T	1	4059498	+	NA	NA	NA	NA	NA	NA	C	C	C	C	C	C	C	C	C	C	C	C	C	C	C	C	C	T	C	C	C	C	C	C	C	C	C	C	C	C	C	C	C	C	C	C	C	C	C
S1_4059517	T/C	1	4059517	+	NA	NA	NA	NA	NA	NA	T	T	T	T	T	T	Y	Y	T	T	T	T	C	T	T	T	T	T	T	T	T	T	Y	N	T	T	T	T	T	T	T	T	T	T	T	C	T	T	T
S1_4059520	A/G	1	4059520	+	NA	NA	NA	NA	NA	NA	A	A	A	A	A	A	R	R	A	A	A	A	G	A	A	A	A	A	A	A	A	A	R	N	A	A	A	A	A	A	A	A	A	A	A	G	A	A	A
S1_4059527	C/T	1	4059527	+	NA	NA	NA	NA	NA	NA	C	C	C	C	C	C	C	C	C	C	C	T	C	C	C	C	C	C	C	C	C	C	C	C	C	C	C	C	C	C	C	C	C	C	C	C	C	C	C
S1_4060791	G/A	1	4060791	+	NA	NA	NA	NA	NA	NA	G	G	G	G	G	G	G	G	G	A	G	G	G	G	G	G	G	G	G	G	G	G	G	G	G	G	G	G	G	G	G	G	A	G	G	G	G	G	G
S1_4060792	G/A	1	4060792	+	NA	NA	NA	NA	NA	NA	G	G	G	G	G	G	G	G	G	A	G	G	G	G	G	G	G	G	G	G	G	G	G	G	G	G	G	G	G	G	G	G	A	G	G	G	G	G	G
S1_4060793	G/A	1	4060793	+	NA	NA	NA	NA	NA	NA	G	G	G	G	G	G	G	G	G	G	G	G	G	G	G	G	G	G	G	G	G	G	G	G	G	G	G	G	G	G	G	G	G	G	G	G	G	G	G
S1_4060812	G/T	1	4060812	+	NA	NA	NA	NA	NA	NA	G	G	G	G	G	G	G	G	G	G	G	G	G	G	G	G	G	G	G	G	G	G	G	G	G	G	G	G	G	G	G	G	G	G	G	G	G	G	G
S1_4060814	G/T	1	4060814	+	NA	NA	NA	NA	NA	NA	G	G	G	G	G	G	G	G	G	T	G	G	G	T	G	G	G	G	G	G	G	G	G	G	G	G	G	G	G	K	G	G	T	G	G	G	G	G	G
S1_4060816	G/T	1	4060816	+	NA	NA	NA	NA	NA	NA	G	G	G	G	G	G	G	G	G	T	G	G	G	T	G	G	G	G	G	G	G	G	G	G	G	G	G	G	G	K	G	G	T	G	G	G	G	G	G
S1_4060882	G/C	1	4060882	+	NA	NA	NA	NA	NA	NA	G	G	G	G	G	G	G	G	G	C	N	C	G	S	G	G	G	G	G	G	G	G	S	G	G	G	G	G	G	G	G	G	C	G	G	G	G	G	G
S1_4060890	C/T	1	4060890	+	NA	NA	NA	NA	NA	NA	C	C	C	C	C	C	C	C	C	C	C	C	C	C	C	C	C	C	C	C	C	C	C	C	C	C	C	C	C	C	C	C	C	C	C	C	C	C	C
S1_4060911	T/C	1	4060911	+	NA	NA	NA	NA	NA	NA	T	T	T	T	T	T	T	T	T	T	T	T	T	T	T	T	T	T	T	T	T	T	T	T	T	T	T	T	T	T	T	T	T	T	T	T	T	T	T
S1_4062718	C/T	1	4062718	+	NA	NA	NA	NA	NA	NA	C	T	C	T	C	T	C	C	C	T	Y	C	C	T	T	T	T	C	C	T	T	T	T	C	T	C	C	C	T	C	T	C	T	T	C	C	C	T	T
S1_4068285	A/G	1	4068285	+	NA	NA	NA	NA	NA	NA	A	A	A	A	A	A	A	A	A	A	A	G	A	A	A	A	A	A	A	A	A	A	A	A	A	A	A	A	A	A	A	A	A	A	A	A	A	A	A
S1_4068302	C/T	1	4068302	+	NA	NA	NA	NA	NA	NA	C	C	C	C	C	C	C	C	C	C	C	C	C	C	C	C	C	C	C	C	C	C	C	C	C	C	C	C	C	C	C	C	C	C	C	C	C	C	C
S1_4068410	G/A	1	4068410	+	NA	NA	NA	NA	NA	NA	G	G	G	G	G	G	G	G	G	G	G	G	G	G	G	G	G	G	G	G	G	G	G	G	G	G	G	G	G	G	G	G	G	G	G	G	G	G	G
S1_4069263	C/T	1	4069263	+	NA	NA	NA	NA	NA	NA	T	C	T	C	T	C	C	Y	C	C	T	T	C	C	C	C	C	C	T	C	C	C	C	C	C	T	C	C	C	T	C	Y	C	C	Y	T	C	C	C
S1_4069264	G/A	1	4069264	+	NA	NA	NA	NA	NA	NA	G	G	G	G	G	G	G	G	G	G	A	G	G	G	G	G	G	G	G	G	G	G	G	G	G	A	G	G	G	G	G	G	G	G	G	G	G	G	G
S1_4069333	G/A	1	4069333	+	NA	NA	NA	NA	NA	NA	G	G	G	G	G	G	G	G	G	G	G	G	G	G	G	G	G	G	G	G	G	G	G	G	G	G	G	G	G	G	G	G	G	G	G	G	G	G	G
S1_4123198	C/T	1	4123198	+	NA	NA	NA	NA	NA	NA	C	C	C	C	C	C	C	C	C	C	C	C	C	C	C	C	C	C	C	C	C	C	C	C	C	C	C	C	C	C	C	C	C	C	C	C	C	C	C
S1_4123201	A/T	1	4123201	+	NA	NA	NA	NA	NA	NA	A	A	A	A	A	A	W	A	A	A	A	A	A	A	A	A	A	A	A	A	A	A	A	A	A	A	A	A	A	A	A	A	A	A	A	A	A	A	A
S1_4133029	G/C	1	4133029	+	NA	NA	NA	NA	NA	NA	G	G	G	C	G	G	G	G	G	C	G	G	C	C	G	G	G	C	G	C	G	G	C	C	G	G	C	C	G	G	G	G	C	G	G	G	C	G	G
S1_4134049	G/T	1	4134049	+	NA	NA	NA	NA	NA	NA	G	G	G	T	G	G	G	G	G	T	G	G	T	T	G	G	G	G	G	K	G	G	T	G	G	G	G	G	G	G	G	G	T	G	G	G	G	G	G
S1_4137425	G/A	1	4137425	+	NA	NA	NA	NA	NA	NA	G	G	G	A	G	G	G	G	G	N	G	G	G	G	G	G	G	G	G	A	G	G	R	G	G	G	G	G	G	G	G	G	A	G	G	G	G	G	G
S1_4137433	A/C	1	4137433	+	NA	NA	NA	NA	NA	NA	A	A	A	C	A	A	A	A	A	N	A	A	A	A	A	A	A	A	A	C	A	A	M	A	A	A	A	A	A	A	A	A	C	A	A	A	A	A	A
S1_4137446	T/C	1	4137446	+	NA	NA	NA	NA	NA	NA	T	T	T	T	T	T	T	T	T	T	T	T	T	T	T	T	T	C	T	T	T	T	T	C	T	T	C	C	T	T	T	T	T	T	T	N	Y	T	T
S1_4145834	C/A	1	4145834	+	NA	NA	NA	NA	NA	NA	C	C	C	A	C	C	C	C	C	A	C	C	A	A	C	C	C	C	C	A	C	C	C	C	C	C	C	C	C	C	C	C	A	C	C	C	C	C	C
S1_4150350	A/T	1	4150350	+	NA	NA	NA	NA	NA	NA	A	A	A	A	A	A	W	A	A	A	A	A	A	A	A	A	A	A	A	A	A	A	A	A	A	A	A	A	A	A	A	A	A	A	A	A	A	A	A
S1_4150351	G/C	1	4150351	+	NA	NA	NA	NA	NA	NA	G	C	G	G	G	G	G	G	G	G	G	G	G	G	G	G	G	G	G	G	G	G	G	G	G	G	G	G	G	G	G	G	G	G	G	G	G	G	G
S1_4150361	A/G	1	4150361	+	NA	NA	NA	NA	NA	NA	A	A	A	G	A	A	A	A	A	G	A	A	G	G	A	A	A	A	A	G	A	A	G	A	A	A	A	A	A	A	A	A	G	A	A	A	A	A	A
S1_4150448	C/T	1	4150448	+	NA	NA	NA	NA	NA	NA	C	C	C	C	C	C	Y	C	C	C	C	C	C	C	C	C	C	C	C	C	C	C	C	C	C	C	C	C	C	C	C	C	C	C	C	C	C	C	C
S1_4150474	T/C	1	4150474	+	NA	NA	NA	NA	NA	NA	T	T	T	T	T	T	Y	T	T	T	T	T	T	T	T	T	T	T	T	T	T	T	T	T	T	T	T	T	T	T	T	T	T	T	T	T	T	T	T
S1_4150697	G/T	1	4150697	+	NA	NA	NA	NA	NA	NA	G	G	G	T	G	G	G	G	G	T	G	G	T	T	G	G	G	G	G	K	G	G	K	G	G	G	G	G	G	G	G	G	T	G	G	G	G	G	G
S1_4150698	G/A	1	4150698	+	NA	NA	NA	NA	NA	NA	G	G	G	G	G	G	R	G	G	G	G	G	G	G	G	G	G	G	G	G	G	G	G	G	G	G	G	G	G	G	G	G	G	G	G	G	G	G	G
S1_4152266	G/A	1	4152266	+	NA	NA	NA	NA	NA	NA	G	G	G	A	G	G	G	G	G	A	G	G	A	R	G	G	G	G	G	A	G	G	R	G	G	G	G	G	G	G	G	G	A	G	G	G	G	G	G
S1_4152274	T/G	1	4152274	+	NA	NA	NA	NA	NA	NA	T	T	T	G	T	T	T	T	T	G	T	T	G	K	T	T	T	T	T	G	T	T	K	T	T	T	T	T	T	T	T	T	G	T	T	T	T	T	T
S1_4152292	A/G	1	4152292	+	NA	NA	NA	NA	NA	NA	A	A	A	G	A	A	A	A	A	G	A	A	G	R	A	A	A	A	A	G	A	A	R	A	A	A	A	A	A	A	A	A	G	A	A	A	A	A	A
S1_4152333	C/T	1	4152333	+	NA	NA	NA	NA	NA	NA	C	C	C	T	C	C	C	C	C	T	N	C	C	Y	C	C	C	C	C	T	C	C	Y	C	C	C	C	C	C	C	C	C	T	C	C	C	C	C	C
S1_4153225	T/G	1	4153225	+	NA	NA	NA	NA	NA	NA	T	T	T	G	T	T	T	T	T	G	T	T	G	G	T	T	T	T	T	G	T	T	K	T	T	T	T	T	T	T	T	T	G	T	T	T	T	T	T
S1_4163141	C/T	1	4163141	+	NA	NA	NA	NA	NA	NA	C	C	C	T	C	C	C	C	C	T	C	C	T	T	C	C	C	C	C	T	C	C	Y	C	C	C	C	C	C	C	C	C	T	C	C	C	C	C	C
S1_4163146	G/T	1	4163146	+	NA	NA	NA	NA	NA	NA	G	G	G	T	G	G	G	G	G	T	G	G	T	T	G	G	G	G	G	T	G	G	K	G	G	G	G	G	G	G	G	G	T	G	G	G	G	G	G
S1_4163198	G/T	1	4163198	+	NA	NA	NA	NA	NA	NA	G	G	G	G	G	G	G	G	G	G	G	G	T	G	G	G	G	G	G	G	G	G	G	G	G	G	G	G	G	G	G	G	G	G	G	G	G	G	G
S1_4163236	G/A	1	4163236	+	NA	NA	NA	NA	NA	NA	G	G	G	G	G	G	G	G	G	G	G	G	G	G	G	G	G	G	G	G	G	G	G	G	G	G	G	G	G	G	G	G	G	G	G	G	G	G	G
S1_4173183	C/A	1	4173183	+	NA	NA	NA	NA	NA	NA	C	C	C	C	C	C	C	C	C	C	C	C	C	C	C	C	C	A	C	C	C	C	C	N	C	C	A	A	C	C	C	C	C	C	C	C	A	C	C
S1_4173199	T/G	1	4173199	+	NA	NA	NA	NA	NA	NA	T	T	T	G	T	T	T	T	T	G	N	T	T	G	T	T	T	T	T	K	T	T	G	T	T	T	T	T	T	T	T	T	G	T	T	T	T	T	T
S1_4173235	C/T	1	4173235	+	NA	NA	NA	NA	NA	NA	C	C	C	T	C	C	C	C	C	T	N	C	N	T	C	C	C	C	C	Y	C	C	T	C	C	C	C	C	C	C	C	C	T	C	C	C	C	C	C
S1_4178353	A/G	1	4178353	+	NA	NA	NA	NA	NA	NA	A	A	A	N	A	A	A	A	A	A	A	A	A	A	A	A	A	G	A	A	A	A	A	G	A	A	G	G	A	A	A	A	A	A	A	A	G	A	A
S1_4178475	C/T	1	4178475	+	NA	NA	NA	NA	NA	NA	C	C	C	C	C	C	Y	C	C	C	C	C	C	C	C	C	C	C	C	C	C	C	C	C	C	C	C	C	C	C	C	C	C	C	C	C	C	C	C
S1_4187083	T/C	1	4187083	+	NA	NA	NA	NA	NA	NA	T	T	T	C	T	T	T	T	T	C	T	T	T	C	T	T	T	T	T	C	T	T	Y	T	T	T	T	T	T	T	T	T	C	T	T	T	T	T	T
S1_4187111	C/T	1	4187111	+	NA	NA	NA	NA	NA	NA	C	C	C	T	C	C	C	C	C	T	C	C	C	T	C	C	C	C	C	T	C	C	Y	C	C	C	C	C	C	C	C	C	T	C	C	C	C	C	C
S1_4187113	A/G	1	4187113	+	NA	NA	NA	NA	NA	NA	A	A	A	G	A	A	A	A	A	G	A	A	A	G	A	A	A	A	A	G	A	A	R	A	A	A	A	A	A	A	A	A	G	A	A	A	A	A	A
S1_4187136	C/T	1	4187136	+	NA	NA	NA	NA	NA	NA	C	C	C	C	C	C	C	C	C	C	C	C	C	C	C	C	C	C	C	C	C	C	C	C	C	C	C	C	C	C	C	C	C	C	C	C	C	C	C
S1_4187147	A/G	1	4187147	+	NA	NA	NA	NA	NA	NA	A	A	A	G	A	A	A	A	A	G	A	A	G	G	A	A	A	R	A	G	A	A	G	A	R	A	A	A	A	A	A	A	G	A	A	A	A	A	A
S1_4187186	T/C	1	4187186	+	NA	NA	NA	NA	NA	NA	T	T	N	C	T	T	T	T	T	C	T	T	C	C	T	T	T	C	T	C	T	T	Y	C	T	T	C	C	T	T	T	T	C	T	T	T	C	T	T
S1_4187241	C/G	1	4187241	+	NA	NA	NA	NA	NA	NA	C	C	N	G	C	C	C	C	C	G	C	C	G	G	C	C	C	C	C	G	C	C	S	C	C	C	C	C	C	C	C	C	G	C	C	C	C	C	C
S1_4187244	G/A	1	4187244	+	NA	NA	NA	NA	NA	NA	G	G	N	A	G	G	G	G	G	A	G	G	A	A	G	G	G	G	G	R	G	G	R	G	G	G	G	G	G	G	G	G	A	G	G	G	G	G	G
S1_4187348	G/A	1	4187348	+	NA	NA	NA	NA	NA	NA	G	G	G	A	G	G	G	G	G	A	G	G	A	A	G	G	G	G	G	A	G	G	R	G	G	G	G	G	G	G	G	G	A	G	G	G	G	G	G
S1_4187350	G/T	1	4187350	+	NA	NA	NA	NA	NA	NA	G	G	G	T	G	G	G	G	G	T	G	G	T	T	G	G	G	G	G	T	G	G	K	G	G	G	G	G	G	G	G	G	T	G	G	G	G	G	G
S1_4187467	A/G	1	4187467	+	NA	NA	NA	NA	NA	NA	A	A	A	A	A	A	R	A	A	A	A	A	A	A	A	A	A	A	A	A	A	A	A	A	A	A	A	A	A	A	A	A	A	A	A	A	A	A	A
S1_4188285	T/G	1	4188285	+	NA	NA	NA	NA	NA	NA	T	T	T	T	T	T	T	T	T	T	T	T	G	T	T	T	T	T	T	T	T	T	T	T	T	T	T	T	T	T	T	T	T	T	T	T	T	T	T
S1_4188364	C/G	1	4188364	+	NA	NA	NA	NA	NA	NA	C	C	C	C	C	C	S	C	C	C	C	C	C	C	C	C	C	C	C	C	C	C	C	C	C	C	C	C	C	C	C	C	C	C	C	C	C	C	C
S1_4189392	C/T	1	4189392	+	NA	NA	NA	NA	NA	NA	C	C	C	N	C	C	Y	C	C	C	C	C	C	C	C	C	C	C	C	C	C	C	C	C	C	C	C	C	C	C	C	C	C	C	C	C	C	C	C
S1_4189599	C/T	1	4189599	+	NA	NA	NA	NA	NA	NA	C	C	N	C	C	C	C	C	C	C	C	C	C	C	C	C	C	C	C	C	C	C	C	C	C	C	C	C	C	C	C	C	C	C	C	C	C	C	C
S1_4211163	G/A	1	4211163	+	NA	NA	NA	NA	NA	NA	G	G	G	G	G	G	G	G	G	G	G	G	G	G	G	G	G	G	G	G	G	G	G	G	G	G	G	G	G	G	G	G	G	G	G	G	G	G	G
S1_4211185	C/T	1	4211185	+	NA	NA	NA	NA	NA	NA	C	C	C	C	C	C	Y	C	C	C	C	C	T	C	C	C	C	C	C	C	C	C	C	C	C	C	C	C	C	C	C	C	C	C	C	C	C	C	C
S1_4241865	C/G	1	4241865	+	NA	NA	NA	NA	NA	NA	C	C	C	C	C	C	C	C	C	C	C	C	C	C	C	C	C	C	C	C	C	C	C	C	C	C	C	C	C	C	C	C	C	C	C	C	C	C	C
S1_4241885	A/C	1	4241885	+	NA	NA	NA	NA	NA	NA	A	A	A	A	N	A	M	A	N	A	N	M	A	A	A	A	A	A	A	C	A	A	M	C	A	A	A	C	A	A	A	A	A	A	A	A	N	A	A
S1_4241958	C/T	1	4241958	+	NA	NA	NA	NA	NA	NA	C	C	C	C	C	C	C	C	C	C	C	C	T	C	C	C	C	C	C	C	C	C	C	C	C	C	C	C	C	C	C	C	C	C	C	C	C	C	C
S1_4242042	C/G	1	4242042	+	NA	NA	NA	NA	NA	NA	C	C	C	C	C	C	C	C	C	C	C	C	C	C	C	C	C	C	C	C	C	C	C	C	C	C	C	C	C	C	C	C	C	C	C	C	C	C	C
S1_4242046	C/G	1	4242046	+	NA	NA	NA	NA	NA	NA	C	C	C	C	C	C	C	C	C	C	C	C	C	C	C	C	C	C	C	C	C	C	C	C	C	C	C	C	C	C	C	C	C	C	C	C	C	C	C
S1_4242048	A/T	1	4242048	+	NA	NA	NA	NA	NA	NA	A	A	A	A	A	A	A	A	A	A	A	A	A	A	A	A	A	A	A	A	A	A	A	A	A	A	A	A	A	A	A	A	A	A	A	A	A	A	A
S1_4243126	A/T	1	4243126	+	NA	NA	NA	NA	NA	NA	T	A	T	T	W	T	A	T	A	T	T	A	A	T	T	T	T	A	T	T	T	T	T	A	T	A	A	A	T	A	T	N	T	T	T	T	A	T	T
S1_4244336	T/G	1	4244336	+	NA	NA	NA	NA	NA	NA	T	T	T	N	T	T	T	T	T	T	T	T	T	T	T	T	T	T	T	T	T	T	T	T	T	T	T	T	T	T	T	T	T	T	T	T	T	T	T
S1_4244389	A/G	1	4244389	+	NA	NA	NA	NA	NA	NA	A	A	A	N	A	A	A	A	A	A	A	A	A	A	A	A	A	A	A	A	A	A	A	A	A	A	A	A	A	A	A	A	A	A	N	A	A	A	A
S1_4246258	G/A	1	4246258	+	NA	NA	NA	NA	NA	NA	G	G	G	G	G	G	G	G	G	G	A	G	G	G	G	G	G	A	G	G	G	G	G	G	G	G	G	G	G	G	G	A	G	G	G	G	G	G	G
S1_4246263	A/T	1	4246263	+	NA	NA	NA	NA	NA	NA	A	A	A	A	A	A	A	A	A	A	A	A	A	A	A	A	A	T	A	A	A	A	A	A	A	A	A	A	A	A	A	A	A	A	A	A	A	A	A
S1_4246279	C/T	1	4246279	+	NA	NA	NA	NA	NA	NA	C	C	C	C	C	C	C	C	C	C	C	C	T	C	C	C	C	C	C	C	C	C	C	C	C	C	C	C	C	C	C	C	C	C	C	C	C	C	C
S1_4246332	T/C	1	4246332	+	NA	NA	NA	NA	NA	NA	T	T	T	T	T	T	T	T	T	T	T	T	T	T	T	T	T	T	T	T	T	T	T	T	T	T	T	T	T	T	T	T	T	T	T	T	T	T	T
S1_4246333	G/T	1	4246333	+	NA	NA	NA	NA	NA	NA	G	G	G	G	G	G	G	G	G	G	G	G	G	G	G	G	G	G	G	G	G	G	G	G	G	G	G	G	G	G	G	G	G	G	G	G	G	G	G
S1_4246347	C/A	1	4246347	+	NA	NA	NA	NA	NA	NA	C	C	C	C	C	C	C	C	C	C	C	C	C	C	C	C	C	C	C	C	C	C	C	C	C	C	C	C	C	C	C	C	C	C	C	C	C	C	C
S1_4247419	C/G	1	4247419	+	NA	NA	NA	NA	NA	NA	C	C	C	C	C	C	C	C	C	C	C	C	G	C	C	C	C	C	C	C	C	C	C	C	C	C	C	C	C	C	C	C	C	C	C	C	C	C	C
S1_4247420	A/G	1	4247420	+	NA	NA	NA	NA	NA	NA	A	A	A	A	A	A	A	A	A	A	A	A	G	A	A	A	A	A	A	A	A	A	A	A	A	A	A	A	A	A	A	A	A	A	A	A	A	A	A
S1_4247422	T/A	1	4247422	+	NA	NA	NA	NA	NA	NA	T	T	T	T	T	T	T	T	T	T	T	T	A	T	T	T	T	T	T	T	T	T	T	T	T	T	T	T	T	T	T	T	T	T	T	T	T	T	T
S1_4247435	G/A	1	4247435	+	NA	NA	NA	NA	NA	NA	A	G	A	A	A	A	G	G	G	A	G	G	A	G	A	A	A	G	A	G	A	A	G	G	A	G	G	G	A	A	A	G	A	A	A	A	R	A	A
S1_4247464	A/G	1	4247464	+	NA	NA	NA	NA	NA	NA	A	A	A	A	A	A	A	A	A	A	A	A	G	A	A	A	A	A	A	A	A	A	A	A	A	A	A	A	A	A	A	A	A	A	A	A	A	A	A
S1_4247531	G/A	1	4247531	+	NA	NA	NA	NA	NA	NA	G	G	A	G	A	G	G	R	N	G	R	G	G	G	G	G	G	G	G	G	G	G	G	A	G	G	A	A	G	A	G	G	G	G	G	G	A	G	G
S1_4250414	G/A	1	4250414	+	NA	NA	NA	NA	NA	NA	G	G	G	G	G	G	G	G	G	G	G	G	G	G	G	G	G	G	G	G	G	G	G	R	G	G	R	A	G	G	G	G	G	G	G	G	R	G	G
S1_4251025	T/C	1	4251025	+	NA	NA	NA	NA	NA	NA	T	T	T	T	T	T	T	T	T	T	T	T	T	T	T	T	T	T	T	T	T	T	T	Y	T	T	C	C	T	T	T	T	T	T	T	T	C	T	T
S1_4251035	A/G	1	4251035	+	NA	NA	NA	NA	NA	NA	A	A	A	A	A	A	A	A	A	A	A	A	A	A	A	A	A	A	A	A	A	A	A	R	A	A	G	G	A	A	A	A	A	A	A	A	G	A	A
S1_4288379	C/T	1	4288379	+	NA	NA	NA	NA	NA	NA	C	C	C	C	C	C	C	C	C	C	C	C	T	C	C	C	C	C	C	C	C	C	C	C	C	C	C	C	C	C	C	C	C	C	C	C	C	C	C
S1_4288388	C/T	1	4288388	+	NA	NA	NA	NA	NA	NA	C	C	C	C	C	C	C	C	C	C	C	C	T	C	C	C	C	C	C	C	C	C	C	C	C	C	C	C	C	C	C	C	C	C	C	C	C	C	C
S1_4290135	C/T	1	4290135	+	NA	NA	NA	NA	NA	NA	C	C	C	C	C	C	C	C	Y	C	C	C	C	C	C	C	C	C	C	C	C	C	C	C	C	C	C	C	C	C	C	C	C	C	C	C	C	C	C
S1_4292194	A/T	1	4292194	+	NA	NA	NA	NA	NA	NA	A	A	A	A	A	A	A	W	W	A	A	A	A	T	A	A	A	A	A	T	A	A	T	T	A	A	T	T	A	A	A	A	A	A	A	A	A	A	A
S1_4292208	T/C	1	4292208	+	NA	NA	NA	NA	NA	NA	T	T	T	T	T	T	T	T	T	T	T	T	T	T	T	T	T	T	T	T	T	T	T	T	T	T	T	T	T	T	T	T	T	T	T	T	T	T	T
S1_4305653	C/T	1	4305653	+	NA	NA	NA	NA	NA	NA	C	T	C	T	C	C	N	C	T	C	T	C	C	C	C	C	C	C	C	C	C	C	C	C	C	T	C	C	C	C	C	T	C	C	C	C	C	C	C
S1_4305828	A/G	1	4305828	+	NA	NA	NA	NA	NA	NA	A	A	A	A	A	A	A	A	A	A	A	A	A	A	A	A	A	A	A	A	A	A	A	A	A	A	R	A	A	G	A	A	A	A	A	A	R	A	A
S1_4305845	C/A	1	4305845	+	NA	NA	NA	NA	NA	NA	C	C	C	C	C	C	C	C	C	C	C	C	C	C	C	C	C	C	C	C	C	C	C	C	C	C	M	C	C	A	C	C	C	C	C	C	M	C	C
S1_4305851	G/A	1	4305851	+	NA	NA	NA	NA	NA	NA	G	A	G	A	G	G	A	G	A	G	R	A	G	G	G	G	G	G	G	G	G	G	G	G	G	A	G	G	G	G	G	A	G	G	G	G	G	G	G
S1_4305886	G/T	1	4305886	+	NA	NA	NA	NA	NA	NA	G	G	N	G	N	T	G	G	G	G	G	G	N	T	T	T	T	G	G	T	T	T	T	T	T	G	T	T	T	G	T	N	G	T	G	T	N	T	T
S1_4305933	C/T	1	4305933	+	NA	NA	NA	NA	NA	NA	C	C	N	C	C	C	C	T	C	C	C	C	C	C	C	C	C	T	C	C	C	C	C	C	C	C	C	C	C	C	C	C	C	C	C	C	N	C	C
S1_4305935	G/A	1	4305935	+	NA	NA	NA	NA	NA	NA	G	G	N	G	G	G	G	A	G	G	G	G	G	G	G	G	G	A	G	G	G	G	G	G	G	G	G	G	G	G	G	G	G	G	G	G	G	G	G
S1_4306045	G/C	1	4306045	+	NA	NA	NA	NA	NA	NA	C	G	C	G	G	G	G	G	G	C	G	G	C	G	G	G	G	G	C	G	G	G	G	G	G	G	G	G	G	G	G	G	C	G	C	G	G	G	G
S1_4306088	T/G	1	4306088	+	NA	NA	NA	NA	NA	NA	T	T	T	N	T	T	T	T	T	T	T	T	T	T	T	T	T	G	G	T	T	T	T	T	T	T	K	T	T	T	T	T	T	T	N	T	T	T	T
S1_4306265	G/A	1	4306265	+	NA	NA	NA	NA	NA	NA	G	G	G	G	G	G	G	G	G	G	G	G	G	G	G	G	G	G	G	G	G	G	G	R	G	G	G	A	G	G	G	G	G	G	G	G	G	G	G
S1_4306269	G/A	1	4306269	+	NA	NA	NA	NA	NA	NA	G	A	G	A	A	G	A	G	A	G	R	G	G	G	G	G	G	G	G	G	G	G	G	R	G	A	R	G	G	A	G	A	G	G	G	G	A	G	G
S1_4306766	G/T	1	4306766	+	NA	NA	NA	NA	NA	NA	G	G	G	G	G	G	G	G	G	G	G	G	G	G	G	G	G	G	G	G	G	G	G	G	G	G	G	G	G	G	G	G	G	G	G	G	G	G	G
S1_4306819	T/C	1	4306819	+	NA	NA	NA	NA	NA	NA	T	T	T	T	C	C	T	Y	C	T	T	C	T	C	C	C	C	T	T	C	C	C	C	Y	C	T	C	C	C	C	C	T	T	C	T	C	C	C	C
S1_4306966	T/C	1	4306966	+	NA	NA	NA	NA	NA	NA	T	T	T	T	C	T	T	T	T	T	T	T	C	T	T	T	T	T	T	T	T	T	T	T	T	T	T	T	T	N	T	T	T	T	T	T	C	T	T
S1_4306984	C/T	1	4306984	+	NA	NA	NA	NA	NA	NA	C	C	C	C	C	C	C	C	C	C	C	T	C	C	C	C	C	C	C	C	C	C	C	C	C	C	C	C	C	C	C	C	C	C	C	C	C	C	C
S1_4306991	G/A	1	4306991	+	NA	NA	NA	NA	NA	NA	A	A	A	A	G	G	N	A	A	A	G	G	G	G	G	G	G	G	A	G	G	G	G	G	G	A	G	G	G	N	G	N	A	G	A	R	G	G	G
S1_4307449	C/G	1	4307449	+	NA	NA	NA	NA	NA	NA	C	C	C	C	C	C	C	C	C	C	C	C	C	C	C	C	C	C	C	C	C	C	C	G	C	C	S	G	C	C	C	C	C	C	C	C	C	C	C
S1_4309213	G/A	1	4309213	+	NA	NA	NA	NA	NA	NA	G	G	G	G	R	G	G	G	R	G	G	G	G	G	G	G	G	G	G	G	G	G	G	G	G	G	G	A	G	A	G	G	G	G	G	G	G	G	G
S1_4312537	T/C	1	4312537	+	NA	NA	NA	NA	NA	NA	C	C	C	C	T	T	Y	N	T	C	C	N	C	T	T	T	T	T	C	T	T	T	T	T	T	C	N	T	T	T	T	N	C	T	C	T	C	T	T
S1_4312553	T/C	1	4312553	+	NA	NA	NA	NA	NA	NA	T	T	T	T	T	T	T	N	Y	T	T	T	T	T	T	T	T	T	T	T	T	T	T	T	T	T	T	T	T	T	T	T	T	T	T	T	T	T	T
S1_4356080	T/C	1	4356080	+	NA	NA	NA	NA	NA	NA	T	T	T	T	T	T	T	T	T	T	T	T	C	T	T	T	T	C	T	T	T	T	T	T	T	T	T	N	T	T	T	T	T	T	T	T	T	T	T
S1_4356328	T/A	1	4356328	+	NA	NA	NA	NA	NA	NA	T	T	T	T	T	T	T	T	T	T	T	N	T	T	T	T	T	T	T	T	T	T	T	T	T	T	T	T	T	T	T	T	T	T	T	T	T	T	T
S1_4356333	T/A	1	4356333	+	NA	NA	NA	NA	NA	NA	T	T	T	T	A	T	T	A	T	T	T	N	T	T	T	T	T	T	T	T	T	T	T	T	T	T	T	T	T	A	T	T	T	T	T	T	T	T	T
S1_4357003	G/A	1	4357003	+	NA	NA	NA	NA	NA	NA	G	G	G	G	A	G	G	G	G	G	G	G	G	G	G	G	G	G	G	G	G	G	G	G	G	G	G	G	G	G	G	G	G	G	G	G	G	G	G
S1_4357244	C/T	1	4357244	+	NA	NA	NA	NA	NA	NA	C	C	C	C	C	C	C	C	N	C	C	C	C	C	C	C	C	C	C	C	C	C	C	C	C	C	C	C	C	C	C	C	C	C	C	C	C	C	C
S1_4357334	T/A	1	4357334	+	NA	NA	NA	NA	NA	NA	T	T	T	T	T	T	T	T	T	T	T	T	A	T	T	T	T	T	T	T	T	T	T	T	T	T	T	T	T	T	T	T	T	T	T	T	T	T	T
S1_4358612	T/G	1	4358612	+	NA	NA	NA	NA	NA	NA	T	T	T	T	T	T	T	T	T	T	T	T	T	T	T	T	T	T	T	T	T	T	T	T	T	T	T	T	T	T	T	T	T	T	T	T	T	T	T
S1_4358623	G/T	1	4358623	+	NA	NA	NA	NA	NA	NA	G	G	G	G	G	G	G	T	G	G	T	G	K	G	G	G	G	G	G	G	G	G	G	G	G	G	G	G	G	G	G	G	G	G	G	G	G	G	G
S1_4358658	C/G	1	4358658	+	NA	NA	NA	NA	NA	NA	C	C	C	C	C	C	C	C	C	C	C	C	C	C	C	C	C	C	C	C	C	C	C	C	C	C	C	C	C	C	C	C	C	C	C	C	C	C	C
S1_4358664	C/A	1	4358664	+	NA	NA	NA	NA	NA	NA	C	C	C	A	C	A	C	C	C	A	C	A	C	A	A	A	A	A	C	C	A	A	N	C	A	C	C	C	A	C	A	C	A	A	A	C	C	A	A
S1_4358668	T/A	1	4358668	+	NA	NA	NA	NA	NA	NA	T	T	T	T	T	T	T	A	T	T	T	T	T	T	T	T	T	T	T	T	T	T	T	T	T	T	T	T	T	T	T	T	T	T	T	T	T	T	T
S1_4358670	C/G	1	4358670	+	NA	NA	NA	NA	NA	NA	C	C	C	C	C	C	C	G	C	C	C	C	C	C	C	C	C	C	C	C	C	C	C	C	C	C	C	C	C	C	C	C	C	C	C	C	C	C	C
S1_4358672	G/T	1	4358672	+	NA	NA	NA	NA	NA	NA	G	G	G	G	G	G	G	T	G	G	G	G	G	G	G	G	G	G	G	G	G	G	G	G	G	G	G	G	G	G	G	G	G	G	G	G	G	G	G
S1_4358773	C/G	1	4358773	+	NA	NA	NA	NA	NA	NA	C	C	C	C	C	C	C	C	C	C	C	C	C	C	C	C	C	C	C	C	C	C	C	C	C	C	C	C	C	C	C	C	C	C	C	C	C	C	C
S1_4358775	C/G	1	4358775	+	NA	NA	NA	NA	NA	NA	C	C	C	C	C	C	C	C	C	C	C	C	C	C	C	C	C	C	C	C	C	C	C	C	C	C	C	C	C	C	C	C	C	C	C	C	C	C	C
S1_4358776	G/T	1	4358776	+	NA	NA	NA	NA	NA	NA	G	G	G	T	K	G	G	G	G	T	G	G	G	G	G	G	G	G	G	G	G	G	G	G	G	G	G	G	G	G	G	G	T	G	G	G	G	G	G
S1_4358782	A/T	1	4358782	+	NA	NA	NA	NA	NA	NA	A	A	A	A	A	A	A	A	A	A	A	A	A	A	A	A	A	A	A	A	A	A	A	W	A	A	A	T	A	A	W	A	A	A	A	A	A	A	A
S1_4358833	C/A	1	4358833	+	NA	NA	NA	NA	NA	NA	C	C	C	A	C	C	C	C	C	A	C	A	A	C	C	C	C	C	C	C	C	C	C	C	C	C	C	C	C	C	C	C	A	C	C	C	C	C	C
S1_4358842	G/T	1	4358842	+	NA	NA	NA	NA	NA	NA	G	G	G	G	G	G	G	G	G	G	G	G	G	G	G	G	G	G	G	G	G	G	G	G	G	G	G	G	G	K	G	G	G	G	G	G	G	G	G
S1_4358887	G/A	1	4358887	+	NA	NA	NA	NA	NA	NA	G	G	G	G	G	G	G	G	G	G	G	G	G	G	G	G	G	G	G	G	G	G	G	G	G	G	G	G	G	G	G	G	G	G	G	G	G	G	G
S1_4358890	C/T	1	4358890	+	NA	NA	NA	NA	NA	NA	C	C	C	C	C	C	C	C	C	C	C	C	C	C	C	C	C	C	C	C	C	C	C	C	C	C	C	C	C	C	C	C	C	C	C	C	C	C	C
S1_4358893	A/G	1	4358893	+	NA	NA	NA	NA	NA	NA	A	A	A	A	A	A	A	A	A	A	A	A	A	A	A	A	A	A	A	A	A	A	A	A	A	A	A	A	A	A	A	A	A	A	A	A	A	A	A
S1_4358918	A/G	1	4358918	+	NA	NA	NA	NA	NA	NA	A	A	A	G	A	A	A	A	A	G	A	A	G	A	A	A	A	A	A	A	A	A	A	N	A	A	A	G	A	A	A	A	G	A	A	A	A	A	A
S1_4358922	T/A	1	4358922	+	NA	NA	NA	NA	NA	NA	T	T	T	T	T	T	T	T	T	T	T	T	T	T	T	T	T	T	T	T	T	T	T	T	T	T	T	T	T	T	T	T	T	T	T	T	T	T	T
S1_4359301	C/G	1	4359301	+	NA	NA	NA	NA	NA	NA	C	N	N	N	N	C	C	C	C	C	C	C	C	C	C	C	C	C	C	C	C	C	C	C	C	C	C	C	C	C	C	C	G	C	C	C	C	C	C
S1_4359334	T/C	1	4359334	+	NA	NA	NA	NA	NA	NA	T	N	N	N	T	T	T	T	T	T	T	T	T	T	T	T	T	T	T	T	T	T	T	T	T	T	T	T	T	T	T	T	T	T	T	T	T	T	T
S1_4417654	G/A	1	4417654	+	NA	NA	NA	NA	NA	NA	G	G	G	G	G	G	G	G	G	G	G	G	G	G	G	G	G	G	G	G	G	G	G	G	G	G	G	G	G	G	G	G	G	G	G	G	G	G	G
S1_4417673	G/A	1	4417673	+	NA	NA	NA	NA	NA	NA	G	G	G	G	G	G	G	G	G	G	G	G	G	G	G	G	G	G	G	G	G	G	G	G	G	G	G	G	G	G	G	G	R	G	G	G	G	G	G
S1_4445268	G/A	1	4445268	+	NA	NA	NA	NA	NA	NA	G	G	N	G	G	G	G	G	G	G	G	G	G	G	G	G	G	G	G	G	G	G	G	G	G	G	G	G	G	G	G	G	G	G	G	G	G	G	G
S1_4446759	T/C	1	4446759	+	NA	NA	NA	NA	NA	NA	T	T	T	T	T	T	Y	Y	C	T	T	T	T	Y	T	T	T	C	C	C	T	T	T	C	T	C	T	T	T	C	T	T	T	T	C	C	C	T	T
S1_4446829	G/T	1	4446829	+	NA	NA	NA	NA	NA	NA	T	G	K	K	G	G	G	G	G	T	G	K	T	G	G	G	G	G	G	G	G	G	T	G	G	G	K	K	G	G	G	G	K	G	G	N	G	G	G
S1_4446832	A/G	1	4446832	+	NA	NA	NA	NA	NA	NA	A	A	A	R	A	A	A	G	N	A	A	A	A	A	A	A	A	G	G	G	A	A	A	N	A	A	A	A	A	A	A	A	A	A	G	G	G	A	A
S1_4446833	C/G	1	4446833	+	NA	NA	NA	NA	NA	NA	C	C	C	S	C	C	C	G	C	C	C	C	C	C	C	C	C	G	G	G	C	C	C	N	C	C	C	C	C	C	C	C	C	C	G	S	G	C	C
S1_4446840	T/G	1	4446840	+	NA	NA	NA	NA	NA	NA	G	T	G	G	T	T	T	T	T	G	T	G	G	T	T	T	T	T	T	T	T	T	G	N	T	T	G	G	T	T	T	T	G	T	T	G	T	T	T
S1_4446849	T/C	1	4446849	+	NA	NA	NA	NA	NA	NA	C	T	C	C	T	T	T	T	T	C	T	C	C	T	T	T	T	T	T	T	T	T	C	N	T	T	C	C	T	T	T	T	C	T	T	C	T	T	T
S1_4446977	A/G	1	4446977	+	NA	NA	NA	NA	NA	NA	A	A	A	A	A	A	A	A	A	A	A	A	A	A	A	A	A	A	A	A	A	A	A	A	A	A	A	A	A	A	A	A	A	A	A	A	A	A	A
S1_4446999	G/C	1	4446999	+	NA	NA	NA	NA	NA	NA	G	G	G	G	G	G	S	G	G	G	S	G	G	G	G	G	G	G	G	G	G	G	G	G	G	C	G	G	G	N	G	G	G	G	G	G	G	G	G
S1_4447012	C/T	1	4447012	+	NA	NA	NA	NA	NA	NA	C	C	C	C	C	C	C	C	C	C	C	C	C	C	C	C	C	C	C	C	C	C	C	C	C	C	C	C	C	C	C	C	C	C	C	C	C	C	C
S1_4451051	C/G	1	4451051	+	NA	NA	NA	NA	NA	NA	C	C	G	G	C	C	C	C	C	C	N	C	C	S	C	C	C	G	G	C	C	C	C	S	C	C	C	C	C	C	C	C	C	C	G	C	C	C	C
S1_4452087	G/A	1	4452087	+	NA	NA	NA	NA	NA	NA	G	G	G	G	G	G	G	G	G	G	G	G	G	G	G	G	G	G	G	G	G	G	G	G	G	G	G	G	G	G	G	G	G	G	G	G	G	G	G
S1_4452126	G/A	1	4452126	+	NA	NA	NA	NA	NA	NA	A	G	G	G	G	G	G	A	G	G	G	G	G	G	G	G	G	G	G	A	G	G	A	G	G	A	A	A	G	G	G	G	G	G	G	G	R	G	G
S1_4452312	T/A	1	4452312	+	NA	NA	NA	NA	NA	NA	A	T	A	T	T	T	A	A	T	A	T	A	A	T	T	T	T	T	T	T	T	T	A	T	T	A	A	A	T	W	T	T	A	T	T	T	T	T	T
S1_4452378	G/A	1	4452378	+	NA	NA	NA	NA	NA	NA	G	A	G	A	A	A	R	G	G	G	A	G	G	A	A	A	A	G	G	A	A	A	G	G	A	G	G	G	A	A	A	A	G	A	A	A	N	A	A
S1_4452385	G/T	1	4452385	+	NA	NA	NA	NA	NA	NA	G	G	G	G	G	G	G	G	G	G	G	G	G	G	G	G	G	G	G	G	G	G	G	G	G	G	G	G	G	G	G	G	G	G	G	G	G	G	G
S1_4453150	C/T	1	4453150	+	NA	NA	NA	NA	NA	NA	C	C	C	C	C	C	C	Y	C	C	C	N	T	C	C	C	C	C	C	C	C	C	C	C	C	C	C	C	C	N	C	C	C	C	C	C	C	C	C
S1_4453166	G/C	1	4453166	+	NA	NA	NA	NA	NA	NA	G	G	C	G	G	G	C	G	G	C	G	G	G	G	G	G	G	G	G	G	G	G	C	G	G	C	G	G	G	G	G	G	C	G	G	G	N	G	G
S1_4453183	G/C	1	4453183	+	NA	NA	NA	NA	NA	NA	G	G	G	G	G	G	G	S	G	G	G	N	C	G	G	G	G	G	G	G	G	G	G	G	G	G	G	G	G	N	G	G	G	G	G	G	G	G	G
S1_4453275	G/C	1	4453275	+	NA	NA	NA	NA	NA	NA	C	G	G	C	G	G	G	G	G	G	C	C	G	G	G	G	G	C	C	N	G	G	G	C	G	G	G	G	G	S	G	G	G	G	C	N	G	G	G
S1_4453277	A/G	1	4453277	+	NA	NA	NA	NA	NA	NA	G	A	A	G	A	A	A	A	A	A	G	G	A	A	A	A	A	G	G	N	A	A	A	G	A	A	A	A	A	R	A	A	A	A	G	N	A	A	A
S1_4453314	G/C	1	4453314	+	NA	NA	NA	NA	NA	NA	G	G	C	G	G	G	C	G	G	G	G	G	G	G	G	G	G	G	G	G	G	G	G	G	G	C	G	G	G	G	G	G	G	G	G	G	G	G	G
S1_4453369	A/T	1	4453369	+	NA	NA	NA	NA	NA	NA	A	A	A	A	A	A	A	A	A	A	A	A	A	A	A	A	A	A	A	A	A	A	A	A	A	A	T	T	A	A	A	A	A	A	A	A	A	A	A
S1_4453385	T/A	1	4453385	+	NA	NA	NA	NA	NA	NA	T	T	T	T	T	T	T	T	T	T	T	T	T	T	T	T	T	T	T	T	T	T	T	T	T	T	A	A	T	T	T	T	T	T	T	T	T	T	T
S1_4453412	T/C	1	4453412	+	NA	NA	NA	NA	NA	NA	T	T	T	T	T	T	T	C	T	T	T	C	C	T	T	T	T	T	T	T	T	T	T	T	T	T	T	T	T	Y	T	T	T	T	T	T	C	T	T
S1_4453445	G/A	1	4453445	+	NA	NA	NA	NA	NA	NA	G	G	G	A	G	G	G	G	G	G	G	G	G	G	G	G	G	R	A	G	G	G	G	G	G	G	G	G	G	G	G	G	G	G	A	G	G	G	G
S1_4453485	G/T	1	4453485	+	NA	NA	NA	NA	NA	NA	G	G	G	G	G	G	G	G	G	G	G	G	G	G	G	G	G	G	G	G	G	G	G	G	G	G	G	G	G	G	G	G	G	G	G	G	G	G	G
S1_4453491	C/A	1	4453491	+	NA	NA	NA	NA	NA	NA	C	C	C	C	C	C	C	C	C	C	C	C	C	C	C	C	C	C	C	C	C	C	C	C	C	C	C	C	C	C	C	C	C	C	C	C	C	C	C
S1_4511708	A/G	1	4511708	+	NA	NA	NA	NA	NA	NA	A	A	A	A	A	A	A	A	A	A	A	A	A	A	A	A	A	A	A	A	A	A	A	A	A	A	A	A	A	A	A	A	A	A	A	A	A	A	A
S1_4511808	C/G	1	4511808	+	NA	NA	NA	NA	NA	NA	S	N	N	N	N	C	G	C	C	G	N	C	G	S	N	N	N	C	G	N	N	N	G	G	G	G	S	N	N	C	G	N	N	N	G	G	C	N	N
S1_4511822	C/T	1	4511822	+	NA	NA	NA	NA	NA	NA	Y	N	N	N	N	C	T	C	C	T	N	C	T	Y	N	N	N	C	T	N	N	N	T	T	T	T	Y	N	N	C	T	N	N	N	T	T	C	N	N
S1_4511863	C/A	1	4511863	+	NA	NA	NA	NA	NA	NA	C	A	A	C	M	A	A	C	C	A	C	C	A	A	A	A	A	C	C	C	A	A	A	C	A	A	C	A	A	N	A	A	A	A	C	A	C	A	A
S1_4512294	C/G	1	4512294	+	NA	NA	NA	NA	NA	NA	C	C	C	G	G	C	C	C	N	C	C	C	C	C	C	C	C	C	G	C	C	C	C	C	C	C	G	C	C	C	C	C	C	N	G	C	C	C	C
S1_4512295	C/A	1	4512295	+	NA	NA	NA	NA	NA	NA	C	C	C	A	A	C	C	C	N	C	C	C	C	C	C	C	C	C	A	C	C	C	C	C	C	C	A	C	C	C	C	C	C	N	A	C	C	C	C
S1_4512296	C/T	1	4512296	+	NA	NA	NA	NA	NA	NA	C	C	N	T	T	C	Y	C	N	C	C	C	C	C	C	C	C	C	T	C	N	C	C	C	C	C	T	Y	N	C	C	C	C	N	T	C	C	C	C
S1_4512303	G/A	1	4512303	+	NA	NA	NA	NA	NA	NA	A	A	G	G	G	G	G	G	G	G	A	G	R	G	G	G	G	A	G	A	G	G	G	A	G	G	G	G	G	G	G	A	N	G	G	G	N	G	G
S1_4512333	T/C	1	4512333	+	NA	NA	NA	NA	NA	NA	T	T	T	T	T	T	T	T	T	T	T	T	T	T	T	T	T	T	T	T	T	T	T	T	T	T	T	T	T	N	T	T	T	T	T	T	T	T	T
S1_4512409	G/C	1	4512409	+	NA	NA	NA	NA	NA	NA	G	C	C	G	C	C	C	G	G	C	C	G	C	C	C	C	C	C	G	G	C	C	C	S	C	C	N	C	C	C	C	C	C	C	G	C	N	C	C
S1_4512411	T/G	1	4512411	+	NA	NA	NA	NA	NA	NA	T	T	T	G	T	T	T	T	G	T	T	T	T	T	T	T	T	T	T	T	T	T	T	T	T	T	T	T	T	G	T	T	T	T	T	T	T	T	T
S1_4512468	T/G	1	4512468	+	NA	NA	NA	NA	NA	NA	T	T	G	T	T	T	K	T	T	G	T	T	T	T	T	T	T	T	T	T	T	T	G	T	T	G	T	T	T	T	T	T	G	T	T	T	T	T	T
S1_4512752	G/A	1	4512752	+	NA	NA	NA	NA	NA	NA	G	G	G	G	G	G	G	R	G	G	G	G	G	G	G	G	G	G	G	G	G	G	G	G	G	G	G	G	G	G	G	G	G	G	G	G	G	G	G
S1_4512802	C/T	1	4512802	+	NA	NA	NA	NA	NA	NA	T	C	C	C	C	C	C	C	C	C	C	C	C	C	C	C	C	C	C	T	C	C	C	C	C	C	C	C	C	N	C	C	C	C	C	C	C	C	C
S1_4512880	C/G	1	4512880	+	NA	NA	NA	NA	NA	NA	C	C	C	C	C	C	C	C	C	C	C	C	C	C	C	C	C	C	C	C	C	C	C	C	C	C	C	C	C	C	C	C	C	C	C	C	C	C	C
S1_4512896	C/A	1	4512896	+	NA	NA	NA	NA	NA	NA	C	C	C	C	C	C	C	C	C	C	C	C	A	C	C	C	C	C	C	C	C	C	C	C	C	C	C	C	C	C	C	C	C	C	C	C	C	C	C
S1_4512930	T/A	1	4512930	+	NA	NA	NA	NA	NA	NA	T	T	T	T	T	T	T	T	T	T	T	T	T	T	T	T	T	T	T	T	T	T	T	T	T	T	A	A	T	T	T	T	T	T	T	T	T	T	T
S1_4512996	A/T	1	4512996	+	NA	NA	NA	NA	NA	NA	A	A	N	N	T	N	A	T	A	A	T	N	T	W	N	A	N	T	A	A	N	A	A	A	A	T	A	N	N	A	W	W	T	A	A	T	A	A	N
S1_4513043	A/G	1	4513043	+	NA	NA	NA	NA	NA	NA	A	A	N	N	G	N	A	G	A	A	G	N	G	G	G	A	N	G	A	A	N	A	A	A	A	G	A	N	N	A	R	R	G	A	A	G	G	A	G
S1_4519154	T/G	1	4519154	+	NA	NA	NA	NA	NA	NA	T	T	T	T	T	T	T	T	T	T	T	T	T	T	T	T	T	T	T	T	T	T	T	T	T	T	T	T	T	T	T	T	T	T	T	T	T	T	T
S1_4519193	A/G	1	4519193	+	NA	NA	NA	NA	NA	NA	A	A	A	A	A	A	A	A	A	A	A	A	A	A	A	A	A	A	A	A	A	A	A	A	A	A	A	A	A	A	A	A	A	A	A	A	A	A	A
S1_4544604	T/G	1	4544604	+	NA	NA	NA	NA	NA	NA	T	T	T	T	T	T	T	K	T	G	T	T	T	T	T	T	T	T	G	T	T	T	T	T	T	G	T	T	T	T	T	T	G	T	G	T	T	T	T
S1_4544642	G/C	1	4544642	+	NA	NA	NA	NA	NA	NA	G	G	G	G	G	G	G	G	G	G	G	G	G	G	G	G	G	G	G	G	G	G	C	G	G	G	G	G	G	G	G	G	G	G	G	G	G	G	G
S1_4544687	A/C	1	4544687	+	NA	NA	NA	NA	NA	NA	A	A	A	A	A	A	A	A	A	A	A	A	A	A	A	A	A	A	A	A	A	A	M	A	A	A	A	A	A	A	A	A	A	A	A	A	A	A	A
S1_4544805	A/C	1	4544805	+	NA	NA	NA	NA	NA	NA	A	A	A	C	N	A	A	A	A	A	N	A	A	M	A	A	A	C	A	A	A	A	A	N	A	A	A	A	A	A	A	C	A	A	A	C	A	A	A
S1_4544806	T/A	1	4544806	+	NA	NA	NA	NA	NA	NA	T	T	T	T	N	T	T	T	T	T	T	T	T	T	T	T	T	T	T	T	T	T	T	T	T	T	T	T	T	T	T	T	T	T	T	T	T	T	T
S1_4544808	A/T	1	4544808	+	NA	NA	NA	NA	NA	NA	T	A	A	A	N	A	A	N	A	A	A	T	A	A	N	T	N	A	A	T	A	A	A	A	A	A	A	T	A	W	A	A	A	N	A	N	A	N	A
S1_4544895	G/A	1	4544895	+	NA	NA	NA	NA	NA	NA	G	G	G	G	G	G	G	G	G	G	G	G	G	G	G	G	G	G	G	G	G	G	R	G	G	G	G	G	G	G	G	G	G	G	G	G	G	G	G
S1_4544896	G/A	1	4544896	+	NA	NA	NA	NA	NA	NA	G	G	G	G	G	G	G	G	G	G	G	G	G	G	G	G	G	G	G	G	G	G	R	G	G	G	G	G	G	G	G	G	G	G	G	G	G	G	G
S1_4545495	C/T	1	4545495	+	NA	NA	NA	NA	NA	NA	C	T	C	T	T	T	Y	T	T	C	N	C	T	C	T	T	T	N	C	C	T	T	Y	C	T	C	C	C	T	T	T	T	C	T	C	C	C	T	T
S1_4545515	T/G	1	4545515	+	NA	NA	NA	NA	NA	NA	T	G	T	G	G	G	K	G	G	T	N	T	G	T	G	G	G	N	T	T	G	G	K	T	G	T	T	T	G	G	G	G	T	G	T	T	T	G	G
S1_4545516	T/G	1	4545516	+	NA	NA	NA	NA	NA	NA	T	G	K	G	G	G	G	N	N	T	T	T	T	T	G	G	G	K	T	T	G	G	T	T	G	T	T	G	G	G	G	T	T	G	T	T	T	G	G
S1_4545557	C/G	1	4545557	+	NA	NA	NA	NA	NA	NA	C	G	S	G	G	G	N	N	N	C	C	C	C	C	G	G	G	S	C	C	G	G	C	N	G	C	C	G	G	G	G	C	C	G	C	N	C	G	G
S1_4547501	G/T	1	4547501	+	NA	NA	NA	NA	NA	NA	G	G	G	G	G	G	G	N	G	G	G	G	G	G	G	G	G	G	G	N	G	G	G	G	G	K	G	G	G	G	G	N	G	G	G	G	N	G	G
S1_4547518	A/G	1	4547518	+	NA	NA	NA	NA	NA	NA	A	A	A	A	A	A	A	A	A	A	A	A	A	A	A	A	A	A	A	A	A	A	A	A	A	A	A	A	A	A	A	A	A	A	A	A	A	A	A
S1_4547752	T/C	1	4547752	+	NA	NA	NA	NA	NA	NA	T	T	T	T	T	T	T	T	T	T	T	T	T	T	T	T	T	T	T	T	T	T	T	T	T	T	T	T	T	T	T	T	T	T	T	T	T	T	T
S1_4547762	C/G	1	4547762	+	NA	NA	NA	NA	NA	NA	C	C	G	G	C	C	S	C	G	C	N	C	G	C	C	C	C	C	G	C	C	C	C	C	C	C	G	C	C	G	C	C	C	C	C	G	C	C	C
S1_4547780	C/G	1	4547780	+	NA	NA	NA	NA	NA	NA	C	C	G	G	C	C	S	C	G	C	N	C	G	C	C	C	C	C	G	C	C	C	C	C	C	C	S	C	C	S	C	C	C	C	C	G	C	C	C
S1_4547866	C/T	1	4547866	+	NA	NA	NA	NA	NA	NA	C	C	N	T	N	C	C	C	C	C	C	C	C	C	C	C	C	C	T	C	C	C	C	C	C	T	T	T	C	C	C	C	C	C	T	T	C	C	C
S1_4547933	C/A	1	4547933	+	NA	NA	NA	NA	NA	NA	C	C	A	C	C	C	C	A	C	C	C	C	A	C	C	C	C	C	C	C	C	C	C	C	C	C	C	C	C	A	C	C	C	C	C	C	C	C	C
S1_4547997	G/A	1	4547997	+	NA	NA	NA	NA	NA	NA	G	G	G	G	G	G	G	G	G	G	G	G	G	G	G	G	G	G	G	G	G	G	G	G	G	G	G	G	G	G	G	G	G	G	G	G	G	G	G
S1_4548117	G/A	1	4548117	+	NA	NA	NA	NA	NA	NA	G	G	A	G	G	G	G	G	A	G	G	G	A	G	G	G	G	G	A	G	G	G	G	G	G	G	G	G	G	G	G	G	G	G	G	G	G	G	G
S1_4548125	C/G	1	4548125	+	NA	NA	NA	NA	NA	NA	C	C	C	G	C	C	C	C	C	C	C	C	C	C	C	C	C	C	C	C	C	C	C	C	C	C	C	C	C	C	C	C	C	C	C	C	C	C	C
S1_4548625	A/C	1	4548625	+	NA	NA	NA	NA	NA	NA	A	C	A	A	C	C	A	A	A	C	C	A	A	A	C	C	C	A	A	A	C	C	C	A	C	A	A	A	C	N	C	C	C	C	A	A	A	C	C
S1_4548626	G/C	1	4548626	+	NA	NA	NA	NA	NA	NA	G	C	G	G	C	C	G	G	G	C	C	G	G	G	C	C	C	G	G	G	C	C	C	G	C	G	G	G	C	N	C	C	C	C	G	G	G	C	C
S1_4548630	T/A	1	4548630	+	NA	NA	NA	NA	NA	NA	T	A	T	T	A	A	T	T	T	A	A	T	T	T	A	A	A	T	T	T	A	A	A	T	A	T	T	T	A	N	A	A	A	A	T	T	T	A	A
S1_4548632	C/G	1	4548632	+	NA	NA	NA	NA	NA	NA	C	G	C	C	G	G	C	C	C	G	G	C	C	C	G	G	G	C	C	C	G	G	G	C	G	C	C	C	G	N	G	G	G	G	C	C	C	G	G
S1_4548821	G/C	1	4548821	+	NA	NA	NA	NA	NA	NA	G	G	C	G	G	G	G	G	G	G	G	G	C	G	G	G	G	G	C	G	G	G	G	G	G	C	G	G	G	G	G	G	G	G	C	G	G	G	G
S1_4548845	G/A	1	4548845	+	NA	NA	NA	NA	NA	NA	G	A	G	G	A	A	G	G	G	A	A	G	G	G	A	A	A	G	G	G	A	A	A	G	A	G	G	G	A	G	A	A	A	A	G	G	G	A	A
S1_4548903	A/T	1	4548903	+	NA	NA	NA	NA	NA	NA	A	A	A	A	A	A	A	A	A	A	A	A	A	A	A	A	A	A	A	A	A	A	A	A	A	A	A	A	A	A	A	A	A	A	A	A	A	A	A
S1_4548939	C/T	1	4548939	+	NA	NA	NA	NA	NA	NA	C	C	C	C	C	C	C	C	C	C	C	C	C	C	C	C	C	C	C	C	C	C	C	C	C	C	C	C	C	C	C	C	C	C	C	C	C	C	C
S1_4548964	G/C	1	4548964	+	NA	NA	NA	NA	NA	NA	N	G	G	G	G	G	G	N	G	G	G	C	G	G	G	G	G	G	G	C	G	G	G	G	G	G	C	C	G	G	G	G	G	G	G	G	S	G	G
S1_4548965	C/A	1	4548965	+	NA	NA	NA	NA	NA	NA	N	C	C	C	C	C	C	N	C	C	C	A	C	C	C	C	C	C	C	A	C	C	C	C	C	C	A	A	C	C	C	C	C	C	C	C	M	C	C
S1_4549228	A/G	1	4549228	+	NA	NA	NA	NA	NA	NA	A	A	A	A	A	A	A	A	A	A	A	A	A	A	A	A	A	A	A	A	A	A	A	A	A	A	A	A	A	A	A	A	A	A	A	A	A	A	A
S1_4549229	A/G	1	4549229	+	NA	NA	NA	NA	NA	NA	A	A	A	A	A	A	A	A	A	A	A	A	A	A	A	A	A	A	A	A	A	A	A	A	A	A	A	A	A	A	A	A	A	A	A	A	A	A	A
S1_4549563	T/C	1	4549563	+	NA	NA	NA	NA	NA	NA	T	T	T	C	T	T	T	T	T	T	T	T	T	T	T	T	T	C	T	T	T	T	T	T	T	T	C	C	T	T	T	T	T	T	T	T	T	T	T
S1_4549582	G/A	1	4549582	+	NA	NA	NA	NA	NA	NA	G	G	G	G	G	G	G	G	G	G	G	G	G	G	G	G	G	G	G	G	G	G	G	G	G	G	G	G	G	G	G	G	G	G	G	G	G	G	G
S1_4549604	G/C	1	4549604	+	NA	NA	NA	NA	NA	NA	G	G	G	G	G	G	G	G	G	G	G	G	G	G	G	G	G	G	G	G	G	G	G	G	G	G	G	G	G	G	G	G	G	G	G	G	G	G	G
S1_4549673	C/T	1	4549673	+	NA	NA	NA	NA	NA	NA	C	C	C	C	C	C	C	C	C	C	C	C	C	C	C	C	C	C	C	C	C	C	C	C	C	C	C	C	C	C	C	C	C	C	C	C	C	C	C
S1_4549678	G/A	1	4549678	+	NA	NA	NA	NA	NA	NA	G	G	G	G	G	G	G	G	G	G	G	G	G	G	G	G	G	G	G	G	G	G	G	G	G	G	G	G	G	G	G	G	G	G	G	G	G	G	G
S1_4549698	C/T	1	4549698	+	NA	NA	NA	NA	NA	NA	C	C	C	T	C	C	C	C	C	C	C	C	C	C	C	C	C	C	C	C	C	C	C	C	C	C	T	T	C	T	C	C	C	C	C	C	C	C	C
S1_4549700	C/G	1	4549700	+	NA	NA	NA	NA	NA	NA	C	C	C	C	C	C	C	C	C	C	C	C	C	C	C	C	C	C	C	C	C	C	C	C	C	C	C	C	C	C	C	C	C	C	C	C	C	C	C
S1_4549703	C/A	1	4549703	+	NA	NA	NA	NA	NA	NA	C	C	C	C	C	C	C	C	C	C	C	C	C	C	C	C	C	C	C	C	C	C	C	C	C	C	C	C	C	C	C	C	C	C	C	C	C	C	C
S1_4550002	C/A	1	4550002	+	NA	NA	NA	NA	NA	NA	C	C	C	C	C	C	C	C	C	C	C	C	C	C	C	C	C	C	C	C	C	C	C	C	C	C	A	A	C	C	C	C	C	C	C	C	C	C	C
S1_4551494	T/G	1	4551494	+	NA	NA	NA	NA	NA	NA	T	T	T	T	T	T	T	T	T	T	T	T	T	T	T	T	T	T	T	T	T	T	T	T	T	T	G	G	T	T	T	T	T	T	T	T	T	T	T
S1_4551560	T/C	1	4551560	+	NA	NA	NA	NA	NA	NA	C	C	C	T	T	T	T	T	C	T	T	T	C	T	T	T	T	T	T	T	T	T	T	T	T	T	T	T	T	T	T	T	T	T	T	T	T	T	T
S1_4555422	T/G	1	4555422	+	NA	NA	NA	NA	NA	NA	T	T	T	T	T	T	T	T	T	T	T	T	T	T	T	T	T	T	T	T	T	T	K	T	T	T	T	T	T	T	T	T	T	T	T	T	T	T	T
S1_4555460	C/T	1	4555460	+	NA	NA	NA	NA	NA	NA	C	C	C	C	C	C	C	C	C	C	C	N	C	C	C	C	C	C	C	C	C	C	C	C	C	C	C	C	C	T	C	C	C	C	C	C	C	C	C
S1_4555581	G/C	1	4555581	+	NA	NA	NA	NA	NA	NA	G	G	G	N	G	G	G	G	G	G	G	G	G	G	G	G	G	G	G	G	G	G	G	G	G	G	G	G	G	G	G	G	G	G	G	G	G	G	G
S1_4557238	T/C	1	4557238	+	NA	NA	NA	NA	NA	NA	C	T	T	T	T	T	T	T	N	T	T	C	T	Y	T	T	T	C	T	C	T	T	C	T	T	T	T	T	T	T	T	T	T	T	T	C	T	T	T
S1_4557259	G/T	1	4557259	+	NA	NA	NA	NA	NA	NA	G	G	G	G	G	G	G	G	G	G	G	G	G	G	G	G	G	G	G	G	G	G	G	G	G	G	G	G	G	G	G	G	G	G	G	G	G	G	G
S1_4557406	C/G	1	4557406	+	NA	NA	NA	NA	NA	NA	C	C	C	C	C	C	C	C	C	C	C	C	C	C	C	C	C	C	C	C	C	C	C	C	C	C	C	C	C	C	C	C	C	C	C	C	C	C	C
S1_4557453	G/T	1	4557453	+	NA	NA	NA	NA	NA	NA	G	G	T	G	G	G	K	G	G	G	G	G	T	K	G	G	G	T	G	T	G	G	T	N	G	G	G	G	G	G	G	G	G	G	G	T	G	G	G
S1_4557454	G/T	1	4557454	+	NA	NA	NA	NA	NA	NA	G	G	T	G	G	G	T	K	G	G	G	G	T	K	G	G	G	T	G	T	G	G	T	N	G	G	G	G	G	G	G	G	G	G	G	T	G	G	G
S1_4557460	G/C	1	4557460	+	NA	NA	NA	NA	NA	NA	G	G	G	G	G	G	G	G	G	G	G	C	G	G	G	G	G	G	G	G	G	G	G	G	G	G	G	G	G	S	G	G	G	G	G	G	C	G	G
S1_4557486	G/C	1	4557486	+	NA	NA	NA	NA	NA	NA	G	G	G	G	G	G	G	G	G	G	G	C	G	G	G	G	G	G	G	G	G	G	G	G	G	G	G	G	G	S	G	G	G	G	G	G	C	G	G
S1_4592851	C/T	1	4592851	+	NA	NA	NA	NA	NA	NA	C	C	C	C	C	C	C	C	C	C	C	C	C	C	C	C	C	C	C	C	C	C	C	C	C	C	C	C	C	C	C	C	C	C	C	C	C	C	C
S1_4592927	C/G	1	4592927	+	NA	NA	NA	NA	NA	NA	C	C	C	C	C	C	C	C	C	C	C	G	C	C	C	C	C	C	C	C	C	C	C	C	C	C	C	C	C	C	C	C	C	C	C	C	G	C	C
S1_4592930	G/A	1	4592930	+	NA	NA	NA	NA	NA	NA	G	G	G	G	G	G	G	G	G	G	G	A	G	G	G	G	G	G	G	G	G	G	G	G	G	G	G	G	G	G	G	G	G	G	G	G	A	G	G
S1_4592965	T/A	1	4592965	+	NA	NA	NA	NA	NA	NA	T	T	T	T	T	T	T	T	N	T	T	A	T	T	T	T	T	T	T	T	T	T	T	T	T	T	T	T	T	T	T	T	T	T	T	T	A	T	T
S1_4592985	C/T	1	4592985	+	NA	NA	NA	NA	NA	NA	C	C	C	C	C	C	C	C	N	C	C	C	C	C	C	C	C	C	C	C	C	C	C	C	C	C	C	C	C	C	C	C	C	C	C	C	Y	C	C
S1_4592990	G/A	1	4592990	+	NA	NA	NA	NA	NA	NA	G	A	G	A	A	A	G	A	N	A	N	G	G	G	A	A	A	G	G	G	A	A	G	G	A	A	R	G	A	N	A	A	A	R	A	G	A	A	A
S1_4598562	G/A	1	4598562	+	NA	NA	NA	NA	NA	NA	A	A	G	A	A	G	R	A	A	A	A	A	G	G	G	G	G	G	A	G	A	A	G	G	A	A	A	A	A	G	G	A	A	A	A	G	A	G	G
S1_4598574	G/A	1	4598574	+	NA	NA	NA	NA	NA	NA	A	A	G	A	A	G	R	A	A	A	A	A	G	G	G	G	G	G	A	G	A	A	G	G	A	A	A	A	A	N	G	A	A	A	A	G	A	G	G
S1_4598693	C/T	1	4598693	+	NA	NA	NA	NA	NA	NA	T	T	C	T	T	C	C	Y	N	T	N	C	C	C	C	C	C	T	T	C	T	T	C	C	T	T	T	N	T	C	C	T	T	T	T	C	T	C	C
S1_4598704	A/G	1	4598704	+	NA	NA	NA	NA	NA	NA	A	A	A	A	A	A	A	A	A	A	A	A	A	A	A	A	A	A	A	A	A	A	A	A	A	A	A	A	A	A	A	A	A	A	A	A	A	A	A
S1_4599469	T/C	1	4599469	+	NA	NA	NA	NA	NA	NA	C	T	T	T	T	T	T	C	C	C	T	T	T	T	T	T	T	C	T	T	T	T	T	T	T	T	T	T	T	T	T	T	C	T	T	T	T	T	T
S1_4599523	T/C	1	4599523	+	NA	NA	NA	NA	NA	NA	T	T	N	T	T	T	T	T	Y	T	T	T	C	T	T	T	T	T	T	T	T	T	T	T	T	T	T	T	T	T	T	T	T	T	T	C	T	T	T
S1_4599562	C/G	1	4599562	+	NA	NA	NA	NA	NA	NA	C	C	N	C	C	C	C	C	S	C	C	C	C	C	C	C	C	C	C	C	C	C	C	C	C	C	C	C	C	C	C	C	C	C	C	C	C	C	C
S1_4599712	A/G	1	4599712	+	NA	NA	NA	NA	NA	NA	A	A	A	N	A	A	A	N	A	A	A	A	A	A	A	A	A	A	A	A	A	A	A	A	A	A	A	A	A	A	A	A	A	A	A	A	A	A	A
S1_4599718	G/A	1	4599718	+	NA	NA	NA	NA	NA	NA	G	G	A	N	G	A	R	N	N	A	G	G	G	A	A	A	A	G	G	G	G	G	A	G	G	G	G	G	G	G	A	G	A	G	G	G	G	A	A
S1_4599800	G/T	1	4599800	+	NA	NA	NA	NA	NA	NA	G	G	G	G	G	T	G	G	G	T	G	T	G	T	T	T	G	G	G	G	G	G	T	G	G	G	G	G	G	G	K	G	T	G	G	G	G	T	T
S1_4599826	C/T	1	4599826	+	NA	NA	NA	NA	NA	NA	C	C	C	C	C	T	C	C	N	T	C	T	C	T	T	T	N	C	C	C	C	C	T	C	C	C	C	C	C	C	T	C	T	C	C	C	C	T	T
S1_4599992	C/T	1	4599992	+	NA	NA	NA	NA	NA	NA	C	C	C	C	C	C	Y	C	C	C	C	C	C	C	C	C	C	C	C	C	C	C	C	C	C	C	C	C	C	C	C	C	C	C	C	C	C	C	C
S1_4600007	T/C	1	4600007	+	NA	NA	NA	NA	NA	NA	T	T	T	T	T	T	Y	T	T	T	T	T	T	T	T	T	T	T	T	T	T	T	T	T	T	T	T	T	T	T	T	T	T	T	T	T	T	T	T
S1_4600008	C/G	1	4600008	+	NA	NA	NA	NA	NA	NA	C	C	C	C	C	C	S	C	C	C	C	C	C	C	C	C	C	C	C	C	C	C	C	C	C	C	C	C	C	C	C	C	C	C	C	C	C	C	C
S1_4600170	G/C	1	4600170	+	NA	NA	NA	NA	NA	NA	G	G	G	G	G	G	G	G	G	G	G	G	G	G	G	G	G	G	G	G	G	G	G	G	G	G	G	G	G	G	G	G	G	G	G	G	G	G	G
S1_4600303	C/T	1	4600303	+	NA	NA	NA	NA	NA	NA	C	C	C	C	C	C	C	C	C	C	C	C	C	C	C	C	C	C	C	Y	C	C	C	C	C	C	C	C	C	C	C	C	C	C	C	C	C	C	C
S1_4600317	G/C	1	4600317	+	NA	NA	NA	NA	NA	NA	G	G	G	G	G	G	G	G	G	G	G	G	G	G	G	G	G	G	G	G	G	G	G	G	G	G	G	G	G	G	G	G	G	G	G	G	G	G	G
S1_4601677	C/G	1	4601677	+	NA	NA	NA	NA	NA	NA	C	C	C	C	S	C	C	C	C	C	C	C	G	C	C	C	C	C	C	C	G	G	C	C	G	C	C	C	G	N	C	C	C	G	C	G	C	C	C
S1_4601700	T/A	1	4601700	+	NA	NA	NA	NA	NA	NA	T	T	T	T	T	T	T	T	T	T	T	T	T	T	T	T	T	T	T	T	T	T	T	T	T	T	T	T	T	T	T	T	T	T	T	T	T	T	T
S1_4601710	C/G	1	4601710	+	NA	NA	NA	NA	NA	NA	G	C	C	C	C	C	C	G	C	C	C	G	G	C	C	C	C	G	C	G	C	C	C	C	C	G	G	G	C	C	C	C	C	C	C	G	C	C	C
S1_4601764	C/G	1	4601764	+	NA	NA	NA	NA	NA	NA	C	C	C	C	C	C	C	S	C	C	C	G	C	C	C	C	C	C	C	C	C	C	C	C	C	C	C	C	C	C	C	C	C	C	C	C	C	C	C
S1_4601776	G/T	1	4601776	+	NA	NA	NA	NA	NA	NA	G	G	G	T	G	G	G	G	G	T	G	G	G	G	G	G	G	G	G	G	G	G	G	G	G	G	G	G	G	G	G	G	T	G	G	G	G	G	G
S1_4602407	G/A	1	4602407	+	NA	NA	NA	NA	NA	NA	G	G	G	N	N	G	G	A	N	A	A	G	G	G	G	G	G	G	G	G	G	G	G	A	G	G	G	G	G	G	G	A	A	G	G	G	G	G	G
S1_4602435	A/T	1	4602435	+	NA	NA	NA	NA	NA	NA	T	A	A	T	T	A	A	T	N	T	T	T	A	A	A	A	A	W	A	T	A	A	A	T	A	T	T	A	A	A	A	T	T	A	A	A	A	A	A
S1_4602467	G/C	1	4602467	+	NA	NA	NA	NA	NA	NA	G	G	G	G	G	G	G	G	G	G	G	G	G	G	G	G	G	G	G	G	G	G	G	G	G	G	G	G	G	G	G	G	G	G	G	G	G	G	G
S1_4602471	C/A	1	4602471	+	NA	NA	NA	NA	NA	NA	C	C	C	C	C	C	C	C	C	C	C	C	C	C	C	C	C	C	C	C	C	C	C	C	C	C	C	C	C	C	C	C	C	C	C	C	C	C	C
S1_4602579	T/C	1	4602579	+	NA	NA	NA	NA	NA	NA	T	C	T	T	Y	T	T	T	C	T	N	T	C	T	T	T	T	T	T	T	T	T	T	T	T	T	T	T	T	T	T	T	T	T	T	T	T	T	T
S1_4602626	T/A	1	4602626	+	NA	NA	NA	NA	NA	NA	A	A	T	T	W	T	T	A	A	A	N	T	A	T	T	T	T	A	T	W	T	T	T	T	T	T	N	T	T	T	T	T	A	T	T	T	T	T	T
S1_4602802	A/G	1	4602802	+	NA	NA	NA	NA	NA	NA	A	A	A	A	A	A	A	R	A	A	A	A	A	A	A	A	A	A	A	A	A	A	A	A	A	A	A	A	A	A	A	A	A	A	A	A	A	A	A
S1_4602812	G/A	1	4602812	+	NA	NA	NA	NA	NA	NA	G	G	G	G	G	G	G	R	G	G	G	G	G	G	G	G	G	G	G	G	G	G	G	G	G	G	G	G	G	G	G	G	G	G	G	G	G	G	G
S1_4603763	G/T	1	4603763	+	NA	NA	NA	NA	NA	NA	G	G	N	G	K	G	G	N	G	G	G	G	G	G	G	G	G	G	G	T	G	G	G	G	G	T	G	G	G	N	G	G	G	G	G	G	G	G	G
S1_4603781	G/T	1	4603781	+	NA	NA	NA	NA	NA	NA	G	G	N	G	G	G	G	N	G	G	G	G	G	G	G	G	G	G	G	N	G	G	G	G	G	T	G	G	G	N	G	G	G	G	G	G	G	G	G
S1_4603919	T/C	1	4603919	+	NA	NA	NA	NA	NA	NA	C	T	C	T	T	T	T	Y	T	C	C	C	T	T	T	T	T	C	C	C	T	T	T	C	T	C	C	C	T	Y	T	Y	C	T	C	C	T	T	T
S1_4606472	G/A	1	4606472	+	NA	NA	NA	NA	NA	NA	G	A	G	G	G	A	G	A	G	G	G	A	R	A	A	A	A	A	N	G	G	G	G	N	G	G	G	G	G	N	A	A	G	A	N	G	N	A	A
S1_4606478	G/A	1	4606478	+	NA	NA	NA	NA	NA	NA	G	G	G	A	G	G	G	G	N	A	A	G	G	G	G	G	G	G	G	N	G	G	G	G	G	G	G	G	G	N	G	G	A	G	N	G	G	G	G
S1_4606482	G/T	1	4606482	+	NA	NA	NA	NA	NA	NA	G	T	K	G	G	T	G	T	G	G	G	T	K	T	T	T	T	T	N	G	G	G	G	N	G	G	N	G	G	N	T	T	G	T	N	G	N	T	T
S1_4606503	T/A	1	4606503	+	NA	NA	NA	NA	NA	NA	A	T	W	T	T	T	W	T	T	T	T	T	T	T	T	T	T	T	T	T	T	T	A	N	T	T	T	N	T	N	T	T	T	T	N	A	N	T	T
S1_4606959	G/T	1	4606959	+	NA	NA	NA	NA	NA	NA	T	G	G	G	T	G	K	G	G	G	G	T	G	G	G	G	G	T	G	G	T	T	G	T	T	G	G	G	T	G	G	G	G	T	G	G	K	G	G
S1_4606991	C/T	1	4606991	+	NA	NA	NA	NA	NA	NA	C	C	C	C	C	C	C	C	C	C	C	C	C	C	C	C	C	C	C	C	C	C	C	C	C	C	C	C	C	C	C	C	C	C	C	C	C	C	C
S1_4606993	G/A	1	4606993	+	NA	NA	NA	NA	NA	NA	G	G	G	G	G	G	G	G	G	G	G	G	G	G	G	G	G	G	G	G	G	G	G	G	G	G	G	G	G	G	G	G	G	G	G	G	G	G	G
S1_4607000	G/C	1	4607000	+	NA	NA	NA	NA	NA	NA	C	G	G	G	C	G	S	G	G	G	G	C	G	G	G	G	G	C	G	G	C	C	G	C	C	G	G	G	C	G	G	G	G	C	G	G	S	G	G
S1_4608074	T/C	1	4608074	+	NA	NA	NA	NA	NA	NA	T	T	T	T	T	T	T	T	Y	T	T	T	T	T	T	T	T	T	T	T	T	T	T	T	T	T	T	T	T	T	T	T	T	T	T	T	T	T	T
S1_4608173	A/G	1	4608173	+	NA	NA	NA	NA	NA	NA	A	A	A	G	A	A	A	A	A	A	A	A	A	A	A	A	A	A	A	A	A	A	A	R	A	A	A	A	A	A	A	A	A	A	A	A	A	A	A
S1_4608221	G/A	1	4608221	+	NA	NA	NA	NA	NA	NA	G	G	G	A	R	G	G	G	R	G	G	G	G	G	G	G	G	G	G	G	G	G	G	R	G	G	G	G	G	G	G	G	G	G	G	G	G	G	G
S1_4609474	C/T	1	4609474	+	NA	NA	NA	NA	NA	NA	C	C	C	C	C	C	C	C	C	C	C	C	C	C	C	C	C	C	C	C	C	C	C	C	C	C	C	C	C	C	C	C	C	C	C	C	C	C	C
S1_4609477	T/C	1	4609477	+	NA	NA	NA	NA	NA	NA	T	T	T	C	T	T	T	T	T	T	T	T	T	T	T	T	T	T	T	T	T	T	T	C	T	T	T	T	T	T	T	T	T	T	T	T	T	T	T
S1_4609633	A/G	1	4609633	+	NA	NA	NA	NA	NA	NA	A	A	A	G	A	A	A	A	N	A	A	A	A	A	A	A	A	A	A	G	A	A	A	G	A	A	G	G	A	A	A	A	A	A	A	A	A	A	A
S1_4615084	C/T	1	4615084	+	NA	NA	NA	NA	NA	NA	C	C	C	C	C	C	C	C	C	C	C	C	C	C	C	C	C	C	C	C	C	C	C	C	C	C	C	C	C	C	C	C	C	C	C	C	C	C	C
S1_4616193	G/C	1	4616193	+	NA	NA	NA	NA	NA	NA	G	G	G	G	N	G	G	N	G	G	G	G	G	G	G	G	G	G	G	G	G	G	G	G	G	G	G	G	G	S	S	G	G	G	G	G	G	G	G
S1_4616895	C/G	1	4616895	+	NA	NA	NA	NA	NA	NA	C	C	C	C	C	C	C	C	C	C	C	C	C	C	C	C	C	C	C	C	C	C	C	C	C	C	C	C	C	C	C	C	C	C	C	C	C	C	C
S1_4616910	A/C	1	4616910	+	NA	NA	NA	NA	NA	NA	A	A	A	C	C	A	A	A	A	A	A	A	A	A	A	A	A	A	A	A	A	A	A	A	A	A	A	A	A	A	A	A	A	A	A	A	A	A	A
S1_4616922	C/A	1	4616922	+	NA	NA	NA	NA	NA	NA	C	C	C	C	C	C	C	C	C	C	C	C	C	C	C	C	C	C	C	C	C	C	C	C	C	C	C	C	C	C	C	C	C	C	C	C	C	C	C
S1_4617072	T/G	1	4617072	+	NA	NA	NA	NA	NA	NA	T	T	T	G	G	T	T	T	G	T	T	T	T	T	T	T	T	T	T	G	T	T	T	T	T	T	G	G	T	T	T	T	T	T	T	T	T	T	T
S1_4631533	C/T	1	4631533	+	NA	NA	NA	NA	NA	NA	C	C	C	C	C	C	C	C	C	C	C	C	C	C	C	C	C	C	C	C	C	C	C	C	C	C	C	C	C	N	C	C	C	C	C	C	C	C	C
S1_4715771	C/T	1	4715771	+	NA	NA	NA	NA	NA	NA	C	C	C	C	C	T	C	C	Y	C	C	C	C	T	T	T	T	C	C	T	C	C	C	C	C	C	T	T	C	T	T	C	C	C	C	C	C	T	T
S1_4715801	C/A	1	4715801	+	NA	NA	NA	NA	NA	NA	C	C	C	C	A	A	C	C	C	C	C	C	C	A	A	A	A	C	C	N	C	C	C	C	C	C	A	A	C	A	M	C	C	C	C	C	C	A	A
S1_4715810	T/C	1	4715810	+	NA	NA	NA	NA	NA	NA	T	T	Y	C	T	T	T	Y	T	T	T	T	T	T	T	T	T	T	T	T	T	T	T	T	T	T	T	T	T	T	T	T	T	T	T	T	T	T	T
S1_4715811	C/T	1	4715811	+	NA	NA	NA	NA	NA	NA	C	C	C	C	C	C	C	C	C	C	C	C	C	C	C	C	C	C	C	C	C	C	C	C	C	C	C	C	C	C	C	C	C	C	C	T	C	C	C
S1_4715829	C/G	1	4715829	+	NA	NA	NA	NA	NA	NA	C	C	C	C	G	G	C	C	C	C	C	C	C	G	G	G	G	C	C	N	C	C	C	C	C	C	G	G	C	G	S	C	C	C	C	C	C	G	G
S1_4715872	C/T	1	4715872	+	NA	NA	NA	NA	NA	NA	C	C	T	T	C	C	C	Y	C	C	C	C	C	C	C	C	C	C	C	C	C	C	C	T	C	C	C	C	C	C	C	C	C	C	C	C	C	C	C
S1_4723822	A/G	1	4723822	+	NA	NA	NA	NA	NA	NA	A	A	A	A	A	A	A	N	N	A	A	G	G	A	A	A	A	A	A	A	A	A	A	A	A	A	A	A	A	A	A	A	A	A	A	A	A	A	A
S1_4723824	C/T	1	4723824	+	NA	NA	NA	NA	NA	NA	C	C	C	C	C	T	C	N	N	C	C	T	T	T	T	T	T	C	C	N	C	C	C	N	C	C	T	T	C	C	T	C	C	C	C	Y	C	T	T
S1_4723845	T/C	1	4723845	+	NA	NA	NA	NA	NA	NA	T	T	T	T	T	C	T	N	N	T	T	C	C	C	C	C	C	T	T	N	T	T	T	N	T	T	C	C	T	T	C	T	T	T	T	Y	T	C	C
S1_4724563	G/A	1	4724563	+	NA	NA	NA	NA	NA	NA	G	G	G	G	G	R	G	G	G	G	G	G	G	G	G	G	G	A	G	G	G	G	G	G	G	G	G	G	G	G	G	G	G	G	G	G	G	G	G
S1_4724596	C/T	1	4724596	+	NA	NA	NA	NA	NA	NA	C	T	C	C	T	C	C	C	C	C	C	C	C	C	C	C	C	C	C	C	C	C	C	C	C	C	C	C	C	C	C	C	C	C	C	C	C	C	C
S1_4724664	G/A	1	4724664	+	NA	NA	NA	NA	NA	NA	G	G	G	A	G	G	G	G	G	A	G	G	G	G	G	G	G	A	G	G	G	G	G	G	G	G	G	G	G	G	G	G	A	G	G	G	G	G	G
S1_4724724	A/G	1	4724724	+	NA	NA	NA	NA	NA	NA	G	G	A	A	G	A	A	G	A	A	A	A	A	A	A	A	A	A	A	A	G	G	A	A	G	A	A	A	G	A	A	A	A	G	A	A	A	A	A
S1_4724733	T/G	1	4724733	+	NA	NA	NA	NA	NA	NA	G	G	T	T	G	G	K	G	T	T	T	T	T	G	G	G	G	T	T	G	G	G	T	T	G	T	G	G	G	N	G	T	T	G	T	G	T	G	G
S1_4728027	A/T	1	4728027	+	NA	NA	NA	NA	NA	NA	A	A	A	A	A	A	A	A	A	A	A	A	A	A	A	A	A	A	A	A	A	A	A	A	A	A	A	A	A	A	A	A	A	A	A	A	A	A	A
S1_4741870	T/G	1	4741870	+	NA	NA	NA	NA	NA	NA	T	N	G	T	T	T	T	T	G	N	T	T	T	K	T	T	T	G	G	T	T	T	T	T	T	G	N	T	T	T	T	T	G	T	G	G	T	T	T
S1_4741875	G/C	1	4741875	+	NA	NA	NA	NA	NA	NA	G	G	G	G	G	G	G	G	G	G	G	G	G	G	G	G	G	G	G	G	G	G	G	G	G	G	G	G	G	G	G	G	G	G	G	G	G	G	G
S1_4741930	T/A	1	4741930	+	NA	NA	NA	NA	NA	NA	T	T	T	T	T	T	T	T	T	T	T	T	T	T	T	T	T	T	T	T	T	T	A	T	T	T	T	T	T	T	T	T	T	T	T	T	T	T	T
S1_4741932	T/A	1	4741932	+	NA	NA	NA	NA	NA	NA	T	T	T	T	T	T	T	T	T	T	T	T	T	T	T	T	T	T	T	T	T	T	A	T	T	T	T	T	T	T	T	T	T	T	T	T	T	T	T
S1_4742033	G/C	1	4742033	+	NA	NA	NA	NA	NA	NA	G	G	G	G	G	G	G	G	G	G	G	G	G	G	G	G	G	G	S	G	G	G	G	G	G	G	G	G	G	G	G	G	G	G	C	G	G	G	G
S1_4747683	C/A	1	4747683	+	NA	NA	NA	NA	NA	NA	C	C	C	C	N	C	C	C	C	C	C	C	C	C	C	C	C	C	C	C	C	C	C	C	C	C	C	C	C	C	C	M	C	C	C	C	C	C	C
S1_4747686	G/A	1	4747686	+	NA	NA	NA	NA	NA	NA	G	G	A	G	G	G	A	G	G	A	G	G	A	G	G	G	G	G	A	A	G	G	A	G	G	G	A	A	G	G	G	G	G	G	A	A	A	G	G
S1_4748118	T/C	1	4748118	+	NA	NA	NA	NA	NA	NA	T	T	T	T	T	T	T	T	C	T	T	T	T	T	T	T	T	T	T	T	T	T	T	T	T	T	T	T	T	T	T	T	T	T	T	T	T	T	T
S1_4748123	C/T	1	4748123	+	NA	NA	NA	NA	NA	NA	C	C	C	C	C	C	C	C	C	C	C	C	C	C	C	C	C	C	C	C	C	C	C	C	C	C	C	C	C	C	C	C	C	C	C	C	C	C	C
S1_4748515	T/C	1	4748515	+	NA	NA	NA	NA	NA	NA	T	T	N	C	T	T	T	T	N	T	T	T	T	T	T	T	T	T	T	T	T	T	T	T	T	T	T	T	T	T	T	T	T	T	T	T	T	T	T
S1_4748519	G/A	1	4748519	+	NA	NA	NA	NA	NA	NA	G	G	N	A	G	G	G	G	N	G	G	G	G	G	G	G	G	G	G	G	G	G	G	G	G	G	G	G	G	G	G	G	G	G	G	G	G	G	G
S1_4748520	C/G	1	4748520	+	NA	NA	NA	NA	NA	NA	C	C	N	G	C	C	C	C	N	C	C	C	C	C	C	C	C	C	C	C	C	C	C	C	C	C	C	C	C	C	C	C	C	C	C	C	C	C	C
S1_4748614	A/C	1	4748614	+	NA	NA	NA	NA	NA	NA	A	A	A	C	A	A	M	C	A	A	A	A	A	A	A	A	A	A	A	A	C	C	A	C	C	A	A	A	C	C	A	A	A	C	A	A	A	A	A
S1_4748617	C/A	1	4748617	+	NA	NA	NA	NA	NA	NA	C	C	C	A	C	C	M	A	C	C	C	C	C	C	C	C	C	C	C	C	A	A	C	A	A	C	C	C	A	A	C	C	C	A	C	C	C	C	C
S1_4748619	G/A	1	4748619	+	NA	NA	NA	NA	NA	NA	G	G	G	A	G	G	R	A	G	G	G	G	G	G	G	G	G	G	G	G	A	A	G	A	A	G	G	G	A	A	G	G	G	A	G	G	G	G	G
S1_4748620	G/C	1	4748620	+	NA	NA	NA	NA	NA	NA	G	G	G	C	G	G	S	C	G	G	G	G	G	G	G	G	G	G	G	G	C	C	G	C	C	G	G	G	C	C	G	G	G	C	G	G	G	G	G
S1_4748621	A/G	1	4748621	+	NA	NA	NA	NA	NA	NA	A	A	A	G	A	A	R	G	A	A	A	A	A	A	A	A	A	A	A	A	G	G	A	G	G	A	A	A	G	G	A	A	A	G	A	A	A	A	A
S1_4748623	T/A	1	4748623	+	NA	NA	NA	NA	NA	NA	T	T	T	A	T	T	W	A	T	T	T	T	T	T	T	T	T	T	T	T	A	A	T	A	A	T	T	T	A	A	T	T	T	A	T	T	T	T	T
S1_4748624	A/G	1	4748624	+	NA	NA	NA	NA	NA	NA	A	A	A	G	A	A	R	G	A	A	A	A	A	A	A	A	A	A	A	A	G	G	A	G	G	A	A	A	G	G	A	A	A	G	A	A	A	A	A
S1_4748626	T/A	1	4748626	+	NA	NA	NA	NA	NA	NA	T	T	T	A	T	T	W	A	T	T	T	T	T	T	T	T	T	T	T	T	A	A	T	A	A	T	T	T	A	A	T	T	T	A	T	T	T	T	T
S1_4748627	T/G	1	4748627	+	NA	NA	NA	NA	NA	NA	T	T	T	G	T	T	K	G	T	T	T	T	T	T	T	T	T	T	T	T	G	G	T	G	G	T	T	T	G	G	T	T	T	G	T	T	T	T	T
S1_4748719	T/G	1	4748719	+	NA	NA	NA	NA	NA	NA	T	T	T	G	T	T	T	G	N	T	T	G	K	T	T	T	T	G	T	T	N	N	T	G	N	T	T	T	N	G	T	G	G	N	T	T	N	T	T
S1_4748956	A/T	1	4748956	+	NA	NA	NA	NA	NA	NA	A	A	A	A	A	A	A	A	A	A	A	A	A	A	A	A	A	A	A	A	A	A	A	A	A	A	A	A	A	A	A	A	A	A	A	A	A	A	A
S1_4748957	T/G	1	4748957	+	NA	NA	NA	NA	NA	NA	T	T	T	T	T	T	T	T	T	T	T	T	T	T	T	T	T	T	T	T	T	T	T	T	T	T	T	T	T	T	T	T	T	T	T	T	T	T	T
S1_4748996	C/T	1	4748996	+	NA	NA	NA	NA	NA	NA	T	T	T	C	T	C	Y	C	T	T	C	C	T	C	C	C	C	T	T	T	C	C	T	C	C	T	T	T	C	C	C	C	C	C	T	C	T	C	C
S1_4749024	C/G	1	4749024	+	NA	NA	NA	NA	NA	NA	C	C	C	C	C	C	C	C	C	C	C	C	C	C	C	C	C	C	C	C	C	C	C	C	C	C	C	C	C	C	C	C	C	C	C	C	C	C	C
S1_4749033	G/A	1	4749033	+	NA	NA	NA	NA	NA	NA	G	G	G	G	G	G	G	G	G	G	G	A	G	G	G	G	G	G	G	G	G	G	G	G	G	G	G	G	G	G	G	G	G	G	G	G	G	G	G
S1_4749034	A/G	1	4749034	+	NA	NA	NA	NA	NA	NA	A	A	A	A	A	A	A	A	A	A	A	G	A	A	A	A	A	A	A	A	A	A	A	A	A	A	A	A	A	A	A	A	A	A	A	A	A	A	A
S1_4749099	T/C	1	4749099	+	NA	NA	NA	NA	NA	NA	T	T	T	T	T	T	T	T	T	T	T	T	T	T	T	T	T	T	T	T	T	T	T	T	T	T	T	T	T	T	T	T	T	T	T	T	T	T	T
S1_4749117	C/T	1	4749117	+	NA	NA	NA	NA	NA	NA	C	C	C	C	C	C	C	C	C	T	C	C	C	C	C	C	C	C	C	C	C	C	C	C	C	T	C	C	C	C	C	C	C	C	C	C	C	C	C
S1_4749184	A/C	1	4749184	+	NA	NA	NA	NA	NA	NA	C	C	A	A	C	A	A	C	C	A	A	C	C	A	A	A	A	C	A	C	A	A	C	A	A	A	A	A	A	A	A	C	A	A	A	A	C	A	A
S1_4749200	C/T	1	4749200	+	NA	NA	NA	NA	NA	NA	C	C	C	C	C	C	C	C	C	C	C	C	C	C	C	C	C	C	C	C	C	C	C	C	C	C	C	C	C	C	C	C	C	C	C	C	C	C	C
S1_4749237	T/C	1	4749237	+	NA	NA	NA	NA	NA	NA	C	C	T	T	Y	T	T	T	C	T	T	T	C	T	T	T	T	C	T	T	T	T	T	T	T	T	T	T	T	T	T	T	T	T	T	T	C	T	T
S1_4749252	C/T	1	4749252	+	NA	NA	NA	NA	NA	NA	T	T	C	C	Y	C	C	Y	T	C	C	C	T	C	C	C	C	T	C	C	C	C	C	C	C	C	C	C	C	C	C	C	C	C	C	C	T	C	C
S1_4749351	C/G	1	4749351	+	NA	NA	NA	NA	NA	NA	C	C	C	C	C	C	C	C	C	C	C	C	C	C	C	C	C	C	C	C	C	C	C	C	C	C	C	C	C	C	C	C	C	C	C	C	C	C	C
S1_4749383	T/C	1	4749383	+	NA	NA	NA	NA	NA	NA	C	C	T	T	C	T	T	C	C	T	T	C	C	T	T	T	T	C	T	C	T	T	C	T	T	T	T	T	T	T	T	T	T	T	T	T	C	T	T
S1_4749390	T/A	1	4749390	+	NA	NA	NA	NA	NA	NA	T	T	T	T	T	T	T	T	T	T	T	T	T	T	T	T	T	T	T	T	T	T	T	T	T	T	T	T	T	T	T	T	T	T	T	T	T	T	T
S1_4749530	A/C	1	4749530	+	NA	NA	NA	NA	NA	NA	A	A	A	A	A	A	A	A	A	A	A	A	A	A	A	A	A	A	A	A	A	A	A	A	A	A	A	A	A	A	A	A	A	A	A	A	A	A	A
S1_4749572	C/T	1	4749572	+	NA	NA	NA	NA	NA	NA	C	C	C	C	C	C	C	C	C	C	C	C	C	C	C	C	C	C	C	N	C	C	Y	C	C	C	C	C	C	C	C	C	C	C	C	C	C	C	C
S1_4749578	C/T	1	4749578	+	NA	NA	NA	NA	NA	NA	C	C	C	C	C	C	C	C	C	C	C	C	C	C	C	C	C	C	C	C	C	C	C	C	C	C	C	C	C	C	C	C	C	C	C	C	C	C	C
S1_4749584	G/T	1	4749584	+	NA	NA	NA	NA	NA	NA	G	G	G	G	G	G	G	G	G	G	G	G	G	G	G	G	G	G	G	G	G	G	G	G	G	G	G	G	G	G	G	G	G	G	G	G	G	G	G
S1_4749622	G/A	1	4749622	+	NA	NA	NA	NA	NA	NA	G	G	G	G	G	G	G	G	G	G	G	G	G	G	G	G	G	G	G	G	G	G	G	G	G	G	G	G	G	G	G	G	G	G	G	G	G	G	G
S1_4749649	C/T	1	4749649	+	NA	NA	NA	NA	NA	NA	C	C	C	C	Y	C	C	C	C	C	C	C	C	C	C	C	C	C	C	C	C	C	C	C	C	C	C	C	C	C	C	C	C	C	C	C	C	C	C
S1_4749665	T/C	1	4749665	+	NA	NA	NA	NA	NA	NA	T	T	T	T	Y	T	T	T	T	T	T	T	T	T	T	T	T	T	T	T	T	T	T	T	T	T	T	T	T	T	T	T	T	T	T	T	T	T	T
S1_4749739	A/T	1	4749739	+	NA	NA	NA	NA	NA	NA	A	A	A	A	A	A	A	A	A	A	A	A	A	A	A	A	A	A	A	A	A	A	A	A	A	A	A	A	A	A	A	A	A	A	A	A	A	A	A
S1_4749990	A/G	1	4749990	+	NA	NA	NA	NA	NA	NA	A	G	N	A	A	A	A	A	A	A	A	A	A	A	A	A	A	G	A	A	A	A	A	A	A	A	A	A	A	A	A	A	A	A	A	A	A	A	A
S1_4751575	C/G	1	4751575	+	NA	NA	NA	NA	NA	NA	C	C	C	C	C	C	C	C	C	C	C	C	C	C	C	C	C	C	C	C	C	C	C	C	C	C	C	C	C	C	C	C	C	C	C	C	C	C	C
S1_4751632	G/C	1	4751632	+	NA	NA	NA	NA	NA	NA	G	G	G	G	G	G	G	G	G	G	G	G	G	G	G	G	G	G	G	G	G	G	G	G	G	G	G	G	G	G	G	G	G	G	G	S	G	G	G
S1_4751657	A/G	1	4751657	+	NA	NA	NA	NA	NA	NA	A	A	A	G	A	A	A	A	A	A	A	G	A	A	A	A	A	A	A	A	A	A	A	A	A	A	A	A	A	A	A	A	N	A	A	A	A	A	A
S1_4752039	G/A	1	4752039	+	NA	NA	NA	NA	NA	NA	A	G	G	G	G	G	G	N	G	G	G	A	G	G	G	G	G	G	G	G	G	G	G	G	G	G	G	G	G	G	G	G	G	G	G	N	A	G	G
S1_4752056	G/C	1	4752056	+	NA	NA	NA	NA	NA	NA	G	G	G	C	G	G	G	N	G	G	G	G	G	G	G	G	G	C	G	G	G	G	G	G	G	G	G	G	G	G	G	G	G	G	G	G	G	G	G
S1_4752066	C/T	1	4752066	+	NA	NA	NA	NA	NA	NA	T	C	C	T	C	C	C	N	C	C	C	T	N	C	C	C	C	T	C	C	C	C	C	C	C	C	C	C	C	C	C	C	C	C	C	N	T	C	C
S1_4752069	T/C	1	4752069	+	NA	NA	NA	NA	NA	NA	T	T	T	T	T	T	T	N	T	T	T	T	T	T	T	T	T	T	T	T	T	T	T	T	T	T	T	T	T	T	T	T	T	T	T	T	T	T	T
S1_4752121	T/C	1	4752121	+	NA	NA	NA	NA	NA	NA	T	C	N	T	N	T	T	T	T	T	T	T	T	T	T	T	T	T	C	T	T	T	T	Y	T	T	C	N	T	T	T	T	T	T	C	T	T	T	T
S1_4752125	T/C	1	4752125	+	NA	NA	NA	NA	NA	NA	C	C	C	C	Y	T	T	T	T	T	C	C	T	T	T	T	T	C	C	T	T	T	C	C	T	T	C	C	T	T	T	N	T	T	C	C	Y	T	T
S1_4752153	G/A	1	4752153	+	NA	NA	NA	NA	NA	NA	G	A	N	G	G	G	G	G	G	G	G	G	G	G	G	G	G	G	A	G	G	G	G	R	G	G	A	N	G	G	G	G	G	G	A	G	G	G	G
S1_4752252	C/T	1	4752252	+	NA	NA	NA	NA	NA	NA	C	T	T	C	C	C	C	C	C	C	C	C	C	C	C	C	C	C	T	C	C	C	C	Y	C	C	C	C	C	C	C	C	C	C	T	C	C	C	C
S1_4752522	C/G	1	4752522	+	NA	NA	NA	NA	NA	NA	C	C	C	C	C	C	C	C	C	C	C	G	C	C	C	C	C	C	C	C	C	C	C	C	C	C	C	C	C	C	C	C	C	C	C	C	C	C	C
S1_4752615	A/T	1	4752615	+	NA	NA	NA	NA	NA	NA	A	A	A	T	T	A	T	T	T	A	W	A	A	A	A	A	A	T	A	T	T	T	A	W	T	A	A	A	T	W	A	A	T	T	A	T	T	A	A
S1_4752648	C/A	1	4752648	+	NA	NA	NA	NA	NA	NA	C	C	C	C	C	C	C	C	C	C	C	C	C	C	C	C	C	C	C	C	C	C	C	C	C	C	C	C	C	C	C	C	C	C	C	C	C	C	C
S1_4752891	C/T	1	4752891	+	NA	NA	NA	NA	NA	NA	C	C	C	C	C	C	C	C	C	C	C	C	C	C	C	C	C	C	C	C	C	C	C	C	C	C	C	C	C	C	C	C	C	C	C	C	C	C	C
S1_4752943	A/G	1	4752943	+	NA	NA	NA	NA	NA	NA	A	A	A	G	A	A	A	A	A	A	A	A	A	A	A	A	A	G	A	A	A	A	A	A	A	A	A	A	A	A	A	A	A	A	A	A	A	A	A
S1_4752962	G/T	1	4752962	+	NA	NA	NA	NA	NA	NA	G	G	G	T	G	G	G	G	G	G	G	G	G	G	G	G	G	T	G	G	G	G	G	G	G	G	G	G	G	G	G	G	G	G	G	G	G	G	G
S1_4753102	C/A	1	4753102	+	NA	NA	NA	NA	NA	NA	C	C	M	A	A	A	A	A	N	C	C	A	C	A	A	A	A	A	C	C	C	C	C	A	C	C	C	C	C	C	A	C	C	C	C	M	A	A	A
S1_4753104	C/G	1	4753104	+	NA	NA	NA	NA	NA	NA	C	G	S	C	C	C	C	C	C	C	C	C	C	C	C	C	C	C	G	C	C	C	S	C	C	C	G	S	C	C	C	C	C	C	G	C	C	C	C
S1_4753140	C/T	1	4753140	+	NA	NA	NA	NA	NA	NA	C	C	C	C	C	C	C	C	C	C	C	C	C	C	C	C	C	C	C	C	C	C	C	C	C	C	C	C	C	C	C	C	C	C	C	C	C	C	C
S1_4753154	G/C	1	4753154	+	NA	NA	NA	NA	NA	NA	G	G	G	G	G	G	G	G	G	G	G	G	G	G	G	G	G	G	G	G	G	G	G	G	G	G	G	G	G	G	G	G	G	G	G	G	G	G	G
S1_4753525	G/A	1	4753525	+	NA	NA	NA	NA	NA	NA	G	G	G	G	G	G	G	G	G	G	G	G	G	G	G	G	G	G	G	A	A	A	A	G	A	G	G	G	A	G	G	G	G	A	G	G	G	G	G
S1_4753541	C/T	1	4753541	+	NA	NA	NA	NA	NA	NA	C	C	C	C	C	C	C	C	C	C	C	C	C	C	C	C	C	C	C	T	T	T	T	C	T	C	C	C	T	C	C	Y	C	T	C	C	C	C	C
S1_4754464	G/C	1	4754464	+	NA	NA	NA	NA	NA	NA	G	G	G	G	G	G	G	G	G	G	G	G	C	G	G	G	G	G	G	G	G	G	G	G	G	G	G	G	G	G	G	G	G	G	G	C	G	G	G
S1_4754493	C/A	1	4754493	+	NA	NA	NA	NA	NA	NA	C	A	A	C	C	C	C	C	A	C	C	C	C	C	C	C	C	M	A	C	C	C	M	A	C	C	A	A	C	C	C	C	C	C	A	C	C	C	C
S1_4754498	C/G	1	4754498	+	NA	NA	NA	NA	NA	NA	C	G	G	C	C	C	C	C	G	C	C	C	C	C	C	C	C	S	G	C	C	C	S	G	C	C	G	G	C	C	C	C	C	C	G	C	C	C	C
S1_4754509	C/G	1	4754509	+	NA	NA	NA	NA	NA	NA	C	C	C	C	C	C	C	C	C	C	C	C	C	C	C	C	C	C	C	C	C	C	S	C	C	C	C	C	C	C	C	C	C	C	C	C	C	C	C
S1_4754580	T/C	1	4754580	+	NA	NA	NA	NA	NA	NA	T	T	T	T	T	T	T	T	T	T	T	T	T	T	T	T	T	T	T	T	T	T	T	T	T	T	T	T	T	T	T	T	T	T	T	T	T	T	T
S1_4754674	A/C	1	4754674	+	NA	NA	NA	NA	NA	NA	C	A	A	A	C	A	C	A	A	C	C	A	A	A	A	A	A	A	A	C	C	C	M	M	C	C	A	A	C	C	A	C	A	C	A	A	A	A	A
S1_4754719	C/A	1	4754719	+	NA	NA	NA	NA	NA	NA	C	C	N	C	C	C	C	C	C	C	C	C	C	C	C	C	C	C	C	C	C	C	C	N	C	C	C	C	C	C	C	C	C	C	C	C	C	C	C
S1_4754720	T/G	1	4754720	+	NA	NA	NA	NA	NA	NA	T	T	N	T	T	T	T	T	T	T	T	T	T	T	T	T	T	T	T	T	T	T	T	N	T	G	T	T	T	T	T	T	T	T	T	T	T	T	T
S1_4754759	T/G	1	4754759	+	NA	NA	NA	NA	NA	NA	T	T	N	T	T	T	T	T	T	T	T	T	T	T	T	T	T	T	G	T	T	T	T	N	T	T	T	T	T	T	T	T	T	T	T	T	T	T	T
S1_4756030	G/A	1	4756030	+	NA	NA	NA	NA	NA	NA	G	G	G	G	G	G	G	G	G	A	A	G	G	G	G	G	G	G	G	G	G	G	G	G	G	G	G	G	G	G	G	A	A	G	G	G	G	G	G
S1_4756031	G/A	1	4756031	+	NA	NA	NA	NA	NA	NA	G	G	N	G	G	G	G	G	G	A	G	G	G	G	G	G	G	G	G	G	G	G	G	G	G	G	G	G	G	G	G	A	A	G	G	G	G	G	G
S1_4756042	C/T	1	4756042	+	NA	NA	NA	NA	NA	NA	C	C	C	C	C	C	C	C	C	T	T	C	C	C	C	C	C	C	C	C	C	C	C	C	C	C	C	C	C	C	C	T	T	C	C	C	C	C	C
S1_4756069	G/C	1	4756069	+	NA	NA	NA	NA	NA	NA	G	G	G	G	C	G	S	G	G	C	C	G	G	G	G	G	G	G	G	G	G	G	G	G	G	G	G	G	G	G	G	C	C	G	G	G	G	G	G
S1_4757056	T/C	1	4757056	+	NA	NA	NA	NA	NA	NA	C	T	T	T	C	T	T	T	T	T	T	C	T	T	T	T	T	T	T	C	C	C	T	T	C	C	T	T	C	C	T	N	T	C	T	C	C	T	T
S1_4757080	A/C	1	4757080	+	NA	NA	NA	NA	NA	NA	A	A	A	A	C	A	A	A	A	A	A	A	A	A	A	A	A	A	A	C	C	C	A	A	C	C	A	A	C	A	A	N	A	C	A	M	M	A	A
S1_4757230	A/G	1	4757230	+	NA	NA	NA	NA	NA	NA	A	A	A	A	R	G	R	A	A	A	A	A	G	G	G	G	G	A	A	A	A	A	A	A	A	A	A	A	A	A	G	A	A	A	A	A	A	G	G
S1_4757236	C/A	1	4757236	+	NA	NA	NA	NA	NA	NA	C	C	C	C	C	C	C	N	C	C	C	A	C	C	C	C	C	C	C	C	C	C	C	C	C	C	C	C	C	M	C	C	C	C	C	C	C	C	C
S1_4757240	T/C	1	4757240	+	NA	NA	NA	NA	NA	NA	T	T	T	T	Y	C	Y	T	T	T	T	T	C	C	C	C	C	T	T	T	T	T	T	T	T	T	T	T	T	T	C	T	T	T	T	T	T	C	C
S1_4757245	C/T	1	4757245	+	NA	NA	NA	NA	NA	NA	C	C	C	C	C	C	C	C	C	C	C	C	C	C	C	C	C	C	C	C	C	C	C	C	C	C	C	C	C	C	C	C	C	C	C	C	C	C	C
S1_4757277	T/C	1	4757277	+	NA	NA	NA	NA	NA	NA	T	T	T	T	T	T	T	T	T	T	T	T	T	T	T	T	T	T	T	T	T	T	T	T	T	T	T	T	T	T	T	T	T	T	T	T	T	T	T
S1_4760073	G/A	1	4760073	+	NA	NA	NA	NA	NA	NA	G	A	A	A	G	G	G	G	N	G	N	G	G	G	G	G	G	R	A	G	G	G	G	A	G	G	A	G	G	G	G	G	G	G	A	G	G	G	G
S1_4760083	G/C	1	4760083	+	NA	NA	NA	NA	NA	NA	G	G	G	G	G	G	G	G	G	G	G	G	G	G	G	G	G	G	G	G	G	G	G	G	G	G	G	G	G	G	G	G	G	G	G	G	G	G	G
S1_4764981	C/T	1	4764981	+	NA	NA	NA	NA	NA	NA	T	T	T	T	C	T	C	Y	T	C	C	T	T	T	T	T	T	Y	T	C	C	C	T	T	C	T	T	T	C	Y	T	C	T	C	T	T	C	T	T
S1_4766227	G/A	1	4766227	+	NA	NA	NA	NA	NA	NA	A	G	G	G	G	G	G	A	G	G	G	A	G	G	G	G	G	G	G	A	G	G	G	G	G	A	G	G	G	G	G	G	G	G	G	A	G	G	G
S1_4766287	G/T	1	4766287	+	NA	NA	NA	NA	NA	NA	G	G	G	G	G	G	G	G	G	G	G	G	G	G	G	G	G	G	G	G	G	G	G	G	G	G	G	G	G	G	G	G	G	G	G	G	G	G	G
S1_4766304	C/T	1	4766304	+	NA	NA	NA	NA	NA	NA	T	C	C	C	C	C	C	T	C	C	C	T	C	C	C	C	C	C	C	T	C	C	C	C	C	T	C	C	C	C	C	C	C	C	C	T	C	C	C
S1_4766313	G/A	1	4766313	+	NA	NA	NA	NA	NA	NA	G	G	G	G	G	G	G	G	G	G	G	G	G	G	G	G	G	G	G	G	G	G	G	G	G	G	G	G	G	G	G	G	G	G	G	G	G	G	G
S1_4766389	C/A	1	4766389	+	NA	NA	NA	NA	NA	NA	C	C	C	C	C	C	C	A	C	C	C	A	C	C	C	C	C	C	C	C	C	C	C	C	C	A	C	C	C	C	C	C	C	C	C	C	C	C	C
S1_4766395	A/G	1	4766395	+	NA	NA	NA	NA	NA	NA	A	A	A	A	A	A	A	A	A	A	A	A	A	A	A	A	A	A	A	R	A	A	A	A	A	A	A	A	A	A	A	A	A	A	A	G	A	A	A
S1_4766429	G/A	1	4766429	+	NA	NA	NA	NA	NA	NA	G	G	G	G	G	G	G	G	G	G	G	G	G	G	G	G	G	G	G	G	G	G	G	G	G	G	G	G	G	G	G	G	G	G	G	G	G	G	G
S1_4766436	C/T	1	4766436	+	NA	NA	NA	NA	NA	NA	C	C	C	C	C	C	C	C	C	C	C	T	C	C	C	C	C	Y	C	C	C	C	C	C	C	T	C	C	C	C	C	C	C	C	C	C	Y	C	C
S1_4766734	C/G	1	4766734	+	NA	NA	NA	NA	NA	NA	G	G	G	G	C	C	C	C	C	C	C	C	C	C	C	C	C	C	G	S	C	C	C	G	C	C	G	G	C	C	C	C	C	C	G	G	C	C	C
S1_4766975	C/T	1	4766975	+	NA	NA	NA	NA	NA	NA	C	C	C	C	C	C	C	C	C	C	C	C	C	C	C	C	C	C	C	C	C	C	C	C	C	C	C	C	C	C	C	C	C	C	C	C	C	C	C
S1_4767020	C/T	1	4767020	+	NA	NA	NA	NA	NA	NA	C	C	C	C	C	C	C	C	C	C	C	C	C	C	C	C	C	C	C	C	C	C	Y	C	C	T	C	C	C	C	C	C	C	C	C	C	C	C	C
S1_4767028	C/G	1	4767028	+	NA	NA	NA	NA	NA	NA	C	C	C	C	C	C	C	C	C	C	C	C	C	C	C	C	C	C	C	C	C	C	S	C	C	G	C	C	C	C	C	C	C	C	C	C	C	C	C
S1_4767789	C/A	1	4767789	+	NA	NA	NA	NA	NA	NA	A	C	C	C	C	A	C	C	C	A	C	C	A	A	A	A	A	C	C	C	C	C	C	C	C	C	C	C	C	C	A	A	A	C	C	C	A	A	A
S1_4767852	G/C	1	4767852	+	NA	NA	NA	NA	NA	NA	G	G	G	G	G	G	G	G	G	G	G	G	G	G	G	G	G	G	G	G	G	G	G	G	G	C	G	G	G	G	G	G	G	G	G	G	G	G	G
S1_4767867	G/A	1	4767867	+	NA	NA	NA	NA	NA	NA	G	G	G	G	G	G	G	G	A	G	G	G	G	G	G	G	G	A	G	G	G	G	G	G	G	G	G	G	G	G	G	G	G	G	G	G	G	G	G
S1_4772023	C/A	1	4772023	+	NA	NA	NA	NA	NA	NA	C	C	A	C	A	C	M	C	C	C	C	C	C	C	C	C	C	C	C	C	C	C	C	C	C	C	C	C	C	C	C	C	C	C	C	C	C	C	C
S1_4772031	G/A	1	4772031	+	NA	NA	NA	NA	NA	NA	G	G	G	G	G	G	G	R	G	G	G	G	G	G	G	G	G	G	G	G	G	G	G	G	G	G	G	G	G	G	G	G	G	G	G	G	G	G	G
S1_4772034	A/G	1	4772034	+	NA	NA	NA	NA	NA	NA	A	A	A	A	A	A	A	A	A	A	A	A	A	A	A	A	A	A	A	A	A	A	A	A	A	A	A	A	A	A	A	A	A	A	A	A	A	A	A
S1_4772159	C/G	1	4772159	+	NA	NA	NA	NA	NA	NA	C	C	N	S	C	C	C	G	G	G	G	G	G	G	C	C	C	G	G	S	C	C	G	N	C	G	C	C	C	C	C	C	G	C	C	S	G	C	C
S1_4772203	A/G	1	4772203	+	NA	NA	NA	NA	NA	NA	A	A	A	A	A	A	A	G	G	G	A	G	A	G	A	A	A	G	G	N	A	A	G	G	A	R	A	A	A	A	A	N	G	A	A	R	G	A	A
S1_4772424	G/A	1	4772424	+	NA	NA	NA	NA	NA	NA	G	A	G	G	G	G	G	A	G	G	G	G	G	G	G	G	G	G	G	G	A	A	G	G	A	G	G	G	A	A	G	G	G	A	A	G	G	G	G
S1_4772455	G/C	1	4772455	+	NA	NA	NA	NA	NA	NA	G	G	G	G	G	G	G	G	G	G	G	G	G	G	G	G	G	G	G	G	C	C	G	G	C	G	G	G	C	G	G	G	G	C	G	G	G	G	G
S1_4772456	G/A	1	4772456	+	NA	NA	NA	NA	NA	NA	G	A	G	A	G	G	G	G	N	G	G	G	A	G	G	G	G	G	A	G	G	G	G	G	G	G	A	N	G	G	G	G	G	G	A	G	G	G	G
S1_4805472	T/A	1	4805472	+	NA	NA	NA	NA	NA	NA	T	T	T	T	T	T	T	T	T	T	T	T	T	T	T	T	T	T	T	T	T	T	T	T	T	T	T	T	T	T	T	T	T	T	T	T	T	T	T
S1_4805499	A/G	1	4805499	+	NA	NA	NA	NA	NA	NA	A	A	A	A	A	A	A	A	A	A	A	A	A	A	A	A	A	A	A	A	A	A	A	A	A	A	A	A	A	A	A	A	A	A	A	A	A	A	A
S1_4805500	A/G	1	4805500	+	NA	NA	NA	NA	NA	NA	A	A	A	A	A	A	A	A	A	A	A	A	A	A	A	A	A	A	A	A	A	A	A	A	A	A	A	A	A	A	A	A	A	A	A	A	A	A	A
S1_4850112	C/T	1	4850112	+	NA	NA	NA	NA	NA	NA	C	C	N	C	C	C	C	N	C	C	C	C	C	C	C	C	C	C	C	C	C	C	C	C	C	C	C	C	C	C	C	C	C	C	C	C	Y	C	C
S1_4862244	A/C	1	4862244	+	NA	NA	NA	NA	NA	NA	A	A	A	A	A	A	A	A	A	A	A	A	A	A	A	A	A	A	A	A	A	A	A	A	A	A	A	A	A	A	A	A	A	A	A	A	A	A	A
S1_4862545	G/A	1	4862545	+	NA	NA	NA	NA	NA	NA	G	G	G	G	G	G	G	G	G	G	G	G	G	G	G	G	G	G	G	G	G	G	G	G	G	G	G	G	G	G	G	G	G	G	G	G	G	G	G
S1_4862558	C/T	1	4862558	+	NA	NA	NA	NA	NA	NA	C	C	C	C	C	C	C	C	C	C	C	C	C	C	C	C	C	C	C	C	C	C	C	C	C	C	C	C	C	C	C	C	C	C	C	C	C	C	C
S1_4862596	C/G	1	4862596	+	NA	NA	NA	NA	NA	NA	C	C	C	C	C	C	C	C	C	C	C	C	C	C	C	C	C	C	C	C	C	C	C	C	C	C	C	C	C	C	C	C	C	C	C	C	C	C	C
S1_4978832	G/T	1	4978832	+	NA	NA	NA	NA	NA	NA	G	G	G	G	G	G	G	G	G	G	G	G	G	G	G	G	G	G	G	G	G	G	G	G	G	G	G	G	G	G	G	G	G	G	G	G	G	G	G
S1_4978849	G/C	1	4978849	+	NA	NA	NA	NA	NA	NA	G	G	G	G	G	G	G	G	G	G	G	C	G	G	G	G	G	G	G	G	G	G	S	G	G	G	G	G	G	G	G	G	G	G	G	G	G	G	G
S1_4978871	C/T	1	4978871	+	NA	NA	NA	NA	NA	NA	C	T	T	C	T	C	C	T	T	T	C	C	T	C	C	C	C	T	T	T	C	C	C	C	C	C	T	N	C	C	C	C	C	C	Y	C	C	C	C
S1_4978872	C/T	1	4978872	+	NA	NA	NA	NA	NA	NA	C	T	T	C	T	C	C	T	T	T	C	C	T	C	C	C	C	T	T	T	C	C	C	C	C	C	T	N	C	C	C	C	C	C	Y	C	C	C	C
S1_4979298	T/A	1	4979298	+	NA	NA	NA	NA	NA	NA	T	A	A	T	T	T	T	T	A	A	T	T	A	T	T	T	T	A	A	W	T	T	T	T	T	T	A	N	T	A	T	T	T	T	T	T	T	T	T
S1_4981168	G/T	1	4981168	+	NA	NA	NA	NA	NA	NA	G	G	G	G	G	G	G	G	G	G	G	G	G	G	G	G	G	G	G	G	G	G	G	G	G	G	G	G	G	G	G	G	G	G	G	G	G	G	G
S1_4981171	G/T	1	4981171	+	NA	NA	NA	NA	NA	NA	G	G	G	G	G	G	G	G	G	G	G	G	G	G	G	G	G	G	G	G	G	G	G	G	G	G	G	G	G	G	G	G	G	G	G	G	G	G	G
S1_4984591	T/G	1	4984591	+	NA	NA	NA	NA	NA	NA	G	T	T	T	K	G	K	G	N	T	T	T	T	T	N	N	N	G	T	T	G	G	T	G	G	G	T	K	G	G	N	N	N	G	G	G	G	G	G
S1_4984598	A/G	1	4984598	+	NA	NA	NA	NA	NA	NA	G	A	A	A	R	G	R	G	N	A	A	A	A	A	N	N	N	G	A	A	G	G	A	G	G	G	A	R	G	G	N	N	N	G	G	G	G	G	G
S1_4984622	T/A	1	4984622	+	NA	NA	NA	NA	NA	NA	A	T	T	T	W	A	W	A	N	T	T	T	T	T	N	N	N	A	T	T	A	A	T	A	A	A	T	W	A	A	N	N	N	A	A	A	A	A	A
S1_4988756	G/A	1	4988756	+	NA	NA	NA	NA	NA	NA	G	G	N	A	G	A	G	G	G	A	G	G	G	A	A	A	A	G	G	G	G	G	G	G	G	A	G	G	G	A	A	G	A	G	G	A	A	A	A
S1_4988822	C/A	1	4988822	+	NA	NA	NA	NA	NA	NA	C	C	C	A	C	A	C	C	C	A	C	C	C	A	A	A	A	C	C	C	C	C	C	C	C	A	C	C	C	N	A	C	A	C	C	M	C	A	A
S1_4988831	G/A	1	4988831	+	NA	NA	NA	NA	NA	NA	G	G	G	G	G	G	G	G	G	G	G	G	G	G	G	G	G	G	G	G	G	G	G	G	G	G	G	G	G	G	G	G	G	G	G	G	G	G	G
S1_4988834	A/C	1	4988834	+	NA	NA	NA	NA	NA	NA	A	A	A	C	A	C	A	A	A	C	A	A	A	C	C	C	C	A	A	A	A	A	A	N	A	C	A	A	A	N	C	A	C	A	A	M	A	C	C
S1_4989664	G/A	1	4989664	+	NA	NA	NA	NA	NA	NA	G	G	G	G	R	G	G	G	G	G	G	G	G	G	G	G	G	G	G	G	G	G	G	G	G	G	G	G	G	G	G	G	G	G	G	G	G	G	G
S1_4989851	C/T	1	4989851	+	NA	NA	NA	NA	NA	NA	C	C	C	C	C	C	C	C	C	C	C	C	C	C	C	C	C	C	C	C	C	C	C	C	C	C	C	C	C	C	C	C	C	C	C	C	C	C	C
S1_4989859	C/G	1	4989859	+	NA	NA	NA	NA	NA	NA	C	C	C	C	G	C	C	C	C	C	C	C	C	C	C	C	C	C	C	C	C	C	C	C	C	C	C	C	C	C	C	C	C	C	C	C	C	C	C
S1_4990561	T/C	1	4990561	+	NA	NA	NA	NA	NA	NA	T	T	T	C	T	T	T	T	T	C	T	T	C	T	T	T	T	T	Y	T	T	T	T	T	T	T	T	T	T	T	T	T	T	T	T	T	T	T	T
S1_4990606	G/C	1	4990606	+	NA	NA	NA	NA	NA	NA	G	G	G	C	G	G	G	G	G	C	G	G	C	G	G	G	G	G	G	G	G	G	G	G	G	G	G	G	G	G	G	G	G	G	G	G	G	G	G
S1_4990633	C/A	1	4990633	+	NA	NA	NA	NA	NA	NA	C	C	C	C	C	C	C	C	C	C	C	C	C	C	C	C	C	C	C	C	C	C	C	C	C	C	C	C	C	C	C	C	C	C	C	C	C	C	C
S1_4990643	G/A	1	4990643	+	NA	NA	NA	NA	NA	NA	G	G	G	A	G	G	G	G	G	A	R	G	A	G	G	G	G	G	G	G	G	G	G	G	G	G	G	G	G	G	G	R	G	G	G	G	A	G	G
S1_4990701	G/A	1	4990701	+	NA	NA	NA	NA	NA	NA	G	G	G	G	G	G	R	G	G	G	G	N	G	G	G	G	G	G	G	G	G	G	G	G	G	G	G	G	G	N	G	G	G	G	G	G	G	G	G
S1_4990749	C/T	1	4990749	+	NA	NA	NA	NA	NA	NA	C	C	C	T	C	C	C	C	C	T	C	C	T	C	C	C	C	C	C	C	C	C	C	C	C	C	C	C	C	C	C	C	C	C	C	C	C	C	C
S1_4990764	T/C	1	4990764	+	NA	NA	NA	NA	NA	NA	T	T	T	C	T	T	T	T	T	C	T	T	C	T	T	T	T	T	T	T	T	T	T	T	T	T	T	T	T	N	T	T	T	T	T	T	T	T	T
S1_4990776	A/G	1	4990776	+	NA	NA	NA	NA	NA	NA	A	A	A	G	A	A	A	A	A	G	A	A	G	A	A	A	A	A	A	A	A	A	A	A	A	A	A	A	A	N	A	A	A	A	A	A	A	A	A
S1_4994206	C/G	1	4994206	+	NA	NA	NA	NA	NA	NA	C	C	C	C	C	C	C	C	C	C	G	C	G	C	C	C	C	C	C	C	C	C	C	C	C	C	C	C	C	C	C	S	C	C	C	C	C	C	C
S1_4994210	C/A	1	4994210	+	NA	NA	NA	NA	NA	NA	C	C	C	C	A	C	C	C	A	C	C	C	C	C	C	C	C	C	C	C	C	C	C	C	C	C	C	C	C	C	C	C	C	C	C	C	C	C	C
S1_4995427	C/T	1	4995427	+	NA	NA	NA	NA	NA	NA	T	N	C	C	C	C	C	C	C	T	C	C	C	C	C	C	C	T	T	C	C	C	Y	C	C	C	T	N	C	N	C	C	C	C	C	C	C	C	C
S1_4995607	G/T	1	4995607	+	NA	NA	NA	NA	NA	NA	G	T	G	G	G	G	G	G	G	G	G	G	G	G	G	G	G	G	G	G	G	G	G	G	G	G	T	G	G	N	G	N	G	G	G	G	G	G	G
S1_4995626	T/A	1	4995626	+	NA	NA	NA	NA	NA	NA	T	T	N	T	T	T	T	T	T	T	T	T	A	T	T	T	T	T	T	T	T	T	T	T	T	T	T	T	T	N	T	T	T	T	T	T	T	T	T
S1_4995670	C/G	1	4995670	+	NA	NA	NA	NA	NA	NA	C	C	C	C	C	C	C	G	N	C	N	C	C	C	C	C	C	C	C	C	C	C	C	C	C	C	C	C	C	C	C	C	C	C	C	C	C	C	C
S1_4995686	A/C	1	4995686	+	NA	NA	NA	NA	NA	NA	A	C	A	A	A	A	A	A	A	A	A	A	A	A	A	A	A	A	A	A	A	A	A	A	M	A	C	C	A	A	A	A	A	A	A	A	A	A	A
S1_4995803	G/A	1	4995803	+	NA	NA	NA	NA	NA	NA	G	G	G	G	N	G	G	G	G	G	A	G	G	G	G	G	G	G	G	G	G	G	G	R	G	G	G	G	G	G	G	G	G	G	G	G	G	G	G
S1_4995807	G/A	1	4995807	+	NA	NA	NA	NA	NA	NA	G	G	G	G	G	G	G	A	G	G	G	G	G	G	G	G	G	G	G	G	G	G	G	G	G	G	G	G	G	G	G	G	G	G	G	G	G	G	G
S1_4995870	G/C	1	4995870	+	NA	NA	NA	NA	NA	NA	G	G	G	G	G	C	S	G	G	G	G	G	G	C	C	C	C	G	G	G	G	G	G	G	G	G	G	G	G	G	C	G	G	G	S	G	G	C	C
S1_4995897	T/A	1	4995897	+	NA	NA	NA	NA	NA	NA	T	T	T	A	T	T	T	T	T	T	T	T	T	T	T	T	T	T	T	T	T	T	T	T	T	T	T	T	T	T	T	T	T	T	T	T	T	T	T
S1_4996249	C/T	1	4996249	+	NA	NA	NA	NA	NA	NA	C	C	C	C	C	C	C	C	C	C	C	C	C	C	C	C	C	C	C	C	C	C	Y	C	C	T	C	C	C	C	C	C	C	C	C	T	C	C	C
S1_4996273	G/A	1	4996273	+	NA	NA	NA	NA	NA	NA	G	G	G	G	G	G	G	G	G	G	G	G	G	G	G	G	G	G	G	G	G	G	R	G	G	A	G	G	G	G	G	G	G	G	G	A	G	G	G
S1_4996302	C/G	1	4996302	+	NA	NA	NA	NA	NA	NA	C	C	C	C	S	N	C	N	N	C	G	C	C	G	N	N	N	C	C	C	C	C	C	G	C	C	C	C	C	C	C	C	C	C	C	N	C	N	N
S1_4996310	G/C	1	4996310	+	NA	NA	NA	NA	NA	NA	G	G	G	G	S	N	G	N	N	G	C	G	G	C	N	N	N	G	G	G	G	G	G	C	G	G	G	G	G	G	G	G	G	G	G	N	G	N	N
S1_4996501	C/T	1	4996501	+	NA	NA	NA	NA	NA	NA	T	C	C	T	C	T	C	C	C	C	C	C	C	T	T	T	T	T	T	C	C	C	T	C	C	C	T	N	C	N	T	C	C	C	C	C	Y	T	T
S1_4996616	T/C	1	4996616	+	NA	NA	NA	NA	NA	NA	T	T	T	C	T	T	T	N	T	T	T	T	T	T	T	T	T	T	C	T	T	T	T	T	T	T	C	T	T	T	T	T	T	T	T	T	C	T	T
S1_4996628	G/C	1	4996628	+	NA	NA	NA	NA	NA	NA	G	G	G	G	G	G	G	N	G	G	G	G	G	G	G	G	G	G	G	G	G	G	G	G	G	G	G	G	G	G	G	G	G	G	G	G	G	G	G
S1_4998219	A/G	1	4998219	+	NA	NA	NA	NA	NA	NA	A	A	A	G	A	A	A	A	A	A	A	A	A	A	A	A	A	A	A	A	A	A	A	A	A	A	A	A	A	A	A	A	A	A	A	A	A	A	A
S1_4998220	C/T	1	4998220	+	NA	NA	NA	NA	NA	NA	C	C	T	T	C	C	C	C	C	C	C	C	C	C	C	C	C	C	C	C	C	C	C	C	C	C	C	C	C	C	C	C	C	C	C	T	C	C	C
S1_4998512	C/G	1	4998512	+	NA	NA	NA	NA	NA	NA	C	C	C	C	C	C	C	C	C	C	C	C	C	C	C	C	C	C	C	C	C	C	C	C	C	C	C	C	C	C	C	C	C	C	C	C	C	C	C
S1_4998520	A/G	1	4998520	+	NA	NA	NA	NA	NA	NA	A	A	A	A	A	A	A	A	A	A	A	A	A	A	A	A	A	A	A	A	A	A	A	A	A	A	A	A	A	A	A	A	A	A	A	A	A	A	A
S1_4998725	A/T	1	4998725	+	NA	NA	NA	NA	NA	NA	A	A	A	T	A	A	A	A	A	A	A	A	A	A	A	A	A	A	A	A	A	A	A	A	A	A	A	A	A	T	A	A	A	A	A	A	A	A	A
S1_4998727	G/T	1	4998727	+	NA	NA	NA	NA	NA	NA	G	G	G	G	G	G	G	G	G	G	G	G	G	G	G	G	G	G	G	G	G	G	G	G	G	G	G	G	G	G	G	G	G	G	G	G	G	G	G
S1_4998732	T/C	1	4998732	+	NA	NA	NA	NA	NA	NA	T	T	T	C	T	T	T	T	T	T	T	T	T	T	T	T	T	T	T	T	T	T	T	T	T	T	T	T	T	C	T	T	T	T	T	T	T	T	T
S1_4998749	A/C	1	4998749	+	NA	NA	NA	NA	NA	NA	C	A	A	A	A	C	A	A	A	C	A	A	A	C	C	C	C	C	C	A	A	A	C	A	A	C	A	A	A	A	C	A	C	A	A	A	A	C	C
S1_5000888	A/T	1	5000888	+	NA	NA	NA	NA	NA	NA	A	A	A	A	A	A	A	A	A	A	A	A	A	A	A	A	A	A	A	A	A	A	A	A	A	A	A	A	A	A	A	A	A	A	A	A	A	A	A
S1_5000936	A/G	1	5000936	+	NA	NA	NA	NA	NA	NA	G	A	A	A	A	G	A	A	A	G	A	A	A	G	G	G	G	G	G	A	A	A	R	A	A	G	A	A	A	A	G	A	A	A	A	A	A	G	G
S1_5000997	T/C	1	5000997	+	NA	NA	NA	NA	NA	NA	T	T	T	C	T	T	T	T	T	T	T	T	T	T	T	T	T	T	T	T	T	T	T	T	T	T	T	T	T	T	T	T	T	T	T	T	T	T	T
S1_5001052	C/T	1	5001052	+	NA	NA	NA	NA	NA	NA	T	C	C	T	C	T	C	C	C	T	C	C	C	T	T	T	T	T	T	C	C	C	Y	C	C	T	C	C	C	C	Y	C	T	C	C	C	C	T	T
S1_5001056	T/C	1	5001056	+	NA	NA	NA	NA	NA	NA	C	T	T	T	T	C	T	T	T	C	T	T	T	C	C	C	C	C	C	T	T	T	Y	T	T	C	T	T	T	T	Y	T	C	T	T	T	T	C	C
S1_5001980	T/C	1	5001980	+	NA	NA	NA	NA	NA	NA	T	T	C	T	C	T	T	T	C	T	C	C	T	T	T	T	T	T	T	T	T	T	T	T	T	T	T	T	T	C	T	T	T	T	T	C	C	T	T
S1_5001989	T/C	1	5001989	+	NA	NA	NA	NA	NA	NA	T	T	T	T	T	T	T	T	T	T	T	T	T	T	T	T	T	T	T	T	T	T	T	T	T	T	T	T	T	T	T	T	T	T	T	T	T	T	T
S1_5002029	G/A	1	5002029	+	NA	NA	NA	NA	NA	NA	G	G	G	G	G	G	G	G	G	G	G	G	G	G	G	G	G	G	G	G	G	G	G	G	G	G	G	G	G	G	G	G	G	G	G	G	G	G	G
S1_5002033	A/C	1	5002033	+	NA	NA	NA	NA	NA	NA	A	A	C	A	A	A	A	A	A	A	A	C	A	A	A	A	A	A	A	A	A	A	A	A	A	A	A	A	A	C	A	A	A	A	A	C	A	A	A
S1_5002120	A/G	1	5002120	+	NA	NA	NA	NA	NA	NA	A	A	A	A	A	A	A	A	A	A	A	A	A	A	A	A	A	A	A	A	A	A	A	A	A	A	A	A	A	A	A	A	A	A	A	A	A	A	A
S1_5002367	G/A	1	5002367	+	NA	NA	NA	NA	NA	NA	G	A	A	A	G	G	G	G	G	A	G	G	G	G	G	G	G	G	G	A	G	G	G	G	G	A	G	G	G	N	G	N	G	G	G	A	N	G	G
S1_5002384	G/C	1	5002384	+	NA	NA	NA	NA	NA	NA	G	G	G	G	G	G	G	G	G	G	G	G	G	G	G	G	G	G	C	G	G	G	G	G	G	G	G	G	G	G	G	G	G	G	G	G	G	G	G
S1_5002394	C/G	1	5002394	+	NA	NA	NA	NA	NA	NA	C	C	C	C	C	C	C	C	C	C	C	C	C	C	C	C	C	C	C	C	C	C	C	C	C	C	C	C	C	C	C	C	C	C	C	C	C	C	C
S1_5002399	T/C	1	5002399	+	NA	NA	NA	NA	NA	NA	T	T	T	T	T	T	T	T	T	T	T	T	T	T	T	T	T	T	C	T	T	T	T	T	T	T	T	T	T	T	T	T	T	T	T	T	T	T	T
S1_5002460	G/T	1	5002460	+	NA	NA	NA	NA	NA	NA	G	G	G	G	G	G	G	G	G	G	G	G	G	G	G	G	G	G	K	G	G	G	G	G	G	G	G	G	G	G	G	G	G	G	G	G	G	G	G
S1_5002523	G/A	1	5002523	+	NA	NA	NA	NA	NA	NA	G	G	G	G	G	G	G	G	G	G	G	G	G	G	G	G	G	G	G	G	G	G	G	G	G	G	G	G	G	G	G	G	G	G	G	G	G	G	G
S1_5002526	G/A	1	5002526	+	NA	NA	NA	NA	NA	NA	A	G	G	G	G	A	G	G	G	G	G	G	G	A	A	G	G	A	A	G	G	G	A	G	G	G	G	G	G	N	G	G	G	G	G	G	G	A	A
S1_5006405	G/A	1	5006405	+	NA	NA	NA	NA	NA	NA	G	A	G	G	R	G	G	G	A	G	A	G	G	G	G	G	G	G	G	G	G	G	G	G	G	G	G	G	G	G	G	A	G	G	G	G	G	G	G
S1_5006443	C/A	1	5006443	+	NA	NA	NA	NA	NA	NA	C	C	C	C	C	C	C	C	C	C	C	C	C	C	C	C	C	C	C	C	C	C	C	C	C	C	A	C	C	C	C	C	C	C	C	C	M	C	C
S1_5006696	A/T	1	5006696	+	NA	NA	NA	NA	NA	NA	A	T	A	A	A	A	A	T	W	A	A	A	T	A	A	A	A	A	A	A	A	A	A	A	A	A	A	A	A	A	A	T	T	A	A	A	A	A	A
S1_5006755	A/C	1	5006755	+	NA	NA	NA	NA	NA	NA	A	A	A	A	A	A	A	A	A	A	C	A	A	A	A	A	A	A	A	A	A	A	A	A	A	A	A	A	A	A	A	A	A	A	A	A	A	A	A
S1_5006761	A/T	1	5006761	+	NA	NA	NA	NA	NA	NA	A	A	A	A	A	A	A	T	A	A	A	A	A	A	A	A	A	A	A	A	A	A	A	A	A	A	A	A	A	A	A	A	A	A	A	A	A	A	A
S1_5006810	G/C	1	5006810	+	NA	NA	NA	NA	NA	NA	N	G	G	G	G	G	G	G	G	G	G	G	G	G	G	G	G	G	G	G	G	G	G	G	G	G	G	G	G	G	G	G	G	G	G	G	G	G	G
S1_5006817	G/A	1	5006817	+	NA	NA	NA	NA	NA	NA	G	G	G	G	G	G	G	G	G	G	G	G	G	G	G	G	G	G	G	G	G	G	G	G	G	G	G	G	G	G	G	G	G	G	G	G	G	G	G
S1_5007038	C/G	1	5007038	+	NA	NA	NA	NA	NA	NA	C	C	C	C	C	C	S	N	N	G	C	C	C	C	C	C	C	C	C	C	C	C	C	C	C	C	C	C	C	C	C	C	C	C	C	C	C	C	C
S1_5007040	C/G	1	5007040	+	NA	NA	NA	NA	NA	NA	C	C	C	C	C	C	S	N	N	G	C	C	C	C	C	C	C	C	C	C	C	C	C	C	C	C	C	C	C	C	C	C	C	C	C	C	C	C	C
S1_5010023	C/T	1	5010023	+	NA	NA	NA	NA	NA	NA	C	C	C	C	C	C	C	C	C	C	C	C	C	C	C	C	C	C	C	C	C	C	C	Y	C	C	C	C	C	C	C	C	C	C	C	C	C	C	C
S1_5010040	C/G	1	5010040	+	NA	NA	NA	NA	NA	NA	C	C	C	C	C	C	C	C	C	C	C	C	C	C	C	C	C	C	C	G	C	C	C	G	C	C	C	C	C	C	C	C	C	C	C	C	C	C	C
S1_5010085	G/C	1	5010085	+	NA	NA	NA	NA	NA	NA	G	G	G	G	C	G	G	N	C	G	C	G	G	G	G	G	G	G	G	G	G	G	G	G	G	G	G	G	G	G	G	G	N	G	G	G	G	G	G
S1_5010452	A/C	1	5010452	+	NA	NA	NA	NA	NA	NA	N	A	A	C	A	A	A	N	C	A	C	A	C	A	A	A	A	N	A	A	A	A	A	N	A	A	A	A	A	A	A	N	A	A	A	C	A	A	A
S1_5010697	T/C	1	5010697	+	NA	NA	NA	NA	NA	NA	C	T	Y	C	C	T	C	N	T	T	T	C	C	T	T	T	T	C	T	C	T	T	T	N	T	T	C	T	T	N	T	T	T	T	T	C	Y	T	T
S1_5010700	C/T	1	5010700	+	NA	NA	NA	NA	NA	NA	T	C	Y	T	T	C	T	N	C	C	C	T	T	C	C	C	C	T	C	T	C	C	C	N	C	C	T	C	C	N	C	C	C	C	C	T	Y	C	C
S1_5010705	T/G	1	5010705	+	NA	NA	NA	NA	NA	NA	G	T	K	G	G	T	G	N	T	T	T	G	G	T	T	T	T	G	T	G	T	T	T	N	T	T	G	T	T	N	T	T	T	T	T	G	K	T	T
S1_5012365	C/T	1	5012365	+	NA	NA	NA	NA	NA	NA	C	C	C	C	C	C	C	C	C	C	C	C	C	C	C	C	C	C	C	C	C	C	C	C	C	C	C	C	C	C	C	C	C	C	C	C	C	C	C
S1_5012395	C/T	1	5012395	+	NA	NA	NA	NA	NA	NA	T	C	C	C	C	C	C	C	C	C	C	T	C	C	C	C	C	T	C	C	C	C	Y	C	C	C	C	C	C	C	C	C	C	C	C	C	C	C	C
S1_5012424	T/C	1	5012424	+	NA	NA	NA	NA	NA	NA	C	T	T	C	C	T	Y	N	C	T	C	T	T	T	T	T	T	C	T	C	T	T	C	T	T	T	T	T	T	T	T	T	N	T	T	T	T	T	T
S1_5013444	T/C	1	5013444	+	NA	NA	NA	NA	NA	NA	C	C	T	C	N	T	N	C	T	T	N	C	C	T	T	T	T	C	T	T	T	T	T	N	T	T	C	T	T	N	T	N	C	T	T	N	T	T	T
S1_5013447	A/G	1	5013447	+	NA	NA	NA	NA	NA	NA	G	G	A	G	N	A	N	G	A	A	N	G	G	A	A	A	A	G	A	A	A	A	A	N	A	A	G	A	A	N	A	G	G	A	A	N	A	A	A
S1_5013541	A/C	1	5013541	+	NA	NA	NA	NA	NA	NA	A	A	C	A	A	A	A	A	A	A	A	A	A	A	A	A	A	A	A	C	A	A	A	M	A	A	A	A	A	A	A	M	A	A	A	C	A	A	A
S1_5013669	T/G	1	5013669	+	NA	NA	NA	NA	NA	NA	T	T	T	T	G	T	T	N	T	T	G	T	T	T	T	T	T	T	T	T	T	T	G	T	T	T	T	T	T	T	T	T	T	T	T	T	T	T	T
S1_5013718	A/G	1	5013718	+	NA	NA	NA	NA	NA	NA	A	A	A	A	A	A	A	N	A	A	A	A	A	A	A	A	A	A	A	A	A	A	A	A	A	A	A	A	A	A	A	A	A	A	A	A	A	A	A
S1_5013792	T/C	1	5013792	+	NA	NA	NA	NA	NA	NA	T	T	T	T	T	T	T	T	T	T	N	T	T	T	T	T	T	T	T	T	T	T	T	T	T	T	T	T	T	T	T	T	T	T	T	T	T	T	T
S1_5013853	C/T	1	5013853	+	NA	NA	NA	NA	NA	NA	C	C	T	C	C	C	C	N	C	C	T	C	C	C	C	C	C	C	C	C	C	C	C	C	C	C	C	C	C	C	C	C	C	C	C	C	C	C	C
S1_5013902	C/T	1	5013902	+	NA	NA	NA	NA	NA	NA	C	C	T	C	C	C	C	N	C	C	C	C	C	C	C	C	C	C	C	C	C	C	C	C	C	C	C	C	C	C	C	C	C	C	C	C	C	C	C
S1_5013903	A/T	1	5013903	+	NA	NA	NA	NA	NA	NA	T	A	T	A	A	A	A	N	A	A	T	T	A	A	A	A	A	T	A	A	A	A	A	A	A	A	A	A	A	A	A	A	A	A	A	T	A	A	A
S1_5014193	G/A	1	5014193	+	NA	NA	NA	NA	NA	NA	G	A	A	A	R	G	G	A	G	G	N	A	A	G	G	G	G	A	G	G	G	G	G	G	G	G	A	N	G	G	G	G	A	G	G	A	R	G	G
S1_5014230	A/G	1	5014230	+	NA	NA	NA	NA	NA	NA	A	A	A	A	A	A	A	A	A	A	A	A	A	A	A	A	A	A	A	A	A	A	A	A	A	A	A	A	A	A	A	A	A	A	A	A	A	A	A
S1_5014232	T/A	1	5014232	+	NA	NA	NA	NA	NA	NA	T	T	A	A	T	T	T	A	T	T	T	A	A	T	T	T	T	T	T	T	T	T	T	T	T	T	T	T	T	T	T	T	T	T	T	A	T	T	T
S1_5014270	G/C	1	5014270	+	NA	NA	NA	NA	NA	NA	G	G	N	C	G	G	G	C	G	G	G	C	C	G	G	G	G	G	G	G	G	G	G	G	G	G	G	G	G	G	G	G	G	G	G	C	G	G	G
S1_5014283	C/T	1	5014283	+	NA	NA	NA	NA	NA	NA	C	C	N	T	C	C	C	T	C	C	C	T	T	C	C	C	C	C	C	C	C	C	C	C	C	C	C	C	C	C	C	C	C	C	C	T	C	C	C
S1_5014295	A/T	1	5014295	+	NA	NA	NA	NA	NA	NA	A	A	A	A	A	A	A	A	T	A	A	A	A	A	A	A	A	A	A	T	A	A	T	A	A	A	A	A	A	A	A	N	A	A	A	A	A	A	A
S1_5014321	C/T	1	5014321	+	NA	NA	NA	NA	NA	NA	C	C	C	C	C	C	C	N	C	C	C	C	C	C	C	C	C	C	C	C	C	C	C	C	C	C	C	C	C	C	C	C	C	C	C	C	C	C	C
S1_5014323	G/A	1	5014323	+	NA	NA	NA	NA	NA	NA	G	G	G	G	G	G	G	N	G	G	G	G	G	G	G	G	G	G	G	G	G	G	G	G	G	G	G	G	G	G	G	G	G	G	G	G	G	G	G
S1_5022694	G/A	1	5022694	+	NA	NA	NA	NA	NA	NA	A	G	G	G	R	G	G	N	G	G	A	A	G	G	G	G	G	A	G	G	G	G	G	G	G	G	G	G	G	A	G	G	G	G	G	G	G	G	G
S1_5022717	A/T	1	5022717	+	NA	NA	NA	NA	NA	NA	T	A	A	A	W	A	A	N	A	A	T	T	A	A	A	A	A	T	A	A	A	A	A	A	A	A	A	A	A	T	A	A	A	A	A	A	A	A	A
S1_5022822	A/C	1	5022822	+	NA	NA	NA	NA	NA	NA	A	A	A	A	A	A	A	A	A	A	A	A	A	A	A	A	A	A	A	A	A	A	A	A	A	A	A	A	A	A	A	A	A	A	A	A	A	A	A
S1_5022823	G/T	1	5022823	+	NA	NA	NA	NA	NA	NA	G	G	G	G	G	G	G	G	G	G	G	G	G	G	G	G	G	G	G	G	G	G	G	G	G	G	G	G	G	G	G	G	G	G	G	G	G	G	G
S1_5022841	T/G	1	5022841	+	NA	NA	NA	NA	NA	NA	T	T	T	T	T	T	T	T	T	T	T	T	T	T	T	T	T	T	T	T	T	T	T	T	T	T	T	T	T	T	T	T	T	T	T	T	T	T	T
S1_5022845	G/T	1	5022845	+	NA	NA	NA	NA	NA	NA	G	G	G	T	G	G	G	G	G	G	G	G	G	G	G	G	G	G	G	T	G	G	G	G	G	G	G	G	G	G	G	G	G	G	G	G	G	G	G
S1_5022923	C/G	1	5022923	+	NA	NA	NA	NA	NA	NA	C	C	C	C	C	C	C	C	C	C	C	C	C	C	C	C	C	C	C	C	C	C	S	C	C	C	C	C	C	C	C	C	C	C	C	C	C	C	C
S1_5022986	G/A	1	5022986	+	NA	NA	NA	NA	NA	NA	G	G	G	G	G	G	G	G	G	G	G	G	G	G	G	G	G	G	G	G	G	G	G	G	G	G	G	G	G	G	G	G	G	G	G	G	G	G	G
S1_5023038	C/G	1	5023038	+	NA	NA	NA	NA	NA	NA	C	C	C	C	C	C	C	C	C	C	C	G	C	C	C	C	C	C	C	C	C	C	C	C	C	C	C	C	C	C	C	C	C	C	C	C	C	C	C
S1_5028260	C/T	1	5028260	+	NA	NA	NA	NA	NA	NA	C	C	C	C	C	C	C	N	C	C	C	C	C	C	C	C	C	C	C	C	C	C	C	C	C	C	C	C	C	N	C	C	C	C	C	C	C	C	C
S1_5028297	G/A	1	5028297	+	NA	NA	NA	NA	NA	NA	A	A	G	R	G	G	G	N	A	G	G	G	G	G	G	G	G	R	G	N	G	G	G	G	G	G	G	G	G	N	G	A	A	G	G	G	R	G	G
S1_5028298	G/T	1	5028298	+	NA	NA	NA	NA	NA	NA	G	G	G	G	G	G	G	N	G	G	G	G	G	G	G	G	G	G	G	G	G	G	G	G	G	G	G	G	G	N	G	G	G	G	G	G	G	G	G
S1_5028301	A/G	1	5028301	+	NA	NA	NA	NA	NA	NA	G	G	A	R	A	A	A	N	G	A	A	A	A	A	A	A	A	R	A	N	A	A	A	A	A	A	A	A	A	N	A	G	G	A	A	A	R	A	A
S1_5028303	T/A	1	5028303	+	NA	NA	NA	NA	NA	NA	A	A	T	W	T	T	T	N	A	T	T	T	T	T	T	T	T	W	T	N	T	T	T	T	T	T	T	T	T	N	T	A	A	T	T	T	W	T	T
S1_5028309	A/G	1	5028309	+	NA	NA	NA	NA	NA	NA	A	A	A	A	A	A	A	A	A	A	A	A	A	A	A	A	A	A	A	A	A	A	A	N	A	A	A	A	A	G	A	A	A	A	A	A	A	A	A
S1_5028310	A/G	1	5028310	+	NA	NA	NA	NA	NA	NA	A	A	A	A	A	A	A	N	A	A	A	N	A	A	A	A	A	A	A	A	A	A	A	A	A	A	A	A	A	A	A	A	A	A	A	A	A	A	A
S1_5028313	C/A	1	5028313	+	NA	NA	NA	NA	NA	NA	C	C	C	C	C	C	C	C	C	C	N	C	C	C	C	C	C	C	C	C	C	C	C	N	C	C	C	C	C	C	C	C	C	C	C	C	C	C	C
S1_5028365	T/C	1	5028365	+	NA	NA	NA	NA	NA	NA	T	T	T	T	T	T	T	N	T	T	T	N	T	T	T	T	T	T	T	T	T	T	T	T	T	T	T	T	T	T	T	T	T	T	T	T	T	T	T
S1_5028366	A/G	1	5028366	+	NA	NA	NA	NA	NA	NA	A	A	A	A	A	A	A	N	A	A	A	N	A	A	A	A	A	A	A	A	A	A	A	A	A	A	A	A	A	A	A	A	A	A	A	A	A	A	A
S1_5030142	C/T	1	5030142	+	NA	NA	NA	NA	NA	NA	C	C	C	C	C	C	C	C	C	C	C	C	C	C	C	C	C	C	C	C	C	C	C	C	C	C	C	C	C	C	C	C	C	C	C	C	C	C	C
S1_5030143	C/T	1	5030143	+	NA	NA	NA	NA	NA	NA	C	C	C	C	C	C	C	C	C	C	C	C	C	C	C	C	C	C	C	C	C	C	C	C	C	C	C	C	C	C	C	C	C	C	C	C	C	C	C
S1_5030185	G/A	1	5030185	+	NA	NA	NA	NA	NA	NA	G	G	G	G	G	G	G	G	G	G	G	G	G	G	G	G	G	G	G	G	G	G	G	G	G	G	G	G	G	G	G	G	G	G	G	G	G	G	G
S1_5030213	G/A	1	5030213	+	NA	NA	NA	NA	NA	NA	R	G	R	A	N	G	G	G	G	G	R	G	G	G	G	G	G	G	G	G	A	A	G	N	A	G	G	A	A	A	G	G	G	A	A	G	A	G	G
S1_5045387	G/A	1	5045387	+	NA	NA	NA	NA	NA	NA	G	G	G	G	G	G	G	G	G	G	G	G	G	G	G	G	G	G	G	G	G	G	G	G	G	G	G	G	G	A	G	G	G	G	G	G	G	G	G
S1_5045431	A/G	1	5045431	+	NA	NA	NA	NA	NA	NA	A	A	A	A	A	A	A	A	A	A	A	A	A	A	A	A	A	A	A	A	A	A	A	A	A	A	A	A	A	A	A	A	A	A	A	A	A	A	A
S1_5045486	C/A	1	5045486	+	NA	NA	NA	NA	NA	NA	C	C	C	C	N	C	C	N	C	C	C	C	C	C	C	C	C	C	C	C	C	C	C	C	C	C	C	C	C	N	C	C	C	C	C	C	C	C	C
S1_5045731	G/T	1	5045731	+	NA	NA	NA	NA	NA	NA	G	G	G	T	G	G	G	G	G	G	G	G	G	G	G	G	G	G	G	G	G	G	G	G	G	G	G	G	G	G	G	G	G	G	G	G	G	G	G
S1_5045866	C/G	1	5045866	+	NA	NA	NA	NA	NA	NA	C	C	C	G	C	C	C	C	C	C	C	C	C	C	C	C	C	C	C	C	C	C	S	C	C	C	C	C	C	C	C	C	C	C	C	C	C	C	C
S1_5045867	T/C	1	5045867	+	NA	NA	NA	NA	NA	NA	T	T	T	C	T	T	T	T	T	T	T	T	T	T	T	T	T	T	T	T	T	T	Y	T	T	T	T	T	T	T	T	T	T	T	T	T	T	T	T
S1_5045868	G/C	1	5045868	+	NA	NA	NA	NA	NA	NA	G	G	G	C	G	G	G	G	G	G	G	G	G	G	G	G	G	G	G	G	G	G	S	G	G	G	G	G	G	G	G	G	G	G	G	G	G	G	G
S1_5045896	C/G	1	5045896	+	NA	NA	NA	NA	NA	NA	C	C	C	G	C	C	C	C	C	C	C	C	C	C	C	C	C	C	C	C	C	C	C	C	C	C	C	C	C	C	C	C	C	C	C	C	C	C	C
S1_5048414	G/A	1	5048414	+	NA	NA	NA	NA	NA	NA	G	G	G	G	G	G	G	N	G	G	G	G	G	G	G	G	G	G	G	G	G	G	G	G	G	G	G	G	G	N	G	G	G	G	G	G	G	G	G
S1_5048703	G/A	1	5048703	+	NA	NA	NA	NA	NA	NA	G	G	G	G	G	G	G	R	G	G	G	A	G	G	G	G	G	G	G	G	G	G	G	G	G	G	G	G	G	G	G	G	G	G	G	G	G	G	G
S1_5048705	G/A	1	5048705	+	NA	NA	NA	NA	NA	NA	G	G	G	G	G	G	G	R	G	G	G	A	G	G	G	G	G	G	G	G	G	G	G	G	G	G	N	G	G	G	G	G	G	G	G	G	G	G	G
S1_5048718	C/T	1	5048718	+	NA	NA	NA	NA	NA	NA	C	C	C	C	C	C	C	Y	C	C	C	T	C	C	C	C	C	C	C	C	C	C	C	C	C	C	N	C	C	C	C	C	C	C	C	C	C	C	C
S1_5048719	C/T	1	5048719	+	NA	NA	NA	NA	NA	NA	C	C	T	T	C	T	C	Y	C	T	C	T	C	T	T	T	T	C	T	T	C	C	T	C	C	T	C	C	C	C	T	C	T	C	C	T	C	T	T
S1_5055723	G/T	1	5055723	+	NA	NA	NA	NA	NA	NA	G	G	G	G	G	G	G	G	G	G	G	G	G	G	G	G	G	G	G	G	G	G	G	G	G	G	G	G	G	G	G	G	G	G	G	G	G	G	G
S1_5055756	G/A	1	5055756	+	NA	NA	NA	NA	NA	NA	A	G	G	A	R	G	G	G	G	G	A	G	A	G	G	G	G	G	G	G	A	A	G	A	A	G	G	A	A	G	G	G	G	A	A	G	A	G	G
S1_5055764	G/A	1	5055764	+	NA	NA	NA	NA	NA	NA	A	G	A	A	R	G	G	N	G	G	A	G	A	G	G	G	G	G	G	G	A	A	A	A	A	G	G	A	A	A	G	G	G	A	A	G	A	G	G
S1_5055783	A/G	1	5055783	+	NA	NA	NA	NA	NA	NA	G	A	R	G	R	A	A	N	A	A	G	A	G	A	A	A	A	A	A	A	G	G	R	G	G	A	A	G	G	G	A	A	A	G	G	A	G	A	A
S1_5055955	A/G	1	5055955	+	NA	NA	NA	NA	NA	NA	A	A	A	A	A	A	A	G	A	A	G	G	A	A	A	A	A	A	A	A	A	A	A	A	A	A	A	A	A	A	A	A	A	A	A	G	N	A	A
S1_5055960	A/C	1	5055960	+	NA	NA	NA	NA	NA	NA	A	A	A	A	A	A	A	C	A	A	C	C	A	A	A	A	A	A	A	A	A	A	A	A	A	A	A	A	A	A	A	A	A	A	A	C	N	A	A
S1_5056061	C/G	1	5056061	+	NA	NA	NA	NA	NA	NA	C	C	C	C	C	C	C	C	C	C	C	G	C	C	C	C	C	C	C	C	C	C	C	C	C	C	C	C	C	C	C	C	C	C	C	C	C	C	C
S1_5056089	A/T	1	5056089	+	NA	NA	NA	NA	NA	NA	A	A	A	A	A	A	A	A	A	A	A	T	A	A	A	A	A	A	A	A	A	A	A	A	A	A	A	A	A	A	A	A	A	A	A	A	A	A	A
S1_5056271	A/G	1	5056271	+	NA	NA	NA	NA	NA	NA	A	A	G	A	R	A	A	A	A	A	G	A	G	A	A	A	A	A	G	G	A	A	G	A	A	A	A	A	A	G	A	A	N	A	A	G	G	A	A
S1_5056272	T/A	1	5056272	+	NA	NA	NA	NA	NA	NA	T	A	T	T	W	A	W	A	T	A	T	T	T	A	A	A	A	A	T	T	A	A	T	T	A	A	A	A	A	T	A	A	T	A	A	T	T	A	A
S1_5056296	G/C	1	5056296	+	NA	NA	NA	NA	NA	NA	G	G	G	G	G	G	G	S	G	G	G	G	G	G	G	G	G	C	G	G	G	G	G	G	G	G	G	G	G	G	G	G	G	G	G	G	G	G	G
S1_5056299	G/A	1	5056299	+	NA	NA	NA	NA	NA	NA	G	G	G	A	G	G	G	G	R	G	G	A	G	G	G	G	G	G	G	G	G	G	G	R	G	G	G	G	G	G	G	G	G	G	G	G	G	G	G
S1_5087121	A/G	1	5087121	+	NA	NA	NA	NA	NA	NA	A	A	A	A	A	A	A	G	A	A	A	A	A	A	A	A	A	A	A	A	A	A	A	A	A	A	A	A	A	A	A	A	A	A	A	A	A	A	A
S1_5087146	T/A	1	5087146	+	NA	NA	NA	NA	NA	NA	T	T	T	T	T	T	T	T	T	A	T	T	T	T	T	T	T	T	A	T	T	T	T	T	T	T	T	T	T	T	T	T	T	T	T	T	T	T	T
S1_5087153	G/A	1	5087153	+	NA	NA	NA	NA	NA	NA	G	G	G	G	G	G	G	G	G	G	G	G	A	G	G	G	G	G	G	G	G	G	G	G	G	G	G	G	G	G	G	G	G	G	G	G	R	G	G
S1_5087154	C/G	1	5087154	+	NA	NA	NA	NA	NA	NA	C	G	C	C	C	C	C	C	G	C	C	C	S	C	C	C	C	C	C	C	C	C	C	S	C	C	C	C	C	G	C	G	C	C	C	C	S	C	C
S1_5087155	T/C	1	5087155	+	NA	NA	NA	NA	NA	NA	T	T	T	T	T	T	T	T	T	T	T	T	C	T	T	T	T	T	T	T	T	T	T	T	T	T	T	T	T	T	T	T	T	T	T	T	Y	T	T
S1_5087156	A/G	1	5087156	+	NA	NA	NA	NA	NA	NA	A	G	A	A	A	A	A	A	G	A	A	A	A	A	A	A	A	A	A	A	A	A	A	R	A	A	A	A	A	A	A	G	A	A	A	A	A	A	A
S1_5087161	C/G	1	5087161	+	NA	NA	NA	NA	NA	NA	C	G	C	C	C	C	C	C	G	C	C	C	C	C	C	C	C	C	C	C	C	C	C	S	C	C	C	C	C	C	C	G	C	C	C	C	C	C	C
S1_5087174	C/T	1	5087174	+	NA	NA	NA	NA	NA	NA	C	C	C	C	C	C	C	C	C	C	C	C	C	C	C	C	C	C	C	C	C	C	C	C	C	C	C	C	C	C	C	C	C	C	C	C	C	C	C
S1_5087216	G/C	1	5087216	+	NA	NA	NA	NA	NA	NA	C	G	G	G	G	G	G	G	C	G	C	G	G	G	G	G	G	G	G	G	G	G	C	G	G	G	G	G	G	G	G	G	G	G	G	G	G	G	G
S1_5087217	A/G	1	5087217	+	NA	NA	NA	NA	NA	NA	G	A	A	A	A	A	A	A	G	A	G	A	A	A	A	A	A	A	A	A	A	A	G	A	A	A	A	A	A	A	A	A	A	A	A	A	A	A	A
S1_5087219	G/C	1	5087219	+	NA	NA	NA	NA	NA	NA	C	G	G	G	G	G	G	G	C	G	C	G	G	G	G	G	G	G	G	G	G	G	C	G	G	G	G	G	G	G	G	G	G	G	G	G	G	G	G
S1_5087222	G/C	1	5087222	+	NA	NA	NA	NA	NA	NA	G	G	G	G	G	G	G	G	G	G	G	G	G	G	G	G	G	G	G	G	G	G	G	G	G	G	G	G	G	G	G	G	G	G	G	G	G	G	G
S1_5087223	C/A	1	5087223	+	NA	NA	NA	NA	NA	NA	C	C	C	C	C	C	C	C	C	C	C	C	C	C	C	C	C	C	C	C	C	C	C	C	C	C	C	C	C	C	C	C	C	C	C	C	C	C	C
S1_5087224	A/G	1	5087224	+	NA	NA	NA	NA	NA	NA	A	A	A	A	A	A	A	A	A	A	A	A	A	A	A	A	A	A	A	A	A	A	A	A	A	A	A	A	A	A	A	A	A	A	A	A	A	A	A
S1_5087280	C/T	1	5087280	+	NA	NA	NA	NA	NA	NA	C	C	C	C	C	C	C	C	C	C	C	C	C	C	C	C	C	C	C	C	C	C	C	N	C	C	C	C	C	C	C	C	C	C	C	C	C	C	C
S1_5087281	C/T	1	5087281	+	NA	NA	NA	NA	NA	NA	C	C	C	C	C	C	C	N	C	C	C	C	C	C	C	C	C	C	C	C	C	C	C	N	C	C	C	C	C	C	C	C	C	C	C	C	C	C	C
S1_5088545	C/T	1	5088545	+	NA	NA	NA	NA	NA	NA	C	C	C	C	C	C	C	C	C	C	C	C	C	C	C	C	C	C	C	C	C	C	C	C	C	C	C	C	C	T	C	C	C	C	C	C	C	C	C
S1_5088598	G/C	1	5088598	+	NA	NA	NA	NA	NA	NA	C	G	G	C	S	G	G	C	C	C	C	G	C	G	G	G	G	G	C	G	G	G	C	G	G	G	G	G	G	G	G	G	G	G	G	G	G	G	G
S1_5088637	G/A	1	5088637	+	NA	NA	NA	NA	NA	NA	G	G	A	G	G	G	G	G	G	G	G	G	G	G	G	G	G	G	G	G	G	G	G	G	G	G	G	G	G	G	G	G	G	G	G	A	G	G	G
S1_5088796	C/A	1	5088796	+	NA	NA	NA	NA	NA	NA	A	C	A	C	C	C	C	A	C	C	C	C	C	C	C	C	C	C	C	C	C	C	C	M	C	C	C	C	C	C	C	C	C	C	C	A	C	C	C
S1_5088833	T/C	1	5088833	+	NA	NA	NA	NA	NA	NA	T	T	T	T	T	T	T	T	T	C	T	T	T	T	T	T	T	T	C	T	T	T	T	T	T	T	T	T	T	T	T	T	T	T	T	T	T	T	T
S1_5088835	G/C	1	5088835	+	NA	NA	NA	NA	NA	NA	G	C	G	G	G	G	G	G	G	G	G	G	C	G	G	G	G	G	G	G	G	G	G	G	G	G	C	G	G	N	G	C	G	G	G	G	G	G	G
S1_5088836	C/T	1	5088836	+	NA	NA	NA	NA	NA	NA	C	T	C	C	C	C	C	C	C	C	C	C	T	C	C	C	C	C	C	C	C	C	C	C	C	C	T	C	C	N	C	T	C	C	C	C	C	C	C
S1_5088837	A/C	1	5088837	+	NA	NA	NA	NA	NA	NA	A	C	A	A	A	A	A	A	A	A	A	A	C	A	A	A	A	A	A	A	A	A	A	A	A	A	C	A	A	N	A	C	A	A	A	A	A	A	A
S1_5088880	G/C	1	5088880	+	NA	NA	NA	NA	NA	NA	G	G	G	G	G	G	G	G	G	G	G	G	G	G	G	G	G	G	G	G	G	G	G	G	G	G	G	G	G	G	G	G	G	G	G	G	G	G	G
S1_5088987	G/C	1	5088987	+	NA	NA	NA	NA	NA	NA	G	G	G	G	G	G	G	N	G	G	G	G	G	G	G	G	G	G	G	G	G	G	G	G	G	G	G	G	G	N	G	G	G	G	G	G	G	G	G
S1_5089007	C/A	1	5089007	+	NA	NA	NA	NA	NA	NA	A	A	C	C	C	N	M	C	A	A	C	C	C	A	N	N	N	C	C	C	C	C	C	A	C	C	A	C	C	C	N	A	A	C	C	A	C	C	N
S1_5089056	C/T	1	5089056	+	NA	NA	NA	NA	NA	NA	C	C	C	C	C	C	C	T	C	C	C	C	C	C	C	C	C	C	C	C	C	C	C	C	C	C	C	C	C	C	C	C	C	C	C	C	C	C	C
S1_5089062	T/C	1	5089062	+	NA	NA	NA	NA	NA	NA	C	C	T	N	T	N	T	T	C	T	C	T	T	C	N	N	N	T	T	T	T	T	C	C	T	T	C	T	T	T	N	C	C	T	T	C	T	T	N
S1_5089063	A/T	1	5089063	+	NA	NA	NA	NA	NA	NA	A	A	A	N	A	A	W	T	A	T	A	A	A	A	A	A	A	T	T	A	A	A	A	A	A	A	A	A	A	T	A	A	A	A	A	A	T	A	A
S1_5089098	G/C	1	5089098	+	NA	NA	NA	NA	NA	NA	G	G	G	G	G	G	G	G	G	G	G	G	G	G	G	G	G	G	G	G	G	G	G	G	G	G	G	G	G	G	G	G	G	G	G	G	G	G	G
S1_5089129	G/A	1	5089129	+	NA	NA	NA	NA	NA	NA	G	G	G	G	G	G	G	G	G	G	A	G	G	G	G	G	G	G	G	G	G	G	A	G	G	A	G	G	G	A	G	G	G	G	G	G	G	G	G
S1_5089176	G/T	1	5089176	+	NA	NA	NA	NA	NA	NA	T	G	G	G	G	G	G	T	T	G	T	G	G	G	G	G	G	G	G	G	G	G	T	N	G	T	G	G	G	N	G	G	T	G	G	G	N	G	G
S1_5089297	C/G	1	5089297	+	NA	NA	NA	NA	NA	NA	C	C	N	C	S	C	C	C	C	C	C	C	G	C	C	C	C	C	C	C	G	G	C	C	G	C	C	N	G	N	C	C	C	G	C	C	C	C	C
S1_5089379	G/C	1	5089379	+	NA	NA	NA	NA	NA	NA	G	G	G	G	G	G	G	G	G	G	G	G	G	G	G	G	G	G	G	G	G	G	G	G	G	G	G	G	G	G	G	G	G	G	G	G	G	G	G
S1_5089381	C/G	1	5089381	+	NA	NA	NA	NA	NA	NA	C	C	C	C	C	C	C	C	C	C	C	C	C	C	C	C	C	C	C	C	C	C	C	C	C	C	C	C	C	C	C	C	C	C	C	C	C	C	C
S1_5089571	G/C	1	5089571	+	NA	NA	NA	NA	NA	NA	G	G	G	G	G	C	G	G	G	G	G	G	C	C	C	C	C	S	G	G	G	G	G	G	G	G	G	G	G	G	C	G	G	G	G	G	G	C	C
S1_5089583	T/A	1	5089583	+	NA	NA	NA	NA	NA	NA	T	T	T	T	T	T	W	T	T	T	T	T	T	T	T	T	T	T	T	T	T	T	T	T	T	T	T	T	T	T	T	T	T	T	T	T	N	T	T
S1_5089658	A/T	1	5089658	+	NA	NA	NA	NA	NA	NA	T	T	A	T	A	A	T	A	N	T	A	A	A	A	A	A	A	W	T	A	T	T	A	A	T	A	T	T	T	N	A	T	T	T	T	A	A	A	A
S1_5089697	G/T	1	5089697	+	NA	NA	NA	NA	NA	NA	G	G	G	T	G	G	G	G	G	G	G	G	G	G	G	G	G	G	G	G	G	G	G	G	G	G	G	G	G	G	G	G	G	G	G	G	G	G	G
S1_5089713	G/T	1	5089713	+	NA	NA	NA	NA	NA	NA	G	G	G	G	G	G	G	K	G	G	G	T	G	G	G	G	G	G	G	G	G	G	G	G	G	G	G	G	G	G	G	G	G	G	G	G	G	G	G
S1_5089716	C/T	1	5089716	+	NA	NA	NA	NA	NA	NA	C	C	C	C	C	C	C	Y	C	C	C	T	C	C	C	C	C	C	C	C	C	C	C	C	C	C	C	C	C	C	C	C	C	C	C	C	C	C	C
S1_5089750	G/A	1	5089750	+	NA	NA	NA	NA	NA	NA	G	G	A	G	G	G	G	G	G	G	G	G	G	G	G	G	G	G	G	A	G	G	G	A	G	G	G	G	G	G	G	G	G	G	G	G	G	G	G
S1_5090226	C/T	1	5090226	+	NA	NA	NA	NA	NA	NA	C	C	C	C	C	C	C	C	C	C	C	C	C	C	C	C	C	C	C	C	C	C	C	C	C	C	C	C	C	N	C	C	C	C	C	C	C	C	C
S1_5091849	T/C	1	5091849	+	NA	NA	NA	NA	NA	NA	T	T	T	T	T	T	T	N	C	T	T	T	T	T	T	T	T	T	T	T	T	T	T	T	T	T	C	T	T	T	T	C	C	T	T	T	T	T	T
S1_5091864	C/G	1	5091864	+	NA	NA	NA	NA	NA	NA	C	C	C	C	C	C	C	N	G	C	C	C	C	C	C	C	C	C	C	C	C	C	C	C	C	C	G	C	C	C	C	G	G	C	C	C	C	C	C
S1_5091932	A/G	1	5091932	+	NA	NA	NA	NA	NA	NA	A	A	A	A	A	A	A	A	A	A	A	A	A	A	A	A	A	A	A	A	A	A	A	A	A	A	A	A	A	A	A	A	A	A	A	A	G	A	A
S1_5091943	C/A	1	5091943	+	NA	NA	NA	NA	NA	NA	A	A	C	A	A	A	C	M	A	C	C	C	A	A	A	A	A	A	C	A	C	C	A	C	C	C	C	C	C	C	A	A	C	C	C	N	C	A	A
S1_5091970	G/C	1	5091970	+	NA	NA	NA	NA	NA	NA	G	G	G	G	G	G	G	S	G	G	G	G	G	G	G	G	G	G	G	G	G	G	G	G	G	C	G	G	G	C	G	G	G	G	G	G	S	G	G
S1_5092078	C/A	1	5092078	+	NA	NA	NA	NA	NA	NA	C	C	C	C	C	A	C	A	C	C	C	C	C	A	A	A	A	C	C	A	C	C	C	C	C	C	M	C	C	N	M	C	A	C	C	C	C	A	A
S1_5092090	C/A	1	5092090	+	NA	NA	NA	NA	NA	NA	C	C	C	C	C	C	C	C	C	A	C	C	C	C	C	C	C	C	A	C	C	C	C	C	C	C	M	C	C	N	C	C	A	C	C	C	C	C	C
S1_5092108	G/T	1	5092108	+	NA	NA	NA	NA	NA	NA	G	G	G	G	G	G	G	G	G	T	G	G	G	G	G	G	G	G	T	G	G	G	G	G	G	G	G	G	G	N	G	G	G	G	G	G	G	G	G
S1_5092510	G/C	1	5092510	+	NA	NA	NA	NA	NA	NA	G	G	G	G	G	G	G	G	G	G	G	G	G	G	G	G	G	G	G	G	G	G	G	G	G	G	G	G	G	N	G	G	G	G	G	G	G	G	G
S1_5092513	T/G	1	5092513	+	NA	NA	NA	NA	NA	NA	T	T	T	T	T	T	T	T	T	T	T	T	T	T	T	T	T	T	T	T	T	T	T	T	T	T	T	T	T	N	T	T	T	T	T	T	T	T	T
S1_5223941	C/G	1	5223941	+	NA	NA	NA	NA	NA	NA	C	C	C	C	C	C	C	C	C	C	C	C	C	C	C	C	C	C	C	C	C	C	C	C	C	C	C	C	C	C	C	C	C	C	C	C	C	C	C
S1_5223949	T/A	1	5223949	+	NA	NA	NA	NA	NA	NA	T	T	T	T	T	T	T	T	T	T	T	T	T	T	T	T	T	T	T	T	T	T	T	T	T	T	T	T	T	T	T	T	T	T	T	T	T	T	T
S1_5223950	C/T	1	5223950	+	NA	NA	NA	NA	NA	NA	C	C	C	C	Y	C	C	C	Y	C	C	C	T	C	C	C	C	C	C	C	C	C	T	C	C	T	C	C	C	C	C	C	C	C	C	C	C	C	C
S1_5224035	A/T	1	5224035	+	NA	NA	NA	NA	NA	NA	A	A	A	A	A	T	A	A	N	A	A	T	A	T	T	T	T	A	T	T	A	A	A	A	A	A	T	A	A	T	T	T	T	A	A	A	A	T	T
S1_5245642	A/G	1	5245642	+	NA	NA	NA	NA	NA	NA	A	A	A	A	A	G	A	A	A	A	A	A	A	G	G	G	G	A	A	G	A	A	A	A	A	A	A	A	A	N	G	A	A	A	A	A	A	G	G
S1_5245675	G/C	1	5245675	+	NA	NA	NA	NA	NA	NA	G	G	G	G	G	G	G	G	G	G	G	G	G	G	G	G	G	G	G	G	G	G	G	G	G	G	G	G	G	G	G	G	G	G	G	G	G	G	G
S1_5245689	C/T	1	5245689	+	NA	NA	NA	NA	NA	NA	C	C	C	C	C	C	C	C	C	C	C	C	C	C	C	C	C	C	C	C	C	C	C	C	C	C	C	C	C	C	C	C	C	C	C	C	C	C	C
S1_5245693	T/G	1	5245693	+	NA	NA	NA	NA	NA	NA	T	T	T	T	T	T	T	T	T	T	T	T	T	T	T	T	T	T	T	T	T	T	T	T	T	T	T	T	T	T	T	T	T	T	T	T	T	T	T
S1_5245819	G/A	1	5245819	+	NA	NA	NA	NA	NA	NA	G	G	G	G	G	G	G	G	G	G	G	G	G	G	G	G	G	G	G	G	G	G	G	G	G	G	G	G	G	G	G	G	G	G	G	G	G	G	G
S1_5245951	G/A	1	5245951	+	NA	NA	NA	NA	NA	NA	G	G	G	G	G	G	G	G	R	G	G	A	G	G	G	G	G	G	G	G	G	G	A	G	G	A	G	G	G	A	G	G	G	G	G	G	G	G	G
S1_5245986	C/G	1	5245986	+	NA	NA	NA	NA	NA	NA	C	C	C	C	C	C	C	C	G	C	C	G	C	C	C	C	C	C	C	C	C	C	G	C	C	G	C	C	C	N	C	C	C	C	C	C	C	C	C
S1_5246031	G/T	1	5246031	+	NA	NA	NA	NA	NA	NA	G	G	G	G	G	G	G	G	G	G	G	G	G	G	G	G	G	G	G	G	G	G	G	G	G	G	G	G	G	G	G	G	G	G	G	G	G	G	G
S1_5246093	C/T	1	5246093	+	NA	NA	NA	NA	NA	NA	C	C	C	C	C	C	C	C	C	C	C	C	T	C	C	C	C	C	C	C	C	C	C	C	C	C	C	C	C	C	C	C	C	C	C	C	C	C	C
S1_5246406	G/A	1	5246406	+	NA	NA	NA	NA	NA	NA	A	A	G	A	N	A	A	N	N	G	N	G	G	A	A	A	A	A	G	A	G	G	A	G	G	G	A	G	G	A	A	A	A	G	G	R	A	A	A
S1_5246407	C/G	1	5246407	+	NA	NA	NA	NA	NA	NA	G	G	C	G	N	G	G	N	N	C	N	C	C	G	G	G	G	G	C	G	C	C	G	C	C	C	G	C	C	G	G	G	G	C	C	S	G	G	G
S1_5246409	A/C	1	5246409	+	NA	NA	NA	NA	NA	NA	C	C	A	C	N	C	C	N	N	A	C	A	A	C	C	C	C	C	A	C	A	A	C	A	A	A	C	A	A	C	C	C	C	A	A	M	C	C	C
S1_5246416	G/T	1	5246416	+	NA	NA	NA	NA	NA	NA	T	T	G	T	G	T	G	G	G	G	G	G	G	T	T	T	T	K	G	T	G	G	N	G	G	G	G	G	G	G	T	N	N	G	G	K	G	T	T
S1_5246417	G/C	1	5246417	+	NA	NA	NA	NA	NA	NA	C	C	G	C	N	C	C	N	N	G	N	G	G	C	C	C	C	C	G	C	G	G	C	G	G	G	C	G	G	C	C	C	C	G	G	S	C	C	C
S1_5246419	G/T	1	5246419	+	NA	NA	NA	NA	NA	NA	T	T	G	T	G	T	G	G	G	G	G	G	G	T	T	T	T	K	G	N	G	G	T	K	G	G	G	G	G	G	T	K	G	G	G	K	G	T	T
S1_5246420	C/T	1	5246420	+	NA	NA	NA	NA	NA	NA	T	T	C	T	N	T	T	N	N	C	N	C	C	T	T	T	T	T	C	T	C	C	T	C	C	C	T	C	C	T	T	T	T	C	C	Y	T	T	T
S1_5246593	G/A	1	5246593	+	NA	NA	NA	NA	NA	NA	G	G	G	G	G	G	G	G	G	G	G	G	G	G	G	G	G	G	G	G	G	G	G	G	G	G	G	G	G	G	G	G	G	G	G	G	G	G	G
S1_5246683	C/T	1	5246683	+	NA	NA	NA	NA	NA	NA	C	C	C	C	Y	C	C	C	C	C	C	C	T	C	C	C	C	C	C	C	C	C	C	C	C	C	C	C	C	C	C	C	C	C	C	C	C	C	C
S1_5246714	C/T	1	5246714	+	NA	NA	NA	NA	NA	NA	C	C	C	C	C	C	C	C	C	C	C	C	C	C	C	C	C	C	C	C	C	C	C	C	C	C	C	C	C	C	C	C	C	C	C	C	C	C	C
S1_5246908	C/T	1	5246908	+	NA	NA	NA	NA	NA	NA	C	C	C	C	C	T	C	C	C	C	C	C	C	T	T	T	T	C	C	N	C	C	C	C	C	C	C	C	C	C	T	C	C	C	C	C	C	T	T
S1_5328401	A/T	1	5328401	+	NA	NA	NA	NA	NA	NA	N	A	A	A	A	A	A	N	A	A	A	T	A	A	A	A	A	A	A	A	A	A	A	A	A	A	A	A	A	T	A	A	A	A	A	A	A	A	A
S1_5328404	T/A	1	5328404	+	NA	NA	NA	NA	NA	NA	T	T	T	A	T	T	T	T	T	T	N	T	T	T	T	T	T	T	T	T	T	T	T	T	T	T	A	T	T	T	T	W	A	T	T	T	T	T	T
S1_5331886	G/A	1	5331886	+	NA	NA	NA	NA	NA	NA	G	G	G	G	G	G	G	G	G	G	A	G	G	G	G	G	G	G	G	G	G	G	G	G	G	G	R	G	G	G	G	G	G	G	G	G	G	G	G
S1_5331914	A/T	1	5331914	+	NA	NA	NA	NA	NA	NA	A	T	T	A	N	T	W	A	T	T	A	A	A	A	T	T	T	T	T	A	T	T	T	T	T	A	A	N	T	W	T	T	W	T	T	A	N	T	T
S1_5331915	G/T	1	5331915	+	NA	NA	NA	NA	NA	NA	G	T	T	G	N	T	K	G	T	T	G	G	G	G	T	T	T	T	T	G	T	T	T	T	T	G	G	N	T	K	T	T	K	T	T	G	N	T	T
S1_5331918	T/A	1	5331918	+	NA	NA	NA	NA	NA	NA	T	A	A	T	N	A	W	T	A	A	T	T	T	T	A	A	A	A	A	T	A	A	A	A	A	T	T	N	A	W	A	A	W	A	A	T	N	A	A
S1_5331920	A/G	1	5331920	+	NA	NA	NA	NA	NA	NA	A	A	A	A	A	A	A	A	A	A	A	A	A	A	A	A	A	A	A	A	A	A	A	A	A	A	A	A	A	A	A	A	A	A	A	A	A	A	A
S1_5331967	G/A	1	5331967	+	NA	NA	NA	NA	NA	NA	G	G	G	G	G	G	G	G	G	G	G	G	G	G	G	G	G	G	G	G	G	G	G	G	G	G	G	G	G	G	G	G	G	G	G	G	G	G	G
S1_5336843	C/T	1	5336843	+	NA	NA	NA	NA	NA	NA	C	C	C	C	C	C	C	C	C	C	C	C	C	C	C	C	C	C	C	C	C	C	C	C	C	C	C	C	C	C	C	C	C	C	C	C	C	C	C
S1_5336844	C/G	1	5336844	+	NA	NA	NA	NA	NA	NA	C	C	C	C	C	C	C	C	C	C	C	C	C	C	C	C	C	C	C	C	C	C	C	C	C	C	C	C	C	G	C	C	C	C	C	C	C	C	C
S1_5337001	C/G	1	5337001	+	NA	NA	NA	NA	NA	NA	G	C	C	G	C	G	C	G	N	C	C	C	G	G	G	G	G	S	C	G	C	C	S	C	C	C	C	C	C	N	G	C	C	C	C	G	C	G	G
S1_5337008	C/G	1	5337008	+	NA	NA	NA	NA	NA	NA	C	C	C	C	C	C	C	C	C	C	C	C	C	C	C	C	C	C	C	C	C	C	C	C	C	C	C	C	C	N	C	C	C	C	C	C	C	C	C
S1_5337112	C/T	1	5337112	+	NA	NA	NA	NA	NA	NA	C	C	C	C	N	C	C	C	C	C	C	C	C	C	C	C	C	C	C	C	C	C	C	C	C	C	C	C	C	C	C	C	C	C	C	C	C	C	C
S1_5337134	C/A	1	5337134	+	NA	NA	NA	NA	NA	NA	C	C	C	C	N	C	C	C	C	C	C	C	C	C	C	C	C	C	C	C	C	C	C	C	C	C	C	C	C	C	C	C	C	C	C	C	C	C	C
S1_5337253	C/T	1	5337253	+	NA	NA	NA	NA	NA	NA	C	C	C	C	C	C	C	C	C	C	C	C	C	C	C	C	C	C	C	C	C	C	C	C	C	C	C	C	C	C	C	C	N	C	C	C	C	C	C
S1_5337384	G/C	1	5337384	+	NA	NA	NA	NA	NA	NA	S	G	G	C	G	G	G	G	G	G	G	C	G	C	N	G	G	G	G	C	G	G	G	G	G	C	G	G	G	G	G	G	G	G	G	G	G	G	G
S1_5337395	C/G	1	5337395	+	NA	NA	NA	NA	NA	NA	C	C	C	C	C	C	C	C	C	C	C	C	C	C	C	C	C	C	C	C	C	C	C	C	C	C	C	C	C	C	C	C	C	C	C	C	C	C	C
S1_5337396	C/T	1	5337396	+	NA	NA	NA	NA	NA	NA	Y	C	C	T	C	C	C	C	C	C	C	T	C	T	N	C	C	C	C	T	C	C	C	C	C	T	C	C	C	C	C	C	C	C	C	C	C	C	C
S1_5339475	G/C	1	5339475	+	NA	NA	NA	NA	NA	NA	G	G	N	G	G	G	G	G	G	G	G	G	G	G	G	G	G	G	G	G	G	G	G	G	G	G	G	G	G	N	G	G	G	G	G	G	G	G	G
S1_5342113	C/T	1	5342113	+	NA	NA	NA	NA	NA	NA	T	T	T	C	C	C	N	C	C	T	T	C	C	C	C	C	C	T	T	C	T	T	C	C	T	C	C	T	T	N	C	T	T	T	T	C	T	C	C
[truncated: 67,361 more rows]
[truncated: 243 more columns]
