# Supplementary material for: The Pattern and Distribution of Deleterious Mutations in Maize
Source: G3 (Bethesda). 2013 Nov 26;4(1):163–71. doi: 10.1534/g3.113.008870 (PMC3887532; doi:10.1534/g3.113.008870)
Supplement: Supporting Information [file supp_g3.113.008870_FileS3.zip › Zea20120110_282_imp/GBSGenosDataReleaseConditions.txt]

These maize GBS data are released under the following conditions. We reserve exclusive first publication rights for any whole genome analyses. Withhold publication of your results from any whole genome analysis until publication our own whole genome analyses. Once this has occurred, we will update these conditions (this file) with the appropriate citation. However, if you use the data only to study a single candidate gene, then you are welcome to publish your results at any time. We would appreciate being notified of such publications. In any circumstance, you must not share the data with anyone outside your lab. Direct them to this web page instead: http://www.panzea.org/lit/data_sets.html#genos.
