# Supplementary material for: The Pattern and Distribution of Deleterious Mutations in Maize
Source: G3 (Bethesda). 2013 Nov 26;4(1):163–71. doi: 10.1534/g3.113.008870 (PMC3887532; doi:10.1534/g3.113.008870)
Supplement: Supporting Information [file supp_g3.113.008870_FileS3.zip › Zea20120110_282_imp/282_20120110_scv10mF8maf002_mgs_E1pLD5kpUn_imp95_1024_chr4.hmp.txt]

rs#	alleles	chrom	pos	strand	assembly#	center	protLSID	assayLSID	panelLSID	QCcode	33-16	38-11	4226	4722	A188	A214N	A239	A272	A441-5	A554	A556	A6	A619	A632	A634	A635	A641	A654	A659	A661	A679	A680	A682	Ab28A	B10	B103	B104	B105	B109	B115	B14A	B164	B2-good	B37	B46	B52	B57	B64	B68
S4_28901	T/A	4	28901	+	NA	NA	NA	NA	NA	NA	A	T	T	A	A	T	A	T	T	T	A	A	T	T	T	T	T	T	T	W	T	T	A	A	T	T	T	T	T	A	T	A	T	T	T	T	T	A	T
S4_29189	G/T	4	29189	+	NA	NA	NA	NA	NA	NA	G	G	N	G	G	G	G	G	G	G	G	G	G	G	G	G	G	G	G	G	G	G	G	G	G	G	G	G	G	G	G	G	N	G	G	G	N	G	G
S4_29298	C/T	4	29298	+	NA	NA	NA	NA	NA	NA	C	T	N	C	C	T	C	C	C	C	C	C	T	T	T	T	T	T	C	C	T	T	C	C	N	C	T	C	N	C	T	C	N	C	T	N	N	C	T
S4_29874	C/T	4	29874	+	NA	NA	NA	NA	NA	NA	C	C	N	C	C	C	C	C	C	C	C	T	C	C	C	C	C	C	C	C	C	C	C	C	C	C	C	C	C	C	C	C	C	C	C	C	C	C	C
S4_30007	G/C	4	30007	+	NA	NA	NA	NA	NA	NA	G	G	G	G	G	G	G	C	G	C	G	G	C	G	G	G	G	G	S	G	S	G	G	G	C	G	G	C	C	G	G	G	C	C	G	C	C	G	G
S4_30107	A/G	4	30107	+	NA	NA	NA	NA	NA	NA	A	A	A	A	A	A	A	A	A	A	A	A	A	A	A	A	A	G	A	A	A	A	A	A	A	A	A	A	A	A	A	A	A	A	A	A	A	A	A
S4_30222	G/A	4	30222	+	NA	NA	NA	NA	NA	NA	G	G	N	G	A	G	G	G	G	G	G	G	G	G	G	G	G	G	G	G	G	G	A	G	G	G	G	G	G	G	G	G	G	G	G	G	N	G	G
S4_30224	A/G	4	30224	+	NA	NA	NA	NA	NA	NA	A	A	N	A	G	A	A	A	A	A	A	A	A	A	A	A	A	A	A	A	A	A	G	A	A	A	A	A	A	A	A	A	A	A	A	A	N	A	A
S4_30549	C/A	4	30549	+	NA	NA	NA	NA	NA	NA	C	C	C	C	C	C	C	C	N	C	N	C	C	C	C	C	C	A	C	C	M	M	C	C	C	C	C	C	C	N	C	C	C	C	A	C	C	N	C
S4_30681	A/G	4	30681	+	NA	NA	NA	NA	NA	NA	A	A	A	A	A	A	A	G	A	G	A	A	G	A	A	A	A	G	G	A	G	G	A	A	G	A	A	G	G	A	A	A	G	G	G	G	G	A	A
S4_30733	C/T	4	30733	+	NA	NA	NA	NA	NA	NA	C	C	C	C	C	C	C	C	C	C	C	T	C	C	C	C	C	C	C	C	C	C	C	C	C	C	C	C	C	C	C	C	C	C	C	C	C	C	C
S4_30734	G/C	4	30734	+	NA	NA	NA	NA	NA	NA	G	G	G	G	G	G	G	G	G	G	G	C	G	G	G	G	G	G	G	G	G	G	S	G	G	G	G	G	G	G	G	G	G	G	G	G	G	G	G
S4_30789	G/C	4	30789	+	NA	NA	NA	NA	NA	NA	G	G	G	G	G	G	G	G	G	C	G	G	C	G	G	G	G	G	G	G	G	G	G	G	C	G	G	G	C	G	G	G	G	C	G	C	G	G	G
S4_30838	A/G	4	30838	+	NA	NA	NA	NA	NA	NA	A	A	A	A	A	A	A	G	A	G	A	A	G	A	A	A	A	A	G	A	A	A	A	A	G	A	A	G	G	A	A	A	G	G	A	G	G	N	A
S4_31418	A/G	4	31418	+	NA	NA	NA	NA	NA	NA	A	A	N	A	A	A	A	A	A	A	A	A	A	A	A	A	A	G	A	A	G	R	A	A	A	A	A	A	A	A	A	A	A	A	G	A	A	A	A
S4_31511	G/T	4	31511	+	NA	NA	NA	NA	NA	NA	N	G	G	G	G	G	G	G	G	G	N	N	G	G	G	G	G	G	G	G	G	G	G	G	G	G	G	G	G	G	G	G	G	G	G	G	G	N	G
S4_31514	G/C	4	31514	+	NA	NA	NA	NA	NA	NA	N	G	G	G	G	G	G	G	G	G	N	N	G	G	G	G	G	G	G	G	G	G	G	G	G	G	G	G	G	G	G	G	G	G	G	G	G	N	G
S4_31587	C/T	4	31587	+	NA	NA	NA	NA	NA	NA	C	T	T	C	C	T	C	C	C	C	C	C	C	T	T	T	T	T	C	C	T	Y	C	C	C	C	T	C	C	C	T	C	C	C	T	C	C	C	T
S4_32399	G/C	4	32399	+	NA	NA	NA	NA	NA	NA	G	G	G	G	G	G	S	N	G	G	G	G	G	G	G	G	G	G	G	G	G	G	N	G	G	G	G	G	G	N	G	G	G	G	G	G	G	N	G
S4_32423	T/C	4	32423	+	NA	NA	NA	NA	NA	NA	T	C	T	T	T	C	T	T	T	T	T	T	T	C	C	C	C	T	T	T	T	T	T	T	T	T	C	T	T	T	C	T	T	T	T	T	T	T	C
S4_32427	A/G	4	32427	+	NA	NA	NA	NA	NA	NA	A	A	A	A	A	A	A	A	A	A	A	A	A	A	A	A	A	G	A	A	A	A	A	A	A	A	A	A	A	A	A	A	A	A	A	A	A	A	A
S4_32429	A/G	4	32429	+	NA	NA	NA	NA	NA	NA	A	A	A	A	A	A	A	A	A	A	A	A	A	A	A	A	A	G	A	A	A	A	A	A	A	A	A	A	A	A	A	A	A	A	A	A	A	N	A
S4_32475	T/C	4	32475	+	NA	NA	NA	NA	NA	NA	T	T	C	T	T	T	T	T	T	C	T	T	C	T	T	T	T	T	T	T	T	T	T	T	C	T	T	Y	C	T	T	T	T	C	T	C	T	T	T
S4_32504	G/A	4	32504	+	NA	NA	NA	NA	NA	NA	G	G	G	G	G	G	G	G	G	G	G	G	G	G	G	G	G	G	G	G	G	G	G	G	G	G	G	G	G	G	G	G	G	G	G	G	G	G	G
S4_32534	A/C	4	32534	+	NA	NA	NA	NA	NA	NA	C	A	A	A	A	A	C	A	C	A	A	A	A	A	A	A	A	A	A	C	A	A	A	A	A	A	A	A	A	A	A	A	A	A	A	A	A	A	A
S4_34840	C/G	4	34840	+	NA	NA	NA	NA	NA	NA	C	C	C	C	C	C	C	C	C	C	C	G	C	C	C	C	C	C	C	C	C	C	C	C	C	C	C	C	C	C	C	C	C	C	C	C	C	C	C
S4_34844	T/C	4	34844	+	NA	NA	NA	NA	NA	NA	T	T	T	T	T	T	T	T	T	T	T	C	T	T	T	T	T	C	T	T	C	C	T	T	T	T	T	T	T	T	T	T	T	T	C	T	T	T	T
S4_34960	C/T	4	34960	+	NA	NA	NA	NA	NA	NA	C	C	C	C	C	C	C	C	C	C	C	T	C	C	C	C	C	C	C	C	C	C	C	C	C	C	C	C	C	C	C	C	C	C	C	C	C	C	C
S4_34964	G/T	4	34964	+	NA	NA	NA	NA	NA	NA	G	G	G	G	G	G	G	G	G	G	G	G	G	G	G	G	G	T	G	G	T	N	G	G	G	G	G	G	G	G	G	G	G	G	T	G	G	G	N
S4_35275	G/A	4	35275	+	NA	NA	NA	NA	NA	NA	G	G	G	G	G	G	G	G	G	G	G	A	G	G	G	G	G	G	G	G	G	G	G	G	G	G	G	G	G	G	G	G	G	G	G	G	G	G	G
S4_35276	G/A	4	35276	+	NA	NA	NA	NA	NA	NA	G	G	G	G	G	G	G	G	G	G	G	G	G	G	G	G	G	G	G	G	G	G	G	G	G	R	G	G	G	G	G	G	G	G	G	G	G	G	G
S4_35324	G/A	4	35324	+	NA	NA	NA	NA	NA	NA	G	G	G	G	G	G	G	G	G	G	G	G	G	G	G	G	G	G	G	G	G	G	G	G	G	G	G	G	G	G	G	G	G	G	G	G	G	G	G
S4_62443	A/C	4	62443	+	NA	NA	NA	NA	NA	NA	A	A	A	A	A	A	A	A	A	A	A	A	A	A	A	A	A	A	A	A	A	A	A	A	A	A	A	A	A	A	A	A	A	A	A	A	A	A	A
S4_62509	A/C	4	62509	+	NA	NA	NA	NA	NA	NA	A	A	A	A	A	A	A	A	A	A	A	A	A	A	A	A	A	A	A	A	A	A	A	A	A	A	A	A	A	A	A	A	A	A	A	A	A	A	A
S4_63089	A/G	4	63089	+	NA	NA	NA	NA	NA	NA	A	G	N	A	A	G	A	A	A	A	A	A	A	G	G	G	G	A	A	A	A	A	A	A	A	G	G	A	A	A	G	A	A	A	A	N	A	A	G
S4_63116	A/G	4	63116	+	NA	NA	NA	NA	NA	NA	A	G	N	A	A	G	A	A	A	A	A	A	A	G	G	G	G	A	A	A	A	A	A	A	A	G	G	A	A	A	G	A	A	A	A	A	A	A	G
S4_63128	G/A	4	63128	+	NA	NA	NA	NA	NA	NA	G	A	N	G	G	A	G	G	G	G	G	G	G	A	A	A	A	G	G	G	G	G	G	G	G	G	A	G	G	G	A	G	G	G	G	G	G	G	A
S4_63185	G/T	4	63185	+	NA	NA	NA	NA	NA	NA	T	G	G	G	G	G	T	G	G	G	G	G	G	G	G	G	G	G	G	T	G	G	G	G	G	G	G	G	G	G	G	G	G	G	G	G	G	G	G
S4_63241	A/G	4	63241	+	NA	NA	NA	NA	NA	NA	A	A	N	G	A	A	A	A	A	A	A	A	A	A	A	A	A	A	A	A	A	A	A	A	A	A	A	A	A	A	A	A	A	A	A	A	A	A	A
S4_63268	G/T	4	63268	+	NA	NA	NA	NA	NA	NA	G	G	N	G	G	G	G	G	G	G	G	G	G	G	G	G	G	G	G	G	G	G	G	G	G	G	G	G	G	G	G	G	G	G	G	G	G	G	G
S4_63390	G/T	4	63390	+	NA	NA	NA	NA	NA	NA	G	G	G	G	G	G	G	G	N	G	G	G	G	G	G	G	G	G	G	G	G	G	G	G	G	T	G	G	G	G	G	G	G	G	G	G	G	G	G
S4_63452	G/T	4	63452	+	NA	NA	NA	NA	NA	NA	G	G	G	G	G	G	G	G	G	G	G	G	G	G	G	G	G	G	G	G	G	G	G	G	G	T	G	G	G	G	G	G	G	G	G	G	G	G	G
S4_64059	T/G	4	64059	+	NA	NA	NA	NA	NA	NA	T	T	T	T	T	T	T	T	T	T	T	T	T	T	T	T	T	T	T	T	T	T	T	T	T	G	T	T	T	T	T	T	T	T	T	T	T	T	T
S4_64070	C/T	4	64070	+	NA	NA	NA	NA	NA	NA	T	C	C	C	C	C	T	C	T	C	C	C	C	C	C	C	C	C	C	N	C	C	C	C	C	C	C	C	C	C	C	C	C	C	C	C	C	C	C
S4_72948	G/C	4	72948	+	NA	NA	NA	NA	NA	NA	G	C	C	G	G	C	G	G	G	G	G	C	G	C	C	C	C	G	G	G	G	G	G	G	G	G	C	G	G	G	C	G	G	G	N	G	G	G	C
S4_72953	C/T	4	72953	+	NA	NA	NA	NA	NA	NA	C	C	C	C	C	C	C	Y	C	C	C	C	C	C	C	C	C	C	C	C	C	C	C	C	C	C	C	C	C	C	C	C	C	C	C	C	C	C	C
S4_72961	G/A	4	72961	+	NA	NA	NA	NA	NA	NA	G	G	G	G	G	G	G	G	G	G	G	G	G	G	G	G	G	G	G	G	G	G	G	G	G	A	G	G	G	G	G	G	G	G	G	G	G	G	G
S4_72969	T/C	4	72969	+	NA	NA	NA	NA	NA	NA	T	C	C	T	T	C	T	T	T	T	T	C	T	C	C	C	C	T	T	T	T	Y	T	T	T	T	C	T	T	T	C	T	T	T	N	T	T	T	C
S4_72971	T/C	4	72971	+	NA	NA	NA	NA	NA	NA	T	C	T	T	T	C	T	T	T	T	T	C	T	C	C	C	C	T	T	T	T	T	T	T	T	T	C	T	T	T	C	T	T	T	T	T	T	T	C
S4_72974	A/G	4	72974	+	NA	NA	NA	NA	NA	NA	A	G	G	A	A	G	A	A	A	A	A	G	A	G	G	G	G	A	A	A	A	A	A	A	A	A	G	A	A	A	G	A	A	A	N	R	A	A	G
S4_72976	G/A	4	72976	+	NA	NA	NA	NA	NA	NA	G	G	A	G	G	G	G	G	G	G	G	G	G	G	G	G	G	G	G	G	G	G	G	G	G	G	G	G	G	G	G	G	G	G	G	G	G	G	G
S4_72989	G/A	4	72989	+	NA	NA	NA	NA	NA	NA	G	G	G	G	G	G	G	G	G	G	G	G	G	G	G	G	G	A	G	G	R	R	G	G	G	G	G	G	G	G	G	G	G	G	A	G	G	G	G
S4_72993	C/T	4	72993	+	NA	NA	NA	NA	NA	NA	C	T	T	C	C	T	C	C	C	C	C	T	C	T	T	T	T	T	C	C	Y	Y	C	C	C	C	T	C	C	C	T	C	C	C	T	C	C	C	T
S4_73004	T/C	4	73004	+	NA	NA	NA	NA	NA	NA	T	C	C	T	T	C	T	T	T	T	T	C	T	C	C	C	C	C	T	T	Y	Y	T	T	T	T	C	T	T	T	C	T	T	T	C	T	T	T	C
S4_73016	C/T	4	73016	+	NA	NA	NA	NA	NA	NA	C	C	C	C	C	C	C	C	C	C	C	C	C	C	C	C	C	T	C	C	Y	Y	C	C	C	C	C	C	C	C	C	C	C	C	T	C	C	C	C
S4_73037	G/A	4	73037	+	NA	NA	NA	NA	NA	NA	G	A	A	G	G	A	G	G	G	G	G	A	G	A	A	A	A	G	G	G	G	G	G	G	G	G	A	G	G	G	A	G	G	G	G	G	G	G	A
S4_74385	T/C	4	74385	+	NA	NA	NA	NA	NA	NA	T	T	T	T	T	T	T	T	T	T	T	T	T	T	T	T	T	T	T	T	T	T	T	T	T	T	T	T	T	T	T	T	T	T	T	T	T	T	T
S4_105622	G/A	4	105622	+	NA	NA	NA	NA	NA	NA	A	N	N	A	N	G	G	G	N	G	A	N	G	G	G	G	G	G	N	N	G	N	A	G	G	G	G	R	G	A	G	A	A	G	G	G	G	A	G
S4_105635	G/C	4	105635	+	NA	NA	NA	NA	NA	NA	G	N	N	G	G	G	G	G	N	G	G	N	G	G	G	G	G	G	G	G	G	G	G	G	G	G	G	G	G	G	G	G	G	G	G	G	G	G	G
S4_105682	A/G	4	105682	+	NA	NA	NA	NA	NA	NA	A	N	N	A	A	A	A	A	N	A	A	A	A	A	A	A	A	A	A	A	A	A	A	N	A	G	A	A	A	A	A	A	A	A	A	A	A	N	A
S4_105722	G/T	4	105722	+	NA	NA	NA	NA	NA	NA	G	N	N	G	G	G	G	G	N	G	G	G	G	G	G	G	G	G	G	G	G	G	G	N	G	G	G	G	G	G	G	G	G	G	G	G	G	N	G
S4_137382	C/T	4	137382	+	NA	NA	NA	NA	NA	NA	C	C	C	C	C	C	C	C	C	C	C	C	C	C	C	C	C	C	C	C	C	C	C	C	C	C	C	C	C	C	C	C	C	C	C	C	C	C	C
S4_138269	A/G	4	138269	+	NA	NA	NA	NA	NA	NA	A	G	N	A	A	G	A	A	A	A	A	G	A	G	G	G	G	A	A	A	A	N	A	A	A	A	G	A	A	A	G	A	A	A	A	A	A	A	G
S4_138426	C/A	4	138426	+	NA	NA	NA	NA	NA	NA	C	A	A	C	C	A	C	C	C	C	C	A	C	A	A	A	A	A	C	C	A	A	C	C	C	C	A	C	C	C	A	C	C	C	A	C	C	C	A
S4_138427	G/T	4	138427	+	NA	NA	NA	NA	NA	NA	G	G	G	G	G	G	G	G	G	G	G	G	G	G	G	G	G	T	G	G	T	K	G	G	G	G	G	G	G	G	G	G	G	G	T	G	G	G	G
S4_138440	G/A	4	138440	+	NA	NA	NA	NA	NA	NA	G	G	G	G	G	G	G	G	G	G	G	G	G	G	G	G	G	G	G	G	G	G	G	G	G	G	G	G	G	G	G	G	G	G	G	G	G	G	G
S4_138485	T/A	4	138485	+	NA	NA	NA	NA	NA	NA	T	T	T	T	T	T	T	T	T	T	T	T	T	T	T	T	T	A	T	T	T	W	T	T	T	T	T	T	T	T	T	T	T	T	A	T	T	T	T
S4_141172	T/C	4	141172	+	NA	NA	NA	NA	NA	NA	T	T	T	T	T	T	T	T	T	T	T	T	T	Y	T	N	T	T	T	T	T	T	T	T	T	T	Y	T	T	T	T	T	T	T	T	T	T	T	T
S4_189926	A/C	4	189926	+	NA	NA	NA	NA	NA	NA	A	A	N	A	A	A	A	A	A	A	A	N	A	A	A	A	A	A	A	A	A	M	A	A	A	A	A	A	A	A	A	A	A	A	C	A	A	A	A
S4_189985	C/T	4	189985	+	NA	NA	NA	NA	NA	NA	C	C	N	C	C	C	C	C	C	C	C	N	C	C	C	C	C	C	C	C	C	C	C	C	C	C	C	C	C	C	C	C	C	C	C	C	C	T	C
S4_189986	G/A	4	189986	+	NA	NA	NA	NA	NA	NA	G	G	N	G	G	G	G	G	G	G	G	N	A	G	G	G	G	G	G	G	G	G	G	G	G	G	G	G	G	G	G	G	G	G	G	G	G	G	G
S4_205997	G/C	4	205997	+	NA	NA	NA	NA	NA	NA	G	G	N	G	G	G	G	G	G	G	G	G	G	G	G	G	G	G	G	G	G	G	G	G	G	G	G	G	G	G	G	G	G	G	G	G	G	G	G
S4_246277	A/C	4	246277	+	NA	NA	NA	NA	NA	NA	A	A	N	A	A	A	A	A	A	A	A	A	A	A	A	A	A	C	A	A	A	M	A	A	A	A	A	A	A	A	A	A	A	A	C	A	A	A	A
S4_246293	G/A	4	246293	+	NA	NA	NA	NA	NA	NA	G	G	N	G	G	G	G	G	G	G	G	G	G	G	G	G	G	G	G	G	G	G	G	G	G	G	G	G	G	G	G	G	G	G	G	G	G	G	G
S4_335148	C/T	4	335148	+	NA	NA	NA	NA	NA	NA	C	C	N	C	C	C	C	C	C	C	C	C	C	C	C	C	C	C	C	C	C	C	C	C	C	C	C	C	C	C	C	C	C	C	C	C	C	C	C
S4_335154	C/G	4	335154	+	NA	NA	NA	NA	NA	NA	C	C	N	C	C	C	C	C	C	C	C	C	C	C	C	C	C	C	C	C	C	C	C	C	C	C	C	C	C	C	C	C	C	C	C	C	C	C	C
S4_335165	A/G	4	335165	+	NA	NA	NA	NA	NA	NA	A	A	N	A	A	A	A	A	A	A	A	A	A	A	A	A	A	G	A	A	G	A	A	A	A	A	A	A	A	A	A	A	A	A	G	A	A	A	A
S4_335173	A/G	4	335173	+	NA	NA	NA	NA	NA	NA	A	A	N	A	A	A	A	A	A	A	A	A	A	A	A	A	A	G	A	A	G	A	A	A	A	A	A	A	A	A	A	A	A	A	G	A	A	A	A
S4_335183	C/T	4	335183	+	NA	NA	NA	NA	NA	NA	C	C	N	C	C	C	C	C	C	C	C	C	C	C	C	C	C	T	C	C	T	Y	C	C	C	C	C	C	C	C	C	C	C	C	T	C	C	C	C
S4_335331	G/A	4	335331	+	NA	NA	NA	NA	NA	NA	G	G	G	G	G	G	G	G	G	G	A	G	G	G	G	G	G	G	G	G	G	G	G	R	G	G	G	G	G	A	G	A	G	G	G	G	G	G	G
S4_341192	G/A	4	341192	+	NA	NA	NA	NA	NA	NA	G	G	N	G	G	G	G	G	G	G	G	G	G	G	G	G	G	G	G	G	G	G	G	G	G	G	G	G	G	G	G	G	G	G	G	G	G	A	G
S4_341236	C/T	4	341236	+	NA	NA	NA	NA	NA	NA	C	C	N	C	C	C	C	C	C	C	C	C	C	C	C	C	C	C	C	C	C	C	C	C	C	C	C	C	C	C	C	C	C	C	C	C	C	C	C
S4_341244	C/T	4	341244	+	NA	NA	NA	NA	NA	NA	C	C	N	C	C	C	C	C	C	C	C	C	C	C	C	C	C	C	C	C	C	C	C	C	C	C	C	C	C	C	C	C	C	C	C	C	C	C	C
S4_341250	G/A	4	341250	+	NA	NA	NA	NA	NA	NA	G	G	N	G	G	G	G	G	G	G	G	G	G	G	G	G	G	G	G	G	G	G	G	G	G	G	G	G	G	G	G	G	G	G	G	G	G	G	G
S4_341257	G/C	4	341257	+	NA	NA	NA	NA	NA	NA	G	G	N	G	G	G	G	G	G	G	G	G	G	G	G	G	G	C	G	G	G	G	G	G	G	G	G	G	G	G	G	G	G	G	C	G	G	G	G
S4_377599	A/G	4	377599	+	NA	NA	NA	NA	NA	NA	A	A	N	G	A	A	A	A	A	A	A	A	A	A	A	A	A	A	R	A	A	A	A	A	A	A	A	A	A	A	A	A	A	A	R	A	A	A	A
S4_462478	A/C	4	462478	+	NA	NA	NA	NA	NA	NA	A	A	A	A	A	A	A	A	A	A	A	N	A	A	A	A	A	A	A	A	A	A	A	A	A	A	A	A	A	A	A	A	A	A	A	A	A	A	A
S4_464898	T/C	4	464898	+	NA	NA	NA	NA	NA	NA	T	T	N	T	T	T	T	T	T	T	N	N	T	T	T	T	T	C	T	T	Y	C	T	T	T	T	T	T	T	N	T	T	T	T	C	T	T	T	T
S4_510390	T/A	4	510390	+	NA	NA	NA	NA	NA	NA	T	T	N	T	T	T	T	T	T	T	T	N	T	T	T	T	T	T	T	T	T	T	T	T	T	T	T	T	T	T	T	N	T	T	T	T	T	T	T
S4_510405	G/T	4	510405	+	NA	NA	NA	NA	NA	NA	G	G	N	G	G	G	G	G	G	G	G	N	G	G	G	G	G	G	G	G	G	G	G	G	G	G	G	G	G	G	G	G	N	G	G	G	G	G	G
S4_513325	A/G	4	513325	+	NA	NA	NA	NA	NA	NA	G	A	N	G	A	R	A	A	G	A	A	G	A	A	A	A	A	A	A	A	A	A	A	A	A	G	A	A	A	A	A	A	A	A	A	A	A	A	A
S4_513439	T/C	4	513439	+	NA	NA	NA	NA	NA	NA	T	T	C	C	C	T	C	N	N	T	C	C	T	T	T	T	T	T	C	C	C	C	C	C	T	C	T	T	T	C	T	C	C	T	C	T	T	C	T
S4_513505	G/T	4	513505	+	NA	NA	NA	NA	NA	NA	G	G	T	T	G	G	G	G	K	G	G	G	G	G	G	G	G	G	G	T	G	G	G	G	G	G	G	G	G	G	G	G	G	G	G	G	G	G	G
S4_513515	C/T	4	513515	+	NA	NA	NA	NA	NA	NA	C	C	T	T	C	C	C	C	Y	C	C	C	C	C	C	C	C	C	C	T	C	C	C	C	C	C	C	C	C	C	C	C	C	C	C	C	C	C	C
S4_513911	G/A	4	513911	+	NA	NA	NA	NA	NA	NA	A	G	G	G	G	G	G	G	G	G	A	G	A	G	G	G	G	A	N	G	A	A	G	A	G	G	G	R	G	A	G	A	A	G	A	G	G	A	G
S4_514013	C/T	4	514013	+	NA	NA	NA	NA	NA	NA	T	C	C	C	C	C	T	T	C	C	T	C	T	C	C	C	C	T	T	C	T	T	C	T	C	C	C	Y	C	T	C	T	T	C	T	C	T	T	C
S4_514033	C/T	4	514033	+	NA	NA	NA	NA	NA	NA	T	C	C	C	C	C	C	C	C	C	C	C	T	C	C	C	C	C	C	C	C	C	C	C	C	C	C	C	C	C	C	C	C	C	C	C	C	C	C
S4_514202	C/T	4	514202	+	NA	NA	NA	NA	NA	NA	C	T	T	T	C	T	C	Y	T	T	C	C	C	T	T	T	T	C	C	T	C	C	C	C	T	T	T	T	T	C	T	C	C	T	C	T	C	C	T
S4_514226	T/C	4	514226	+	NA	NA	NA	NA	NA	NA	T	C	C	C	T	C	T	Y	C	C	T	T	T	C	C	C	C	T	T	C	T	T	T	T	C	C	C	C	C	T	C	T	T	C	T	C	T	T	C
S4_514312	G/T	4	514312	+	NA	NA	NA	NA	NA	NA	G	G	G	G	G	G	G	G	G	G	T	G	G	G	G	G	G	G	G	G	G	G	G	G	G	G	G	G	G	G	G	T	G	G	G	G	G	G	G
S4_514313	C/T	4	514313	+	NA	NA	NA	NA	NA	NA	C	C	C	C	C	C	C	C	C	C	T	C	C	C	C	C	C	C	C	C	C	C	C	C	C	C	C	C	C	C	C	T	C	C	C	C	C	C	C
S4_514585	A/C	4	514585	+	NA	NA	NA	NA	NA	NA	C	A	A	A	A	A	A	A	A	A	A	A	C	A	A	A	A	C	A	A	C	M	A	A	A	A	A	A	A	A	A	A	A	A	A	A	C	A	A
S4_514591	G/A	4	514591	+	NA	NA	NA	NA	NA	NA	G	A	A	A	R	A	G	G	A	A	G	G	G	A	A	A	A	G	G	A	G	G	G	G	A	A	A	R	A	G	A	G	G	A	G	A	G	G	A
S4_514597	C/T	4	514597	+	NA	NA	NA	NA	NA	NA	C	T	T	T	Y	T	C	C	T	T	C	C	C	T	T	T	T	C	C	T	C	C	C	C	T	T	T	Y	T	C	T	C	C	T	C	T	C	C	T
S4_514612	C/A	4	514612	+	NA	NA	NA	NA	NA	NA	A	C	C	C	C	C	C	C	C	C	C	C	A	C	C	C	C	A	C	C	A	M	C	C	C	C	C	C	C	C	C	C	C	C	C	C	A	C	C
S4_596615	G/A	4	596615	+	NA	NA	NA	NA	NA	NA	G	G	G	G	G	G	G	G	G	G	G	G	G	G	G	G	G	G	G	G	G	G	G	G	G	G	G	G	G	G	G	G	G	G	G	G	G	G	G
S4_596625	C/T	4	596625	+	NA	NA	NA	NA	NA	NA	C	C	C	C	C	C	C	C	C	C	C	C	C	C	C	C	C	C	C	C	C	C	C	C	C	C	C	C	C	C	C	C	C	C	C	C	C	C	C
S4_596669	A/G	4	596669	+	NA	NA	NA	NA	NA	NA	A	A	A	A	A	A	A	A	A	A	A	A	A	A	A	A	A	G	A	A	G	R	A	A	A	A	A	A	A	A	A	A	A	A	G	A	G	A	A
S4_596677	T/A	4	596677	+	NA	NA	NA	NA	NA	NA	T	T	T	T	T	T	T	T	T	T	T	T	T	T	T	T	T	A	T	T	A	W	T	T	T	T	T	T	T	T	T	T	T	T	A	T	A	T	T
S4_596678	A/T	4	596678	+	NA	NA	NA	NA	NA	NA	A	A	A	A	A	A	A	A	A	A	A	A	A	A	A	A	A	T	A	A	T	W	A	A	A	A	A	A	A	A	A	A	A	A	T	A	T	A	A
S4_596687	T/G	4	596687	+	NA	NA	NA	NA	NA	NA	G	T	T	T	K	T	T	T	G	T	T	G	G	T	T	T	T	G	G	K	G	G	G	T	T	T	T	G	T	T	T	T	G	T	G	T	G	G	T
S4_596688	A/C	4	596688	+	NA	NA	NA	NA	NA	NA	C	A	A	A	M	A	A	A	C	A	A	C	C	A	A	A	A	C	C	M	C	C	C	A	A	A	A	C	A	A	A	A	C	A	C	A	C	C	A
S4_596695	T/C	4	596695	+	NA	NA	NA	NA	NA	NA	C	T	T	T	Y	T	T	T	C	T	T	C	C	T	T	T	T	T	C	Y	T	T	C	T	T	T	T	C	T	T	T	T	C	T	T	T	T	C	T
S4_596715	C/G	4	596715	+	NA	NA	NA	NA	NA	NA	C	C	C	C	S	C	C	C	C	C	C	G	C	C	C	C	C	C	G	S	C	C	G	C	C	C	C	G	C	C	C	C	G	C	C	C	C	G	C
S4_596872	C/T	4	596872	+	NA	NA	NA	NA	NA	NA	N	C	C	C	C	C	C	C	N	C	C	N	C	C	C	C	C	C	C	C	C	C	N	C	C	C	C	C	C	C	C	C	C	C	T	C	C	N	C
S4_596986	T/G	4	596986	+	NA	NA	NA	NA	NA	NA	G	T	T	T	G	T	T	T	N	T	T	G	G	T	T	T	T	N	N	G	T	N	G	T	T	T	T	N	T	T	T	T	G	T	T	T	T	G	T
S4_596988	T/G	4	596988	+	NA	NA	NA	NA	NA	NA	G	T	T	T	G	T	T	T	N	T	T	G	G	T	T	T	T	N	N	G	T	N	G	T	T	T	T	N	T	T	T	T	G	T	T	T	T	G	T
S4_597015	T/G	4	597015	+	NA	NA	NA	NA	NA	NA	G	T	T	T	G	T	T	T	N	T	T	G	G	T	T	T	T	N	N	G	T	N	G	T	T	T	T	N	T	T	T	T	G	T	T	T	T	G	T
S4_608683	G/T	4	608683	+	NA	NA	NA	NA	NA	NA	G	G	G	G	K	G	G	G	T	G	G	T	G	G	G	G	G	G	K	T	G	G	T	G	G	G	G	T	G	G	G	G	N	G	G	G	G	T	G
S4_608732	G/A	4	608732	+	NA	NA	NA	NA	NA	NA	G	G	G	G	G	G	R	A	G	G	G	G	G	G	G	G	G	G	G	G	G	G	G	G	G	G	G	G	G	G	G	G	G	G	G	G	G	G	G
S4_609771	C/A	4	609771	+	NA	NA	NA	NA	NA	NA	C	C	C	C	C	C	M	M	C	C	C	C	C	C	C	C	C	C	C	C	C	C	C	C	C	C	C	C	C	C	C	C	C	C	C	C	C	C	C
S4_609782	A/G	4	609782	+	NA	NA	NA	NA	NA	NA	G	A	A	A	A	A	A	A	A	A	A	A	G	A	A	A	A	A	A	A	A	A	A	A	A	A	A	A	A	A	A	A	A	A	A	A	A	A	A
S4_609932	C/T	4	609932	+	NA	NA	NA	NA	NA	NA	C	C	N	T	C	C	C	C	C	C	C	C	C	C	C	C	C	C	C	C	C	C	C	C	C	C	C	C	C	C	C	C	C	C	C	C	C	C	C
S4_609938	C/A	4	609938	+	NA	NA	NA	NA	NA	NA	A	C	C	C	C	C	C	C	C	C	C	C	A	C	C	C	C	C	C	C	C	C	C	C	C	C	C	C	C	C	C	C	C	C	C	C	C	C	C
S4_609950	C/T	4	609950	+	NA	NA	NA	NA	NA	NA	T	C	C	C	C	C	C	C	C	C	C	C	T	C	C	C	C	C	C	C	C	C	C	C	C	C	C	C	C	C	C	C	C	C	C	C	C	C	C
S4_619495	T/A	4	619495	+	NA	NA	NA	NA	NA	NA	A	T	T	T	T	T	T	T	T	T	N	T	A	T	T	T	T	T	T	T	T	T	T	T	T	T	T	T	T	T	T	N	T	T	T	T	T	T	T
S4_619549	A/C	4	619549	+	NA	NA	NA	NA	NA	NA	A	A	A	A	A	A	A	A	A	A	A	A	A	A	A	A	A	A	A	A	A	A	A	A	A	A	A	A	A	A	A	N	A	A	A	A	A	A	A
S4_619553	C/A	4	619553	+	NA	NA	NA	NA	NA	NA	C	C	C	C	C	C	C	C	C	C	C	C	C	C	C	C	C	C	C	C	C	C	C	C	C	A	C	C	C	C	C	C	C	C	A	C	C	C	C
S4_619592	C/T	4	619592	+	NA	NA	NA	NA	NA	NA	N	C	N	N	C	C	C	C	C	C	N	C	C	C	C	C	C	C	C	C	C	C	C	C	C	C	C	C	C	N	C	N	C	C	C	C	C	C	C
S4_635493	G/A	4	635493	+	NA	NA	NA	NA	NA	NA	N	A	G	G	G	A	G	G	G	G	G	G	G	A	A	A	A	G	G	N	G	N	A	N	G	G	A	G	G	N	A	N	G	G	N	G	G	N	A
S4_635527	C/T	4	635527	+	NA	NA	NA	NA	NA	NA	N	T	C	C	C	T	C	C	T	C	N	C	C	T	T	T	T	C	C	C	C	N	N	N	C	C	T	C	C	N	T	N	N	C	C	C	C	N	T
S4_691411	C/T	4	691411	+	NA	NA	NA	NA	NA	NA	C	C	C	C	Y	C	C	C	C	C	C	C	C	C	C	C	C	C	C	C	C	C	T	C	C	C	C	C	C	C	C	C	C	C	C	C	Y	C	C
S4_691461	A/G	4	691461	+	NA	NA	NA	NA	NA	NA	A	A	A	A	A	A	A	A	A	A	G	A	A	A	A	A	A	A	A	A	A	A	A	G	A	A	A	A	A	G	A	G	A	A	A	A	A	A	A
S4_691466	A/G	4	691466	+	NA	NA	NA	NA	NA	NA	A	A	A	A	A	A	A	A	A	A	A	A	A	A	A	A	A	A	A	A	A	A	A	A	A	A	A	A	A	A	A	A	A	A	A	A	A	A	A
S4_691476	G/C	4	691476	+	NA	NA	NA	NA	NA	NA	G	G	C	C	G	G	C	C	G	C	G	G	G	G	G	G	G	G	C	N	G	G	G	G	C	G	G	C	C	G	G	G	C	C	G	C	G	C	G
S4_692480	C/G	4	692480	+	NA	NA	NA	NA	NA	NA	C	C	C	C	C	C	C	C	C	C	C	C	C	C	C	C	C	C	C	C	C	C	C	C	C	G	C	C	C	C	C	C	C	C	G	C	C	C	C
S4_692483	G/A	4	692483	+	NA	NA	NA	NA	NA	NA	A	G	G	G	G	G	G	G	G	G	G	G	A	G	G	G	G	G	G	G	G	G	G	G	G	G	G	G	G	G	G	G	G	G	G	G	G	G	G
S4_692567	C/T	4	692567	+	NA	NA	NA	NA	NA	NA	T	C	C	C	C	C	C	C	C	C	C	C	T	C	C	C	C	C	C	C	C	C	C	C	C	C	Y	C	C	C	C	C	C	C	C	C	C	C	C
S4_692729	C/T	4	692729	+	NA	NA	NA	NA	NA	NA	T	C	N	C	C	C	C	C	C	C	C	C	T	C	C	C	C	C	C	C	C	C	C	T	C	C	C	T	C	C	C	C	T	C	C	C	C	C	C
S4_692801	G/A	4	692801	+	NA	NA	NA	NA	NA	NA	G	G	G	G	G	G	G	G	G	G	G	G	G	G	G	G	G	G	G	G	G	G	G	G	G	A	G	G	G	G	G	G	G	G	A	G	G	G	G
S4_692873	A/G	4	692873	+	NA	NA	NA	NA	NA	NA	A	A	A	A	A	A	A	A	A	A	A	A	A	A	A	A	A	A	A	A	A	A	A	A	A	A	A	A	A	A	A	A	A	A	A	A	A	A	A
S4_692891	G/A	4	692891	+	NA	NA	NA	NA	NA	NA	G	G	G	G	G	G	G	R	G	G	A	G	G	G	G	G	G	G	G	G	G	G	G	G	G	G	G	G	G	A	G	A	G	G	G	G	A	G	G
S4_692894	G/A	4	692894	+	NA	NA	NA	NA	NA	NA	G	G	G	G	G	G	G	R	G	G	A	G	G	G	G	G	G	G	G	G	G	G	G	G	G	G	G	G	G	A	G	A	G	G	G	G	A	G	G
S4_692930	T/C	4	692930	+	NA	NA	NA	NA	NA	NA	C	T	C	T	T	T	T	T	C	T	T	T	C	T	T	T	T	T	T	C	T	T	T	C	T	T	T	C	T	T	T	T	C	T	T	T	T	T	T
S4_692959	C/T	4	692959	+	NA	NA	NA	NA	NA	NA	C	C	C	C	C	C	C	Y	C	C	C	C	C	C	C	C	C	C	C	C	C	C	C	C	C	C	C	C	C	C	C	C	C	C	C	C	T	C	C
S4_692965	C/G	4	692965	+	NA	NA	NA	NA	NA	NA	C	C	C	C	C	C	C	C	C	C	C	C	C	C	C	C	C	C	C	C	C	C	C	C	C	C	C	C	C	C	C	C	C	C	C	C	C	C	C
S4_692993	C/T	4	692993	+	NA	NA	NA	NA	NA	NA	C	C	C	C	C	C	Y	C	C	C	C	T	C	C	C	C	C	T	T	C	T	Y	C	C	C	C	C	C	C	C	C	C	C	C	C	C	C	C	C
S4_693821	C/T	4	693821	+	NA	NA	NA	NA	NA	NA	C	C	C	C	C	C	C	C	C	C	C	C	C	C	C	C	C	C	C	C	C	C	C	C	C	C	C	C	C	C	C	C	C	C	C	C	C	C	C
S4_694001	T/C	4	694001	+	NA	NA	NA	NA	NA	NA	T	T	T	T	T	T	T	T	T	T	T	T	C	T	T	T	T	T	T	C	T	T	T	T	T	T	T	T	T	T	T	T	T	T	T	T	T	T	T
S4_694853	G/C	4	694853	+	NA	NA	NA	NA	NA	NA	G	C	N	G	S	C	G	G	C	G	G	G	G	C	C	C	C	G	N	G	G	G	C	C	G	C	C	C	G	G	C	G	C	G	C	N	G	C	C
S4_694895	C/T	4	694895	+	NA	NA	NA	NA	NA	NA	C	C	N	C	C	C	C	C	C	C	C	C	C	C	C	C	C	C	C	C	C	C	C	T	C	C	C	T	C	C	C	C	T	C	C	C	C	C	C
S4_695228	C/T	4	695228	+	NA	NA	NA	NA	NA	NA	C	T	C	C	C	T	C	C	C	C	C	C	C	T	T	T	T	C	C	C	C	C	C	C	C	C	T	C	C	C	T	C	C	C	C	C	C	C	T
S4_695264	G/A	4	695264	+	NA	NA	NA	NA	NA	NA	G	G	G	G	G	G	G	G	G	G	G	G	G	G	G	G	G	A	G	G	G	R	G	G	G	G	G	G	G	G	G	G	G	G	G	G	G	G	G
S4_764463	A/G	4	764463	+	NA	NA	NA	NA	NA	NA	A	A	G	A	A	A	A	A	G	A	A	A	A	A	A	A	A	A	A	A	A	A	G	A	A	A	A	A	A	A	A	A	A	A	A	A	A	G	A
S4_764475	C/T	4	764475	+	NA	NA	NA	NA	NA	NA	C	C	C	C	C	C	C	C	C	C	C	C	C	C	C	C	C	C	C	C	C	C	C	C	C	C	C	C	C	C	C	C	C	C	C	C	C	C	C
S4_764539	C/T	4	764539	+	NA	NA	NA	NA	NA	NA	C	C	C	C	C	C	C	C	C	C	T	T	C	C	C	C	C	C	T	C	C	C	C	C	C	C	C	C	C	T	C	T	C	C	C	C	C	C	C
S4_764555	T/G	4	764555	+	NA	NA	NA	NA	NA	NA	T	G	N	T	T	G	T	T	T	T	T	T	T	G	G	G	G	T	T	T	T	T	N	T	T	T	G	T	T	T	G	T	T	T	T	T	T	N	G
S4_764558	T/G	4	764558	+	NA	NA	NA	NA	NA	NA	T	T	T	T	T	T	T	T	T	T	T	T	T	T	T	T	T	T	T	T	T	T	T	T	T	T	T	T	T	T	T	T	T	T	T	T	T	N	T
S4_764590	G/A	4	764590	+	NA	NA	NA	NA	NA	NA	G	G	A	G	A	R	G	G	N	A	G	G	G	A	N	N	N	A	G	G	A	A	G	G	A	R	N	G	A	G	A	G	G	A	G	A	G	N	G
S4_764597	G/C	4	764597	+	NA	NA	NA	NA	NA	NA	C	C	G	S	G	C	G	G	G	G	G	G	G	C	C	C	C	G	G	G	G	G	G	G	G	G	C	G	G	G	C	G	G	G	G	G	G	G	C
S4_765154	G/C	4	765154	+	NA	NA	NA	NA	NA	NA	G	G	G	G	G	G	G	G	G	G	G	G	G	G	G	G	G	G	G	G	G	G	G	G	G	G	G	G	G	G	G	G	G	G	G	G	G	G	G
S4_765159	G/A	4	765159	+	NA	NA	NA	NA	NA	NA	G	G	G	G	G	G	G	G	G	G	G	G	G	G	G	G	G	G	G	G	G	G	G	G	G	G	G	G	G	G	G	G	G	G	G	G	G	G	G
S4_765187	T/A	4	765187	+	NA	NA	NA	NA	NA	NA	T	T	A	T	T	T	T	T	T	A	T	T	T	T	T	T	T	T	T	T	T	T	T	T	A	T	T	T	A	T	T	T	T	A	T	W	T	T	T
S4_765250	C/T	4	765250	+	NA	NA	NA	NA	NA	NA	C	C	Y	C	C	C	T	T	C	T	T	C	C	C	C	C	C	T	T	C	T	T	C	Y	T	C	C	T	T	T	C	T	T	T	C	C	C	C	C
S4_765259	T/C	4	765259	+	NA	NA	NA	NA	NA	NA	T	C	Y	C	T	C	T	T	T	T	T	T	C	C	C	C	C	T	T	C	T	T	T	T	T	T	C	T	T	T	C	T	T	T	T	T	C	T	C
S4_765261	C/T	4	765261	+	NA	NA	NA	NA	NA	NA	C	T	Y	T	C	T	C	C	C	C	C	C	T	T	T	T	T	C	C	T	C	C	C	C	C	C	T	C	C	C	T	C	C	C	C	C	T	C	T
S4_765286	C/A	4	765286	+	NA	NA	NA	NA	NA	NA	C	C	A	A	C	A	A	M	C	A	A	C	A	A	C	N	C	C	A	A	C	C	C	C	A	C	C	C	A	A	N	A	C	A	C	C	A	C	C
S4_765347	A/T	4	765347	+	NA	NA	NA	NA	NA	NA	A	T	A	T	A	T	A	A	A	A	A	A	T	T	T	T	T	A	A	A	A	A	A	T	A	A	T	A	A	A	T	A	A	A	A	A	T	A	T
S4_765365	G/T	4	765365	+	NA	NA	NA	NA	NA	NA	G	G	G	G	G	G	G	G	G	G	G	G	G	G	G	G	G	K	G	G	G	K	G	G	G	G	G	G	G	G	G	G	G	G	G	G	G	G	G
S4_765420	G/T	4	765420	+	NA	NA	NA	NA	NA	NA	G	G	G	G	K	G	T	K	G	T	T	G	G	G	G	G	G	G	T	G	G	G	G	G	T	G	G	K	T	T	G	T	G	T	G	T	T	G	G
S4_765439	C/A	4	765439	+	NA	NA	NA	NA	NA	NA	A	C	C	C	M	C	C	C	A	C	C	A	C	C	C	C	C	C	C	C	C	C	A	C	C	A	C	C	C	C	C	C	C	C	A	C	C	A	C
S4_765448	C/A	4	765448	+	NA	NA	NA	NA	NA	NA	C	C	C	C	M	C	A	A	C	A	A	C	C	C	C	C	C	C	A	C	C	C	C	A	A	C	C	A	A	A	C	A	A	A	C	A	M	C	C
S4_765459	C/T	4	765459	+	NA	NA	NA	NA	NA	NA	C	C	C	C	C	C	C	Y	C	C	C	C	C	C	C	C	C	C	C	C	C	C	C	T	C	C	C	Y	C	C	C	C	T	C	C	C	C	C	C
S4_765788	G/C	4	765788	+	NA	NA	NA	NA	NA	NA	G	C	G	C	G	C	G	G	G	G	G	G	C	C	C	C	C	G	G	C	G	G	G	G	G	G	C	G	G	G	C	G	G	G	G	G	C	G	C
S4_765801	C/G	4	765801	+	NA	NA	NA	NA	NA	NA	C	C	C	C	C	C	C	C	C	C	C	C	C	C	C	C	C	C	C	C	C	C	C	C	C	C	C	C	C	C	C	C	C	C	C	C	C	C	C
S4_765809	T/C	4	765809	+	NA	NA	NA	NA	NA	NA	T	T	T	T	T	T	T	T	T	T	T	T	T	T	T	T	T	T	T	T	T	T	T	T	T	T	T	T	T	T	T	T	T	T	C	T	T	T	T
S4_765844	G/A	4	765844	+	NA	NA	NA	NA	NA	NA	A	G	G	G	R	G	G	G	R	G	G	A	G	G	G	G	G	G	G	G	G	G	A	G	G	A	G	G	G	G	G	G	G	G	A	A	G	A	G
S4_765870	C/G	4	765870	+	NA	NA	NA	NA	NA	NA	C	C	C	C	C	C	C	C	C	C	C	C	C	C	C	C	C	C	C	C	C	C	C	C	C	C	C	C	C	C	C	C	C	C	C	C	C	C	C
S4_765873	G/A	4	765873	+	NA	NA	NA	NA	NA	NA	G	G	A	G	G	G	A	A	G	A	A	G	G	G	G	G	G	G	A	G	G	G	G	A	A	G	G	A	A	A	G	A	A	A	G	G	G	G	G
S4_765896	T/C	4	765896	+	NA	NA	NA	NA	NA	NA	C	T	T	T	C	T	T	T	C	T	T	C	T	T	T	T	T	T	T	T	T	T	C	T	T	C	T	T	T	T	T	T	T	T	C	C	T	C	T
S4_765917	A/C	4	765917	+	NA	NA	NA	NA	NA	NA	A	A	A	A	A	A	A	A	A	A	A	A	A	A	A	A	A	A	A	A	A	A	A	A	A	A	A	A	A	A	A	A	A	A	A	A	A	A	A
S4_765919	C/G	4	765919	+	NA	NA	NA	NA	NA	NA	C	C	C	C	C	C	C	C	C	C	C	C	C	C	C	C	C	C	C	C	C	C	C	C	C	C	C	C	C	C	C	C	C	C	C	C	C	C	C
S4_765920	A/C	4	765920	+	NA	NA	NA	NA	NA	NA	A	A	A	A	A	A	A	A	A	A	A	A	A	A	A	A	A	A	A	A	A	A	A	A	A	A	A	A	A	A	A	A	A	A	A	A	A	A	A
S4_765921	G/A	4	765921	+	NA	NA	NA	NA	NA	NA	G	G	G	G	G	G	G	G	G	G	G	G	G	G	G	G	G	G	G	G	G	G	G	G	G	G	G	G	G	G	G	G	G	G	G	G	G	G	G
S4_766291	T/C	4	766291	+	NA	NA	NA	NA	NA	NA	C	N	N	T	T	T	T	T	T	T	T	N	T	T	T	T	T	T	T	N	T	T	T	N	T	T	T	T	T	T	T	T	Y	T	T	T	T	N	N
S4_766338	T/C	4	766338	+	NA	NA	NA	NA	NA	NA	C	N	T	T	T	T	C	C	T	T	C	N	T	T	N	N	T	C	C	N	T	C	Y	C	T	Y	N	T	T	C	N	C	N	T	N	T	T	N	C
S4_767988	A/G	4	767988	+	NA	NA	NA	NA	NA	NA	A	A	A	A	A	A	A	A	A	A	A	A	A	A	A	A	A	A	A	A	A	A	A	A	A	A	A	A	A	A	A	A	A	A	A	A	A	A	A
S4_768277	C/T	4	768277	+	NA	NA	NA	NA	NA	NA	T	C	C	T	T	C	T	C	Y	C	C	T	C	C	C	C	C	C	C	C	T	T	T	C	C	T	C	C	C	C	C	C	C	C	T	T	C	C	C
S4_768331	G/A	4	768331	+	NA	NA	NA	NA	NA	NA	G	G	G	G	A	G	A	A	A	G	G	N	G	G	G	G	G	G	G	G	G	A	A	G	G	A	G	G	G	G	G	G	G	G	A	A	G	G	G
S4_768454	G/A	4	768454	+	NA	NA	NA	NA	NA	NA	A	A	A	A	G	A	G	G	G	G	G	G	A	A	A	A	A	A	G	N	G	G	G	G	G	G	A	G	G	G	A	G	G	G	G	G	A	G	A
S4_768493	G/C	4	768493	+	NA	NA	NA	NA	NA	NA	G	G	G	G	C	G	S	G	C	G	G	C	G	G	G	G	G	G	G	G	G	G	C	G	G	C	G	G	G	G	G	G	G	G	C	C	G	C	G
S4_768508	C/G	4	768508	+	NA	NA	NA	NA	NA	NA	C	C	C	C	G	C	S	C	G	C	N	G	C	C	C	C	C	C	C	C	G	G	G	C	C	G	C	C	C	N	C	N	C	C	G	G	C	G	C
S4_768509	G/A	4	768509	+	NA	NA	NA	NA	NA	NA	G	G	G	G	G	G	G	G	G	G	G	G	G	G	G	G	G	G	G	G	A	A	G	G	G	G	G	G	G	G	G	G	G	G	G	G	G	G	G
S4_768517	G/A	4	768517	+	NA	NA	NA	NA	NA	NA	G	G	G	G	G	G	G	G	G	G	A	G	G	G	G	G	G	G	A	G	G	G	G	G	G	G	G	G	G	A	G	A	G	G	G	G	G	G	G
S4_779627	A/G	4	779627	+	NA	NA	NA	NA	NA	NA	A	A	A	A	A	A	A	A	A	A	N	A	A	A	A	A	A	A	A	A	A	A	A	A	A	A	A	A	A	N	A	N	A	A	A	A	A	A	A
S4_779653	A/G	4	779653	+	NA	NA	NA	NA	NA	NA	A	A	A	A	A	A	A	A	N	A	N	A	A	A	A	A	A	A	A	A	A	A	G	A	A	A	A	A	A	N	A	N	A	A	A	A	A	N	A
S4_806241	C/A	4	806241	+	NA	NA	NA	NA	NA	NA	C	C	C	C	C	C	C	C	C	C	C	C	C	C	C	C	C	C	C	C	C	M	C	C	C	C	C	C	C	C	C	C	C	C	C	C	C	C	C
S4_806242	A/G	4	806242	+	NA	NA	NA	NA	NA	NA	A	A	A	A	A	A	A	A	A	A	A	G	A	A	A	A	A	A	A	A	A	A	A	A	A	A	A	A	A	A	A	A	A	A	A	A	A	A	A
S4_813902	C/G	4	813902	+	NA	NA	NA	NA	NA	NA	C	C	C	C	C	C	C	C	C	C	C	G	C	C	C	C	C	C	C	C	C	C	C	C	C	C	C	C	C	C	C	C	C	C	C	C	C	C	C
S4_813919	A/G	4	813919	+	NA	NA	NA	NA	NA	NA	A	A	A	A	A	A	A	A	A	A	G	A	A	A	A	A	A	A	A	A	A	A	A	A	A	A	A	A	A	G	A	G	A	A	A	A	R	A	A
S4_813946	T/G	4	813946	+	NA	NA	NA	NA	NA	NA	T	T	T	T	T	T	T	T	G	T	T	T	T	T	T	T	T	T	T	T	T	T	G	T	T	T	T	T	T	T	T	T	T	T	T	G	T	T	T
S4_813985	C/G	4	813985	+	NA	NA	NA	NA	NA	NA	C	C	C	C	C	C	C	C	G	C	C	C	C	C	C	C	C	C	C	C	C	C	G	C	C	C	C	C	C	C	C	C	C	C	C	G	C	G	C
S4_814000	C/G	4	814000	+	NA	NA	NA	NA	NA	NA	C	C	S	C	C	C	G	G	C	C	C	G	C	C	C	C	C	G	G	C	N	G	C	G	C	C	C	S	C	C	C	C	G	C	G	C	C	C	C
S4_814001	T/A	4	814001	+	NA	NA	NA	NA	NA	NA	T	T	W	T	T	T	A	A	T	T	T	A	T	T	T	T	T	A	A	T	N	A	T	A	T	T	T	W	T	T	T	T	A	T	A	T	T	T	T
S4_814002	G/A	4	814002	+	NA	NA	NA	NA	NA	NA	G	G	R	G	G	G	A	A	G	G	G	A	G	G	G	G	G	A	A	G	N	A	G	A	G	G	G	R	G	G	G	G	A	G	A	G	G	G	G
S4_824506	A/C	4	824506	+	NA	NA	NA	NA	NA	NA	A	A	C	A	A	A	A	M	A	A	A	A	A	A	A	A	A	A	A	A	A	A	A	A	A	A	A	A	A	A	A	A	A	A	A	A	A	A	A
S4_824508	T/G	4	824508	+	NA	NA	NA	NA	NA	NA	T	T	G	T	T	T	T	K	T	T	T	T	T	T	T	T	T	T	T	T	T	T	T	T	T	T	T	T	T	T	T	T	T	T	T	T	T	T	T
S4_825576	C/A	4	825576	+	NA	NA	NA	NA	NA	NA	C	C	A	C	C	C	C	M	C	C	C	A	C	C	C	C	C	C	A	C	M	A	C	C	C	C	C	C	C	C	C	C	C	C	C	C	C	C	C
S4_825741	T/A	4	825741	+	NA	NA	NA	NA	NA	NA	T	T	A	T	T	T	N	T	T	T	T	T	T	T	T	T	T	T	T	T	T	A	T	T	T	T	T	T	T	T	T	T	T	T	T	T	T	N	T
S4_825766	C/T	4	825766	+	NA	NA	NA	NA	NA	NA	C	C	T	C	C	C	N	C	C	C	C	T	C	C	C	C	C	C	T	C	C	T	C	C	C	C	C	C	C	C	C	C	C	C	C	C	C	N	C
S4_825767	A/G	4	825767	+	NA	NA	NA	NA	NA	NA	A	A	G	A	A	A	N	A	A	A	A	G	A	A	A	A	A	A	G	A	A	G	A	A	A	A	A	A	A	A	A	A	A	A	A	A	A	N	A
S4_827253	A/T	4	827253	+	NA	NA	NA	NA	NA	NA	N	A	T	A	A	A	A	W	A	A	A	A	A	A	A	A	A	A	A	A	A	A	A	A	A	A	A	A	A	A	A	A	A	A	A	A	A	A	A
S4_827273	G/C	4	827273	+	NA	NA	NA	NA	NA	NA	N	G	G	G	G	G	G	G	G	G	G	G	G	G	G	G	G	G	G	G	G	N	G	N	G	G	G	G	G	G	G	G	G	G	G	G	G	G	G
S4_827802	G/T	4	827802	+	NA	NA	NA	NA	NA	NA	T	T	G	G	G	T	G	G	G	G	G	G	T	T	T	T	T	G	G	G	G	G	G	T	G	G	T	G	G	G	T	G	G	G	G	G	T	G	T
S4_827811	C/T	4	827811	+	NA	NA	NA	NA	NA	NA	C	C	T	C	C	C	C	Y	C	C	C	C	C	C	C	C	C	C	C	C	C	C	C	C	C	C	C	C	C	C	C	C	C	C	C	C	C	T	C
S4_827838	G/A	4	827838	+	NA	NA	NA	NA	NA	NA	A	A	N	G	G	A	G	G	G	G	G	G	A	A	A	A	A	G	G	G	G	G	G	A	G	G	A	G	G	G	A	G	G	G	G	G	A	G	A
S4_827841	T/C	4	827841	+	NA	NA	NA	NA	NA	NA	T	T	T	T	T	T	T	T	T	T	T	C	T	T	T	T	T	T	Y	T	T	T	T	T	T	T	T	T	T	T	T	T	T	T	T	T	T	T	T
S4_828224	C/T	4	828224	+	NA	NA	NA	NA	NA	NA	C	C	C	C	C	C	C	C	C	C	C	C	C	C	C	C	C	C	C	C	C	C	C	C	C	C	C	C	C	C	C	C	C	C	C	C	C	T	C
S4_828254	C/T	4	828254	+	NA	NA	NA	NA	NA	NA	C	C	C	C	C	C	C	C	C	C	C	C	C	C	C	C	C	C	C	C	C	C	C	C	C	C	C	C	C	C	C	C	C	C	C	C	C	C	C
S4_828256	G/C	4	828256	+	NA	NA	NA	NA	NA	NA	N	G	G	G	G	G	G	G	G	G	G	G	G	G	G	G	G	G	G	G	G	G	G	G	G	G	G	G	G	G	G	G	G	G	G	G	G	C	G
S4_828259	C/G	4	828259	+	NA	NA	NA	NA	NA	NA	G	G	C	G	C	G	C	G	C	C	C	G	G	G	G	G	G	C	S	C	C	S	G	G	C	C	G	C	C	C	G	C	C	C	C	C	G	C	G
S4_828266	G/A	4	828266	+	NA	NA	NA	NA	NA	NA	G	G	G	G	G	G	G	G	G	G	G	G	G	G	G	G	G	G	G	G	G	R	G	G	G	G	G	G	G	G	G	G	G	G	G	G	G	G	G
S4_828271	C/T	4	828271	+	NA	NA	NA	NA	NA	NA	C	C	C	C	C	C	C	C	C	C	C	C	C	C	C	C	C	C	C	C	C	C	C	C	C	C	C	C	C	C	C	C	C	C	C	C	C	C	C
S4_828294	C/T	4	828294	+	NA	NA	NA	NA	NA	NA	C	C	C	C	C	C	C	C	C	C	C	C	C	C	C	C	C	C	C	C	C	C	C	C	C	C	C	C	C	C	C	C	C	C	C	C	C	C	C
S4_828312	C/G	4	828312	+	NA	NA	NA	NA	NA	NA	C	C	C	C	C	C	C	C	C	C	C	C	C	C	C	C	C	C	C	C	C	C	C	C	C	C	C	C	C	C	C	C	C	C	C	C	C	C	C
S4_828429	T/C	4	828429	+	NA	NA	NA	NA	NA	NA	T	T	T	T	T	T	T	T	T	T	T	T	T	T	T	T	T	T	T	C	T	T	T	T	T	T	T	Y	T	T	T	T	C	T	C	T	T	C	T
S4_828450	G/A	4	828450	+	NA	NA	NA	NA	NA	NA	G	G	G	G	G	G	G	G	G	G	G	G	G	G	G	G	G	G	G	A	G	G	G	G	G	G	G	R	G	G	G	G	A	G	A	G	G	G	G
S4_828489	G/A	4	828489	+	NA	NA	NA	NA	NA	NA	G	G	N	G	G	G	G	G	G	G	N	N	G	G	G	G	G	G	G	N	G	G	N	G	G	G	G	R	G	G	G	G	A	G	A	G	G	N	G
S4_828505	T/G	4	828505	+	NA	NA	NA	NA	NA	NA	T	T	N	T	T	T	T	T	T	T	N	N	T	T	T	T	T	T	N	N	T	T	N	T	T	T	T	T	T	T	T	T	T	T	T	T	T	N	T
S4_828542	C/T	4	828542	+	NA	NA	NA	NA	NA	NA	C	C	C	C	C	C	C	C	N	C	N	T	C	C	C	C	C	N	C	C	C	C	C	C	C	C	C	C	C	N	C	C	C	C	C	C	C	C	C
S4_828620	C/T	4	828620	+	NA	NA	NA	NA	NA	NA	T	T	C	C	C	T	C	T	C	C	C	T	T	T	T	T	T	C	T	N	T	T	T	T	C	C	T	Y	C	C	T	C	T	C	T	C	T	T	T
S4_828624	C/T	4	828624	+	NA	NA	NA	NA	NA	NA	C	C	C	C	C	C	C	N	C	C	C	T	C	C	C	C	C	C	T	C	C	C	T	C	C	C	C	C	C	C	C	C	C	C	C	C	C	C	C
S4_828786	A/T	4	828786	+	NA	NA	NA	NA	NA	NA	A	A	A	A	A	A	A	A	N	A	A	A	A	A	A	A	A	A	A	A	A	W	T	A	A	A	A	A	A	A	A	A	A	A	A	A	A	A	A
S4_828981	C/T	4	828981	+	NA	NA	NA	NA	NA	NA	N	N	N	N	C	C	C	C	C	C	C	C	T	T	T	T	T	N	C	N	C	C	C	T	C	C	T	N	C	N	T	C	N	C	N	N	C	C	N
S4_829630	A/G	4	829630	+	NA	NA	NA	NA	NA	NA	N	A	A	N	G	A	A	A	G	A	A	A	A	A	A	A	A	A	A	N	A	A	N	N	A	A	N	A	A	A	A	A	A	A	A	G	N	N	A
S4_829634	C/G	4	829634	+	NA	NA	NA	NA	NA	NA	N	C	C	N	G	C	C	C	G	C	C	C	C	C	C	C	C	C	C	N	C	C	N	N	C	C	N	C	C	C	C	C	C	C	C	G	N	N	C
S4_830558	C/T	4	830558	+	NA	NA	NA	NA	NA	NA	C	C	C	C	C	C	C	C	C	C	C	C	C	C	C	C	C	C	C	C	C	C	C	C	C	Y	C	C	C	C	C	C	C	C	C	C	C	Y	C
S4_830568	G/A	4	830568	+	NA	NA	NA	NA	NA	NA	G	G	G	A	A	G	G	G	A	G	G	G	G	G	G	G	G	G	G	A	G	G	G	G	G	G	G	G	G	G	G	G	A	G	R	A	G	G	G
S4_830690	C/G	4	830690	+	NA	NA	NA	NA	NA	NA	C	C	C	C	C	C	C	C	C	C	C	C	C	C	C	C	C	C	C	G	C	C	C	C	C	C	C	G	C	C	C	C	G	C	G	C	C	C	C
S4_830764	C/T	4	830764	+	NA	NA	NA	NA	NA	NA	C	C	C	C	C	C	C	C	C	C	T	C	C	C	C	C	C	C	C	N	Y	T	C	C	C	T	C	T	C	T	C	T	T	C	T	C	C	T	C
S4_830844	G/T	4	830844	+	NA	NA	NA	NA	NA	NA	G	G	G	G	G	G	G	G	G	G	G	G	G	G	G	G	G	G	G	G	G	G	G	G	G	G	G	G	G	G	G	G	G	G	G	G	G	N	G
S4_830867	A/C	4	830867	+	NA	NA	NA	NA	NA	NA	C	C	A	A	A	C	A	C	A	A	A	A	C	C	C	C	C	C	N	C	A	A	A	M	A	C	C	M	A	A	C	A	C	A	C	A	C	C	C
S4_830889	G/A	4	830889	+	NA	NA	NA	NA	NA	NA	G	G	A	G	G	G	G	G	G	G	G	G	G	G	G	G	G	G	G	G	G	G	G	G	G	G	G	G	G	A	G	G	G	G	G	G	G	G	G
S4_830901	C/G	4	830901	+	NA	NA	NA	NA	NA	NA	C	C	G	C	C	C	C	C	C	C	C	C	C	C	C	C	C	C	C	C	C	C	C	C	C	C	C	C	C	G	C	C	C	C	C	C	C	C	C
S4_830973	G/A	4	830973	+	NA	NA	NA	NA	NA	NA	G	G	G	G	R	G	G	G	G	G	G	G	G	G	G	G	G	G	G	G	G	G	G	G	G	G	G	G	G	G	G	G	G	G	G	G	G	G	G
S4_830996	A/G	4	830996	+	NA	NA	NA	NA	NA	NA	A	A	G	A	A	A	A	A	A	A	A	A	A	A	A	A	A	A	A	A	A	A	A	A	A	A	A	A	A	G	A	A	A	A	A	A	A	A	A
S4_831056	T/G	4	831056	+	NA	NA	NA	NA	NA	NA	T	T	T	T	T	T	T	T	T	T	T	T	T	T	T	T	T	T	T	T	T	T	T	T	T	T	T	T	T	T	T	T	T	T	T	T	T	T	T
S4_831081	G/C	4	831081	+	NA	NA	NA	NA	NA	NA	G	G	N	G	C	G	S	G	S	G	C	C	G	G	G	G	G	G	G	C	G	C	C	G	G	S	G	G	G	G	G	C	N	G	G	C	G	N	G
S4_831122	C/T	4	831122	+	NA	NA	NA	NA	NA	NA	T	T	C	C	C	T	C	Y	C	C	C	C	T	T	T	T	T	C	C	C	C	C	C	T	C	C	T	C	C	T	T	C	C	C	C	C	T	T	T
S4_831146	G/C	4	831146	+	NA	NA	NA	NA	NA	NA	G	G	G	G	G	G	G	G	G	G	G	G	G	G	G	G	G	G	G	G	G	G	G	G	G	G	G	G	G	G	G	G	G	G	G	G	G	G	G
S4_831182	C/T	4	831182	+	NA	NA	NA	NA	NA	NA	T	T	C	C	C	T	C	Y	C	C	C	C	T	T	T	T	T	C	C	C	C	C	C	T	C	C	T	C	C	T	T	C	C	C	C	C	T	C	T
S4_831252	G/A	4	831252	+	NA	NA	NA	NA	NA	NA	N	G	G	G	G	G	G	G	G	G	G	G	G	G	G	G	G	G	G	G	G	G	G	G	G	A	G	G	G	G	G	G	G	G	G	G	G	G	G
S4_831300	C/G	4	831300	+	NA	NA	NA	NA	NA	NA	G	G	C	G	C	G	C	G	C	C	C	C	G	G	G	G	G	G	G	G	C	C	C	G	C	C	G	G	C	G	G	C	G	C	G	C	G	C	G
S4_831308	G/C	4	831308	+	NA	NA	NA	NA	NA	NA	G	G	G	G	G	G	G	G	G	G	G	G	G	G	G	G	G	G	G	G	G	G	G	G	G	S	G	G	G	G	G	G	G	G	G	G	G	G	G
S4_831348	C/T	4	831348	+	NA	NA	NA	NA	NA	NA	T	T	C	C	C	T	C	C	C	C	C	C	T	T	T	T	T	C	C	T	C	C	C	N	C	C	T	N	C	C	T	C	T	C	T	C	T	N	T
S4_831349	G/A	4	831349	+	NA	NA	NA	NA	NA	NA	G	G	G	G	G	G	R	G	A	G	N	G	G	G	G	G	G	G	G	G	A	A	A	G	G	G	G	G	G	G	G	A	G	G	G	A	G	N	G
S4_831917	G/A	4	831917	+	NA	NA	NA	NA	NA	NA	G	G	N	G	G	G	G	G	G	G	G	G	G	G	G	G	G	N	G	G	G	G	G	G	G	G	G	G	G	G	G	G	N	G	G	G	G	A	G
S4_832815	C/T	4	832815	+	NA	NA	NA	NA	NA	NA	C	C	C	C	C	C	C	C	C	C	C	C	C	C	C	C	C	C	C	C	C	C	C	C	C	C	C	C	C	C	C	C	C	C	C	C	C	C	C
S4_832837	C/G	4	832837	+	NA	NA	NA	NA	NA	NA	C	C	C	G	C	C	S	C	C	C	C	G	C	C	C	C	C	C	C	C	C	C	C	G	C	C	C	C	C	G	C	C	C	C	C	C	C	C	C
S4_832838	T/C	4	832838	+	NA	NA	NA	NA	NA	NA	T	T	T	T	T	T	T	T	T	T	T	T	T	T	T	T	T	T	T	T	T	T	T	T	T	T	T	T	T	T	T	T	T	T	T	T	T	T	T
S4_832891	T/G	4	832891	+	NA	NA	NA	NA	NA	NA	N	T	N	G	T	T	G	T	T	T	T	G	T	T	T	T	T	G	T	T	T	T	T	G	T	K	T	T	T	G	T	T	T	T	T	T	T	G	T
S4_832894	G/C	4	832894	+	NA	NA	NA	NA	NA	NA	N	G	N	C	G	G	C	G	G	G	G	C	G	G	G	G	G	C	G	G	G	G	G	C	G	S	G	G	G	C	G	G	G	G	G	G	G	C	G
S4_832898	G/T	4	832898	+	NA	NA	NA	NA	NA	NA	N	G	N	T	G	G	T	G	G	G	G	T	G	G	G	G	G	T	G	G	G	G	G	T	G	K	G	G	G	T	G	G	G	G	G	G	G	T	G
S4_832921	C/T	4	832921	+	NA	NA	NA	NA	NA	NA	N	C	N	C	C	C	C	C	C	C	C	C	C	C	C	C	C	C	C	C	C	C	C	C	C	C	C	C	C	C	C	C	C	C	C	C	C	T	C
S4_832931	C/T	4	832931	+	NA	NA	NA	NA	NA	NA	C	C	C	T	C	C	C	C	C	C	C	T	C	C	C	C	C	C	Y	C	C	C	C	Y	C	C	C	C	C	T	C	C	C	C	C	C	C	C	C
S4_832981	C/G	4	832981	+	NA	NA	NA	NA	NA	NA	C	C	C	C	C	C	C	C	C	C	C	C	C	C	C	C	C	C	C	C	C	C	C	C	C	C	C	C	C	C	C	C	C	C	C	C	C	C	C
S4_832988	A/G	4	832988	+	NA	NA	NA	NA	NA	NA	G	G	A	A	G	G	A	R	A	A	A	A	G	G	G	G	G	A	A	A	A	A	A	A	A	R	G	A	A	A	G	A	A	A	A	A	G	A	G
S4_832989	C/A	4	832989	+	NA	NA	NA	NA	NA	NA	A	A	C	C	M	A	C	M	C	C	C	C	A	A	A	A	A	C	C	C	C	C	C	C	C	M	A	C	C	C	A	C	C	C	C	C	A	C	A
S4_832990	C/G	4	832990	+	NA	NA	NA	NA	NA	NA	G	G	C	C	S	G	C	S	C	C	C	C	G	G	G	G	G	C	C	C	C	C	C	C	C	S	G	C	C	C	G	C	C	C	C	C	G	C	G
S4_833020	C/G	4	833020	+	NA	NA	NA	NA	NA	NA	C	C	S	C	C	C	C	C	C	C	C	C	C	C	C	C	C	C	C	C	C	C	C	C	C	C	C	C	C	C	C	C	C	C	C	C	C	C	C
S4_833682	G/A	4	833682	+	NA	NA	NA	NA	NA	NA	G	G	G	G	G	G	G	G	G	G	A	G	G	G	G	G	G	G	G	G	A	A	G	G	G	G	G	G	G	A	G	A	G	G	A	G	G	G	G
S4_833704	G/C	4	833704	+	NA	NA	NA	NA	NA	NA	G	G	G	G	G	G	G	G	G	G	G	C	G	G	G	G	G	G	G	G	G	G	G	G	G	G	G	G	G	G	G	G	G	G	G	G	G	C	G
S4_833713	G/A	4	833713	+	NA	NA	NA	NA	NA	NA	G	G	G	A	G	G	G	G	G	G	G	G	G	G	G	G	G	G	R	G	G	G	G	G	G	G	G	G	G	G	G	G	G	G	G	G	G	G	G
S4_833722	G/A	4	833722	+	NA	NA	NA	NA	NA	NA	G	G	G	G	G	G	G	G	G	G	G	G	G	G	G	G	G	G	G	G	G	G	G	A	G	G	G	G	G	G	G	G	G	G	G	G	G	G	G
S4_834030	T/C	4	834030	+	NA	NA	NA	NA	NA	NA	T	T	T	T	T	T	T	T	T	T	C	C	T	T	T	T	T	T	T	T	Y	C	T	T	T	T	T	T	T	T	T	C	T	T	C	T	T	T	Y
S4_834034	G/C	4	834034	+	NA	NA	NA	NA	NA	NA	G	G	G	G	G	G	C	G	G	G	G	G	G	G	G	G	G	G	G	G	G	G	G	G	G	G	G	G	G	G	G	G	G	G	G	G	G	G	G
S4_834070	G/C	4	834070	+	NA	NA	NA	NA	NA	NA	G	G	G	G	G	G	C	G	G	G	C	C	G	G	G	G	G	G	G	G	S	C	G	G	G	G	G	G	G	G	G	C	G	G	C	G	G	G	G
S4_834472	G/A	4	834472	+	NA	NA	NA	NA	NA	NA	G	G	G	G	G	G	G	G	G	G	G	G	G	G	G	G	G	G	G	G	G	G	G	G	G	G	G	G	G	G	G	G	G	G	G	G	G	G	G
S4_834498	T/C	4	834498	+	NA	NA	NA	NA	NA	NA	T	T	T	C	T	T	T	T	C	T	N	T	T	T	T	T	T	T	C	C	T	T	C	T	T	T	T	T	T	C	T	N	T	T	T	C	T	N	T
S4_834500	C/T	4	834500	+	NA	NA	NA	NA	NA	NA	C	C	C	T	C	C	C	C	T	C	N	C	C	C	C	C	C	C	T	T	C	C	T	C	C	C	C	C	C	T	C	N	C	C	C	T	C	N	C
S4_834503	T/G	4	834503	+	NA	NA	NA	NA	NA	NA	T	T	T	G	T	T	T	T	G	T	N	T	T	T	T	T	T	T	G	G	T	T	G	T	T	T	T	T	T	G	T	N	T	T	T	G	T	N	T
S4_834505	G/A	4	834505	+	NA	NA	NA	NA	NA	NA	A	A	R	G	R	A	G	A	G	G	N	G	A	A	A	A	A	G	G	G	G	G	G	N	G	A	A	G	G	G	A	G	G	G	G	G	A	G	A
S4_834562	G/A	4	834562	+	NA	NA	NA	NA	NA	NA	G	G	G	G	G	G	G	G	G	G	G	G	G	G	G	G	G	G	G	G	G	G	G	R	G	G	G	G	G	G	G	G	G	G	N	G	G	G	G
S4_834594	C/T	4	834594	+	NA	NA	NA	NA	NA	NA	C	C	C	C	C	C	C	C	C	C	C	C	C	C	C	C	C	C	C	C	C	C	C	C	C	C	C	Y	C	C	C	C	T	C	C	C	C	C	C
S4_836395	C/T	4	836395	+	NA	NA	NA	NA	NA	NA	N	C	C	C	C	C	C	C	N	C	T	T	C	C	C	C	C	C	C	C	Y	T	N	C	C	C	C	C	C	N	C	T	C	C	T	C	C	C	C
S4_836397	T/C	4	836397	+	NA	NA	NA	NA	NA	NA	N	T	T	T	T	T	Y	T	N	T	T	T	T	T	T	T	T	T	T	T	T	T	N	C	T	T	T	T	T	N	T	T	T	T	T	T	T	T	T
S4_836408	G/A	4	836408	+	NA	NA	NA	NA	NA	NA	N	G	G	G	G	G	G	G	N	G	A	A	G	G	G	G	G	G	G	G	R	A	N	G	G	G	G	G	G	N	G	A	G	G	A	G	G	G	G
S4_836539	G/C	4	836539	+	NA	NA	NA	NA	NA	NA	G	G	S	G	G	G	G	G	G	G	G	G	G	G	G	G	G	C	G	G	G	G	G	G	G	G	G	G	G	G	G	G	G	G	G	G	G	G	G
S4_836551	G/A	4	836551	+	NA	NA	NA	NA	NA	NA	G	G	G	A	G	G	G	G	G	G	G	G	G	G	G	G	G	G	A	G	G	G	A	G	G	G	G	G	G	A	G	G	G	G	G	G	G	G	G
S4_837162	G/A	4	837162	+	NA	NA	NA	NA	NA	NA	G	G	G	G	R	G	R	G	G	G	G	G	G	G	G	G	G	G	G	G	G	G	G	G	G	A	G	A	G	G	G	G	A	G	G	G	G	G	G
S4_837175	G/A	4	837175	+	NA	NA	NA	NA	NA	NA	G	G	G	G	R	G	R	G	G	G	G	G	G	G	G	G	G	G	G	G	G	G	G	G	G	A	G	A	G	G	G	G	A	G	G	G	G	G	G
S4_837199	G/A	4	837199	+	NA	NA	NA	NA	NA	NA	G	G	G	G	R	G	R	G	G	G	G	G	G	G	G	G	G	G	G	G	G	G	G	G	G	A	G	A	G	G	G	G	A	G	G	G	G	G	G
S4_837262	T/C	4	837262	+	NA	NA	NA	NA	NA	NA	T	T	T	T	T	T	T	Y	T	T	T	T	T	T	T	T	T	T	T	T	T	T	T	T	T	T	T	T	T	T	T	T	T	T	T	T	T	C	T
S4_837304	C/A	4	837304	+	NA	NA	NA	NA	NA	NA	C	C	C	C	C	C	C	C	C	C	C	C	C	C	C	C	C	C	C	C	C	C	C	C	C	C	C	C	C	C	C	C	C	C	C	C	C	A	C
S4_837313	C/A	4	837313	+	NA	NA	NA	NA	NA	NA	C	C	C	C	M	C	M	C	C	C	C	C	C	C	C	C	C	C	C	C	C	C	C	C	C	A	C	M	C	C	C	C	A	C	C	C	C	C	C
S4_837315	A/T	4	837315	+	NA	NA	NA	NA	NA	NA	A	A	A	A	A	A	A	A	A	A	A	A	A	A	A	A	A	A	A	A	A	A	A	A	A	A	A	A	A	A	A	A	A	A	A	A	A	A	A
S4_837365	G/C	4	837365	+	NA	NA	NA	NA	NA	NA	G	G	G	G	G	G	G	G	G	G	G	G	G	G	G	G	G	G	G	G	G	G	G	G	G	G	G	G	G	G	G	G	G	G	G	G	G	G	G
S4_837463	C/A	4	837463	+	NA	NA	NA	NA	NA	NA	C	C	M	C	C	C	C	C	A	C	A	C	C	C	C	C	C	C	C	A	M	A	A	N	C	C	C	C	C	C	C	A	C	C	A	A	C	C	C
S4_837802	T/G	4	837802	+	NA	NA	NA	NA	NA	NA	T	T	G	G	G	T	G	T	T	T	N	G	T	T	T	T	T	G	T	T	T	T	G	G	T	G	T	K	T	T	T	N	G	T	T	T	T	G	T
S4_837818	G/A	4	837818	+	NA	NA	NA	NA	NA	NA	G	G	R	G	G	G	G	G	G	G	N	A	G	G	G	G	G	G	G	G	G	G	A	A	G	G	G	G	G	G	G	G	G	G	G	G	G	G	G
S4_837823	G/A	4	837823	+	NA	NA	NA	NA	NA	NA	G	G	R	G	G	G	G	G	G	G	N	A	G	G	G	G	G	G	G	G	G	G	A	A	G	G	G	G	G	G	G	G	G	G	G	G	G	G	G
S4_837844	T/G	4	837844	+	NA	NA	NA	NA	NA	NA	T	T	G	G	G	T	G	T	T	T	N	G	T	T	T	T	T	G	T	T	T	T	G	G	T	G	T	K	T	T	T	N	G	T	T	T	T	G	T
S4_838021	G/A	4	838021	+	NA	NA	NA	NA	NA	NA	N	N	G	G	A	N	R	G	G	G	G	G	G	N	N	N	N	G	G	G	G	G	G	G	G	R	N	A	G	G	G	G	N	G	G	G	N	G	N
S4_839820	G/A	4	839820	+	NA	NA	NA	NA	NA	NA	G	G	G	G	G	G	A	G	G	G	G	G	G	G	G	G	G	G	G	N	R	A	G	G	G	A	G	A	G	G	G	G	A	G	G	G	G	A	G
S4_839876	C/T	4	839876	+	NA	NA	NA	NA	NA	NA	C	C	N	C	C	C	C	C	N	C	N	C	C	C	C	C	C	C	C	C	Y	T	C	C	C	C	C	C	C	C	C	C	C	C	C	C	C	C	C
S4_839927	C/T	4	839927	+	NA	NA	NA	NA	NA	NA	C	C	C	T	C	C	C	C	N	C	C	T	C	C	C	C	C	C	C	C	C	C	C	C	C	C	C	C	C	C	C	C	C	C	C	C	C	C	C
S4_840788	G/A	4	840788	+	NA	NA	NA	NA	NA	NA	G	G	A	A	G	G	G	G	G	G	G	A	G	G	G	G	G	A	A	A	G	G	G	A	G	G	G	G	G	A	G	G	G	G	A	G	G	G	G
S4_840848	A/G	4	840848	+	NA	NA	NA	NA	NA	NA	A	A	A	A	A	A	A	A	A	A	A	A	A	A	A	A	A	A	A	A	A	A	A	A	A	A	A	A	A	A	A	A	A	A	A	A	A	A	A
S4_841421	C/T	4	841421	+	NA	NA	NA	NA	NA	NA	C	C	C	C	C	C	C	C	Y	C	C	C	C	C	C	C	C	C	T	N	C	C	C	C	C	C	C	C	C	T	C	C	C	C	T	T	C	C	C
S4_841431	G/T	4	841431	+	NA	NA	NA	NA	NA	NA	G	G	N	G	G	G	G	G	G	G	G	G	G	G	G	G	G	T	G	G	G	G	G	G	G	G	G	G	G	G	G	G	G	G	G	G	G	G	G
S4_841682	C/T	4	841682	+	NA	NA	NA	NA	NA	NA	T	T	C	C	C	T	C	Y	C	T	T	C	T	T	T	T	T	C	C	C	Y	C	T	C	T	C	T	C	T	C	T	T	C	T	C	C	T	C	T
S4_841721	C/G	4	841721	+	NA	NA	NA	NA	NA	NA	G	G	C	C	C	G	C	S	C	G	G	C	G	G	G	G	G	C	C	C	S	C	G	C	G	C	G	C	G	C	G	G	C	G	C	C	G	C	G
S4_843251	A/G	4	843251	+	NA	NA	NA	NA	NA	NA	A	A	A	A	A	A	A	A	R	A	A	A	A	A	A	A	A	A	A	A	A	R	A	A	A	A	A	A	A	A	A	A	A	A	A	A	A	A	A
S4_843288	G/C	4	843288	+	NA	NA	NA	NA	NA	NA	N	G	G	G	G	G	G	G	G	G	N	G	G	G	G	G	G	G	G	G	N	N	G	G	G	G	N	G	G	G	G	G	N	G	G	G	G	G	G
S4_843509	G/A	4	843509	+	NA	NA	NA	NA	NA	NA	G	G	G	G	G	G	G	G	G	G	G	G	G	G	G	G	G	G	G	G	G	G	G	G	G	G	G	G	G	G	G	G	G	G	G	G	G	G	G
S4_843737	A/G	4	843737	+	NA	NA	NA	NA	NA	NA	G	G	A	A	G	G	G	G	A	G	G	A	G	G	G	G	G	A	A	A	R	A	G	A	G	G	G	G	G	A	G	R	N	G	A	A	A	N	G
S4_843740	G/A	4	843740	+	NA	NA	NA	NA	NA	NA	G	G	A	A	G	G	G	G	A	G	G	G	G	G	G	G	G	A	A	A	G	A	G	G	G	G	G	G	G	A	G	G	N	G	A	A	A	N	G
S4_843762	A/C	4	843762	+	NA	NA	NA	NA	NA	NA	C	C	M	A	C	C	C	C	A	C	C	A	C	C	C	C	C	A	A	A	A	A	N	A	C	M	C	C	C	A	C	C	C	C	A	N	M	A	C
S4_843776	T/A	4	843776	+	NA	NA	NA	NA	NA	NA	T	T	W	A	T	T	T	T	A	T	T	T	T	T	T	T	T	A	A	A	A	A	N	T	T	W	T	T	T	A	T	T	T	T	A	N	W	T	T
S4_843789	C/T	4	843789	+	NA	NA	NA	NA	NA	NA	T	T	Y	C	T	T	T	T	C	T	T	C	T	T	T	T	T	C	C	C	C	C	N	C	T	Y	T	T	T	C	T	T	T	T	C	N	Y	C	T
S4_843887	T/C	4	843887	+	NA	NA	NA	NA	NA	NA	T	T	T	T	T	T	T	T	T	T	T	T	T	T	T	T	T	T	T	T	T	T	T	T	T	T	T	T	T	T	T	T	T	T	T	T	T	C	T
S4_843951	A/G	4	843951	+	NA	NA	NA	NA	NA	NA	A	A	A	A	R	A	R	A	A	A	A	A	A	A	A	A	A	A	A	A	A	A	A	A	A	G	A	G	A	A	A	A	G	A	A	A	A	G	A
S4_843953	A/G	4	843953	+	NA	NA	NA	NA	NA	NA	A	A	R	A	A	A	A	A	A	A	A	A	A	A	A	A	A	G	A	A	A	A	A	A	A	A	A	A	A	A	A	A	A	A	G	A	G	A	A
S4_844058	C/A	4	844058	+	NA	NA	NA	NA	NA	NA	N	A	C	C	C	C	C	C	C	N	C	C	C	A	A	A	A	C	C	C	C	C	M	C	C	C	A	C	C	C	M	C	C	C	C	C	C	C	N
S4_844091	A/G	4	844091	+	NA	NA	NA	NA	NA	NA	N	A	G	G	A	N	A	A	A	A	A	G	G	A	A	A	A	G	A	A	A	A	A	A	N	A	A	A	A	A	A	A	A	A	G	A	G	G	N
S4_844199	T/G	4	844199	+	NA	NA	NA	NA	NA	NA	N	N	T	T	T	N	T	T	T	T	T	T	T	N	N	T	N	T	T	T	T	T	T	T	T	T	T	T	T	T	T	T	T	T	T	T	T	T	N
S4_844219	T/C	4	844219	+	NA	NA	NA	NA	NA	NA	N	T	T	T	T	T	T	T	T	T	T	T	T	T	T	T	T	T	T	T	T	T	T	T	T	T	T	T	T	T	T	T	T	T	T	T	T	T	T
S4_844235	G/A	4	844235	+	NA	NA	NA	NA	NA	NA	N	N	G	G	N	G	A	G	G	G	G	G	G	G	G	G	G	G	G	G	G	G	N	G	G	A	G	A	G	G	G	G	A	G	G	G	G	G	G
S4_844237	C/A	4	844237	+	NA	NA	NA	NA	NA	NA	N	N	C	A	C	C	C	C	C	C	C	C	C	C	C	C	C	C	C	C	C	C	C	C	C	C	C	C	C	C	C	C	C	C	C	C	C	C	C
S4_844256	G/T	4	844256	+	NA	NA	NA	NA	NA	NA	N	N	G	G	N	G	T	G	G	G	G	G	G	G	G	G	G	G	G	G	G	G	N	G	G	T	G	T	G	G	G	G	T	G	G	G	G	G	G
S4_844298	G/A	4	844298	+	NA	NA	NA	NA	NA	NA	N	N	N	A	G	G	G	G	G	G	G	G	G	G	G	G	G	G	G	G	G	G	G	G	G	G	G	G	G	G	G	G	G	G	G	N	G	G	N
S4_844337	C/T	4	844337	+	NA	NA	NA	NA	NA	NA	C	C	C	C	C	C	C	C	C	C	C	C	C	C	C	C	C	C	C	C	C	C	C	C	C	C	C	C	C	C	C	C	C	C	C	C	C	C	C
S4_844466	G/T	4	844466	+	NA	NA	NA	NA	NA	NA	G	G	G	G	G	G	G	G	N	G	G	T	G	G	G	G	G	G	T	T	K	T	G	G	G	G	G	G	G	T	G	N	G	G	G	N	G	G	G
S4_845200	A/T	4	845200	+	NA	NA	NA	NA	NA	NA	A	A	A	A	A	A	A	A	A	A	A	A	A	A	A	A	A	A	A	A	A	A	A	A	A	A	A	A	A	A	A	A	A	A	A	A	A	A	A
S4_845202	T/G	4	845202	+	NA	NA	NA	NA	NA	NA	T	T	T	T	T	T	T	T	T	T	T	T	T	T	T	T	T	T	T	T	T	T	T	T	T	T	T	T	T	T	T	T	T	T	T	T	T	T	T
S4_845207	T/G	4	845207	+	NA	NA	NA	NA	NA	NA	T	T	T	T	T	T	T	T	T	T	T	T	T	T	T	T	T	T	T	T	T	T	T	T	T	T	T	T	T	T	T	T	T	T	T	T	T	N	T
S4_908368	G/A	4	908368	+	NA	NA	NA	NA	NA	NA	G	G	G	G	G	G	G	G	G	G	G	A	G	G	G	G	G	G	G	G	G	G	G	G	G	G	G	G	G	G	G	G	N	G	G	G	G	N	G
S4_908379	T/C	4	908379	+	NA	NA	NA	NA	NA	NA	T	T	T	T	T	T	T	T	T	T	N	T	T	T	T	T	T	T	T	T	N	C	T	T	T	T	T	T	T	T	T	N	N	T	T	T	T	N	T
S4_908393	G/T	4	908393	+	NA	NA	NA	NA	NA	NA	G	G	G	G	G	G	G	G	G	G	G	G	G	G	G	G	G	G	G	G	G	G	G	G	G	G	G	G	G	G	G	G	N	G	G	G	G	N	G
S4_908404	C/G	4	908404	+	NA	NA	NA	NA	NA	NA	C	C	C	C	C	C	C	C	C	C	C	C	C	C	C	C	C	C	C	C	C	C	C	C	C	C	C	C	C	C	C	C	N	C	G	C	C	N	C
S4_908412	T/G	4	908412	+	NA	NA	NA	NA	NA	NA	T	T	T	T	T	T	T	T	T	T	T	T	T	T	T	T	T	T	T	T	T	T	T	T	T	T	T	T	T	T	T	T	N	T	T	T	T	N	T
S4_908451	T/C	4	908451	+	NA	NA	NA	NA	NA	NA	T	T	T	T	T	T	T	T	T	T	T	T	T	T	T	T	T	T	T	T	T	T	T	T	T	T	T	T	T	T	T	T	T	T	T	T	T	N	T
S4_908469	T/A	4	908469	+	NA	NA	NA	NA	NA	NA	T	T	T	T	T	T	T	T	T	T	T	N	T	T	T	T	T	T	T	T	T	T	T	T	T	T	T	T	T	T	T	T	T	T	T	T	T	N	T
S4_908547	T/C	4	908547	+	NA	NA	NA	NA	NA	NA	T	T	T	T	T	T	T	T	T	T	T	T	T	T	T	T	T	T	T	T	T	T	T	T	T	T	T	T	T	T	T	T	T	T	T	T	T	T	T
S4_908610	C/G	4	908610	+	NA	NA	NA	NA	NA	NA	C	C	C	C	C	C	C	C	C	C	C	N	C	C	C	C	C	C	C	C	C	C	C	C	C	C	C	C	C	C	C	C	N	C	C	C	C	N	C
S4_908620	A/G	4	908620	+	NA	NA	NA	NA	NA	NA	A	A	A	A	A	A	A	A	A	A	A	N	A	A	A	A	A	A	A	A	A	A	A	A	A	A	A	A	A	A	A	A	N	A	A	A	A	N	A
S4_908629	A/G	4	908629	+	NA	NA	NA	NA	NA	NA	A	A	A	A	A	A	A	A	A	A	A	N	A	A	A	A	A	A	A	A	A	A	A	A	A	A	A	A	A	A	A	A	N	A	A	A	A	N	A
S4_909877	C/A	4	909877	+	NA	NA	NA	NA	NA	NA	C	C	C	C	A	C	C	C	C	C	C	C	C	C	C	C	C	A	C	C	C	C	C	C	C	C	C	C	C	C	C	C	C	C	C	C	C	C	C
S4_910078	C/A	4	910078	+	NA	NA	NA	NA	NA	NA	C	C	C	C	C	C	C	C	N	C	C	C	C	C	C	C	C	C	C	C	C	C	C	C	C	C	C	C	C	C	C	C	C	C	C	C	C	N	C
S4_910099	G/A	4	910099	+	NA	NA	NA	NA	NA	NA	G	G	G	G	G	G	G	G	N	G	G	G	G	G	G	G	G	G	G	G	G	G	G	G	G	G	G	G	G	G	G	G	G	G	G	G	G	N	G
S4_910115	G/A	4	910115	+	NA	NA	NA	NA	NA	NA	G	G	G	G	G	G	G	G	N	G	G	G	G	G	G	G	G	G	G	G	G	G	G	G	G	G	G	G	G	G	G	G	G	G	G	G	G	N	G
S4_910279	C/G	4	910279	+	NA	NA	NA	NA	NA	NA	C	C	C	C	C	C	C	C	C	C	C	C	C	C	C	C	C	C	C	C	C	C	C	C	C	C	C	C	C	C	C	C	C	C	C	C	C	G	C
S4_910309	G/C	4	910309	+	NA	NA	NA	NA	NA	NA	G	G	G	G	G	G	G	G	G	G	G	G	G	G	G	G	G	G	G	G	G	G	G	G	G	G	G	G	G	G	G	G	G	G	G	G	G	C	G
S4_910310	A/T	4	910310	+	NA	NA	NA	NA	NA	NA	A	A	A	A	A	A	A	A	A	A	A	A	A	A	A	A	A	A	A	A	N	T	A	A	A	A	A	A	A	A	A	N	A	A	A	A	A	A	A
S4_910334	G/A	4	910334	+	NA	NA	NA	NA	NA	NA	G	G	G	G	G	G	G	G	G	G	G	G	G	G	G	G	G	G	G	G	G	G	G	G	G	G	G	G	G	G	G	G	G	G	G	G	G	G	G
S4_910394	G/C	4	910394	+	NA	NA	NA	NA	NA	NA	G	G	N	G	G	G	G	G	G	G	G	G	G	G	G	G	G	G	G	G	G	G	G	C	G	G	G	G	G	G	G	G	G	G	G	G	G	G	G
S4_910420	C/A	4	910420	+	NA	NA	NA	NA	NA	NA	C	C	N	C	C	C	C	C	C	C	C	N	C	C	C	C	C	C	C	C	C	C	C	C	C	C	C	C	C	C	C	C	C	C	C	C	C	C	C
S4_910423	C/A	4	910423	+	NA	NA	NA	NA	NA	NA	C	C	N	C	C	C	C	C	C	C	C	C	C	C	C	C	C	C	C	C	C	C	C	C	C	C	C	C	C	C	C	C	C	C	C	C	C	C	C
S4_911253	T/C	4	911253	+	NA	NA	NA	NA	NA	NA	T	T	T	T	T	T	T	T	T	T	T	T	T	T	T	T	T	T	T	T	T	T	T	T	T	T	T	T	T	T	T	T	T	T	T	T	T	C	T
S4_911254	T/C	4	911254	+	NA	NA	NA	NA	NA	NA	T	T	T	T	T	T	T	T	T	T	N	T	T	T	T	T	T	T	T	T	T	T	T	T	T	T	T	T	T	T	T	T	T	T	T	T	T	C	N
S4_911294	A/T	4	911294	+	NA	NA	NA	NA	NA	NA	A	T	A	T	A	A	A	A	T	A	N	T	A	A	A	A	A	A	W	T	A	A	A	A	A	A	A	A	A	A	A	N	A	A	A	N	A	T	A
S4_911295	A/T	4	911295	+	NA	NA	NA	NA	NA	NA	A	N	A	T	A	A	A	A	T	A	N	T	A	A	A	A	A	A	W	T	A	A	A	A	A	A	A	A	A	A	A	A	A	A	A	T	A	T	N
S4_911688	G/T	4	911688	+	NA	NA	NA	NA	NA	NA	G	G	G	G	G	G	G	G	G	G	G	G	G	G	G	G	G	G	G	G	G	G	G	G	G	G	G	G	G	G	G	G	G	G	G	G	G	G	G
S4_911786	T/C	4	911786	+	NA	NA	NA	NA	NA	NA	C	T	T	T	T	T	T	Y	T	T	T	T	C	T	T	T	T	T	T	T	T	T	C	C	T	T	T	T	T	C	T	T	T	T	T	T	T	T	T
S4_911860	C/T	4	911860	+	NA	NA	NA	NA	NA	NA	T	C	C	C	C	C	C	Y	C	C	C	C	T	C	C	C	C	C	C	C	C	C	T	T	C	C	C	C	C	T	C	C	C	C	C	C	C	C	C
S4_911869	C/T	4	911869	+	NA	NA	NA	NA	NA	NA	C	C	C	C	C	C	C	C	C	C	C	C	C	C	C	C	C	C	C	C	C	C	C	C	C	C	C	C	C	C	C	C	C	C	C	C	C	T	C
S4_913094	A/C	4	913094	+	NA	NA	NA	NA	NA	NA	A	A	A	A	A	A	A	A	A	A	A	C	A	A	A	A	A	A	A	A	A	A	A	A	A	A	A	A	A	A	A	A	A	A	A	A	A	C	A
S4_913102	G/T	4	913102	+	NA	NA	NA	NA	NA	NA	G	G	G	G	G	G	G	G	G	G	G	G	G	G	G	G	G	G	G	G	G	G	G	G	G	G	G	G	G	G	G	G	G	G	G	G	G	G	G
S4_913104	A/G	4	913104	+	NA	NA	NA	NA	NA	NA	A	A	A	A	A	A	A	A	N	A	A	A	A	A	A	A	A	A	A	A	A	A	A	A	A	A	A	A	A	A	A	A	A	A	N	A	A	A	A
S4_913182	A/G	4	913182	+	NA	NA	NA	NA	NA	NA	A	A	A	A	A	A	A	A	A	A	A	A	A	A	A	A	A	A	A	N	A	A	A	A	A	A	A	A	A	A	A	A	A	A	A	A	A	A	A
S4_914201	G/T	4	914201	+	NA	NA	NA	NA	NA	NA	G	G	T	G	T	T	T	G	G	T	T	G	G	T	T	T	T	T	G	G	T	T	G	G	T	K	T	K	T	G	T	N	T	T	G	G	T	G	G
S4_914203	A/T	4	914203	+	NA	NA	NA	NA	NA	NA	A	A	T	A	T	T	T	A	A	T	T	A	A	T	T	T	T	T	A	A	T	T	A	A	T	W	T	W	T	A	T	N	T	T	A	A	T	A	A
S4_914204	A/T	4	914204	+	NA	NA	NA	NA	NA	NA	A	A	T	A	T	T	T	A	A	T	T	A	A	T	T	T	T	T	A	A	T	T	A	A	T	T	T	W	T	A	T	N	T	T	T	A	T	N	A
S4_914205	C/A	4	914205	+	NA	NA	NA	NA	NA	NA	C	C	C	C	C	C	C	C	C	C	C	C	C	C	C	C	C	C	C	M	C	C	C	C	C	C	C	C	C	C	C	C	C	C	C	A	C	C	C
S4_914215	A/G	4	914215	+	NA	NA	NA	NA	NA	NA	G	G	A	G	A	A	A	G	G	A	A	G	G	A	A	A	A	A	G	A	A	A	G	G	A	A	A	R	A	G	A	A	A	A	A	A	A	N	N
S4_914218	G/A	4	914218	+	NA	NA	NA	NA	NA	NA	G	G	G	G	G	G	G	G	G	G	G	G	G	G	G	G	G	G	G	G	G	G	G	G	G	G	G	G	G	G	G	G	G	G	G	G	G	G	G
S4_982677	G/C	4	982677	+	NA	NA	NA	NA	NA	NA	G	G	N	C	G	G	G	G	G	G	G	G	G	G	G	G	G	G	G	G	G	G	G	G	G	G	G	G	G	G	G	G	G	G	G	G	G	G	G
S4_982678	G/T	4	982678	+	NA	NA	NA	NA	NA	NA	G	G	N	T	G	G	G	G	G	G	G	G	G	G	G	G	G	G	G	G	G	G	G	G	G	G	G	G	G	G	G	G	G	G	G	G	G	G	G
S4_982721	A/T	4	982721	+	NA	NA	NA	NA	NA	NA	A	A	N	A	A	A	A	A	A	A	A	A	A	A	A	A	A	A	A	A	A	A	A	A	A	A	A	A	A	A	A	A	A	A	A	A	A	A	A
S4_1046197	C/A	4	1046197	+	NA	NA	NA	NA	NA	NA	N	C	C	C	C	C	C	C	C	C	C	C	C	C	C	C	C	C	C	C	C	C	C	C	C	C	C	C	C	N	C	C	C	C	C	C	C	N	C
S4_1046208	G/T	4	1046208	+	NA	NA	NA	NA	NA	NA	G	G	G	G	G	G	G	G	G	G	G	G	G	G	G	G	G	G	G	G	G	G	N	G	G	G	G	G	G	N	G	G	G	G	G	G	G	N	G
S4_1046243	G/A	4	1046243	+	NA	NA	NA	NA	NA	NA	G	G	A	G	G	G	G	G	N	A	G	A	G	G	G	G	G	G	A	A	G	G	G	G	A	G	G	G	A	G	G	G	G	A	G	A	A	G	G
S4_1046263	T/A	4	1046263	+	NA	NA	NA	NA	NA	NA	T	T	A	T	T	T	T	T	A	A	T	A	T	T	T	T	T	T	A	A	T	T	T	T	A	T	T	T	A	T	T	T	T	A	T	A	A	T	T
S4_1046270	T/G	4	1046270	+	NA	NA	NA	NA	NA	NA	T	T	T	T	T	T	T	T	T	T	T	T	T	T	T	T	T	T	T	T	T	T	T	T	T	T	T	T	T	T	T	T	T	T	T	T	T	T	T
S4_1046311	C/T	4	1046311	+	NA	NA	NA	NA	NA	NA	C	C	C	C	C	C	C	C	C	C	C	C	C	C	C	C	C	C	C	C	C	C	C	C	C	C	C	C	C	C	C	C	C	C	C	C	C	C	C
S4_1046471	C/T	4	1046471	+	NA	NA	NA	NA	NA	NA	C	C	T	C	C	C	C	C	C	T	C	C	C	C	C	C	C	C	C	C	C	C	C	C	T	C	C	C	T	C	C	C	C	T	C	C	T	C	C
S4_1046514	G/T	4	1046514	+	NA	NA	NA	NA	NA	NA	T	G	G	G	G	G	G	G	G	G	G	G	G	G	G	G	G	G	G	G	G	G	G	G	G	G	G	G	G	G	G	G	G	G	G	G	G	G	G
S4_1046571	G/A	4	1046571	+	NA	NA	NA	NA	NA	NA	G	G	R	G	G	G	G	G	G	G	G	G	G	G	G	G	G	G	G	G	G	G	G	G	G	G	G	G	G	G	G	G	G	R	G	G	G	A	G
S4_1046574	G/C	4	1046574	+	NA	NA	NA	NA	NA	NA	G	G	G	G	G	G	G	G	G	G	G	G	G	G	G	G	G	G	G	C	G	G	G	G	G	G	G	G	G	G	G	G	G	G	G	C	G	G	G
S4_1046580	G/A	4	1046580	+	NA	NA	NA	NA	NA	NA	G	G	G	G	G	G	G	G	G	G	G	G	G	G	G	G	G	G	G	G	G	G	G	G	G	G	G	G	G	G	G	G	G	G	G	G	G	G	G
S4_1046592	G/A	4	1046592	+	NA	NA	NA	NA	NA	NA	G	G	G	G	G	G	G	G	G	G	G	G	G	G	G	G	G	R	G	G	G	G	G	G	G	G	G	G	G	G	G	G	G	G	G	G	G	G	G
S4_1046610	G/A	4	1046610	+	NA	NA	NA	NA	NA	NA	G	G	G	G	G	G	G	G	G	G	G	G	G	G	G	G	G	G	G	G	G	R	G	G	G	G	G	R	G	G	G	G	A	G	G	G	G	G	G
S4_1046646	C/T	4	1046646	+	NA	NA	NA	NA	NA	NA	C	C	C	C	C	C	C	C	C	T	C	C	C	C	C	C	C	C	C	C	C	C	C	C	T	C	C	C	T	C	C	C	C	T	C	C	T	C	C
S4_1046745	G/C	4	1046745	+	NA	NA	NA	NA	NA	NA	G	G	G	C	G	G	G	G	G	G	G	G	G	G	G	G	G	G	G	G	G	G	G	G	G	G	G	G	G	G	G	G	G	G	G	G	G	G	G
S4_1046761	C/T	4	1046761	+	NA	NA	NA	NA	NA	NA	C	C	C	C	C	C	C	C	C	C	C	C	C	C	C	C	C	C	C	T	C	C	C	C	C	C	C	C	C	C	C	C	C	C	C	T	C	C	C
S4_1046824	A/G	4	1046824	+	NA	NA	NA	NA	NA	NA	A	A	A	G	A	A	A	A	A	A	A	A	A	A	A	A	A	A	A	A	A	A	A	A	A	A	A	A	A	A	A	A	A	A	A	A	A	A	A
S4_1046829	C/T	4	1046829	+	NA	NA	NA	NA	NA	NA	C	C	C	C	C	C	C	C	C	C	C	C	C	C	C	C	C	C	C	C	C	C	C	C	C	C	C	C	C	T	C	C	C	C	C	C	C	C	C
S4_1047015	G/C	4	1047015	+	NA	NA	NA	NA	NA	NA	C	G	G	G	G	G	G	G	G	G	G	G	G	G	G	G	G	G	G	G	G	G	G	G	G	G	G	G	G	G	G	G	G	G	G	G	G	G	G
S4_1047072	G/A	4	1047072	+	NA	NA	NA	NA	NA	NA	G	G	G	G	G	G	G	G	G	G	G	G	G	G	G	G	G	G	G	G	G	G	G	G	G	G	G	G	G	G	G	G	G	G	G	G	G	G	G
S4_1047144	C/G	4	1047144	+	NA	NA	NA	NA	NA	NA	C	C	C	C	C	C	C	C	C	C	C	C	C	C	C	C	C	C	C	C	C	S	C	C	C	C	C	C	C	C	C	C	N	C	C	C	C	N	C
S4_1047181	A/G	4	1047181	+	NA	NA	NA	NA	NA	NA	A	A	A	A	A	A	A	A	A	A	A	A	A	A	A	A	A	A	A	A	A	R	A	A	A	A	A	A	A	A	A	A	N	A	A	A	A	N	A
S4_1047368	C/T	4	1047368	+	NA	NA	NA	NA	NA	NA	C	C	C	C	C	C	C	C	C	C	C	C	C	C	C	C	C	C	C	C	C	C	C	C	C	C	C	C	C	C	C	C	C	C	C	C	C	T	C
S4_1047396	G/T	4	1047396	+	NA	NA	NA	NA	NA	NA	K	G	K	G	G	G	G	G	G	G	G	G	T	G	G	G	G	T	G	G	G	G	G	T	G	G	G	G	G	G	G	G	G	G	G	G	K	G	G
S4_1047426	C/A	4	1047426	+	NA	NA	NA	NA	NA	NA	C	C	C	C	C	C	C	C	C	C	C	C	C	C	C	C	C	C	C	C	C	C	C	C	C	C	C	M	C	C	C	C	A	C	C	C	C	C	C
S4_1047444	C/T	4	1047444	+	NA	NA	NA	NA	NA	NA	C	C	C	T	C	C	C	C	C	C	C	C	C	C	C	C	C	C	C	Y	C	C	C	C	C	C	C	C	C	C	C	C	C	C	C	C	C	C	C
S4_1047453	C/T	4	1047453	+	NA	NA	NA	NA	NA	NA	Y	C	Y	C	C	C	C	Y	C	C	C	C	T	C	C	C	C	T	C	C	C	C	C	T	C	C	C	C	C	C	C	C	C	C	C	C	Y	C	C
S4_1047479	C/G	4	1047479	+	NA	NA	NA	NA	NA	NA	C	N	C	C	C	C	C	C	C	C	C	C	C	C	C	C	C	C	C	C	C	C	N	C	C	C	C	C	C	N	C	C	C	C	C	C	C	C	C
S4_1047495	C/T	4	1047495	+	NA	NA	NA	NA	NA	NA	C	C	C	C	C	C	C	C	C	C	C	C	C	C	C	C	C	C	C	C	C	C	C	C	C	C	C	C	C	C	C	C	C	C	T	C	C	C	C
S4_1063393	T/A	4	1063393	+	NA	NA	NA	NA	NA	NA	A	T	T	A	T	T	T	T	T	T	A	A	T	T	T	T	T	T	T	A	W	T	T	T	T	T	T	W	T	T	T	A	A	T	T	T	W	A	T
S4_1063410	A/T	4	1063410	+	NA	NA	NA	NA	NA	NA	T	A	A	A	A	A	A	A	A	A	A	A	A	A	A	A	A	A	A	A	A	A	A	A	A	A	A	A	A	A	A	A	A	A	A	A	W	A	A
S4_1063525	G/T	4	1063525	+	NA	NA	NA	NA	NA	NA	G	G	G	G	G	G	G	G	G	G	G	G	G	G	G	G	G	G	G	G	G	G	G	G	G	G	G	G	G	G	G	G	G	G	G	G	G	T	G
S4_1063526	A/T	4	1063526	+	NA	NA	NA	NA	NA	NA	A	A	A	A	A	A	A	A	A	A	A	A	A	A	A	A	A	A	A	A	A	A	A	A	A	A	A	A	A	A	A	A	A	A	A	A	A	A	A
S4_1063541	C/T	4	1063541	+	NA	NA	NA	NA	NA	NA	C	C	C	T	C	C	C	C	C	C	C	C	C	C	C	C	C	C	C	Y	C	C	C	C	C	C	C	C	C	C	C	C	C	C	C	Y	C	C	C
S4_1064098	G/T	4	1064098	+	NA	NA	NA	NA	NA	NA	G	G	G	G	G	G	G	G	G	G	G	G	G	G	G	G	G	G	G	G	G	G	G	G	G	G	G	G	G	G	G	G	G	G	G	G	G	G	G
S4_1065272	T/C	4	1065272	+	NA	NA	NA	NA	NA	NA	T	T	T	T	T	T	T	T	T	T	T	T	T	T	T	T	T	T	T	T	T	T	T	T	T	T	T	T	T	T	T	T	T	T	T	T	T	T	T
S4_1066150	G/A	4	1066150	+	NA	NA	NA	NA	NA	NA	G	G	N	G	G	G	G	G	G	G	G	G	G	G	G	G	G	G	G	G	G	G	A	G	G	G	G	G	G	G	G	G	G	G	N	G	A	G	G
S4_1066173	G/T	4	1066173	+	NA	NA	NA	NA	NA	NA	G	G	N	K	G	G	G	G	G	G	G	G	G	G	G	G	G	G	G	G	G	G	T	G	G	G	G	G	G	G	G	G	G	G	N	G	G	G	G
S4_1066176	A/C	4	1066176	+	NA	NA	NA	NA	NA	NA	N	N	N	M	A	A	A	A	C	A	A	C	A	A	A	A	A	A	M	C	A	A	A	N	A	A	A	A	A	A	A	A	A	A	A	M	A	A	A
S4_1066179	T/A	4	1066179	+	NA	NA	NA	NA	NA	NA	T	T	N	T	T	T	T	T	T	T	T	T	T	T	T	T	T	T	T	A	T	T	T	T	T	T	T	T	T	T	T	T	T	T	T	W	T	T	T
S4_1066319	G/A	4	1066319	+	NA	NA	NA	NA	NA	NA	G	G	G	G	G	G	G	G	G	G	A	G	G	G	G	G	G	G	G	G	G	G	A	G	G	G	G	R	G	N	G	A	R	G	N	R	G	A	G
S4_1066323	A/G	4	1066323	+	NA	NA	NA	NA	NA	NA	G	R	A	G	A	A	R	A	G	A	G	G	A	A	A	A	A	A	R	G	A	A	G	A	A	A	A	G	A	N	A	G	G	A	N	G	G	G	A
S4_1066355	G/C	4	1066355	+	NA	NA	NA	NA	NA	NA	C	S	G	C	G	G	S	G	C	G	C	C	G	G	G	G	G	G	S	C	G	G	C	G	G	G	G	C	G	N	G	C	C	G	N	C	C	C	G
S4_1067645	C/G	4	1067645	+	NA	NA	NA	NA	NA	NA	C	C	C	C	C	C	C	C	C	C	C	C	C	C	C	C	C	C	C	C	C	C	C	C	C	C	C	C	C	C	C	C	C	C	G	C	C	C	C
S4_1067646	T/C	4	1067646	+	NA	NA	NA	NA	NA	NA	T	T	T	T	T	T	T	T	T	T	T	T	T	T	T	T	T	T	T	T	T	T	C	T	T	T	T	T	T	Y	T	T	T	T	T	T	T	T	T
S4_1067691	A/G	4	1067691	+	NA	NA	NA	NA	NA	NA	A	A	A	A	A	A	A	A	A	A	A	A	A	A	A	A	A	A	A	A	A	A	A	A	A	A	A	A	A	A	A	A	A	A	A	A	A	A	A
S4_1067728	C/G	4	1067728	+	NA	NA	NA	NA	NA	NA	C	C	G	C	C	C	S	C	C	C	C	C	C	C	C	C	C	C	C	C	C	C	C	C	C	C	C	C	C	C	C	C	C	C	G	C	C	C	C
S4_1067759	G/A	4	1067759	+	NA	NA	NA	NA	NA	NA	A	A	A	G	G	A	A	G	A	G	G	A	G	A	A	A	A	G	G	G	G	G	R	G	G	G	A	G	G	G	A	G	G	G	A	G	G	G	A
S4_1067783	T/G	4	1067783	+	NA	NA	NA	NA	NA	NA	T	T	T	T	T	T	T	T	T	T	G	T	T	T	T	T	T	T	T	T	T	T	G	T	T	T	T	K	T	G	T	G	G	T	T	T	T	T	T
S4_1067789	G/A	4	1067789	+	NA	NA	NA	NA	NA	NA	G	G	G	G	G	G	G	G	G	G	A	G	A	G	G	G	G	A	G	G	G	G	A	A	G	G	G	R	G	A	G	A	A	G	G	A	G	G	G
S4_1067796	G/C	4	1067796	+	NA	NA	NA	NA	NA	NA	G	G	G	G	G	G	G	G	G	G	G	C	G	G	G	G	G	G	G	G	G	G	G	G	G	G	G	G	G	G	G	G	G	G	G	G	G	G	G
S4_1067813	G/A	4	1067813	+	NA	NA	NA	NA	NA	NA	G	G	G	G	G	G	G	G	G	G	A	G	G	G	G	G	G	G	G	G	G	G	A	G	G	G	G	R	G	A	G	A	A	G	G	G	G	G	G
S4_1067850	G/A	4	1067850	+	NA	NA	NA	NA	NA	NA	G	G	G	G	G	G	G	G	G	G	G	G	G	G	G	G	G	G	G	G	G	G	G	G	G	G	G	G	G	G	G	G	G	G	G	G	G	G	G
S4_1067859	G/A	4	1067859	+	NA	NA	NA	NA	NA	NA	G	G	A	G	G	G	A	G	A	G	G	A	G	G	G	G	G	G	R	G	G	G	A	G	G	G	G	G	G	G	G	G	G	G	A	G	R	G	G
S4_1067867	T/C	4	1067867	+	NA	NA	NA	NA	NA	NA	C	C	C	T	T	C	C	T	C	T	T	C	T	C	C	C	C	T	C	T	T	T	C	T	T	T	C	T	T	T	C	T	T	T	C	T	Y	T	C
S4_1067876	A/G	4	1067876	+	NA	NA	NA	NA	NA	NA	G	G	A	A	A	G	A	A	A	A	A	A	A	G	G	G	G	A	A	A	A	A	A	A	A	A	G	A	A	A	G	A	A	A	A	A	A	A	G
S4_1068001	A/T	4	1068001	+	NA	NA	NA	NA	NA	NA	A	A	A	A	A	A	A	A	A	A	W	A	A	A	A	A	A	T	A	A	A	A	A	T	A	A	A	A	A	A	A	N	A	A	A	T	A	A	A
S4_1068024	T/G	4	1068024	+	NA	NA	NA	NA	NA	NA	T	T	T	T	T	T	T	T	T	T	K	T	T	T	T	T	T	G	T	T	T	T	T	G	T	T	T	T	T	T	T	N	T	T	T	G	T	T	T
S4_1068046	T/C	4	1068046	+	NA	NA	NA	NA	NA	NA	C	C	T	T	T	C	T	T	T	T	T	T	T	C	C	C	C	T	T	T	T	T	T	T	T	T	C	T	T	T	C	T	T	T	T	T	T	T	C
S4_1068047	C/G	4	1068047	+	NA	NA	NA	NA	NA	NA	G	G	C	C	C	G	C	C	C	C	C	C	C	G	G	G	G	C	C	C	C	C	C	C	C	C	G	C	C	C	G	C	C	C	C	C	C	C	G
S4_1068057	G/C	4	1068057	+	NA	NA	NA	NA	NA	NA	G	G	C	G	G	G	S	G	C	G	G	C	G	G	G	G	G	G	C	G	G	G	G	G	G	G	G	G	G	G	G	G	S	G	C	G	C	G	G
S4_1068069	T/C	4	1068069	+	NA	NA	NA	NA	NA	NA	T	T	T	T	T	T	T	T	Y	T	T	C	T	T	T	T	T	T	Y	T	T	T	T	T	T	T	T	T	T	T	T	T	T	T	T	T	Y	T	T
S4_1068080	C/T	4	1068080	+	NA	NA	NA	NA	NA	NA	C	C	T	C	C	C	T	C	T	C	C	T	C	C	C	C	C	C	Y	C	C	C	C	C	C	C	C	C	C	C	C	C	C	C	T	C	Y	C	C
S4_1068108	T/A	4	1068108	+	NA	NA	NA	NA	NA	NA	A	A	A	T	T	A	A	T	A	T	T	A	T	A	A	A	A	A	A	T	T	T	T	W	T	T	A	T	T	T	A	T	T	T	A	T	W	T	A
S4_1068120	C/T	4	1068120	+	NA	NA	NA	NA	NA	NA	C	C	C	C	C	C	C	C	C	C	C	C	C	C	C	C	C	C	C	C	C	C	C	C	C	C	C	C	C	C	C	C	C	C	C	C	C	C	C
S4_1068170	T/G	4	1068170	+	NA	NA	NA	NA	NA	NA	T	T	T	T	T	T	T	T	T	T	T	T	T	T	T	T	T	T	T	T	T	T	T	T	T	T	T	T	T	T	T	T	T	T	T	T	T	T	T
S4_1068171	T/G	4	1068171	+	NA	NA	NA	NA	NA	NA	T	T	T	T	T	T	T	T	T	T	T	T	T	T	T	T	T	T	T	T	T	T	T	T	T	T	T	T	T	T	T	T	T	T	T	T	T	N	T
S4_1068187	T/C	4	1068187	+	NA	NA	NA	NA	NA	NA	T	T	T	T	T	T	T	T	T	T	T	T	T	T	T	T	T	T	T	T	T	T	T	T	T	T	T	T	T	T	T	T	T	T	T	T	T	N	T
S4_1068932	T/C	4	1068932	+	NA	NA	NA	NA	NA	NA	T	T	N	C	T	T	T	N	T	N	T	T	C	C	T	T	T	T	N	N	N	N	T	T	T	T	C	T	T	T	Y	T	T	T	T	T	T	T	T
S4_1068941	G/C	4	1068941	+	NA	NA	NA	NA	NA	NA	G	G	N	C	G	G	G	N	G	N	G	G	C	C	G	G	G	G	N	N	N	N	G	G	G	G	C	G	G	G	S	G	G	G	G	G	G	G	G
S4_1068973	T/G	4	1068973	+	NA	NA	NA	NA	NA	NA	T	K	G	T	T	T	G	T	T	T	G	G	T	T	T	T	T	K	T	T	T	T	G	T	T	T	T	K	T	G	T	G	G	T	G	T	G	G	T
S4_1068980	C/T	4	1068980	+	NA	NA	NA	NA	NA	NA	C	Y	T	C	C	C	T	C	C	C	T	T	C	C	C	C	C	Y	C	C	C	C	T	C	C	C	C	Y	C	T	C	T	T	C	T	C	T	T	C
S4_1068995	G/A	4	1068995	+	NA	NA	NA	NA	NA	NA	G	R	G	G	G	G	G	G	G	G	A	G	G	G	G	G	G	G	G	G	G	G	A	G	R	G	G	R	G	A	G	A	A	G	G	G	G	G	G
S4_1069000	C/T	4	1069000	+	NA	NA	NA	NA	NA	NA	C	C	C	C	C	C	C	C	C	C	C	C	C	C	C	C	C	C	C	C	C	C	C	C	C	C	C	C	C	C	C	C	C	C	C	C	C	C	C
S4_1069299	T/C	4	1069299	+	NA	NA	NA	NA	NA	NA	T	T	T	C	T	T	T	T	T	T	T	T	T	T	T	T	T	T	T	T	T	T	T	T	T	Y	T	T	T	T	T	T	T	T	T	T	T	T	T
S4_1069326	C/T	4	1069326	+	NA	NA	NA	NA	NA	NA	C	C	C	C	C	C	C	T	C	C	Y	C	T	C	C	C	C	C	C	C	C	C	C	T	C	C	C	C	C	T	C	C	C	C	C	C	C	C	C
S4_1069364	T/C	4	1069364	+	NA	NA	NA	NA	NA	NA	T	T	T	C	T	T	T	T	T	T	N	C	T	T	T	T	T	T	T	C	Y	C	T	T	T	Y	T	T	T	N	T	N	T	T	T	T	T	C	T
S4_1069376	T/C	4	1069376	+	NA	NA	NA	NA	NA	NA	T	T	T	C	T	T	T	T	T	T	N	C	T	T	T	T	T	T	T	C	Y	C	T	T	T	Y	T	T	T	N	T	N	T	T	T	T	T	C	T
S4_1069392	T/C	4	1069392	+	NA	NA	NA	NA	NA	NA	T	T	T	T	T	T	T	T	T	T	N	C	T	T	T	T	T	T	T	C	Y	C	T	T	T	T	T	T	T	N	T	N	T	T	T	T	T	C	T
S4_1076233	A/C	4	1076233	+	NA	NA	NA	NA	NA	NA	A	A	A	C	A	A	A	A	A	A	A	N	A	A	A	A	A	A	N	C	A	A	A	A	A	C	A	A	A	A	A	A	A	A	A	A	A	A	A
S4_1076259	C/G	4	1076259	+	NA	NA	NA	NA	NA	NA	C	C	C	G	C	C	C	C	C	C	C	C	C	C	C	C	C	C	N	C	C	C	C	C	C	G	C	C	C	C	C	C	C	C	C	C	C	C	C
S4_1076302	G/A	4	1076302	+	NA	NA	NA	NA	NA	NA	G	G	G	G	G	G	G	G	G	G	G	G	G	G	G	G	G	G	G	G	G	G	G	G	G	G	G	G	G	G	G	G	G	G	A	G	G	N	G
S4_1076355	G/A	4	1076355	+	NA	NA	NA	NA	NA	NA	G	G	G	G	G	G	G	G	G	G	G	G	G	G	G	G	G	G	G	G	G	G	G	G	G	G	G	G	G	G	G	G	G	G	A	G	G	N	G
S4_1076356	G/T	4	1076356	+	NA	NA	NA	NA	NA	NA	G	G	G	G	G	G	G	G	G	G	G	G	G	G	G	G	G	G	G	G	G	G	G	G	G	G	G	G	G	G	G	G	G	G	T	G	G	N	G
S4_1076357	A/C	4	1076357	+	NA	NA	NA	NA	NA	NA	A	A	A	A	A	A	A	A	A	A	A	A	A	A	A	A	A	A	A	A	A	A	A	A	A	A	A	A	A	A	A	A	A	A	C	A	A	N	A
S4_1076367	T/C	4	1076367	+	NA	NA	NA	NA	NA	NA	T	T	T	T	T	T	T	T	T	T	T	T	T	T	T	T	T	T	T	T	T	T	T	T	T	T	T	T	T	T	T	T	T	T	T	T	T	T	T
S4_1076368	A/T	4	1076368	+	NA	NA	NA	NA	NA	NA	A	A	A	A	A	A	A	A	A	A	A	A	A	A	A	A	A	A	A	A	A	A	A	A	A	A	A	A	A	A	A	A	A	A	A	A	A	A	A
S4_1076369	T/A	4	1076369	+	NA	NA	NA	NA	NA	NA	T	T	T	T	T	T	T	T	T	T	T	T	T	T	T	T	T	T	T	T	T	T	T	T	T	T	T	T	T	T	T	T	T	T	T	T	T	T	T
S4_1076370	C/T	4	1076370	+	NA	NA	NA	NA	NA	NA	C	C	C	C	C	C	C	C	C	C	C	C	C	C	C	C	C	C	C	C	C	C	C	C	C	C	C	C	C	C	C	C	C	C	C	C	C	C	C
S4_1076379	T/C	4	1076379	+	NA	NA	NA	NA	NA	NA	T	T	T	T	T	T	T	T	T	T	T	T	T	T	T	T	T	T	T	T	T	T	T	T	T	T	Y	T	T	T	T	T	T	T	T	T	T	T	T
S4_1078184	A/G	4	1078184	+	NA	NA	NA	NA	NA	NA	A	N	N	G	A	A	A	A	G	A	G	G	A	A	A	A	A	A	G	G	A	A	N	A	A	G	A	A	A	N	A	G	A	A	G	A	A	G	G
S4_1078210	G/C	4	1078210	+	NA	NA	NA	NA	NA	NA	G	N	N	C	G	G	G	G	C	G	C	G	G	G	G	G	G	G	C	C	G	G	N	G	G	G	G	G	G	N	G	C	G	G	C	G	G	C	N
S4_1078212	T/C	4	1078212	+	NA	NA	NA	NA	NA	NA	T	N	N	C	T	T	T	T	C	T	C	C	T	T	T	T	T	T	C	C	T	T	N	T	T	C	T	T	T	N	T	C	T	T	C	T	T	C	C
S4_1078316	C/A	4	1078316	+	NA	NA	NA	NA	NA	NA	C	A	C	C	C	A	M	C	C	C	C	C	C	A	A	A	A	C	C	C	C	C	A	C	C	C	A	C	C	A	A	C	C	C	A	C	C	C	A
S4_1078319	A/C	4	1078319	+	NA	NA	NA	NA	NA	NA	A	C	A	A	A	C	M	A	A	A	A	A	A	C	C	C	C	A	A	A	A	A	C	A	A	A	C	A	A	C	C	A	A	A	C	A	A	A	C
S4_1078325	G/C	4	1078325	+	NA	NA	NA	NA	NA	NA	G	G	G	G	G	G	G	G	G	G	C	G	G	G	G	G	G	G	G	G	G	G	G	G	G	G	G	G	G	G	G	G	G	G	G	G	G	G	G
S4_1078327	G/A	4	1078327	+	NA	NA	NA	NA	NA	NA	G	G	G	G	G	G	G	G	G	G	G	G	G	G	G	G	G	G	G	G	G	R	G	G	G	G	G	G	G	G	G	G	G	G	G	G	G	G	G
S4_1078334	A/G	4	1078334	+	NA	NA	NA	NA	NA	NA	A	A	A	A	A	A	A	A	A	A	A	A	A	A	A	A	A	A	A	A	A	A	A	A	A	A	A	A	A	A	A	A	A	A	A	A	A	A	A
S4_1078341	T/C	4	1078341	+	NA	NA	NA	NA	NA	NA	T	T	T	T	T	T	T	T	T	T	C	T	T	T	T	T	T	T	T	T	T	T	T	T	T	T	T	T	T	T	T	T	T	T	T	T	T	T	T
S4_1078357	C/G	4	1078357	+	NA	NA	NA	NA	NA	NA	G	G	N	C	C	G	G	C	C	C	C	C	C	G	G	G	G	C	C	C	C	C	G	C	C	C	G	C	C	G	G	C	C	C	G	C	G	C	G
S4_1078546	G/A	4	1078546	+	NA	NA	NA	NA	NA	NA	R	G	G	G	G	G	G	G	G	G	G	G	G	G	G	G	G	G	G	G	G	G	G	G	G	G	G	G	G	G	G	G	G	G	G	G	G	G	G
S4_1078547	C/G	4	1078547	+	NA	NA	NA	NA	NA	NA	S	C	C	C	C	C	C	C	C	C	C	C	C	C	C	C	C	C	C	C	C	C	C	C	C	C	C	C	C	C	C	C	C	C	C	C	C	C	C
S4_1078578	A/C	4	1078578	+	NA	NA	NA	NA	NA	NA	A	A	C	A	N	A	A	C	N	C	C	A	C	A	A	A	A	C	M	A	A	A	A	C	C	A	A	A	C	A	A	C	A	C	A	C	M	A	A
S4_1078592	C/A	4	1078592	+	NA	NA	NA	NA	NA	NA	M	A	C	C	C	A	A	C	C	C	C	C	C	A	A	A	A	C	C	C	C	C	A	C	C	C	A	C	C	A	A	C	C	C	A	C	M	A	A
S4_1078695	C/A	4	1078695	+	NA	NA	NA	NA	NA	NA	C	C	C	C	C	C	C	C	C	C	C	A	C	C	C	C	C	C	C	A	C	C	C	C	C	A	C	C	C	C	C	C	C	C	C	C	C	C	C
S4_1078737	C/T	4	1078737	+	NA	NA	NA	NA	NA	NA	C	T	T	T	C	T	T	C	C	C	C	T	C	T	T	T	T	C	C	C	C	C	T	C	C	T	T	C	C	T	T	C	C	C	T	C	C	C	T
S4_1078775	C/G	4	1078775	+	NA	NA	NA	NA	NA	NA	C	C	C	C	C	C	C	C	C	C	C	C	C	C	C	C	C	C	C	C	C	C	C	C	C	C	C	C	C	C	C	C	C	C	C	C	C	C	C
S4_1078790	T/C	4	1078790	+	NA	NA	NA	NA	NA	NA	T	T	T	T	T	T	T	T	T	T	T	T	T	T	T	T	T	T	T	T	T	T	T	T	T	T	T	T	T	T	T	T	T	T	T	T	T	T	T
S4_1090898	G/A	4	1090898	+	NA	NA	NA	NA	NA	NA	G	G	N	G	G	G	G	G	G	G	G	G	G	G	G	G	G	G	G	G	G	G	G	G	G	G	G	G	G	G	G	G	G	G	G	G	G	G	G
S4_1091872	C/T	4	1091872	+	NA	NA	NA	NA	NA	NA	C	C	C	C	C	C	C	C	C	C	C	C	C	C	C	C	C	C	C	C	C	C	C	C	C	C	C	C	C	C	C	C	C	C	T	C	C	C	C
S4_1091897	T/C	4	1091897	+	NA	NA	NA	NA	NA	NA	T	T	T	C	C	T	T	C	T	T	C	Y	T	T	T	T	T	T	T	C	C	C	T	T	T	Y	T	Y	T	C	T	C	C	T	C	T	Y	C	T
S4_1091915	G/A	4	1091915	+	NA	NA	NA	NA	NA	NA	G	G	G	A	A	G	G	A	G	G	A	R	G	G	G	G	G	G	G	A	A	A	G	G	G	R	G	R	G	A	G	A	A	G	A	G	R	A	G
S4_1091924	T/C	4	1091924	+	NA	NA	NA	NA	NA	NA	T	T	T	T	Y	T	T	C	T	T	C	T	T	T	T	T	T	T	T	N	T	T	T	T	T	T	T	Y	T	C	T	C	C	T	T	T	T	T	T
S4_1091933	C/T	4	1091933	+	NA	NA	NA	NA	NA	NA	C	C	C	T	Y	C	Y	T	C	C	T	C	C	C	C	C	C	C	C	T	T	T	C	C	C	T	C	Y	C	T	C	T	T	C	T	C	Y	T	C
S4_1092515	T/C	4	1092515	+	NA	NA	NA	NA	NA	NA	T	T	C	T	T	T	C	T	C	T	N	T	T	T	T	T	T	T	T	T	T	T	T	T	T	T	T	T	T	T	T	T	T	T	C	T	T	N	T
S4_1092557	C/T	4	1092557	+	NA	NA	NA	NA	NA	NA	C	C	T	C	C	C	Y	C	C	C	C	C	C	C	C	C	C	C	C	C	C	C	C	C	C	C	C	C	C	C	C	C	C	C	T	C	C	C	C
S4_1092853	T/C	4	1092853	+	NA	NA	NA	NA	NA	NA	T	T	T	T	T	T	T	T	T	T	T	C	T	T	T	T	T	T	T	T	T	T	T	T	T	T	T	T	T	T	T	T	T	T	T	T	T	T	T
S4_1134088	T/C	4	1134088	+	NA	NA	NA	NA	NA	NA	T	T	C	T	T	T	Y	T	N	C	T	T	C	T	T	T	T	C	C	T	C	Y	C	C	C	T	T	Y	C	T	T	T	T	C	C	C	T	T	T
S4_1134123	G/A	4	1134123	+	NA	NA	NA	NA	NA	NA	G	G	G	G	G	G	G	G	G	G	G	G	G	G	G	G	G	G	G	G	G	G	G	G	G	G	G	G	G	G	G	G	G	G	G	G	G	G	G
S4_1134191	G/A	4	1134191	+	NA	NA	NA	NA	NA	NA	G	G	G	G	G	G	G	G	G	G	G	G	G	G	G	G	G	G	G	G	G	G	G	G	G	G	G	G	G	G	G	G	G	G	G	G	G	G	G
S4_1134214	T/A	4	1134214	+	NA	NA	NA	NA	NA	NA	T	T	T	T	A	T	W	A	T	T	A	T	T	T	T	T	T	T	T	A	W	T	T	T	T	W	T	W	T	A	T	A	A	T	T	T	A	A	T
S4_1134235	T/A	4	1134235	+	NA	NA	NA	NA	NA	NA	T	T	T	T	A	T	W	A	T	T	A	T	T	T	T	T	T	T	T	A	W	T	T	T	T	W	T	W	T	A	T	A	A	T	T	T	A	A	T
S4_1134236	T/A	4	1134236	+	NA	NA	NA	NA	NA	NA	T	T	T	T	A	T	W	A	T	T	A	T	T	T	T	T	T	T	T	A	W	T	T	T	T	W	T	W	T	A	T	A	A	T	T	T	A	A	T
S4_1134257	C/T	4	1134257	+	NA	NA	NA	NA	NA	NA	C	C	C	C	Y	C	C	T	C	C	T	C	C	C	C	C	C	C	C	T	N	T	C	C	C	T	C	Y	C	T	C	T	T	C	C	C	Y	N	C
S4_1134285	C/A	4	1134285	+	NA	NA	NA	NA	NA	NA	C	C	C	C	C	C	C	C	C	C	C	C	C	C	C	C	C	C	C	C	C	C	C	C	C	C	C	C	C	C	C	C	C	C	C	C	C	C	C
S4_1134309	A/G	4	1134309	+	NA	NA	NA	NA	NA	NA	A	A	A	A	A	A	A	A	A	A	A	A	A	A	A	A	A	A	A	A	A	A	A	A	A	A	A	A	A	A	A	A	A	A	A	A	A	A	A
S4_1134330	C/A	4	1134330	+	NA	NA	NA	NA	NA	NA	C	C	C	C	C	C	C	C	C	C	C	C	C	C	C	C	C	C	C	C	C	C	C	C	C	C	C	C	C	N	C	C	C	C	C	C	C	N	C
S4_1134337	G/C	4	1134337	+	NA	NA	NA	NA	NA	NA	G	G	G	C	G	G	G	G	G	G	G	G	G	G	G	G	G	G	G	G	G	G	G	G	G	G	G	G	G	N	G	G	G	G	G	G	G	N	G
S4_1134376	C/G	4	1134376	+	NA	NA	NA	NA	NA	NA	C	C	C	C	C	C	C	C	C	C	C	C	C	C	C	C	C	C	C	C	C	C	C	C	C	C	C	C	C	N	C	C	C	C	C	C	C	N	C
S4_1134618	C/T	4	1134618	+	NA	NA	NA	NA	NA	NA	C	C	C	C	C	C	C	C	C	C	C	C	C	C	C	C	C	C	C	C	C	C	C	C	C	C	C	C	C	C	C	C	C	C	C	C	C	C	C
S4_1149959	G/C	4	1149959	+	NA	NA	NA	NA	NA	NA	G	G	G	G	G	G	G	G	G	G	G	C	G	G	G	G	G	G	G	G	G	G	G	G	G	G	G	G	G	G	G	G	G	G	G	G	G	G	G
S4_1149984	C/T	4	1149984	+	NA	NA	NA	NA	NA	NA	C	C	C	C	T	C	C	Y	C	C	T	C	C	C	C	C	C	C	C	T	C	C	T	C	C	C	C	C	C	T	C	T	C	C	C	C	T	C	C
S4_1150146	G/T	4	1150146	+	NA	NA	NA	NA	NA	NA	G	G	G	G	G	G	G	G	G	G	G	G	G	G	G	G	G	G	G	G	G	G	G	G	G	G	G	K	G	G	G	G	N	G	G	G	G	N	G
S4_1150173	A/G	4	1150173	+	NA	NA	NA	NA	NA	NA	G	G	A	A	A	G	A	A	G	A	A	G	A	G	G	G	G	A	A	A	N	A	A	A	A	G	G	R	A	A	G	A	N	A	A	A	A	N	G
S4_1150197	G/A	4	1150197	+	NA	NA	NA	NA	NA	NA	G	G	G	G	A	G	G	A	G	G	A	G	G	G	G	G	G	G	G	A	G	G	R	G	G	G	G	G	G	A	G	A	G	G	G	G	A	G	G
S4_1150203	G/C	4	1150203	+	NA	NA	NA	NA	NA	NA	G	G	G	G	C	G	G	C	G	G	C	G	G	G	G	G	G	G	G	C	G	G	S	G	G	G	G	G	G	C	G	C	G	G	G	G	C	G	G
S4_1150236	G/T	4	1150236	+	NA	NA	NA	NA	NA	NA	G	G	G	G	G	G	G	G	G	G	G	G	G	G	G	G	G	G	G	G	G	G	G	G	G	G	G	G	G	G	G	G	G	G	G	G	G	G	G
S4_1150332	G/A	4	1150332	+	NA	NA	NA	NA	NA	NA	G	G	N	G	G	G	G	G	G	G	G	G	G	G	G	G	G	G	G	G	G	G	G	G	G	G	G	N	G	G	G	G	G	G	A	G	G	N	G
S4_1150337	T/C	4	1150337	+	NA	NA	NA	NA	NA	NA	T	T	T	T	T	T	T	T	T	T	T	T	T	T	T	T	T	T	T	T	T	T	T	T	T	T	T	T	T	T	T	T	T	T	T	T	T	T	T
S4_1150343	T/C	4	1150343	+	NA	NA	NA	NA	NA	NA	T	T	N	T	T	T	T	T	T	T	T	T	T	T	T	T	T	T	T	T	T	T	T	T	T	T	T	T	T	T	T	T	T	T	T	T	T	N	T
S4_1150368	C/T	4	1150368	+	NA	NA	NA	NA	NA	NA	C	C	N	C	C	C	C	C	C	C	C	C	C	C	C	C	C	C	C	C	C	C	C	C	C	C	C	C	C	C	C	C	Y	C	C	C	C	N	C
S4_1150392	A/G	4	1150392	+	NA	NA	NA	NA	NA	NA	A	A	N	A	A	A	A	A	A	A	A	A	A	A	A	A	A	A	A	A	A	A	A	A	A	A	A	A	A	A	A	A	A	A	A	A	A	N	A
S4_1150398	A/C	4	1150398	+	NA	NA	NA	NA	NA	NA	A	A	N	C	A	A	A	A	A	A	A	A	A	A	A	A	A	A	A	A	A	A	A	A	A	A	A	A	A	A	A	A	A	A	A	A	A	N	A
S4_1150449	C/G	4	1150449	+	NA	NA	NA	NA	NA	NA	C	C	C	C	C	C	C	C	C	C	C	G	C	C	C	C	C	C	C	C	C	C	C	C	C	C	C	C	C	C	C	C	C	C	C	C	C	N	C
S4_1150454	G/C	4	1150454	+	NA	NA	NA	NA	NA	NA	G	G	G	C	N	G	G	S	G	G	C	C	G	G	G	G	G	G	G	C	G	C	G	G	G	G	G	G	G	G	G	C	G	G	G	G	S	N	G
S4_1150486	G/C	4	1150486	+	NA	NA	NA	NA	NA	NA	G	G	G	G	G	G	G	G	G	G	G	C	G	G	G	G	G	G	G	G	G	G	G	G	G	G	G	G	G	G	G	G	G	G	G	G	G	N	G
S4_1150558	A/G	4	1150558	+	NA	NA	NA	NA	NA	NA	G	G	A	A	A	G	A	A	A	A	A	A	A	G	G	G	G	A	A	A	A	A	A	A	A	G	G	A	A	A	G	A	A	A	A	A	A	A	G
S4_1150564	G/A	4	1150564	+	NA	NA	NA	NA	NA	NA	G	G	G	G	G	G	G	G	G	G	G	G	G	G	G	G	G	G	G	G	G	G	G	G	G	G	G	G	G	G	G	G	G	G	G	G	G	A	G
S4_1150635	G/A	4	1150635	+	NA	NA	NA	NA	NA	NA	G	G	G	G	G	G	G	G	G	G	G	A	G	G	G	G	G	G	G	G	G	G	G	G	G	G	G	G	G	G	G	G	G	G	G	G	G	G	G
S4_1150646	C/A	4	1150646	+	NA	NA	NA	NA	NA	NA	C	C	C	C	C	C	C	C	C	C	C	A	C	C	C	C	C	C	C	C	C	C	C	C	C	C	C	C	C	C	C	C	C	C	C	C	C	C	C
S4_1150791	G/T	4	1150791	+	NA	NA	NA	NA	NA	NA	G	G	G	G	G	G	G	G	G	G	G	G	G	G	G	G	G	G	G	G	G	G	G	G	G	G	G	G	G	G	G	G	G	G	G	G	G	N	G
S4_1150802	G/C	4	1150802	+	NA	NA	NA	NA	NA	NA	G	G	G	G	G	G	G	G	G	G	G	G	G	G	G	G	G	G	G	G	G	G	G	G	G	G	G	G	G	G	G	G	G	G	G	G	G	N	G
S4_1151935	C/T	4	1151935	+	NA	NA	NA	NA	NA	NA	C	C	C	C	C	C	C	C	C	C	C	C	C	C	C	C	C	C	C	C	C	C	C	C	C	Y	C	C	C	C	C	C	C	C	C	C	C	C	C
S4_1151956	G/A	4	1151956	+	NA	NA	NA	NA	NA	NA	G	G	G	A	G	G	G	G	G	G	G	G	G	G	G	G	G	G	G	G	G	G	G	G	G	G	G	G	G	G	G	G	G	G	G	G	G	G	G
S4_1184644	C/T	4	1184644	+	NA	NA	NA	NA	NA	NA	C	C	C	C	C	C	C	C	C	C	C	C	C	C	C	C	C	C	C	C	C	C	C	C	C	C	C	C	C	C	C	C	C	C	C	C	C	C	C
S4_1184677	C/A	4	1184677	+	NA	NA	NA	NA	NA	NA	C	C	C	C	C	C	C	C	C	C	C	N	C	C	C	C	C	C	C	C	C	C	C	C	C	C	C	C	C	C	C	C	C	C	C	C	C	C	C
S4_1184682	A/G	4	1184682	+	NA	NA	NA	NA	NA	NA	N	A	A	A	N	A	R	G	G	A	A	N	A	A	A	A	A	A	G	G	A	A	G	N	A	A	A	A	A	G	A	N	N	A	N	A	A	G	A
S4_1188227	A/G	4	1188227	+	NA	NA	NA	NA	NA	NA	A	A	A	A	A	A	A	A	A	A	A	A	A	A	A	A	A	A	A	A	A	A	A	A	A	A	A	A	A	A	A	A	A	A	A	A	A	G	A
S4_1188268	T/A	4	1188268	+	NA	NA	NA	NA	NA	NA	T	T	T	T	T	T	T	T	T	T	T	A	T	T	T	T	T	T	T	T	T	T	T	T	T	T	T	T	T	T	T	T	T	T	T	T	T	A	T
S4_1188269	G/T	4	1188269	+	NA	NA	NA	NA	NA	NA	G	G	G	G	G	G	G	G	G	G	G	T	T	G	G	G	G	G	G	G	G	G	G	T	G	G	G	G	G	G	G	G	G	G	G	G	G	T	G
S4_1188301	G/T	4	1188301	+	NA	NA	NA	NA	NA	NA	G	G	G	G	G	G	G	G	G	G	G	G	G	G	G	G	G	G	G	G	G	G	G	G	G	G	G	G	G	G	G	G	G	G	G	G	G	G	G
S4_1188343	C/G	4	1188343	+	NA	NA	NA	NA	NA	NA	C	C	C	C	C	C	C	C	C	C	C	C	C	C	C	C	C	C	C	C	C	C	C	C	C	C	C	C	C	C	C	C	C	C	C	C	C	N	C
S4_1188369	C/G	4	1188369	+	NA	NA	NA	NA	NA	NA	C	C	C	C	C	C	C	C	C	C	C	C	C	C	C	C	C	C	C	C	C	C	C	C	C	C	C	C	C	C	C	C	C	C	C	C	C	N	C
S4_1188489	G/T	4	1188489	+	NA	NA	NA	NA	NA	NA	G	G	G	G	G	G	K	G	K	G	G	G	G	G	G	G	G	G	T	G	G	G	G	G	G	G	G	G	G	G	G	G	G	G	G	G	G	N	G
S4_1188535	A/T	4	1188535	+	NA	NA	NA	NA	NA	NA	A	A	A	A	A	A	W	A	W	A	A	A	A	A	A	A	A	A	T	A	A	A	A	A	A	A	A	A	A	A	A	A	A	A	A	A	A	N	A
S4_1189198	G/A	4	1189198	+	NA	NA	NA	NA	NA	NA	G	G	G	G	G	G	G	G	G	G	G	G	G	G	G	G	G	G	G	G	G	G	G	G	G	G	G	G	G	G	G	G	G	G	G	G	G	G	G
S4_1189207	G/A	4	1189207	+	NA	NA	NA	NA	NA	NA	G	G	G	G	G	G	G	G	G	G	G	G	G	G	G	G	G	G	G	G	G	G	G	G	G	G	G	G	G	G	G	G	G	G	G	G	G	G	G
S4_1189315	G/A	4	1189315	+	NA	NA	NA	NA	NA	NA	G	G	G	G	G	G	G	A	G	G	G	G	G	N	N	G	G	G	G	A	G	G	N	G	G	G	N	G	G	A	G	N	G	G	G	G	G	G	G
S4_1189348	C/G	4	1189348	+	NA	NA	NA	NA	NA	NA	C	C	C	C	C	C	C	G	C	C	C	C	C	N	N	C	C	C	C	G	C	C	N	C	C	C	N	C	C	G	C	N	C	C	C	C	C	C	C
S4_1189446	A/T	4	1189446	+	NA	NA	NA	NA	NA	NA	A	A	A	A	A	A	A	A	A	A	A	A	A	A	A	A	A	A	A	A	A	A	A	A	A	A	A	A	A	A	A	A	A	A	A	A	A	T	A
S4_1189512	G/C	4	1189512	+	NA	NA	NA	NA	NA	NA	G	G	G	G	G	G	G	G	G	G	G	G	G	G	G	G	G	G	G	G	G	G	G	G	G	G	G	G	G	G	G	G	G	G	G	G	G	G	G
S4_1189525	A/G	4	1189525	+	NA	NA	NA	NA	NA	NA	A	A	A	G	A	A	A	A	A	A	A	A	A	A	A	A	A	A	A	A	A	A	A	A	A	A	A	A	A	A	A	A	A	A	A	A	A	A	A
S4_1189550	C/T	4	1189550	+	NA	NA	NA	NA	NA	NA	C	C	C	C	C	C	C	C	C	C	C	C	C	C	C	C	C	C	C	C	C	C	C	C	C	C	C	C	C	C	C	C	C	C	C	C	C	C	C
S4_1189670	C/T	4	1189670	+	NA	NA	NA	NA	NA	NA	C	C	C	C	C	C	C	C	C	C	C	C	C	C	C	C	C	C	C	C	C	C	C	C	C	C	C	C	C	C	C	C	C	C	C	C	C	C	C
S4_1219911	T/A	4	1219911	+	NA	NA	NA	NA	NA	NA	A	A	N	A	T	A	T	A	N	T	T	T	T	A	A	A	A	T	T	N	T	T	T	T	T	T	A	T	T	W	A	T	A	T	T	T	T	N	A
S4_1219947	T/A	4	1219947	+	NA	NA	NA	NA	NA	NA	T	T	N	T	A	T	T	T	N	A	A	T	A	T	T	T	T	A	A	T	A	A	A	A	A	A	T	A	A	W	T	A	T	A	A	A	A	N	T
S4_1220137	G/A	4	1220137	+	NA	NA	NA	NA	NA	NA	G	G	G	G	G	G	G	G	G	G	G	G	G	G	G	G	G	G	G	G	G	G	G	G	G	G	G	G	G	G	G	G	G	G	G	G	G	G	G
S4_1220313	T/C	4	1220313	+	NA	NA	NA	NA	NA	NA	T	T	T	T	T	T	T	T	T	T	T	T	T	T	T	T	T	T	T	T	T	T	T	T	T	T	T	T	T	T	T	T	T	T	T	T	T	T	T
S4_1220416	G/A	4	1220416	+	NA	NA	NA	NA	NA	NA	G	G	G	G	G	G	G	G	G	G	G	A	G	G	G	G	G	G	G	G	G	G	G	G	G	G	G	R	G	G	G	G	G	G	G	G	G	G	G
S4_1220443	C/G	4	1220443	+	NA	NA	NA	NA	NA	NA	C	G	C	C	C	G	C	C	G	C	C	C	C	G	G	G	G	C	C	C	C	C	C	C	C	G	G	C	C	C	G	C	C	C	C	C	C	C	G
S4_1220455	G/A	4	1220455	+	NA	NA	NA	NA	NA	NA	G	G	G	A	G	G	N	G	G	A	G	G	A	G	G	G	G	G	A	G	A	A	A	A	A	G	G	R	A	G	G	G	A	A	A	A	R	G	G
S4_1220484	A/G	4	1220484	+	NA	NA	NA	NA	NA	NA	A	A	A	A	A	A	A	A	A	A	A	A	A	A	A	A	A	A	A	A	A	A	A	A	A	A	A	A	A	A	A	A	A	A	A	A	A	A	A
S4_1220494	G/A	4	1220494	+	NA	NA	NA	NA	NA	NA	G	G	G	G	G	G	G	G	G	G	G	G	G	G	G	G	G	G	G	G	G	G	G	G	G	G	G	G	G	G	G	G	G	G	G	G	G	G	G
S4_1220582	T/C	4	1220582	+	NA	NA	NA	NA	NA	NA	T	T	T	T	T	T	T	T	T	T	T	T	T	Y	T	T	T	T	T	T	T	T	T	T	T	T	T	T	T	T	T	T	T	T	T	T	T	T	T
S4_1220756	A/C	4	1220756	+	NA	NA	NA	NA	NA	NA	A	A	A	A	A	A	A	A	A	A	A	C	A	A	A	A	A	A	A	A	A	A	A	A	A	A	A	A	A	A	A	A	A	A	A	A	A	C	A
S4_1220757	G/C	4	1220757	+	NA	NA	NA	NA	NA	NA	G	G	G	G	G	G	G	G	G	G	G	C	G	G	G	G	G	G	G	G	G	G	G	G	G	G	G	G	G	G	G	G	G	G	G	G	G	C	G
S4_1220760	T/A	4	1220760	+	NA	NA	NA	NA	NA	NA	T	T	T	T	T	T	T	T	T	T	T	A	T	T	T	T	T	T	T	T	T	T	T	T	T	T	T	T	T	T	T	T	T	T	T	T	T	A	T
S4_1221243	T/C	4	1221243	+	NA	NA	NA	NA	NA	NA	T	T	T	T	T	T	T	T	T	T	T	T	T	T	T	T	T	T	T	T	T	T	T	T	T	T	T	C	T	T	T	T	T	T	T	T	T	T	T
S4_1221563	T/G	4	1221563	+	NA	NA	NA	NA	NA	NA	T	T	G	T	T	T	T	T	T	T	T	G	G	T	T	T	T	T	T	T	T	T	T	G	T	T	T	T	T	T	T	T	T	T	T	T	T	T	T
S4_1221565	G/T	4	1221565	+	NA	NA	NA	NA	NA	NA	G	G	T	G	G	G	G	G	G	G	G	T	T	G	G	G	G	G	G	G	G	G	G	T	G	G	G	G	G	G	G	G	G	G	G	G	G	G	G
S4_1222568	C/T	4	1222568	+	NA	NA	NA	NA	NA	NA	C	C	T	T	C	C	Y	C	C	C	Y	C	C	C	C	C	C	C	C	T	C	C	C	C	C	T	C	Y	C	T	C	C	T	C	C	C	C	T	C
S4_1222596	T/C	4	1222596	+	NA	NA	NA	NA	NA	NA	T	T	T	T	T	T	T	T	T	T	T	T	T	T	T	T	T	T	T	T	T	T	T	T	T	T	T	T	T	T	T	T	T	T	T	T	T	T	T
S4_1222598	G/A	4	1222598	+	NA	NA	NA	NA	NA	NA	G	G	G	G	G	G	G	G	G	G	G	G	G	G	G	G	G	G	G	G	G	G	G	G	G	G	G	G	G	G	G	G	G	G	G	G	G	G	G
S4_1222606	T/A	4	1222606	+	NA	NA	NA	NA	NA	NA	T	T	T	A	T	T	T	T	T	T	T	T	T	T	T	T	T	T	T	T	T	T	T	T	T	T	T	T	T	T	T	T	T	T	T	T	T	T	T
S4_1222702	A/G	4	1222702	+	NA	NA	NA	NA	NA	NA	A	A	A	A	A	A	A	A	A	A	A	A	A	A	A	A	A	A	A	A	A	A	A	A	A	R	A	A	A	A	A	A	A	A	A	A	A	A	A
S4_1222705	G/T	4	1222705	+	NA	NA	NA	NA	NA	NA	G	G	G	G	G	G	G	G	G	G	G	G	G	G	G	G	G	G	G	G	G	G	G	G	G	G	G	G	G	G	G	G	G	G	G	G	G	G	G
S4_1222713	A/T	4	1222713	+	NA	NA	NA	NA	NA	NA	A	A	T	T	A	A	A	A	A	A	A	T	A	A	A	A	A	A	A	A	A	A	A	A	A	W	A	W	A	A	A	A	A	A	A	A	A	T	A
S4_1222978	G/A	4	1222978	+	NA	NA	NA	NA	NA	NA	G	G	G	G	G	G	G	G	G	G	G	G	G	G	G	G	G	G	G	G	G	G	G	G	G	G	G	G	G	G	G	G	G	G	G	G	G	G	G
S4_1223050	G/C	4	1223050	+	NA	NA	NA	NA	NA	NA	G	G	G	G	G	G	G	G	G	G	G	G	G	G	G	G	G	G	G	G	G	G	G	G	G	G	G	G	G	G	G	G	G	G	G	G	G	G	G
S4_1223074	G/T	4	1223074	+	NA	NA	NA	NA	NA	NA	G	G	G	G	G	G	G	G	G	G	G	G	G	G	G	G	G	G	G	G	G	G	G	G	G	G	G	G	G	G	G	G	G	G	G	G	G	G	G
S4_1223296	G/A	4	1223296	+	NA	NA	NA	NA	NA	NA	G	G	G	G	G	G	G	G	G	G	G	G	G	G	G	G	G	G	G	G	G	G	G	G	G	G	G	G	G	G	G	G	G	G	G	G	G	G	G
S4_1223320	T/C	4	1223320	+	NA	NA	NA	NA	NA	NA	T	T	Y	T	T	T	T	T	T	T	T	T	T	T	T	T	T	T	T	T	T	T	T	T	T	T	T	T	T	T	T	T	T	T	T	T	T	C	T
S4_1223518	G/T	4	1223518	+	NA	NA	NA	NA	NA	NA	G	G	T	G	G	G	G	G	G	G	G	G	G	G	G	G	G	G	G	G	G	G	G	G	G	T	G	G	G	G	G	G	G	G	G	G	G	G	G
S4_1225002	G/C	4	1225002	+	NA	NA	NA	NA	NA	NA	G	G	G	G	G	G	G	G	G	G	G	G	G	G	G	G	G	G	G	G	G	G	G	G	G	G	G	G	G	G	G	G	G	G	C	G	G	G	G
S4_1225009	G/A	4	1225009	+	NA	NA	NA	NA	NA	NA	G	G	G	G	G	G	G	G	G	G	G	G	G	G	G	G	G	G	G	G	G	G	G	G	G	G	G	G	G	G	G	G	G	G	G	G	G	A	G
S4_1225017	G/C	4	1225017	+	NA	NA	NA	NA	NA	NA	G	G	G	G	G	G	G	G	G	G	G	N	C	G	G	G	G	G	G	G	G	G	G	C	G	G	G	G	G	G	G	G	G	G	G	G	G	G	G
S4_1225167	G/T	4	1225167	+	NA	NA	NA	NA	NA	NA	G	G	G	G	G	G	G	G	G	G	G	G	T	G	G	G	G	G	G	G	G	G	G	T	G	G	G	G	G	G	G	G	G	G	G	G	G	G	G
S4_1225198	C/A	4	1225198	+	NA	NA	NA	NA	NA	NA	C	C	C	C	C	C	C	C	C	C	C	C	C	C	C	C	C	C	C	C	C	C	C	C	C	C	C	C	C	C	C	C	C	C	C	C	C	A	C
S4_1225292	C/T	4	1225292	+	NA	NA	NA	NA	NA	NA	T	T	Y	T	T	T	Y	T	C	Y	T	C	C	T	T	T	T	Y	C	T	C	C	Y	C	T	T	T	Y	T	T	T	T	N	T	C	N	C	T	T
S4_1225341	C/T	4	1225341	+	NA	NA	NA	NA	NA	NA	C	C	C	C	C	C	C	C	C	Y	C	C	C	C	C	C	C	Y	T	C	C	Y	Y	C	C	C	C	Y	C	C	C	C	C	C	T	C	T	C	C
S4_1225351	C/T	4	1225351	+	NA	NA	NA	NA	NA	NA	C	C	C	C	C	C	C	C	C	C	C	C	C	C	C	C	C	C	C	C	C	C	C	C	C	C	C	C	C	C	C	C	C	C	C	C	C	C	C
S4_1251776	C/T	4	1251776	+	NA	NA	NA	NA	NA	NA	C	C	C	C	C	C	C	C	C	C	C	T	C	C	C	C	C	C	C	C	C	C	C	C	C	C	C	C	C	C	C	C	C	C	C	C	C	N	C
S4_1251802	G/T	4	1251802	+	NA	NA	NA	NA	NA	NA	G	G	G	G	G	G	G	G	G	G	G	G	G	G	G	G	G	G	G	G	G	G	G	G	G	G	G	G	G	G	G	G	G	G	T	G	G	N	G
S4_1251803	C/T	4	1251803	+	NA	NA	NA	NA	NA	NA	C	C	C	C	C	C	C	C	C	C	C	C	C	C	C	C	C	C	C	C	C	C	C	C	C	C	C	C	C	C	C	C	C	C	T	C	C	N	C
S4_1251817	C/T	4	1251817	+	NA	NA	NA	NA	NA	NA	C	C	C	C	C	C	C	C	C	C	C	C	C	C	C	C	C	C	C	C	C	C	C	C	C	C	C	C	C	C	C	C	C	C	C	C	C	N	C
S4_1251818	G/A	4	1251818	+	NA	NA	NA	NA	NA	NA	G	G	G	G	G	G	G	G	G	G	G	G	G	G	G	G	G	G	G	G	G	G	G	G	G	R	G	G	G	G	G	G	G	G	G	G	G	N	G
S4_1252229	T/C	4	1252229	+	NA	NA	NA	NA	NA	NA	T	T	T	T	T	T	T	T	T	T	Y	T	T	T	T	T	T	T	T	T	T	T	T	T	T	T	T	T	T	T	T	T	T	T	T	T	T	T	T
S4_1252234	G/A	4	1252234	+	NA	NA	NA	NA	NA	NA	G	G	G	G	G	G	G	G	A	G	G	G	G	G	G	G	G	G	G	G	G	G	G	G	G	G	G	G	G	G	G	G	G	G	G	G	G	G	G
S4_1252258	G/A	4	1252258	+	NA	NA	NA	NA	NA	NA	G	A	A	G	A	A	A	A	G	R	A	A	G	A	A	A	A	G	G	G	G	R	G	G	A	R	A	G	A	G	A	A	A	A	G	G	G	A	A
S4_1252259	T/C	4	1252259	+	NA	NA	NA	NA	NA	NA	T	T	T	T	T	T	T	T	T	T	T	T	T	T	T	T	T	T	T	T	T	T	T	T	T	T	T	T	T	T	T	T	T	T	T	T	T	T	T
S4_1252276	C/G	4	1252276	+	NA	NA	NA	NA	NA	NA	C	G	G	C	C	G	C	G	C	C	G	C	C	G	G	G	G	C	C	C	C	C	C	C	C	C	G	C	C	C	G	G	G	C	C	C	C	G	G
S4_1253300	T/A	4	1253300	+	NA	NA	NA	NA	NA	NA	T	T	T	T	T	T	T	T	T	T	T	T	T	T	T	T	T	A	W	W	T	T	T	T	T	T	T	T	T	T	T	T	T	T	T	T	T	T	T
S4_1253345	C/T	4	1253345	+	NA	NA	NA	NA	NA	NA	C	C	C	C	C	C	C	C	C	C	C	C	C	C	C	C	C	N	C	T	C	C	C	C	C	C	C	Y	C	C	C	C	C	C	T	C	C	N	C
S4_1253356	A/C	4	1253356	+	NA	NA	NA	NA	NA	NA	A	N	C	A	A	C	A	C	A	A	A	A	A	C	C	C	C	A	A	A	A	A	A	A	A	A	C	A	A	A	C	A	M	A	A	A	A	N	C
S4_1254478	C/G	4	1254478	+	NA	NA	NA	NA	NA	NA	C	C	G	G	C	C	S	C	C	C	C	G	C	C	C	C	C	G	G	G	C	C	G	C	C	S	C	G	C	G	C	C	G	C	C	C	C	G	C
S4_1254520	G/T	4	1254520	+	NA	NA	NA	NA	NA	NA	G	T	G	G	G	T	G	G	N	G	G	T	T	T	T	T	T	G	G	G	G	G	G	T	G	G	T	G	G	G	T	N	G	G	T	G	G	G	T
S4_1254652	C/G	4	1254652	+	NA	NA	NA	NA	NA	NA	C	C	C	C	C	C	C	C	C	C	C	C	C	C	C	C	C	C	C	C	C	C	C	C	C	C	C	C	C	C	C	C	C	C	C	C	C	G	C
S4_1254784	G/C	4	1254784	+	NA	NA	NA	NA	NA	NA	G	C	N	G	G	C	G	G	C	G	G	G	G	C	C	C	C	C	S	C	G	G	C	G	G	S	C	S	G	C	C	G	G	G	G	G	G	G	C
S4_1254802	A/C	4	1254802	+	NA	NA	NA	NA	NA	NA	A	C	N	A	A	C	A	A	C	A	A	A	A	C	C	C	C	C	C	M	M	A	C	A	A	A	C	M	A	C	C	A	A	A	A	A	A	C	C
S4_1255152	G/A	4	1255152	+	NA	NA	NA	NA	NA	NA	G	G	G	G	G	G	G	G	G	G	G	G	G	G	G	G	G	G	G	G	G	G	G	G	G	G	G	G	G	G	G	G	G	G	G	G	G	G	G
S4_1255514	C/T	4	1255514	+	NA	NA	NA	NA	NA	NA	C	C	C	T	T	C	C	C	T	C	T	T	C	C	C	C	C	C	Y	T	N	C	T	C	C	Y	C	C	C	C	C	T	C	C	T	C	C	Y	C
S4_1255529	T/C	4	1255529	+	NA	NA	NA	NA	NA	NA	T	T	T	T	T	T	T	T	T	T	T	T	T	T	T	T	T	T	T	T	T	C	T	T	T	T	T	T	T	T	T	T	T	T	T	T	T	T	T
S4_1255772	C/G	4	1255772	+	NA	NA	NA	NA	NA	NA	C	C	C	C	C	C	C	C	C	C	C	C	C	C	C	C	C	C	C	C	C	C	C	C	C	C	C	C	C	C	C	C	C	C	C	C	C	C	C
S4_1255808	G/C	4	1255808	+	NA	NA	NA	NA	NA	NA	C	G	G	G	G	G	G	G	G	G	G	G	G	G	G	G	G	G	G	G	G	G	G	G	G	G	G	G	G	G	G	G	G	G	G	G	G	G	G
S4_1255836	G/T	4	1255836	+	NA	NA	NA	NA	NA	NA	G	G	G	G	G	G	G	G	G	G	G	G	G	G	G	G	G	T	G	G	G	G	T	G	G	G	G	G	G	G	G	G	G	G	G	G	G	G	G
S4_1255850	T/G	4	1255850	+	NA	NA	NA	NA	NA	NA	T	T	T	G	G	T	T	K	T	G	G	T	K	T	T	T	T	T	T	T	G	G	T	G	G	T	T	T	G	T	T	G	T	G	T	T	T	T	T
S4_1255904	C/A	4	1255904	+	NA	NA	NA	NA	NA	NA	A	C	C	C	C	C	C	C	C	C	C	C	C	C	C	C	C	C	C	C	C	C	C	C	C	C	C	M	C	C	C	C	C	C	A	C	C	C	C
S4_1255949	C/G	4	1255949	+	NA	NA	NA	NA	NA	NA	G	C	C	C	C	C	C	C	C	C	C	C	C	C	C	C	C	C	C	C	C	C	C	C	C	C	C	S	C	C	C	C	C	C	G	C	C	C	C
S4_1255996	G/C	4	1255996	+	NA	NA	NA	NA	NA	NA	C	G	G	G	G	G	G	G	N	G	G	G	G	G	G	G	G	G	G	G	G	G	G	G	G	G	G	G	G	G	G	G	G	G	G	G	G	G	G
S4_1256024	C/A	4	1256024	+	NA	NA	NA	NA	NA	NA	C	C	C	C	C	C	C	C	C	C	C	C	C	C	C	C	C	C	C	C	C	C	C	C	C	C	C	C	C	C	C	C	C	C	C	C	C	C	C
S4_1256034	C/G	4	1256034	+	NA	NA	NA	NA	NA	NA	C	C	C	C	C	C	C	C	C	C	C	C	C	C	C	C	C	C	C	C	C	C	C	C	C	C	C	C	C	C	C	C	C	C	C	C	C	C	C
S4_1256040	G/A	4	1256040	+	NA	NA	NA	NA	NA	NA	G	G	G	G	G	G	G	G	G	G	G	G	G	G	G	G	G	G	G	G	G	G	G	G	G	G	G	G	G	G	G	G	G	G	G	G	G	G	G
S4_1262305	T/A	4	1262305	+	NA	NA	NA	NA	NA	NA	T	T	T	T	T	T	T	T	T	T	T	T	T	T	T	T	T	A	T	T	T	T	T	T	T	T	T	T	T	T	T	T	T	T	T	T	T	T	T
S4_1262311	G/A	4	1262311	+	NA	NA	NA	NA	NA	NA	G	G	A	G	G	G	G	G	G	G	G	G	G	G	G	G	G	A	G	G	G	G	A	G	G	G	G	R	G	G	G	G	R	G	A	G	G	G	G
S4_1262320	A/C	4	1262320	+	NA	NA	NA	NA	NA	NA	A	A	C	A	A	A	A	A	A	A	A	A	A	A	A	A	A	C	A	A	A	A	C	A	A	A	A	M	A	A	A	A	M	A	C	A	A	A	A
S4_1262335	T/C	4	1262335	+	NA	NA	NA	NA	NA	NA	T	T	C	T	T	T	T	T	T	T	T	T	T	T	T	T	T	C	T	T	T	T	C	T	T	T	T	Y	T	T	T	T	Y	T	C	T	T	T	T
S4_1262378	C/T	4	1262378	+	NA	NA	NA	NA	NA	NA	C	C	T	C	N	C	C	C	N	C	C	Y	C	C	C	C	C	T	Y	C	C	C	T	C	C	C	C	Y	C	C	C	N	C	C	T	C	Y	N	C
S4_1265191	T/G	4	1265191	+	NA	NA	NA	NA	NA	NA	T	G	T	T	G	G	T	K	G	K	G	G	T	G	G	G	G	T	T	T	G	G	T	T	G	T	G	T	G	G	G	G	T	G	T	T	T	G	G
S4_1265205	C/T	4	1265205	+	NA	NA	NA	NA	NA	NA	C	C	C	C	C	C	C	C	C	C	C	C	C	C	C	C	C	C	C	C	C	C	C	C	C	C	C	C	C	C	C	C	C	C	C	C	C	C	C
S4_1265228	C/T	4	1265228	+	NA	NA	NA	NA	NA	NA	C	C	C	C	C	C	C	C	C	C	C	C	C	C	C	C	C	C	C	C	C	C	C	C	C	C	C	C	C	C	C	C	C	C	C	C	C	C	C
S4_1265285	G/A	4	1265285	+	NA	NA	NA	NA	NA	NA	G	A	G	G	A	A	G	R	A	R	A	A	G	A	A	A	A	G	G	G	A	A	G	G	A	G	A	R	A	N	A	A	G	A	G	G	R	A	A
S4_1266675	A/C	4	1266675	+	NA	NA	NA	NA	NA	NA	A	A	N	A	A	A	A	A	A	A	A	A	A	A	A	A	A	A	A	A	A	A	A	A	A	A	A	A	A	A	A	A	A	A	A	A	A	A	A
S4_1266695	T/C	4	1266695	+	NA	NA	NA	NA	NA	NA	Y	T	N	C	T	T	C	C	T	T	T	T	C	T	T	T	T	C	Y	C	N	T	C	C	T	Y	T	N	T	Y	T	T	T	T	T	T	T	T	T
S4_1278755	G/C	4	1278755	+	NA	NA	NA	NA	NA	NA	G	G	G	G	G	G	G	G	G	G	G	G	G	G	G	G	G	G	G	G	G	G	G	N	G	G	G	G	G	N	G	G	G	G	G	G	G	G	G
S4_1294948	C/G	4	1294948	+	NA	NA	NA	NA	NA	NA	C	C	C	C	C	C	C	C	C	C	C	C	C	C	C	C	C	C	C	C	C	C	S	C	C	C	C	C	C	C	C	C	C	C	C	C	C	N	C
S4_1294987	G/C	4	1294987	+	NA	NA	NA	NA	NA	NA	G	G	G	G	G	G	G	G	G	G	G	G	G	G	G	G	G	G	G	G	G	G	G	G	G	G	G	G	G	G	G	G	G	G	C	G	G	G	G
S4_1295002	A/T	4	1295002	+	NA	NA	NA	NA	NA	NA	A	A	A	A	A	A	A	A	A	A	A	A	A	A	A	A	A	A	A	A	A	A	A	A	A	A	A	A	A	A	A	A	A	A	A	A	A	A	A
S4_1295116	A/G	4	1295116	+	NA	NA	NA	NA	NA	NA	A	A	A	A	A	A	A	A	A	A	A	A	A	A	A	A	A	A	A	A	A	A	G	A	A	A	A	A	A	A	A	A	A	A	A	A	A	A	A
S4_1295206	G/C	4	1295206	+	NA	NA	NA	NA	NA	NA	G	G	G	G	G	G	G	G	G	G	G	G	G	G	G	G	G	G	G	G	G	G	G	G	G	G	G	G	G	G	G	G	G	G	G	G	G	G	G
S4_1295224	C/G	4	1295224	+	NA	NA	NA	NA	NA	NA	C	C	C	C	C	C	C	C	C	C	C	C	C	C	C	C	C	C	C	C	C	C	C	C	C	C	C	C	C	C	C	C	C	C	C	C	C	C	C
S4_1295231	G/A	4	1295231	+	NA	NA	NA	NA	NA	NA	G	G	G	G	G	G	G	G	G	G	G	A	G	G	G	G	G	A	G	G	G	G	G	G	G	G	G	G	G	A	G	G	G	G	A	G	G	G	G
S4_1295236	C/G	4	1295236	+	NA	NA	NA	NA	NA	NA	C	C	C	C	C	C	C	C	C	C	C	C	C	C	C	C	C	C	C	C	C	C	C	C	C	C	C	C	C	C	C	C	C	C	C	C	C	C	C
S4_1295271	G/T	4	1295271	+	NA	NA	NA	NA	NA	NA	G	G	G	G	G	G	G	G	G	G	G	G	G	G	G	G	G	G	G	G	G	G	G	G	G	G	G	G	G	G	G	G	G	G	G	G	G	G	G
S4_1295350	C/G	4	1295350	+	NA	NA	NA	NA	NA	NA	C	C	C	C	C	C	C	C	C	C	C	C	C	C	C	C	C	C	C	C	C	C	S	C	C	C	C	C	C	C	C	C	C	C	C	C	C	G	C
S4_1295355	C/T	4	1295355	+	NA	NA	NA	NA	NA	NA	C	C	C	C	C	C	C	C	C	C	C	T	C	C	C	C	C	C	C	C	C	C	C	C	C	C	C	C	C	C	C	C	C	C	T	C	C	C	C
S4_1295378	A/T	4	1295378	+	NA	NA	NA	NA	NA	NA	A	A	A	A	W	A	A	W	A	A	A	T	A	A	A	A	A	A	T	W	A	A	A	A	A	A	A	A	A	A	A	A	A	A	T	A	A	A	A
S4_1295387	C/G	4	1295387	+	NA	NA	NA	NA	NA	NA	C	C	C	C	C	C	C	S	C	C	C	G	C	C	C	C	C	C	S	C	C	C	C	C	C	C	C	C	C	C	C	C	C	C	G	C	C	C	C
S4_1295599	C/G	4	1295599	+	NA	NA	NA	NA	NA	NA	C	C	C	C	C	C	C	C	C	C	C	C	C	C	C	C	C	C	C	C	C	C	C	C	C	C	C	C	C	C	C	C	C	C	N	C	C	C	C
S4_1295605	G/C	4	1295605	+	NA	NA	NA	NA	NA	NA	G	N	G	G	G	G	G	G	G	G	G	C	G	G	G	G	G	G	G	G	G	G	S	G	G	G	G	G	G	G	G	G	G	G	G	G	G	G	G
S4_1295610	C/A	4	1295610	+	NA	NA	NA	NA	NA	NA	C	C	C	C	C	C	C	C	C	C	C	C	C	C	C	C	C	C	C	C	C	C	C	C	C	C	C	C	C	C	C	C	C	C	C	C	C	A	C
S4_1295611	G/C	4	1295611	+	NA	NA	NA	NA	NA	NA	G	G	G	G	G	G	G	G	G	G	G	G	G	G	G	G	G	G	G	G	G	G	G	G	G	G	G	G	G	G	G	G	G	G	G	G	G	C	G
S4_1295656	C/G	4	1295656	+	NA	NA	NA	NA	NA	NA	C	C	C	C	C	C	C	C	C	C	C	C	C	C	C	C	C	C	C	C	C	C	C	C	C	C	C	C	C	C	C	C	C	C	C	C	C	C	C
S4_1295676	C/A	4	1295676	+	NA	NA	NA	NA	NA	NA	C	C	C	C	C	C	C	C	C	C	C	C	C	C	C	C	C	C	C	C	C	C	C	C	C	C	C	C	C	C	C	C	C	C	A	C	C	C	C
S4_1295722	C/A	4	1295722	+	NA	NA	NA	NA	NA	NA	C	C	N	N	C	C	N	C	A	A	A	A	C	C	C	C	C	C	N	C	M	N	C	N	N	A	C	A	C	M	C	A	N	A	A	A	N	A	C
S4_1295791	G/A	4	1295791	+	NA	NA	NA	NA	NA	NA	G	A	G	G	G	A	G	G	G	G	G	G	G	A	A	A	A	G	G	A	G	G	G	G	G	G	A	G	G	G	A	G	G	G	G	G	G	G	A
S4_1411533	C/T	4	1411533	+	NA	NA	NA	NA	NA	NA	C	C	C	C	C	C	C	C	C	C	C	C	C	C	C	C	C	C	C	N	C	C	C	C	C	C	C	C	C	C	C	C	C	C	C	C	C	C	C
S4_1458050	C/T	4	1458050	+	NA	NA	NA	NA	NA	NA	C	C	C	C	C	C	C	C	C	C	C	C	C	C	C	C	C	C	C	C	C	C	C	C	C	C	C	C	C	C	C	C	C	C	T	C	C	C	C
S4_1458088	T/C	4	1458088	+	NA	NA	NA	NA	NA	NA	C	T	C	C	C	T	T	Y	T	T	T	C	C	T	T	T	T	C	C	C	T	T	T	C	T	C	T	Y	T	C	T	T	C	T	T	T	C	C	T
S4_1458096	G/A	4	1458096	+	NA	NA	NA	NA	NA	NA	G	G	G	G	G	G	G	G	G	G	G	G	G	G	G	G	G	G	G	G	G	G	G	G	G	G	G	G	G	G	G	G	G	G	A	G	G	G	G
S4_1459208	A/G	4	1459208	+	NA	NA	NA	NA	NA	NA	A	A	N	G	N	A	A	A	N	A	N	A	G	A	A	A	A	G	A	G	A	A	A	G	A	A	A	A	A	G	A	G	N	A	A	N	R	A	A
S4_1459223	G/C	4	1459223	+	NA	NA	NA	NA	NA	NA	G	G	G	G	G	G	G	G	N	G	N	G	G	G	G	G	G	G	C	G	S	G	C	G	G	G	G	G	G	G	G	G	G	G	C	N	G	C	G
S4_1459673	G/C	4	1459673	+	NA	NA	NA	NA	NA	NA	G	G	G	G	G	G	G	G	G	G	G	G	G	G	G	G	G	G	G	G	G	G	S	G	G	G	G	G	G	S	G	G	G	G	G	G	G	G	G
S4_1459678	T/C	4	1459678	+	NA	NA	NA	NA	NA	NA	T	C	T	T	T	C	T	T	T	T	T	T	T	C	C	C	C	C	T	T	T	T	C	T	T	T	C	Y	T	Y	C	T	T	T	T	T	T	C	C
S4_1459682	C/G	4	1459682	+	NA	NA	NA	NA	NA	NA	C	C	C	C	C	C	C	C	C	C	C	C	C	C	C	C	C	C	C	C	C	C	C	C	C	C	C	C	C	C	C	C	C	C	C	C	C	G	C
S4_1459721	G/C	4	1459721	+	NA	NA	NA	NA	NA	NA	G	G	G	G	G	G	G	G	G	G	G	G	G	G	G	G	G	G	G	G	G	G	G	G	G	G	G	G	G	G	G	G	G	G	G	G	G	N	G
S4_1459773	T/C	4	1459773	+	NA	NA	NA	NA	NA	NA	T	T	T	T	T	T	T	T	T	T	T	T	T	T	T	T	T	T	T	T	T	T	T	T	T	T	T	T	T	T	T	T	T	T	T	T	T	N	T
S4_1460945	G/A	4	1460945	+	NA	NA	NA	NA	NA	NA	G	G	G	G	G	G	G	G	G	G	G	G	G	G	G	G	G	G	G	G	G	G	G	G	G	G	G	G	G	G	G	G	G	G	G	G	G	G	G
S4_1461064	C/T	4	1461064	+	NA	NA	NA	NA	NA	NA	C	C	C	C	C	C	C	C	C	C	C	C	C	C	C	C	C	C	C	C	C	C	C	C	C	C	C	C	C	C	C	C	C	C	T	C	C	C	C
S4_1461071	C/T	4	1461071	+	NA	NA	NA	NA	NA	NA	C	T	C	C	C	T	C	C	C	C	C	T	C	T	T	T	T	T	C	C	Y	C	C	C	C	C	T	C	C	C	T	C	C	C	C	C	T	C	T
S4_1461115	T/C	4	1461115	+	NA	NA	NA	NA	NA	NA	T	C	T	T	T	C	T	T	C	T	T	C	T	C	C	C	C	C	T	T	Y	T	T	T	T	C	C	T	T	T	C	T	T	T	C	T	C	C	C
S4_1461149	G/A	4	1461149	+	NA	NA	NA	NA	NA	NA	G	G	G	G	G	G	G	G	G	A	A	G	G	G	G	G	G	G	G	G	G	A	A	G	A	G	G	A	A	A	G	A	R	A	G	A	G	G	G
S4_1461151	C/T	4	1461151	+	NA	NA	NA	NA	NA	NA	C	C	C	C	C	C	C	C	C	C	C	C	C	C	C	C	C	C	C	C	C	C	C	C	C	C	C	C	C	C	C	C	C	C	C	C	C	C	C
S4_1461152	C/G	4	1461152	+	NA	NA	NA	NA	NA	NA	C	C	C	C	C	C	C	C	C	C	C	C	C	C	C	C	C	C	C	C	C	C	C	C	C	C	C	C	C	C	C	C	C	C	C	C	C	S	C
S4_1461155	G/A	4	1461155	+	NA	NA	NA	NA	NA	NA	G	G	G	G	G	G	G	G	G	G	G	G	G	G	G	G	G	G	G	G	G	G	G	G	G	G	G	G	G	G	G	G	G	G	G	G	G	G	G
S4_1461170	T/C	4	1461170	+	NA	NA	NA	NA	NA	NA	T	T	T	T	T	T	T	T	T	T	T	T	T	T	T	T	T	T	T	T	T	T	T	T	T	T	T	T	T	T	T	T	T	T	C	T	T	C	T
S4_1461194	C/T	4	1461194	+	NA	NA	NA	NA	NA	NA	C	T	C	C	C	T	C	C	C	C	C	T	C	T	T	T	T	T	C	C	C	C	C	C	C	C	T	C	C	C	T	C	C	C	C	C	T	C	T
S4_1461196	C/A	4	1461196	+	NA	NA	NA	NA	NA	NA	C	C	C	C	C	C	C	C	N	C	C	C	C	C	C	C	C	C	C	C	C	C	C	C	C	A	C	C	C	C	C	C	C	C	C	C	C	C	C
S4_1464206	A/G	4	1464206	+	NA	NA	NA	NA	NA	NA	A	A	A	A	A	A	A	A	A	A	A	A	A	A	A	A	A	A	A	A	A	A	A	A	A	A	A	A	A	R	A	A	A	A	A	A	A	G	A
S4_1464207	A/G	4	1464207	+	NA	NA	NA	NA	NA	NA	N	A	A	A	A	A	A	A	A	A	A	N	G	A	A	A	A	A	A	A	A	A	A	G	A	A	A	A	A	G	A	A	R	A	A	A	A	N	A
S4_1464247	C/T	4	1464247	+	NA	NA	NA	NA	NA	NA	N	C	C	C	C	C	C	C	C	C	C	N	T	C	C	C	C	C	C	C	C	C	C	T	C	C	C	C	C	C	C	C	C	C	C	C	C	N	C
S4_1464250	G/C	4	1464250	+	NA	NA	NA	NA	NA	NA	G	G	G	G	G	G	G	G	G	G	G	N	G	G	G	G	G	G	G	G	G	G	G	G	G	G	G	G	G	C	G	G	S	G	G	G	G	N	G
S4_1464251	C/T	4	1464251	+	NA	NA	NA	NA	NA	NA	C	C	C	C	C	C	C	C	C	C	C	N	C	C	C	C	C	C	C	C	C	C	C	C	C	C	C	C	C	T	C	C	Y	C	C	C	C	N	C
S4_1465015	C/T	4	1465015	+	NA	NA	NA	NA	NA	NA	C	C	C	C	C	C	C	C	C	C	C	C	C	T	C	C	N	C	C	C	C	C	C	C	C	C	T	C	C	C	Y	C	C	C	C	C	C	C	C
S4_1472998	G/A	4	1472998	+	NA	NA	NA	NA	NA	NA	G	G	G	G	G	G	G	G	G	G	G	G	G	G	G	G	G	G	G	G	G	G	G	G	G	G	G	G	G	G	G	G	G	G	G	G	G	G	G
S4_1473003	G/T	4	1473003	+	NA	NA	NA	NA	NA	NA	T	G	G	G	G	G	G	K	G	G	G	T	T	G	G	G	G	G	K	T	G	G	G	T	G	G	G	G	G	G	G	G	G	G	T	G	K	G	G
S4_1473016	G/A	4	1473016	+	NA	NA	NA	NA	NA	NA	G	G	G	G	R	G	G	G	G	G	G	G	G	G	G	G	G	A	G	G	R	G	G	G	G	G	G	G	G	G	G	G	G	G	G	G	G	A	G
S4_1473040	A/G	4	1473040	+	NA	NA	NA	NA	NA	NA	A	A	A	A	A	A	A	A	A	A	A	G	A	A	A	A	A	A	A	A	A	A	A	A	A	A	A	A	A	R	A	A	A	A	G	A	R	A	A
S4_1473042	G/T	4	1473042	+	NA	NA	NA	NA	NA	NA	G	G	G	G	G	G	G	G	G	G	G	T	G	G	G	G	G	G	G	G	G	G	G	G	G	G	G	G	G	K	G	G	G	G	T	G	K	G	G
S4_1483165	T/A	4	1483165	+	NA	NA	NA	NA	NA	NA	T	T	T	T	T	T	T	T	T	T	T	A	T	T	T	T	T	A	T	T	T	T	T	T	T	T	T	T	T	T	T	T	T	T	A	T	W	A	T
S4_1483288	A/T	4	1483288	+	NA	NA	NA	NA	NA	NA	A	A	N	T	A	A	W	A	A	A	A	A	A	A	A	A	A	A	A	A	A	A	A	A	A	A	A	A	A	W	A	A	W	A	A	A	A	A	A
S4_1483289	A/C	4	1483289	+	NA	NA	NA	NA	NA	NA	N	A	N	C	A	A	M	A	A	A	A	C	A	A	A	A	A	C	M	C	A	M	A	C	A	A	A	A	A	C	A	A	M	A	C	A	A	C	A
S4_1483302	G/A	4	1483302	+	NA	NA	NA	NA	NA	NA	G	G	G	G	G	G	G	G	G	G	G	A	G	G	G	G	G	A	G	R	G	G	G	G	G	G	G	G	G	G	G	G	G	G	A	G	G	A	G
S4_1484318	C/T	4	1484318	+	NA	NA	NA	NA	NA	NA	C	C	C	C	C	C	C	C	C	C	C	C	C	C	C	C	C	C	C	C	Y	C	C	C	C	C	C	C	C	C	C	C	C	C	C	C	C	C	C
S4_1484333	C/G	4	1484333	+	NA	NA	NA	NA	NA	NA	C	C	C	C	S	C	C	C	C	C	C	C	C	C	C	C	C	C	C	C	C	C	C	C	C	C	C	C	C	C	C	C	C	C	C	C	C	C	C
S4_1484345	G/A	4	1484345	+	NA	NA	NA	NA	NA	NA	G	G	G	G	G	G	G	G	G	G	G	G	G	G	G	G	G	G	G	G	G	G	G	G	G	G	G	G	G	G	G	G	G	G	G	G	G	G	G
S4_1484357	C/T	4	1484357	+	NA	NA	NA	NA	NA	NA	C	C	Y	T	C	C	C	C	C	C	C	C	C	C	C	C	C	C	C	C	C	C	C	C	C	C	C	C	C	C	C	C	C	C	C	C	C	C	C
S4_1484417	A/G	4	1484417	+	NA	NA	NA	NA	NA	NA	A	A	A	A	A	A	A	A	A	A	A	A	A	A	A	A	A	A	A	A	A	A	A	A	A	A	A	A	A	A	A	A	A	A	A	A	A	A	A
S4_1484423	A/C	4	1484423	+	NA	NA	NA	NA	NA	NA	C	A	A	A	A	A	A	C	A	A	A	A	C	A	A	A	A	A	C	C	A	A	A	C	A	A	A	A	A	A	A	A	A	A	C	A	A	A	A
S4_1484427	A/G	4	1484427	+	NA	NA	NA	NA	NA	NA	A	A	A	A	A	A	A	A	A	A	A	G	A	A	A	A	A	A	A	A	A	A	A	A	A	A	A	A	A	A	A	A	A	A	A	A	A	A	A
S4_1484578	G/A	4	1484578	+	NA	NA	NA	NA	NA	NA	G	G	G	G	G	G	G	G	G	A	G	G	G	G	G	G	G	G	G	G	G	R	R	G	A	G	G	G	A	G	G	G	G	A	G	G	G	G	G
S4_1484946	C/T	4	1484946	+	NA	NA	NA	NA	NA	NA	T	C	T	T	C	C	C	Y	C	C	C	C	T	C	C	C	C	C	Y	T	C	C	C	T	C	C	C	C	C	Y	C	C	T	C	T	C	C	C	C
S4_1484953	C/T	4	1484953	+	NA	NA	NA	NA	NA	NA	C	C	C	C	C	C	C	C	C	C	C	C	C	C	C	C	C	C	C	C	C	C	C	C	C	C	C	C	C	C	C	C	C	C	C	C	C	C	C
S4_1484967	A/T	4	1484967	+	NA	NA	NA	NA	NA	NA	T	A	T	T	T	A	W	W	A	A	A	A	T	A	A	A	A	A	W	T	A	A	A	T	A	A	A	A	A	T	A	A	T	A	T	A	A	W	A
S4_1484975	C/T	4	1484975	+	NA	NA	NA	NA	NA	NA	C	C	C	C	C	C	C	C	C	C	C	C	C	C	C	C	C	C	C	C	C	C	C	C	C	C	C	C	C	C	C	C	C	C	C	C	C	C	C
S4_1484984	T/G	4	1484984	+	NA	NA	NA	NA	NA	NA	T	T	T	T	T	T	T	T	T	T	T	G	T	T	T	T	T	T	T	T	T	T	T	T	T	T	T	T	T	T	T	T	T	T	T	T	K	T	T
S4_1484994	C/T	4	1484994	+	NA	NA	NA	NA	NA	NA	C	T	C	C	C	T	C	C	C	C	C	T	C	T	T	T	T	T	C	C	C	C	C	C	C	C	T	C	C	C	T	C	C	C	C	C	Y	Y	T
S4_1485034	G/A	4	1485034	+	NA	NA	NA	NA	NA	NA	G	A	G	G	G	A	G	G	G	G	G	G	G	A	A	A	A	G	G	G	G	G	G	G	G	G	A	G	G	G	A	G	G	G	G	G	G	G	A
S4_1485060	T/C	4	1485060	+	NA	NA	NA	NA	NA	NA	T	T	T	T	T	T	T	T	T	T	T	T	T	T	T	T	T	T	T	T	T	T	T	T	T	T	T	T	T	T	T	T	T	T	T	T	T	T	T
S4_1485172	A/G	4	1485172	+	NA	NA	NA	NA	NA	NA	A	G	A	A	A	G	A	A	A	A	A	A	A	G	G	G	G	A	A	A	A	A	A	A	A	A	G	A	A	A	G	A	A	A	A	A	A	A	G
S4_1485180	A/T	4	1485180	+	NA	NA	NA	NA	NA	NA	T	A	T	T	A	A	W	T	T	A	T	T	T	A	A	A	A	A	T	T	A	A	A	T	A	T	A	A	A	T	A	T	T	A	T	N	W	T	A
S4_1485181	G/A	4	1485181	+	NA	NA	NA	NA	NA	NA	G	A	G	G	G	A	G	G	G	G	G	G	G	A	A	A	A	G	G	G	G	G	G	G	G	G	A	G	G	G	A	G	G	G	G	G	G	G	A
S4_1485182	G/A	4	1485182	+	NA	NA	NA	NA	NA	NA	G	G	G	G	G	G	G	G	A	G	A	A	G	G	G	G	G	G	G	G	G	G	G	G	G	R	G	G	G	G	G	N	G	G	G	N	R	A	G
S4_1487020	C/T	4	1487020	+	NA	NA	NA	NA	NA	NA	C	C	C	C	C	C	C	C	C	C	C	C	C	C	C	C	C	C	C	C	C	C	C	C	C	C	C	C	C	C	C	C	C	C	C	C	C	C	C
S4_1487170	G/C	4	1487170	+	NA	NA	NA	NA	NA	NA	G	G	G	G	G	G	G	G	G	G	G	G	G	G	G	G	G	G	G	G	G	G	G	G	G	G	G	G	G	G	G	G	G	G	G	G	G	G	G
S4_1490854	G/A	4	1490854	+	NA	NA	NA	NA	NA	NA	G	G	G	G	G	G	G	G	G	G	G	G	G	G	G	G	G	G	G	G	G	G	G	G	G	G	G	G	G	G	G	G	G	G	G	G	G	G	G
S4_1492953	C/T	4	1492953	+	NA	NA	NA	NA	NA	NA	C	C	C	C	C	C	C	C	C	C	C	C	C	C	C	C	C	C	C	C	C	C	C	C	C	C	C	C	C	C	C	C	C	C	C	C	C	C	C
S4_1492956	A/G	4	1492956	+	NA	NA	NA	NA	NA	NA	A	A	A	A	A	A	A	A	A	A	A	A	A	A	A	A	A	A	A	A	A	A	A	A	A	A	A	A	R	A	A	A	A	A	A	A	A	A	A
S4_1493004	A/T	4	1493004	+	NA	NA	NA	NA	NA	NA	A	A	A	A	A	A	A	T	T	A	T	A	A	A	A	A	A	T	A	A	A	A	A	A	A	W	A	W	A	A	A	T	A	A	A	T	A	W	A
S4_1493027	C/T	4	1493027	+	NA	NA	NA	NA	NA	NA	C	T	C	T	C	T	C	C	C	C	C	T	T	T	T	T	T	C	Y	T	C	C	C	T	C	C	T	C	C	C	T	C	T	C	T	C	Y	C	T
S4_1493035	A/G	4	1493035	+	NA	NA	NA	NA	NA	NA	A	A	A	A	A	A	A	A	A	A	A	A	A	A	A	A	A	A	A	A	A	A	A	A	A	A	A	A	A	A	A	A	A	A	A	A	A	A	A
S4_1493041	G/T	4	1493041	+	NA	NA	NA	NA	NA	NA	G	G	G	G	T	G	T	G	G	T	G	G	G	G	G	G	G	G	G	G	K	T	T	G	T	G	G	G	T	T	G	G	G	T	G	G	K	G	G
S4_1493055	G/A	4	1493055	+	NA	NA	NA	NA	NA	NA	G	G	G	G	G	G	A	G	G	A	G	G	G	G	G	G	G	G	G	G	G	A	R	G	A	G	G	G	A	G	G	G	G	A	G	G	R	G	G
S4_1493069	C/G	4	1493069	+	NA	NA	NA	NA	NA	NA	G	C	G	C	C	C	C	C	C	C	C	C	C	C	C	C	C	C	C	C	C	C	C	C	C	C	C	C	C	C	C	C	C	C	C	C	C	C	C
S4_1493100	T/G	4	1493100	+	NA	NA	NA	NA	NA	NA	T	T	T	T	T	T	T	K	T	T	T	T	T	T	T	T	T	K	T	T	T	T	T	T	T	T	T	T	T	T	T	T	T	T	T	T	T	T	T
S4_1493181	C/T	4	1493181	+	NA	NA	NA	NA	NA	NA	C	C	C	C	C	C	C	C	C	C	C	C	C	C	C	C	C	C	C	C	C	C	C	C	C	C	C	C	C	C	C	C	C	C	C	C	C	C	C
S4_1493202	G/C	4	1493202	+	NA	NA	NA	NA	NA	NA	C	G	G	G	G	G	G	G	G	G	G	G	G	G	G	G	G	G	G	G	G	G	G	G	G	G	G	G	G	G	G	G	G	G	G	G	G	G	G
S4_1493216	C/A	4	1493216	+	NA	NA	NA	NA	NA	NA	C	A	C	A	A	A	C	C	C	C	C	A	A	A	A	A	A	C	M	A	C	C	C	A	C	C	A	C	C	C	A	C	M	C	A	C	A	C	A
S4_1493746	C/G	4	1493746	+	NA	NA	NA	NA	NA	NA	G	C	N	C	C	C	C	S	C	C	C	C	C	C	C	C	C	C	C	C	C	C	C	N	C	C	C	C	C	C	C	C	C	C	C	C	G	C	C
S4_1493749	G/T	4	1493749	+	NA	NA	NA	NA	NA	NA	G	G	G	G	G	G	G	K	G	G	G	G	G	G	G	G	G	G	G	G	G	G	G	G	G	G	G	G	G	G	G	G	G	G	G	G	G	G	G
S4_1493886	G/T	4	1493886	+	NA	NA	NA	NA	NA	NA	G	G	G	G	G	G	G	G	G	G	G	G	G	G	G	G	G	G	G	G	G	G	G	G	G	G	G	G	G	G	G	G	G	G	G	G	K	G	G
S4_1495180	T/G	4	1495180	+	NA	NA	NA	NA	NA	NA	G	T	G	G	N	T	K	G	G	K	G	T	G	T	T	T	T	G	T	N	T	T	T	G	T	G	T	N	T	G	T	G	N	T	T	T	T	T	T
S4_1495262	A/C	4	1495262	+	NA	NA	NA	NA	NA	NA	C	A	C	A	A	A	A	A	A	A	A	A	A	A	A	A	A	A	A	A	A	A	A	A	A	A	A	A	A	A	A	A	A	A	A	A	A	C	A
S4_1495267	G/C	4	1495267	+	NA	NA	NA	NA	NA	NA	C	G	C	G	G	G	G	G	G	G	G	G	G	G	G	G	G	G	G	G	G	G	G	G	G	G	G	G	G	G	G	G	G	G	G	G	G	C	G
S4_1495298	T/A	4	1495298	+	NA	NA	NA	NA	NA	NA	T	T	T	T	T	T	T	T	T	T	T	T	T	T	T	T	T	T	T	T	T	T	T	T	T	T	T	T	T	T	T	T	T	T	T	T	T	T	T
S4_1495299	C/T	4	1495299	+	NA	NA	NA	NA	NA	NA	C	C	C	C	C	C	C	C	C	C	C	C	C	C	C	C	C	C	C	C	C	C	C	C	C	C	C	C	C	C	C	C	C	C	C	C	C	C	C
S4_1495335	A/G	4	1495335	+	NA	NA	NA	NA	NA	NA	A	A	G	A	A	A	A	A	G	R	R	A	A	A	A	A	A	A	A	A	A	A	A	A	A	G	A	G	A	G	A	G	A	A	A	A	A	A	A
S4_1495336	A/G	4	1495336	+	NA	NA	NA	NA	NA	NA	A	A	G	A	A	A	A	A	A	A	G	A	A	A	A	A	A	A	A	A	A	A	A	A	A	G	A	A	A	G	A	G	A	A	A	G	A	A	A
S4_1495338	G/A	4	1495338	+	NA	NA	NA	NA	NA	NA	G	G	G	G	G	G	G	G	G	G	G	G	G	G	G	G	G	G	G	G	G	G	G	G	G	G	G	G	G	G	G	G	G	G	G	G	A	G	G
S4_1495405	T/C	4	1495405	+	NA	NA	NA	NA	NA	NA	T	T	T	T	T	T	T	T	T	T	T	T	T	T	T	T	T	T	T	T	T	T	T	T	T	T	T	T	T	T	T	T	Y	T	T	T	T	T	T
S4_1495656	T/G	4	1495656	+	NA	NA	NA	NA	NA	NA	G	T	G	T	T	T	T	K	T	T	T	T	G	T	T	T	T	T	T	T	T	T	T	G	T	T	T	T	T	T	T	T	T	T	T	T	T	T	T
S4_1495713	A/G	4	1495713	+	NA	NA	NA	NA	NA	NA	A	A	A	A	A	A	A	A	A	A	A	R	A	A	A	A	A	G	R	G	A	A	A	A	A	A	A	A	A	A	A	A	A	A	A	A	A	A	A
S4_1495742	A/C	4	1495742	+	NA	NA	NA	NA	NA	NA	A	A	A	A	A	A	A	A	A	A	A	M	A	A	A	A	A	N	M	C	A	A	A	A	A	A	A	A	A	A	A	A	A	A	A	A	A	A	A
S4_1509029	G/T	4	1509029	+	NA	NA	NA	NA	NA	NA	T	G	T	G	G	G	G	K	G	G	G	K	T	G	G	G	G	G	G	G	G	G	G	T	G	G	G	G	G	G	G	G	G	G	G	G	G	G	G
S4_1509074	G/C	4	1509074	+	NA	NA	NA	NA	NA	NA	G	G	G	G	G	G	G	G	G	G	G	G	C	G	G	G	G	G	G	G	G	G	G	C	G	G	G	G	G	G	G	G	G	G	G	G	G	G	G
S4_1509077	G/C	4	1509077	+	NA	NA	NA	NA	NA	NA	G	G	G	G	G	G	G	G	G	G	G	G	C	G	G	G	G	G	G	G	G	G	G	C	G	G	G	G	G	G	G	G	G	G	G	G	G	G	G
S4_1509089	T/C	4	1509089	+	NA	NA	NA	NA	NA	NA	C	C	T	T	C	C	T	Y	T	T	T	C	C	C	C	C	C	C	Y	C	Y	T	T	C	T	T	C	T	T	T	C	T	C	T	C	T	T	C	C
S4_1509091	C/A	4	1509091	+	NA	NA	NA	NA	NA	NA	C	C	C	C	C	C	C	C	C	C	C	C	C	C	C	C	C	C	C	C	C	C	C	C	C	C	C	C	C	C	C	C	C	C	C	C	C	C	C
S4_1509119	G/A	4	1509119	+	NA	NA	NA	NA	NA	NA	G	G	N	G	G	G	G	G	G	G	G	G	G	G	G	G	G	A	G	G	G	G	G	G	G	G	G	G	G	G	G	G	G	G	G	G	G	G	G
S4_1509122	G/A	4	1509122	+	NA	NA	NA	NA	NA	NA	G	G	G	G	G	G	G	G	G	G	G	G	A	G	G	G	G	G	G	G	G	G	G	A	G	G	G	G	G	G	G	G	G	G	G	G	G	G	G
S4_1509243	A/G	4	1509243	+	NA	NA	NA	NA	NA	NA	A	A	A	A	A	A	A	A	A	A	A	A	A	A	A	A	A	A	A	A	A	A	A	A	A	A	A	A	A	A	A	A	A	A	A	A	A	A	A
S4_1509268	C/A	4	1509268	+	NA	NA	NA	NA	NA	NA	C	C	C	C	C	C	C	C	C	C	C	C	C	C	C	C	C	C	C	C	C	C	C	C	C	C	C	C	C	C	C	C	C	C	C	C	C	M	C
S4_1510112	G/A	4	1510112	+	NA	NA	NA	NA	NA	NA	G	G	G	G	G	G	G	G	G	G	G	G	G	G	G	G	G	G	G	G	G	G	G	G	G	G	G	G	G	G	G	G	G	G	G	G	G	G	G
S4_1510130	G/A	4	1510130	+	NA	NA	NA	NA	NA	NA	G	A	G	G	G	A	G	G	G	G	G	A	G	A	A	A	A	G	G	G	G	G	G	G	G	G	A	G	G	G	A	G	G	G	A	G	R	N	A
S4_1510327	G/T	4	1510327	+	NA	NA	NA	NA	NA	NA	G	G	G	G	G	G	G	G	G	G	G	G	T	G	G	G	G	T	G	G	G	G	G	T	G	G	G	G	G	G	G	G	G	G	G	G	G	G	G
S4_1510338	A/G	4	1510338	+	NA	NA	NA	NA	NA	NA	A	A	A	A	A	A	A	A	A	A	A	A	G	A	A	A	A	G	A	A	A	A	A	G	A	A	A	A	A	A	A	A	A	A	A	A	A	A	A
S4_1511181	A/G	4	1511181	+	NA	NA	NA	NA	NA	NA	A	A	A	A	A	A	A	A	A	A	A	A	A	A	A	A	A	A	A	A	A	A	A	A	A	A	A	A	A	A	A	A	A	A	A	A	A	A	A
S4_1511201	G/A	4	1511201	+	NA	NA	NA	NA	NA	NA	G	G	G	G	G	G	G	G	G	G	G	G	G	G	G	G	G	G	G	G	G	G	G	G	G	G	G	G	G	G	G	G	G	G	G	G	G	G	G
S4_1511638	C/G	4	1511638	+	NA	NA	NA	NA	NA	NA	C	C	C	C	C	C	C	C	C	C	C	C	G	C	C	C	C	C	C	C	C	C	C	G	C	G	C	C	C	G	C	C	C	C	C	C	C	C	C
S4_1511639	C/G	4	1511639	+	NA	NA	NA	NA	NA	NA	C	C	C	C	C	C	C	C	G	C	C	C	G	C	C	C	C	C	C	C	S	C	C	G	C	G	C	C	C	G	C	C	C	C	C	C	C	C	C
S4_1548955	G/T	4	1548955	+	NA	NA	NA	NA	NA	NA	G	N	G	G	G	T	G	K	T	G	G	T	G	T	T	T	T	G	K	T	G	G	K	G	G	K	T	G	G	T	T	G	G	G	T	G	G	N	T
S4_1548956	C/A	4	1548956	+	NA	NA	NA	NA	NA	NA	C	C	C	C	C	C	C	C	C	C	C	C	C	C	C	C	C	C	C	C	C	C	C	C	C	C	C	C	C	C	C	C	C	C	C	C	C	C	C
S4_1549018	C/T	4	1549018	+	NA	NA	NA	NA	NA	NA	C	C	C	C	C	C	C	C	C	C	C	C	C	C	C	C	C	C	C	C	C	C	C	C	C	C	C	C	C	C	C	C	C	C	C	C	C	C	C
S4_1549247	G/C	4	1549247	+	NA	NA	NA	NA	NA	NA	G	G	G	G	G	G	G	G	G	G	G	G	G	G	G	G	G	G	G	G	G	G	G	G	G	G	G	G	G	G	G	G	G	G	G	G	G	G	G
S4_1549266	T/C	4	1549266	+	NA	NA	NA	NA	NA	NA	T	T	T	T	T	T	T	T	T	T	T	T	T	T	T	T	T	T	T	T	T	T	T	T	T	T	T	T	T	T	T	T	T	T	T	T	T	T	T
S4_1549284	C/T	4	1549284	+	NA	NA	NA	NA	NA	NA	C	C	C	C	C	C	C	C	C	C	C	C	C	C	C	C	C	C	C	C	C	C	C	C	C	C	C	C	C	C	C	C	C	C	C	C	C	C	C
S4_1549337	T/C	4	1549337	+	NA	NA	NA	NA	NA	NA	T	T	T	T	T	T	T	T	T	T	T	T	T	T	T	T	T	T	T	T	T	T	C	T	T	T	T	T	T	T	T	T	T	T	T	T	T	T	T
S4_1549773	G/C	4	1549773	+	NA	NA	NA	NA	NA	NA	G	G	G	G	G	G	G	G	G	G	G	G	G	G	G	G	G	G	G	G	G	G	G	G	G	G	G	G	G	G	G	G	G	G	G	G	G	G	G
S4_1550526	G/A	4	1550526	+	NA	NA	NA	NA	NA	NA	G	G	N	G	G	G	G	G	G	G	G	G	G	G	G	G	G	G	G	G	G	G	G	G	G	G	G	G	G	G	G	G	G	G	G	G	G	G	G
S4_1550570	T/G	4	1550570	+	NA	NA	NA	NA	NA	NA	T	T	N	T	T	T	T	T	T	T	T	T	T	T	T	T	T	T	T	T	T	T	T	T	T	T	T	T	T	T	T	T	T	T	T	T	T	T	T
S4_1832217	C/T	4	1832217	+	NA	NA	NA	NA	NA	NA	C	C	C	C	C	C	C	C	C	C	C	C	C	C	C	C	C	C	C	C	C	C	C	C	C	C	C	C	C	C	C	C	C	Y	C	C	C	C	C
S4_1832237	T/C	4	1832237	+	NA	NA	NA	NA	NA	NA	T	T	T	T	T	T	T	T	T	T	T	T	T	T	T	T	T	T	T	T	T	T	T	T	T	T	T	T	T	T	T	T	T	Y	T	T	T	T	T
S4_1870119	G/A	4	1870119	+	NA	NA	NA	NA	NA	NA	A	G	A	G	A	G	G	R	A	G	G	A	A	A	A	A	G	G	A	A	N	G	A	A	G	A	R	G	G	A	G	G	A	G	G	G	G	A	A
S4_1870158	C/T	4	1870158	+	NA	NA	NA	NA	NA	NA	T	C	C	C	C	C	C	Y	C	C	C	C	T	C	C	C	C	C	C	C	C	C	C	T	C	C	C	C	C	C	C	C	C	C	C	C	C	C	C
S4_1870202	G/A	4	1870202	+	NA	NA	NA	NA	NA	NA	G	G	A	G	G	G	G	R	G	G	G	G	G	G	G	G	G	G	G	G	G	G	G	G	G	G	G	G	G	G	G	G	G	G	G	G	G	A	G
S4_1870556	G/T	4	1870556	+	NA	NA	NA	NA	NA	NA	G	G	G	G	G	G	G	G	G	G	G	G	G	G	G	G	G	G	G	G	G	G	G	G	G	G	G	G	G	G	G	G	G	G	G	G	G	G	G
S4_1870628	A/T	4	1870628	+	NA	NA	NA	NA	NA	NA	A	A	A	A	A	A	A	A	A	A	A	A	A	A	A	A	A	A	A	A	A	A	A	A	A	A	A	A	A	A	A	A	A	A	A	A	A	A	A
S4_1870746	C/G	4	1870746	+	NA	NA	NA	NA	NA	NA	C	C	C	C	C	C	C	C	C	C	C	C	C	C	C	C	C	C	C	C	C	C	C	C	C	C	C	C	C	C	C	C	C	C	C	C	C	C	C
S4_1871333	T/A	4	1871333	+	NA	NA	NA	NA	NA	NA	T	T	T	T	T	T	T	T	T	T	T	T	T	T	T	T	T	T	T	T	T	T	T	T	T	T	T	T	T	T	T	T	T	T	T	T	T	T	T
S4_1871352	C/A	4	1871352	+	NA	NA	NA	NA	NA	NA	C	C	C	C	C	C	C	C	C	C	C	C	C	C	C	C	C	C	C	C	C	C	C	C	C	C	C	C	C	C	C	C	C	C	C	C	C	C	C
S4_1871474	A/G	4	1871474	+	NA	NA	NA	NA	NA	NA	A	A	A	A	A	A	A	A	A	A	A	A	A	A	A	A	A	A	A	A	A	A	A	A	A	A	A	A	A	A	A	A	A	A	A	A	A	A	A
S4_1871481	T/C	4	1871481	+	NA	NA	NA	NA	NA	NA	T	T	T	T	T	N	T	T	T	T	T	C	T	C	C	C	N	T	Y	C	T	T	T	T	T	Y	C	T	T	C	Y	T	T	T	C	T	T	N	C
S4_1871487	A/G	4	1871487	+	NA	NA	NA	NA	NA	NA	A	A	A	A	A	N	A	A	A	A	A	G	A	G	G	G	N	A	R	G	A	A	A	A	A	R	G	A	A	G	R	A	A	A	G	A	A	N	G
S4_1871506	T/A	4	1871506	+	NA	NA	NA	NA	NA	NA	T	T	T	T	W	N	T	T	N	T	T	A	T	A	A	A	N	T	A	A	T	T	W	T	T	W	A	T	T	A	W	T	T	T	A	T	T	N	A
S4_1883065	C/T	4	1883065	+	NA	NA	NA	NA	NA	NA	C	T	T	C	T	T	C	Y	T	C	C	T	C	T	T	T	T	C	T	T	C	C	T	C	C	T	T	C	C	T	T	C	T	C	T	C	C	T	T
S4_1883130	G/A	4	1883130	+	NA	NA	NA	NA	NA	NA	G	G	G	G	G	G	A	G	G	A	N	G	G	G	G	G	G	G	G	G	G	A	G	G	A	G	G	A	A	G	G	N	N	A	G	N	A	G	G
S4_1883136	G/T	4	1883136	+	NA	NA	NA	NA	NA	NA	G	T	G	G	N	T	G	G	N	G	N	G	G	G	G	G	G	G	G	T	G	G	T	G	G	T	G	G	G	T	G	N	G	G	G	G	G	G	G
S4_1883270	G/A	4	1883270	+	NA	NA	NA	NA	NA	NA	A	A	G	G	G	G	A	R	A	A	A	G	G	G	G	G	G	G	G	G	N	A	A	N	A	G	G	A	A	G	G	A	A	A	G	A	A	G	G
S4_1911418	G/C	4	1911418	+	NA	NA	NA	NA	NA	NA	G	G	G	G	G	G	G	G	G	G	G	G	G	G	G	G	G	G	G	G	G	G	G	G	G	G	G	G	G	G	G	G	G	G	G	G	G	G	G
S4_1911430	T/A	4	1911430	+	NA	NA	NA	NA	NA	NA	T	T	T	T	T	T	T	T	T	T	T	T	T	T	T	T	T	T	T	T	T	T	T	T	T	T	T	T	T	T	T	T	T	T	T	T	T	T	T
S4_1911836	C/T	4	1911836	+	NA	NA	NA	NA	NA	NA	C	C	C	C	C	C	C	C	C	C	C	C	C	C	C	C	C	C	C	C	C	C	C	C	C	C	C	C	C	N	C	C	C	C	C	C	C	C	C
S4_1911842	G/A	4	1911842	+	NA	NA	NA	NA	NA	NA	G	G	G	G	G	G	G	G	G	G	G	G	G	G	G	G	G	G	G	G	G	G	G	G	G	G	G	G	G	N	G	G	G	G	G	G	G	G	G
S4_1911861	A/G	4	1911861	+	NA	NA	NA	NA	NA	NA	A	A	A	A	A	A	A	A	A	A	A	A	A	A	A	A	A	A	A	A	A	A	A	A	A	A	A	A	A	N	A	A	A	A	A	A	A	A	A
S4_1911975	A/G	4	1911975	+	NA	NA	NA	NA	NA	NA	A	A	A	A	A	A	A	A	N	A	A	A	A	A	A	A	A	A	A	A	A	A	A	N	A	A	A	A	A	R	A	A	A	A	A	A	A	A	A
S4_1912021	G/A	4	1912021	+	NA	NA	NA	NA	NA	NA	G	G	G	G	G	G	G	G	N	G	G	G	G	G	G	G	G	G	G	G	G	G	G	N	G	G	G	G	G	R	G	G	G	G	G	G	G	G	G
S4_1912570	C/T	4	1912570	+	NA	NA	NA	NA	NA	NA	C	C	C	C	C	C	C	C	C	C	C	Y	C	C	C	C	C	C	C	C	C	C	C	C	C	C	C	C	C	C	C	C	C	C	C	C	C	C	C
S4_1912572	C/T	4	1912572	+	NA	NA	NA	NA	NA	NA	C	C	C	C	C	C	C	C	C	C	C	T	C	C	C	C	C	C	C	C	C	C	C	C	C	C	C	C	C	C	C	C	C	C	C	C	C	C	C
S4_1912584	C/T	4	1912584	+	NA	NA	NA	NA	NA	NA	C	C	C	C	C	C	C	C	C	C	C	Y	C	C	C	C	C	C	C	C	C	C	C	C	C	C	C	C	C	C	C	C	C	C	C	C	C	C	C
S4_1912586	C/T	4	1912586	+	NA	NA	NA	NA	NA	NA	C	C	C	C	C	C	C	C	C	C	C	T	C	C	C	C	C	C	C	C	C	C	C	C	C	C	C	C	C	C	C	C	C	C	C	C	C	C	C
S4_1913403	C/T	4	1913403	+	NA	NA	NA	NA	NA	NA	C	C	C	C	C	C	C	C	C	C	C	C	C	C	C	C	C	C	C	N	C	C	C	C	C	C	C	C	C	C	C	C	C	C	C	C	C	N	C
S4_1916008	C/G	4	1916008	+	NA	NA	NA	NA	NA	NA	C	C	C	C	C	C	C	C	C	C	C	C	C	C	C	C	C	C	C	C	C	C	C	C	C	C	C	C	C	C	C	C	C	C	C	C	C	C	C
S4_1916022	G/T	4	1916022	+	NA	NA	NA	NA	NA	NA	G	G	G	G	G	G	G	G	G	G	G	G	T	G	G	G	G	G	G	G	G	G	G	T	G	G	G	G	G	G	G	G	G	G	G	G	G	G	G
S4_1916034	G/C	4	1916034	+	NA	NA	NA	NA	NA	NA	G	G	G	G	G	G	G	G	G	G	G	G	G	G	G	G	G	G	G	G	G	G	G	G	G	G	G	G	G	G	G	G	G	G	G	G	G	G	G
S4_1916155	C/T	4	1916155	+	NA	NA	NA	NA	NA	NA	C	C	C	C	C	C	C	C	C	C	C	C	C	T	T	T	T	C	C	C	C	C	C	C	C	C	T	C	C	C	T	C	C	C	T	C	C	C	T
S4_1916160	A/G	4	1916160	+	NA	NA	NA	NA	NA	NA	A	A	A	A	A	A	A	A	A	A	A	A	A	A	A	A	A	A	A	A	A	A	A	A	A	A	A	A	A	A	A	A	A	A	A	A	A	A	A
S4_1916163	T/C	4	1916163	+	NA	NA	NA	NA	NA	NA	T	T	T	T	T	T	T	T	T	T	T	T	T	T	T	T	T	T	T	T	T	T	T	T	T	T	T	T	T	T	T	T	T	T	T	T	T	T	T
S4_1916178	A/G	4	1916178	+	NA	NA	NA	NA	NA	NA	A	A	A	A	A	A	A	A	A	A	A	A	A	A	A	A	A	A	A	A	A	A	A	A	A	A	A	A	A	A	A	A	A	A	A	A	A	A	A
S4_1916183	C/G	4	1916183	+	NA	NA	NA	NA	NA	NA	C	C	C	C	C	C	C	C	C	C	C	C	C	C	C	C	C	C	C	C	C	C	C	C	C	C	C	C	C	C	C	C	C	C	C	C	C	C	C
S4_1916203	C/T	4	1916203	+	NA	NA	NA	NA	NA	NA	T	C	C	C	C	C	C	Y	C	C	C	C	C	C	C	C	C	C	C	C	C	C	C	C	C	C	C	C	C	C	C	C	C	C	C	C	C	C	C
S4_1916219	T/G	4	1916219	+	NA	NA	NA	NA	NA	NA	G	T	T	T	T	T	T	K	T	T	T	T	G	G	T	K	K	T	T	T	T	T	T	G	T	T	G	T	T	T	T	T	T	T	G	T	T	T	G
S4_1916228	T/G	4	1916228	+	NA	NA	NA	NA	NA	NA	T	T	T	T	T	T	T	T	T	T	T	T	T	T	T	T	T	T	T	T	T	T	T	T	T	T	T	T	T	T	T	T	T	T	T	T	T	T	T
S4_1916234	C/A	4	1916234	+	NA	NA	NA	NA	NA	NA	C	C	C	C	C	C	C	C	C	C	C	C	C	C	C	C	C	C	C	C	C	C	C	C	C	C	C	C	C	C	C	C	C	C	C	C	C	C	C
S4_1916249	T/A	4	1916249	+	NA	NA	NA	NA	NA	NA	T	T	T	T	T	T	T	T	T	T	T	T	T	T	T	T	T	T	T	T	T	T	T	T	T	T	T	T	T	T	T	T	T	T	T	T	T	T	T
S4_1916250	A/C	4	1916250	+	NA	NA	NA	NA	NA	NA	A	A	A	A	A	A	A	A	A	A	A	A	A	A	A	A	A	A	A	A	A	A	A	A	A	A	A	A	A	A	A	A	A	A	A	A	A	A	A
S4_1916259	T/G	4	1916259	+	NA	NA	NA	NA	NA	NA	G	T	T	T	T	T	T	K	T	T	T	T	T	T	T	T	T	T	T	T	T	T	T	T	T	T	T	T	T	T	T	T	T	T	T	T	T	T	T
S4_1916268	A/T	4	1916268	+	NA	NA	NA	NA	NA	NA	A	A	W	A	A	A	A	T	A	A	A	A	A	A	A	A	A	A	A	A	A	A	A	A	A	A	A	A	A	A	A	A	A	A	A	A	A	A	A
S4_1916278	G/T	4	1916278	+	NA	NA	NA	NA	NA	NA	G	G	G	G	G	G	G	G	G	G	G	G	G	G	G	G	G	G	G	G	G	G	G	G	G	G	G	G	G	G	G	G	G	G	G	G	G	G	G
S4_1916293	T/G	4	1916293	+	NA	NA	NA	NA	NA	NA	N	T	K	T	T	T	T	G	T	T	T	T	G	T	T	T	T	T	T	T	T	T	T	G	T	T	T	T	T	T	T	T	T	T	T	T	T	T	T
S4_1916302	G/C	4	1916302	+	NA	NA	NA	NA	NA	NA	G	G	G	G	G	G	G	G	G	G	G	G	G	G	G	G	G	G	G	G	G	G	G	G	G	G	G	G	G	G	G	G	G	G	G	G	G	G	G
S4_1916316	C/A	4	1916316	+	NA	NA	NA	NA	NA	NA	N	C	M	C	C	C	C	A	C	C	C	C	A	C	C	C	C	C	C	C	C	C	C	A	C	C	C	C	C	C	C	C	C	C	C	C	C	C	C
S4_1916317	T/A	4	1916317	+	NA	NA	NA	NA	NA	NA	T	T	T	T	T	T	T	T	T	T	T	T	A	T	T	T	T	T	T	T	T	T	T	A	T	T	T	T	T	T	T	T	T	T	T	T	T	T	T
S4_1916326	G/A	4	1916326	+	NA	NA	NA	NA	NA	NA	G	G	G	G	G	G	G	G	G	G	G	G	A	G	G	G	G	G	G	G	G	G	G	A	G	G	G	G	G	G	G	G	G	G	G	G	G	G	G
S4_1916539	G/A	4	1916539	+	NA	NA	NA	NA	NA	NA	G	G	G	G	G	A	G	G	G	G	G	G	G	A	A	A	A	G	G	G	G	G	G	G	G	G	A	G	G	G	R	G	G	G	A	G	G	N	A
S4_1916541	T/C	4	1916541	+	NA	NA	NA	NA	NA	NA	C	T	T	T	T	C	T	C	T	T	T	C	C	C	C	C	C	T	Y	C	T	T	T	C	T	T	C	T	T	Y	C	T	T	T	C	T	T	N	C
S4_1916544	C/T	4	1916544	+	NA	NA	NA	NA	NA	NA	T	C	C	C	C	T	C	T	C	C	C	T	T	T	T	T	T	C	Y	T	C	C	C	T	C	C	T	C	C	Y	T	C	C	C	T	C	C	N	T
S4_1916554	C/T	4	1916554	+	NA	NA	NA	NA	NA	NA	T	C	C	C	C	C	C	T	C	C	C	T	C	C	C	C	C	C	C	C	C	C	C	C	C	C	C	C	C	C	C	C	C	C	C	C	C	C	C
S4_1916560	C/T	4	1916560	+	NA	NA	NA	NA	NA	NA	C	C	C	C	C	C	C	C	C	C	C	C	C	C	C	C	C	C	C	C	C	C	C	C	C	C	C	C	C	C	C	C	C	C	C	C	C	C	C
S4_1916570	C/G	4	1916570	+	NA	NA	NA	NA	NA	NA	C	C	C	C	C	C	C	C	C	C	C	C	G	C	C	C	C	C	C	N	C	C	C	G	C	C	C	C	C	S	C	C	C	C	C	C	C	C	C
S4_1916572	G/T	4	1916572	+	NA	NA	NA	NA	NA	NA	T	G	G	G	G	G	G	T	G	G	G	G	G	G	G	G	G	G	G	G	G	G	G	G	G	G	G	G	G	G	G	G	G	G	G	G	G	G	G
S4_1916611	G/C	4	1916611	+	NA	NA	NA	NA	NA	NA	C	G	G	G	G	G	G	S	G	G	G	G	G	G	G	G	G	G	G	G	G	G	G	G	G	G	G	G	G	G	G	G	G	G	G	G	G	G	G
S4_1916655	C/A	4	1916655	+	NA	NA	NA	NA	NA	NA	C	M	C	C	C	A	C	C	C	C	C	C	C	A	A	A	A	C	C	C	C	C	C	C	C	C	A	C	C	C	A	C	C	C	A	C	C	A	A
S4_1917153	G/A	4	1917153	+	NA	NA	NA	NA	NA	NA	G	G	G	G	G	G	G	G	G	G	G	G	A	G	G	G	G	G	G	G	G	G	G	A	G	G	G	G	G	G	G	G	G	G	G	G	G	G	G
S4_1917159	T/C	4	1917159	+	NA	NA	NA	NA	NA	NA	T	T	T	T	T	C	T	T	T	T	T	T	T	C	C	C	C	T	T	T	T	T	T	T	T	T	C	T	T	T	C	T	T	T	C	T	T	N	C
S4_1917170	G/A	4	1917170	+	NA	NA	NA	NA	NA	NA	G	G	G	G	G	G	G	G	G	G	G	A	A	G	G	G	G	G	G	G	G	G	G	A	G	G	G	G	G	A	G	G	G	G	G	G	G	G	G
S4_1917195	A/T	4	1917195	+	NA	NA	NA	NA	NA	NA	A	A	A	A	A	A	A	A	A	A	A	A	A	A	A	A	A	A	A	A	A	A	A	A	A	A	A	A	A	A	A	A	A	A	A	A	A	A	A
S4_1917227	A/G	4	1917227	+	NA	NA	NA	NA	NA	NA	A	A	A	A	A	A	A	A	A	A	A	A	A	A	A	A	A	A	A	A	A	A	A	A	A	A	A	A	A	A	A	A	A	A	A	A	A	A	A
S4_1917240	C/A	4	1917240	+	NA	NA	NA	NA	NA	NA	C	C	C	C	C	C	C	C	C	C	C	C	A	C	C	C	C	C	C	C	C	C	C	A	C	C	C	C	C	C	C	C	C	C	C	C	C	C	C
S4_1917256	A/C	4	1917256	+	NA	NA	NA	NA	NA	NA	C	A	A	A	A	A	A	C	A	A	A	C	C	A	A	N	A	A	A	A	A	A	A	C	A	A	A	A	A	A	A	A	A	A	A	A	A	A	A
S4_1917327	G/A	4	1917327	+	NA	NA	NA	NA	NA	NA	G	G	G	G	G	G	G	G	G	G	G	G	A	G	G	G	N	G	G	N	G	G	G	A	G	G	G	G	G	N	G	G	G	G	G	G	G	G	G
S4_1917343	A/G	4	1917343	+	NA	NA	NA	NA	NA	NA	G	A	A	A	A	A	A	G	A	A	A	A	G	A	A	A	N	A	A	N	A	A	A	G	A	A	A	A	A	N	R	A	A	A	A	A	A	A	N
S4_1925782	C/T	4	1925782	+	NA	NA	NA	NA	NA	NA	C	C	C	Y	C	C	C	C	C	C	Y	C	C	C	C	C	C	C	C	C	C	C	C	C	C	C	C	C	C	C	C	C	C	C	C	C	C	C	C
S4_1925822	T/C	4	1925822	+	NA	NA	NA	NA	NA	NA	T	T	T	T	T	T	T	T	T	T	Y	T	T	T	T	T	T	T	T	T	T	T	T	T	T	T	T	T	T	T	T	T	T	T	T	T	T	T	T
S4_1937070	C/T	4	1937070	+	NA	NA	NA	NA	NA	NA	C	C	C	C	C	T	C	C	C	C	C	C	C	T	T	T	T	C	C	C	C	C	C	C	C	C	T	C	C	C	T	C	C	C	T	C	C	C	T
S4_1938454	A/C	4	1938454	+	NA	NA	NA	NA	NA	NA	A	A	A	A	A	A	A	A	A	A	A	A	A	A	A	A	A	A	A	A	A	A	A	A	A	C	A	A	A	N	A	A	A	A	A	A	A	A	A
S4_1938482	C/T	4	1938482	+	NA	NA	NA	NA	NA	NA	C	T	C	C	C	C	C	C	N	C	C	C	C	C	C	C	C	C	Y	C	C	C	C	C	C	T	C	C	C	N	C	C	C	C	C	C	C	C	C
S4_1938507	C/T	4	1938507	+	NA	NA	NA	NA	NA	NA	C	C	C	C	C	C	C	C	C	C	C	C	C	C	C	C	C	C	C	C	C	C	C	C	C	C	C	C	C	C	C	C	C	C	C	C	C	C	C
S4_1938633	C/T	4	1938633	+	NA	NA	NA	NA	NA	NA	C	C	C	C	C	C	C	C	C	C	C	C	C	C	C	C	C	C	C	C	C	C	C	C	C	C	C	C	C	C	C	C	C	C	C	C	C	C	C
S4_1938738	C/G	4	1938738	+	NA	NA	NA	NA	NA	NA	C	C	C	C	C	C	C	C	C	C	C	C	C	C	C	C	C	C	C	C	C	C	C	C	C	C	C	C	C	C	C	C	C	C	C	C	C	C	C
S4_1939543	A/T	4	1939543	+	NA	NA	NA	NA	NA	NA	A	A	T	A	N	A	T	W	A	T	T	A	A	A	A	A	A	A	T	A	T	T	T	A	T	A	A	T	T	A	A	T	N	T	A	T	T	A	A
S4_1939773	G/T	4	1939773	+	NA	NA	NA	NA	NA	NA	G	G	G	G	K	T	G	G	G	G	G	T	G	T	T	T	T	G	G	G	G	G	G	G	G	G	T	G	G	G	T	G	N	G	T	G	G	T	T
S4_1939776	C/T	4	1939776	+	NA	NA	NA	NA	NA	NA	C	C	C	C	C	C	C	C	C	C	C	C	C	C	C	C	C	C	C	C	C	C	C	C	C	C	C	C	C	C	C	C	C	C	C	C	C	C	C
S4_1940217	C/A	4	1940217	+	NA	NA	NA	NA	NA	NA	C	C	C	C	C	C	C	C	C	C	C	A	C	C	C	C	C	C	C	C	C	C	C	C	C	C	C	C	C	C	C	C	C	C	C	C	C	C	C
S4_1983597	T/A	4	1983597	+	NA	NA	NA	NA	NA	NA	W	A	T	A	T	T	T	W	T	T	T	T	A	T	T	T	T	A	T	T	W	T	T	A	T	T	T	T	T	T	T	T	W	T	T	T	T	A	T
S4_1983608	A/C	4	1983608	+	NA	NA	NA	NA	NA	NA	A	A	A	A	A	A	A	A	A	A	A	A	A	A	A	A	A	A	A	A	A	A	A	A	A	A	A	A	A	A	A	A	A	A	A	A	A	A	A
S4_1983633	G/C	4	1983633	+	NA	NA	NA	NA	NA	NA	G	G	C	G	G	G	G	S	G	G	G	G	G	G	G	G	G	G	G	G	S	G	G	G	G	G	G	G	G	G	G	G	G	G	G	G	G	G	G
S4_1986270	T/C	4	1986270	+	NA	NA	NA	NA	NA	NA	T	T	T	T	T	T	T	T	T	T	T	T	T	T	T	T	T	T	T	T	T	T	T	T	T	T	T	T	T	T	T	T	T	T	T	T	T	T	T
S4_1986273	C/G	4	1986273	+	NA	NA	NA	NA	NA	NA	C	C	C	C	C	C	C	C	C	C	C	C	C	C	C	C	C	C	C	C	C	C	C	C	C	C	C	C	C	C	C	C	C	C	C	C	C	C	C
S4_1986428	A/G	4	1986428	+	NA	NA	NA	NA	NA	NA	A	A	A	A	A	A	A	A	A	A	A	A	A	A	A	A	A	A	A	A	A	A	A	A	A	A	A	A	A	A	A	A	A	A	A	A	A	A	A
S4_1986587	T/G	4	1986587	+	NA	NA	NA	NA	NA	NA	G	T	T	G	T	T	T	T	N	T	T	G	G	T	T	T	T	T	T	T	T	T	T	G	T	T	T	T	T	T	T	K	G	T	T	T	T	T	T
S4_1986592	C/A	4	1986592	+	NA	NA	NA	NA	NA	NA	M	C	C	A	C	C	C	C	C	C	C	C	C	C	C	C	C	C	C	C	C	C	C	C	C	C	C	C	C	C	C	C	C	C	C	C	C	C	C
S4_1986674	T/C	4	1986674	+	NA	NA	NA	NA	NA	NA	T	T	Y	T	T	T	T	Y	T	T	T	C	C	T	T	T	T	T	T	T	T	T	T	Y	T	T	T	T	T	Y	T	T	Y	T	T	T	T	T	T
S4_1986872	T/C	4	1986872	+	NA	NA	NA	NA	NA	NA	Y	T	T	T	T	T	T	T	T	T	T	T	T	T	T	T	T	T	T	T	T	T	T	T	T	T	T	T	T	T	T	T	T	T	T	T	T	T	T
S4_1995154	G/A	4	1995154	+	NA	NA	NA	NA	NA	NA	G	G	G	G	G	G	G	G	G	G	G	G	G	G	G	G	G	G	G	G	G	G	G	G	G	G	G	G	G	G	G	G	G	G	G	G	G	G	G
S4_1995160	C/G	4	1995160	+	NA	NA	NA	NA	NA	NA	S	C	C	C	C	C	C	C	C	C	C	C	C	C	C	C	C	C	C	C	C	C	C	C	C	C	C	C	C	C	C	C	C	C	C	C	C	C	C
S4_1995200	G/C	4	1995200	+	NA	NA	NA	NA	NA	NA	S	G	C	C	G	G	C	G	G	C	G	G	G	G	G	G	G	G	G	G	G	C	G	G	C	G	G	C	C	G	G	G	S	C	G	G	G	G	G
S4_2027880	C/G	4	2027880	+	NA	NA	NA	NA	NA	NA	G	C	C	C	C	G	C	S	C	C	G	G	N	G	G	G	G	C	S	N	C	C	S	C	C	C	G	C	C	G	G	G	S	C	G	G	G	G	G
S4_2027883	C/A	4	2027883	+	NA	NA	NA	NA	NA	NA	C	C	C	C	C	C	C	C	C	C	C	C	C	C	C	C	C	C	C	C	C	C	C	C	C	C	C	C	C	C	C	C	C	C	C	C	C	C	C
S4_2027900	C/T	4	2027900	+	NA	NA	NA	NA	NA	NA	T	C	C	C	C	T	C	Y	C	C	T	T	N	T	T	T	T	C	Y	N	C	C	T	C	C	Y	T	C	C	T	T	T	Y	C	T	Y	T	T	T
S4_2027925	A/G	4	2027925	+	NA	NA	NA	NA	NA	NA	A	A	A	A	A	A	A	A	A	A	A	A	A	A	A	A	A	A	A	A	A	A	A	A	A	A	A	A	A	A	A	A	A	A	A	A	A	A	A
S4_2027934	G/T	4	2027934	+	NA	NA	NA	NA	NA	NA	G	G	G	G	G	G	G	G	G	G	G	G	G	G	G	G	G	G	G	G	G	G	G	G	G	G	G	G	G	N	G	G	G	G	G	G	G	G	G
S4_2027959	T/C	4	2027959	+	NA	NA	NA	NA	NA	NA	T	T	T	T	T	T	T	T	T	T	T	T	T	T	T	T	T	T	T	T	T	T	T	T	T	T	T	T	T	T	T	T	T	T	T	T	T	T	T
S4_2027987	G/C	4	2027987	+	NA	NA	NA	NA	NA	NA	S	G	G	G	G	S	G	C	S	G	C	G	G	C	C	C	C	G	G	G	G	G	G	G	G	G	C	G	G	C	C	S	G	G	C	C	S	C	C
S4_2028043	G/A	4	2028043	+	NA	NA	NA	NA	NA	NA	R	G	G	G	G	G	G	G	G	G	G	G	G	G	G	G	G	G	G	G	G	G	G	G	G	G	G	G	G	G	G	G	G	G	G	G	G	G	G
S4_2028066	C/G	4	2028066	+	NA	NA	NA	NA	NA	NA	C	C	C	C	C	C	C	C	C	C	C	C	C	C	C	C	C	C	C	C	C	C	S	C	C	C	C	C	C	C	C	C	C	C	C	C	C	C	C
S4_2028082	A/G	4	2028082	+	NA	NA	NA	NA	NA	NA	A	A	A	A	A	A	A	A	A	A	A	A	A	A	A	A	A	A	A	A	A	A	A	R	A	A	A	A	A	A	A	A	A	A	A	A	A	A	A
S4_2028095	C/G	4	2028095	+	NA	NA	NA	NA	NA	NA	C	C	C	C	C	G	C	G	C	C	G	C	C	G	G	G	G	C	C	C	C	C	C	C	C	C	G	C	C	G	G	G	S	C	G	S	G	G	G
S4_2028149	C/T	4	2028149	+	NA	NA	NA	NA	NA	NA	Y	C	C	C	C	C	C	C	C	C	C	C	C	C	C	C	C	C	C	C	C	C	C	C	C	C	C	C	C	C	C	C	C	C	C	C	C	C	C
S4_2028156	A/G	4	2028156	+	NA	NA	NA	NA	NA	NA	A	A	A	A	A	A	A	A	A	A	A	G	A	G	G	G	G	A	A	G	A	A	A	A	A	A	G	A	A	N	G	G	G	A	G	A	G	G	G
S4_2028157	T/C	4	2028157	+	NA	NA	NA	NA	NA	NA	T	T	T	T	T	T	T	T	T	T	T	C	T	C	C	C	C	T	T	N	T	T	T	T	T	T	C	T	T	N	C	C	C	T	C	T	C	C	C
S4_2028175	T/C	4	2028175	+	NA	NA	NA	NA	NA	NA	T	T	T	T	T	T	T	T	T	T	T	T	T	T	T	T	T	T	T	T	T	T	T	T	T	T	T	T	T	T	T	T	T	T	T	T	T	T	T
S4_2028212	G/A	4	2028212	+	NA	NA	NA	NA	NA	NA	G	G	G	G	G	G	G	G	G	G	G	G	G	G	G	G	G	G	G	G	G	G	A	G	G	G	G	G	G	G	G	N	G	G	G	G	G	G	G
S4_2028236	C/T	4	2028236	+	NA	NA	NA	NA	NA	NA	C	C	C	C	C	C	C	C	C	C	C	C	C	C	C	C	C	C	C	C	C	C	T	C	C	C	C	C	C	C	C	N	C	C	C	C	C	C	C
S4_2030918	A/G	4	2030918	+	NA	NA	NA	NA	NA	NA	G	A	A	A	A	A	A	A	A	A	A	A	A	A	A	A	A	A	A	A	R	A	A	A	A	A	A	A	A	A	A	A	R	A	A	A	A	A	A
S4_2030942	C/G	4	2030942	+	NA	NA	NA	NA	NA	NA	C	C	C	G	S	C	C	G	C	C	G	G	G	C	C	C	C	C	G	G	C	C	G	G	C	G	C	C	C	G	C	G	S	C	C	G	G	C	C
S4_2031016	G/A	4	2031016	+	NA	NA	NA	NA	NA	NA	G	G	G	G	G	G	G	G	G	G	G	G	G	G	G	G	G	G	G	G	G	G	G	G	G	G	G	G	G	G	G	G	G	G	A	G	G	G	G
S4_2034196	G/A	4	2034196	+	NA	NA	NA	NA	NA	NA	G	A	G	G	G	G	G	G	G	G	G	G	G	G	G	G	G	G	G	G	G	G	G	G	G	G	G	G	G	G	G	G	A	G	G	G	G	G	G
S4_2034214	T/A	4	2034214	+	NA	NA	NA	NA	NA	NA	T	A	T	T	T	T	T	T	T	T	T	T	T	T	T	T	T	T	T	T	T	T	T	T	T	T	T	T	T	T	T	T	T	T	T	T	T	T	T
S4_2034266	T/A	4	2034266	+	NA	NA	NA	NA	NA	NA	T	T	T	T	T	T	T	T	T	T	T	T	T	T	T	T	T	T	T	T	T	T	T	T	T	T	T	T	T	T	T	T	T	T	T	T	T	T	T
S4_2034413	T/C	4	2034413	+	NA	NA	NA	NA	NA	NA	T	T	T	T	T	T	T	T	T	T	T	T	T	T	T	T	T	T	T	T	T	T	T	T	T	T	T	T	T	T	T	T	T	T	C	T	T	T	T
S4_2034423	G/C	4	2034423	+	NA	NA	NA	NA	NA	NA	G	G	G	G	G	G	G	G	G	G	G	G	G	G	G	G	G	G	G	G	G	G	G	G	G	G	G	G	G	G	G	G	G	G	G	G	G	G	G
S4_2034426	T/C	4	2034426	+	NA	NA	NA	NA	NA	NA	T	T	T	T	T	T	T	T	T	T	T	T	T	T	T	T	T	T	T	T	T	T	T	T	T	T	T	T	T	T	T	T	T	T	T	T	T	T	T
S4_2034431	C/T	4	2034431	+	NA	NA	NA	NA	NA	NA	C	C	C	C	C	C	C	C	C	C	C	C	C	C	C	C	C	C	C	C	C	C	C	C	C	C	C	C	C	C	C	C	C	C	T	C	C	C	C
S4_2034502	A/G	4	2034502	+	NA	NA	NA	NA	NA	NA	A	A	A	A	A	A	A	A	A	A	A	G	A	A	A	A	A	A	A	A	A	A	A	A	A	A	A	A	A	A	A	A	A	A	A	A	A	A	A
S4_2034526	A/T	4	2034526	+	NA	NA	NA	NA	NA	NA	A	A	A	A	A	A	A	A	A	A	A	T	A	A	A	A	A	A	A	A	A	A	A	A	A	A	A	A	A	A	A	A	A	A	A	A	A	A	A
S4_2037580	T/C	4	2037580	+	NA	NA	NA	NA	NA	NA	T	T	T	T	T	Y	T	T	T	T	T	T	T	C	C	C	C	T	T	T	T	T	T	T	T	T	C	T	T	T	C	T	T	T	C	T	T	T	C
S4_2037611	A/G	4	2037611	+	NA	NA	NA	NA	NA	NA	G	A	A	A	A	A	A	A	A	A	A	A	A	A	A	A	A	A	A	A	A	A	A	A	A	A	A	A	A	A	A	A	A	A	A	A	A	A	A
S4_2045645	C/T	4	2045645	+	NA	NA	NA	NA	NA	NA	C	T	T	T	C	T	T	C	C	T	T	C	C	T	T	T	T	T	C	C	C	T	Y	C	T	C	T	T	T	C	T	T	C	T	T	T	T	Y	T
S4_2045657	G/C	4	2045657	+	NA	NA	NA	NA	NA	NA	C	G	G	G	C	G	G	G	C	G	G	C	C	G	G	G	G	G	C	C	C	G	S	C	G	G	G	G	G	C	G	G	G	G	G	G	G	G	G
S4_2046257	A/G	4	2046257	+	NA	NA	NA	NA	NA	NA	G	A	A	A	G	A	A	A	G	A	A	A	G	A	A	A	A	A	G	A	R	A	A	G	A	A	A	A	A	G	A	A	A	A	A	A	A	A	A
S4_2046263	A/G	4	2046263	+	NA	NA	NA	NA	NA	NA	G	A	A	A	G	A	A	A	G	A	A	G	G	A	A	A	A	A	G	A	R	A	A	G	A	A	A	A	A	R	A	A	A	A	A	A	A	A	A
S4_2046594	A/C	4	2046594	+	NA	NA	NA	NA	NA	NA	A	A	A	A	A	A	A	M	A	A	A	A	A	A	A	A	A	A	A	M	A	A	M	A	A	A	A	A	A	A	A	A	A	A	A	A	A	C	A
S4_2046599	G/C	4	2046599	+	NA	NA	NA	NA	NA	NA	C	G	G	G	C	G	G	S	C	G	G	C	G	G	G	G	G	G	S	C	G	G	S	G	G	G	G	G	G	G	G	G	G	G	G	G	G	C	G
S4_2046604	A/T	4	2046604	+	NA	NA	NA	NA	NA	NA	A	T	T	T	A	T	T	W	A	T	A	A	A	T	T	T	T	T	A	A	W	T	W	A	T	A	T	T	T	W	T	A	A	T	T	A	T	A	T
S4_2047821	G/T	4	2047821	+	NA	NA	NA	NA	NA	NA	G	G	G	G	G	G	G	G	G	G	G	G	G	G	G	G	G	G	G	G	G	G	G	K	G	G	G	G	G	G	G	G	G	G	G	G	G	G	G
S4_2047838	A/G	4	2047838	+	NA	NA	NA	NA	NA	NA	A	A	A	A	A	A	A	A	A	A	A	A	A	A	A	A	A	A	A	A	A	A	A	A	A	A	A	A	A	A	A	A	A	A	A	A	A	A	A
S4_2047874	T/C	4	2047874	+	NA	NA	NA	NA	NA	NA	T	T	T	T	T	T	T	T	T	T	T	T	T	T	T	T	T	T	T	T	T	T	T	T	T	T	T	T	T	T	T	T	T	T	T	T	T	T	T
S4_2047916	T/G	4	2047916	+	NA	NA	NA	NA	NA	NA	T	T	T	T	T	T	T	T	T	T	T	T	G	T	T	T	T	T	T	T	T	T	T	G	T	T	T	T	T	T	T	T	T	T	T	T	T	T	T
S4_2047918	T/G	4	2047918	+	NA	NA	NA	NA	NA	NA	G	T	T	T	T	T	T	T	T	T	T	T	G	T	T	T	T	T	T	T	T	T	T	G	T	T	T	T	T	G	T	T	T	T	T	T	T	T	T
S4_2047997	G/C	4	2047997	+	NA	NA	NA	NA	NA	NA	C	G	G	G	G	G	G	G	G	G	G	G	G	G	G	G	G	G	G	G	G	G	G	G	G	G	G	G	G	G	G	G	G	G	G	G	G	G	G
S4_2049354	T/C	4	2049354	+	NA	NA	NA	NA	NA	NA	T	T	T	T	T	T	T	T	T	T	T	T	T	T	T	T	T	T	T	T	T	T	T	T	T	T	T	T	T	T	T	T	T	T	T	T	T	T	T
S4_2049355	T/A	4	2049355	+	NA	NA	NA	NA	NA	NA	T	T	T	T	T	T	T	T	T	T	T	T	T	T	T	T	T	T	T	T	T	T	T	T	T	T	T	T	T	T	T	T	T	T	T	T	T	T	T
S4_2049368	G/A	4	2049368	+	NA	NA	NA	NA	NA	NA	G	G	G	G	G	G	G	G	G	G	G	G	G	G	G	G	G	G	G	G	G	G	G	G	G	G	G	G	G	G	G	G	G	G	G	G	G	G	G
S4_2049380	G/T	4	2049380	+	NA	NA	NA	NA	NA	NA	G	G	G	G	G	G	G	G	G	G	G	G	G	G	G	G	G	G	G	G	G	G	G	G	G	G	G	G	G	G	G	G	G	G	G	G	G	G	G
S4_2051071	C/T	4	2051071	+	NA	NA	NA	NA	NA	NA	C	C	C	C	C	C	C	C	C	C	C	C	C	C	C	C	C	C	C	C	C	C	C	C	C	C	C	C	C	C	C	C	C	C	C	C	C	C	C
S4_2051179	C/A	4	2051179	+	NA	NA	NA	NA	NA	NA	A	A	C	C	A	C	C	M	A	C	C	A	A	C	C	C	C	A	A	A	C	C	A	A	C	A	C	C	C	A	C	C	A	C	A	A	C	A	C
S4_2051266	C/T	4	2051266	+	NA	NA	NA	NA	NA	NA	C	T	C	C	T	C	C	C	N	C	C	T	C	C	C	C	C	T	Y	T	Y	C	Y	C	C	C	C	C	C	T	C	C	C	C	T	C	C	T	C
S4_2056941	C/G	4	2056941	+	NA	NA	NA	NA	NA	NA	C	C	C	C	C	C	C	C	C	C	C	C	C	C	C	C	C	C	C	C	C	C	C	C	C	C	C	C	C	C	C	C	C	C	C	C	C	C	C
S4_2056991	G/A	4	2056991	+	NA	NA	NA	NA	NA	NA	G	G	G	G	G	G	G	G	G	G	G	G	G	G	G	G	G	G	G	G	G	G	G	G	G	G	G	G	G	G	G	G	G	G	N	G	G	G	G
S4_2057028	G/C	4	2057028	+	NA	NA	NA	NA	NA	NA	G	G	G	G	G	G	G	G	G	G	G	G	G	G	G	G	G	G	G	G	G	G	G	G	G	G	G	G	G	G	G	G	G	G	G	G	G	G	G
S4_2057041	A/G	4	2057041	+	NA	NA	NA	NA	NA	NA	A	A	A	A	A	A	A	A	A	A	A	A	A	A	A	A	A	A	A	A	A	A	A	A	A	A	A	A	A	A	A	A	A	A	A	A	A	A	A
S4_2057042	G/C	4	2057042	+	NA	NA	NA	NA	NA	NA	G	G	N	G	G	G	G	G	G	G	G	G	G	G	G	G	G	G	G	G	G	G	G	G	G	G	G	G	G	G	G	G	G	G	N	G	G	G	G
S4_2066556	G/A	4	2066556	+	NA	NA	NA	NA	NA	NA	G	G	G	G	G	G	G	G	G	G	G	A	G	G	G	G	G	G	G	G	G	G	G	G	G	G	G	G	G	G	G	G	G	G	N	G	G	G	G
S4_2066931	A/G	4	2066931	+	NA	NA	NA	NA	NA	NA	A	A	A	A	A	A	A	A	A	A	A	A	A	A	A	A	A	A	A	A	A	A	A	A	A	A	A	A	A	G	A	A	A	A	A	A	A	A	A
S4_2066953	T/C	4	2066953	+	NA	NA	NA	NA	NA	NA	T	T	T	T	T	T	T	T	T	T	T	T	T	T	T	T	T	T	T	T	T	T	T	T	T	T	T	T	T	T	T	T	T	T	T	T	T	T	T
S4_2071287	A/T	4	2071287	+	NA	NA	NA	NA	NA	NA	T	A	A	A	A	A	A	T	A	A	A	T	A	T	T	T	T	A	A	A	W	A	T	A	A	A	T	A	A	A	T	A	A	A	T	A	A	T	T
S4_2072374	G/A	4	2072374	+	NA	NA	NA	NA	NA	NA	G	N	G	G	G	G	G	G	A	G	G	G	A	G	G	G	G	G	G	G	G	G	G	G	G	G	G	G	G	G	G	G	G	G	G	G	G	G	G
S4_2072436	T/G	4	2072436	+	NA	NA	NA	NA	NA	NA	T	T	T	T	T	T	T	T	T	T	T	T	T	T	T	T	T	T	T	T	T	T	T	T	T	T	T	T	T	T	T	T	T	T	T	T	T	T	T
S4_2072437	G/A	4	2072437	+	NA	NA	NA	NA	NA	NA	G	G	G	G	G	G	G	G	G	G	G	G	G	G	G	G	G	G	G	G	G	G	G	G	G	G	G	G	G	G	G	G	G	G	G	G	G	G	G
S4_2072445	G/A	4	2072445	+	NA	NA	NA	NA	NA	NA	A	A	R	G	G	G	G	G	A	G	G	G	A	A	A	A	A	G	G	G	R	G	G	A	G	G	A	G	G	G	A	G	G	G	G	G	G	A	A
S4_2072458	C/T	4	2072458	+	NA	NA	NA	NA	NA	NA	C	C	C	C	C	C	C	C	C	C	C	C	C	C	C	C	C	C	C	C	C	C	C	C	C	C	C	C	C	C	C	C	C	C	C	C	C	C	C
S4_2072461	C/T	4	2072461	+	NA	NA	NA	NA	NA	NA	C	C	C	C	C	C	C	C	C	C	C	C	C	C	C	C	C	C	C	C	C	C	C	C	C	C	C	C	C	C	C	C	C	C	C	C	C	C	C
S4_2072530	G/A	4	2072530	+	NA	NA	NA	NA	NA	NA	G	G	G	G	G	G	G	G	G	G	G	G	G	G	G	G	G	G	G	G	G	G	G	G	G	G	G	G	G	G	G	G	G	G	G	G	G	G	G
S4_2072533	G/C	4	2072533	+	NA	NA	NA	NA	NA	NA	G	G	G	G	G	G	G	G	G	G	G	G	G	G	G	G	G	G	G	G	G	G	G	G	G	G	G	G	G	G	G	G	G	G	G	G	G	G	G
S4_2072597	C/G	4	2072597	+	NA	NA	NA	NA	NA	NA	C	C	C	G	G	C	G	G	G	S	C	C	C	C	C	C	C	C	C	C	G	G	C	C	G	G	C	C	G	G	C	C	G	G	C	C	C	C	C
S4_2072619	C/G	4	2072619	+	NA	NA	NA	NA	NA	NA	C	C	C	G	G	C	G	G	G	S	C	C	C	C	C	C	C	G	C	C	G	G	C	C	G	G	C	C	G	G	C	C	G	G	C	C	C	C	C
S4_2072644	C/T	4	2072644	+	NA	NA	NA	NA	NA	NA	C	C	C	T	T	C	T	T	T	Y	C	C	C	C	C	C	C	C	C	C	T	T	C	C	T	T	C	C	T	T	C	C	T	T	C	C	C	C	C
S4_2072699	G/T	4	2072699	+	NA	NA	NA	NA	NA	NA	G	G	G	G	G	G	G	G	G	G	G	G	G	G	G	G	G	G	G	G	G	G	G	G	G	G	G	G	G	T	G	G	G	G	G	G	G	G	G
S4_2072700	G/A	4	2072700	+	NA	NA	NA	NA	NA	NA	G	G	G	G	G	G	G	G	G	G	G	G	G	G	G	G	G	G	G	G	G	G	G	G	G	G	G	G	G	A	G	G	G	G	G	G	G	G	G
S4_2072712	A/G	4	2072712	+	NA	NA	NA	NA	NA	NA	A	A	A	A	A	A	A	A	A	A	A	A	A	A	A	A	A	A	A	A	A	A	A	A	A	A	A	A	A	A	A	A	A	A	A	A	A	A	A
S4_2072733	C/A	4	2072733	+	NA	NA	NA	NA	NA	NA	C	C	C	A	A	C	A	M	C	C	C	A	C	C	C	C	C	C	C	C	A	A	C	C	A	A	C	C	A	C	C	C	A	A	C	C	M	C	C
S4_2072742	C/T	4	2072742	+	NA	NA	NA	NA	NA	NA	C	C	C	C	C	C	C	C	C	C	C	C	C	C	C	C	C	C	C	C	C	C	C	C	C	C	C	C	C	C	C	C	C	C	C	C	C	C	C
S4_2072757	G/T	4	2072757	+	NA	NA	NA	NA	NA	NA	G	G	G	G	G	G	G	G	G	G	T	G	G	G	G	G	G	G	G	G	G	G	G	G	G	G	G	K	G	G	G	T	G	G	T	G	K	G	G
S4_2072761	C/T	4	2072761	+	NA	NA	NA	NA	NA	NA	C	C	C	C	C	C	C	C	C	C	C	C	C	C	C	C	C	C	C	C	C	C	C	C	C	C	C	C	C	T	C	C	C	C	C	C	C	C	C
S4_2112282	A/G	4	2112282	+	NA	NA	NA	NA	NA	NA	A	A	A	A	A	A	A	A	A	A	A	G	A	A	A	A	A	A	A	A	A	A	A	G	A	A	A	A	A	A	A	A	A	A	A	A	A	A	A
S4_2112305	A/T	4	2112305	+	NA	NA	NA	NA	NA	NA	A	W	A	A	A	A	A	A	T	A	A	A	A	A	A	A	A	A	A	A	A	A	A	A	A	A	A	A	A	A	A	A	A	A	A	A	A	A	A
S4_2112318	G/A	4	2112318	+	NA	NA	NA	NA	NA	NA	G	G	G	G	G	G	G	G	G	G	G	G	G	G	G	G	G	G	G	G	G	G	G	G	G	G	G	G	G	G	G	G	G	G	G	G	G	G	G
S4_2112824	G/T	4	2112824	+	NA	NA	NA	NA	NA	NA	G	N	G	G	G	G	G	G	N	G	G	G	G	G	G	G	G	G	G	G	G	G	G	G	G	G	G	G	G	T	G	G	G	G	G	G	G	N	G
S4_2113708	G/A	4	2113708	+	NA	NA	NA	NA	NA	NA	G	G	G	G	G	G	G	G	G	G	G	G	G	G	G	G	G	G	G	G	G	G	G	G	G	G	G	G	G	G	G	G	G	G	G	G	G	G	G
S4_2113720	G/A	4	2113720	+	NA	NA	NA	NA	NA	NA	G	A	G	G	G	G	G	G	A	G	G	A	A	G	G	G	G	A	R	G	G	G	G	A	G	G	G	G	G	A	G	G	G	G	G	G	G	G	G
S4_2113891	T/C	4	2113891	+	NA	NA	NA	NA	NA	NA	T	T	T	T	T	T	T	T	T	T	T	T	T	T	T	T	T	T	T	T	T	T	T	T	T	T	T	T	T	T	T	T	T	T	T	T	T	T	T
S4_2113951	G/A	4	2113951	+	NA	NA	NA	NA	NA	NA	G	A	G	G	G	G	G	R	R	G	G	A	A	G	G	G	G	G	A	G	G	G	G	A	G	G	G	G	G	A	G	G	G	G	G	A	G	G	G
S4_2113987	G/A	4	2113987	+	NA	NA	NA	NA	NA	NA	G	G	G	G	G	G	G	G	G	G	G	G	G	G	G	G	G	G	G	G	G	G	G	G	G	G	G	G	G	G	G	G	G	G	G	G	G	G	G
S4_2114011	C/T	4	2114011	+	NA	NA	NA	NA	NA	NA	C	C	C	C	C	C	C	C	C	C	C	C	C	C	C	C	C	C	C	C	C	C	C	C	C	C	C	C	C	C	C	C	C	C	C	C	C	C	C
S4_2114134	T/A	4	2114134	+	NA	NA	NA	NA	NA	NA	T	T	T	T	T	T	T	T	T	T	T	T	T	T	T	T	T	T	T	T	T	T	T	T	T	T	T	T	T	T	T	T	T	T	T	T	T	T	T
S4_2115978	A/G	4	2115978	+	NA	NA	NA	NA	NA	NA	A	A	A	A	A	A	A	A	A	A	A	G	A	A	A	A	A	A	A	A	A	A	A	A	A	A	A	A	A	A	A	A	A	A	A	A	A	A	A
S4_2115982	G/A	4	2115982	+	NA	NA	NA	NA	NA	NA	G	G	G	G	G	G	G	G	G	G	G	A	G	G	G	G	G	G	G	G	G	G	G	G	G	G	G	G	G	G	G	G	G	G	G	G	G	G	G
S4_2117098	C/G	4	2117098	+	NA	NA	NA	NA	NA	NA	C	C	C	C	C	C	C	C	C	C	C	G	G	C	C	C	C	C	C	C	C	C	C	C	C	C	C	C	C	C	C	C	C	C	C	C	C	C	C
S4_2117120	A/C	4	2117120	+	NA	NA	NA	NA	NA	NA	A	A	A	A	A	A	A	A	A	A	A	C	C	A	A	A	A	A	A	A	A	A	A	A	A	A	A	A	A	A	A	A	A	A	A	A	A	A	A
S4_2117121	C/G	4	2117121	+	NA	NA	NA	NA	NA	NA	C	C	C	C	C	C	C	C	C	C	C	G	G	C	C	C	C	C	C	C	C	C	C	C	C	C	C	C	C	C	C	C	C	C	C	C	C	C	C
S4_2117133	G/A	4	2117133	+	NA	NA	NA	NA	NA	NA	G	G	G	G	G	G	G	G	G	G	G	A	A	G	G	G	G	G	G	G	G	G	G	G	G	G	G	G	G	G	G	G	G	G	G	G	G	G	G
S4_2229698	G/T	4	2229698	+	NA	NA	NA	NA	NA	NA	G	G	G	G	G	G	G	G	G	G	G	G	G	G	G	G	G	G	G	G	G	G	G	G	G	G	G	G	G	G	G	G	G	G	G	G	G	G	G
S4_2256722	C/T	4	2256722	+	NA	NA	NA	NA	NA	NA	C	C	C	C	C	C	C	C	C	C	C	C	C	C	C	C	C	C	C	C	C	C	C	C	C	C	C	C	C	C	C	C	C	C	C	C	C	C	C
S4_2264220	C/A	4	2264220	+	NA	NA	NA	NA	NA	NA	C	C	C	C	C	C	C	C	C	C	C	C	C	C	C	C	C	C	C	C	C	C	C	C	C	C	C	C	C	C	C	C	C	C	C	C	C	C	C
S4_2264223	G/A	4	2264223	+	NA	NA	NA	NA	NA	NA	G	G	G	G	G	G	G	G	G	G	G	G	G	G	G	G	G	G	G	G	G	G	G	G	G	G	G	G	G	G	G	G	G	G	G	G	G	G	G
S4_2264291	G/T	4	2264291	+	NA	NA	NA	NA	NA	NA	G	G	G	G	T	G	G	G	G	G	G	G	G	G	G	G	G	G	G	G	G	G	G	G	G	G	G	G	G	K	G	G	G	G	G	G	N	G	G
S4_2265368	C/T	4	2265368	+	NA	NA	NA	NA	NA	NA	C	C	Y	C	C	C	C	C	N	C	T	C	C	T	T	T	T	C	C	C	C	C	C	C	C	C	T	C	C	C	T	T	C	C	C	C	C	C	T
S4_2265436	A/G	4	2265436	+	NA	NA	NA	NA	NA	NA	A	A	A	A	A	A	A	A	A	A	A	A	A	A	A	A	A	A	A	A	A	A	A	A	A	A	A	A	A	A	A	R	A	A	A	A	A	A	A
S4_2271050	C/T	4	2271050	+	NA	NA	NA	NA	NA	NA	C	C	C	C	C	C	C	C	C	C	C	C	C	C	C	C	C	C	C	C	C	C	C	C	C	C	C	C	C	C	C	C	C	C	C	C	C	C	C
S4_2304848	C/A	4	2304848	+	NA	NA	NA	NA	NA	NA	C	C	C	C	C	M	C	C	C	C	C	C	C	C	C	C	C	C	C	C	C	C	C	A	C	C	C	C	C	C	C	C	C	C	C	C	C	C	C
S4_2304858	C/A	4	2304858	+	NA	NA	NA	NA	NA	NA	A	C	A	C	C	C	C	C	C	C	C	C	C	C	C	C	C	A	C	A	A	C	A	C	C	C	C	C	C	C	C	C	C	C	C	C	C	C	C
S4_2304910	T/C	4	2304910	+	NA	NA	NA	NA	NA	NA	C	T	C	T	T	T	T	T	T	T	T	T	T	T	T	T	T	C	T	T	Y	T	T	T	T	T	T	T	T	C	T	T	T	T	T	T	T	T	T
S4_2304959	A/G	4	2304959	+	NA	NA	NA	NA	NA	NA	G	A	R	A	A	A	A	A	A	A	A	A	A	A	A	A	A	G	A	G	A	A	G	N	A	A	A	A	A	R	A	A	A	A	A	A	A	A	A
S4_2329898	G/C	4	2329898	+	NA	NA	NA	NA	NA	NA	G	G	C	G	G	G	G	G	G	G	C	G	G	C	C	C	C	G	G	G	G	G	G	G	G	G	C	G	G	G	C	C	G	G	G	G	G	C	C
S4_2333053	G/T	4	2333053	+	NA	NA	NA	NA	NA	NA	G	G	G	G	G	G	G	G	G	G	G	G	G	G	G	G	G	G	G	G	G	G	G	G	G	G	G	G	G	G	G	G	G	G	G	G	G	G	G
S4_2333076	G/T	4	2333076	+	NA	NA	NA	NA	NA	NA	G	T	G	G	G	G	G	G	G	G	G	G	G	G	G	G	G	G	G	G	G	G	K	G	G	G	G	G	G	G	G	G	G	G	G	T	G	G	G
S4_2333080	G/A	4	2333080	+	NA	NA	NA	NA	NA	NA	G	A	G	G	G	G	G	G	G	G	G	G	G	G	G	G	G	G	G	G	G	G	R	G	G	G	G	G	G	G	G	G	G	G	G	A	G	G	G
S4_2381951	T/G	4	2381951	+	NA	NA	NA	NA	NA	NA	T	T	T	T	T	T	T	T	T	T	T	T	T	T	T	T	T	T	T	T	T	T	K	T	T	T	T	T	T	T	T	T	T	T	T	T	T	T	N
S4_2381954	G/T	4	2381954	+	NA	NA	NA	NA	NA	NA	G	G	G	G	G	G	G	G	G	G	G	G	G	G	G	G	G	G	G	G	G	G	K	G	G	G	G	G	G	G	G	G	G	G	G	G	G	G	N
S4_2381958	T/A	4	2381958	+	NA	NA	NA	NA	NA	NA	T	T	T	T	T	T	T	T	T	T	T	T	T	T	T	T	T	T	T	T	T	T	W	T	T	T	T	T	T	T	T	T	T	T	T	T	T	T	N
S4_2381967	C/G	4	2381967	+	NA	NA	NA	NA	NA	NA	C	C	C	C	G	C	C	C	C	C	C	S	C	C	C	C	C	C	C	C	C	C	C	C	C	C	C	C	C	C	C	C	C	C	C	C	C	C	C
S4_2381971	C/G	4	2381971	+	NA	NA	NA	NA	NA	NA	C	C	C	C	G	C	C	C	C	C	C	S	C	C	C	C	C	C	C	C	C	C	C	C	C	C	C	C	C	C	C	C	C	C	C	C	C	C	C
S4_2382125	T/G	4	2382125	+	NA	NA	NA	NA	NA	NA	T	T	T	T	T	T	T	T	T	T	T	T	T	T	T	T	T	T	T	T	T	T	T	T	T	T	T	T	T	T	T	T	T	T	T	T	T	T	T
S4_2382144	C/T	4	2382144	+	NA	NA	NA	NA	NA	NA	C	C	C	C	C	C	C	C	C	C	N	C	C	T	T	T	T	C	C	C	C	C	Y	C	C	C	T	C	C	C	T	C	C	C	C	C	C	T	T
S4_2382157	G/A	4	2382157	+	NA	NA	NA	NA	NA	NA	G	G	G	G	G	G	G	G	G	G	N	G	G	A	A	A	A	G	G	G	G	G	G	G	G	G	A	G	G	G	A	G	G	G	G	G	G	A	A
S4_2382590	G/T	4	2382590	+	NA	NA	NA	NA	NA	NA	G	G	G	G	G	G	G	G	G	G	G	G	G	G	G	G	G	G	G	G	G	G	G	G	G	G	G	G	G	G	G	G	G	G	G	G	G	G	G
S4_2382592	G/C	4	2382592	+	NA	NA	NA	NA	NA	NA	G	G	S	G	G	G	G	G	G	G	G	G	G	C	C	C	C	G	G	G	G	G	G	G	G	G	C	G	G	G	C	N	G	G	G	G	G	G	C
S4_2382594	A/G	4	2382594	+	NA	NA	NA	NA	NA	NA	A	A	A	A	A	A	A	A	A	A	A	A	A	A	A	A	A	A	A	A	A	A	A	A	A	A	A	A	A	A	A	A	A	A	A	A	A	A	A
S4_2382837	G/A	4	2382837	+	NA	NA	NA	NA	NA	NA	G	G	G	G	G	G	G	G	G	G	G	G	G	G	G	G	G	G	G	G	R	G	G	G	G	G	G	G	G	G	G	G	G	G	G	G	G	G	G
S4_2382863	G/T	4	2382863	+	NA	NA	NA	NA	NA	NA	G	G	G	G	G	G	G	G	G	G	G	G	G	G	G	G	G	G	G	G	G	G	G	G	G	G	G	G	G	G	G	G	G	G	T	G	G	G	G
S4_2382864	G/A	4	2382864	+	NA	NA	NA	NA	NA	NA	G	G	G	G	G	G	G	G	G	G	G	G	G	G	G	G	G	G	G	G	G	G	G	G	G	G	G	G	G	G	G	G	G	G	G	G	G	G	G
S4_2382937	G/C	4	2382937	+	NA	NA	NA	NA	NA	NA	C	G	G	G	G	G	G	G	G	G	C	G	G	C	C	C	C	C	G	G	G	G	G	G	G	G	C	G	G	G	C	C	G	G	G	G	G	C	C
S4_2385102	T/C	4	2385102	+	NA	NA	NA	NA	NA	NA	T	N	T	T	T	T	T	T	T	T	N	T	T	T	T	T	T	T	T	T	T	T	T	T	T	T	T	N	T	Y	T	T	T	T	T	N	N	N	T
S4_2385105	C/T	4	2385105	+	NA	NA	NA	NA	NA	NA	C	N	T	N	Y	C	T	C	T	N	N	C	C	Y	T	T	T	C	C	C	C	T	C	C	T	C	Y	N	C	Y	N	N	N	C	T	N	N	N	T
S4_2385124	C/A	4	2385124	+	NA	NA	NA	NA	NA	NA	C	N	C	C	C	C	C	C	C	C	N	C	C	C	C	C	C	C	C	C	C	C	C	C	C	C	C	N	C	C	C	C	N	C	C	C	N	N	C
S4_2388116	G/C	4	2388116	+	NA	NA	NA	NA	NA	NA	G	G	G	G	G	G	G	G	G	G	G	G	G	G	G	G	G	G	G	G	G	G	G	G	G	G	G	G	G	G	G	G	G	G	G	G	G	G	G
S4_2399228	G/T	4	2399228	+	NA	NA	NA	NA	NA	NA	G	G	G	G	G	G	G	G	G	G	G	G	G	T	T	G	T	G	G	G	G	G	G	G	G	G	T	G	G	G	T	G	N	G	G	G	G	N	K
S4_2399233	T/C	4	2399233	+	NA	NA	NA	NA	NA	NA	T	C	C	T	C	C	N	N	C	N	C	T	C	T	T	T	T	C	Y	C	N	N	C	C	T	C	T	N	N	T	T	T	N	N	T	C	N	N	Y
S4_2399256	G/A	4	2399256	+	NA	NA	NA	NA	NA	NA	G	A	G	G	G	G	G	G	G	G	G	G	A	G	G	G	G	R	G	R	G	G	G	G	G	R	G	G	G	G	G	G	G	G	G	G	G	G	G
S4_2399320	G/T	4	2399320	+	NA	NA	NA	NA	NA	NA	G	G	G	G	G	G	G	G	G	G	G	G	G	G	G	G	G	G	G	G	G	G	G	G	G	G	G	G	G	G	G	G	G	G	G	G	G	G	G
S4_2399341	T/G	4	2399341	+	NA	NA	NA	NA	NA	NA	T	T	T	T	T	K	T	T	N	T	T	T	T	T	T	T	T	T	T	T	T	T	K	T	T	T	T	T	T	T	T	T	T	T	T	T	T	T	T
S4_2399343	A/G	4	2399343	+	NA	NA	NA	NA	NA	NA	A	A	A	A	A	A	A	A	A	A	A	A	A	A	A	A	A	A	A	A	A	A	A	A	A	A	A	A	A	A	A	A	A	A	A	A	A	A	A
S4_2399385	A/G	4	2399385	+	NA	NA	NA	NA	NA	NA	A	G	A	A	A	A	A	A	A	A	A	A	G	A	A	A	A	G	A	R	A	A	A	A	A	G	A	A	A	A	A	A	A	A	A	A	A	A	A
S4_2399479	C/T	4	2399479	+	NA	NA	NA	NA	NA	NA	C	C	C	C	C	C	C	C	C	C	C	C	C	C	C	C	C	C	C	C	C	C	C	C	C	C	C	C	C	C	C	C	C	C	C	C	C	C	C
S4_2399487	T/C	4	2399487	+	NA	NA	NA	NA	NA	NA	T	T	T	T	T	T	T	Y	T	T	T	T	C	T	T	T	T	T	T	T	T	T	T	N	T	T	T	T	T	T	T	T	T	T	T	T	C	T	T
S4_2399494	T/C	4	2399494	+	NA	NA	NA	NA	NA	NA	T	T	T	T	T	T	T	Y	T	T	T	T	C	T	T	T	T	T	T	T	T	T	T	N	T	T	T	T	T	T	T	T	T	T	T	T	C	T	T
S4_2399540	C/T	4	2399540	+	NA	NA	NA	NA	NA	NA	C	C	C	C	C	C	C	C	Y	C	C	C	C	C	C	C	C	C	C	C	C	C	C	C	C	C	C	C	C	C	C	C	C	C	C	C	C	C	C
S4_2408031	G/A	4	2408031	+	NA	NA	NA	NA	NA	NA	G	A	N	G	G	G	G	G	G	G	N	G	G	A	A	A	A	A	G	G	G	G	G	G	G	G	A	G	G	G	A	N	G	G	G	G	G	A	A
S4_2408120	T/C	4	2408120	+	NA	NA	NA	NA	NA	NA	T	T	T	T	T	T	T	T	T	T	N	T	T	T	T	T	T	T	T	T	T	T	T	T	T	T	T	N	T	C	T	T	N	T	T	T	T	T	T
S4_2409467	G/A	4	2409467	+	NA	NA	NA	NA	NA	NA	G	G	G	G	G	G	G	G	N	G	G	G	G	G	G	G	G	G	A	G	G	G	G	G	G	G	G	G	G	G	G	G	G	G	G	G	G	G	G
S4_2409519	C/T	4	2409519	+	NA	NA	NA	NA	NA	NA	C	C	C	C	C	C	C	T	C	C	C	C	C	C	C	C	C	C	C	C	Y	C	C	Y	C	C	C	C	C	C	C	C	C	C	C	C	C	C	C
S4_2409520	T/A	4	2409520	+	NA	NA	NA	NA	NA	NA	T	T	T	T	T	T	T	A	T	T	T	T	T	T	T	T	T	T	T	T	W	T	T	W	T	T	T	T	T	T	T	T	T	T	T	T	T	T	T
S4_2409543	G/A	4	2409543	+	NA	NA	NA	NA	NA	NA	G	G	G	G	G	G	G	G	G	G	G	G	G	G	G	G	G	G	G	G	G	G	G	G	G	G	G	G	G	G	G	G	G	G	A	G	G	G	G
S4_2409577	T/C	4	2409577	+	NA	NA	NA	NA	NA	NA	T	T	T	C	Y	C	C	T	C	C	T	C	T	T	T	T	T	T	T	T	T	C	T	T	C	T	T	T	C	T	T	T	C	C	T	C	C	T	T
S4_2409611	A/G	4	2409611	+	NA	NA	NA	NA	NA	NA	G	G	G	A	A	A	A	A	A	A	G	A	A	G	G	G	G	G	A	G	A	A	A	G	A	G	G	G	A	G	G	G	A	A	A	A	A	A	G
S4_2409643	T/C	4	2409643	+	NA	NA	NA	NA	NA	NA	T	T	T	C	T	T	C	C	C	T	T	T	T	T	T	T	T	T	Y	T	C	C	Y	T	C	T	T	Y	C	T	T	T	C	C	T	C	C	Y	T
S4_2409698	G/C	4	2409698	+	NA	NA	NA	NA	NA	NA	C	C	G	G	G	G	G	S	G	G	C	G	G	C	C	C	C	C	G	C	G	G	G	C	G	S	C	S	G	N	C	G	G	G	G	G	G	N	C
S4_2409759	G/C	4	2409759	+	NA	NA	NA	NA	NA	NA	C	C	C	G	G	G	G	G	G	G	C	G	G	C	C	C	C	C	G	C	G	G	G	C	G	C	C	G	G	C	C	N	G	G	C	G	G	C	C
S4_2409764	T/C	4	2409764	+	NA	NA	NA	NA	NA	NA	T	T	T	T	T	T	T	T	T	Y	T	T	T	T	T	T	T	T	T	T	T	T	T	T	T	T	T	T	T	T	T	T	T	T	T	T	T	T	T
S4_2409779	T/C	4	2409779	+	NA	NA	NA	NA	NA	NA	T	T	T	T	T	T	T	T	T	Y	T	T	T	T	T	T	T	T	T	T	T	T	T	T	T	T	T	T	T	T	T	T	T	T	T	T	T	T	T
S4_2409876	A/G	4	2409876	+	NA	NA	NA	NA	NA	NA	A	A	A	A	A	A	A	A	A	A	A	A	G	A	A	A	A	A	A	A	A	A	A	A	A	A	A	A	A	A	A	A	A	A	A	A	A	A	A
S4_2409989	C/T	4	2409989	+	NA	NA	NA	NA	NA	NA	C	C	C	T	C	T	T	T	T	T	C	C	T	C	C	C	C	C	T	Y	C	T	T	T	T	Y	C	T	T	T	C	C	T	T	C	C	T	C	C
S4_2410224	C/T	4	2410224	+	NA	NA	NA	NA	NA	NA	C	C	C	C	C	C	C	C	C	C	C	C	T	C	C	C	C	C	C	C	C	C	C	C	C	C	C	C	C	C	C	C	C	C	C	C	C	C	C
S4_2410229	G/A	4	2410229	+	NA	NA	NA	NA	NA	NA	A	A	A	G	G	G	G	G	G	G	A	G	A	A	A	A	A	R	G	R	R	G	G	R	G	A	A	G	G	G	A	N	G	G	A	G	G	G	A
S4_2410239	C/A	4	2410239	+	NA	NA	NA	NA	NA	NA	A	A	A	C	C	C	C	C	C	C	A	C	A	A	A	A	A	M	C	M	M	C	C	M	C	A	A	C	C	C	A	N	C	C	A	C	C	C	A
S4_2411219	T/C	4	2411219	+	NA	NA	NA	NA	NA	NA	C	C	C	T	T	T	T	T	T	T	C	T	C	C	C	C	C	C	T	C	T	T	T	Y	T	C	C	T	T	T	C	C	T	T	C	N	T	C	C
S4_2411220	G/A	4	2411220	+	NA	NA	NA	NA	NA	NA	A	R	A	G	G	G	G	G	G	G	A	G	A	A	A	A	A	A	G	A	G	G	G	R	G	R	A	G	G	G	A	A	G	G	A	N	G	R	A
S4_2411236	C/G	4	2411236	+	NA	NA	NA	NA	NA	NA	G	S	G	C	C	C	C	C	C	C	G	C	G	G	G	G	G	G	C	G	C	C	C	S	C	S	G	C	C	C	G	G	C	C	G	C	C	C	G
S4_2411259	C/G	4	2411259	+	NA	NA	NA	NA	NA	NA	C	C	C	C	C	C	C	C	C	C	C	C	C	C	C	C	C	C	C	C	C	C	C	C	C	C	C	S	C	G	C	C	C	C	C	C	C	C	C
S4_2411315	C/G	4	2411315	+	NA	NA	NA	NA	NA	NA	C	C	C	C	C	C	C	C	C	C	C	C	C	C	C	C	C	C	C	C	C	C	C	C	C	C	C	C	C	C	C	C	C	C	C	C	C	C	C
S4_2411355	C/G	4	2411355	+	NA	NA	NA	NA	NA	NA	C	G	C	C	C	C	C	C	C	C	C	C	C	C	C	C	C	G	C	S	C	C	C	C	C	S	C	C	C	C	C	C	C	C	C	C	C	C	C
S4_2411391	C/T	4	2411391	+	NA	NA	NA	NA	NA	NA	T	C	T	C	C	C	C	C	C	C	T	C	C	T	T	T	T	C	C	C	C	C	C	C	C	C	T	C	C	C	T	T	C	C	T	C	C	C	T
S4_2422050	C/T	4	2422050	+	NA	NA	NA	NA	NA	NA	C	C	C	C	C	C	C	C	C	C	C	C	C	C	C	C	C	C	C	C	C	C	C	C	C	C	C	C	C	C	C	C	C	C	C	C	C	C	C
S4_2422276	T/C	4	2422276	+	NA	NA	NA	NA	NA	NA	C	T	C	T	T	T	T	T	T	T	C	T	T	C	C	C	C	T	T	T	T	T	C	T	T	T	C	T	T	T	C	C	T	T	C	T	T	C	C
S4_2422319	T/C	4	2422319	+	NA	NA	NA	NA	NA	NA	C	T	C	T	C	T	T	T	T	T	C	T	T	C	C	C	C	T	T	T	T	T	C	T	T	T	C	T	T	C	C	C	T	T	C	N	T	T	C
S4_2424804	G/A	4	2424804	+	NA	NA	NA	NA	NA	NA	G	G	G	G	G	G	G	R	G	G	G	G	G	G	G	G	G	G	G	G	G	G	G	G	G	G	G	G	G	G	G	G	G	G	G	G	G	G	G
S4_2424816	C/T	4	2424816	+	NA	NA	NA	NA	NA	NA	C	C	C	C	C	C	C	C	C	C	C	C	C	C	C	C	C	C	C	C	C	C	C	C	C	C	C	C	C	C	C	C	C	C	C	C	C	C	C
S4_2425483	A/G	4	2425483	+	NA	NA	NA	NA	NA	NA	G	A	G	A	G	A	A	A	N	A	G	A	G	G	G	G	G	G	A	A	A	A	G	G	A	A	G	R	A	A	G	N	A	A	G	A	A	G	G
S4_2425495	C/T	4	2425495	+	NA	NA	NA	NA	NA	NA	T	C	T	C	T	C	C	C	C	C	T	C	T	T	T	T	T	T	C	C	C	C	T	T	C	C	T	Y	C	C	T	N	C	C	T	C	C	T	T
S4_2435264	C/T	4	2435264	+	NA	NA	NA	NA	NA	NA	C	C	C	C	C	C	T	C	C	Y	N	C	C	C	C	C	C	C	C	C	C	Y	C	C	T	T	C	C	T	C	C	C	N	T	C	C	C	T	C
S4_2435275	G/A	4	2435275	+	NA	NA	NA	NA	NA	NA	G	G	G	G	G	G	G	G	G	G	G	G	G	G	G	G	G	G	G	G	G	G	G	G	G	G	G	G	G	G	G	G	G	G	G	G	G	G	G
S4_2435339	C/A	4	2435339	+	NA	NA	NA	NA	NA	NA	C	C	C	C	C	A	C	C	C	C	C	C	C	C	C	C	C	C	C	C	C	C	C	C	C	C	C	C	C	C	C	C	C	C	C	C	C	C	C
S4_2435370	G/A	4	2435370	+	NA	NA	NA	NA	NA	NA	G	G	G	G	G	A	A	A	G	R	G	G	G	G	G	G	G	G	G	G	G	A	G	G	A	A	G	G	A	A	G	G	A	N	G	G	G	G	G
S4_2435401	C/A	4	2435401	+	NA	NA	NA	NA	NA	NA	C	A	C	C	C	A	A	A	C	M	C	C	C	C	C	C	C	C	C	C	C	A	C	C	A	A	C	C	A	A	C	C	A	A	C	A	M	C	C
S4_2435423	C/G	4	2435423	+	NA	NA	NA	NA	NA	NA	C	C	C	C	C	C	C	S	C	C	C	C	C	C	C	C	C	C	C	C	C	C	C	C	C	C	C	C	C	C	C	C	C	C	C	C	C	N	C
S4_2435535	A/G	4	2435535	+	NA	NA	NA	NA	NA	NA	A	A	A	A	A	A	A	A	A	A	A	A	A	A	A	A	A	A	A	A	A	A	A	A	A	A	A	A	A	A	A	A	A	A	A	A	A	A	A
S4_2435737	C/G	4	2435737	+	NA	NA	NA	NA	NA	NA	C	C	C	C	C	C	C	C	C	C	C	C	C	C	C	C	C	C	C	C	C	C	C	C	C	C	C	C	C	C	C	C	C	C	C	C	C	C	C
S4_2435743	G/A	4	2435743	+	NA	NA	NA	NA	NA	NA	G	G	G	G	G	R	G	G	G	G	G	G	G	G	G	G	G	G	G	G	R	G	G	G	G	G	G	G	G	A	G	G	G	G	G	G	G	A	G
S4_2435790	T/A	4	2435790	+	NA	NA	NA	NA	NA	NA	T	T	T	T	T	N	T	A	T	T	T	T	T	T	T	T	T	T	T	T	W	T	T	T	T	T	T	T	T	A	T	T	T	T	T	T	T	T	T
S4_2436333	T/C	4	2436333	+	NA	NA	NA	NA	NA	NA	T	T	T	T	T	T	T	T	T	T	T	T	T	T	T	T	T	T	T	T	T	T	T	T	T	T	T	T	T	T	T	T	T	T	T	T	T	T	T
S4_2436394	C/G	4	2436394	+	NA	NA	NA	NA	NA	NA	C	C	C	C	S	C	C	C	S	C	S	C	C	C	C	C	C	S	C	C	C	C	C	C	C	C	S	C	C	C	C	C	C	C	C	C	S	C	C
S4_2472099	C/T	4	2472099	+	NA	NA	NA	NA	NA	NA	C	C	C	C	C	C	C	C	C	C	C	C	C	C	C	C	C	C	C	C	C	C	C	C	C	C	C	C	C	N	C	C	C	C	C	C	C	C	C
S4_2472100	A/G	4	2472100	+	NA	NA	NA	NA	NA	NA	A	A	A	G	A	A	A	A	A	A	A	A	A	A	A	A	A	A	A	A	A	A	A	A	A	A	A	A	A	N	A	A	A	A	A	A	A	A	A
S4_2472111	G/A	4	2472111	+	NA	NA	NA	NA	NA	NA	G	G	G	A	G	G	G	G	G	G	G	G	G	G	G	G	G	G	G	G	G	G	G	G	G	G	G	G	G	G	G	G	G	G	G	G	G	G	G
S4_2472167	C/T	4	2472167	+	NA	NA	NA	NA	NA	NA	C	C	C	C	C	C	C	C	C	C	C	C	C	C	C	C	C	C	C	C	Y	C	T	C	C	C	C	C	C	C	C	C	C	C	C	C	C	C	C
S4_2472190	G/C	4	2472190	+	NA	NA	NA	NA	NA	NA	G	G	G	G	G	G	G	G	G	G	G	G	G	G	G	G	G	G	G	G	S	G	C	G	G	G	G	G	G	G	G	G	G	G	G	G	G	G	G
S4_2481309	G/A	4	2481309	+	NA	NA	NA	NA	NA	NA	G	G	G	G	G	G	G	G	G	G	G	G	G	G	G	G	G	G	G	G	G	G	G	G	G	G	G	G	G	G	G	G	G	G	G	G	G	G	G
S4_2482600	C/T	4	2482600	+	NA	NA	NA	NA	NA	NA	C	C	C	C	C	C	C	C	C	C	C	T	C	C	C	C	C	C	C	C	C	C	C	C	C	C	C	C	C	C	C	C	C	C	C	C	C	C	C
S4_2482633	C/T	4	2482633	+	NA	NA	NA	NA	NA	NA	C	C	C	C	C	C	C	C	C	C	C	C	C	C	C	C	C	C	C	C	C	C	C	C	C	C	C	C	C	C	C	C	C	C	C	C	C	C	C
S4_2483791	G/C	4	2483791	+	NA	NA	NA	NA	NA	NA	G	G	G	G	G	S	G	G	G	G	G	C	G	G	G	G	G	G	G	G	G	G	G	G	G	G	G	G	G	C	G	G	G	G	C	G	G	G	G
S4_2483800	C/T	4	2483800	+	NA	NA	NA	NA	NA	NA	C	C	C	C	C	C	C	C	C	C	C	C	C	C	C	C	C	C	C	C	C	C	C	C	C	C	C	C	C	C	C	C	C	C	C	C	C	C	C
S4_2483815	G/C	4	2483815	+	NA	NA	NA	NA	NA	NA	G	G	G	G	G	G	G	G	G	G	G	G	G	G	G	G	G	G	G	G	G	G	G	G	G	G	G	G	G	G	G	G	G	G	G	G	G	G	G
S4_2483833	A/G	4	2483833	+	NA	NA	NA	NA	NA	NA	A	A	A	A	A	A	A	A	A	A	A	A	A	A	A	A	A	A	A	A	A	A	A	A	A	A	A	A	A	A	A	A	A	A	A	A	A	A	A
S4_2483957	G/A	4	2483957	+	NA	NA	NA	NA	NA	NA	G	G	G	G	G	A	G	G	N	G	G	A	G	G	G	G	G	G	G	G	G	G	A	G	G	G	G	G	G	A	G	G	G	G	A	G	G	G	G
S4_2484201	C/T	4	2484201	+	NA	NA	NA	NA	NA	NA	C	C	C	C	C	C	C	C	C	C	C	C	C	Y	C	Y	C	C	C	C	C	C	C	C	Y	C	C	C	C	C	Y	C	C	C	Y	C	C	C	Y
S4_2484210	C/T	4	2484210	+	NA	NA	NA	NA	NA	NA	C	C	C	C	C	C	C	C	C	C	C	C	C	Y	C	Y	C	C	C	C	C	C	C	C	Y	C	C	C	C	C	Y	C	C	C	Y	C	C	C	Y
S4_2484343	C/T	4	2484343	+	NA	NA	NA	NA	NA	NA	C	C	C	C	C	C	C	C	C	C	C	C	C	C	C	C	C	C	C	C	C	C	C	C	C	C	C	C	C	C	C	C	C	C	C	C	C	C	C
S4_2484460	T/C	4	2484460	+	NA	NA	NA	NA	NA	NA	T	T	T	T	T	T	T	T	T	C	T	T	T	C	C	C	C	T	T	C	T	T	C	T	T	C	C	Y	T	T	C	T	T	T	N	T	T	T	C
S4_2487140	C/T	4	2487140	+	NA	NA	NA	NA	NA	NA	C	C	C	T	C	C	C	C	N	T	C	C	C	T	T	T	T	C	C	C	C	C	C	C	N	C	T	C	C	C	T	C	T	N	C	C	T	C	N
S4_2487193	C/G	4	2487193	+	NA	NA	NA	NA	NA	NA	G	C	C	G	C	C	C	C	N	G	C	C	C	G	G	G	G	C	C	C	C	N	C	C	N	C	G	G	N	C	G	C	G	N	C	C	G	C	C
S4_2487202	C/G	4	2487202	+	NA	NA	NA	NA	NA	NA	C	C	C	C	C	C	C	C	N	C	C	C	C	C	C	C	C	C	C	C	C	C	C	C	C	C	C	C	C	C	C	C	C	C	C	C	C	C	C
S4_2487505	T/C	4	2487505	+	NA	NA	NA	NA	NA	NA	T	C	C	Y	T	T	Y	T	T	Y	T	T	C	C	C	C	C	T	T	T	C	T	T	T	T	T	C	T	T	T	Y	T	T	T	T	T	T	T	T
S4_2487513	T/C	4	2487513	+	NA	NA	NA	NA	NA	NA	C	T	T	T	T	T	T	T	T	T	T	T	T	T	T	T	T	T	T	T	T	T	T	T	T	T	T	T	T	T	T	T	T	T	T	T	T	Y	T
S4_2488289	G/A	4	2488289	+	NA	NA	NA	NA	NA	NA	A	G	A	G	A	A	G	G	A	G	A	G	G	G	G	G	G	G	R	A	G	G	A	G	G	A	G	R	G	A	G	A	A	G	A	G	A	A	A
S4_2488290	T/C	4	2488290	+	NA	NA	NA	NA	NA	NA	C	T	T	T	C	C	T	T	C	T	C	T	T	T	T	T	T	T	Y	C	T	T	C	T	T	C	T	T	T	C	T	C	T	T	C	T	T	C	C
S4_2488300	G/T	4	2488300	+	NA	NA	NA	NA	NA	NA	G	G	G	G	G	G	G	G	G	G	G	G	G	G	G	G	G	G	G	G	G	G	G	G	G	G	G	G	G	G	G	G	G	G	G	G	G	G	G
S4_2511829	C/G	4	2511829	+	NA	NA	NA	NA	NA	NA	C	C	C	C	C	C	C	C	C	C	C	C	C	C	C	C	C	C	C	C	C	C	C	C	C	C	C	C	C	C	C	C	C	C	C	C	C	C	C
S4_2511867	C/A	4	2511867	+	NA	NA	NA	NA	NA	NA	A	C	C	C	A	N	C	C	N	C	C	C	C	C	C	C	C	C	M	M	C	C	A	C	C	M	C	C	C	A	C	C	A	C	A	C	C	C	C
S4_2511872	G/T	4	2511872	+	NA	NA	NA	NA	NA	NA	T	G	G	G	T	N	G	K	N	G	G	T	T	G	G	G	G	G	K	T	G	G	T	K	G	K	G	G	G	T	G	G	T	G	T	G	G	T	T
S4_2511887	C/G	4	2511887	+	NA	NA	NA	NA	NA	NA	C	G	C	C	C	C	C	S	C	C	N	G	G	C	C	C	C	C	C	C	C	C	C	C	C	C	C	C	C	C	C	C	C	C	C	C	N	C	C
S4_2511969	A/G	4	2511969	+	NA	NA	NA	NA	NA	NA	A	A	A	A	A	A	A	A	N	A	A	A	A	A	A	A	A	N	A	A	A	A	A	A	A	A	A	A	A	A	A	A	A	A	A	A	A	A	A
S4_2512034	T/A	4	2512034	+	NA	NA	NA	NA	NA	NA	T	T	T	T	T	A	T	T	N	T	A	T	T	T	T	T	T	T	T	A	T	T	A	T	T	A	T	T	T	T	T	A	T	T	T	T	A	T	T
S4_2512053	G/C	4	2512053	+	NA	NA	NA	NA	NA	NA	G	C	C	G	G	C	G	C	N	G	C	C	G	G	G	G	G	G	G	C	G	G	C	G	G	C	G	G	G	G	G	C	G	G	G	G	C	G	G
S4_2512055	G/C	4	2512055	+	NA	NA	NA	NA	NA	NA	G	C	C	G	G	C	G	C	G	G	C	C	G	G	G	G	G	G	G	N	G	G	C	G	G	C	G	G	G	G	G	C	G	G	G	G	C	G	G
S4_2512084	C/G	4	2512084	+	NA	NA	NA	NA	NA	NA	S	C	C	C	C	C	C	C	C	C	C	S	C	C	C	C	C	G	C	C	C	C	C	C	C	C	C	C	C	G	C	C	C	C	N	C	C	C	C
S4_2512086	C/A	4	2512086	+	NA	NA	NA	NA	NA	NA	C	C	C	C	C	C	C	C	C	C	C	C	C	C	C	C	C	C	C	C	C	C	C	C	C	C	C	C	C	C	C	C	C	C	C	C	C	C	C
S4_2512944	C/T	4	2512944	+	NA	NA	NA	NA	NA	NA	C	C	C	T	C	C	C	C	C	Y	C	C	C	T	T	T	T	C	C	C	C	C	C	C	C	C	T	Y	C	C	T	C	C	C	T	C	C	C	N
S4_2513379	G/A	4	2513379	+	NA	NA	NA	NA	NA	NA	A	A	G	G	G	G	A	G	G	A	G	G	G	G	G	G	G	G	G	G	N	G	G	G	A	G	G	N	R	G	G	G	G	A	G	A	A	G	G
S4_2513393	T/C	4	2513393	+	NA	NA	NA	NA	NA	NA	T	T	N	C	T	T	T	T	T	T	T	T	T	T	T	T	T	C	T	T	T	T	T	C	T	T	T	T	T	T	T	T	T	T	T	T	T	T	T
S4_2513414	A/C	4	2513414	+	NA	NA	NA	NA	NA	NA	A	A	A	A	A	A	A	A	A	C	A	A	A	A	A	A	A	A	A	A	N	A	A	A	C	A	A	N	M	A	A	A	A	C	A	C	N	A	A
S4_2513601	C/T	4	2513601	+	NA	NA	NA	NA	NA	NA	C	C	C	C	C	C	C	C	C	C	C	C	C	C	C	C	C	T	C	C	C	C	C	T	C	C	C	C	C	C	C	C	C	C	C	C	C	C	C
S4_2513901	G/A	4	2513901	+	NA	NA	NA	NA	NA	NA	G	G	A	A	G	G	A	R	N	A	G	G	G	A	A	A	A	A	R	G	A	A	G	A	A	A	A	A	A	G	A	G	G	A	G	A	G	G	G
S4_2514397	C/A	4	2514397	+	NA	NA	NA	NA	NA	NA	C	A	C	C	C	C	C	C	C	C	C	C	C	A	A	A	A	A	C	A	C	C	C	C	C	A	A	C	C	C	A	C	C	C	C	C	C	A	A
S4_2514475	C/A	4	2514475	+	NA	NA	NA	NA	NA	NA	C	C	C	C	C	C	C	C	N	C	C	C	C	C	C	C	C	C	C	C	C	C	C	C	C	C	C	C	C	C	C	C	C	C	C	C	N	C	C
S4_2514655	C/G	4	2514655	+	NA	NA	NA	NA	NA	NA	C	G	C	C	C	C	C	C	C	C	C	C	S	C	C	C	C	G	C	C	C	C	C	C	C	C	C	C	C	C	C	C	C	C	C	C	C	C	C
S4_2514682	G/C	4	2514682	+	NA	NA	NA	NA	NA	NA	C	G	G	G	G	G	G	G	G	G	G	C	G	G	G	G	G	G	G	G	G	G	G	G	G	G	G	G	G	G	G	G	G	G	G	G	G	G	G
S4_2514832	G/C	4	2514832	+	NA	NA	NA	NA	NA	NA	G	G	G	G	G	G	G	G	G	G	G	G	G	G	G	G	G	G	G	G	G	G	G	G	G	G	G	G	G	G	G	G	G	G	G	G	G	G	G
S4_2514973	G/A	4	2514973	+	NA	NA	NA	NA	NA	NA	G	G	G	G	G	G	G	G	N	G	G	G	G	G	G	G	G	G	G	G	G	G	G	G	G	G	G	G	G	G	G	G	G	G	G	G	G	G	G
S4_2514976	G/C	4	2514976	+	NA	NA	NA	NA	NA	NA	G	S	C	G	G	G	G	G	N	G	G	C	G	G	G	G	G	G	G	G	G	G	G	N	G	G	G	G	G	G	G	S	G	G	G	G	G	G	G
S4_2516507	C/G	4	2516507	+	NA	NA	NA	NA	NA	NA	C	C	C	C	C	C	C	C	N	C	C	C	C	C	C	C	C	C	C	C	C	C	C	C	C	C	C	C	C	C	C	C	C	C	C	C	C	C	C
S4_2516517	C/A	4	2516517	+	NA	NA	NA	NA	NA	NA	C	C	C	C	C	C	C	C	N	C	C	C	C	C	C	C	C	C	C	C	C	C	C	C	C	C	C	C	C	C	C	C	C	C	C	C	C	C	C
S4_2516527	C/T	4	2516527	+	NA	NA	NA	NA	NA	NA	C	C	C	C	C	C	C	C	N	C	C	C	C	C	C	C	C	C	C	C	C	C	C	C	C	C	C	C	C	C	C	C	C	C	C	C	C	C	C
S4_2516583	C/A	4	2516583	+	NA	NA	NA	NA	NA	NA	C	C	C	C	C	M	C	M	C	C	C	A	C	C	C	C	C	C	C	C	C	C	C	C	C	C	C	C	C	C	C	C	C	C	C	C	A	C	C
S4_2516608	C/G	4	2516608	+	NA	NA	NA	NA	NA	NA	C	G	C	G	C	C	C	C	C	S	S	C	C	C	C	C	C	C	C	C	C	C	C	C	C	C	C	C	C	C	C	S	C	C	C	C	C	G	G
S4_2516639	G/A	4	2516639	+	NA	NA	NA	NA	NA	NA	G	A	G	G	G	G	G	G	G	G	R	G	G	G	G	G	G	G	G	G	G	G	G	G	G	G	G	G	G	G	G	A	G	G	G	G	G	A	A
S4_2516681	G/A	4	2516681	+	NA	NA	NA	NA	NA	NA	G	R	G	G	G	G	G	G	G	G	A	G	G	G	G	G	G	G	G	G	G	G	G	G	G	G	G	G	G	G	G	A	G	G	G	G	G	A	A
S4_2519155	A/G	4	2519155	+	NA	NA	NA	NA	NA	NA	A	G	A	G	N	N	R	A	A	G	G	A	G	A	A	A	A	A	A	G	G	G	R	G	G	G	A	G	G	A	A	G	G	G	A	A	A	A	A
S4_2519164	C/T	4	2519164	+	NA	NA	NA	NA	NA	NA	C	C	C	C	C	C	C	C	C	C	C	C	C	C	C	C	C	C	C	C	C	C	C	C	C	C	C	C	C	C	C	C	C	C	C	C	C	C	C
S4_2519206	G/A	4	2519206	+	NA	NA	NA	NA	NA	NA	G	G	G	G	G	G	G	G	G	G	R	G	G	G	G	G	G	G	G	G	G	G	G	G	G	G	G	G	G	G	G	G	G	G	G	G	G	G	G
S4_2519215	A/G	4	2519215	+	NA	NA	NA	NA	NA	NA	G	A	R	A	G	A	A	R	G	A	A	G	A	G	G	G	G	G	A	A	A	A	R	A	A	R	G	A	A	G	G	A	A	A	G	A	R	A	A
S4_2519235	T/C	4	2519235	+	NA	NA	NA	NA	NA	NA	T	T	T	T	T	T	T	T	T	T	T	T	T	T	T	T	T	T	T	T	T	T	T	T	T	T	T	T	T	T	T	T	T	T	T	T	T	T	T
S4_2519289	T/A	4	2519289	+	NA	NA	NA	NA	NA	NA	T	T	T	T	T	T	T	T	T	T	T	T	T	T	T	T	T	T	T	T	T	T	T	T	T	T	T	T	T	T	T	T	T	T	T	T	T	T	T
S4_2519384	C/T	4	2519384	+	NA	NA	NA	NA	NA	NA	C	C	C	T	C	C	C	C	C	T	T	C	C	C	C	C	C	C	C	Y	C	C	C	C	C	C	C	T	C	C	C	T	C	C	C	C	C	T	Y
S4_2519394	C/T	4	2519394	+	NA	NA	NA	NA	NA	NA	C	C	C	C	C	C	C	C	C	C	C	C	C	C	C	C	C	C	C	C	C	C	C	C	C	C	C	C	C	C	C	C	C	C	C	C	C	C	C
S4_2520274	T/C	4	2520274	+	NA	NA	NA	NA	NA	NA	C	T	C	T	C	T	C	T	Y	T	T	T	T	C	C	C	C	T	Y	T	T	T	T	T	T	Y	C	T	T	C	Y	T	T	T	C	C	T	T	T
S4_2520278	C/T	4	2520278	+	NA	NA	NA	NA	NA	NA	C	C	C	C	C	C	C	C	C	C	C	C	C	C	C	C	C	C	C	C	C	C	C	C	C	C	C	C	C	C	C	C	C	C	C	C	C	C	C
S4_2520281	A/G	4	2520281	+	NA	NA	NA	NA	NA	NA	G	A	G	A	G	G	G	R	R	A	A	A	A	G	G	G	G	A	R	A	A	A	A	A	A	R	G	A	A	G	R	A	A	A	G	G	A	A	A
S4_2520302	C/G	4	2520302	+	NA	NA	NA	NA	NA	NA	G	C	G	C	G	C	G	C	S	C	C	C	C	G	G	G	G	C	S	C	C	C	C	C	C	S	G	C	C	G	S	C	C	C	G	G	C	C	C
S4_2520362	C/T	4	2520362	+	NA	NA	NA	NA	NA	NA	C	C	C	C	C	C	C	C	C	C	Y	T	C	C	C	C	C	C	C	C	C	C	Y	C	C	C	C	C	C	C	C	C	C	C	C	C	C	C	C
S4_2520623	T/C	4	2520623	+	NA	NA	NA	NA	NA	NA	T	T	T	T	T	T	T	T	N	T	T	T	T	T	T	T	T	T	T	T	T	T	T	T	T	T	T	T	T	T	T	T	T	T	T	T	T	T	T
S4_2525341	T/A	4	2525341	+	NA	NA	NA	NA	NA	NA	T	T	T	T	T	T	T	W	T	T	T	T	A	T	T	T	T	T	T	T	T	T	T	T	T	T	T	T	T	A	T	T	T	T	T	T	T	T	T
S4_2525821	C/G	4	2525821	+	NA	NA	NA	NA	NA	NA	C	C	C	C	C	C	C	C	C	C	C	C	C	C	C	C	C	C	C	C	C	C	C	C	C	C	C	C	C	C	C	C	C	C	C	C	C	C	C
S4_2525845	G/A	4	2525845	+	NA	NA	NA	NA	NA	NA	G	G	G	G	G	G	G	G	G	G	G	G	G	G	G	G	G	G	G	G	G	G	G	G	G	G	G	G	G	G	G	G	G	G	G	G	G	G	G
S4_2608441	A/G	4	2608441	+	NA	NA	NA	NA	NA	NA	A	A	A	A	A	A	A	A	A	A	A	A	A	A	A	A	A	A	A	A	A	A	A	A	A	A	A	A	A	A	A	A	A	A	A	A	A	A	A
S4_2623553	T/C	4	2623553	+	NA	NA	NA	NA	NA	NA	T	T	T	T	T	T	T	T	T	T	T	T	T	T	T	T	T	T	T	T	T	T	T	T	T	T	T	T	T	T	T	T	T	T	T	T	T	T	T
S4_2623554	G/T	4	2623554	+	NA	NA	NA	NA	NA	NA	G	G	G	G	G	G	G	G	N	G	G	G	G	G	G	G	G	G	G	G	G	G	G	G	G	G	G	G	G	G	G	G	G	G	G	G	G	T	N
S4_2623555	T/G	4	2623555	+	NA	NA	NA	NA	NA	NA	T	T	T	T	T	T	T	T	N	T	T	T	T	T	T	T	T	T	T	T	T	T	T	T	T	T	T	T	T	T	T	T	T	T	T	T	T	G	N
S4_2623556	G/A	4	2623556	+	NA	NA	NA	NA	NA	NA	G	G	G	G	G	G	G	G	N	G	G	G	G	G	G	G	G	G	G	G	G	G	G	G	G	G	G	G	G	G	G	G	G	G	G	G	G	N	G
S4_2623605	T/C	4	2623605	+	NA	NA	NA	NA	NA	NA	T	T	T	T	T	T	T	T	T	T	T	T	C	T	T	T	T	T	T	T	T	T	T	Y	T	T	T	T	T	T	T	N	T	T	T	T	T	C	C
S4_2624982	C/G	4	2624982	+	NA	NA	NA	NA	NA	NA	C	G	G	C	C	C	C	G	C	C	G	G	C	C	C	C	C	C	C	C	N	C	G	G	C	G	C	G	C	C	C	G	G	C	C	G	C	G	G
S4_2625068	C/T	4	2625068	+	NA	NA	NA	NA	NA	NA	C	C	C	C	C	C	C	C	C	C	C	C	C	C	C	C	C	C	C	C	C	C	C	C	C	C	Y	C	C	C	C	C	C	C	N	C	N	C	C
S4_2625100	C/T	4	2625100	+	NA	NA	NA	NA	NA	NA	C	C	C	C	C	C	C	C	C	C	C	C	C	C	C	C	C	C	C	C	C	C	C	C	C	C	C	C	C	C	C	C	C	C	C	C	C	C	C
S4_2625109	G/A	4	2625109	+	NA	NA	NA	NA	NA	NA	G	G	G	G	G	G	G	G	G	G	G	G	G	G	G	G	G	G	G	G	G	G	G	G	G	G	G	G	G	G	G	G	G	G	G	G	G	G	G
S4_2625132	C/T	4	2625132	+	NA	NA	NA	NA	NA	NA	C	C	C	C	C	C	C	C	T	C	C	C	C	C	C	C	C	C	C	T	C	C	C	C	C	C	C	C	C	T	C	C	C	C	C	C	C	C	C
S4_2625138	C/G	4	2625138	+	NA	NA	NA	NA	NA	NA	C	C	S	C	C	C	G	S	C	S	G	G	S	C	C	C	C	C	C	C	C	C	G	G	C	C	C	C	C	C	C	S	G	C	C	G	C	G	G
S4_2625141	C/T	4	2625141	+	NA	NA	NA	NA	NA	NA	C	C	C	C	C	T	C	C	C	C	C	C	C	C	C	C	C	C	C	C	C	C	C	C	C	C	C	C	C	C	C	C	C	C	C	C	C	C	C
S4_2625947	G/A	4	2625947	+	NA	NA	NA	NA	NA	NA	G	G	G	G	G	G	G	G	G	G	G	G	G	G	G	G	G	G	G	G	G	G	G	G	G	G	G	G	G	G	G	G	G	G	G	G	G	G	G
S4_2626033	T/C	4	2626033	+	NA	NA	NA	NA	NA	NA	T	T	T	T	T	T	T	T	N	T	T	T	T	T	T	T	T	T	T	T	T	T	T	T	T	T	T	T	T	T	T	T	T	T	T	T	T	T	T
S4_2626087	A/G	4	2626087	+	NA	NA	NA	NA	NA	NA	G	A	A	A	A	A	A	A	N	A	A	A	G	A	A	A	A	A	A	A	A	A	A	A	A	A	A	R	A	A	A	A	A	A	A	A	A	A	A
S4_2626223	G/T	4	2626223	+	NA	NA	NA	NA	NA	NA	T	T	K	G	G	G	T	G	G	G	T	G	N	G	G	G	G	G	G	G	G	G	G	G	G	T	G	K	G	G	G	T	G	G	G	G	G	G	G
S4_2626258	G/C	4	2626258	+	NA	NA	NA	NA	NA	NA	G	G	G	G	G	G	G	G	G	G	G	G	G	G	G	G	G	G	G	G	G	G	G	G	G	G	G	G	G	G	G	G	G	G	G	G	G	G	G
S4_2629629	T/C	4	2629629	+	NA	NA	NA	NA	NA	NA	T	C	T	T	T	T	T	T	T	T	C	T	T	T	T	T	T	T	T	T	T	T	T	T	T	T	T	T	T	T	T	C	T	T	T	T	T	T	T
S4_2629630	G/C	4	2629630	+	NA	NA	NA	NA	NA	NA	G	C	G	G	G	G	G	G	G	G	C	G	G	G	G	G	G	G	G	G	G	G	G	G	G	G	G	G	G	G	G	C	G	G	G	G	G	G	G
S4_2629654	C/T	4	2629654	+	NA	NA	NA	NA	NA	NA	Y	C	C	C	C	C	C	C	C	C	C	C	C	C	C	C	C	C	C	C	C	C	C	C	C	C	C	C	C	C	C	C	C	C	C	C	C	C	C
S4_2629681	C/T	4	2629681	+	NA	NA	NA	NA	NA	NA	C	C	C	C	C	C	C	C	C	C	C	C	C	C	C	C	C	C	C	C	C	C	C	C	C	C	C	C	C	C	C	C	C	C	C	C	C	C	C
S4_2629809	T/C	4	2629809	+	NA	NA	NA	NA	NA	NA	T	T	T	T	T	Y	T	T	T	T	T	C	T	T	T	T	T	T	T	C	T	T	T	T	T	T	T	T	T	N	T	T	T	T	T	T	T	C	T
S4_2647118	G/A	4	2647118	+	NA	NA	NA	NA	NA	NA	G	G	N	G	G	G	G	G	N	G	G	A	N	G	G	G	G	R	G	G	G	G	G	G	G	G	G	G	G	G	G	G	G	G	G	G	G	A	G
S4_2647164	G/T	4	2647164	+	NA	NA	NA	NA	NA	NA	G	K	G	G	G	G	G	G	N	G	T	G	G	G	G	G	G	G	G	G	G	G	G	G	G	G	G	G	G	G	G	K	G	G	G	G	G	G	G
S4_2647337	G/A	4	2647337	+	NA	NA	NA	NA	NA	NA	G	G	G	G	G	G	G	G	G	G	G	G	G	G	G	G	G	G	G	G	G	G	G	G	G	G	G	G	G	G	G	G	G	G	G	G	G	G	G
S4_2647362	A/G	4	2647362	+	NA	NA	NA	NA	NA	NA	A	A	A	A	A	G	A	A	G	A	A	G	A	A	A	A	A	A	A	G	A	A	G	A	A	A	A	A	A	G	A	A	A	A	A	A	A	G	G
S4_2647411	G/A	4	2647411	+	NA	NA	NA	NA	NA	NA	G	G	G	G	G	G	G	G	G	G	G	G	G	G	G	G	G	G	G	G	G	G	G	G	G	G	G	G	G	G	G	G	G	G	G	G	G	G	G
S4_2649881	C/T	4	2649881	+	NA	NA	NA	NA	NA	NA	C	C	C	C	C	C	C	C	C	C	C	C	C	C	C	C	C	C	C	C	C	C	C	C	C	C	C	C	C	C	C	C	C	C	C	C	C	C	C
S4_2650601	G/T	4	2650601	+	NA	NA	NA	NA	NA	NA	G	G	G	G	G	G	G	G	T	G	G	T	G	G	G	G	G	G	G	T	G	G	G	G	G	G	G	G	G	K	G	G	G	G	G	G	G	T	T
S4_2651093	C/T	4	2651093	+	NA	NA	NA	NA	NA	NA	C	C	C	C	C	C	C	C	C	C	C	C	C	C	C	C	C	C	C	C	C	C	C	C	C	C	C	C	C	C	C	C	C	C	C	C	C	C	C
S4_2651111	T/C	4	2651111	+	NA	NA	NA	NA	NA	NA	T	T	T	T	T	T	T	T	T	T	T	T	T	T	T	T	T	T	T	T	T	T	T	T	T	T	T	T	T	T	T	T	T	T	T	T	T	T	T
S4_2651122	T/G	4	2651122	+	NA	NA	NA	NA	NA	NA	T	T	T	T	T	T	K	T	G	T	T	G	T	T	T	T	T	T	T	N	T	T	T	T	T	T	T	T	T	G	T	T	T	T	T	T	T	G	N
S4_2651316	G/C	4	2651316	+	NA	NA	NA	NA	NA	NA	G	G	G	G	G	G	G	G	G	G	G	G	G	G	G	G	G	G	G	G	G	G	G	G	G	G	G	G	G	G	G	G	G	G	G	G	G	G	G
S4_2651470	C/T	4	2651470	+	NA	NA	NA	NA	NA	NA	C	C	C	T	C	C	C	C	T	C	C	T	C	C	C	C	C	C	C	T	C	C	C	C	C	C	C	C	C	Y	C	C	C	C	C	C	C	T	T
S4_2651481	C/T	4	2651481	+	NA	NA	NA	NA	NA	NA	C	C	C	C	C	C	Y	C	C	C	C	C	C	C	C	C	C	C	C	C	C	C	C	C	C	C	C	C	C	C	C	C	C	C	C	C	C	C	C
S4_2652686	A/T	4	2652686	+	NA	NA	NA	NA	NA	NA	A	A	A	A	A	A	A	A	T	A	A	T	A	A	A	A	A	A	A	T	A	A	A	A	A	A	A	A	A	T	A	A	A	A	A	A	A	T	T
S4_2652757	T/A	4	2652757	+	NA	NA	NA	NA	NA	NA	T	T	T	N	T	T	T	T	T	T	T	T	T	T	T	T	T	W	T	T	T	T	T	A	T	A	T	T	T	T	T	T	T	T	T	T	T	T	T
S4_2652765	G/A	4	2652765	+	NA	NA	NA	NA	NA	NA	G	G	A	N	G	G	G	G	N	G	G	G	R	G	G	G	G	A	G	G	G	G	N	A	G	A	G	G	G	G	G	G	G	G	G	G	G	G	G
S4_2652777	C/T	4	2652777	+	NA	NA	NA	NA	NA	NA	C	C	C	C	C	C	C	C	N	C	C	T	C	C	C	C	C	C	C	T	C	C	C	C	C	C	C	C	C	T	C	C	C	C	C	C	C	T	C
S4_2652806	A/G	4	2652806	+	NA	NA	NA	NA	NA	NA	A	G	G	N	A	A	G	A	N	A	R	A	R	A	A	A	A	G	A	A	A	A	G	G	A	G	A	A	A	A	A	G	A	A	A	A	A	A	A
S4_2652826	C/T	4	2652826	+	NA	NA	NA	NA	NA	NA	C	C	C	C	C	C	C	C	C	C	C	C	C	C	C	C	C	C	C	C	C	C	C	C	C	C	C	C	C	C	C	C	C	C	C	C	C	C	C
S4_2652882	G/A	4	2652882	+	NA	NA	NA	NA	NA	NA	G	G	G	G	G	G	G	G	G	G	G	G	G	G	G	G	G	G	G	G	G	G	A	G	G	G	G	G	G	G	G	G	G	G	G	G	G	G	G
S4_2653551	G/C	4	2653551	+	NA	NA	NA	NA	NA	NA	G	G	G	G	G	G	G	G	G	G	S	G	G	G	G	G	G	G	G	G	G	G	G	G	G	G	G	G	G	G	G	S	G	G	G	G	G	G	G
S4_2653574	C/T	4	2653574	+	NA	NA	NA	NA	NA	NA	C	C	C	C	C	C	C	C	C	C	C	C	C	C	C	C	C	C	C	C	C	C	T	C	C	C	C	C	C	C	C	C	C	C	C	C	C	C	C
S4_2653687	G/T	4	2653687	+	NA	NA	NA	NA	NA	NA	G	G	G	G	G	G	G	G	N	G	G	G	G	G	G	G	G	G	G	G	G	G	T	G	G	G	G	G	G	G	G	G	G	G	G	G	G	G	G
S4_2653697	C/T	4	2653697	+	NA	NA	NA	NA	NA	NA	C	C	C	C	C	C	C	C	N	C	C	C	C	C	C	C	C	C	C	C	C	C	C	C	C	C	C	C	C	C	C	C	C	C	C	C	C	C	C
S4_2653752	C/G	4	2653752	+	NA	NA	NA	NA	NA	NA	C	C	C	C	C	C	C	C	C	C	C	C	C	C	C	C	C	C	C	C	C	C	G	C	C	C	C	C	C	C	C	C	C	C	C	C	C	C	C
S4_2653758	C/T	4	2653758	+	NA	NA	NA	NA	NA	NA	C	C	C	C	C	C	C	C	C	C	C	C	C	C	C	C	C	C	C	C	C	C	T	C	C	C	C	C	C	C	C	C	C	C	C	C	C	C	C
S4_2653924	G/A	4	2653924	+	NA	NA	NA	NA	NA	NA	G	A	A	A	G	G	A	G	N	G	A	R	R	G	G	G	G	A	G	G	G	G	G	A	G	A	G	G	G	G	G	A	G	G	G	G	G	A	A
S4_2653934	C/A	4	2653934	+	NA	NA	NA	NA	NA	NA	C	A	A	A	C	C	C	C	C	C	A	C	M	C	C	C	C	A	C	C	C	C	C	A	C	A	C	C	C	C	C	A	C	C	C	C	C	C	C
S4_2653945	T/C	4	2653945	+	NA	NA	NA	NA	NA	NA	T	C	C	C	T	T	T	T	T	T	C	T	Y	T	T	T	T	C	T	T	T	T	Y	C	T	C	T	T	T	T	T	C	T	T	T	T	T	T	T
S4_2653960	A/G	4	2653960	+	NA	NA	NA	NA	NA	NA	A	A	A	A	A	A	A	A	A	A	A	A	A	A	A	A	A	A	A	A	A	A	A	A	A	A	A	A	A	A	A	A	A	A	A	A	A	A	A
S4_2653977	T/G	4	2653977	+	NA	NA	NA	NA	NA	NA	T	G	G	G	T	T	T	T	T	T	G	G	G	T	T	T	T	G	T	G	T	T	T	G	T	G	T	T	T	G	T	G	T	T	T	T	T	G	G
S4_2654223	C/T	4	2654223	+	NA	NA	NA	NA	NA	NA	C	C	C	C	C	C	C	C	T	C	C	T	C	C	C	C	C	C	C	N	C	C	C	C	C	C	C	C	C	T	C	C	C	C	C	C	C	T	T
S4_2654230	C/G	4	2654230	+	NA	NA	NA	NA	NA	NA	C	C	C	C	C	C	C	C	C	C	C	C	C	C	C	C	C	C	C	C	C	C	C	C	C	C	C	C	C	C	C	C	C	C	C	C	C	C	C
S4_2654231	T/C	4	2654231	+	NA	NA	NA	NA	NA	NA	T	T	T	T	T	T	T	T	C	T	T	C	T	T	T	T	T	T	T	N	T	T	T	T	T	T	T	T	T	C	T	T	T	T	T	T	T	C	C
S4_2654236	C/T	4	2654236	+	NA	NA	NA	NA	NA	NA	C	C	C	C	C	C	C	C	C	C	C	C	C	C	C	C	C	C	C	C	C	C	C	C	C	C	C	C	C	C	C	C	C	C	C	C	C	C	C
S4_2654262	A/C	4	2654262	+	NA	NA	NA	NA	NA	NA	A	A	A	A	A	A	A	A	C	A	A	C	A	A	A	A	A	A	A	N	A	A	A	A	A	A	A	A	A	C	A	A	A	A	A	A	A	C	C
S4_2654351	C/T	4	2654351	+	NA	NA	NA	NA	NA	NA	C	Y	C	C	C	C	C	C	C	C	T	C	C	C	C	C	C	C	C	C	C	C	C	C	C	C	C	C	C	C	C	Y	C	C	C	C	C	C	C
S4_2654374	A/G	4	2654374	+	NA	NA	NA	NA	NA	NA	A	G	R	A	A	A	A	A	A	A	G	A	R	A	A	A	A	R	A	A	A	A	A	A	A	A	A	A	A	A	A	R	A	A	A	A	A	A	A
S4_2654423	C/G	4	2654423	+	NA	NA	NA	NA	NA	NA	C	C	N	S	C	C	C	C	C	C	C	C	C	C	C	C	C	S	C	C	C	C	C	C	C	C	C	C	C	C	C	C	C	C	C	C	C	C	C
S4_2654425	A/G	4	2654425	+	NA	NA	NA	NA	NA	NA	A	G	N	G	A	A	A	A	A	A	A	G	N	A	A	A	A	G	A	N	A	A	A	G	A	R	A	A	A	R	A	R	A	A	A	A	A	G	G
S4_2654436	G/A	4	2654436	+	NA	NA	NA	NA	NA	NA	G	G	G	G	G	G	G	G	G	G	G	G	G	G	G	G	G	G	G	G	G	G	G	G	G	G	G	G	G	G	G	G	G	G	G	G	G	G	G
S4_2659756	G/A	4	2659756	+	NA	NA	NA	NA	NA	NA	G	G	A	G	G	G	G	R	G	R	G	G	G	G	G	G	G	G	G	G	G	G	G	G	G	G	G	G	G	A	G	G	A	G	G	G	G	G	G
S4_2659758	G/A	4	2659758	+	NA	NA	NA	NA	NA	NA	G	G	G	G	G	G	G	R	G	R	G	G	G	G	G	G	G	G	G	G	G	G	G	G	G	G	G	G	G	G	G	G	A	G	G	G	G	G	G
S4_2659864	A/G	4	2659864	+	NA	NA	NA	NA	NA	NA	A	A	A	A	A	A	A	A	A	A	A	A	G	A	A	A	A	A	A	A	A	A	A	A	A	A	A	A	A	A	A	A	G	A	A	A	A	A	A
S4_2660006	C/A	4	2660006	+	NA	NA	NA	NA	NA	NA	C	C	C	C	C	C	C	C	C	C	C	C	C	C	C	C	C	C	C	C	C	C	C	C	C	C	C	C	C	C	C	C	C	C	C	C	C	C	C
S4_2660014	C/G	4	2660014	+	NA	NA	NA	NA	NA	NA	C	C	C	S	C	C	C	C	C	C	C	C	C	C	C	C	C	G	C	C	C	C	C	G	C	G	C	C	C	C	C	C	C	C	C	C	C	C	C
S4_2660030	C/T	4	2660030	+	NA	NA	NA	NA	NA	NA	C	C	C	C	C	C	C	Y	C	Y	C	C	T	C	C	C	C	C	C	C	C	C	C	C	C	C	C	C	C	T	C	C	N	C	C	C	C	C	C
S4_2660210	C/G	4	2660210	+	NA	NA	NA	NA	NA	NA	C	C	C	C	C	C	C	C	C	C	C	C	C	C	C	C	C	C	C	C	C	C	C	C	C	C	C	C	C	C	C	C	C	C	C	C	C	C	C
S4_2664130	T/C	4	2664130	+	NA	NA	NA	NA	NA	NA	T	T	T	T	T	T	T	T	T	T	T	T	T	T	T	T	T	T	T	T	T	T	T	T	T	T	T	T	T	T	T	T	T	T	T	T	T	T	T
S4_2664233	G/T	4	2664233	+	NA	NA	NA	NA	NA	NA	G	G	G	G	G	G	G	G	G	G	G	G	G	G	G	G	G	G	G	G	G	G	G	G	G	G	G	G	G	G	G	G	G	G	G	G	G	G	G
S4_2664243	A/G	4	2664243	+	NA	NA	NA	NA	NA	NA	A	A	A	A	A	A	A	A	A	A	A	A	A	A	A	A	A	A	A	A	A	A	A	A	A	A	A	A	A	A	A	A	A	A	A	A	A	A	A
S4_2667692	C/T	4	2667692	+	NA	NA	NA	NA	NA	NA	C	C	C	C	C	C	C	T	C	C	C	C	C	C	C	C	C	C	C	C	C	C	C	C	C	C	C	C	C	C	C	C	C	C	C	C	C	C	C
S4_2681214	C/T	4	2681214	+	NA	NA	NA	NA	NA	NA	C	C	C	C	C	C	C	Y	C	C	C	T	C	T	T	T	T	C	Y	T	C	C	C	C	C	C	T	C	C	C	Y	C	C	C	C	C	C	C	C
S4_2681215	G/C	4	2681215	+	NA	NA	NA	NA	NA	NA	G	G	G	G	G	G	G	S	G	G	G	G	G	G	G	G	G	G	G	G	G	G	G	G	G	G	G	G	G	G	G	G	G	G	G	G	G	G	G
S4_2681252	T/C	4	2681252	+	NA	NA	NA	NA	NA	NA	T	T	T	T	T	T	T	T	T	T	T	C	T	C	C	C	C	T	T	T	T	T	T	T	T	T	C	T	T	T	C	T	T	T	T	T	T	T	T
S4_2681538	G/A	4	2681538	+	NA	NA	NA	NA	NA	NA	G	G	G	G	G	G	G	G	G	G	G	G	G	G	G	G	G	G	G	G	G	G	G	G	G	G	G	G	G	G	G	G	G	G	G	G	G	G	G
S4_2681546	A/T	4	2681546	+	NA	NA	NA	NA	NA	NA	A	A	A	A	A	A	A	A	A	A	A	A	A	A	A	A	A	A	A	A	A	A	A	T	A	A	A	A	A	A	A	A	A	A	A	A	A	A	A
S4_2681968	G/A	4	2681968	+	NA	NA	NA	NA	NA	NA	G	G	G	G	G	G	G	G	G	G	G	G	G	G	G	G	G	G	G	G	G	G	G	G	G	G	G	G	G	G	G	G	G	G	G	G	G	G	G
S4_2681969	T/G	4	2681969	+	NA	NA	NA	NA	NA	NA	T	T	T	T	T	T	T	T	T	T	T	T	T	T	T	T	T	T	K	T	T	T	T	T	T	T	T	T	T	T	T	T	T	T	T	T	T	T	T
S4_2681979	G/A	4	2681979	+	NA	NA	NA	NA	NA	NA	G	G	G	G	G	G	G	G	G	G	G	G	G	G	G	G	G	G	G	G	G	G	G	G	G	G	G	G	G	G	G	G	G	G	G	G	G	G	G
S4_2682763	C/G	4	2682763	+	NA	NA	NA	NA	NA	NA	C	C	N	C	C	C	N	C	N	C	C	G	G	G	G	G	G	C	C	N	C	C	G	G	C	C	G	C	C	C	G	C	C	C	C	C	C	C	C
S4_2682770	A/T	4	2682770	+	NA	NA	NA	NA	NA	NA	A	A	A	A	A	A	A	A	N	A	A	A	A	A	A	A	A	A	A	A	A	A	T	T	A	A	A	A	A	A	A	A	A	A	A	A	A	A	A
S4_2682771	C/T	4	2682771	+	NA	NA	NA	NA	NA	NA	C	C	C	C	C	C	C	C	N	C	C	C	C	C	C	C	C	C	C	C	C	C	T	T	C	C	C	C	C	C	C	C	C	C	C	C	C	C	C
S4_2682787	A/G	4	2682787	+	NA	NA	NA	NA	NA	NA	A	A	A	A	A	A	A	A	N	A	A	A	A	A	A	A	A	A	A	A	A	A	A	A	A	A	A	A	A	A	A	A	A	A	A	A	A	A	A
S4_2682788	C/T	4	2682788	+	NA	NA	NA	NA	NA	NA	C	C	C	C	C	C	C	C	N	C	C	C	C	C	C	C	C	C	C	C	C	C	C	C	C	C	C	C	C	C	C	C	C	C	C	C	C	C	C
S4_2682789	G/A	4	2682789	+	NA	NA	NA	NA	NA	NA	G	G	G	G	G	G	G	G	N	G	G	G	G	G	G	G	G	G	G	G	G	G	G	G	G	G	G	G	G	G	G	G	G	G	G	G	G	G	G
S4_2683349	A/G	4	2683349	+	NA	NA	NA	NA	NA	NA	A	A	A	A	A	A	A	A	N	A	A	G	G	G	G	G	G	A	A	A	A	A	A	A	A	A	G	G	A	A	G	A	A	A	A	A	A	A	A
S4_2683396	G/A	4	2683396	+	NA	NA	NA	NA	NA	NA	G	G	G	G	G	G	G	G	G	G	G	A	A	A	A	A	A	G	G	G	G	G	G	G	G	G	A	A	G	G	A	G	G	G	G	G	G	G	G
S4_2683405	G/T	4	2683405	+	NA	NA	NA	NA	NA	NA	G	G	G	G	G	G	G	G	G	G	G	G	G	G	G	G	G	G	G	G	G	G	G	G	G	G	G	G	G	G	G	G	G	G	G	G	G	G	G
S4_2690712	C/G	4	2690712	+	NA	NA	NA	NA	NA	NA	C	C	C	C	C	C	C	C	C	C	C	C	C	C	C	C	C	C	C	C	C	C	C	C	C	C	C	C	C	C	C	C	C	C	C	C	C	C	C
S4_2690746	C/G	4	2690746	+	NA	NA	NA	NA	NA	NA	C	C	C	C	C	C	C	C	C	C	C	C	C	C	C	C	C	C	C	C	C	C	C	C	C	C	C	C	C	C	C	C	C	C	C	C	C	C	C
S4_2690770	G/C	4	2690770	+	NA	NA	NA	NA	NA	NA	G	G	G	G	G	G	G	G	G	G	G	G	G	G	G	G	G	G	G	G	G	G	G	G	G	G	G	G	G	G	G	G	G	G	G	G	G	G	G
S4_2690911	C/G	4	2690911	+	NA	NA	NA	NA	NA	NA	C	C	C	C	C	C	C	C	C	C	C	G	G	G	G	G	G	C	C	C	C	C	C	C	C	C	G	G	C	C	G	C	C	C	C	C	C	C	C
S4_2692653	C/G	4	2692653	+	NA	NA	NA	NA	NA	NA	C	C	C	C	C	C	C	C	C	C	C	C	C	C	C	C	C	C	C	C	C	C	C	C	C	C	C	C	C	C	C	C	C	C	C	C	C	C	C
S4_2692757	T/C	4	2692757	+	NA	NA	NA	NA	NA	NA	T	T	N	T	T	T	T	T	T	T	T	C	C	C	C	C	C	T	T	T	T	T	T	T	T	T	C	N	T	T	C	T	T	T	T	T	T	T	T
S4_2692761	C/T	4	2692761	+	NA	NA	NA	NA	NA	NA	C	C	C	C	C	C	C	C	C	C	C	C	C	C	C	C	C	C	C	C	C	C	C	C	C	C	C	C	C	C	C	C	C	C	C	C	C	C	C
S4_2692769	T/C	4	2692769	+	NA	NA	NA	NA	NA	NA	T	T	T	T	T	T	T	T	T	T	T	T	T	T	T	T	T	T	T	T	T	T	T	T	T	T	T	T	T	T	T	T	T	T	T	T	T	T	T
S4_2692960	C/T	4	2692960	+	NA	NA	NA	NA	NA	NA	C	C	C	C	C	C	C	C	N	C	C	C	C	C	C	C	C	C	C	C	C	C	C	C	C	C	C	C	C	C	C	C	C	C	C	C	C	C	C
S4_2692999	C/A	4	2692999	+	NA	NA	NA	NA	NA	NA	C	C	C	C	C	C	C	C	N	C	C	C	C	C	C	C	C	C	C	C	C	C	C	C	C	C	C	C	C	C	C	C	C	C	C	C	C	C	C
S4_2693341	T/C	4	2693341	+	NA	NA	NA	NA	NA	NA	T	T	T	T	T	T	T	T	N	T	T	T	T	C	C	C	C	T	T	T	T	T	T	T	T	T	C	T	T	C	C	T	T	T	T	T	T	T	T
S4_2693408	A/C	4	2693408	+	NA	NA	NA	NA	NA	NA	A	A	A	A	A	A	A	A	A	A	A	A	A	C	C	C	C	A	A	A	A	A	A	N	A	A	C	A	A	C	C	A	A	A	A	A	A	A	A
S4_2693656	G/C	4	2693656	+	NA	NA	NA	NA	NA	NA	C	G	C	C	G	G	S	G	N	S	N	G	G	G	G	G	G	C	S	G	C	N	G	G	G	S	G	N	G	G	G	S	G	N	G	S	N	G	G
S4_2693674	G/C	4	2693674	+	NA	NA	NA	NA	NA	NA	G	G	G	G	G	G	G	N	G	G	G	G	G	G	G	G	G	G	G	G	G	G	G	G	G	G	G	N	G	G	G	G	G	G	G	G	N	G	G
S4_2693695	G/A	4	2693695	+	NA	NA	NA	NA	NA	NA	G	G	G	G	G	G	G	G	G	G	G	G	G	G	G	G	G	G	G	G	G	G	G	G	G	G	G	G	G	G	G	G	G	G	G	G	N	G	G
S4_2693696	C/T	4	2693696	+	NA	NA	NA	NA	NA	NA	C	C	C	C	C	C	C	C	C	C	C	C	C	C	C	C	C	C	C	C	C	C	C	C	C	C	C	C	C	C	C	C	C	C	C	C	N	C	C
S4_2693740	G/C	4	2693740	+	NA	NA	NA	NA	NA	NA	G	G	G	G	G	G	G	G	G	G	G	G	G	C	C	C	C	G	G	G	G	G	C	C	G	G	C	G	G	C	S	G	C	G	G	G	G	C	C
S4_2693764	G/T	4	2693764	+	NA	NA	NA	NA	NA	NA	G	G	G	G	G	G	G	K	G	G	G	G	G	G	G	G	G	G	G	G	G	G	G	G	G	K	G	G	G	G	G	G	G	G	G	G	G	G	G
S4_2693779	C/G	4	2693779	+	NA	NA	NA	NA	NA	NA	C	C	C	C	C	C	C	S	C	C	C	C	C	C	C	C	C	C	C	C	C	C	C	C	C	S	C	C	C	C	C	C	C	C	C	C	C	C	C
S4_2693784	A/G	4	2693784	+	NA	NA	NA	NA	NA	NA	A	A	A	A	A	A	A	A	A	A	A	A	A	A	A	A	A	A	A	A	A	A	A	A	A	A	A	A	A	A	A	A	A	A	A	A	A	A	A
S4_2693837	C/G	4	2693837	+	NA	NA	NA	NA	NA	NA	C	C	C	C	C	C	C	C	C	C	C	C	C	C	C	C	C	C	C	C	C	C	C	C	C	C	C	C	C	C	C	C	C	C	C	C	C	C	C
S4_2693853	G/A	4	2693853	+	NA	NA	NA	NA	NA	NA	G	G	G	G	G	G	G	G	G	G	G	G	G	A	A	A	A	G	G	R	G	G	G	G	G	G	A	G	G	A	A	G	G	G	G	G	G	A	A
S4_2693863	C/T	4	2693863	+	NA	NA	NA	NA	NA	NA	C	C	C	C	C	C	C	C	C	C	C	C	C	C	C	C	C	C	C	C	C	C	T	T	C	C	C	C	C	C	C	C	T	C	C	C	C	C	C
S4_2693893	C/T	4	2693893	+	NA	NA	NA	NA	NA	NA	C	C	C	C	C	C	C	C	C	C	C	C	C	C	C	C	C	C	C	C	C	C	T	T	C	C	C	C	C	C	C	C	T	C	C	C	C	C	C
S4_2752019	G/A	4	2752019	+	NA	NA	NA	NA	NA	NA	G	G	G	G	G	G	G	G	N	G	G	G	G	G	G	G	G	G	G	G	G	G	G	G	G	G	G	G	G	G	G	G	G	G	G	G	G	G	G
S4_2752037	C/A	4	2752037	+	NA	NA	NA	NA	NA	NA	C	C	C	C	C	C	C	C	N	C	C	A	A	C	C	C	C	C	C	C	C	C	C	A	C	C	C	C	C	C	C	C	C	C	C	C	C	C	C
S4_2752061	A/G	4	2752061	+	NA	NA	NA	NA	NA	NA	A	A	A	A	A	A	A	A	N	A	A	A	A	A	A	A	A	A	A	A	A	A	A	A	A	A	A	A	A	A	A	A	A	A	A	A	A	A	A
S4_2754238	T/A	4	2754238	+	NA	NA	NA	NA	NA	NA	A	T	A	A	T	T	T	T	N	W	T	A	A	T	T	T	T	A	T	A	T	T	A	A	T	T	T	T	T	T	T	T	T	T	T	T	T	T	T
S4_2754241	G/A	4	2754241	+	NA	NA	NA	NA	NA	NA	G	G	G	G	G	G	G	G	G	G	G	G	G	G	G	G	G	G	G	G	G	G	G	G	G	G	G	G	G	G	G	G	G	G	G	G	G	G	G
S4_2758263	T/C	4	2758263	+	NA	NA	NA	NA	NA	NA	T	T	T	T	T	T	T	T	T	T	T	C	C	T	T	T	T	T	T	T	T	T	T	T	T	T	T	T	T	T	T	T	T	T	T	T	T	T	T
S4_2758285	C/T	4	2758285	+	NA	NA	NA	NA	NA	NA	C	C	C	C	C	C	C	C	C	C	C	C	C	C	C	C	C	C	C	C	C	C	C	C	C	C	C	C	C	C	C	C	C	C	C	C	C	C	C
S4_2758291	A/G	4	2758291	+	NA	NA	NA	NA	NA	NA	A	A	A	A	A	A	A	A	A	A	A	A	A	A	A	A	A	A	A	A	A	A	A	A	A	A	A	A	A	A	A	A	A	A	A	A	A	A	A
S4_2758342	C/T	4	2758342	+	NA	NA	NA	NA	NA	NA	C	C	C	C	C	C	C	C	N	C	C	C	C	C	C	C	C	C	C	C	C	C	C	C	C	C	C	C	C	C	C	C	C	C	C	C	C	C	C
S4_2758354	G/A	4	2758354	+	NA	NA	NA	NA	NA	NA	G	G	G	G	G	G	G	R	N	G	G	G	G	G	G	G	G	G	G	G	G	G	G	G	G	G	G	G	G	G	G	G	G	G	G	G	G	G	G
S4_2762465	G/C	4	2762465	+	NA	NA	NA	NA	NA	NA	G	G	G	G	G	G	G	G	G	G	G	G	G	G	G	G	G	G	G	G	G	G	G	G	G	C	G	G	G	G	G	G	G	G	G	G	G	G	G
S4_2762505	C/T	4	2762505	+	NA	NA	NA	NA	NA	NA	T	T	T	C	Y	C	C	Y	C	Y	T	C	C	C	C	C	C	T	C	Y	C	C	C	C	C	C	C	C	C	T	C	N	C	C	C	C	C	C	C
S4_2762692	T/A	4	2762692	+	NA	NA	NA	NA	NA	NA	T	T	T	T	T	T	T	T	T	T	T	T	T	A	A	A	A	T	T	T	T	T	T	A	T	A	A	T	T	T	W	T	T	T	T	T	T	T	T
S4_2762693	C/G	4	2762693	+	NA	NA	NA	NA	NA	NA	C	C	C	C	C	C	C	C	C	C	C	C	C	G	G	G	G	C	C	C	C	C	C	G	C	G	G	C	C	C	S	C	C	C	C	C	C	C	C
S4_2762697	T/C	4	2762697	+	NA	NA	NA	NA	NA	NA	T	T	T	T	T	T	T	T	T	T	T	T	T	C	C	C	C	T	T	T	T	T	T	C	T	C	C	T	T	T	Y	T	T	T	T	T	T	T	T
S4_2762705	A/G	4	2762705	+	NA	NA	NA	NA	NA	NA	A	A	A	A	A	A	A	A	A	A	A	A	A	A	A	A	A	A	A	A	A	A	A	A	A	A	A	A	A	A	A	A	A	A	A	A	A	G	G
S4_2762734	G/C	4	2762734	+	NA	NA	NA	NA	NA	NA	G	G	G	G	G	G	G	G	G	G	G	G	G	G	G	G	G	S	G	G	G	G	G	G	G	G	G	G	G	G	G	G	C	G	G	G	G	G	G
S4_2763114	C/T	4	2763114	+	NA	NA	NA	NA	NA	NA	C	C	C	C	C	C	C	C	C	C	C	C	C	C	C	C	C	C	C	C	C	C	C	C	C	C	C	C	C	C	C	C	C	C	C	C	C	T	T
S4_2763152	G/A	4	2763152	+	NA	NA	NA	NA	NA	NA	A	R	A	G	R	G	G	G	G	R	A	G	G	G	G	G	G	A	G	G	G	G	G	G	G	G	G	G	G	A	G	A	G	G	G	G	G	G	G
S4_2763183	C/G	4	2763183	+	NA	NA	NA	NA	NA	NA	C	C	C	C	C	C	C	C	C	C	C	C	C	G	G	G	G	C	C	C	C	C	C	G	C	S	N	C	C	C	G	C	C	C	C	C	C	C	C
S4_2763776	G/A	4	2763776	+	NA	NA	NA	NA	NA	NA	G	G	G	G	G	G	G	G	G	G	G	A	G	G	G	G	G	G	G	G	G	G	G	G	G	G	G	G	G	G	G	G	G	G	G	G	G	G	G
S4_2763853	C/A	4	2763853	+	NA	NA	NA	NA	NA	NA	C	C	C	C	C	C	C	C	N	A	C	C	C	A	A	A	M	C	A	C	A	N	A	C	A	M	A	A	A	C	A	C	A	A	A	C	A	C	C
S4_2763856	C/G	4	2763856	+	NA	NA	NA	NA	NA	NA	C	C	C	C	C	C	N	C	N	G	C	C	G	G	G	G	G	C	G	C	G	G	G	G	G	S	G	G	G	C	G	C	G	G	G	G	G	G	G
S4_2763874	C/T	4	2763874	+	NA	NA	NA	NA	NA	NA	C	C	C	C	C	C	C	C	N	C	C	T	C	C	C	C	C	C	C	C	C	C	C	C	C	C	C	C	C	C	C	C	C	C	C	C	C	C	C
S4_2763886	C/G	4	2763886	+	NA	NA	NA	NA	NA	NA	C	C	C	C	C	C	C	C	N	C	C	G	C	C	C	C	C	C	C	C	C	C	C	S	C	C	C	C	C	C	C	C	C	C	C	C	C	C	C
S4_2763895	C/A	4	2763895	+	NA	NA	NA	NA	NA	NA	C	C	C	C	C	C	C	C	N	C	C	C	C	C	C	C	C	C	C	C	C	C	C	C	C	C	C	C	C	C	C	C	C	C	C	C	C	C	C
S4_2763898	G/C	4	2763898	+	NA	NA	NA	NA	NA	NA	G	G	G	G	G	G	G	G	N	G	G	G	G	G	G	G	G	G	G	G	G	G	G	G	G	G	G	G	G	G	G	G	G	G	G	G	G	G	G
S4_2764777	A/G	4	2764777	+	NA	NA	NA	NA	NA	NA	A	A	A	A	A	A	A	A	A	A	A	A	A	A	A	A	A	A	A	A	A	A	A	A	A	G	A	A	A	A	A	A	A	A	A	A	A	A	A
S4_2764782	G/C	4	2764782	+	NA	NA	NA	NA	NA	NA	G	G	G	G	G	G	G	G	G	G	G	G	C	G	G	G	G	G	G	G	G	G	G	G	G	G	G	G	G	G	G	G	C	G	G	C	G	C	S
S4_2764855	G/A	4	2764855	+	NA	NA	NA	NA	NA	NA	G	G	G	G	G	G	G	G	G	G	G	G	A	G	G	G	G	G	G	G	G	G	G	G	G	G	G	G	G	G	G	G	G	G	G	A	G	A	A
S4_2764856	T/C	4	2764856	+	NA	NA	NA	NA	NA	NA	Y	T	T	C	T	T	T	T	N	T	T	C	C	T	T	T	T	T	T	T	T	T	T	T	T	C	T	T	T	T	T	T	Y	T	T	C	T	C	C
S4_2764864	C/T	4	2764864	+	NA	NA	NA	NA	NA	NA	Y	C	C	T	C	C	C	C	N	C	C	T	T	C	C	C	C	C	C	C	C	C	C	C	C	T	C	C	C	C	C	C	Y	C	C	T	C	T	T
S4_2764884	T/C	4	2764884	+	NA	NA	NA	NA	NA	NA	T	T	T	T	T	T	T	T	N	T	T	T	T	T	T	T	T	T	T	T	T	T	T	T	T	T	T	T	T	T	T	T	T	T	T	T	T	T	T
S4_2765513	C/T	4	2765513	+	NA	NA	NA	NA	NA	NA	C	C	C	C	C	C	C	C	C	C	C	C	C	C	C	C	C	C	C	C	C	C	C	C	C	C	C	C	C	C	C	C	C	C	C	C	C	C	C
S4_2765543	G/C	4	2765543	+	NA	NA	NA	NA	NA	NA	G	G	C	C	G	G	G	S	G	G	G	C	C	G	G	G	G	G	G	S	G	G	G	G	G	G	G	G	G	G	G	G	G	G	G	G	G	G	G
S4_2765545	C/T	4	2765545	+	NA	NA	NA	NA	NA	NA	C	C	C	C	C	C	C	C	C	T	C	C	C	Y	T	T	T	C	C	C	C	C	C	C	C	T	T	C	C	C	T	C	C	C	C	C	C	C	C
S4_2765548	C/T	4	2765548	+	NA	NA	NA	NA	NA	NA	C	C	C	C	C	C	C	Y	C	C	C	T	T	C	C	C	C	C	C	C	C	C	C	C	C	C	C	C	C	C	C	C	C	C	C	C	C	C	C
S4_2765561	C/G	4	2765561	+	NA	NA	NA	NA	NA	NA	C	C	C	C	C	C	C	C	C	C	C	C	C	C	C	C	C	C	C	C	C	C	C	C	C	C	C	C	C	C	C	C	C	C	C	C	C	C	C
S4_2765570	C/T	4	2765570	+	NA	NA	NA	NA	NA	NA	C	C	C	C	C	C	C	C	N	C	C	T	T	C	C	C	C	C	C	C	C	C	C	C	C	C	C	C	C	C	C	C	C	C	C	N	C	C	C
S4_2765609	A/G	4	2765609	+	NA	NA	NA	NA	NA	NA	G	A	A	A	A	A	R	A	N	A	A	A	A	A	A	A	A	R	A	A	A	A	A	A	A	A	A	R	A	A	A	A	A	A	A	A	R	A	A
S4_2767062	A/C	4	2767062	+	NA	NA	NA	NA	NA	NA	A	A	A	A	A	A	A	A	A	A	A	A	A	A	A	A	A	A	A	A	A	A	A	A	A	A	A	A	A	A	A	A	A	A	A	A	A	A	A
S4_2767074	C/A	4	2767074	+	NA	NA	NA	NA	NA	NA	C	C	N	C	C	C	C	C	C	C	C	C	C	C	C	C	C	C	C	M	C	C	C	C	C	C	C	C	C	C	C	C	C	C	C	C	C	C	C
S4_2767078	T/C	4	2767078	+	NA	NA	NA	NA	NA	NA	C	C	T	T	C	T	T	Y	C	C	C	T	T	T	T	T	T	C	C	T	C	C	Y	C	C	C	T	T	C	C	T	C	N	C	C	C	T	C	N
S4_2767079	A/G	4	2767079	+	NA	NA	NA	NA	NA	NA	G	G	A	A	G	A	A	R	G	G	G	A	A	A	A	A	A	G	G	A	G	G	R	G	G	G	A	A	G	G	A	G	N	G	G	G	A	G	N
S4_2767161	C/T	4	2767161	+	NA	NA	NA	NA	NA	NA	C	C	C	C	C	C	C	C	N	C	C	C	T	C	C	C	C	C	C	C	C	C	T	C	C	C	C	C	C	C	C	C	C	C	C	N	C	C	C
S4_2770842	G/A	4	2770842	+	NA	NA	NA	NA	NA	NA	G	G	G	G	G	G	G	G	G	G	G	G	G	G	G	G	G	G	G	G	G	G	G	G	G	G	G	G	G	G	G	G	G	G	G	G	G	A	A
S4_2770867	C/T	4	2770867	+	NA	NA	NA	NA	NA	NA	T	C	T	C	C	C	C	Y	C	C	C	C	C	C	C	C	C	T	C	Y	C	C	C	C	C	T	C	C	C	C	C	C	C	C	C	C	C	C	C
S4_2770961	C/T	4	2770961	+	NA	NA	NA	NA	NA	NA	T	C	T	T	C	Y	C	T	C	C	C	C	T	T	T	T	T	T	C	N	C	C	C	T	C	T	T	C	C	T	T	C	C	C	C	C	C	C	Y
S4_2770971	C/T	4	2770971	+	NA	NA	NA	NA	NA	NA	C	C	C	C	C	C	C	C	C	C	C	C	C	C	C	C	C	C	C	C	C	C	C	C	C	C	C	C	C	C	C	C	C	C	C	C	C	T	T
S4_2770973	C/T	4	2770973	+	NA	NA	NA	NA	NA	NA	C	C	C	C	C	Y	C	C	C	C	C	C	T	T	T	T	T	C	C	C	C	C	C	T	C	C	T	C	C	T	T	C	C	C	C	C	C	C	C
S4_2770977	C/G	4	2770977	+	NA	NA	NA	NA	NA	NA	C	C	C	C	C	C	C	C	C	C	C	C	C	C	C	C	C	C	C	C	C	C	C	C	C	C	C	C	C	C	C	C	C	C	C	C	C	G	G
S4_2770987	C/G	4	2770987	+	NA	NA	NA	NA	NA	NA	C	C	C	C	C	S	C	C	C	C	C	C	C	C	C	C	C	C	C	C	C	C	C	C	C	C	C	C	C	C	C	C	C	C	C	C	C	C	C
S4_2771010	T/C	4	2771010	+	NA	NA	NA	NA	NA	NA	Y	T	T	C	T	T	T	T	T	T	T	T	Y	C	C	C	C	T	T	T	T	T	T	Y	T	T	C	T	T	C	C	T	T	T	T	T	T	T	C
S4_2771023	C/T	4	2771023	+	NA	NA	NA	NA	NA	NA	C	C	C	C	C	C	C	C	C	C	C	C	C	C	C	C	C	C	C	C	C	C	C	C	C	C	C	C	C	C	C	C	C	C	C	C	N	C	C
S4_2771030	C/T	4	2771030	+	NA	NA	NA	NA	NA	NA	Y	C	C	C	C	C	C	C	C	C	C	C	C	C	C	C	C	C	C	C	C	C	C	C	C	C	C	C	C	C	C	C	C	C	C	C	N	C	C
S4_2772462	A/C	4	2772462	+	NA	NA	NA	NA	NA	NA	A	A	A	A	A	A	A	A	N	A	A	A	A	A	A	A	A	A	A	A	A	A	A	A	A	A	A	A	A	A	A	A	A	A	A	A	A	A	A
S4_2773778	T/C	4	2773778	+	NA	NA	NA	NA	NA	NA	Y	T	T	T	T	T	T	T	T	T	T	T	T	T	T	T	T	T	T	T	T	T	T	T	T	T	T	T	T	T	T	T	T	T	T	T	T	T	T
S4_2814252	G/A	4	2814252	+	NA	NA	NA	NA	NA	NA	G	G	G	G	G	G	G	G	N	G	G	G	G	G	G	G	G	G	G	G	G	G	G	G	G	G	G	G	G	G	G	G	G	G	G	G	G	G	G
S4_2831241	T/C	4	2831241	+	NA	NA	NA	NA	NA	NA	T	T	T	T	T	T	T	T	T	T	T	C	T	C	C	C	C	T	T	C	T	T	T	T	T	T	C	T	T	C	C	T	T	T	C	T	T	T	T
S4_2831256	C/A	4	2831256	+	NA	NA	NA	NA	NA	NA	A	C	A	C	C	C	C	C	C	C	C	C	C	C	C	C	C	C	C	C	C	C	A	C	C	A	C	M	C	C	C	C	C	C	C	C	C	C	C
S4_2831286	T/C	4	2831286	+	NA	NA	NA	NA	NA	NA	T	T	T	T	T	T	T	T	T	T	T	C	T	C	C	C	C	T	T	Y	T	T	T	T	T	T	C	T	T	C	Y	T	T	T	C	T	T	T	T
S4_2831289	T/C	4	2831289	+	NA	NA	NA	NA	NA	NA	T	T	T	T	T	T	T	T	T	T	T	C	T	C	C	C	C	T	T	Y	T	T	T	T	T	T	C	T	T	C	Y	T	T	T	C	T	T	T	T
S4_2831316	C/G	4	2831316	+	NA	NA	NA	NA	NA	NA	G	G	G	G	C	G	G	G	C	G	G	C	C	C	C	C	C	C	C	C	C	C	G	G	C	G	C	G	C	C	C	G	G	C	C	G	C	C	C
S4_2831321	G/C	4	2831321	+	NA	NA	NA	NA	NA	NA	G	G	C	G	G	G	G	G	G	G	G	G	G	G	G	G	G	G	G	G	G	G	G	G	G	C	G	C	G	G	G	G	G	G	G	G	G	G	G
S4_2831484	T/A	4	2831484	+	NA	NA	NA	NA	NA	NA	A	T	T	T	T	N	T	T	N	T	T	A	T	A	A	A	A	T	T	T	T	T	A	T	T	T	A	T	T	A	W	T	T	T	A	A	T	T	T
S4_2831495	C/G	4	2831495	+	NA	NA	NA	NA	NA	NA	G	C	C	C	C	C	C	C	N	C	C	C	C	C	C	C	C	C	C	C	C	C	G	C	C	C	C	C	C	C	C	C	C	C	C	G	C	C	C
S4_2831560	C/G	4	2831560	+	NA	NA	NA	NA	NA	NA	C	C	C	C	C	C	C	C	C	C	C	C	C	C	C	C	C	G	C	C	C	C	C	C	C	C	C	C	C	C	C	C	C	C	C	G	C	C	C
S4_2831568	C/T	4	2831568	+	NA	NA	NA	NA	NA	NA	C	C	C	C	C	T	C	C	C	C	C	C	C	C	C	C	C	C	C	C	C	C	C	C	C	C	C	C	C	C	C	C	C	C	C	C	C	C	C
S4_2833383	G/A	4	2833383	+	NA	NA	NA	NA	NA	NA	A	G	G	G	G	G	G	G	G	G	G	G	G	G	G	G	G	G	G	G	G	G	G	G	G	G	G	G	G	G	G	G	G	G	G	A	G	G	G
S4_2833426	A/C	4	2833426	+	NA	NA	NA	NA	NA	NA	A	A	C	C	A	A	C	C	A	C	A	A	A	A	A	A	A	A	C	A	C	C	A	C	C	C	A	C	C	A	A	A	A	C	A	A	C	A	A
S4_2833498	C/T	4	2833498	+	NA	NA	NA	NA	NA	NA	C	C	C	C	C	C	C	C	C	C	C	C	C	C	C	C	C	C	C	C	C	C	C	C	C	C	C	C	C	C	C	C	C	C	C	C	C	C	C
S4_2836269	G/A	4	2836269	+	NA	NA	NA	NA	NA	NA	G	G	G	A	G	G	G	G	N	G	A	G	G	G	G	G	G	G	G	G	N	G	G	N	G	G	G	G	G	G	G	G	G	G	G	G	N	G	G
S4_2836287	C/T	4	2836287	+	NA	NA	NA	NA	NA	NA	C	C	C	C	C	C	C	C	N	C	C	C	C	C	C	C	C	C	C	C	C	C	C	N	C	C	C	C	C	C	C	C	C	C	C	C	N	C	C
S4_2836316	G/T	4	2836316	+	NA	NA	NA	NA	NA	NA	G	T	G	G	G	G	G	G	N	G	G	T	G	G	G	G	G	T	G	G	G	G	T	N	G	K	G	N	G	G	G	T	T	G	G	G	N	N	G
S4_2836323	T/C	4	2836323	+	NA	NA	NA	NA	NA	NA	T	T	T	T	T	T	T	T	N	T	T	T	T	T	T	T	T	T	T	T	T	T	T	N	T	T	T	N	T	T	T	T	T	T	T	T	N	T	T
S4_2839120	G/T	4	2839120	+	NA	NA	NA	NA	NA	NA	G	K	G	G	G	G	G	G	G	G	T	G	G	G	G	G	G	G	G	G	G	G	G	G	G	G	G	G	G	G	G	T	T	G	G	G	G	G	G
S4_2839123	G/T	4	2839123	+	NA	NA	NA	NA	NA	NA	G	T	G	G	G	G	G	G	G	G	T	G	G	G	G	G	G	G	G	G	G	G	G	G	G	G	G	G	G	G	G	T	G	G	G	G	G	G	G
S4_2839127	T/C	4	2839127	+	NA	NA	NA	NA	NA	NA	T	C	T	T	T	T	T	T	T	T	C	T	T	T	T	T	T	T	T	T	T	T	T	T	T	T	T	T	T	T	T	C	T	T	T	T	T	T	T
S4_2839148	C/T	4	2839148	+	NA	NA	NA	NA	NA	NA	C	C	C	C	C	C	C	C	C	C	C	C	C	C	C	C	C	C	C	C	C	C	C	C	C	C	C	C	C	C	C	C	C	C	C	T	C	C	C
S4_2839163	G/T	4	2839163	+	NA	NA	NA	NA	NA	NA	G	G	T	T	T	G	K	T	N	G	G	G	G	T	T	T	T	T	G	T	G	G	G	T	G	T	T	N	G	T	T	G	G	G	T	G	G	T	T
S4_2839204	C/T	4	2839204	+	NA	NA	NA	NA	NA	NA	C	C	C	C	C	C	C	C	C	C	C	C	C	C	C	C	C	C	C	C	C	C	C	C	C	C	C	C	C	C	C	C	C	C	C	C	C	C	C
S4_2839246	C/G	4	2839246	+	NA	NA	NA	NA	NA	NA	C	C	C	C	C	C	C	C	N	C	C	C	C	C	C	C	C	C	C	C	C	C	C	C	C	C	C	C	C	C	C	C	C	C	C	C	C	C	C
S4_2839271	T/C	4	2839271	+	NA	NA	NA	NA	NA	NA	T	C	T	T	Y	T	T	T	T	T	T	C	T	T	T	T	T	C	T	T	T	T	C	T	T	T	T	T	T	T	T	T	Y	T	T	C	Y	C	T
S4_2839277	C/T	4	2839277	+	NA	NA	NA	NA	NA	NA	C	C	C	C	C	C	C	C	C	C	C	C	C	C	C	C	C	C	C	C	C	C	C	C	C	C	C	C	C	C	C	C	C	C	C	T	C	C	C
S4_2839301	T/C	4	2839301	+	NA	NA	NA	NA	NA	NA	T	C	T	T	Y	T	T	T	N	T	T	C	T	T	T	T	T	C	T	T	T	T	C	T	T	T	T	T	T	T	T	N	C	T	T	T	Y	C	N
S4_2839316	C/T	4	2839316	+	NA	NA	NA	NA	NA	NA	C	C	C	C	C	C	C	C	C	C	C	C	C	C	C	C	C	C	C	C	C	C	C	C	C	C	C	C	C	C	C	C	C	C	C	T	C	C	C
S4_2839402	C/A	4	2839402	+	NA	NA	NA	NA	NA	NA	C	C	A	C	C	A	M	C	A	C	C	C	A	C	C	C	C	C	C	C	N	C	C	C	C	C	C	N	C	C	C	C	C	C	C	C	A	C	C
S4_2840110	T/C	4	2840110	+	NA	NA	NA	NA	NA	NA	T	T	T	T	T	T	T	T	T	T	T	T	T	T	T	T	T	T	T	T	T	T	T	T	T	T	T	T	T	T	T	T	T	T	T	T	T	T	T
S4_2855263	G/T	4	2855263	+	NA	NA	NA	NA	NA	NA	G	G	G	T	T	G	K	G	G	G	G	G	G	G	G	G	G	G	G	K	G	G	G	G	G	G	G	G	G	G	G	G	G	G	G	G	G	G	G
S4_2855398	G/C	4	2855398	+	NA	NA	NA	NA	NA	NA	G	G	C	G	G	G	G	C	G	G	G	G	G	C	C	C	C	G	G	G	G	G	C	G	G	G	S	G	G	G	C	G	C	G	C	G	G	G	G
S4_2855420	C/A	4	2855420	+	NA	NA	NA	NA	NA	NA	C	C	C	C	C	C	C	C	C	C	C	C	C	C	C	C	C	C	C	C	C	C	C	C	C	C	C	C	C	C	C	C	C	C	C	C	C	C	C
S4_2855527	A/T	4	2855527	+	NA	NA	NA	NA	NA	NA	A	A	A	A	A	A	A	A	N	A	A	A	A	T	T	T	T	A	A	A	A	A	A	A	A	A	W	A	A	A	W	A	A	A	T	A	A	A	A
S4_2855533	A/T	4	2855533	+	NA	NA	NA	NA	NA	NA	A	A	A	A	A	A	A	A	N	A	A	A	T	A	A	A	A	A	A	A	A	A	A	A	A	A	A	A	A	W	A	A	A	A	A	A	A	A	A
S4_2855539	T/G	4	2855539	+	NA	NA	NA	NA	NA	NA	T	T	T	T	T	T	T	T	N	T	T	T	G	T	T	T	T	T	T	T	T	T	T	T	T	T	T	T	T	K	T	T	T	T	T	T	T	T	T
S4_2855871	C/T	4	2855871	+	NA	NA	NA	NA	NA	NA	C	C	C	C	C	C	C	C	C	C	C	C	C	C	C	C	C	C	C	C	C	C	C	C	C	C	C	C	C	C	C	C	C	C	C	C	C	C	C
S4_2860760	C/G	4	2860760	+	NA	NA	NA	NA	NA	NA	C	C	C	C	C	C	C	C	C	C	C	C	C	C	C	C	C	C	C	C	C	C	C	C	C	C	C	C	C	C	C	C	C	C	C	C	C	C	C
S4_2860774	C/A	4	2860774	+	NA	NA	NA	NA	NA	NA	A	C	C	C	C	C	C	C	A	C	C	C	A	C	C	C	C	C	C	C	C	C	C	A	C	C	C	C	C	A	C	C	C	C	C	C	A	N	C
S4_2861226	C/T	4	2861226	+	NA	NA	NA	NA	NA	NA	C	T	C	C	C	C	C	C	N	C	N	C	C	C	C	C	C	C	C	C	C	C	C	C	C	C	C	C	C	C	C	C	C	C	C	C	C	C	C
S4_2861228	C/G	4	2861228	+	NA	NA	NA	NA	NA	NA	C	G	C	C	C	C	C	C	N	C	N	C	C	C	C	C	C	C	C	C	C	C	C	S	C	C	C	C	C	C	C	C	C	C	C	C	C	G	S
S4_2861238	C/G	4	2861238	+	NA	NA	NA	NA	NA	NA	C	G	C	C	C	C	C	C	N	C	N	C	C	C	C	C	C	C	C	C	C	C	C	C	C	C	C	C	C	C	C	C	C	C	C	C	C	C	C
S4_2861249	A/G	4	2861249	+	NA	NA	NA	NA	NA	NA	A	A	A	G	A	A	A	A	A	A	N	A	A	G	G	G	G	A	A	A	A	A	A	A	A	A	G	G	A	A	R	A	A	A	G	A	A	A	A
S4_2861273	G/A	4	2861273	+	NA	NA	NA	NA	NA	NA	G	A	G	G	G	G	G	G	N	G	N	G	G	G	G	G	G	G	G	G	G	G	G	G	G	G	G	G	G	G	G	G	G	G	G	G	G	G	G
S4_2861740	C/G	4	2861740	+	NA	NA	NA	NA	NA	NA	C	C	C	C	C	C	C	C	C	C	C	C	C	C	C	C	C	C	C	C	C	C	C	C	C	C	C	C	C	C	C	C	C	C	C	C	C	C	C
S4_2862881	C/G	4	2862881	+	NA	NA	NA	NA	NA	NA	C	C	C	C	C	C	C	C	C	C	C	C	C	C	C	C	C	C	C	C	C	C	C	C	C	C	C	C	C	C	C	C	C	C	C	C	C	G	G
S4_2862883	G/C	4	2862883	+	NA	NA	NA	NA	NA	NA	G	G	G	G	G	G	G	G	G	G	G	G	G	G	G	G	G	S	G	G	G	G	G	G	G	G	G	G	G	G	G	G	G	G	G	G	G	C	C
S4_2924505	C/G	4	2924505	+	NA	NA	NA	NA	NA	NA	S	C	C	C	C	N	C	G	N	C	C	G	C	G	G	G	G	C	C	S	C	C	C	G	C	C	G	C	C	S	S	C	C	C	G	C	C	C	C
S4_2924524	G/C	4	2924524	+	NA	NA	NA	NA	NA	NA	G	G	C	G	G	G	G	G	G	G	G	G	G	G	G	G	G	G	G	G	G	G	G	G	G	G	G	G	G	G	G	G	G	G	G	G	G	G	G
S4_2924563	G/A	4	2924563	+	NA	NA	NA	NA	NA	NA	G	G	G	G	G	G	G	G	N	G	G	G	G	G	G	G	G	G	G	G	G	G	G	G	G	G	G	G	G	G	G	G	G	G	G	G	G	G	G
S4_2925376	A/G	4	2925376	+	NA	NA	NA	NA	NA	NA	A	A	A	A	A	A	A	A	A	A	A	G	A	A	A	A	A	A	A	A	A	A	A	A	A	A	A	A	A	A	A	A	A	A	A	A	A	A	A
S4_2925435	A/C	4	2925435	+	NA	NA	NA	NA	NA	NA	A	A	A	A	A	A	A	A	A	A	A	C	A	A	A	A	A	A	A	A	A	A	A	A	A	A	A	A	A	A	A	A	A	A	A	A	A	A	A
S4_2925730	T/C	4	2925730	+	NA	NA	NA	NA	NA	NA	T	T	T	T	T	T	T	T	T	T	T	C	T	T	T	T	T	T	T	T	T	T	T	T	T	T	T	T	T	T	T	T	T	T	N	T	T	T	T
S4_2925750	G/A	4	2925750	+	NA	NA	NA	NA	NA	NA	G	G	G	G	G	G	G	G	G	G	G	G	G	G	G	G	G	G	G	G	G	G	G	G	G	G	G	G	G	G	G	G	G	G	G	G	G	G	G
S4_2925818	G/T	4	2925818	+	NA	NA	NA	NA	NA	NA	G	G	G	G	G	G	G	G	G	G	G	T	G	G	G	G	G	G	G	G	G	G	G	G	G	G	G	G	G	G	G	G	G	G	G	G	G	G	G
S4_2925838	G/A	4	2925838	+	NA	NA	NA	NA	NA	NA	G	G	G	G	G	G	G	G	N	G	G	A	G	G	G	G	G	G	G	G	G	G	G	G	G	G	G	G	G	G	G	G	G	G	G	G	G	G	G
S4_2926168	C/T	4	2926168	+	NA	NA	NA	NA	NA	NA	C	C	C	C	C	C	C	C	C	C	C	C	C	C	C	C	C	C	C	C	C	C	C	C	C	C	C	C	C	C	C	C	C	C	C	C	C	C	C
S4_2944420	C/T	4	2944420	+	NA	NA	NA	NA	NA	NA	C	C	C	C	C	C	C	C	N	C	C	C	C	C	C	C	C	C	C	C	C	C	C	C	C	C	C	C	C	C	C	C	C	C	C	C	C	C	C
S4_2980590	G/A	4	2980590	+	NA	NA	NA	NA	NA	NA	G	A	G	G	G	G	G	G	N	G	G	G	G	G	G	G	G	A	G	G	G	G	G	G	G	G	G	G	G	G	G	G	G	G	G	G	A	A	G
S4_2980594	C/T	4	2980594	+	NA	NA	NA	NA	NA	NA	C	C	C	C	C	Y	C	C	N	C	C	C	C	C	C	C	C	C	C	C	C	C	C	C	C	C	C	C	C	C	C	C	C	C	C	C	C	C	C
S4_2980608	T/C	4	2980608	+	NA	NA	NA	NA	NA	NA	C	T	N	C	T	Y	T	T	N	Y	C	C	Y	C	C	C	C	T	T	C	T	N	T	C	T	T	C	T	T	T	C	C	N	C	Y	N	T	T	N
S4_2980609	A/G	4	2980609	+	NA	NA	NA	NA	NA	NA	A	A	N	A	G	R	G	G	N	A	A	A	A	A	A	A	A	A	G	A	A	N	G	A	N	G	A	N	N	G	A	A	N	A	R	N	A	A	A
S4_2980716	T/C	4	2980716	+	NA	NA	NA	NA	NA	NA	T	T	T	T	T	T	T	T	T	T	C	T	T	C	C	C	C	T	T	T	T	T	T	T	T	T	Y	T	T	T	C	C	T	T	T	T	T	T	T
S4_2995673	A/T	4	2995673	+	NA	NA	NA	NA	NA	NA	A	A	A	A	A	A	A	A	N	A	N	A	A	A	A	A	A	A	A	A	A	A	A	A	A	A	A	A	A	A	A	A	A	A	A	A	A	A	A
S4_2995686	T/C	4	2995686	+	NA	NA	NA	NA	NA	NA	T	T	T	T	T	T	T	T	N	T	N	C	T	T	T	T	T	T	T	T	T	T	T	T	T	T	T	T	T	T	T	T	T	T	N	T	T	T	T
S4_2998334	C/A	4	2998334	+	NA	NA	NA	NA	NA	NA	C	C	A	A	A	C	C	C	A	C	A	C	A	A	A	A	A	C	A	C	A	A	A	A	A	C	C	C	A	C	A	A	A	A	C	A	C	A	A
S4_2998354	A/T	4	2998354	+	NA	NA	NA	NA	NA	NA	A	A	A	A	A	A	A	A	A	A	A	A	A	A	A	A	A	A	A	A	A	A	A	A	A	A	A	A	A	A	A	A	A	A	A	A	A	A	A
S4_3000543	G/A	4	3000543	+	NA	NA	NA	NA	NA	NA	G	G	G	G	G	G	G	G	G	A	G	G	G	G	G	G	G	G	G	G	G	G	G	G	G	G	G	G	G	A	G	G	G	G	G	G	G	G	G
S4_3000788	G/T	4	3000788	+	NA	NA	NA	NA	NA	NA	G	T	G	G	G	G	G	G	G	G	G	G	G	G	G	G	G	K	G	G	G	G	G	G	G	G	K	K	G	G	G	G	G	G	T	G	G	G	G
S4_3000905	G/A	4	3000905	+	NA	NA	NA	NA	NA	NA	G	A	G	G	G	G	G	G	G	R	G	R	G	G	G	G	G	A	G	G	G	G	G	G	G	G	R	R	G	A	G	G	G	G	A	G	G	G	G
S4_3000956	C/G	4	3000956	+	NA	NA	NA	NA	NA	NA	C	G	C	C	C	C	C	C	C	G	C	C	C	C	C	C	C	G	C	C	C	C	C	C	C	C	S	S	C	G	C	C	C	C	G	C	C	C	C
S4_3030292	C/T	4	3030292	+	NA	NA	NA	NA	NA	NA	C	C	C	C	C	C	C	C	C	C	C	C	C	C	C	C	C	C	C	C	C	C	C	C	C	C	C	C	C	C	C	C	C	C	C	C	C	C	C
S4_3030296	C/T	4	3030296	+	NA	NA	NA	NA	NA	NA	C	C	C	C	C	C	C	C	C	C	C	T	C	C	C	C	C	C	C	C	C	C	C	C	C	C	C	C	C	C	C	C	C	C	C	C	C	C	C
S4_3047518	A/T	4	3047518	+	NA	NA	NA	NA	NA	NA	A	A	A	A	A	A	A	A	A	A	A	A	A	A	A	A	A	A	A	A	A	A	A	A	A	A	A	A	A	A	A	A	A	A	A	A	A	A	A
S4_3047551	G/T	4	3047551	+	NA	NA	NA	NA	NA	NA	G	G	G	G	G	G	G	G	G	G	G	G	G	G	G	G	G	G	G	G	G	G	G	G	G	G	G	G	G	G	G	G	G	G	G	G	G	G	G
S4_3047701	G/A	4	3047701	+	NA	NA	NA	NA	NA	NA	G	G	G	G	G	G	G	G	G	G	G	G	G	G	G	G	G	G	G	G	G	G	G	G	G	G	R	G	G	G	G	G	G	G	G	G	G	G	G
S4_3047745	C/T	4	3047745	+	NA	NA	NA	NA	NA	NA	C	C	C	C	C	C	C	C	C	C	C	C	C	C	C	C	C	C	C	C	C	C	C	C	C	C	Y	C	C	C	C	C	C	C	C	C	C	C	C
S4_3048405	G/T	4	3048405	+	NA	NA	NA	NA	NA	NA	G	G	G	G	G	G	G	G	N	G	G	G	G	G	G	G	G	G	G	G	G	G	G	G	G	G	G	G	G	G	G	G	G	G	G	G	G	G	G
S4_3048460	G/T	4	3048460	+	NA	NA	NA	NA	NA	NA	G	G	G	G	G	K	G	G	N	G	G	G	G	G	G	G	G	G	G	G	G	G	G	G	G	G	G	G	G	G	G	G	G	G	G	G	G	G	G
S4_3048474	C/G	4	3048474	+	NA	NA	NA	NA	NA	NA	C	C	C	C	C	C	C	C	N	C	C	C	C	C	C	C	C	C	C	C	C	C	C	C	C	C	C	C	C	C	C	C	C	C	C	C	C	C	C
S4_3048559	G/A	4	3048559	+	NA	NA	NA	NA	NA	NA	G	G	G	G	G	G	G	G	G	G	G	G	G	G	G	G	G	G	G	G	G	G	G	G	G	G	G	G	G	G	G	G	G	G	G	G	G	G	G
S4_3083452	T/A	4	3083452	+	NA	NA	NA	NA	NA	NA	T	T	T	T	T	T	T	T	T	T	T	T	T	T	T	T	T	T	T	T	T	T	T	T	T	T	T	T	T	T	T	T	T	T	T	T	T	T	T
S4_3083454	A/T	4	3083454	+	NA	NA	NA	NA	NA	NA	A	A	A	A	A	A	A	A	A	A	A	A	A	A	A	A	A	A	A	A	A	A	A	A	A	A	A	A	A	A	A	A	A	A	A	A	A	A	A
S4_3083515	C/G	4	3083515	+	NA	NA	NA	NA	NA	NA	C	C	C	C	C	C	C	C	N	C	C	C	C	C	C	C	C	C	C	C	C	C	C	C	C	C	C	C	C	C	C	C	C	C	C	C	C	C	C
S4_3083554	G/T	4	3083554	+	NA	NA	NA	NA	NA	NA	G	G	G	G	G	G	G	G	N	G	G	G	G	G	G	G	G	G	G	G	G	G	G	G	G	G	G	G	G	G	G	G	G	G	G	G	G	G	G
S4_3110188	G/C	4	3110188	+	NA	NA	NA	NA	NA	NA	G	G	G	G	G	G	G	G	G	G	C	G	G	G	G	G	G	G	G	G	G	G	C	G	G	G	G	G	G	G	G	C	G	G	G	G	G	G	G
S4_3110223	T/C	4	3110223	+	NA	NA	NA	NA	NA	NA	T	T	T	T	T	T	Y	T	T	Y	T	T	T	T	T	T	T	T	T	T	T	T	T	T	T	Y	T	T	T	T	T	T	T	T	T	T	T	T	T
S4_3110229	G/T	4	3110229	+	NA	NA	NA	NA	NA	NA	G	G	G	G	G	G	G	G	G	G	G	G	G	G	G	G	G	G	G	G	G	G	G	G	G	G	G	G	G	G	G	G	G	G	G	G	G	G	G
S4_3119799	C/T	4	3119799	+	NA	NA	NA	NA	NA	NA	C	C	C	C	C	C	C	C	C	C	C	C	C	C	C	C	C	C	C	C	C	C	C	C	C	C	C	C	C	C	C	C	T	C	C	C	C	C	C
S4_3133474	G/A	4	3133474	+	NA	NA	NA	NA	NA	NA	G	G	G	G	G	G	G	G	N	G	G	G	G	G	G	G	G	G	G	G	G	G	G	G	G	G	G	G	G	G	G	G	G	G	G	G	G	G	G
S4_3133525	G/C	4	3133525	+	NA	NA	NA	NA	NA	NA	G	G	G	G	G	S	G	G	G	G	G	G	G	G	G	G	G	G	G	G	G	G	G	G	G	G	G	G	G	G	G	G	G	G	G	G	G	G	G
S4_3135779	A/T	4	3135779	+	NA	NA	NA	NA	NA	NA	A	A	W	A	A	A	A	A	A	A	A	A	A	A	A	A	A	A	A	A	A	A	A	A	A	A	A	A	A	A	A	A	A	A	A	A	A	A	A
S4_3135802	A/G	4	3135802	+	NA	NA	NA	NA	NA	NA	A	A	R	A	A	A	A	A	A	A	A	A	A	A	A	A	A	A	A	A	A	A	A	A	A	A	A	A	A	A	A	A	A	A	A	A	A	A	A
S4_3135814	G/T	4	3135814	+	NA	NA	NA	NA	NA	NA	G	G	K	G	G	G	G	G	G	G	G	G	G	G	G	G	G	G	G	G	G	G	G	G	G	G	G	G	G	G	G	G	G	G	G	G	G	G	G
S4_3179711	C/T	4	3179711	+	NA	NA	NA	NA	NA	NA	C	C	C	C	C	C	C	C	C	C	C	T	C	C	C	C	C	C	C	C	C	C	C	C	C	C	C	C	C	C	C	C	C	C	C	C	C	C	C
S4_3179717	T/C	4	3179717	+	NA	NA	NA	NA	NA	NA	T	T	T	T	T	T	T	T	N	T	T	C	T	T	T	T	T	T	T	T	T	T	T	T	T	T	T	T	T	T	T	T	T	T	T	T	T	T	T
S4_3179757	C/T	4	3179757	+	NA	NA	NA	NA	NA	NA	C	C	C	C	C	C	C	C	C	C	C	Y	C	C	C	C	C	C	C	C	C	C	C	C	C	C	C	C	C	C	C	Y	C	C	C	C	C	C	C
S4_3210549	G/C	4	3210549	+	NA	NA	NA	NA	NA	NA	G	G	G	G	G	G	G	G	G	G	G	G	G	G	G	G	G	G	G	S	G	G	G	G	G	G	G	G	G	G	G	G	G	G	G	G	G	G	G
S4_3210561	C/G	4	3210561	+	NA	NA	NA	NA	NA	NA	C	C	G	C	C	C	C	C	C	C	C	C	C	C	C	C	C	C	C	C	C	C	C	C	C	C	C	C	C	C	C	C	C	C	C	C	C	C	C
S4_3210867	C/T	4	3210867	+	NA	NA	NA	NA	NA	NA	C	C	C	C	C	C	C	Y	T	C	C	C	C	C	C	C	C	C	C	C	C	C	C	C	C	C	C	C	C	C	C	C	C	C	C	C	C	C	C
S4_3211212	C/G	4	3211212	+	NA	NA	NA	NA	NA	NA	C	C	C	C	C	C	C	C	N	C	C	C	C	C	C	C	C	C	C	C	C	C	C	C	C	C	C	C	C	C	C	C	C	C	C	C	C	C	C
S4_3211217	C/T	4	3211217	+	NA	NA	NA	NA	NA	NA	C	C	C	C	C	C	C	Y	N	C	C	T	C	C	C	C	C	C	C	C	C	C	C	C	C	C	C	C	C	C	C	C	C	C	C	C	C	C	C
S4_3211224	G/C	4	3211224	+	NA	NA	NA	NA	NA	NA	G	G	G	G	G	G	G	S	N	G	G	C	G	G	G	G	G	G	G	G	G	G	G	G	G	G	G	G	G	G	G	G	G	G	G	G	G	G	G
S4_3211846	G/C	4	3211846	+	NA	NA	NA	NA	NA	NA	G	G	G	G	G	G	G	S	N	G	G	G	G	G	G	G	G	G	G	G	G	G	G	G	G	G	G	G	G	C	G	G	G	G	G	G	G	G	G
S4_3212209	C/T	4	3212209	+	NA	NA	NA	NA	NA	NA	C	C	C	C	C	C	C	C	C	C	C	C	C	C	C	C	C	C	C	C	C	C	C	C	C	C	C	C	C	C	C	C	C	C	C	C	C	C	C
S4_3212244	A/C	4	3212244	+	NA	NA	NA	NA	NA	NA	A	A	A	A	A	A	A	A	A	A	A	A	A	A	A	A	A	A	A	A	A	A	A	A	A	A	A	A	A	A	A	A	A	A	A	A	A	A	A
S4_3244998	T/C	4	3244998	+	NA	NA	NA	NA	NA	NA	T	T	T	T	T	T	T	T	T	T	T	T	T	T	T	T	T	T	T	T	T	T	T	T	T	T	T	T	T	T	T	T	T	T	T	T	T	T	T
S4_3245006	C/T	4	3245006	+	NA	NA	NA	NA	NA	NA	C	C	C	C	C	C	C	C	C	C	C	C	C	C	C	C	C	C	C	C	C	C	C	C	C	C	C	C	C	C	C	C	C	C	C	C	C	C	C
S4_3245083	C/T	4	3245083	+	NA	NA	NA	NA	NA	NA	Y	C	C	C	C	C	C	C	C	C	C	C	C	C	C	C	C	C	C	C	C	C	C	C	C	C	C	C	C	C	C	C	C	C	C	C	C	C	C
S4_3245099	A/G	4	3245099	+	NA	NA	NA	NA	NA	NA	R	A	A	A	A	A	A	A	A	A	A	A	A	A	A	A	A	A	A	A	A	A	A	A	A	A	A	A	A	A	A	A	A	A	A	A	A	A	A
S4_3246717	A/G	4	3246717	+	NA	NA	NA	NA	NA	NA	A	A	A	A	A	A	A	A	A	A	A	A	A	A	A	A	A	A	A	A	A	A	A	A	A	A	A	A	A	A	A	A	A	A	A	A	A	A	A
S4_3251155	A/G	4	3251155	+	NA	NA	NA	NA	NA	NA	A	A	A	A	A	A	A	A	A	A	A	G	A	A	A	A	A	A	A	A	A	A	A	A	A	A	A	A	A	A	A	A	A	A	A	A	A	G	G
S4_3251164	G/T	4	3251164	+	NA	NA	NA	NA	NA	NA	G	G	G	G	G	G	G	G	G	G	G	G	G	G	G	G	G	G	G	G	G	G	G	G	G	G	G	G	G	G	G	G	G	G	G	G	G	G	G
S4_3251201	G/A	4	3251201	+	NA	NA	NA	NA	NA	NA	G	G	G	G	G	G	G	G	G	G	G	A	G	G	G	G	G	G	G	G	G	G	G	G	G	G	G	G	G	G	G	G	G	G	G	G	G	G	G
S4_3254956	A/C	4	3254956	+	NA	NA	NA	NA	NA	NA	C	A	A	A	A	A	A	A	A	A	A	A	A	A	A	A	A	A	A	A	A	A	A	A	A	A	A	A	A	A	A	A	A	A	A	A	A	A	A
S4_3255475	A/C	4	3255475	+	NA	NA	NA	NA	NA	NA	A	A	A	A	A	A	A	A	A	A	A	A	A	A	A	A	A	A	A	A	A	A	A	A	A	A	A	A	A	A	A	A	A	A	A	A	A	A	A
S4_3255479	G/C	4	3255479	+	NA	NA	NA	NA	NA	NA	G	G	G	G	G	G	G	G	G	G	G	G	G	G	G	G	G	G	G	G	G	G	G	G	G	G	G	G	G	G	G	G	G	G	G	G	G	G	G
S4_3256298	A/C	4	3256298	+	NA	NA	NA	NA	NA	NA	A	A	A	A	A	A	A	A	A	A	C	A	A	A	A	A	A	A	A	A	A	A	A	A	A	A	M	A	A	A	A	C	A	A	A	A	A	C	N
S4_3256740	C/A	4	3256740	+	NA	NA	NA	NA	NA	NA	C	C	C	C	A	C	C	C	A	C	C	A	C	C	C	C	C	C	C	C	C	C	C	A	C	A	C	C	C	C	C	C	C	C	C	C	C	C	C
S4_3256755	C/G	4	3256755	+	NA	NA	NA	NA	NA	NA	C	C	G	C	C	C	C	C	S	C	C	C	G	G	G	G	G	C	C	C	C	C	C	C	C	C	C	C	C	C	G	C	C	C	C	C	S	C	C
S4_3260536	A/G	4	3260536	+	NA	NA	NA	NA	NA	NA	A	A	A	A	A	A	A	A	A	A	A	A	A	A	A	A	A	A	A	A	A	A	A	A	A	A	A	A	A	A	A	A	A	A	A	A	A	A	A
S4_3260562	A/T	4	3260562	+	NA	NA	NA	NA	NA	NA	A	N	A	A	A	A	A	A	A	A	A	A	A	T	T	T	T	A	A	A	A	A	A	A	A	A	A	A	A	W	W	A	A	A	A	A	A	A	A
S4_3260585	C/T	4	3260585	+	NA	NA	NA	NA	NA	NA	C	C	C	C	C	C	C	C	C	C	C	C	C	C	C	C	C	C	C	C	C	C	C	C	C	C	C	C	C	C	C	C	C	C	C	C	C	C	C
S4_3260639	G/C	4	3260639	+	NA	NA	NA	NA	NA	NA	G	C	G	G	G	G	G	G	G	C	G	G	G	C	C	C	C	C	G	G	G	G	S	G	G	G	G	S	G	C	C	G	G	G	C	G	C	G	G
S4_3260640	G/C	4	3260640	+	NA	NA	NA	NA	NA	NA	G	C	G	G	G	G	G	G	G	C	G	G	G	C	C	C	C	C	G	G	G	G	C	G	G	G	S	G	G	C	C	N	G	G	C	G	C	G	G
S4_3260708	A/G	4	3260708	+	NA	NA	NA	NA	NA	NA	A	A	A	A	A	A	A	A	A	A	A	A	A	A	A	A	A	A	A	A	A	A	A	A	A	A	A	A	A	A	A	A	A	A	A	A	A	A	A
S4_3261086	C/G	4	3261086	+	NA	NA	NA	NA	NA	NA	C	C	C	C	C	C	C	C	C	C	C	C	C	C	C	C	C	C	C	C	C	C	C	C	C	C	C	C	C	C	C	C	C	C	C	C	C	C	C
S4_3261140	G/C	4	3261140	+	NA	NA	NA	NA	NA	NA	G	G	G	G	G	G	G	G	S	S	G	G	G	G	G	G	G	G	G	G	G	G	G	G	G	G	G	G	G	G	G	G	G	G	G	G	G	G	G
S4_3261149	C/G	4	3261149	+	NA	NA	NA	NA	NA	NA	C	C	C	C	C	C	C	C	S	S	C	C	C	C	C	C	C	C	C	C	C	C	C	C	C	C	C	C	C	C	C	C	C	S	C	C	C	C	C
S4_3262542	C/T	4	3262542	+	NA	NA	NA	NA	NA	NA	C	C	C	C	C	C	C	C	C	C	C	C	C	C	C	C	C	C	C	C	C	C	C	C	C	C	C	C	C	C	C	C	C	C	C	C	C	C	C
S4_3266364	C/T	4	3266364	+	NA	NA	NA	NA	NA	NA	Y	C	C	C	C	C	C	C	C	C	C	C	C	C	C	C	C	C	C	C	C	C	C	C	C	C	C	C	C	C	C	C	C	C	C	C	C	C	C
S4_3266372	G/T	4	3266372	+	NA	NA	NA	NA	NA	NA	K	G	G	G	T	G	N	G	G	K	G	G	T	T	T	T	T	G	T	T	G	G	G	G	G	G	T	N	G	T	T	G	G	G	T	T	G	T	T
S4_3266392	C/G	4	3266392	+	NA	NA	NA	NA	NA	NA	C	G	G	G	C	G	N	S	G	C	C	G	C	C	C	C	C	C	C	C	G	G	G	G	G	C	C	N	G	C	C	G	G	G	C	C	G	C	C
S4_3266401	G/A	4	3266401	+	NA	NA	NA	NA	NA	NA	G	G	G	G	G	G	G	R	G	G	A	G	G	G	G	G	G	A	G	G	G	G	G	G	G	R	G	G	G	G	G	G	G	G	G	G	G	G	G
S4_3266450	C/T	4	3266450	+	NA	NA	NA	NA	NA	NA	C	C	C	C	C	C	C	C	T	C	Y	C	C	C	C	C	C	Y	C	C	C	C	C	C	C	C	C	C	C	C	C	C	C	C	C	C	C	C	C
S4_3266451	C/G	4	3266451	+	NA	NA	NA	NA	NA	NA	G	C	C	C	C	C	S	C	C	C	C	C	C	G	G	G	G	C	G	G	C	C	C	C	C	C	S	S	C	C	G	C	C	C	G	S	C	C	C
S4_3266479	G/C	4	3266479	+	NA	NA	NA	NA	NA	NA	G	G	G	G	G	G	G	G	G	G	G	G	G	G	G	G	G	G	G	G	G	G	G	G	G	G	G	G	G	G	G	G	G	G	G	G	G	G	G
S4_3266536	G/C	4	3266536	+	NA	NA	NA	NA	NA	NA	G	G	G	G	G	G	G	G	G	G	G	G	G	G	G	G	G	G	G	G	G	G	G	G	G	G	G	G	G	G	G	G	G	G	G	G	G	G	G
S4_3266812	G/C	4	3266812	+	NA	NA	NA	NA	NA	NA	G	G	G	G	G	G	G	G	G	G	G	G	G	G	G	G	G	G	G	G	G	G	G	G	G	G	G	G	G	G	G	G	G	G	G	G	G	G	G
S4_3267355	A/G	4	3267355	+	NA	NA	NA	NA	NA	NA	A	A	A	A	A	A	A	A	A	A	A	A	A	A	A	A	A	A	A	A	A	A	A	A	A	A	A	A	A	A	A	A	A	A	A	A	A	A	A
S4_3267442	C/T	4	3267442	+	NA	NA	NA	NA	NA	NA	C	C	C	C	C	C	C	C	C	C	C	C	C	C	C	C	C	C	C	C	C	C	C	C	C	C	C	C	C	C	C	C	C	C	C	C	C	C	C
S4_3267493	C/T	4	3267493	+	NA	NA	NA	NA	NA	NA	C	C	C	C	C	C	C	C	C	C	C	C	C	C	C	C	C	C	C	C	C	C	C	C	C	C	C	C	C	C	C	C	C	C	C	C	C	C	C
S4_3291152	T/C	4	3291152	+	NA	NA	NA	NA	NA	NA	T	T	T	T	T	T	T	T	T	T	T	T	T	T	T	T	T	T	T	T	T	T	T	T	T	T	T	T	T	T	T	T	T	T	T	T	T	T	T
S4_3408009	C/T	4	3408009	+	NA	NA	NA	NA	NA	NA	C	C	C	C	C	C	C	C	C	C	C	C	C	C	C	C	C	C	C	C	C	C	C	C	C	C	C	C	C	C	C	C	C	C	C	C	C	C	C
S4_3408014	A/G	4	3408014	+	NA	NA	NA	NA	NA	NA	G	G	A	A	G	A	A	G	G	A	A	A	A	G	G	G	G	G	G	G	A	A	A	G	A	G	A	G	A	A	G	A	G	A	A	G	G	A	A
S4_3419111	G/A	4	3419111	+	NA	NA	NA	NA	NA	NA	G	G	G	G	G	G	G	R	G	G	G	G	G	G	G	G	G	G	G	G	G	G	G	G	G	G	G	G	G	G	G	G	G	G	G	G	G	G	G
S4_3419121	G/A	4	3419121	+	NA	NA	NA	NA	NA	NA	G	G	G	G	G	G	G	R	G	G	G	G	G	G	G	G	G	G	G	G	G	G	G	G	G	G	G	G	G	G	G	G	G	G	G	G	G	G	G
S4_3419168	G/A	4	3419168	+	NA	NA	NA	NA	NA	NA	G	G	G	G	G	G	G	G	G	G	G	G	G	G	G	G	G	G	G	G	G	G	G	G	G	G	G	G	G	G	G	G	G	G	G	G	G	G	G
S4_3459183	G/A	4	3459183	+	NA	NA	NA	NA	NA	NA	G	G	G	G	G	G	G	G	G	G	G	G	G	G	G	G	G	G	G	G	G	G	G	G	G	G	G	G	G	G	G	G	G	G	G	G	G	G	G
S4_3459197	C/A	4	3459197	+	NA	NA	NA	NA	NA	NA	C	A	A	C	M	C	C	A	N	A	C	A	C	C	C	C	C	A	C	C	C	C	A	M	N	M	C	C	C	A	C	A	C	C	A	A	A	C	C
S4_3460752	C/T	4	3460752	+	NA	NA	NA	NA	NA	NA	C	C	C	C	C	C	C	C	C	C	C	C	C	C	C	C	C	C	C	C	C	C	C	C	C	C	C	C	C	C	C	C	C	C	C	C	C	C	C
S4_3460824	A/G	4	3460824	+	NA	NA	NA	NA	NA	NA	A	A	A	A	A	A	A	A	G	A	A	G	A	A	A	A	A	A	A	A	A	A	A	A	A	A	A	A	A	N	A	A	A	A	A	A	A	A	A
S4_3460886	A/G	4	3460886	+	NA	NA	NA	NA	NA	NA	A	A	A	A	A	A	A	A	A	A	A	A	A	A	A	A	A	A	A	A	A	A	R	A	A	A	A	A	A	A	A	A	A	A	A	A	A	A	A
S4_3460894	A/G	4	3460894	+	NA	NA	NA	NA	NA	NA	A	A	A	A	A	A	A	A	A	A	A	A	A	A	A	A	A	A	A	A	A	A	R	A	A	A	A	A	A	A	A	A	A	A	A	A	A	A	A
S4_3460914	T/C	4	3460914	+	NA	NA	NA	NA	NA	NA	C	T	T	T	T	C	T	T	N	T	T	C	T	T	T	T	T	T	T	T	T	T	T	T	T	T	T	T	T	C	T	T	T	T	T	T	T	T	T
S4_3460931	G/A	4	3460931	+	NA	NA	NA	NA	NA	NA	G	G	G	G	G	G	R	R	G	G	G	G	A	G	G	G	G	G	G	G	G	G	G	A	G	R	G	G	G	G	G	G	A	G	A	A	G	G	G
S4_3461000	C/G	4	3461000	+	NA	NA	NA	NA	NA	NA	C	C	C	C	C	C	S	S	N	C	C	C	G	C	C	C	C	C	C	C	C	C	C	C	C	S	C	C	C	C	C	C	C	C	G	C	C	C	C
S4_3461069	T/C	4	3461069	+	NA	NA	NA	NA	NA	NA	T	T	T	T	T	T	T	T	T	T	T	T	T	T	T	T	T	T	T	T	T	T	T	T	T	T	T	T	T	T	T	T	T	T	T	T	T	T	T
S4_3461114	A/T	4	3461114	+	NA	NA	NA	NA	NA	NA	A	A	A	A	A	N	T	W	N	A	A	A	T	T	T	T	T	A	A	A	N	A	A	T	A	T	W	T	N	W	T	A	N	A	T	T	A	A	A
S4_3461129	A/G	4	3461129	+	NA	NA	NA	NA	NA	NA	A	A	A	G	A	A	A	A	A	A	A	A	A	A	A	A	A	A	A	A	A	A	A	N	A	A	A	A	A	A	A	A	A	A	A	A	A	G	G
S4_3465352	G/C	4	3465352	+	NA	NA	NA	NA	NA	NA	G	G	N	G	G	N	S	C	N	S	N	C	C	G	G	G	G	G	C	C	G	G	C	C	G	C	G	G	G	C	G	C	C	G	C	C	N	G	S
S4_3465393	T/C	4	3465393	+	NA	NA	NA	NA	NA	NA	T	T	T	T	T	T	T	T	T	T	T	T	T	T	T	T	T	T	T	T	T	T	T	T	T	T	T	T	T	T	T	T	T	T	T	T	T	T	T
S4_3465532	G/C	4	3465532	+	NA	NA	NA	NA	NA	NA	C	G	G	G	S	G	G	S	G	S	G	C	C	G	G	G	G	G	S	G	G	G	C	C	G	G	G	G	G	G	G	G	G	G	C	C	G	G	G
S4_3467191	G/C	4	3467191	+	NA	NA	NA	NA	NA	NA	G	G	G	G	G	G	G	G	G	G	G	G	G	G	G	G	G	G	G	G	G	G	G	G	G	S	G	G	G	C	G	G	G	G	G	G	G	G	G
S4_3467272	G/T	4	3467272	+	NA	NA	NA	NA	NA	NA	G	G	G	G	G	G	G	G	G	G	G	G	G	G	G	G	G	G	G	G	G	G	G	G	G	G	G	G	G	G	G	G	G	G	G	G	G	G	G
S4_3468390	A/G	4	3468390	+	NA	NA	NA	NA	NA	NA	A	A	A	A	A	A	A	A	A	A	A	A	A	A	A	A	A	A	A	A	A	A	A	A	A	A	A	A	A	A	A	A	A	A	A	A	A	A	A
S4_3469473	T/A	4	3469473	+	NA	NA	NA	NA	NA	NA	T	T	A	T	T	T	T	T	T	T	T	A	T	T	T	T	T	T	T	T	T	T	T	T	T	T	T	T	T	A	T	T	T	T	T	T	T	T	T
S4_3471492	C/A	4	3471492	+	NA	NA	NA	NA	NA	NA	C	C	C	C	C	C	C	C	C	C	C	C	C	C	C	C	C	C	C	C	C	C	C	C	C	C	C	C	C	C	C	C	C	C	C	C	C	C	C
S4_3471561	C/T	4	3471561	+	NA	NA	NA	NA	NA	NA	C	C	C	C	T	Y	T	C	C	C	C	C	T	C	C	C	C	C	C	C	C	C	C	T	C	C	C	C	C	C	C	C	C	C	T	T	C	C	C
S4_3471601	G/A	4	3471601	+	NA	NA	NA	NA	NA	NA	G	G	G	G	G	G	G	A	N	G	G	G	G	G	G	G	G	G	G	G	G	G	G	G	G	G	G	N	G	G	G	G	G	G	G	G	N	N	G
S4_3471842	T/C	4	3471842	+	NA	NA	NA	NA	NA	NA	T	T	T	T	T	T	T	T	T	T	T	T	T	T	T	T	T	T	T	T	T	T	T	T	T	T	T	T	T	T	T	T	T	T	T	T	T	T	T
S4_3471986	G/C	4	3471986	+	NA	NA	NA	NA	NA	NA	G	G	G	G	C	G	C	G	G	G	G	G	C	G	G	G	G	G	G	G	G	G	G	C	G	G	G	G	G	G	G	G	G	G	C	G	G	G	G
S4_3472026	A/C	4	3472026	+	NA	NA	NA	NA	NA	NA	A	A	A	A	A	A	A	A	A	A	A	A	A	A	A	A	A	A	A	A	A	A	A	A	A	A	A	A	A	A	A	A	A	A	A	A	A	A	A
S4_3472028	G/C	4	3472028	+	NA	NA	NA	NA	NA	NA	G	G	G	G	G	G	G	G	G	G	G	G	G	G	G	G	G	G	G	G	G	G	G	G	G	G	G	G	G	G	G	G	G	G	G	G	G	G	G
S4_3474237	G/T	4	3474237	+	NA	NA	NA	NA	NA	NA	G	G	G	N	G	G	G	G	G	G	G	G	G	G	G	G	G	G	G	G	G	G	G	G	G	G	G	G	G	G	G	G	G	G	G	G	G	G	G
S4_3474283	C/T	4	3474283	+	NA	NA	NA	NA	NA	NA	C	C	C	C	C	C	C	C	C	C	C	C	C	C	C	C	C	C	C	C	C	C	C	C	C	C	C	C	C	T	C	C	C	C	C	C	C	C	C
S4_3474315	A/C	4	3474315	+	NA	NA	NA	NA	NA	NA	C	A	A	A	M	A	N	A	N	A	A	A	C	C	C	C	C	A	A	A	A	A	C	C	M	C	C	A	A	A	C	A	A	M	C	M	A	A	A
S4_3474510	A/T	4	3474510	+	NA	NA	NA	NA	NA	NA	A	A	A	A	A	A	A	A	A	A	A	A	A	A	A	A	A	A	A	A	A	A	A	A	A	A	A	A	A	A	A	A	A	A	A	A	A	A	A
S4_3480110	T/C	4	3480110	+	NA	NA	NA	NA	NA	NA	T	T	T	T	T	T	T	T	T	T	T	T	T	T	T	T	T	T	T	T	T	T	T	T	T	T	T	T	T	T	T	T	T	T	T	T	T	T	T
S4_3483013	C/G	4	3483013	+	NA	NA	NA	NA	NA	NA	S	C	C	C	C	C	C	C	C	C	C	C	C	G	G	G	G	C	C	C	C	C	C	C	C	C	C	S	C	C	G	N	C	C	C	S	G	C	C
S4_3483049	G/C	4	3483049	+	NA	NA	NA	NA	NA	NA	S	G	C	G	G	G	G	G	G	G	G	G	G	C	C	C	C	G	G	G	G	G	G	G	G	G	G	S	G	G	C	G	G	G	G	S	C	G	G
S4_3483056	C/T	4	3483056	+	NA	NA	NA	NA	NA	NA	C	C	C	C	C	C	C	C	C	C	C	C	C	C	C	C	C	C	C	C	C	C	C	C	C	C	C	C	C	C	C	C	C	C	C	C	C	C	C
S4_3483355	A/C	4	3483355	+	NA	NA	NA	NA	NA	NA	A	A	A	A	A	A	A	A	A	A	A	A	A	A	A	A	A	A	A	A	A	A	A	A	A	A	A	A	A	A	A	A	A	A	A	A	A	A	A
S4_3490819	A/G	4	3490819	+	NA	NA	NA	NA	NA	NA	A	A	G	A	A	A	R	A	A	A	A	A	R	G	G	G	G	A	A	A	A	A	A	R	A	A	G	A	A	A	G	R	A	A	A	R	R	A	A
S4_3514578	C/T	4	3514578	+	NA	NA	NA	NA	NA	NA	C	C	C	C	C	C	C	C	C	C	C	C	C	C	C	C	C	C	C	C	C	C	C	C	C	C	C	C	C	C	C	C	C	C	C	C	C	C	C
S4_3514631	C/A	4	3514631	+	NA	NA	NA	NA	NA	NA	C	C	C	C	C	C	C	C	C	C	C	C	C	C	C	C	C	C	C	C	C	C	C	C	C	C	C	C	C	C	C	C	C	C	C	C	C	C	C
S4_3514632	G/A	4	3514632	+	NA	NA	NA	NA	NA	NA	G	G	G	G	G	G	G	G	G	G	G	G	G	G	G	G	G	G	G	G	G	G	G	G	G	G	G	G	G	G	G	G	G	G	G	G	G	G	G
S4_3514635	A/G	4	3514635	+	NA	NA	NA	NA	NA	NA	A	A	A	A	A	A	A	A	A	A	A	A	A	A	A	A	A	A	A	A	A	A	A	A	A	A	A	A	A	A	A	A	A	A	A	A	A	G	G
S4_3514641	A/C	4	3514641	+	NA	NA	NA	NA	NA	NA	A	A	A	A	A	A	A	A	A	A	A	A	A	A	A	A	A	A	A	A	A	A	A	A	A	A	A	A	A	A	A	A	A	A	A	A	A	A	A
S4_3515291	C/T	4	3515291	+	NA	NA	NA	NA	NA	NA	C	C	C	C	C	C	C	C	C	C	C	C	C	C	C	C	C	C	C	C	C	C	C	C	C	C	C	C	C	C	C	C	C	C	C	C	C	C	C
S4_3515294	C/T	4	3515294	+	NA	NA	NA	NA	NA	NA	C	C	C	C	C	C	C	C	C	C	C	C	C	C	C	C	C	C	C	C	C	C	C	C	C	C	C	C	C	C	C	C	C	C	C	C	C	C	C
S4_3515333	A/G	4	3515333	+	NA	NA	NA	NA	NA	NA	G	A	N	A	A	A	A	G	G	A	R	G	A	G	G	G	G	A	A	A	A	A	A	A	A	R	G	A	A	N	G	A	A	A	G	A	G	A	A
S4_3515672	C/A	4	3515672	+	NA	NA	NA	NA	NA	NA	M	C	M	C	C	C	C	M	N	C	A	C	C	A	A	A	A	C	C	C	C	C	C	C	C	M	A	A	C	C	A	A	C	C	A	C	M	A	A
S4_3589172	G/A	4	3589172	+	NA	NA	NA	NA	NA	NA	G	G	G	G	G	G	R	G	G	G	G	G	G	G	G	G	G	G	G	G	G	G	G	G	G	G	G	G	G	G	G	G	G	G	G	G	G	G	G
S4_3590056	C/G	4	3590056	+	NA	NA	NA	NA	NA	NA	C	C	S	G	C	C	C	C	C	C	C	C	G	C	C	C	C	C	C	C	C	C	C	C	C	C	C	C	C	C	C	C	C	C	C	C	N	C	C
S4_3590601	T/C	4	3590601	+	NA	NA	NA	NA	NA	NA	T	T	T	T	T	T	T	T	T	T	T	T	T	T	T	T	T	T	T	T	T	T	T	T	Y	T	T	T	T	T	T	T	T	T	T	T	T	Y	Y
S4_3591552	G/T	4	3591552	+	NA	NA	NA	NA	NA	NA	G	G	G	G	G	G	G	G	G	G	G	G	G	G	G	G	G	G	G	G	G	G	G	G	G	G	K	G	G	G	G	G	G	G	G	G	G	G	G
S4_3591569	C/A	4	3591569	+	NA	NA	NA	NA	NA	NA	C	C	C	C	C	C	C	C	C	C	C	C	C	C	C	C	C	C	C	C	C	C	C	C	C	C	C	C	C	C	C	C	C	C	C	C	C	C	C
S4_3591574	C/G	4	3591574	+	NA	NA	NA	NA	NA	NA	C	C	C	C	C	C	C	C	C	C	C	C	C	C	C	C	C	C	C	C	C	C	C	C	C	C	C	C	C	C	C	C	C	C	C	C	C	C	C
S4_3591620	T/G	4	3591620	+	NA	NA	NA	NA	NA	NA	T	T	T	T	T	T	T	T	T	T	T	T	T	T	T	T	T	T	T	T	T	T	T	T	G	T	K	T	T	T	T	T	T	G	T	T	G	T	T
S4_3593692	C/A	4	3593692	+	NA	NA	NA	NA	NA	NA	C	C	C	C	C	C	C	C	N	C	C	C	C	C	C	C	C	C	C	C	A	A	A	C	A	C	C	N	A	M	C	C	C	A	C	C	A	C	C
S4_3593707	A/C	4	3593707	+	NA	NA	NA	NA	NA	NA	A	A	A	A	A	A	M	A	A	A	A	A	A	A	A	A	A	A	A	A	A	A	A	A	A	A	A	A	A	A	A	A	A	A	A	A	A	A	A
S4_3594492	C/T	4	3594492	+	NA	NA	NA	NA	NA	NA	C	C	C	C	C	C	C	C	C	C	C	C	C	C	C	C	C	C	C	C	C	C	C	C	C	C	C	C	C	C	C	C	C	C	C	C	C	C	C
S4_3594502	G/A	4	3594502	+	NA	NA	NA	NA	NA	NA	G	G	G	G	G	G	G	G	G	G	G	G	G	G	G	G	G	G	G	G	G	G	G	G	G	G	G	G	G	G	G	G	G	G	G	G	G	G	G
S4_3594551	G/A	4	3594551	+	NA	NA	NA	NA	NA	NA	G	G	G	G	G	G	G	G	N	G	G	G	G	G	G	G	G	G	G	G	G	G	G	G	G	G	G	G	G	N	G	G	G	G	G	G	G	G	G
S4_3594585	G/A	4	3594585	+	NA	NA	NA	NA	NA	NA	G	G	G	G	G	G	G	G	G	G	G	G	G	G	G	G	G	G	G	G	G	G	G	G	G	G	G	G	G	G	G	G	G	G	G	G	G	G	G
S4_3594605	G/C	4	3594605	+	NA	NA	NA	NA	NA	NA	G	G	G	G	G	G	G	G	G	G	G	G	G	G	G	G	G	G	G	G	G	G	G	G	G	G	G	G	G	G	G	G	G	G	G	G	G	G	G
S4_3594606	C/A	4	3594606	+	NA	NA	NA	NA	NA	NA	C	C	C	C	C	C	C	C	C	C	C	C	C	C	C	C	C	C	C	C	C	C	C	C	C	C	C	C	C	C	C	C	C	C	C	C	C	C	C
S4_3594607	G/C	4	3594607	+	NA	NA	NA	NA	NA	NA	G	G	G	G	G	G	G	G	G	G	G	G	G	G	G	G	G	G	G	G	G	G	G	G	G	G	G	G	G	G	G	G	G	G	G	G	G	G	G
S4_3594608	C/T	4	3594608	+	NA	NA	NA	NA	NA	NA	C	C	C	C	C	C	C	C	C	C	C	C	C	C	C	C	C	C	C	C	C	C	C	C	C	C	C	C	C	C	C	C	C	C	C	C	C	C	C
S4_3594609	C/G	4	3594609	+	NA	NA	NA	NA	NA	NA	C	C	C	C	C	C	C	C	C	C	C	C	C	C	C	C	C	C	C	C	C	C	C	C	C	C	C	C	C	C	C	C	C	C	C	C	C	C	C
S4_3594610	C/G	4	3594610	+	NA	NA	NA	NA	NA	NA	C	C	C	C	C	C	C	C	C	C	C	C	C	C	C	C	C	C	C	C	C	C	C	C	C	C	C	C	C	C	C	C	C	C	C	C	C	C	C
S4_3594860	G/C	4	3594860	+	NA	NA	NA	NA	NA	NA	G	G	G	G	G	G	G	G	G	G	G	G	G	G	G	G	G	G	G	G	G	G	G	G	G	G	G	G	G	G	G	G	G	G	G	G	G	G	G
S4_3594861	A/G	4	3594861	+	NA	NA	NA	NA	NA	NA	A	A	A	A	A	A	A	A	A	A	A	A	A	A	A	A	A	A	A	A	A	A	A	A	A	A	A	A	A	A	A	A	A	A	A	A	A	A	A
S4_3594862	A/T	4	3594862	+	NA	NA	NA	NA	NA	NA	A	A	A	A	A	A	A	A	A	A	A	A	A	A	A	A	A	A	A	A	A	A	A	A	A	A	A	A	A	A	A	A	A	A	A	A	A	A	A
S4_3594864	G/A	4	3594864	+	NA	NA	NA	NA	NA	NA	G	G	G	G	G	G	G	G	G	G	G	G	G	G	G	G	G	G	G	G	G	G	G	G	G	G	G	G	G	G	G	G	G	G	G	G	G	G	G
S4_3594875	C/T	4	3594875	+	NA	NA	NA	NA	NA	NA	C	C	C	C	C	C	C	C	N	C	C	C	C	C	C	C	C	T	C	C	C	C	C	C	C	C	C	C	C	Y	C	C	C	C	C	C	C	C	C
S4_3594879	C/A	4	3594879	+	NA	NA	NA	NA	NA	NA	C	C	C	C	C	C	C	C	C	C	C	C	C	C	C	C	C	C	C	C	C	C	C	C	M	C	C	C	C	C	C	C	C	C	C	C	A	C	C
S4_3594890	C/T	4	3594890	+	NA	NA	NA	NA	NA	NA	C	C	C	C	C	C	C	C	N	C	C	C	T	C	C	C	C	C	C	C	C	C	T	C	C	C	C	C	C	C	C	C	C	C	C	C	C	C	C
S4_3594893	G/C	4	3594893	+	NA	NA	NA	NA	NA	NA	G	G	G	G	G	G	G	G	N	G	G	G	C	G	G	G	G	G	G	G	G	G	C	G	G	G	G	G	G	G	G	G	G	G	G	G	G	G	G
S4_3596445	G/C	4	3596445	+	NA	NA	NA	NA	NA	NA	G	C	C	G	G	G	S	S	G	G	C	G	G	C	C	C	C	G	G	G	G	G	G	C	G	G	G	G	G	G	C	G	G	G	G	G	G	G	G
S4_3596470	G/A	4	3596470	+	NA	NA	NA	NA	NA	NA	G	G	G	G	G	G	G	G	G	G	G	G	G	G	G	G	G	G	G	G	G	G	G	G	G	G	G	G	G	G	G	G	G	G	G	G	G	G	G
S4_3596586	C/T	4	3596586	+	NA	NA	NA	NA	NA	NA	Y	C	C	C	C	C	C	C	C	C	T	T	C	T	T	N	T	C	C	C	C	C	C	T	C	C	C	C	C	C	Y	T	C	C	C	C	C	C	C
S4_3596661	A/T	4	3596661	+	NA	NA	NA	NA	NA	NA	A	A	T	A	A	A	A	W	A	W	A	A	A	A	A	A	A	A	A	A	A	A	A	A	A	A	A	A	A	A	A	A	A	W	A	A	T	A	A
S4_3596663	G/A	4	3596663	+	NA	NA	NA	NA	NA	NA	G	G	A	G	G	G	G	R	G	R	G	G	G	G	G	G	G	G	G	G	G	G	G	G	G	G	G	G	G	G	G	G	G	R	G	G	A	G	G
S4_3596667	G/C	4	3596667	+	NA	NA	NA	NA	NA	NA	G	G	G	G	G	G	G	G	G	G	G	G	G	G	G	G	G	G	G	G	G	G	G	G	G	G	G	G	G	G	G	G	G	G	G	G	G	G	G
S4_3596679	A/G	4	3596679	+	NA	NA	NA	NA	NA	NA	A	G	G	G	R	A	A	R	A	R	A	A	A	A	A	A	A	A	A	A	A	A	A	N	A	A	A	A	A	A	A	A	A	R	A	A	G	A	A
S4_3600690	A/C	4	3600690	+	NA	NA	NA	NA	NA	NA	A	A	A	A	A	A	A	A	A	A	A	C	A	A	A	A	A	A	A	A	A	A	A	A	A	A	A	A	A	A	A	A	A	A	A	A	A	A	A
S4_3600790	G/A	4	3600790	+	NA	NA	NA	NA	NA	NA	G	G	G	G	G	G	G	G	G	G	G	R	G	G	G	G	G	G	G	G	G	G	G	G	G	G	G	G	G	G	G	G	G	G	G	G	G	A	A
S4_3600856	C/T	4	3600856	+	NA	NA	NA	NA	NA	NA	Y	C	C	C	C	C	C	C	N	C	N	C	T	T	T	T	T	T	C	C	C	C	C	T	C	C	Y	C	C	C	T	C	C	C	T	Y	C	C	C
S4_3600858	G/A	4	3600858	+	NA	NA	NA	NA	NA	NA	G	G	G	G	G	G	G	G	G	G	G	A	G	G	G	G	G	G	G	G	G	G	G	G	G	G	G	G	G	G	G	G	G	G	G	G	G	G	G
S4_3600871	C/T	4	3600871	+	NA	NA	NA	NA	NA	NA	C	C	T	T	C	C	C	N	C	Y	C	C	C	C	C	C	C	C	C	C	C	C	C	C	C	C	C	C	C	C	C	C	C	C	C	C	C	N	C
S4_3601051	T/C	4	3601051	+	NA	NA	NA	NA	NA	NA	C	T	N	T	T	T	T	T	T	T	C	T	C	C	C	C	C	C	T	T	T	T	T	C	T	T	T	T	T	T	C	C	T	T	T	T	T	T	T
S4_3601064	A/G	4	3601064	+	NA	NA	NA	NA	NA	NA	A	A	A	A	A	A	A	A	A	A	A	A	A	A	A	A	A	A	A	A	A	A	A	A	A	A	A	A	A	A	A	A	A	A	A	A	A	A	A
S4_3601118	C/G	4	3601118	+	NA	NA	NA	NA	NA	NA	C	C	C	C	C	C	C	S	C	C	C	C	C	C	C	C	C	C	C	C	C	C	C	C	C	C	C	C	C	C	C	C	C	C	C	C	C	C	C
S4_3601431	C/A	4	3601431	+	NA	NA	NA	NA	NA	NA	A	C	C	C	C	C	C	C	C	C	A	C	A	A	A	A	A	A	C	C	C	C	C	A	C	C	C	A	C	C	A	A	C	C	C	M	C	C	C
S4_3601432	A/G	4	3601432	+	NA	NA	NA	NA	NA	NA	G	A	A	A	A	A	A	A	A	A	G	A	G	G	G	G	G	G	A	A	A	A	A	G	A	A	A	G	A	A	G	G	A	A	A	G	A	A	A
S4_3617979	G/A	4	3617979	+	NA	NA	NA	NA	NA	NA	G	G	G	G	G	G	G	G	G	G	G	G	G	G	G	G	G	G	G	G	G	G	G	G	G	G	G	G	G	G	G	G	G	G	G	G	G	G	G
S4_3617982	G/A	4	3617982	+	NA	NA	NA	NA	NA	NA	A	A	G	G	G	G	R	A	G	N	G	G	G	A	A	A	A	A	A	A	G	G	G	G	G	G	A	N	G	G	A	A	G	G	A	G	G	A	A
S4_3617984	G/A	4	3617984	+	NA	NA	NA	NA	NA	NA	A	A	A	G	G	G	R	A	G	A	G	G	G	A	A	A	A	A	A	A	G	G	G	G	G	G	A	N	G	G	A	R	G	G	A	N	G	A	A
S4_3617990	C/G	4	3617990	+	NA	NA	NA	NA	NA	NA	C	C	C	C	C	C	C	C	C	C	C	C	C	C	C	C	C	C	C	C	C	C	C	C	C	C	C	C	C	C	C	C	C	C	C	C	C	C	C
S4_3617992	C/G	4	3617992	+	NA	NA	NA	NA	NA	NA	C	C	C	C	C	C	C	C	C	C	C	C	C	C	C	C	C	C	C	C	C	C	C	C	C	C	C	C	C	C	C	C	C	C	C	C	C	C	C
S4_3617994	C/T	4	3617994	+	NA	NA	NA	NA	NA	NA	T	T	N	C	C	N	Y	T	C	N	C	C	C	T	T	T	T	T	Y	T	C	C	C	C	C	C	T	N	C	T	T	T	Y	C	T	C	C	T	T
S4_3618005	G/C	4	3618005	+	NA	NA	NA	NA	NA	NA	G	G	G	G	G	G	G	G	G	G	S	G	G	G	G	G	G	G	G	G	G	G	C	G	S	S	G	G	G	G	G	G	G	G	G	G	G	G	G
S4_3618007	T/C	4	3618007	+	NA	NA	NA	NA	NA	NA	T	T	T	T	T	T	T	T	T	T	Y	T	T	T	T	T	T	T	T	T	T	T	C	T	Y	Y	T	T	T	T	T	T	T	T	T	T	T	T	T
S4_3740328	T/C	4	3740328	+	NA	NA	NA	NA	NA	NA	T	T	T	T	T	T	T	T	T	T	T	T	T	T	T	T	T	T	T	T	T	T	T	T	T	T	T	T	T	T	T	T	T	T	T	T	T	T	T
S4_3740344	A/G	4	3740344	+	NA	NA	NA	NA	NA	NA	A	A	A	A	A	A	A	A	A	A	A	A	A	A	A	A	A	A	A	A	A	A	A	A	A	A	A	A	A	A	A	A	A	A	A	A	A	A	A
S4_3745454	C/A	4	3745454	+	NA	NA	NA	NA	NA	NA	C	C	C	C	C	C	C	C	C	C	C	C	C	C	C	C	C	C	C	C	C	C	C	C	C	C	C	C	C	M	C	C	C	C	C	C	C	C	C
S4_3746497	G/C	4	3746497	+	NA	NA	NA	NA	NA	NA	G	G	G	G	G	G	G	G	G	G	G	G	G	G	G	G	G	G	G	G	G	G	G	G	G	G	G	G	G	G	G	G	G	G	G	G	G	G	G
S4_3746503	A/G	4	3746503	+	NA	NA	NA	NA	NA	NA	A	A	A	A	A	A	A	A	A	A	A	A	A	A	A	A	A	A	A	N	A	A	A	A	A	A	A	A	A	A	A	A	R	A	A	A	A	A	A
S4_3746542	G/C	4	3746542	+	NA	NA	NA	NA	NA	NA	G	G	G	G	G	G	G	G	G	G	G	G	G	G	G	G	G	G	G	G	G	G	G	G	G	G	G	G	G	G	G	G	G	G	G	G	G	G	S
S4_3746549	C/T	4	3746549	+	NA	NA	NA	NA	NA	NA	C	C	C	C	C	C	C	C	C	C	C	C	C	C	C	C	C	C	C	C	C	C	C	C	C	C	C	C	C	C	C	C	C	C	C	C	C	C	C
S4_3746553	C/T	4	3746553	+	NA	NA	NA	NA	NA	NA	T	T	C	C	C	T	C	C	T	T	T	T	T	T	T	T	T	C	C	C	C	C	C	C	C	Y	C	C	C	C	T	C	C	C	T	C	T	T	T
S4_3746560	G/A	4	3746560	+	NA	NA	NA	NA	NA	NA	A	A	G	G	G	A	G	G	A	A	A	A	A	A	A	A	A	G	G	G	G	G	G	G	G	R	G	G	G	G	A	G	G	G	A	G	A	A	A
S4_3752495	C/T	4	3752495	+	NA	NA	NA	NA	NA	NA	C	C	C	C	C	C	C	C	C	C	C	C	C	C	C	C	C	C	C	C	C	C	C	C	C	C	C	C	C	C	C	C	C	C	C	C	C	T	T
S4_3752505	T/G	4	3752505	+	NA	NA	NA	NA	NA	NA	T	T	T	T	T	T	T	T	T	T	T	T	T	T	T	T	T	T	T	T	T	T	T	T	T	T	T	T	T	T	T	T	T	T	T	T	T	G	G
S4_3752584	T/C	4	3752584	+	NA	NA	NA	NA	NA	NA	T	T	T	T	T	T	T	T	T	T	T	T	T	T	T	T	T	T	T	T	T	T	T	T	T	T	T	T	T	T	T	T	T	T	T	T	T	T	T
S4_3752676	C/T	4	3752676	+	NA	NA	NA	NA	NA	NA	C	C	C	C	C	C	C	Y	C	C	C	C	C	C	C	C	C	C	C	C	C	C	C	C	C	C	C	C	C	C	C	C	C	C	C	C	Y	C	C
S4_3752677	T/A	4	3752677	+	NA	NA	NA	NA	NA	NA	T	T	T	T	T	T	T	W	T	T	T	T	T	T	T	T	T	T	T	T	T	T	T	T	T	T	T	T	T	T	T	T	T	T	T	T	W	T	T
S4_3752680	C/T	4	3752680	+	NA	NA	NA	NA	NA	NA	C	C	C	C	C	C	C	C	C	Y	C	C	Y	C	C	C	C	C	C	C	C	C	C	C	C	C	C	C	C	C	C	C	C	C	C	C	C	C	C
S4_3754587	C/T	4	3754587	+	NA	NA	NA	NA	NA	NA	C	C	C	C	C	C	C	C	N	C	C	C	C	C	C	C	C	C	C	C	C	C	C	C	C	C	C	C	C	C	C	C	C	C	C	C	C	C	C
S4_3754588	C/T	4	3754588	+	NA	NA	NA	NA	NA	NA	C	C	C	C	C	C	C	C	C	C	C	C	C	C	C	C	C	C	C	C	C	C	C	C	C	C	C	C	C	C	C	C	C	C	C	C	C	C	C
S4_3758998	C/T	4	3758998	+	NA	NA	NA	NA	NA	NA	C	C	C	C	C	C	C	C	C	C	C	C	C	C	C	C	C	C	C	C	C	C	C	C	C	C	C	C	C	C	C	C	C	C	C	C	C	C	C
S4_3759102	A/G	4	3759102	+	NA	NA	NA	NA	NA	NA	A	A	A	A	A	A	A	A	A	A	A	A	A	A	A	A	A	A	A	A	A	A	A	A	A	A	A	A	A	A	A	A	A	A	A	A	A	A	A
S4_3760679	T/G	4	3760679	+	NA	NA	NA	NA	NA	NA	T	T	T	T	T	T	T	T	T	T	T	T	T	T	T	T	T	T	T	T	T	T	T	T	T	T	T	T	T	T	T	T	T	T	T	T	T	T	T
S4_3782829	C/T	4	3782829	+	NA	NA	NA	NA	NA	NA	C	C	C	C	C	C	C	C	C	C	C	C	C	C	C	C	C	C	C	C	C	C	C	C	C	C	C	C	C	C	C	C	C	C	C	C	C	C	C
S4_3782987	C/A	4	3782987	+	NA	NA	NA	NA	NA	NA	C	C	C	C	C	C	C	C	C	C	C	C	C	C	C	C	C	C	C	C	C	C	C	C	C	C	C	C	C	C	C	C	C	C	C	C	C	C	C
S4_3784069	G/A	4	3784069	+	NA	NA	NA	NA	NA	NA	G	G	G	G	G	G	G	G	G	G	G	G	G	G	G	G	G	G	G	G	G	G	G	G	G	G	G	G	G	G	G	G	G	G	G	G	G	G	G
S4_3784126	C/T	4	3784126	+	NA	NA	NA	NA	NA	NA	C	C	C	C	C	C	C	C	C	C	C	T	C	C	C	C	C	C	C	C	C	C	C	C	C	C	C	C	C	C	C	C	C	C	C	C	C	C	C
S4_3886833	G/T	4	3886833	+	NA	NA	NA	NA	NA	NA	G	G	G	G	G	G	G	G	G	G	G	T	G	G	G	G	G	G	K	G	G	G	G	G	G	G	G	G	G	G	G	G	G	G	G	G	G	G	G
S4_3886870	C/A	4	3886870	+	NA	NA	NA	NA	NA	NA	C	C	C	C	C	A	C	C	N	C	C	C	C	C	C	C	C	C	C	C	C	C	C	C	C	C	C	N	C	C	C	C	C	C	C	C	C	A	A
S4_3886871	C/T	4	3886871	+	NA	NA	NA	NA	NA	NA	C	C	C	C	C	T	C	C	N	C	C	C	C	C	C	C	C	C	C	C	C	C	C	C	C	C	C	N	C	C	C	C	C	C	C	C	C	T	T
S4_3888039	A/G	4	3888039	+	NA	NA	NA	NA	NA	NA	A	A	A	A	A	A	A	G	A	A	A	N	G	A	A	A	A	A	A	N	A	A	R	A	A	A	A	A	A	A	A	A	A	A	A	A	A	A	A
S4_3889520	G/A	4	3889520	+	NA	NA	NA	NA	NA	NA	G	G	G	G	G	G	G	G	G	G	G	G	G	G	G	G	G	G	G	G	G	G	G	G	G	G	G	G	G	G	G	G	G	G	G	G	G	G	G
S4_3889600	G/A	4	3889600	+	NA	NA	NA	NA	NA	NA	G	G	G	G	G	G	G	G	N	G	G	G	G	G	G	G	G	G	R	A	G	G	G	N	G	G	G	G	G	G	G	G	R	G	G	G	A	G	G
S4_3889684	G/A	4	3889684	+	NA	NA	NA	NA	NA	NA	G	G	G	G	G	G	G	G	G	G	G	G	G	G	G	G	G	G	G	G	G	G	R	G	G	G	G	G	G	G	G	G	G	G	G	G	G	G	G
S4_3889741	C/G	4	3889741	+	NA	NA	NA	NA	NA	NA	G	G	S	G	S	C	S	C	C	C	G	C	C	G	G	G	G	C	C	C	G	G	S	C	G	C	G	G	G	C	G	G	C	G	G	S	C	C	C
S4_3889933	G/A	4	3889933	+	NA	NA	NA	NA	NA	NA	G	G	G	G	G	G	G	G	G	G	G	A	G	G	G	G	G	G	G	G	G	G	G	G	G	G	G	G	G	G	G	G	G	G	G	G	G	G	G
S4_3890023	G/A	4	3890023	+	NA	NA	NA	NA	NA	NA	G	G	G	G	G	G	G	G	G	G	G	G	G	G	G	G	G	G	G	G	G	G	G	G	G	G	G	G	G	G	G	G	G	G	G	G	G	G	G
S4_3890031	G/C	4	3890031	+	NA	NA	NA	NA	NA	NA	G	G	G	G	G	G	G	G	G	G	G	G	G	G	G	G	G	G	G	G	G	G	G	G	G	G	G	G	G	G	G	G	G	G	G	G	G	G	G
S4_3890041	G/A	4	3890041	+	NA	NA	NA	NA	NA	NA	G	G	G	G	G	G	G	G	G	G	G	G	G	G	G	G	G	G	G	G	G	G	R	G	G	G	G	G	G	G	G	G	G	G	G	G	G	G	G
S4_3890533	T/G	4	3890533	+	NA	NA	NA	NA	NA	NA	T	T	T	T	T	T	T	T	T	T	T	T	T	T	T	T	T	T	T	T	T	T	T	T	T	T	T	T	T	T	T	T	T	T	T	T	T	T	T
S4_3890818	G/A	4	3890818	+	NA	NA	NA	NA	NA	NA	G	G	G	G	G	G	G	R	G	G	G	G	A	G	G	G	G	G	G	G	G	G	G	A	G	R	G	G	G	G	G	G	G	G	G	G	G	A	A
S4_3890824	A/G	4	3890824	+	NA	NA	NA	NA	NA	NA	A	A	A	A	A	A	A	R	A	A	A	A	G	A	A	A	A	A	A	A	A	A	A	G	A	R	A	A	A	A	A	A	A	A	A	A	A	G	G
S4_3892433	G/A	4	3892433	+	NA	NA	NA	NA	NA	NA	G	G	G	G	G	G	G	G	G	G	G	G	G	G	G	G	G	G	G	G	G	G	G	G	G	G	G	G	G	G	G	G	G	G	G	G	G	G	G
S4_3892480	G/A	4	3892480	+	NA	NA	NA	NA	NA	NA	G	G	G	G	G	G	R	R	G	G	G	G	G	G	G	G	G	G	G	G	G	G	G	A	G	G	G	G	G	G	G	G	G	G	G	G	G	A	A
S4_3892482	T/G	4	3892482	+	NA	NA	NA	NA	NA	NA	T	T	G	T	G	T	K	K	T	T	T	G	G	T	T	T	T	T	T	G	T	T	T	G	T	G	T	T	T	T	T	T	G	T	T	T	T	G	G
S4_3892862	A/G	4	3892862	+	NA	NA	NA	NA	NA	NA	A	A	A	A	A	A	A	R	A	A	A	A	A	A	A	A	A	A	A	A	A	A	A	A	A	A	A	A	A	A	A	A	A	A	A	A	A	A	A
S4_3892867	C/G	4	3892867	+	NA	NA	NA	NA	NA	NA	C	C	C	C	C	C	C	S	C	C	C	C	C	C	C	C	C	C	C	C	C	C	C	C	C	C	C	C	C	C	C	C	C	C	C	C	C	C	C
S4_3892874	T/C	4	3892874	+	NA	NA	NA	NA	NA	NA	T	T	T	T	T	T	T	Y	T	T	T	T	T	T	T	T	T	T	T	T	T	T	T	T	T	T	T	T	T	T	T	T	T	T	T	T	T	T	T
S4_3893399	C/A	4	3893399	+	NA	NA	NA	NA	NA	NA	C	C	C	C	C	C	C	C	C	C	C	C	C	A	A	M	A	C	C	C	C	C	M	C	C	C	C	C	C	C	A	C	C	C	C	C	C	C	C
S4_3893400	C/A	4	3893400	+	NA	NA	NA	NA	NA	NA	C	C	A	C	C	C	C	C	C	C	C	C	M	C	C	C	C	C	A	M	C	C	C	C	C	C	C	C	C	C	C	C	M	C	C	C	C	C	C
S4_3893416	T/C	4	3893416	+	NA	NA	NA	NA	NA	NA	T	T	T	T	T	T	T	T	T	T	T	T	T	C	C	Y	C	T	T	T	T	T	Y	T	T	T	T	T	T	T	C	T	T	T	T	T	T	T	T
S4_3893464	G/A	4	3893464	+	NA	NA	NA	NA	NA	NA	G	G	G	G	G	G	G	G	G	G	G	G	G	A	A	A	A	G	G	G	G	G	R	G	G	G	G	G	G	G	A	G	G	G	G	G	G	G	G
S4_3893483	T/C	4	3893483	+	NA	NA	NA	NA	NA	NA	T	T	C	T	T	T	T	T	T	T	T	T	T	C	C	C	C	T	C	C	T	T	Y	T	T	T	T	T	T	T	C	T	C	T	T	T	T	T	T
S4_3893490	T/G	4	3893490	+	NA	NA	NA	NA	NA	NA	T	T	G	T	T	T	T	T	T	T	T	T	T	G	G	G	G	T	G	G	T	T	K	T	T	T	T	T	T	T	G	T	G	T	T	T	T	T	T
S4_3893527	G/A	4	3893527	+	NA	NA	NA	NA	NA	NA	G	G	A	G	G	G	G	G	G	G	G	G	G	A	A	A	A	G	R	A	G	G	G	G	G	G	G	G	G	G	R	G	G	G	G	G	G	G	G
S4_3893586	C/T	4	3893586	+	NA	NA	NA	NA	NA	NA	C	C	C	C	C	C	C	C	C	C	C	C	C	C	C	C	C	C	C	C	C	C	C	C	C	C	C	C	C	C	C	C	C	C	C	C	C	C	C
S4_3893899	C/G	4	3893899	+	NA	NA	NA	NA	NA	NA	C	C	C	C	C	C	C	C	N	N	N	C	C	C	C	C	C	G	C	C	C	C	C	C	C	C	C	C	C	C	C	G	C	C	C	S	C	N	C
S4_3894047	G/A	4	3894047	+	NA	NA	NA	NA	NA	NA	G	G	G	G	G	G	G	G	G	G	G	N	G	G	G	G	G	G	G	G	G	G	G	G	G	G	G	G	G	G	G	G	G	G	G	G	G	G	G
S4_3894056	C/T	4	3894056	+	NA	NA	NA	NA	NA	NA	C	C	C	C	C	C	C	C	C	C	C	C	C	C	C	C	C	C	C	C	C	C	C	C	C	C	C	C	C	C	C	C	C	C	C	C	C	C	C
S4_3894300	G/A	4	3894300	+	NA	NA	NA	NA	NA	NA	G	G	G	G	G	G	G	G	G	G	G	G	G	A	A	A	A	G	G	G	G	G	G	G	G	G	A	G	G	G	A	G	G	G	G	G	G	N	G
S4_3896331	T/A	4	3896331	+	NA	NA	NA	NA	NA	NA	T	T	T	T	T	T	T	T	T	T	T	T	T	T	T	T	T	T	T	T	T	T	T	T	T	T	T	T	T	T	T	T	T	T	T	T	T	T	T
S4_3897258	G/A	4	3897258	+	NA	NA	NA	NA	NA	NA	G	G	G	G	G	G	G	G	G	G	G	G	G	G	G	G	G	G	G	G	G	G	G	G	G	G	G	G	G	G	G	G	G	G	G	G	G	G	G
S4_3934370	G/A	4	3934370	+	NA	NA	NA	NA	NA	NA	G	G	G	G	G	G	G	G	G	G	G	G	G	G	G	G	G	G	G	G	G	G	G	G	G	G	G	G	G	G	G	G	G	G	G	G	G	A	A
S4_3934377	A/G	4	3934377	+	NA	NA	NA	NA	NA	NA	A	A	A	A	A	A	A	A	A	A	A	A	A	A	A	A	A	A	A	A	A	A	A	A	A	A	A	A	A	A	A	A	A	A	A	A	A	G	G
S4_3934456	G/T	4	3934456	+	NA	NA	NA	NA	NA	NA	G	G	G	G	G	G	G	G	G	G	G	G	G	G	G	G	G	G	G	G	G	G	G	G	G	G	G	G	G	G	G	G	G	G	G	G	G	G	G
S4_3934499	A/G	4	3934499	+	NA	NA	NA	NA	NA	NA	A	A	G	A	A	A	A	A	A	A	A	A	A	A	A	A	A	A	A	A	A	A	A	G	A	A	A	A	A	R	A	A	A	A	A	A	A	A	A
S4_3934500	A/C	4	3934500	+	NA	NA	NA	NA	NA	NA	A	A	A	A	A	A	A	A	A	A	A	A	A	A	A	A	A	A	A	A	A	A	A	A	A	A	A	A	A	A	A	A	A	A	A	A	A	A	A
S4_3934542	C/G	4	3934542	+	NA	NA	NA	NA	NA	NA	C	C	C	C	C	C	C	S	C	C	C	C	C	C	C	C	C	C	C	C	C	C	C	C	C	C	C	C	C	C	C	C	C	C	C	C	C	C	C
S4_3945051	G/A	4	3945051	+	NA	NA	NA	NA	NA	NA	G	G	G	G	G	G	G	G	G	G	G	G	G	G	G	G	G	G	G	G	G	G	G	G	G	G	G	G	G	G	G	G	G	G	G	G	G	G	G
S4_3945100	C/T	4	3945100	+	NA	NA	NA	NA	NA	NA	C	C	C	C	C	C	C	C	C	C	C	C	C	C	C	C	C	C	C	C	C	C	C	C	C	C	C	C	C	C	C	C	C	C	C	C	C	C	C
S4_3945217	G/A	4	3945217	+	NA	NA	NA	NA	NA	NA	G	G	G	G	G	G	G	G	G	G	G	G	G	G	G	G	G	G	G	G	G	G	G	G	G	G	G	G	G	G	G	G	G	G	G	G	G	G	G
S4_3945317	A/G	4	3945317	+	NA	NA	NA	NA	NA	NA	A	A	A	A	A	G	A	A	A	A	A	A	A	A	A	A	A	A	A	A	A	A	A	A	A	A	A	A	A	A	A	A	A	A	A	A	A	A	A
S4_3945335	G/A	4	3945335	+	NA	NA	NA	NA	NA	NA	G	G	R	G	G	G	G	G	G	G	G	G	G	G	G	G	G	G	G	G	G	G	G	A	G	G	G	G	G	N	G	G	G	G	G	G	G	G	G
S4_4053988	C/A	4	4053988	+	NA	NA	NA	NA	NA	NA	C	C	C	C	C	C	C	C	C	C	C	C	C	C	C	C	C	C	C	C	C	C	C	C	C	C	C	C	C	C	C	C	C	C	C	C	C	C	C
S4_4053992	A/G	4	4053992	+	NA	NA	NA	NA	NA	NA	A	A	A	A	A	A	A	A	A	A	A	A	A	A	A	A	A	A	A	A	A	A	A	A	A	A	A	A	A	A	A	A	A	A	A	A	A	G	R
S4_4054203	T/C	4	4054203	+	NA	NA	NA	NA	NA	NA	T	T	T	T	T	T	T	T	T	T	T	T	T	T	T	T	T	T	T	T	T	T	T	T	T	T	T	T	T	C	T	T	T	T	T	T	T	N	C
S4_4054206	A/G	4	4054206	+	NA	NA	NA	NA	NA	NA	A	A	A	A	A	A	A	A	A	A	A	A	A	A	A	A	A	A	A	A	A	A	A	A	A	A	A	A	A	A	A	A	A	A	A	A	A	N	G
S4_4054254	A/G	4	4054254	+	NA	NA	NA	NA	NA	NA	A	A	A	A	A	R	A	A	A	A	A	A	A	A	A	A	A	A	A	A	A	A	A	A	A	A	A	A	A	G	A	A	A	A	A	A	A	A	A
S4_4054257	G/A	4	4054257	+	NA	NA	NA	NA	NA	NA	G	G	G	G	G	G	G	G	G	G	G	G	G	G	G	G	G	G	G	G	G	G	G	G	G	G	G	G	G	A	G	G	G	G	G	G	G	G	G
S4_4054392	C/T	4	4054392	+	NA	NA	NA	NA	NA	NA	C	T	C	C	N	Y	C	C	N	Y	T	T	C	C	C	C	C	T	C	C	C	C	Y	C	C	C	C	C	C	T	C	T	C	C	T	T	C	T	T
S4_4055685	C/T	4	4055685	+	NA	NA	NA	NA	NA	NA	C	C	C	C	C	C	C	C	C	C	C	C	C	C	C	C	C	T	C	C	C	C	Y	C	C	C	C	C	C	C	C	C	C	C	C	Y	C	C	C
S4_4055709	C/T	4	4055709	+	NA	NA	NA	NA	NA	NA	C	C	C	C	C	C	C	C	C	C	C	C	C	C	C	C	C	C	C	C	C	C	C	T	C	C	C	C	C	C	C	C	C	C	C	C	C	C	C
S4_4055746	G/A	4	4055746	+	NA	NA	NA	NA	NA	NA	G	G	R	G	G	G	G	G	A	G	G	G	A	G	G	G	G	G	G	A	G	G	G	G	G	G	G	G	G	G	G	G	G	G	G	G	G	G	G
S4_4055803	C/G	4	4055803	+	NA	NA	NA	NA	NA	NA	C	C	S	C	C	C	C	C	G	C	C	C	G	C	C	C	C	C	C	G	C	C	C	C	C	C	C	C	C	C	C	C	C	C	C	C	C	C	C
S4_4055826	A/G	4	4055826	+	NA	NA	NA	NA	NA	NA	A	A	G	A	A	A	A	A	G	A	A	A	G	A	A	A	A	A	R	G	A	A	A	A	A	A	A	A	A	A	A	A	A	A	A	A	A	A	A
S4_4055934	C/A	4	4055934	+	NA	NA	NA	NA	NA	NA	C	C	M	C	C	C	C	C	M	C	C	C	A	C	C	C	C	C	M	A	C	C	C	M	C	C	C	C	C	C	C	C	C	C	C	C	C	C	C
S4_4055937	G/A	4	4055937	+	NA	NA	NA	NA	NA	NA	G	G	G	G	G	G	G	G	G	G	G	G	G	G	G	G	G	G	G	G	G	G	G	G	G	G	G	G	G	G	G	G	G	G	G	G	G	G	G
S4_4055982	T/G	4	4055982	+	NA	NA	NA	NA	NA	NA	T	T	T	T	G	T	T	T	T	T	T	T	T	T	T	T	T	T	T	T	T	T	T	K	T	T	T	T	T	T	T	T	T	T	T	T	T	K	T
S4_4056415	C/G	4	4056415	+	NA	NA	NA	NA	NA	NA	C	C	C	C	C	C	C	C	C	C	C	C	C	C	C	C	C	C	C	C	C	C	C	C	C	C	C	C	C	C	C	C	C	C	C	C	C	C	C
S4_4058604	A/G	4	4058604	+	NA	NA	NA	NA	NA	NA	A	A	A	A	A	A	A	A	A	A	A	A	A	A	A	A	A	A	A	A	A	A	A	A	A	A	A	A	A	A	A	A	A	A	A	A	A	A	A
S4_4058614	T/C	4	4058614	+	NA	NA	NA	NA	NA	NA	T	T	T	T	T	T	T	T	T	T	T	T	T	T	T	T	T	T	T	T	T	T	T	T	T	T	T	T	T	T	T	T	T	T	T	T	T	T	T
S4_4058945	C/G	4	4058945	+	NA	NA	NA	NA	NA	NA	C	C	C	C	C	C	C	C	C	C	C	C	C	C	C	C	C	C	C	C	C	C	C	C	C	C	C	C	C	C	C	C	C	C	C	C	C	C	C
S4_4058997	C/A	4	4058997	+	NA	NA	NA	NA	NA	NA	C	C	C	C	C	C	C	C	C	C	C	C	C	C	C	C	C	C	C	C	C	C	C	C	C	C	C	C	C	C	C	C	C	C	C	C	C	C	C
S4_4059941	G/C	4	4059941	+	NA	NA	NA	NA	NA	NA	G	G	G	G	S	G	G	G	S	G	G	G	G	G	G	G	G	G	G	G	G	G	G	G	G	G	G	G	G	G	G	G	G	G	G	G	G	G	G
S4_4059955	C/G	4	4059955	+	NA	NA	NA	NA	NA	NA	C	C	C	C	S	C	C	C	S	C	C	C	C	C	C	C	C	C	C	C	C	C	C	C	C	C	C	C	C	C	C	C	C	C	C	C	C	C	C
S4_4059985	T/C	4	4059985	+	NA	NA	NA	NA	NA	NA	T	T	T	T	T	T	T	T	T	T	T	T	T	T	T	T	T	T	T	T	T	T	T	T	T	T	T	T	T	T	T	T	T	T	T	T	T	T	T
S4_4060149	C/T	4	4060149	+	NA	NA	NA	NA	NA	NA	C	C	C	C	C	C	C	T	C	C	C	C	C	C	C	C	C	C	C	C	C	C	C	C	C	C	T	C	C	T	C	C	C	C	T	C	C	C	C
S4_4060203	A/G	4	4060203	+	NA	NA	NA	NA	NA	NA	A	A	G	R	G	A	A	A	R	A	A	A	G	G	G	G	G	A	G	G	A	A	R	G	A	A	A	A	A	A	N	A	A	A	A	A	A	A	A
S4_4060233	G/A	4	4060233	+	NA	NA	NA	NA	NA	NA	G	G	G	R	A	G	G	G	A	G	G	G	G	A	A	A	A	G	G	G	G	G	G	R	G	G	G	G	G	G	A	G	G	G	G	G	G	G	G
S4_4060254	C/G	4	4060254	+	NA	NA	NA	NA	NA	NA	C	C	C	G	S	C	C	C	G	C	C	C	C	G	G	G	G	C	C	C	C	C	C	G	C	C	S	C	C	C	G	C	C	C	C	C	C	C	C
S4_4060268	C/T	4	4060268	+	NA	NA	NA	NA	NA	NA	C	C	C	C	C	C	C	C	C	C	C	C	C	C	C	C	C	C	C	C	C	C	C	C	C	C	C	C	C	C	C	C	C	C	C	C	C	C	C
S4_4060278	G/A	4	4060278	+	NA	NA	NA	NA	NA	NA	G	G	G	G	G	G	G	G	G	G	G	G	G	G	G	G	G	G	G	G	G	G	G	G	G	G	G	G	G	G	G	G	G	G	G	G	G	G	G
S4_4060791	G/C	4	4060791	+	NA	NA	NA	NA	NA	NA	S	C	G	C	C	G	G	S	G	G	C	G	G	G	G	G	G	C	G	G	G	G	G	C	S	G	G	G	G	G	G	C	S	C	G	C	G	G	G
S4_4060867	G/T	4	4060867	+	NA	NA	NA	NA	NA	NA	G	N	G	T	K	G	G	G	G	G	G	G	G	G	G	G	G	K	G	G	G	G	G	T	G	G	G	G	G	G	G	G	G	G	G	G	G	G	G
S4_4060908	C/G	4	4060908	+	NA	NA	NA	NA	NA	NA	C	N	G	G	S	C	C	C	C	C	C	C	G	C	C	C	C	S	S	G	C	C	G	G	C	C	C	C	C	C	C	C	C	C	C	C	C	C	C
S4_4060941	G/C	4	4060941	+	NA	NA	NA	NA	NA	NA	G	G	C	G	G	G	G	G	G	G	G	G	S	G	G	G	G	G	S	C	G	G	S	G	G	G	G	G	G	G	G	G	G	G	G	G	G	G	G
S4_4062583	C/A	4	4062583	+	NA	NA	NA	NA	NA	NA	C	C	C	C	C	C	C	C	C	C	C	C	C	C	C	C	C	C	C	C	C	C	C	C	C	C	C	C	C	M	C	C	C	C	C	C	C	C	C
S4_4062589	G/T	4	4062589	+	NA	NA	NA	NA	NA	NA	G	G	G	G	G	G	G	G	G	G	G	G	G	G	G	G	G	G	G	G	G	G	G	G	G	G	G	G	G	K	G	G	G	G	G	G	G	G	G
S4_4062590	C/G	4	4062590	+	NA	NA	NA	NA	NA	NA	C	C	C	C	C	C	C	G	C	C	C	G	C	C	C	C	C	C	C	C	C	C	C	C	C	C	C	C	C	S	C	C	C	C	C	C	C	C	C
S4_4062599	G/A	4	4062599	+	NA	NA	NA	NA	NA	NA	G	G	G	G	G	G	G	G	G	G	G	G	G	G	G	G	G	G	G	G	G	G	G	G	G	G	G	G	G	G	G	G	G	G	G	G	G	G	G
S4_4062676	T/C	4	4062676	+	NA	NA	NA	NA	NA	NA	T	T	T	T	T	T	Y	Y	T	T	T	T	T	T	T	T	T	T	T	T	T	T	T	C	T	T	T	T	T	T	T	T	T	T	T	T	T	T	C
S4_4062686	A/G	4	4062686	+	NA	NA	NA	NA	NA	NA	A	A	A	A	A	A	A	R	A	A	A	A	A	A	A	A	A	A	A	A	A	A	A	A	A	A	A	A	A	A	A	A	A	A	A	A	A	A	G
S4_4062691	C/T	4	4062691	+	NA	NA	NA	NA	NA	NA	C	C	C	C	C	C	C	C	C	C	C	C	C	C	C	C	C	C	C	C	C	C	C	C	C	C	C	C	C	C	C	C	C	C	C	C	C	C	C
S4_4062692	A/G	4	4062692	+	NA	NA	NA	NA	NA	NA	A	A	A	A	A	A	A	A	A	A	A	A	A	A	A	A	A	A	A	A	A	A	A	A	A	A	A	A	A	A	A	A	A	A	A	A	A	A	A
S4_4062716	C/T	4	4062716	+	NA	NA	NA	NA	NA	NA	C	C	C	C	C	C	C	C	C	C	C	C	C	C	C	C	C	C	C	C	C	C	C	C	C	C	C	C	C	C	C	C	C	C	C	C	C	C	C
S4_4062725	C/T	4	4062725	+	NA	NA	NA	NA	NA	NA	C	C	C	C	C	C	C	C	C	C	C	C	C	C	C	C	C	C	C	C	C	C	C	C	C	C	C	C	C	C	C	C	C	C	C	C	C	C	C
S4_4063191	A/T	4	4063191	+	NA	NA	NA	NA	NA	NA	T	A	T	A	A	A	A	A	A	T	T	A	A	A	A	A	A	A	A	A	A	A	A	A	W	A	A	A	A	A	A	A	T	T	A	A	A	A	A
S4_4063224	G/C	4	4063224	+	NA	NA	NA	NA	NA	NA	C	G	C	G	G	G	G	G	G	G	C	G	G	G	G	G	G	G	G	G	G	G	G	G	S	G	G	G	G	G	G	G	C	C	G	G	G	G	G
S4_4063266	G/T	4	4063266	+	NA	NA	NA	NA	NA	NA	G	G	G	G	G	G	G	G	G	G	G	G	G	G	G	G	G	G	G	G	G	G	G	G	G	G	G	G	G	K	G	G	G	G	G	G	G	G	G
S4_4064365	C/A	4	4064365	+	NA	NA	NA	NA	NA	NA	C	C	C	C	C	C	C	C	C	C	C	C	C	C	C	C	C	C	C	C	C	C	C	C	C	C	C	C	C	M	C	C	C	C	C	C	C	C	C
S4_4064395	T/G	4	4064395	+	NA	NA	NA	NA	NA	NA	G	T	K	N	T	T	K	G	N	G	G	T	T	T	T	T	T	T	T	T	T	T	T	G	G	G	T	T	T	T	T	T	G	G	T	T	G	T	T
S4_4064478	C/T	4	4064478	+	NA	NA	NA	NA	NA	NA	C	C	C	C	C	C	C	C	C	C	C	C	C	C	C	C	C	C	C	C	C	C	C	C	C	C	C	C	C	C	C	C	C	C	C	C	Y	C	C
S4_4064502	G/A	4	4064502	+	NA	NA	NA	NA	NA	NA	G	G	G	G	G	G	G	G	G	G	G	G	G	G	G	G	G	G	G	G	G	G	G	G	G	G	G	G	G	G	G	G	G	G	G	G	G	G	G
S4_4064678	C/G	4	4064678	+	NA	NA	NA	NA	NA	NA	C	C	C	C	C	C	C	C	C	C	C	C	C	C	C	C	C	C	C	C	C	C	C	C	C	C	C	C	C	C	C	C	C	C	C	C	C	C	C
S4_4064777	T/C	4	4064777	+	NA	NA	NA	NA	NA	NA	C	T	Y	T	T	T	T	T	N	T	T	T	T	T	T	T	T	C	T	T	T	T	T	C	Y	Y	T	T	T	T	T	T	T	N	T	T	T	T	T
S4_4064986	T/C	4	4064986	+	NA	NA	NA	NA	NA	NA	T	T	T	T	T	T	T	T	T	T	T	T	T	T	T	T	T	T	T	T	T	T	T	T	T	T	T	T	T	T	T	T	T	T	T	T	T	T	T
S4_4065007	A/G	4	4065007	+	NA	NA	NA	NA	NA	NA	A	A	A	A	A	A	A	A	A	R	A	A	A	A	A	A	A	G	A	A	A	A	A	A	A	A	A	A	A	A	A	A	A	A	A	A	A	A	A
S4_4065028	G/A	4	4065028	+	NA	NA	NA	NA	NA	NA	G	G	G	G	G	G	R	G	G	G	G	G	G	G	G	G	G	G	G	G	G	G	G	G	G	G	G	G	G	G	G	G	G	G	G	G	G	G	G
S4_4065080	G/A	4	4065080	+	NA	NA	NA	NA	NA	NA	G	A	G	G	G	G	G	G	A	G	G	A	A	A	A	A	A	G	A	A	G	G	A	G	G	R	A	G	G	G	A	A	G	G	A	A	G	A	A
S4_4065206	G/T	4	4065206	+	NA	NA	NA	NA	NA	NA	G	G	G	G	G	G	G	G	G	G	G	G	G	G	G	G	G	G	G	G	G	G	G	G	G	K	G	G	G	G	G	G	G	G	G	G	G	G	G
S4_4076159	G/A	4	4076159	+	NA	NA	NA	NA	NA	NA	G	G	G	G	G	G	G	G	G	G	G	G	G	G	G	G	G	G	G	G	G	G	G	G	G	G	G	G	G	G	G	G	G	G	G	G	G	G	G
S4_4092624	G/A	4	4092624	+	NA	NA	NA	NA	NA	NA	G	G	N	G	G	G	G	G	G	G	G	G	A	G	G	G	G	G	G	G	G	G	G	G	G	G	G	G	G	G	G	G	G	G	G	G	G	A	N
S4_4097798	C/T	4	4097798	+	NA	NA	NA	NA	NA	NA	C	C	Y	C	C	N	C	C	N	C	C	C	C	C	C	C	C	C	C	C	C	C	Y	C	C	C	C	C	C	C	C	C	C	C	C	C	T	N	C
S4_4097811	G/T	4	4097811	+	NA	NA	NA	NA	NA	NA	G	G	K	G	G	N	G	G	N	G	G	G	G	G	G	G	G	G	G	G	G	G	K	G	G	G	G	G	G	G	G	G	G	G	G	G	T	N	G
S4_4099500	C/T	4	4099500	+	NA	NA	NA	NA	NA	NA	C	C	C	Y	C	C	C	C	C	C	C	C	C	C	C	C	C	C	C	C	C	C	C	C	C	C	C	C	C	C	C	C	C	C	C	C	C	C	C
S4_4099556	G/A	4	4099556	+	NA	NA	NA	NA	NA	NA	G	G	G	G	G	G	G	G	G	G	G	G	G	G	G	G	G	G	G	G	G	G	G	G	G	G	G	G	G	G	G	G	G	G	G	G	G	G	G
S4_4099598	G/T	4	4099598	+	NA	NA	NA	NA	NA	NA	G	G	G	G	G	G	G	G	T	G	G	G	G	T	T	T	T	G	G	G	G	G	G	G	G	G	T	G	G	G	T	G	G	G	G	G	G	T	G
S4_4129491	C/T	4	4129491	+	NA	NA	NA	NA	NA	NA	C	C	C	C	C	C	C	C	C	C	C	T	C	C	C	C	C	C	C	C	C	C	C	C	C	C	C	C	C	C	C	C	C	C	C	C	C	C	C
S4_4129504	C/T	4	4129504	+	NA	NA	NA	NA	NA	NA	Y	C	Y	C	C	C	C	C	C	C	C	C	C	C	C	C	C	C	C	C	C	C	C	C	Y	C	C	C	C	C	C	C	Y	T	C	C	T	C	C
S4_4129646	C/T	4	4129646	+	NA	NA	NA	NA	NA	NA	Y	C	T	C	C	C	C	C	C	C	C	C	C	C	C	C	C	C	C	C	C	C	C	C	Y	C	C	C	C	C	C	C	C	T	C	C	Y	C	C
S4_4138284	G/A	4	4138284	+	NA	NA	NA	NA	NA	NA	G	G	G	G	G	G	G	G	G	G	G	G	G	G	G	G	G	G	G	G	G	G	G	G	G	G	G	G	G	G	G	G	G	G	G	G	G	G	G
S4_4165955	G/C	4	4165955	+	NA	NA	NA	NA	NA	NA	G	G	G	G	G	G	S	G	G	G	G	G	G	G	G	G	G	G	G	G	G	G	G	G	G	G	G	G	G	G	G	G	G	G	G	G	G	G	G
S4_4188450	C/G	4	4188450	+	NA	NA	NA	NA	NA	NA	C	C	C	C	C	C	C	C	C	C	C	C	C	C	C	C	C	C	C	C	C	C	C	C	C	C	C	C	C	C	C	C	C	C	C	C	C	C	C
S4_4189275	C/T	4	4189275	+	NA	NA	NA	NA	NA	NA	C	C	C	C	C	C	C	C	C	C	C	C	C	C	C	C	C	C	C	C	C	C	C	C	C	C	C	C	C	C	C	C	C	C	C	C	C	C	C
S4_4193866	G/A	4	4193866	+	NA	NA	NA	NA	NA	NA	G	A	G	G	G	A	G	R	G	A	G	G	R	A	A	A	A	A	A	R	G	G	G	A	G	G	A	G	G	G	A	G	G	G	A	A	G	N	A
S4_4193876	C/A	4	4193876	+	NA	NA	NA	NA	NA	NA	N	C	C	A	A	C	A	C	A	C	C	A	C	C	C	C	C	C	C	C	A	A	A	C	C	A	C	A	A	A	C	C	C	C	C	C	A	N	C
S4_4193893	C/T	4	4193893	+	NA	NA	NA	NA	NA	NA	C	C	T	C	C	C	C	C	C	C	C	C	C	C	C	C	C	C	C	C	C	C	C	C	Y	C	C	C	C	C	C	N	Y	T	C	C	C	C	C
S4_4195487	A/G	4	4195487	+	NA	NA	NA	NA	NA	NA	A	G	A	A	A	A	A	A	G	A	A	A	A	A	A	A	A	A	A	A	A	A	A	A	A	A	R	A	A	G	A	G	A	A	G	G	A	A	A
S4_4195528	A/G	4	4195528	+	NA	NA	NA	NA	NA	NA	A	A	A	A	A	A	A	R	A	A	A	A	A	A	A	A	A	R	A	A	A	A	A	A	A	A	A	A	A	A	A	A	A	A	A	A	A	A	A
S4_4195563	C/G	4	4195563	+	NA	NA	NA	NA	NA	NA	C	C	C	C	C	C	C	C	C	C	C	C	C	G	G	G	G	C	C	C	C	C	C	C	C	C	C	C	C	C	G	C	C	C	C	C	C	G	C
S4_4195599	T/C	4	4195599	+	NA	NA	NA	NA	NA	NA	T	T	T	T	T	T	T	Y	T	T	T	T	T	T	T	T	T	T	T	T	T	T	T	T	T	T	T	T	T	T	T	T	T	T	T	T	T	T	T
S4_4205648	G/C	4	4205648	+	NA	NA	NA	NA	NA	NA	G	G	G	G	G	G	G	G	G	G	G	G	G	G	G	G	G	G	G	G	G	G	G	G	G	G	G	G	G	G	G	G	G	G	G	G	G	G	G
S4_4205662	C/G	4	4205662	+	NA	NA	NA	NA	NA	NA	C	C	C	G	G	G	G	C	G	G	C	C	C	G	G	G	G	G	S	C	G	G	C	C	C	C	S	G	G	C	G	C	N	C	C	C	C	G	G
S4_4205679	T/A	4	4205679	+	NA	NA	NA	NA	NA	NA	T	T	T	T	T	T	T	T	T	T	T	A	T	T	T	T	T	T	T	T	T	T	T	T	T	T	T	T	T	T	T	T	T	T	T	T	T	T	T
S4_4205681	C/G	4	4205681	+	NA	NA	NA	NA	NA	NA	C	C	C	C	C	C	C	C	C	C	C	G	C	C	C	C	C	C	C	C	C	C	C	C	C	C	C	C	C	C	C	C	C	C	C	C	C	C	C
S4_4205684	G/C	4	4205684	+	NA	NA	NA	NA	NA	NA	G	G	G	G	G	G	G	G	G	G	G	C	G	G	G	G	G	G	G	G	G	G	G	G	G	G	G	G	G	G	G	G	G	G	G	G	G	G	G
S4_4205687	C/T	4	4205687	+	NA	NA	NA	NA	NA	NA	C	C	C	C	C	C	C	C	C	C	C	T	C	C	C	C	C	C	C	C	C	C	C	C	C	C	C	C	C	C	C	C	C	C	C	C	C	C	C
S4_4205688	G/T	4	4205688	+	NA	NA	NA	NA	NA	NA	G	G	G	G	G	G	G	G	G	G	G	T	G	G	G	G	G	G	G	G	G	G	G	G	G	G	G	G	G	G	G	G	G	G	G	G	G	G	G
S4_4205689	G/A	4	4205689	+	NA	NA	NA	NA	NA	NA	G	G	G	G	G	G	G	G	G	G	G	A	G	G	G	G	G	G	G	G	G	G	G	G	G	G	G	G	G	G	G	G	G	G	G	G	G	G	G
S4_4206240	G/C	4	4206240	+	NA	NA	NA	NA	NA	NA	S	G	G	G	G	G	G	G	G	G	G	G	G	G	G	G	G	G	G	G	G	G	G	G	G	G	G	G	G	G	G	G	G	G	G	G	G	G	G
S4_4206245	G/C	4	4206245	+	NA	NA	NA	NA	NA	NA	S	G	G	G	G	G	G	G	G	G	G	G	G	G	G	G	G	G	G	G	G	G	G	G	G	G	G	G	G	G	G	G	G	G	G	G	G	G	G
S4_4206296	A/C	4	4206296	+	NA	NA	NA	NA	NA	NA	A	A	A	A	A	A	A	A	A	A	A	A	A	A	A	A	A	A	A	A	A	A	A	A	A	A	A	A	A	A	A	A	A	A	A	A	A	A	A
S4_4211271	T/C	4	4211271	+	NA	NA	NA	NA	NA	NA	T	T	T	T	T	T	T	T	T	T	T	T	T	T	T	T	T	T	T	T	T	T	T	C	T	T	T	T	T	T	T	T	T	T	T	T	T	T	T
S4_4212283	G/A	4	4212283	+	NA	NA	NA	NA	NA	NA	G	G	G	G	G	G	G	G	G	G	G	G	G	G	G	G	G	G	G	G	G	G	G	G	G	G	G	G	G	G	G	G	G	G	G	G	G	G	G
S4_4212288	G/T	4	4212288	+	NA	NA	NA	NA	NA	NA	G	G	G	G	G	G	G	G	G	G	G	G	G	G	G	G	G	G	G	G	G	G	G	G	G	G	G	G	G	G	G	G	G	G	G	G	G	G	G
S4_4212369	C/T	4	4212369	+	NA	NA	NA	NA	NA	NA	T	T	T	C	C	C	C	T	C	T	T	N	T	C	C	C	C	C	Y	C	C	C	C	T	T	C	Y	C	C	C	C	T	T	T	T	T	C	C	C
S4_4212377	G/A	4	4212377	+	NA	NA	NA	NA	NA	NA	A	A	A	G	G	G	G	A	G	A	A	N	A	G	G	G	G	G	R	G	G	G	G	A	A	G	R	G	G	G	G	A	A	A	A	A	G	G	G
S4_4212437	C/G	4	4212437	+	NA	NA	NA	NA	NA	NA	C	C	C	C	C	C	C	C	C	C	C	C	C	C	C	C	C	C	S	G	C	C	S	C	C	C	C	C	C	C	C	C	C	C	C	C	C	N	G
S4_4213131	C/T	4	4213131	+	NA	NA	NA	NA	NA	NA	C	C	C	C	C	C	C	C	C	C	C	C	C	C	C	C	C	T	T	T	C	C	T	C	C	C	C	C	C	C	C	C	C	C	C	C	T	C	C
S4_4213146	G/C	4	4213146	+	NA	NA	NA	NA	NA	NA	G	G	G	G	G	G	G	G	G	G	G	G	G	G	G	G	G	C	C	C	G	G	C	G	G	G	G	G	G	G	G	G	G	G	G	G	C	G	G
S4_4213293	C/T	4	4213293	+	NA	NA	NA	NA	NA	NA	Y	C	Y	C	C	C	C	C	C	C	Y	C	C	C	C	C	C	C	C	C	C	C	C	C	C	C	C	C	C	C	C	C	C	C	C	C	C	C	C
S4_4213337	C/T	4	4213337	+	NA	NA	NA	NA	NA	NA	C	C	C	C	C	C	C	C	C	C	C	C	C	C	C	C	C	C	C	C	C	C	C	T	Y	Y	C	C	C	T	C	C	T	T	C	C	C	C	C
S4_4213386	A/T	4	4213386	+	NA	NA	NA	NA	NA	NA	A	A	A	A	A	A	A	A	A	W	A	A	A	A	A	A	A	A	A	A	A	A	A	T	T	T	A	A	A	T	A	A	T	T	A	A	A	T	T
S4_4213434	G/T	4	4213434	+	NA	NA	NA	NA	NA	NA	G	G	G	G	G	G	G	G	G	G	G	T	G	G	G	G	G	G	G	K	G	G	K	G	G	G	G	G	G	G	G	G	G	G	G	G	G	G	G
S4_4213759	C/T	4	4213759	+	NA	NA	NA	NA	NA	NA	C	C	C	C	N	T	C	Y	T	T	C	T	C	T	T	T	T	T	T	Y	C	C	C	T	Y	Y	C	C	C	C	T	C	C	T	C	C	Y	T	T
S4_4213790	G/A	4	4213790	+	NA	NA	NA	NA	NA	NA	G	G	G	G	G	G	G	G	G	G	G	A	G	A	A	A	A	A	G	G	G	G	G	G	G	G	N	G	G	G	A	G	G	G	G	G	G	G	G
S4_4213818	C/G	4	4213818	+	NA	NA	NA	NA	NA	NA	C	C	C	C	C	C	C	C	C	C	C	C	C	C	C	C	C	C	C	C	C	C	C	C	C	C	C	C	C	C	C	C	C	C	C	C	C	C	C
S4_4244440	C/A	4	4244440	+	NA	NA	NA	NA	NA	NA	C	C	C	C	C	C	C	C	N	N	C	C	A	A	A	A	A	A	A	C	C	C	C	C	M	C	C	C	C	C	A	C	A	A	C	C	A	C	C
S4_4244458	C/G	4	4244458	+	NA	NA	NA	NA	NA	NA	G	C	G	C	C	C	C	C	C	C	S	C	C	C	C	C	C	C	C	C	C	C	C	C	C	C	C	C	C	C	C	C	C	C	C	C	C	C	C
S4_4244461	C/T	4	4244461	+	NA	NA	NA	NA	NA	NA	T	C	T	C	C	C	C	C	C	C	Y	C	C	C	C	C	C	C	C	C	C	C	C	C	C	C	C	C	C	C	C	C	C	C	C	C	C	C	C
S4_4244474	G/A	4	4244474	+	NA	NA	NA	NA	NA	NA	G	G	G	G	G	G	G	R	G	G	G	G	G	G	G	G	G	G	G	G	G	G	G	G	G	G	G	G	G	G	G	G	G	G	G	G	G	G	G
S4_4244622	A/G	4	4244622	+	NA	NA	NA	NA	NA	NA	A	A	A	A	A	A	A	G	A	A	A	G	A	A	A	A	A	A	G	G	A	A	G	A	A	A	A	A	A	A	A	A	A	A	A	A	A	G	G
S4_4245118	A/C	4	4245118	+	NA	NA	NA	NA	NA	NA	A	A	A	A	A	A	A	A	A	A	A	A	A	A	A	A	A	A	A	A	A	A	A	A	A	A	A	A	A	A	A	A	A	A	A	A	A	A	A
S4_4245136	G/T	4	4245136	+	NA	NA	NA	NA	NA	NA	G	G	G	G	G	G	G	G	K	G	G	G	T	T	T	T	T	T	T	T	G	G	K	G	K	G	T	G	G	G	N	G	K	T	G	G	G	T	T
S4_4245208	C/G	4	4245208	+	NA	NA	NA	NA	NA	NA	C	G	C	C	C	C	C	C	C	C	C	N	C	C	C	C	C	C	C	C	C	C	C	C	C	C	S	C	C	C	C	C	C	C	G	C	C	C	C
S4_4270784	T/C	4	4270784	+	NA	NA	NA	NA	NA	NA	T	C	T	T	T	T	T	T	T	T	T	T	T	T	T	T	T	T	T	T	T	T	T	T	T	T	Y	T	T	T	T	C	T	T	C	C	T	T	T
S4_4270787	A/G	4	4270787	+	NA	NA	NA	NA	NA	NA	A	G	A	A	A	A	A	A	A	A	A	A	A	A	A	A	A	A	A	A	A	A	A	A	A	A	R	A	A	A	A	G	A	A	G	G	A	A	A
S4_4270865	C/T	4	4270865	+	NA	NA	NA	NA	NA	NA	C	C	C	C	C	C	C	C	C	C	C	C	C	C	C	C	C	C	C	C	C	C	C	C	C	C	C	C	C	C	C	C	C	C	C	C	C	T	T
S4_4271089	G/A	4	4271089	+	NA	NA	NA	NA	NA	NA	G	G	G	G	G	G	G	G	G	A	G	G	G	G	G	G	G	G	G	G	G	G	G	G	G	G	G	G	G	G	G	G	G	G	G	G	G	G	G
S4_4271143	G/C	4	4271143	+	NA	NA	NA	NA	NA	NA	G	C	G	G	G	G	G	G	G	G	G	C	G	G	G	G	G	G	S	C	G	G	C	G	S	G	S	G	G	G	G	C	G	C	C	S	G	S	C
S4_4271182	T/C	4	4271182	+	NA	NA	NA	NA	NA	NA	T	C	T	T	T	T	T	C	T	Y	T	C	T	T	T	T	T	T	C	C	T	T	C	T	C	T	Y	T	T	T	T	C	C	C	C	C	T	T	C
S4_4271229	A/G	4	4271229	+	NA	NA	NA	NA	NA	NA	A	G	A	A	A	A	R	G	A	A	A	G	A	A	A	A	A	A	G	G	A	A	G	A	G	A	R	A	A	A	A	G	G	G	G	G	A	A	G
S4_4271267	A/G	4	4271267	+	NA	NA	NA	NA	NA	NA	A	G	A	A	A	A	A	A	A	R	A	G	A	A	A	A	A	A	G	G	A	A	G	A	A	A	R	A	A	A	A	G	A	A	G	G	A	A	A
S4_4271272	C/T	4	4271272	+	NA	NA	NA	NA	NA	NA	C	C	C	C	C	C	C	Y	C	Y	C	C	C	C	C	C	C	C	C	C	C	C	C	C	C	C	C	C	C	C	C	C	C	C	C	C	C	C	T
S4_4271377	G/C	4	4271377	+	NA	NA	NA	NA	NA	NA	G	G	G	G	G	G	G	G	G	G	G	C	G	G	G	G	G	G	S	S	G	G	G	G	G	G	G	G	G	G	G	G	G	G	G	G	G	G	G
S4_4271407	G/A	4	4271407	+	NA	NA	NA	NA	NA	NA	G	G	G	G	G	G	G	R	G	G	G	G	G	G	G	G	G	G	G	G	G	G	G	G	G	G	G	G	G	G	G	G	G	G	G	G	G	G	A
S4_4271413	A/G	4	4271413	+	NA	NA	NA	NA	NA	NA	A	A	A	A	A	A	A	R	A	A	A	A	A	A	A	A	A	A	A	A	A	A	A	A	A	A	A	A	A	A	A	A	A	A	A	A	A	A	G
S4_4272113	C/T	4	4272113	+	NA	NA	NA	NA	NA	NA	C	C	C	C	C	C	C	Y	N	Y	C	C	C	C	C	C	C	C	Y	T	C	C	Y	C	C	C	C	C	C	C	C	C	C	C	C	C	C	T	T
S4_4272138	G/C	4	4272138	+	NA	NA	NA	NA	NA	NA	G	C	G	G	G	G	N	G	G	G	G	G	G	G	G	C	N	G	G	G	G	N	S	G	G	S	C	N	N	G	N	C	N	G	C	C	G	G	G
S4_4272149	G/A	4	4272149	+	NA	NA	NA	NA	NA	NA	G	G	G	G	G	G	G	G	G	G	G	G	G	G	G	G	G	G	G	G	G	G	G	G	G	G	G	G	G	G	G	G	G	G	G	G	G	G	G
S4_4272241	C/T	4	4272241	+	NA	NA	NA	NA	NA	NA	C	C	C	C	C	C	C	C	C	C	C	T	C	C	C	C	C	C	C	C	C	C	C	C	C	C	C	C	C	C	C	C	C	C	C	C	C	C	C
S4_4320389	T/C	4	4320389	+	NA	NA	NA	NA	NA	NA	T	T	T	T	T	T	T	T	T	T	T	T	T	T	T	T	T	T	C	C	T	T	T	T	T	T	T	T	T	T	T	T	T	T	T	T	T	T	T
S4_4320403	G/A	4	4320403	+	NA	NA	NA	NA	NA	NA	G	G	G	G	G	G	G	G	G	G	G	G	G	G	G	G	G	G	G	G	G	G	G	G	G	G	G	G	G	G	G	G	G	G	G	G	G	G	G
S4_4320416	G/A	4	4320416	+	NA	NA	NA	NA	NA	NA	G	G	G	G	G	G	G	G	G	G	G	R	G	G	G	G	G	G	G	G	G	G	G	G	G	G	G	G	G	G	G	G	G	G	G	G	G	G	G
S4_4320553	A/G	4	4320553	+	NA	NA	NA	NA	NA	NA	G	G	A	A	A	A	A	A	N	A	G	A	A	G	G	G	G	R	G	G	A	A	A	G	R	G	G	N	A	A	G	G	A	G	G	G	G	A	G
S4_4325560	T/A	4	4325560	+	NA	NA	NA	NA	NA	NA	T	T	A	A	T	T	A	T	T	T	T	T	T	T	T	T	T	T	T	T	A	A	T	T	T	T	T	A	A	A	T	T	T	T	T	T	T	T	T
S4_4331981	T/C	4	4331981	+	NA	NA	NA	NA	NA	NA	T	T	Y	T	T	T	T	T	T	T	T	T	T	T	T	T	T	T	T	T	T	T	T	T	T	T	T	T	T	Y	T	T	T	T	T	T	T	T	T
S4_4332065	G/A	4	4332065	+	NA	NA	NA	NA	NA	NA	G	G	G	G	G	G	G	G	G	G	G	G	G	G	G	G	G	G	G	G	G	G	G	G	G	G	G	G	G	G	G	G	G	G	G	G	G	G	G
S4_4345451	G/A	4	4345451	+	NA	NA	NA	NA	NA	NA	G	G	G	G	G	G	G	G	G	G	G	G	G	G	G	G	G	G	G	G	G	G	G	G	G	G	G	G	G	G	G	G	G	G	G	G	G	G	G
S4_4345479	A/G	4	4345479	+	NA	NA	NA	NA	NA	NA	R	G	A	A	N	A	A	G	R	A	G	G	N	R	A	A	A	A	G	G	A	A	A	N	A	R	G	A	A	A	A	G	A	A	G	G	N	A	A
S4_4395352	C/A	4	4395352	+	NA	NA	NA	NA	NA	NA	C	C	M	A	A	C	A	C	A	C	C	C	C	C	C	C	C	A	C	C	N	A	C	C	C	C	C	A	A	C	C	C	C	C	C	C	C	C	C
S4_4395388	G/A	4	4395388	+	NA	NA	NA	NA	NA	NA	G	G	G	G	G	G	G	G	G	G	G	G	G	G	G	G	G	G	G	G	G	G	G	G	G	G	G	G	G	A	G	G	G	G	G	G	G	G	G
S4_4395425	A/G	4	4395425	+	NA	NA	NA	NA	NA	NA	A	A	G	A	A	A	A	A	A	R	A	G	G	A	A	A	A	A	A	A	A	A	A	A	A	A	A	A	A	R	A	A	A	A	A	A	A	A	A
S4_4395426	T/C	4	4395426	+	NA	NA	NA	NA	NA	NA	T	T	T	T	T	T	T	T	T	T	T	T	T	T	T	T	T	T	T	T	T	T	T	T	T	T	T	T	T	T	T	T	T	T	T	T	T	T	T
S4_4395512	G/A	4	4395512	+	NA	NA	NA	NA	NA	NA	G	G	A	G	G	G	G	G	G	R	G	A	A	G	G	G	G	G	G	G	G	G	G	G	G	G	G	G	G	G	G	G	G	G	G	G	G	G	G
S4_4395533	T/G	4	4395533	+	NA	NA	NA	NA	NA	NA	T	T	G	N	T	N	N	G	G	K	T	G	G	T	T	T	T	T	T	T	T	T	T	T	T	T	T	N	T	G	T	T	T	T	T	T	T	N	N
S4_4395554	G/T	4	4395554	+	NA	NA	NA	NA	NA	NA	G	G	G	G	G	G	G	G	G	G	G	G	G	G	G	G	G	G	G	G	G	G	G	G	G	G	G	G	G	G	G	G	G	G	G	G	G	G	G
S4_4397144	G/A	4	4397144	+	NA	NA	NA	NA	NA	NA	G	A	G	G	G	G	G	G	G	G	G	G	G	G	G	G	G	G	G	G	G	G	G	G	A	G	R	G	G	G	G	R	G	A	A	A	G	G	G
S4_4397146	G/T	4	4397146	+	NA	NA	NA	NA	NA	NA	G	G	G	G	G	G	G	G	T	G	G	K	T	G	G	G	G	G	G	G	G	G	G	G	G	G	G	G	G	G	G	G	G	G	G	G	G	G	G
S4_4397223	G/C	4	4397223	+	NA	NA	NA	NA	NA	NA	S	G	G	G	G	G	G	G	G	G	C	G	G	G	G	G	G	G	G	G	G	G	S	G	G	G	G	G	G	G	G	G	G	G	G	G	G	G	G
S4_4397226	T/A	4	4397226	+	NA	NA	NA	NA	NA	NA	T	T	T	T	T	T	T	T	T	T	T	T	T	T	T	T	T	T	T	T	T	T	T	T	T	T	T	T	T	W	T	T	T	T	T	T	T	T	T
S4_4397229	G/C	4	4397229	+	NA	NA	NA	NA	NA	NA	G	C	G	G	G	G	G	G	G	G	G	G	G	G	G	G	G	G	S	G	G	G	G	G	G	G	S	G	G	G	G	C	G	G	C	C	G	N	S
S4_4402435	C/G	4	4402435	+	NA	NA	NA	NA	NA	NA	C	G	C	C	C	C	C	C	C	C	C	G	C	C	C	C	C	C	C	C	C	C	C	C	G	C	S	C	C	G	C	S	C	G	G	N	C	C	C
S4_4404838	A/T	4	4404838	+	NA	NA	NA	NA	NA	NA	A	A	T	A	A	A	A	A	A	A	A	N	T	A	A	A	A	A	A	A	A	A	A	T	A	A	A	A	A	A	A	A	A	A	N	A	A	A	A
S4_4405039	G/C	4	4405039	+	NA	NA	NA	NA	NA	NA	G	G	G	G	G	G	G	G	G	G	G	G	G	G	G	G	G	G	G	G	G	G	G	G	G	G	G	G	G	G	G	G	G	G	G	G	G	G	G
S4_4405073	C/G	4	4405073	+	NA	NA	NA	NA	NA	NA	C	C	C	C	C	C	C	C	C	C	C	C	C	C	C	C	C	C	C	C	C	C	C	N	C	C	C	C	C	C	C	C	S	G	C	C	C	C	C
S4_4405079	A/G	4	4405079	+	NA	NA	NA	NA	NA	NA	A	A	A	A	A	A	A	R	A	A	A	A	A	G	G	G	G	A	A	A	A	A	A	A	A	A	G	A	A	A	G	A	A	A	A	A	A	G	G
S4_4405083	G/C	4	4405083	+	NA	NA	NA	NA	NA	NA	C	C	G	C	N	C	N	G	C	S	N	G	G	G	G	G	G	C	G	G	C	C	C	N	C	S	G	S	C	C	G	G	C	C	G	C	C	G	G
S4_4453363	G/C	4	4453363	+	NA	NA	NA	NA	NA	NA	G	G	G	G	G	G	G	G	G	G	G	G	G	G	G	G	G	G	G	G	G	G	G	G	G	G	G	G	G	G	G	G	G	G	G	G	G	G	G
S4_4453404	C/T	4	4453404	+	NA	NA	NA	NA	NA	NA	C	C	C	C	C	C	C	C	Y	C	C	C	C	C	C	C	C	C	C	C	C	C	C	C	C	C	C	C	C	C	C	C	C	C	C	C	C	C	C
S4_4474526	T/A	4	4474526	+	NA	NA	NA	NA	NA	NA	T	T	T	T	T	T	T	T	T	T	T	T	T	T	T	T	T	T	T	T	T	T	T	T	T	T	T	T	T	T	T	T	T	T	T	T	T	T	T
S4_4474774	A/G	4	4474774	+	NA	NA	NA	NA	NA	NA	A	A	A	A	A	A	A	A	A	A	A	A	A	A	A	A	A	A	A	A	A	A	A	A	A	A	A	A	A	A	A	A	A	A	A	A	A	A	A
S4_4474775	G/C	4	4474775	+	NA	NA	NA	NA	NA	NA	G	G	G	G	G	G	G	G	G	G	G	G	G	G	G	G	G	G	G	G	G	G	G	G	G	G	G	G	G	G	G	G	G	G	G	G	G	G	G
S4_4475288	G/C	4	4475288	+	NA	NA	NA	NA	NA	NA	G	G	C	G	G	G	G	G	G	G	C	G	G	G	G	G	G	G	G	G	G	G	S	G	G	S	G	G	G	G	G	G	G	G	G	G	S	G	G
S4_4475291	T/G	4	4475291	+	NA	NA	NA	NA	NA	NA	T	T	G	T	T	T	T	T	T	T	G	T	T	T	T	T	T	T	T	T	T	T	K	T	T	K	T	T	T	T	T	T	T	T	T	T	K	T	T
S4_4475375	T/C	4	4475375	+	NA	NA	NA	NA	NA	NA	T	T	T	T	T	T	T	T	T	T	T	T	T	T	T	T	T	T	T	T	T	T	T	T	T	T	T	T	T	T	T	T	T	T	T	T	T	T	T
S4_4475380	A/C	4	4475380	+	NA	NA	NA	NA	NA	NA	A	A	A	A	A	A	A	A	A	A	A	A	A	A	A	A	A	A	A	A	A	A	A	A	A	A	A	A	A	A	A	A	A	A	A	A	A	A	A
S4_4475388	G/T	4	4475388	+	NA	NA	NA	NA	NA	NA	G	G	G	G	G	G	G	G	G	G	G	G	G	G	G	G	G	G	G	G	G	G	G	G	G	G	G	G	G	G	G	G	G	G	G	G	G	G	G
S4_4475474	G/T	4	4475474	+	NA	NA	NA	NA	NA	NA	G	G	G	G	G	G	G	G	G	G	G	G	G	G	G	G	G	G	G	G	G	G	G	G	G	G	G	G	G	G	G	G	G	G	G	G	G	G	G
S4_4475582	A/G	4	4475582	+	NA	NA	NA	NA	NA	NA	A	A	A	A	A	A	A	A	A	A	A	G	A	A	A	A	A	A	R	A	A	A	A	N	R	A	A	A	A	A	A	A	A	G	A	A	A	A	A
S4_4475612	G/A	4	4475612	+	NA	NA	NA	NA	NA	NA	G	G	G	G	G	G	G	G	G	G	G	A	G	G	G	G	G	G	R	G	G	G	G	N	R	G	G	G	G	G	G	G	G	A	G	G	G	G	G
S4_4475626	T/G	4	4475626	+	NA	NA	NA	NA	NA	NA	T	T	T	T	T	T	T	T	T	T	T	T	T	T	T	T	T	T	T	T	T	T	T	N	T	T	T	T	T	T	T	T	T	T	T	T	T	T	T
S4_4475627	T/C	4	4475627	+	NA	NA	NA	NA	NA	NA	T	T	T	T	T	T	T	T	T	T	T	T	T	T	T	T	T	T	T	T	T	T	T	N	T	T	T	T	T	T	T	T	T	T	T	T	T	T	T
S4_4475639	C/T	4	4475639	+	NA	NA	NA	NA	NA	NA	C	C	C	C	C	C	C	C	C	C	C	C	C	C	C	C	C	C	C	C	C	C	C	N	C	C	C	C	C	C	C	C	C	C	C	C	C	C	C
S4_4476125	A/C	4	4476125	+	NA	NA	NA	NA	NA	NA	A	A	A	A	A	A	A	A	A	M	A	A	A	A	A	A	A	A	A	A	A	A	A	A	A	A	A	A	A	A	A	A	A	A	A	A	A	A	A
S4_4476128	C/T	4	4476128	+	NA	NA	NA	NA	NA	NA	C	C	C	C	C	Y	C	T	C	Y	C	C	T	Y	C	C	C	C	C	C	C	C	C	C	C	C	C	C	C	Y	C	C	C	C	C	C	C	C	Y
S4_4476129	T/C	4	4476129	+	NA	NA	NA	NA	NA	NA	T	T	T	T	T	T	T	T	T	T	T	T	T	T	T	T	T	T	T	T	T	T	T	T	T	T	T	T	Y	T	T	T	T	T	T	T	T	T	T
S4_4476150	T/G	4	4476150	+	NA	NA	NA	NA	NA	NA	T	T	T	T	T	K	T	G	T	K	T	T	G	K	T	T	T	T	T	T	T	T	T	T	T	T	T	T	T	K	T	T	T	T	T	T	T	T	K
S4_4476164	C/T	4	4476164	+	NA	NA	NA	NA	NA	NA	C	C	C	C	C	Y	C	T	C	C	C	C	Y	Y	C	C	C	C	C	C	C	C	C	C	C	C	C	C	C	Y	C	C	C	C	C	C	C	C	Y
S4_4477556	A/C	4	4477556	+	NA	NA	NA	NA	NA	NA	A	A	A	A	A	A	A	A	A	A	A	A	A	A	A	A	A	A	A	A	A	A	A	A	A	A	A	A	A	A	A	A	A	A	A	A	A	A	A
S4_4477559	G/T	4	4477559	+	NA	NA	NA	NA	NA	NA	G	G	G	G	G	G	G	G	G	G	G	G	G	G	G	G	G	G	G	G	G	G	G	G	G	G	G	G	G	G	G	G	G	G	G	G	G	G	G
S4_4477637	G/A	4	4477637	+	NA	NA	NA	NA	NA	NA	G	G	G	G	G	G	G	G	G	G	G	G	G	G	G	G	G	G	G	G	G	G	G	G	G	G	G	G	G	G	G	G	G	G	G	G	G	G	G
S4_4477646	G/C	4	4477646	+	NA	NA	NA	NA	NA	NA	S	G	C	C	G	G	G	C	G	N	G	C	G	G	G	G	G	G	C	C	G	G	G	G	S	G	G	G	G	G	G	G	C	C	G	G	G	G	G
S4_4479088	T/C	4	4479088	+	NA	NA	NA	NA	NA	NA	T	T	T	T	T	T	T	Y	T	T	T	T	T	T	T	T	T	T	T	T	T	T	T	T	T	T	T	T	T	T	T	T	T	T	T	T	T	T	T
S4_4479277	T/G	4	4479277	+	NA	NA	NA	NA	NA	NA	T	T	T	G	T	T	T	T	T	T	T	T	T	T	T	T	T	T	T	T	T	T	T	T	T	T	T	T	T	T	T	T	T	T	T	T	T	T	T
S4_4479283	C/T	4	4479283	+	NA	NA	NA	NA	NA	NA	C	C	C	C	C	C	C	C	Y	C	Y	C	C	C	C	C	C	C	C	C	C	C	C	C	C	C	C	C	C	C	C	C	C	C	C	C	C	C	C
S4_4479370	T/C	4	4479370	+	NA	NA	NA	NA	NA	NA	T	T	T	T	T	T	T	T	T	T	T	T	T	T	T	T	T	T	T	T	T	T	T	T	T	T	T	T	T	T	T	T	T	T	T	T	T	T	T
S4_4479469	T/C	4	4479469	+	NA	NA	NA	NA	NA	NA	T	T	T	T	T	T	T	T	T	T	T	T	T	T	T	T	T	T	T	T	T	T	T	T	T	T	T	T	T	T	T	T	T	T	T	T	T	T	T
S4_4480024	T/C	4	4480024	+	NA	NA	NA	NA	NA	NA	T	T	T	T	T	T	T	T	T	T	T	T	T	T	T	T	T	T	T	T	T	T	T	T	T	T	T	T	T	T	T	T	T	T	T	T	T	T	T
S4_4480056	G/A	4	4480056	+	NA	NA	NA	NA	NA	NA	G	G	G	G	G	G	G	G	G	G	G	G	G	G	G	G	G	G	G	G	G	G	R	G	G	G	G	G	G	G	G	G	G	G	G	G	G	G	G
S4_4480155	G/A	4	4480155	+	NA	NA	NA	NA	NA	NA	G	G	G	G	G	G	G	G	G	G	G	G	G	G	G	G	G	G	G	G	G	G	R	G	G	G	G	G	G	G	G	G	G	G	G	G	G	G	G
S4_4481863	C/T	4	4481863	+	NA	NA	NA	NA	NA	NA	C	C	C	C	C	C	C	C	C	C	C	C	C	C	C	C	C	C	C	C	C	C	C	C	T	C	C	C	C	C	C	C	T	T	C	C	C	C	C
S4_4482840	C/A	4	4482840	+	NA	NA	NA	NA	NA	NA	C	C	M	M	C	C	C	C	C	C	M	A	M	C	C	C	C	C	C	C	C	C	C	A	A	A	C	C	C	C	C	C	A	A	C	C	C	C	C
S4_4487305	C/T	4	4487305	+	NA	NA	NA	NA	NA	NA	C	C	C	C	C	C	C	C	C	C	C	C	C	C	C	C	C	C	C	C	C	C	C	C	C	C	C	C	C	C	C	C	C	C	C	C	C	N	T
S4_4487452	G/C	4	4487452	+	NA	NA	NA	NA	NA	NA	G	G	G	G	G	G	G	G	G	G	G	G	G	G	G	G	G	G	G	G	G	G	G	G	G	G	G	G	G	G	G	G	G	G	G	G	G	G	G
S4_4505297	C/G	4	4505297	+	NA	NA	NA	NA	NA	NA	C	C	C	C	C	C	C	C	C	C	C	C	C	C	C	C	C	C	C	C	C	C	C	C	C	C	C	C	C	C	C	C	C	C	C	C	C	G	G
S4_4505832	C/T	4	4505832	+	NA	NA	NA	NA	NA	NA	Y	C	Y	C	T	C	N	T	T	T	C	T	C	C	C	C	C	C	C	C	C	C	C	T	Y	Y	C	C	C	T	C	C	C	C	C	C	C	N	Y
S4_4542170	G/A	4	4542170	+	NA	NA	NA	NA	NA	NA	G	G	G	G	G	G	G	G	G	G	G	G	G	G	G	G	G	G	G	G	G	G	G	G	G	G	G	G	G	G	G	G	G	G	G	G	G	G	G
S4_4542201	A/G	4	4542201	+	NA	NA	NA	NA	NA	NA	A	A	A	A	A	A	A	A	A	A	A	A	A	A	A	A	A	A	A	A	A	A	A	A	A	A	A	A	A	A	A	A	A	A	A	A	A	A	A
S4_4550505	C/T	4	4550505	+	NA	NA	NA	NA	NA	NA	C	C	T	C	C	C	C	C	C	C	C	C	C	C	C	C	C	C	C	C	C	C	C	C	C	Y	C	C	C	C	C	C	C	C	C	C	C	C	C
S4_4550515	C/T	4	4550515	+	NA	NA	NA	NA	NA	NA	C	C	C	C	C	C	C	C	T	C	C	C	C	C	C	C	C	C	C	C	C	C	C	C	C	C	C	C	C	C	C	C	C	C	C	C	C	C	C
S4_4601165	C/G	4	4601165	+	NA	NA	NA	NA	NA	NA	G	C	G	C	C	G	S	C	G	C	C	G	G	C	C	C	C	C	C	C	C	C	C	G	S	C	C	C	C	C	C	C	G	C	C	C	C	C	G
S4_4601307	C/T	4	4601307	+	NA	NA	NA	NA	NA	NA	T	C	T	C	Y	T	Y	C	C	C	C	T	T	C	C	C	C	C	C	C	C	C	C	T	C	C	C	C	C	C	C	C	C	C	C	C	C	C	T
S4_4601308	A/G	4	4601308	+	NA	NA	NA	NA	NA	NA	G	A	G	A	R	G	R	A	A	A	A	G	G	A	A	A	A	A	A	A	A	A	A	G	A	A	A	A	A	A	A	A	A	A	A	A	A	A	G
S4_4601310	G/C	4	4601310	+	NA	NA	NA	NA	NA	NA	C	G	C	G	S	C	S	G	G	G	G	C	C	G	G	G	G	G	G	G	G	G	G	C	G	G	G	G	G	G	G	G	G	G	G	G	G	G	C
S4_4601311	G/A	4	4601311	+	NA	NA	NA	NA	NA	NA	A	G	A	G	R	A	R	G	G	G	G	A	A	G	G	G	G	G	G	G	G	G	G	A	G	G	G	G	G	G	G	G	G	G	G	G	G	G	A
S4_4601312	T/C	4	4601312	+	NA	NA	NA	NA	NA	NA	T	T	T	T	T	T	T	T	T	T	T	T	T	T	T	T	T	T	T	T	T	T	T	T	T	Y	T	T	T	T	T	T	T	T	T	T	T	T	T
S4_4601317	G/A	4	4601317	+	NA	NA	NA	NA	NA	NA	G	G	G	G	G	G	G	G	G	G	G	G	G	G	G	G	G	G	G	G	G	G	G	G	G	R	G	G	G	G	G	G	G	G	G	G	G	G	G
S4_4601397	C/G	4	4601397	+	NA	NA	NA	NA	NA	NA	G	C	G	C	G	G	G	G	G	C	C	C	C	G	G	G	G	G	C	G	G	G	C	C	G	G	S	G	G	C	G	C	G	G	C	C	C	G	G
S4_4601882	C/G	4	4601882	+	NA	NA	NA	NA	NA	NA	C	C	C	C	C	C	C	C	C	C	C	C	C	C	C	C	C	C	C	C	C	C	C	C	C	C	C	C	C	C	C	C	C	C	C	C	C	C	C
S4_4601894	G/A	4	4601894	+	NA	NA	NA	NA	NA	NA	R	G	G	N	A	G	A	R	G	G	G	G	G	G	G	G	G	A	G	G	G	G	G	G	G	G	G	G	G	G	G	G	G	G	G	G	G	G	G
S4_4602533	C/T	4	4602533	+	NA	NA	NA	NA	NA	NA	C	C	T	C	C	T	C	T	C	C	T	T	T	C	C	C	C	C	T	C	C	C	C	T	Y	Y	C	C	C	C	C	C	T	T	C	C	C	C	C
S4_4616722	C/A	4	4616722	+	NA	NA	NA	NA	NA	NA	C	C	C	C	C	C	C	C	C	C	C	C	C	C	C	C	C	C	C	C	C	C	C	C	C	C	C	C	C	C	C	C	C	C	C	C	C	C	C
S4_4620779	C/T	4	4620779	+	NA	NA	NA	NA	NA	NA	C	C	C	C	C	C	C	C	C	C	C	C	C	C	C	C	C	C	C	C	C	C	C	C	C	C	C	C	C	C	C	C	C	C	C	C	C	C	C
S4_4620884	C/G	4	4620884	+	NA	NA	NA	NA	NA	NA	C	C	C	G	G	C	G	S	G	G	C	C	C	G	G	G	G	C	C	C	G	G	N	C	C	S	G	G	G	C	G	C	N	C	G	G	G	G	G
S4_4621178	C/T	4	4621178	+	NA	NA	NA	NA	NA	NA	C	C	C	C	C	C	C	C	C	C	Y	T	C	C	C	C	C	C	C	C	C	C	C	C	C	C	C	C	C	C	C	C	C	C	C	C	C	C	C
S4_4622077	G/C	4	4622077	+	NA	NA	NA	NA	NA	NA	G	G	C	G	G	C	G	S	G	G	G	G	C	G	G	G	G	C	G	C	G	G	G	N	S	G	G	G	G	G	G	G	C	C	G	G	G	G	C
S4_4622089	G/A	4	4622089	+	NA	NA	NA	NA	NA	NA	G	G	A	G	G	A	G	R	G	G	G	G	A	G	G	G	G	A	G	R	G	G	R	R	R	G	G	G	G	G	G	G	A	G	G	G	G	G	A
S4_4622146	C/T	4	4622146	+	NA	NA	NA	NA	NA	NA	C	C	T	N	C	T	C	T	C	C	C	C	T	C	C	C	C	T	C	C	C	C	Y	T	Y	C	C	C	C	C	C	C	Y	T	C	C	C	T	T
S4_4622797	T/C	4	4622797	+	NA	NA	NA	NA	NA	NA	T	T	T	T	T	T	T	T	T	T	T	T	T	T	T	T	T	T	T	T	T	T	T	T	T	T	Y	Y	T	T	T	T	T	T	T	T	T	T	T
S4_4691974	G/C	4	4691974	+	NA	NA	NA	NA	NA	NA	G	G	G	G	G	G	G	G	G	G	G	G	G	G	G	G	G	G	G	G	G	G	G	G	G	G	G	G	G	G	G	G	G	G	G	G	G	G	G
S4_4691976	G/C	4	4691976	+	NA	NA	NA	NA	NA	NA	G	G	G	G	G	G	S	G	G	G	G	G	G	G	G	G	G	G	G	G	G	G	G	G	G	G	G	G	G	G	G	G	G	G	G	G	G	G	G
S4_4708299	G/A	4	4708299	+	NA	NA	NA	NA	NA	NA	G	G	G	G	G	G	G	G	G	G	G	G	G	G	G	G	G	G	G	G	G	G	R	G	G	G	G	G	G	G	G	G	G	G	G	G	G	G	G
S4_4708392	T/A	4	4708392	+	NA	NA	NA	NA	NA	NA	T	A	T	W	T	T	T	T	T	T	T	T	T	T	T	T	T	T	T	T	T	T	T	T	T	T	T	T	T	T	T	T	T	T	T	T	T	T	T
S4_4716230	A/G	4	4716230	+	NA	NA	NA	NA	NA	NA	A	A	A	A	A	A	A	A	A	A	A	A	A	A	A	A	A	A	A	A	A	A	A	A	A	A	A	A	A	A	A	A	A	A	A	A	A	A	A
S4_4719848	C/T	4	4719848	+	NA	NA	NA	NA	NA	NA	C	C	C	C	C	C	C	C	C	C	C	C	C	C	C	C	C	C	C	C	C	C	C	C	C	C	C	C	C	C	C	C	C	C	T	C	C	C	C
S4_4735256	C/T	4	4735256	+	NA	NA	NA	NA	NA	NA	C	N	Y	Y	C	C	C	C	C	C	Y	C	T	C	C	C	C	C	C	C	C	C	C	Y	C	Y	C	C	C	C	C	C	C	C	C	C	C	C	C
S4_4735265	C/T	4	4735265	+	NA	NA	NA	NA	NA	NA	C	C	C	C	C	C	C	T	C	C	C	C	C	C	C	C	C	C	T	C	C	C	C	C	C	C	C	C	C	Y	C	C	C	C	C	C	C	C	C
S4_4735272	A/G	4	4735272	+	NA	NA	NA	NA	NA	NA	A	A	A	A	A	A	A	G	A	A	A	A	A	A	A	A	A	A	G	A	A	A	A	A	A	A	A	A	A	R	A	A	A	A	A	A	A	A	A
S4_4735411	G/A	4	4735411	+	NA	NA	NA	NA	NA	NA	G	G	G	G	G	G	G	G	G	G	G	G	G	G	G	G	G	G	G	G	G	G	G	G	G	G	G	G	G	G	G	G	G	G	G	G	G	G	G
S4_4735439	C/T	4	4735439	+	NA	NA	NA	NA	NA	NA	Y	C	C	C	C	C	C	C	Y	C	C	C	C	C	C	C	C	C	C	C	C	C	C	C	C	C	C	C	C	C	C	C	C	C	C	C	C	C	C
S4_4735440	A/G	4	4735440	+	NA	NA	NA	NA	NA	NA	R	A	A	A	A	A	A	A	R	A	A	A	A	A	A	A	A	A	A	A	A	A	A	A	A	A	A	A	A	A	A	A	A	A	A	A	A	A	A
S4_4735450	A/G	4	4735450	+	NA	NA	NA	NA	NA	NA	A	A	A	A	A	A	A	G	A	A	A	A	A	A	A	A	A	A	G	A	A	A	A	A	A	A	A	A	A	G	A	A	A	A	A	A	A	A	A
S4_4735458	G/A	4	4735458	+	NA	NA	NA	NA	NA	NA	G	G	G	G	G	G	G	A	G	G	G	G	G	G	G	G	G	G	A	G	G	G	G	G	G	G	G	G	G	A	G	G	G	G	G	G	G	G	G
S4_4737173	T/A	4	4737173	+	NA	NA	NA	NA	NA	NA	T	T	T	T	T	T	T	T	T	T	T	T	T	T	T	T	T	T	T	T	T	T	T	T	T	T	T	T	T	T	T	T	T	T	T	T	T	T	T
S4_4737186	A/G	4	4737186	+	NA	NA	NA	NA	NA	NA	A	A	A	A	A	A	A	A	A	A	A	A	A	A	A	A	A	A	A	A	A	A	A	A	A	A	A	A	A	A	A	A	A	A	A	A	A	A	A
S4_4737187	C/T	4	4737187	+	NA	NA	NA	NA	NA	NA	C	C	C	C	C	C	C	C	C	C	C	C	C	C	C	C	C	C	C	C	C	C	C	C	C	C	C	C	C	C	C	C	C	C	C	C	C	C	C
S4_4737189	G/T	4	4737189	+	NA	NA	NA	NA	NA	NA	G	G	G	G	G	G	G	G	G	G	G	G	G	G	G	G	G	G	G	G	G	G	G	G	G	G	G	G	G	G	G	G	G	G	G	G	G	G	G
S4_4737248	G/A	4	4737248	+	NA	NA	NA	NA	NA	NA	G	G	G	G	G	G	G	G	G	G	G	G	G	G	G	G	G	G	G	G	G	G	G	G	G	G	G	G	G	G	G	G	G	G	G	G	G	G	G
S4_4737266	G/T	4	4737266	+	NA	NA	NA	NA	NA	NA	G	G	G	G	G	G	G	G	G	G	G	G	G	G	G	G	G	G	G	G	G	G	G	G	G	G	G	G	G	G	G	G	G	G	G	G	G	G	G
S4_4737391	C/T	4	4737391	+	NA	NA	NA	NA	NA	NA	C	C	C	C	C	C	C	T	C	C	C	T	C	C	C	C	C	C	C	C	C	C	C	C	C	C	C	C	C	C	C	C	C	C	C	C	C	C	C
S4_4737398	G/A	4	4737398	+	NA	NA	NA	NA	NA	NA	R	G	G	G	G	G	G	G	G	G	G	G	G	G	G	G	G	G	G	G	G	G	G	G	G	G	G	G	G	G	G	G	G	G	G	G	G	G	G
S4_4737491	C/T	4	4737491	+	NA	NA	NA	NA	NA	NA	C	C	C	C	C	C	C	T	C	C	C	T	C	C	C	C	C	C	C	C	C	C	C	C	C	C	C	C	C	C	C	C	C	C	C	C	C	C	C
S4_4737492	T/C	4	4737492	+	NA	NA	NA	NA	NA	NA	T	T	T	T	T	T	T	C	T	T	T	C	T	T	T	T	T	T	T	T	T	T	T	T	T	T	T	T	T	T	T	T	T	T	T	T	T	T	T
S4_4737495	C/G	4	4737495	+	NA	NA	NA	NA	NA	NA	C	C	C	G	C	C	C	C	C	C	C	C	C	C	C	C	C	C	C	C	C	C	C	C	C	C	C	C	C	C	C	C	C	C	C	C	C	C	C
S4_4737504	T/A	4	4737504	+	NA	NA	NA	NA	NA	NA	T	T	T	T	T	T	T	T	T	T	T	T	T	T	T	T	T	T	T	W	T	T	T	T	T	T	T	T	T	T	T	T	T	T	T	T	T	T	T
S4_4737551	T/A	4	4737551	+	NA	NA	NA	NA	NA	NA	T	T	T	T	T	T	T	T	T	T	T	T	T	T	T	T	T	T	T	T	T	T	T	T	T	T	T	T	T	T	T	T	T	T	T	T	T	T	T
S4_4748061	A/G	4	4748061	+	NA	NA	NA	NA	NA	NA	A	A	A	A	A	A	A	A	A	A	A	A	A	A	A	A	A	G	A	A	A	A	A	A	A	A	A	A	A	A	A	A	A	A	A	A	A	A	A
S4_4748066	G/A	4	4748066	+	NA	NA	NA	NA	NA	NA	G	G	G	G	G	G	G	G	G	G	G	G	G	G	G	G	G	G	G	G	G	G	G	G	G	G	G	G	G	G	G	G	G	G	G	G	G	G	G
S4_4749067	G/C	4	4749067	+	NA	NA	NA	NA	NA	NA	G	G	G	G	G	G	G	G	G	G	G	G	G	G	G	G	G	G	G	G	G	G	G	G	G	G	G	G	G	G	G	G	G	G	G	G	G	G	G
S4_4749177	G/T	4	4749177	+	NA	NA	NA	NA	NA	NA	G	G	G	G	G	G	G	G	G	G	G	G	G	G	G	G	G	G	G	G	G	G	G	G	G	G	G	G	G	G	G	G	G	G	G	G	G	G	G
S4_4749184	C/G	4	4749184	+	NA	NA	NA	NA	NA	NA	C	C	C	C	C	C	C	C	C	C	C	C	C	C	C	C	C	C	C	C	C	C	C	C	C	C	C	C	C	C	C	C	C	C	C	C	C	C	C
S4_4749186	C/T	4	4749186	+	NA	NA	NA	NA	NA	NA	C	C	C	C	C	C	C	C	C	C	C	C	C	C	C	C	C	C	C	C	C	C	C	C	C	C	C	C	C	C	C	C	C	C	C	C	C	C	C
S4_4749225	T/C	4	4749225	+	NA	NA	NA	NA	NA	NA	T	T	T	T	T	T	T	T	T	T	T	T	T	T	T	T	T	T	T	T	T	T	T	T	T	T	T	T	T	T	T	T	T	T	T	T	T	T	T
S4_4749251	T/C	4	4749251	+	NA	NA	NA	NA	NA	NA	T	T	T	T	T	T	T	T	T	T	T	T	T	T	T	T	T	T	T	T	T	T	T	T	T	T	T	T	T	T	T	T	T	T	T	T	T	T	T
S4_4749265	C/T	4	4749265	+	NA	NA	NA	NA	NA	NA	C	C	C	C	C	C	C	C	N	C	C	C	T	C	C	C	C	C	C	C	C	C	C	Y	C	Y	C	C	C	C	C	C	C	C	C	C	C	C	C
S4_4749287	T/C	4	4749287	+	NA	NA	NA	NA	NA	NA	T	T	T	T	T	Y	T	T	T	T	T	T	T	T	T	T	T	T	T	T	T	T	T	T	T	T	T	T	T	T	T	T	T	T	T	T	T	T	T
S4_4749420	T/C	4	4749420	+	NA	NA	NA	NA	NA	NA	T	T	T	Y	T	T	T	T	T	T	T	T	T	T	T	T	T	T	T	T	T	T	T	T	T	T	T	T	T	T	T	T	T	T	T	T	T	T	T
S4_4749440	G/A	4	4749440	+	NA	NA	NA	NA	NA	NA	G	G	G	G	G	R	G	G	G	G	G	G	G	G	G	G	G	G	G	G	G	G	G	G	G	G	G	G	G	G	G	G	G	G	G	G	G	G	G
S4_4749452	T/C	4	4749452	+	NA	NA	NA	NA	NA	NA	T	T	T	T	T	T	T	T	T	T	T	T	T	T	T	T	T	T	T	T	T	T	T	T	T	T	T	T	T	T	T	T	T	T	T	T	T	T	T
S4_4749845	C/T	4	4749845	+	NA	NA	NA	NA	NA	NA	C	C	C	C	C	C	C	C	C	C	C	C	C	C	C	C	C	C	C	C	C	C	C	C	C	C	C	C	C	C	C	C	C	C	C	C	C	C	C
S4_4749853	G/A	4	4749853	+	NA	NA	NA	NA	NA	NA	G	A	R	G	G	G	G	G	G	G	G	G	G	G	G	G	G	A	G	G	G	G	G	G	G	G	G	G	G	G	G	G	G	G	G	G	G	G	G
S4_4749871	G/A	4	4749871	+	NA	NA	NA	NA	NA	NA	G	G	G	G	G	R	G	G	G	G	R	G	R	G	G	G	G	G	A	G	G	G	G	A	G	R	G	G	G	A	G	G	G	G	G	G	G	G	A
S4_4749877	G/A	4	4749877	+	NA	NA	NA	NA	NA	NA	G	A	R	G	G	G	G	G	G	G	G	G	G	G	G	G	G	A	G	G	G	G	G	G	G	G	G	G	G	G	G	G	G	G	G	G	G	G	G
S4_4749880	C/T	4	4749880	+	NA	NA	NA	NA	NA	NA	C	C	C	C	C	C	C	C	C	C	C	C	C	C	C	C	C	C	C	C	C	C	C	C	C	C	C	C	C	C	C	C	C	C	C	C	C	C	C
S4_4749882	G/A	4	4749882	+	NA	NA	NA	NA	NA	NA	G	G	G	G	G	G	G	A	G	G	G	A	G	G	G	G	G	G	G	G	G	G	G	G	G	G	G	G	G	G	G	G	G	G	G	G	G	G	G
S4_4749902	C/A	4	4749902	+	NA	NA	NA	NA	NA	NA	C	C	C	A	C	C	C	C	C	C	C	C	C	C	C	C	C	C	C	C	C	C	C	C	C	C	C	C	C	C	C	C	C	C	C	C	C	C	C
S4_4749909	G/A	4	4749909	+	NA	NA	NA	NA	NA	NA	G	G	G	G	G	G	G	G	G	G	G	G	G	G	G	G	G	R	G	G	G	G	G	G	G	G	G	G	G	G	G	G	G	G	G	G	G	G	G
S4_4753836	T/A	4	4753836	+	NA	NA	NA	NA	NA	NA	T	T	T	T	T	T	T	T	T	T	T	T	T	T	T	T	T	T	T	T	T	T	T	T	T	T	T	T	T	T	T	T	T	T	T	T	T	T	T
S4_4753852	G/A	4	4753852	+	NA	NA	NA	NA	NA	NA	G	G	G	G	G	G	G	G	G	G	G	G	G	G	G	G	G	G	G	G	G	G	G	G	G	G	G	G	G	G	G	G	G	G	G	G	G	G	G
S4_4753853	T/C	4	4753853	+	NA	NA	NA	NA	NA	NA	T	T	T	T	T	T	T	T	T	T	T	T	T	T	T	T	T	T	T	T	T	T	T	T	T	T	T	T	T	T	T	T	T	T	C	T	T	T	T
S4_4753863	A/C	4	4753863	+	NA	NA	NA	NA	NA	NA	C	N	A	A	A	A	A	C	A	A	A	C	C	A	A	A	A	A	C	C	A	A	C	C	A	C	A	A	A	N	A	A	A	A	M	A	A	A	A
S4_4753881	A/G	4	4753881	+	NA	NA	NA	NA	NA	NA	A	A	A	A	A	A	A	A	A	A	A	A	A	A	A	A	A	A	G	G	A	A	A	A	A	A	A	A	A	A	A	A	A	A	A	A	A	A	A
S4_4754055	C/A	4	4754055	+	NA	NA	NA	NA	NA	NA	C	C	C	C	C	C	C	C	C	C	C	C	C	C	C	C	C	C	A	N	C	C	C	C	C	C	C	C	C	M	C	C	C	C	C	C	C	C	C
S4_4754091	C/A	4	4754091	+	NA	NA	NA	NA	NA	NA	C	C	C	C	C	C	C	C	C	C	C	C	C	C	C	C	C	C	C	C	C	C	C	C	C	C	C	C	C	C	C	C	C	C	C	C	C	C	C
S4_4754128	G/A	4	4754128	+	NA	NA	NA	NA	NA	NA	G	G	G	G	G	G	G	G	G	G	G	G	G	G	G	G	G	G	G	G	G	G	G	G	G	G	G	G	G	G	G	G	G	G	G	G	G	G	G
S4_4754149	A/G	4	4754149	+	NA	NA	NA	NA	NA	NA	A	G	A	G	A	A	A	G	A	A	G	G	G	A	A	A	A	R	A	A	A	A	R	G	A	G	A	A	A	A	A	A	A	A	A	A	G	A	A
S4_4754179	C/A	4	4754179	+	NA	NA	NA	NA	NA	NA	C	C	C	C	C	C	C	C	C	C	C	C	C	C	C	C	C	C	C	C	C	C	C	C	C	C	C	C	C	C	C	C	C	C	C	C	C	C	C
S4_4754204	A/T	4	4754204	+	NA	NA	NA	NA	NA	NA	A	T	A	T	A	A	A	T	A	A	A	T	A	A	A	A	A	W	A	A	A	A	A	N	A	A	A	A	A	A	A	A	A	A	A	A	N	A	A
S4_4754218	G/A	4	4754218	+	NA	NA	NA	NA	NA	NA	G	A	G	A	G	G	G	A	G	G	G	A	G	G	G	G	G	R	G	G	G	G	G	G	G	G	G	G	G	G	G	G	G	G	G	G	N	G	G
S4_4754231	T/G	4	4754231	+	NA	NA	NA	NA	NA	NA	T	G	T	G	T	T	T	G	T	T	T	G	T	T	T	T	T	K	T	T	T	T	T	T	T	T	T	T	T	T	T	T	T	T	T	T	N	T	T
S4_4754252	G/C	4	4754252	+	NA	NA	NA	NA	NA	NA	G	G	G	G	G	G	G	G	G	G	G	G	G	G	G	G	G	G	G	G	G	G	G	G	G	G	G	G	G	G	G	G	G	G	G	G	G	G	G
S4_4754255	T/C	4	4754255	+	NA	NA	NA	NA	NA	NA	T	T	T	T	T	T	T	T	T	T	T	T	T	T	T	T	T	T	T	T	T	T	T	T	T	T	T	T	T	T	T	T	T	T	T	T	T	T	T
S4_4754270	T/C	4	4754270	+	NA	NA	NA	NA	NA	NA	T	T	T	T	T	T	T	T	T	T	T	T	T	T	T	T	T	T	T	T	T	T	T	T	T	T	T	T	T	T	T	T	T	T	T	T	T	T	T
S4_4754273	A/C	4	4754273	+	NA	NA	NA	NA	NA	NA	A	A	A	A	A	A	A	C	A	A	A	C	A	A	A	A	A	A	C	C	A	A	A	A	A	A	A	A	A	C	A	A	A	A	A	A	A	A	A
S4_4754283	A/G	4	4754283	+	NA	NA	NA	NA	NA	NA	A	A	A	A	A	A	A	A	A	A	A	A	A	A	A	A	A	A	A	A	A	A	A	A	A	A	A	A	A	A	A	A	A	A	A	A	A	A	A
S4_4754287	A/C	4	4754287	+	NA	NA	NA	NA	NA	NA	A	C	A	C	A	A	A	C	A	A	A	C	A	A	A	A	A	M	C	C	A	A	N	A	A	M	A	A	A	C	A	A	A	A	N	A	C	A	A
S4_4754307	G/A	4	4754307	+	NA	NA	NA	NA	NA	NA	G	G	G	G	G	G	G	G	G	G	G	G	G	G	G	G	G	G	G	G	G	G	G	G	G	G	G	G	G	G	G	G	G	G	G	G	G	G	G
S4_4754494	C/T	4	4754494	+	NA	NA	NA	NA	NA	NA	C	T	C	C	C	C	C	T	C	C	C	T	C	C	C	C	C	C	T	T	C	C	C	N	C	Y	C	C	C	T	C	N	C	C	C	C	N	C	C
S4_4754496	C/T	4	4754496	+	NA	NA	NA	NA	NA	NA	C	T	C	C	C	C	C	T	C	C	C	T	C	C	C	C	C	C	T	T	C	C	C	N	C	Y	C	C	C	T	C	N	C	C	C	C	N	C	C
S4_4754497	A/G	4	4754497	+	NA	NA	NA	NA	NA	NA	G	A	A	A	A	A	A	A	A	A	A	A	A	A	A	A	A	A	A	A	A	A	A	N	A	A	A	A	A	A	A	A	A	A	A	A	A	A	A
S4_4754501	T/C	4	4754501	+	NA	NA	NA	NA	NA	NA	C	C	T	T	T	T	T	C	T	T	Y	C	T	T	T	T	T	T	C	C	T	T	T	N	T	Y	T	T	T	C	T	N	T	T	N	T	N	T	T
S4_4754513	C/T	4	4754513	+	NA	NA	NA	NA	NA	NA	C	C	C	C	C	C	C	C	C	C	C	C	C	C	C	C	C	C	C	C	C	C	C	N	C	C	C	C	C	C	C	C	C	C	C	C	C	C	C
S4_4754521	A/G	4	4754521	+	NA	NA	NA	NA	NA	NA	A	G	A	A	A	A	A	G	A	A	A	G	A	A	A	A	A	A	G	G	A	A	A	N	A	R	A	A	A	G	A	N	A	A	A	A	N	A	A
S4_4786756	G/A	4	4786756	+	NA	NA	NA	NA	NA	NA	G	G	G	G	G	G	G	G	G	G	G	G	G	G	G	G	G	G	G	G	G	G	G	G	G	G	G	G	G	G	G	G	G	G	G	G	G	G	G
S4_4786805	G/A	4	4786805	+	NA	NA	NA	NA	NA	NA	G	G	G	G	G	G	G	G	G	G	G	G	G	G	G	G	G	G	G	G	G	G	G	G	G	G	G	G	G	G	G	G	G	G	G	G	G	G	G
S4_4787056	C/G	4	4787056	+	NA	NA	NA	NA	NA	NA	C	C	C	C	C	C	C	C	C	C	C	C	C	C	C	C	C	C	C	C	C	C	C	C	C	C	C	C	C	C	C	C	C	C	C	C	C	C	C
S4_4787097	C/G	4	4787097	+	NA	NA	NA	NA	NA	NA	C	C	C	C	C	C	C	C	C	C	C	C	C	C	C	C	C	C	C	C	C	C	C	C	C	C	C	C	C	C	C	C	C	C	C	C	C	C	C
S4_4787178	C/T	4	4787178	+	NA	NA	NA	NA	NA	NA	C	C	C	C	C	C	C	C	C	C	C	C	C	C	C	C	C	C	C	Y	C	C	C	C	C	C	C	C	C	C	C	C	C	C	C	C	C	C	C
S4_4787187	G/C	4	4787187	+	NA	NA	NA	NA	NA	NA	G	G	G	G	G	C	G	G	G	G	G	G	G	G	G	G	G	G	G	G	G	G	G	G	G	G	G	G	G	G	G	G	G	G	G	G	G	G	G
S4_4787203	C/A	4	4787203	+	NA	NA	NA	NA	NA	NA	M	C	C	C	C	C	C	C	C	C	C	C	C	C	C	C	C	C	C	C	C	C	C	C	C	C	C	C	C	C	C	C	C	C	C	C	C	C	C
S4_4787283	T/A	4	4787283	+	NA	NA	NA	NA	NA	NA	T	A	N	T	T	A	N	T	A	T	T	T	T	T	T	T	T	T	A	N	N	N	T	N	A	T	N	T	N	A	T	N	N	A	A	A	T	A	A
S4_4787286	G/A	4	4787286	+	NA	NA	NA	NA	NA	NA	G	A	N	G	G	A	N	G	R	G	G	G	G	G	G	G	G	G	A	G	N	N	G	N	R	G	G	G	N	A	G	N	G	A	A	A	G	A	A
S4_4787295	G/T	4	4787295	+	NA	NA	NA	NA	NA	NA	G	G	G	G	G	G	G	K	G	G	G	G	G	G	G	G	G	G	G	G	G	G	G	G	G	G	G	G	G	G	G	G	G	G	G	G	G	G	G
S4_4787313	T/C	4	4787313	+	NA	NA	NA	NA	NA	NA	T	T	T	T	T	T	T	Y	T	T	T	T	T	T	T	T	T	T	T	T	T	T	T	T	T	T	T	T	T	T	T	T	T	T	T	T	T	T	T
S4_4787323	C/T	4	4787323	+	NA	NA	NA	NA	NA	NA	C	C	C	C	C	C	C	C	C	C	C	C	C	C	C	C	C	C	C	C	C	C	C	C	C	C	C	C	C	C	C	C	C	C	C	C	C	C	C
S4_4807866	G/T	4	4807866	+	NA	NA	NA	NA	NA	NA	G	G	G	G	G	K	G	G	G	G	G	G	G	G	G	G	G	G	G	G	G	G	G	G	G	G	G	G	G	G	G	G	G	G	G	G	G	G	G
S4_4807873	A/C	4	4807873	+	NA	NA	NA	NA	NA	NA	A	A	A	A	A	M	A	A	A	A	A	A	A	A	A	A	A	A	A	A	A	A	A	A	A	A	A	A	A	A	A	A	A	A	A	A	A	A	A
S4_4807890	A/T	4	4807890	+	NA	NA	NA	NA	NA	NA	A	A	A	T	A	A	A	W	A	A	A	A	A	A	A	A	A	A	W	A	A	A	A	A	A	A	A	A	A	W	A	A	A	A	A	A	A	T	T
S4_4809582	T/C	4	4809582	+	NA	NA	NA	NA	NA	NA	T	T	T	T	T	T	T	T	T	T	T	T	T	T	T	T	T	C	C	C	T	T	C	T	T	T	T	T	T	T	T	T	T	T	T	T	C	N	T
S4_4809594	G/T	4	4809594	+	NA	NA	NA	NA	NA	NA	G	G	G	G	G	G	G	G	G	G	G	G	G	G	G	G	G	T	T	T	G	G	T	G	G	G	G	G	G	G	G	G	G	G	G	G	T	N	G
S4_4809601	C/T	4	4809601	+	NA	NA	NA	NA	NA	NA	C	C	C	C	C	C	C	C	C	C	C	C	C	C	C	C	C	T	T	T	C	C	T	C	C	C	C	C	C	C	C	C	C	C	C	C	T	N	C
S4_4809617	G/A	4	4809617	+	NA	NA	NA	NA	NA	NA	G	G	G	G	G	G	G	G	G	G	G	G	G	G	G	G	G	A	A	A	G	G	A	G	G	G	G	G	G	G	G	G	G	G	G	G	A	N	G
S4_4810107	C/T	4	4810107	+	NA	NA	NA	NA	NA	NA	C	C	C	C	C	C	C	C	C	C	C	C	C	C	C	C	C	C	C	C	C	C	C	C	C	C	C	C	C	C	C	C	C	C	C	C	C	C	C
S4_4810109	G/A	4	4810109	+	NA	NA	NA	NA	NA	NA	G	G	G	G	G	G	G	G	G	G	G	G	G	G	G	G	G	G	G	G	G	G	G	G	G	G	G	G	G	G	G	G	G	G	G	G	G	G	G
S4_4810110	A/G	4	4810110	+	NA	NA	NA	NA	NA	NA	A	A	A	A	A	A	A	A	A	A	A	A	A	A	A	A	A	A	A	A	A	A	A	A	A	A	A	A	A	A	A	A	A	A	A	A	A	A	A
S4_4829331	G/A	4	4829331	+	NA	NA	NA	NA	NA	NA	G	G	G	G	G	G	G	A	G	G	G	G	G	G	G	G	G	G	G	G	G	G	G	G	G	G	G	G	G	G	G	G	G	G	G	G	G	G	G
S4_4829388	G/A	4	4829388	+	NA	NA	NA	NA	NA	NA	G	G	G	G	G	G	G	G	G	G	G	G	G	G	G	G	G	G	G	G	G	G	G	G	G	G	G	G	G	G	G	G	G	G	G	G	G	G	G
S4_4829399	C/T	4	4829399	+	NA	NA	NA	NA	NA	NA	C	C	C	C	C	C	C	C	C	C	C	C	C	C	C	C	C	C	Y	C	C	C	C	C	C	C	C	C	C	T	C	C	C	C	C	C	C	C	T
S4_4829403	G/C	4	4829403	+	NA	NA	NA	NA	NA	NA	G	G	G	G	G	G	G	G	G	G	G	G	G	G	G	G	G	G	G	G	G	G	G	G	G	G	G	G	G	G	G	G	G	G	G	G	G	G	G
S4_4836638	C/T	4	4836638	+	NA	NA	NA	NA	NA	NA	C	T	C	C	C	C	C	C	C	C	T	C	C	C	C	C	C	C	C	C	C	C	C	C	C	C	C	C	C	C	C	C	C	C	C	C	C	C	C
S4_4836645	C/T	4	4836645	+	NA	NA	NA	NA	NA	NA	C	C	C	C	C	C	C	C	C	C	C	C	C	C	C	C	C	C	C	C	C	C	C	C	C	C	C	C	C	C	C	C	C	C	C	C	C	C	C
S4_4847592	T/G	4	4847592	+	NA	NA	NA	NA	NA	NA	T	K	T	T	T	T	T	T	T	T	T	G	T	T	T	T	T	T	T	T	T	T	T	T	T	T	T	T	T	T	T	T	T	T	T	T	T	T	T
S4_4847785	G/A	4	4847785	+	NA	NA	NA	NA	NA	NA	G	G	G	G	G	G	G	G	G	G	G	G	G	G	G	G	G	G	G	G	G	G	G	G	G	G	G	G	G	G	G	G	G	G	G	G	G	G	G
S4_4847791	A/G	4	4847791	+	NA	NA	NA	NA	NA	NA	A	A	A	A	A	A	A	A	A	A	A	A	A	A	A	A	A	A	A	A	A	A	A	A	A	A	A	A	A	A	A	A	A	A	A	A	A	A	A
S4_4855302	C/A	4	4855302	+	NA	NA	NA	NA	NA	NA	C	C	C	C	C	C	C	C	C	C	C	C	A	C	C	C	C	C	A	N	C	C	C	C	C	C	C	C	C	C	C	C	C	C	C	C	C	C	C
S4_4855335	C/G	4	4855335	+	NA	NA	NA	NA	NA	NA	C	C	C	C	C	C	C	C	C	C	C	C	S	C	C	C	C	C	C	C	C	C	C	C	C	C	C	C	C	C	C	C	C	C	C	C	C	C	C
S4_4856589	C/G	4	4856589	+	NA	NA	NA	NA	NA	NA	C	C	C	C	C	C	C	C	C	C	C	C	C	C	C	C	C	C	C	C	C	C	C	C	C	C	C	C	C	C	C	C	C	C	G	C	C	C	C
S4_4856590	T/C	4	4856590	+	NA	NA	NA	NA	NA	NA	T	T	T	T	T	T	T	T	T	T	T	T	T	T	T	T	T	T	T	T	T	T	T	T	T	T	T	T	T	T	T	T	T	T	C	T	T	T	T
S4_4856599	G/A	4	4856599	+	NA	NA	NA	NA	NA	NA	G	G	G	G	G	G	G	G	G	G	G	G	G	G	G	G	G	G	G	G	G	G	G	G	G	G	G	G	G	G	G	G	G	G	G	G	G	G	G
S4_4861632	G/A	4	4861632	+	NA	NA	NA	NA	NA	NA	G	G	G	G	G	G	G	G	G	G	G	G	G	G	G	G	G	G	G	G	G	G	G	G	G	G	G	G	G	G	G	G	G	G	G	G	G	G	G
S4_4865734	G/A	4	4865734	+	NA	NA	NA	NA	NA	NA	G	G	G	G	G	G	G	G	G	G	G	G	G	G	G	G	G	G	G	G	G	G	G	G	G	G	G	G	G	G	G	G	G	G	G	G	G	G	G
S4_4865745	T/C	4	4865745	+	NA	NA	NA	NA	NA	NA	T	T	Y	T	T	T	T	T	T	T	T	T	T	T	T	T	T	T	T	T	T	T	T	T	T	T	T	T	T	T	T	T	T	T	T	T	T	T	T
S4_4865771	T/C	4	4865771	+	NA	NA	NA	NA	NA	NA	Y	T	C	T	T	T	T	Y	T	T	T	T	T	T	T	T	T	T	T	T	T	T	T	T	T	T	T	T	T	T	T	T	T	T	T	T	T	T	T
S4_4865772	G/A	4	4865772	+	NA	NA	NA	NA	NA	NA	G	G	G	G	G	G	G	G	G	G	G	A	A	G	G	G	G	G	G	G	G	G	G	G	G	G	G	G	G	G	G	G	G	G	G	G	G	G	A
S4_4865774	C/T	4	4865774	+	NA	NA	NA	NA	NA	NA	C	T	C	C	C	C	C	Y	C	C	C	T	T	C	C	C	C	C	C	T	C	C	C	C	T	Y	Y	C	C	T	C	C	T	T	C	C	C	C	T
S4_4865832	A/T	4	4865832	+	NA	NA	NA	NA	NA	NA	A	A	A	A	A	A	A	W	A	A	W	A	A	A	A	A	A	A	T	A	A	A	A	A	A	A	A	A	A	A	A	A	A	A	A	A	A	A	A
S4_4865836	C/T	4	4865836	+	NA	NA	NA	NA	NA	NA	C	C	C	C	C	C	C	C	C	C	C	C	C	C	C	C	C	C	C	C	C	C	C	C	C	C	C	C	C	C	C	C	C	C	C	C	C	C	C
S4_4865847	A/G	4	4865847	+	NA	NA	NA	NA	NA	NA	A	G	A	A	A	R	N	R	A	A	G	A	A	A	A	A	A	A	G	G	A	A	A	A	R	R	A	A	N	G	A	R	A	G	A	A	A	A	A
S4_4865852	C/G	4	4865852	+	NA	NA	NA	NA	NA	NA	C	C	C	C	C	C	C	C	C	C	C	C	C	C	C	C	C	C	C	C	C	C	C	C	C	S	C	C	C	S	C	C	C	C	C	C	C	C	C
S4_4865869	A/G	4	4865869	+	NA	NA	NA	NA	NA	NA	G	A	G	G	G	A	N	R	G	G	A	A	A	G	G	G	G	G	A	A	G	G	G	G	R	R	G	G	N	A	G	R	G	A	G	G	G	G	A
S4_4866237	T/C	4	4866237	+	NA	NA	NA	NA	NA	NA	C	T	T	T	Y	T	T	C	T	T	N	T	T	T	T	T	T	T	Y	T	T	T	T	T	T	T	T	T	T	T	T	Y	T	T	T	T	T	T	T
S4_4866262	A/G	4	4866262	+	NA	NA	NA	NA	NA	NA	A	A	A	A	A	A	A	A	A	A	A	A	A	A	A	A	A	A	A	A	A	A	A	A	A	A	A	A	A	A	A	A	A	A	A	A	A	A	A
S4_4866311	C/A	4	4866311	+	NA	NA	NA	NA	NA	NA	C	C	C	C	C	C	C	C	C	C	C	C	C	C	C	C	C	C	C	C	C	C	C	C	C	C	C	C	C	C	C	C	C	C	C	C	C	C	C
S4_4866324	C/T	4	4866324	+	NA	NA	NA	NA	NA	NA	T	Y	C	C	T	Y	C	T	C	C	C	T	T	C	C	C	C	C	T	C	C	C	C	C	C	C	C	C	C	C	C	T	C	C	C	C	C	C	C
S4_4866339	A/G	4	4866339	+	NA	NA	NA	NA	NA	NA	A	A	A	A	A	A	A	A	A	A	A	G	G	A	A	A	A	A	A	A	A	A	A	A	A	A	A	A	A	A	A	A	A	A	A	A	A	A	A
S4_4866399	C/G	4	4866399	+	NA	NA	NA	NA	NA	NA	C	C	C	C	C	C	C	C	C	C	C	C	C	C	C	C	C	C	C	C	C	C	C	C	C	C	C	C	C	C	C	C	C	C	C	C	C	C	C
S4_4866506	G/A	4	4866506	+	NA	NA	NA	NA	NA	NA	G	G	G	G	G	G	G	G	G	G	G	G	G	G	G	G	G	G	G	G	G	G	G	G	G	G	G	G	G	G	G	G	G	G	G	G	G	G	G
S4_4866517	G/A	4	4866517	+	NA	NA	NA	NA	NA	NA	G	G	G	G	G	G	G	G	G	G	G	G	G	G	G	G	G	G	G	G	G	G	G	G	G	G	G	G	G	G	G	G	G	G	G	G	G	G	G
S4_4866528	C/G	4	4866528	+	NA	NA	NA	NA	NA	NA	C	C	C	C	C	C	C	C	C	C	C	G	S	C	C	C	C	C	C	C	C	C	C	C	C	C	C	C	C	C	C	C	C	C	C	C	C	C	C
S4_4866931	T/C	4	4866931	+	NA	NA	NA	NA	NA	NA	C	C	C	T	T	Y	T	C	T	T	N	C	C	T	T	T	T	T	C	T	T	T	T	T	T	T	T	T	T	T	T	T	T	T	T	C	T	T	T
S4_4866961	A/C	4	4866961	+	NA	NA	NA	NA	NA	NA	A	C	A	A	M	A	A	A	A	A	A	A	A	A	A	A	A	A	A	A	A	A	C	A	A	A	A	A	A	A	A	A	A	A	A	A	M	A	A
S4_4867003	C/T	4	4867003	+	NA	NA	NA	NA	NA	NA	Y	C	C	T	C	C	T	Y	T	T	C	C	Y	T	T	T	T	T	C	T	T	T	Y	T	T	T	T	T	T	T	T	T	T	T	T	T	C	T	T
S4_4867006	T/C	4	4867006	+	NA	NA	NA	NA	NA	NA	C	C	C	T	C	C	T	C	T	T	C	T	T	T	T	T	T	T	C	T	T	T	Y	T	T	T	T	T	T	T	T	T	T	T	T	T	C	T	T
S4_4867032	T/C	4	4867032	+	NA	NA	NA	NA	NA	NA	T	T	T	T	C	T	T	T	T	T	T	T	T	T	T	T	T	T	T	T	T	T	Y	T	T	T	T	T	T	T	T	T	T	T	T	T	C	T	T
S4_4867038	G/A	4	4867038	+	NA	NA	NA	NA	NA	NA	G	G	G	G	G	G	G	G	G	G	G	G	G	G	G	G	G	G	G	G	G	G	G	G	G	G	G	G	G	G	G	G	G	G	G	G	G	G	G
S4_4867074	C/G	4	4867074	+	NA	NA	NA	NA	NA	NA	G	C	G	C	C	C	C	C	C	C	G	C	C	C	C	C	C	C	S	C	C	C	C	C	C	C	C	C	C	C	C	C	C	S	C	G	C	C	C
S4_4867099	G/A	4	4867099	+	NA	NA	NA	NA	NA	NA	G	G	G	G	G	G	G	G	G	G	G	G	G	G	G	G	G	G	G	G	G	G	G	G	G	G	G	G	G	G	G	G	G	G	G	G	G	G	G
S4_4867155	G/A	4	4867155	+	NA	NA	NA	NA	NA	NA	R	G	R	G	G	G	G	N	G	G	N	A	A	G	G	G	G	G	G	G	G	G	G	G	G	G	G	G	G	G	G	G	G	G	A	G	G	G	G
S4_4867161	C/T	4	4867161	+	NA	NA	NA	NA	NA	NA	C	C	C	C	C	C	C	C	C	C	C	C	C	C	C	C	C	C	C	C	C	C	C	C	C	C	C	C	C	C	C	C	C	C	C	C	C	C	C
S4_4867171	C/A	4	4867171	+	NA	NA	NA	NA	NA	NA	C	C	C	C	C	C	C	C	C	C	C	C	C	C	C	C	C	C	C	C	C	C	C	C	C	C	C	C	C	C	C	C	C	C	C	C	C	C	C
S4_4867177	C/T	4	4867177	+	NA	NA	NA	NA	NA	NA	C	C	C	C	C	C	C	C	C	C	C	C	C	C	C	C	C	C	C	C	C	C	C	C	C	C	C	C	C	C	C	C	C	C	T	C	C	C	C
S4_4877453	G/A	4	4877453	+	NA	NA	NA	NA	NA	NA	G	G	G	G	G	G	G	G	G	G	G	G	G	G	G	G	G	G	G	G	G	G	G	G	G	G	G	G	G	G	G	G	G	G	G	G	G	G	G
S4_4877474	T/A	4	4877474	+	NA	NA	NA	NA	NA	NA	T	T	T	T	T	T	T	T	T	T	T	T	T	T	T	T	T	T	T	T	T	T	T	T	T	A	T	T	T	T	T	T	T	T	T	T	T	T	T
S4_4877524	T/G	4	4877524	+	NA	NA	NA	NA	NA	NA	T	T	T	T	T	T	T	T	T	T	T	T	T	T	T	T	T	T	T	T	T	T	T	T	T	G	T	T	T	T	T	T	T	T	T	T	T	T	T
S4_4879135	G/A	4	4879135	+	NA	NA	NA	NA	NA	NA	G	G	G	G	G	G	G	G	G	G	G	G	G	G	G	G	G	G	G	G	G	G	G	G	G	G	G	G	G	G	G	G	G	G	G	G	G	G	G
S4_4879159	C/T	4	4879159	+	NA	NA	NA	NA	NA	NA	C	C	C	C	C	C	C	C	C	C	C	N	C	C	C	C	C	C	C	C	C	C	C	C	C	C	C	C	C	C	C	C	C	C	C	C	C	C	C
S4_4879185	G/A	4	4879185	+	NA	NA	NA	NA	NA	NA	G	G	G	G	G	G	G	G	G	R	G	G	G	G	G	G	G	G	G	G	G	G	G	G	G	G	G	G	G	R	G	G	G	G	A	G	G	G	G
S4_4908222	G/C	4	4908222	+	NA	NA	NA	NA	NA	NA	G	G	G	G	G	G	G	G	G	G	G	G	G	G	G	G	G	G	G	G	G	G	G	G	G	G	G	G	G	G	S	G	G	G	G	G	G	G	G
S4_4908242	C/A	4	4908242	+	NA	NA	NA	NA	NA	NA	C	C	C	C	C	C	C	C	C	C	C	A	C	C	C	C	C	C	C	C	C	C	C	C	C	C	C	C	C	A	C	C	C	C	C	C	C	C	C
S4_4908245	G/C	4	4908245	+	NA	NA	NA	NA	NA	NA	G	G	G	G	G	G	G	S	G	G	G	C	G	G	G	G	G	G	G	G	G	G	G	G	G	G	G	G	G	C	G	G	C	G	G	G	G	G	G
S4_4908265	G/T	4	4908265	+	NA	NA	NA	NA	NA	NA	G	G	G	G	G	G	G	K	G	G	G	G	G	G	G	G	G	G	G	G	G	G	G	G	G	G	G	G	G	G	G	G	T	G	G	G	G	G	G
S4_4908344	C/G	4	4908344	+	NA	NA	NA	NA	NA	NA	C	C	C	C	C	C	C	C	C	C	C	C	C	G	G	G	G	G	C	C	C	C	C	G	C	C	N	C	C	C	G	C	C	C	C	C	C	S	C
S4_4908368	C/A	4	4908368	+	NA	NA	NA	NA	NA	NA	C	C	C	C	C	C	C	M	N	C	C	A	C	C	C	C	C	C	C	C	C	C	C	C	C	C	C	C	C	C	C	C	C	C	C	C	C	C	C
S4_4909001	G/C	4	4909001	+	NA	NA	NA	NA	NA	NA	G	G	N	G	G	G	G	G	G	G	C	G	G	C	C	C	C	C	G	G	G	G	G	C	G	G	C	G	G	G	N	C	G	C	C	C	G	G	G
S4_4909228	G/C	4	4909228	+	NA	NA	NA	NA	NA	NA	G	G	G	G	G	G	G	G	G	G	G	G	G	G	G	G	G	G	G	G	G	G	G	G	G	G	G	G	G	G	G	G	G	G	G	G	G	G	G
S4_4988605	C/T	4	4988605	+	NA	NA	NA	NA	NA	NA	C	C	C	C	C	C	C	C	C	C	C	C	C	C	C	C	C	C	C	C	C	C	C	C	C	C	C	C	C	C	C	C	C	C	C	C	C	C	C
S4_4992901	A/G	4	4992901	+	NA	NA	NA	NA	NA	NA	A	A	A	A	A	A	A	A	A	A	A	A	A	A	A	A	A	A	A	A	A	A	A	A	A	A	A	A	A	A	A	G	A	A	A	A	A	A	A
S4_4995982	A/G	4	4995982	+	NA	NA	NA	NA	NA	NA	A	A	A	A	A	A	A	A	A	A	A	A	A	A	A	A	A	A	A	A	A	A	A	A	A	A	A	A	A	A	A	A	A	A	A	A	A	A	A
S4_4996009	A/C	4	4996009	+	NA	NA	NA	NA	NA	NA	A	A	A	A	A	A	A	A	A	A	A	C	A	A	A	A	A	A	A	A	A	A	A	A	A	A	A	A	A	A	A	A	A	A	A	A	A	A	A
S4_4996023	A/T	4	4996023	+	NA	NA	NA	NA	NA	NA	A	A	A	A	A	A	A	A	A	A	A	T	A	A	A	A	A	A	A	A	A	A	A	A	A	A	A	A	A	A	A	A	A	A	A	A	A	A	A
S4_4996106	C/A	4	4996106	+	NA	NA	NA	NA	NA	NA	C	C	C	C	C	C	C	M	C	C	C	C	A	C	C	C	C	C	C	C	C	C	C	C	C	C	C	C	C	C	C	C	C	C	C	C	C	C	C
S4_4996107	A/C	4	4996107	+	NA	NA	NA	NA	NA	NA	A	A	A	A	A	A	A	M	A	A	A	A	C	A	A	A	A	A	A	A	A	A	A	A	A	A	A	A	A	A	A	A	A	A	A	A	A	A	A
S4_4996108	C/G	4	4996108	+	NA	NA	NA	NA	NA	NA	C	C	C	C	C	C	C	C	C	C	C	G	C	C	C	C	C	C	C	C	C	C	C	C	C	C	C	C	C	C	C	C	C	C	C	C	C	C	C
S4_4996582	A/G	4	4996582	+	NA	NA	NA	NA	NA	NA	A	A	A	A	A	A	A	A	A	A	A	G	A	A	A	A	A	A	A	A	A	A	A	A	A	A	A	A	A	A	A	A	A	A	A	A	A	A	A
S4_4996600	A/T	4	4996600	+	NA	NA	NA	NA	NA	NA	A	A	T	A	A	A	A	W	W	A	A	A	A	A	A	A	A	W	A	A	A	A	W	T	A	W	A	A	A	A	A	A	A	A	T	A	A	T	T
S4_4996885	C/A	4	4996885	+	NA	NA	NA	NA	NA	NA	C	C	C	C	C	C	C	C	C	C	C	C	C	C	C	C	C	C	C	C	C	C	C	C	C	C	C	C	C	C	C	C	C	C	C	C	C	C	C
S4_4997313	C/T	4	4997313	+	NA	NA	NA	NA	NA	NA	C	C	C	C	C	C	C	C	C	C	C	C	C	C	C	C	C	C	C	C	C	C	C	C	C	C	C	C	C	Y	C	C	C	C	C	C	C	C	C
S4_4997325	T/C	4	4997325	+	NA	NA	NA	NA	NA	NA	T	T	T	T	T	T	T	T	T	T	T	T	T	T	T	T	T	T	T	T	T	T	T	T	T	T	T	T	T	T	T	T	T	T	T	T	T	T	T
S4_4997327	C/T	4	4997327	+	NA	NA	NA	NA	NA	NA	C	C	C	C	C	C	C	C	C	C	C	C	C	C	C	C	C	C	C	C	C	C	C	C	C	C	C	C	C	C	C	C	C	C	C	C	C	C	C
S4_4997356	C/T	4	4997356	+	NA	NA	NA	NA	NA	NA	C	C	C	C	C	C	C	C	C	C	C	C	C	C	C	C	C	C	C	C	C	C	C	C	Y	C	C	C	C	C	C	C	C	T	C	C	C	C	C
S4_4997531	T/A	4	4997531	+	NA	NA	NA	NA	NA	NA	T	A	W	T	T	T	T	T	T	W	A	T	A	T	T	T	T	T	T	T	T	T	T	T	T	T	T	T	T	T	T	T	T	T	N	T	T	T	A
S4_4997532	T/A	4	4997532	+	NA	NA	NA	NA	NA	NA	T	T	T	T	T	T	T	T	T	T	T	T	T	T	T	T	T	T	T	T	T	T	T	T	T	T	T	T	T	T	T	T	T	T	T	T	T	T	T
[truncated: 36,265 more rows]
[truncated: 243 more columns]
