# Supplementary material for: The Pattern and Distribution of Deleterious Mutations in Maize
Source: G3 (Bethesda). 2013 Nov 26;4(1):163–71. doi: 10.1534/g3.113.008870 (PMC3887532; doi:10.1534/g3.113.008870)
Supplement: Supporting Information [file supp_g3.113.008870_FileS3.zip › Zea20120110_282_imp/282_20120110_scv10mF8maf002_mgs_E1pLD5kpUn_imp95_1024_chr8.hmp.txt]

rs#	alleles	chrom	pos	strand	assembly#	center	protLSID	assayLSID	panelLSID	QCcode	33-16	38-11	4226	4722	A188	A214N	A239	A272	A441-5	A554	A556	A6	A619	A632	A634	A635	A641	A654	A659	A661	A679	A680	A682	Ab28A	B10	B103	B104	B105	B109	B115	B14A	B164	B2-good	B37	B46	B52	B57	B64	B68
S8_17988	C/G	8	17988	+	NA	NA	NA	NA	NA	NA	C	C	C	C	C	C	C	N	C	C	C	C	C	C	C	C	C	C	C	C	C	C	C	C	C	C	C	C	C	C	C	C	C	C	C	C	C	C	C
S8_18006	T/A	8	18006	+	NA	NA	NA	NA	NA	NA	T	T	T	T	T	T	T	W	N	T	T	T	T	T	T	T	T	T	T	A	T	T	T	T	T	T	T	T	T	T	T	T	T	T	T	T	T	T	T
S8_44573	T/G	8	44573	+	NA	NA	NA	NA	NA	NA	T	T	T	T	T	G	T	T	N	T	T	T	T	G	G	G	G	T	T	K	T	T	T	G	T	K	T	T	T	T	G	T	T	G	T	T	T	G	G
S8_65848	G/T	8	65848	+	NA	NA	NA	NA	NA	NA	G	G	N	G	G	T	G	N	N	G	G	G	G	T	T	T	G	G	G	N	G	G	G	N	G	K	G	G	G	G	G	G	G	T	G	G	G	T	T
S8_65872	G/C	8	65872	+	NA	NA	NA	NA	NA	NA	G	G	N	G	G	C	G	N	N	G	G	G	G	C	C	C	G	G	G	N	G	G	G	N	G	S	G	G	G	G	G	G	G	C	G	G	G	C	C
S8_66045	A/T	8	66045	+	NA	NA	NA	NA	NA	NA	A	A	A	A	A	A	A	A	N	A	A	A	A	A	A	A	N	A	A	N	A	A	A	A	A	A	A	A	A	A	A	A	A	A	A	A	A	A	A
S8_66046	C/A	8	66046	+	NA	NA	NA	NA	NA	NA	C	C	C	C	C	C	C	C	N	C	C	C	C	C	C	C	N	C	C	N	C	C	C	C	C	C	C	C	C	C	C	C	C	C	C	C	C	C	C
S8_66047	T/C	8	66047	+	NA	NA	NA	NA	NA	NA	T	T	T	T	T	T	T	T	N	T	T	T	T	T	T	T	N	T	T	N	T	T	T	T	T	T	T	T	T	T	T	T	T	T	T	T	T	T	T
S8_96124	C/G	8	96124	+	NA	NA	NA	NA	NA	NA	C	C	C	C	C	C	C	C	N	C	C	C	C	C	C	C	C	C	C	C	C	C	C	C	C	C	C	C	C	C	C	C	C	C	C	C	C	C	C
S8_96137	T/A	8	96137	+	NA	NA	NA	NA	NA	NA	T	T	T	T	T	T	T	T	N	T	T	T	T	T	T	T	T	T	T	T	T	T	T	T	T	T	T	T	T	T	T	T	T	T	T	T	T	T	T
S8_96153	G/T	8	96153	+	NA	NA	NA	NA	NA	NA	G	G	G	G	G	T	G	T	N	G	G	G	G	T	T	T	K	G	G	T	G	G	G	T	G	K	G	G	G	G	T	G	G	T	G	G	G	T	T
S8_96344	T/G	8	96344	+	NA	NA	NA	NA	NA	NA	T	T	T	T	T	T	T	T	T	T	T	T	T	T	T	T	T	T	T	T	T	T	T	T	T	T	T	T	T	T	T	T	T	T	T	T	T	T	T
S8_96345	T/A	8	96345	+	NA	NA	NA	NA	NA	NA	T	T	T	T	T	T	T	T	N	T	T	T	T	T	T	T	T	T	T	T	T	T	T	T	T	T	T	T	T	T	T	T	T	T	T	T	T	T	T
S8_96383	A/G	8	96383	+	NA	NA	NA	NA	NA	NA	A	A	A	A	A	A	A	A	A	A	A	A	A	A	A	A	A	A	A	A	A	A	A	A	A	A	A	A	A	A	A	A	A	A	A	A	A	A	A
S8_96526	C/T	8	96526	+	NA	NA	NA	NA	NA	NA	C	C	C	C	C	C	C	C	N	C	C	C	C	C	C	C	N	C	C	C	C	C	C	C	C	C	C	C	C	C	C	C	C	C	C	C	C	C	C
S8_96594	C/A	8	96594	+	NA	NA	NA	NA	NA	NA	C	C	C	C	C	C	C	C	C	C	C	C	C	C	C	C	C	C	C	C	C	C	C	C	C	C	C	C	C	C	C	C	C	C	C	C	C	C	C
S8_96619	T/G	8	96619	+	NA	NA	NA	NA	NA	NA	T	T	T	T	T	G	T	K	G	T	T	T	T	G	G	G	G	T	T	G	T	T	T	G	T	K	T	T	T	T	G	T	T	G	T	T	T	G	G
S8_96620	T/G	8	96620	+	NA	NA	NA	NA	NA	NA	T	T	T	T	T	G	T	K	G	T	T	T	T	G	G	G	G	T	T	G	T	T	T	G	T	K	T	T	T	T	G	T	T	G	T	T	T	G	G
S8_96667	C/T	8	96667	+	NA	NA	NA	NA	NA	NA	C	C	C	C	C	C	C	N	C	C	C	C	C	C	C	C	N	C	C	N	C	C	C	N	C	C	C	C	C	C	C	C	C	C	C	C	C	C	C
S8_97045	C/T	8	97045	+	NA	NA	NA	NA	NA	NA	C	C	C	C	C	C	C	C	C	C	C	C	C	C	C	C	C	C	C	C	C	C	C	C	C	C	C	C	C	C	C	C	C	C	C	C	C	C	C
S8_97055	C/T	8	97055	+	NA	NA	NA	NA	NA	NA	C	C	C	C	C	C	C	C	C	C	C	C	C	C	C	C	C	C	C	C	C	C	Y	C	C	C	C	C	C	C	C	C	C	C	C	C	C	C	C
S8_97275	T/G	8	97275	+	NA	NA	NA	NA	NA	NA	G	T	G	T	G	T	T	T	N	K	T	T	T	T	T	T	N	T	N	T	G	T	T	T	G	T	T	T	T	T	T	T	T	T	T	T	T	T	T
S8_97371	A/G	8	97371	+	NA	NA	NA	NA	NA	NA	A	A	N	A	A	A	A	A	N	A	A	A	N	A	A	A	A	A	A	A	A	A	A	A	A	A	A	A	A	A	A	A	A	A	A	A	A	A	A
S8_97579	C/G	8	97579	+	NA	NA	NA	NA	NA	NA	C	C	C	C	C	C	C	C	N	C	C	C	C	C	C	C	C	C	C	C	C	C	C	C	C	C	C	C	C	C	C	C	C	C	C	C	C	C	C
S8_97623	T/A	8	97623	+	NA	NA	NA	NA	NA	NA	T	T	T	T	T	T	T	T	T	T	T	T	T	T	T	T	T	T	T	T	T	T	T	T	T	T	T	T	T	T	T	T	T	T	T	T	T	T	T
S8_97635	G/A	8	97635	+	NA	NA	NA	NA	NA	NA	G	G	G	G	G	G	G	G	G	G	G	G	G	G	G	G	G	G	G	G	G	G	G	G	G	G	G	G	G	G	G	G	G	G	G	G	G	G	G
S8_97673	C/T	8	97673	+	NA	NA	NA	NA	NA	NA	C	C	C	C	C	C	C	C	C	C	C	C	Y	C	C	C	C	C	C	C	C	C	C	C	C	T	C	C	C	C	C	C	C	C	C	C	C	C	C
S8_97695	C/T	8	97695	+	NA	NA	NA	NA	NA	NA	C	C	N	C	C	C	C	C	N	C	C	C	C	C	C	C	C	C	C	C	C	C	C	C	C	C	C	C	C	C	C	C	C	C	C	C	C	C	C
S8_97749	C/T	8	97749	+	NA	NA	NA	NA	NA	NA	C	C	C	C	C	C	C	Y	T	C	C	C	C	C	C	C	C	C	C	T	C	C	C	C	C	C	C	C	C	C	C	C	C	C	C	C	C	C	C
S8_97806	A/T	8	97806	+	NA	NA	NA	NA	NA	NA	A	A	A	A	A	A	A	A	A	A	A	A	A	A	A	A	A	A	A	A	A	A	A	A	A	A	A	A	A	A	A	A	A	A	A	A	A	A	A
S8_97827	T/C	8	97827	+	NA	NA	NA	NA	NA	NA	C	C	C	T	N	T	T	N	C	C	N	C	C	T	T	T	T	T	T	C	C	T	T	T	C	Y	T	T	T	C	T	T	N	T	T	T	C	T	T
S8_165141	C/T	8	165141	+	NA	NA	NA	NA	NA	NA	C	C	T	C	C	C	C	N	N	C	N	C	C	C	C	C	N	C	N	C	T	C	C	C	T	C	C	C	C	C	C	C	C	C	C	C	N	C	C
S8_165153	A/C	8	165153	+	NA	NA	NA	NA	NA	NA	A	A	C	A	A	A	A	N	N	A	N	A	A	A	A	A	N	A	N	A	C	A	A	A	C	A	A	A	A	A	A	A	A	A	A	A	N	A	A
S8_168209	C/T	8	168209	+	NA	NA	NA	NA	NA	NA	C	C	C	C	C	C	C	Y	T	C	C	C	C	C	C	C	C	C	C	T	C	C	C	C	C	C	C	C	C	C	C	C	C	C	C	C	C	C	C
S8_169481	A/G	8	169481	+	NA	NA	NA	NA	NA	NA	A	A	N	G	A	A	A	A	N	N	A	A	A	A	A	A	N	A	G	A	A	A	A	A	R	A	A	N	A	A	A	A	A	A	A	A	A	A	A
S8_170987	A/G	8	170987	+	NA	NA	NA	NA	NA	NA	A	G	A	A	A	A	A	N	N	A	A	N	A	A	A	A	A	A	A	A	A	A	A	A	A	R	A	A	A	G	A	A	A	A	A	A	N	A	A
S8_171950	A/G	8	171950	+	NA	NA	NA	NA	NA	NA	A	A	A	A	A	A	A	A	A	A	A	A	A	A	A	A	A	A	A	A	A	A	A	A	A	A	A	A	A	A	A	A	A	A	A	A	A	A	A
S8_172336	A/C	8	172336	+	NA	NA	NA	NA	NA	NA	A	C	A	A	A	A	A	A	A	A	A	C	C	A	A	A	A	A	A	A	A	A	A	A	A	M	A	A	A	C	A	A	A	A	A	M	C	A	A
S8_172352	T/G	8	172352	+	NA	NA	NA	NA	NA	NA	T	G	T	T	T	T	T	T	T	T	T	G	G	T	T	T	T	T	T	T	T	T	T	T	T	K	T	T	T	G	T	T	T	T	T	K	G	T	T
S8_172422	T/C	8	172422	+	NA	NA	NA	NA	NA	NA	T	C	T	C	N	T	T	T	T	N	T	C	C	T	T	T	T	T	C	T	T	T	T	T	T	Y	C	C	T	C	T	T	T	T	T	T	N	T	T
S8_173438	C/T	8	173438	+	NA	NA	NA	NA	NA	NA	C	T	C	C	C	C	C	Y	T	C	C	T	T	C	C	C	C	C	C	T	C	C	C	C	C	Y	C	C	C	T	C	C	C	C	C	C	T	C	C
S8_213674	T/C	8	213674	+	NA	NA	NA	NA	NA	NA	T	N	T	C	N	T	T	T	N	T	T	N	N	T	T	T	T	T	N	T	T	T	T	T	T	T	Y	C	T	T	T	T	T	T	T	T	N	T	T
S8_213721	T/A	8	213721	+	NA	NA	NA	NA	NA	NA	T	N	T	A	N	A	T	W	N	T	N	N	N	A	A	A	W	T	N	A	T	T	T	A	T	A	W	A	T	N	W	N	T	A	T	T	N	A	A
S8_213745	G/C	8	213745	+	NA	NA	NA	NA	NA	NA	G	G	G	G	G	C	G	N	N	G	G	G	N	C	C	C	S	G	G	G	G	G	G	N	G	S	G	G	G	G	S	G	G	C	G	G	G	C	C
S8_213772	G/C	8	213772	+	NA	NA	NA	NA	NA	NA	G	G	N	G	G	G	G	N	N	G	G	G	N	G	G	G	G	G	G	G	G	G	G	G	G	G	G	G	G	G	G	G	G	G	G	G	G	G	G
S8_218340	T/A	8	218340	+	NA	NA	NA	NA	NA	NA	T	T	T	T	T	N	T	T	N	A	T	T	N	T	T	N	N	T	T	T	T	T	T	A	T	T	T	T	T	T	W	T	T	N	T	T	T	N	N
S8_289689	A/G	8	289689	+	NA	NA	NA	NA	NA	NA	G	A	G	G	G	A	A	A	A	G	A	A	A	A	A	A	A	A	G	A	N	A	A	A	G	A	R	G	A	A	A	A	A	A	G	A	A	A	A
S8_289736	G/T	8	289736	+	NA	NA	NA	NA	NA	NA	T	G	T	T	T	G	G	G	G	T	G	G	G	G	G	G	G	G	T	G	N	G	G	G	T	G	K	T	G	G	G	G	G	G	T	G	G	G	G
S8_289903	C/T	8	289903	+	NA	NA	NA	NA	NA	NA	C	C	C	T	C	C	C	C	C	C	C	C	C	C	C	C	C	C	T	C	C	C	C	C	C	C	T	T	C	C	C	C	C	C	C	C	C	C	C
S8_289973	A/C	8	289973	+	NA	NA	NA	NA	NA	NA	A	C	A	C	A	A	A	M	N	A	A	C	A	A	A	A	A	A	C	A	A	A	A	A	A	A	C	C	A	C	A	A	A	A	A	A	C	A	A
S8_331810	G/A	8	331810	+	NA	NA	NA	NA	NA	NA	G	G	G	A	G	G	G	G	N	G	G	G	G	G	G	G	G	G	G	G	G	G	G	G	G	G	G	G	G	G	G	G	G	G	G	G	G	G	G
S8_331835	A/G	8	331835	+	NA	NA	NA	NA	NA	NA	A	A	A	A	A	A	G	A	N	A	N	A	A	A	A	A	A	G	A	A	A	G	G	A	A	A	A	A	G	A	A	G	G	A	A	G	A	A	A
S8_331959	G/A	8	331959	+	NA	NA	NA	NA	NA	NA	G	G	G	G	G	G	G	G	G	G	G	G	G	G	G	G	G	G	G	G	G	G	G	G	G	G	G	G	G	G	G	G	G	G	G	G	G	G	G
S8_333602	T/A	8	333602	+	NA	NA	NA	NA	NA	NA	T	T	N	N	T	T	T	N	N	T	T	T	N	T	T	T	N	T	T	T	T	T	T	T	T	T	T	T	T	T	T	T	T	T	N	T	T	T	T
S8_333606	G/T	8	333606	+	NA	NA	NA	NA	NA	NA	G	G	N	N	N	G	G	N	N	G	G	G	N	G	G	G	N	G	G	G	G	G	G	G	G	G	G	G	G	G	G	G	G	G	N	G	G	G	G
S8_333621	G/A	8	333621	+	NA	NA	NA	NA	NA	NA	G	G	N	N	G	G	G	N	N	G	G	G	N	G	G	G	N	G	G	G	G	G	G	G	G	G	G	G	G	G	G	G	G	G	N	G	G	G	G
S8_333645	C/T	8	333645	+	NA	NA	NA	NA	NA	NA	C	C	N	N	N	C	C	N	N	C	C	C	N	C	C	C	N	C	C	C	C	C	C	C	C	C	C	C	C	C	C	C	C	C	N	C	C	C	C
S8_355687	C/T	8	355687	+	NA	NA	NA	NA	NA	NA	C	C	C	T	C	C	C	C	C	C	C	C	C	C	C	C	C	C	Y	C	C	C	C	C	C	C	T	T	C	C	C	C	C	C	C	C	C	C	C
S8_356558	C/T	8	356558	+	NA	NA	NA	NA	NA	NA	C	C	C	T	T	C	C	C	C	C	C	C	C	C	C	C	C	C	C	C	C	C	C	C	C	C	Y	T	C	C	C	C	C	C	C	C	C	C	C
S8_356599	C/T	8	356599	+	NA	NA	NA	NA	NA	NA	C	C	C	C	C	C	C	Y	C	C	C	C	C	C	C	C	C	C	C	T	C	C	C	C	C	C	C	C	C	C	C	C	C	C	C	C	C	C	C
S8_371213	C/T	8	371213	+	NA	NA	NA	NA	NA	NA	N	C	N	C	N	C	C	N	N	Y	C	C	C	C	C	C	N	C	N	C	T	C	C	C	C	C	C	C	C	C	C	C	C	C	C	C	C	C	C
S8_371244	A/G	8	371244	+	NA	NA	NA	NA	NA	NA	N	A	N	A	N	A	A	N	N	R	A	A	A	A	A	A	N	A	N	A	G	A	A	A	A	A	A	A	A	A	A	A	A	A	A	A	A	A	A
S8_371256	C/T	8	371256	+	NA	NA	NA	NA	NA	NA	N	C	N	C	N	C	C	N	N	C	C	C	C	C	C	C	N	C	N	C	C	C	C	C	C	C	C	C	C	C	C	C	C	C	T	C	C	C	C
S8_371257	T/C	8	371257	+	NA	NA	NA	NA	NA	NA	N	C	N	T	N	T	T	N	N	T	T	T	T	T	T	T	N	T	N	T	T	T	T	T	T	T	T	T	T	N	T	T	T	T	T	Y	N	T	T
S8_371259	C/T	8	371259	+	NA	NA	NA	NA	NA	NA	N	C	N	C	N	C	C	N	N	C	C	C	C	C	C	C	N	C	N	C	C	C	C	C	C	C	C	C	C	C	C	C	C	C	C	C	C	C	C
S8_398844	G/C	8	398844	+	NA	NA	NA	NA	NA	NA	G	G	N	G	G	G	G	N	N	G	G	G	G	G	G	G	G	G	G	G	G	G	C	G	G	G	G	G	G	G	G	G	G	G	G	G	G	G	G
S8_398963	T/A	8	398963	+	NA	NA	NA	NA	NA	NA	T	T	T	T	T	T	T	T	N	T	T	T	T	T	T	T	T	T	T	T	T	T	T	T	T	T	T	T	T	T	T	T	T	T	T	T	T	T	T
S8_398970	T/G	8	398970	+	NA	NA	NA	NA	NA	NA	T	T	T	G	N	T	K	T	N	N	T	T	T	T	T	T	T	G	N	T	G	T	N	T	T	T	G	G	T	T	T	T	T	T	T	T	T	T	T
S8_399057	C/A	8	399057	+	NA	NA	NA	NA	NA	NA	C	A	N	C	C	A	C	A	N	C	A	C	N	A	A	A	N	C	C	N	C	A	C	A	M	A	C	C	A	A	A	A	A	A	A	A	A	A	A
S8_399150	G/A	8	399150	+	NA	NA	NA	NA	NA	NA	G	G	G	G	G	G	G	N	N	G	G	G	G	G	G	G	G	G	G	G	G	G	G	G	G	G	G	G	G	G	G	G	G	G	G	G	G	G	G
S8_399287	C/G	8	399287	+	NA	NA	NA	NA	NA	NA	C	C	C	C	C	G	C	G	N	S	C	G	C	G	G	G	G	C	C	C	C	C	C	G	C	G	C	C	C	C	G	C	C	G	G	C	C	G	G
S8_399288	G/C	8	399288	+	NA	NA	NA	NA	NA	NA	G	G	G	G	G	C	G	C	N	S	G	C	G	C	C	C	C	G	G	G	G	G	G	C	G	C	G	G	G	G	C	G	G	C	C	G	G	C	C
S8_399289	C/G	8	399289	+	NA	NA	NA	NA	NA	NA	C	C	C	C	C	G	C	G	N	C	C	G	C	G	G	G	G	C	C	C	C	C	C	G	C	G	C	C	C	C	G	C	C	G	G	C	C	G	G
S8_399291	G/A	8	399291	+	NA	NA	NA	NA	NA	NA	G	G	G	G	G	A	G	A	N	R	G	A	G	A	A	A	A	G	G	G	G	G	G	A	G	A	G	G	G	G	A	G	G	A	A	G	G	A	A
S8_399407	G/C	8	399407	+	NA	NA	NA	NA	NA	NA	G	G	N	G	N	G	G	N	G	G	G	C	G	G	G	G	G	G	G	G	G	G	G	G	G	G	G	G	G	G	G	G	G	G	G	G	G	G	G
S8_399497	A/T	8	399497	+	NA	NA	NA	NA	NA	NA	N	A	N	A	N	A	A	A	N	A	A	A	A	A	A	A	N	A	A	T	A	A	A	N	A	A	A	A	A	A	A	A	A	A	A	A	A	A	A
S8_399752	G/C	8	399752	+	NA	NA	NA	NA	NA	NA	G	G	G	G	C	G	G	N	N	N	G	G	N	G	G	G	C	G	C	C	C	G	C	G	G	G	S	C	G	G	G	G	G	G	G	G	G	G	G
S8_399975	G/C	8	399975	+	NA	NA	NA	NA	NA	NA	G	G	G	N	G	C	G	N	N	G	G	G	G	S	G	N	N	G	N	N	G	G	G	N	G	N	G	G	G	G	G	G	G	C	C	G	G	C	N
S8_399976	T/C	8	399976	+	NA	NA	NA	NA	NA	NA	T	T	T	N	T	C	T	N	N	C	T	T	C	Y	T	N	N	T	N	N	T	T	T	N	T	C	T	T	T	T	T	T	T	C	C	T	T	C	N
S8_399990	C/T	8	399990	+	NA	NA	NA	NA	NA	NA	Y	C	C	T	T	C	C	C	T	T	C	C	C	C	C	C	N	C	T	T	N	C	T	C	C	C	Y	T	C	C	C	C	C	C	C	C	C	C	C
S8_399991	A/G	8	399991	+	NA	NA	NA	NA	NA	NA	R	A	A	G	G	A	A	A	G	G	A	A	A	A	A	A	N	A	G	G	N	A	G	A	A	A	R	G	A	A	A	A	A	A	A	A	A	A	A
S8_400004	A/C	8	400004	+	NA	NA	NA	NA	NA	NA	A	A	A	A	A	A	A	A	A	A	A	A	C	A	A	A	N	A	A	A	A	A	A	A	A	A	A	A	A	A	A	A	A	A	A	A	A	A	A
S8_400728	G/C	8	400728	+	NA	NA	NA	NA	NA	NA	G	G	N	G	G	G	G	G	G	G	G	G	G	G	G	G	G	G	G	G	G	G	G	G	G	G	G	G	G	G	G	G	N	G	G	G	G	G	G
S8_400729	T/G	8	400729	+	NA	NA	NA	NA	NA	NA	T	T	N	T	T	T	T	T	T	T	T	T	T	T	T	T	T	T	T	T	T	T	T	T	T	T	T	T	T	T	T	T	N	T	T	T	T	T	T
S8_400731	C/T	8	400731	+	NA	NA	NA	NA	NA	NA	C	C	N	C	C	C	C	C	C	C	C	C	C	C	C	C	C	C	C	C	C	C	C	C	C	C	C	C	C	C	C	C	N	C	C	C	C	C	C
S8_400780	G/C	8	400780	+	NA	NA	NA	NA	NA	NA	G	G	G	G	G	G	G	G	C	G	G	G	G	G	G	G	G	G	G	G	G	G	G	G	G	G	G	G	G	G	G	G	N	G	G	G	G	G	G
S8_400928	T/C	8	400928	+	NA	NA	NA	NA	NA	NA	T	T	N	C	T	T	Y	T	N	T	T	T	T	T	T	T	N	C	N	T	T	T	T	N	T	T	T	T	T	T	T	T	T	T	T	T	T	T	T
S8_400954	G/T	8	400954	+	NA	NA	NA	NA	NA	NA	G	G	N	G	G	G	G	G	N	G	G	G	G	G	G	G	N	G	N	G	G	G	G	G	G	G	G	G	G	G	G	G	G	G	G	G	G	G	G
S8_400973	T/C	8	400973	+	NA	NA	NA	NA	NA	NA	T	T	N	T	T	T	T	T	N	T	T	T	C	T	T	T	N	T	N	C	T	T	T	T	T	T	T	T	T	T	T	T	T	T	T	T	T	T	T
S8_400994	A/G	8	400994	+	NA	NA	NA	NA	NA	NA	A	G	G	A	A	G	A	G	A	R	G	G	A	G	G	G	G	R	A	A	A	G	A	R	G	G	A	A	G	G	G	G	G	G	G	G	G	G	G
S8_401002	A/G	8	401002	+	NA	NA	NA	NA	NA	NA	G	A	A	A	G	A	A	A	A	R	A	A	A	A	A	A	A	A	G	A	G	A	G	R	A	A	G	G	A	A	A	A	A	A	A	A	A	A	A
S8_401016	C/A	8	401016	+	NA	NA	NA	NA	NA	NA	C	C	C	C	C	C	C	C	A	C	C	C	A	C	C	C	C	C	C	C	C	C	C	C	C	C	C	C	C	C	C	C	C	C	C	C	C	C	C
S8_401031	G/C	8	401031	+	NA	NA	NA	NA	NA	NA	G	G	G	G	G	G	G	G	G	G	G	G	G	G	G	G	G	G	G	G	G	G	G	G	G	G	G	G	G	G	G	G	G	G	G	G	G	G	G
S8_401048	C/T	8	401048	+	NA	NA	NA	NA	NA	NA	C	C	C	C	C	C	C	C	C	C	C	C	C	C	C	C	C	C	C	C	C	C	C	C	C	C	C	C	C	C	C	C	C	C	C	C	C	C	C
S8_401077	G/A	8	401077	+	NA	NA	NA	NA	NA	NA	R	G	G	G	A	G	G	G	G	R	G	G	G	G	G	G	G	G	A	G	A	G	A	G	G	G	A	A	G	G	G	G	G	G	G	G	G	G	G
S8_401143	G/C	8	401143	+	NA	NA	NA	NA	NA	NA	G	G	G	G	N	G	G	N	N	N	G	G	C	G	G	G	N	G	N	N	N	G	G	G	G	G	G	G	G	G	G	G	G	G	N	G	G	G	G
S8_401149	A/G	8	401149	+	NA	NA	NA	NA	NA	NA	A	A	A	A	N	A	A	N	N	N	A	A	G	A	A	A	N	A	N	N	N	A	A	A	A	A	A	A	A	A	A	A	A	A	N	A	A	A	A
S8_401183	T/C	8	401183	+	NA	NA	NA	NA	NA	NA	N	T	T	T	N	T	T	T	N	T	T	T	T	T	T	T	N	T	N	C	T	T	T	T	T	T	T	T	T	T	T	T	T	T	T	T	T	T	T
S8_401209	G/C	8	401209	+	NA	NA	NA	NA	NA	NA	G	G	G	G	G	G	G	G	G	G	G	G	G	G	G	G	G	G	G	G	G	G	G	G	G	G	G	G	G	G	G	G	G	G	G	G	G	G	G
S8_401283	C/G	8	401283	+	NA	NA	NA	NA	NA	NA	C	C	C	C	C	C	C	C	G	C	C	C	C	C	C	C	C	C	C	C	C	C	C	C	C	C	C	C	C	C	C	C	C	C	C	C	C	C	C
S8_401296	G/A	8	401296	+	NA	NA	NA	NA	NA	NA	G	G	G	N	N	G	G	G	N	G	G	G	G	G	G	G	N	G	N	G	N	G	G	G	G	G	G	G	G	G	G	G	G	G	N	G	G	G	G
S8_401312	C/G	8	401312	+	NA	NA	NA	NA	NA	NA	C	C	C	N	N	C	C	C	N	C	C	C	G	C	C	C	N	C	N	C	N	C	C	C	C	C	C	C	C	C	C	C	C	C	N	C	C	C	C
S8_401331	G/T	8	401331	+	NA	NA	NA	NA	NA	NA	G	G	G	G	G	G	G	G	T	G	G	G	G	G	G	G	G	G	G	G	G	G	G	G	G	G	G	G	G	G	G	G	G	G	G	G	G	G	G
S8_401352	G/A	8	401352	+	NA	NA	NA	NA	NA	NA	G	G	G	G	G	G	G	G	G	G	G	G	G	G	G	G	G	G	G	G	G	G	G	G	G	G	G	G	G	G	G	G	G	G	G	G	G	G	G
S8_401353	G/A	8	401353	+	NA	NA	NA	NA	NA	NA	G	G	G	G	G	G	G	G	G	G	G	G	G	G	G	G	G	G	G	G	G	G	G	G	G	G	G	G	G	G	G	G	G	G	G	G	G	G	G
S8_401371	T/C	8	401371	+	NA	NA	NA	NA	NA	NA	T	C	C	T	T	T	T	T	T	T	C	C	T	T	T	T	T	T	T	T	T	C	T	T	C	T	T	T	C	C	T	C	C	T	T	C	C	T	T
S8_403656	G/A	8	403656	+	NA	NA	NA	NA	NA	NA	G	G	N	G	G	A	G	A	G	G	G	G	G	A	A	A	G	G	G	G	G	G	G	A	G	A	G	G	G	G	A	G	G	A	A	G	G	A	A
S8_403686	C/A	8	403686	+	NA	NA	NA	NA	NA	NA	C	C	N	C	C	A	C	A	C	C	C	C	C	A	A	A	C	C	C	C	C	C	C	A	C	A	C	C	C	C	A	C	C	A	A	C	C	A	A
S8_403697	G/A	8	403697	+	NA	NA	NA	NA	NA	NA	G	G	N	G	G	G	G	G	G	G	G	G	G	G	G	G	G	G	G	G	G	G	G	G	G	G	G	G	G	G	G	G	G	G	G	G	G	G	G
S8_406199	G/T	8	406199	+	NA	NA	NA	NA	NA	NA	G	G	N	N	G	G	G	G	G	G	G	G	N	G	G	G	G	G	G	N	G	G	G	G	G	G	G	G	G	G	G	G	G	G	G	G	G	G	G
S8_505313	G/C	8	505313	+	NA	NA	NA	NA	NA	NA	G	G	N	N	G	G	G	N	N	G	N	G	N	G	G	G	G	N	G	N	G	G	G	N	G	G	G	G	G	G	G	N	N	G	G	G	N	G	G
S8_559524	C/G	8	559524	+	NA	NA	NA	NA	NA	NA	C	C	N	N	N	N	C	C	C	C	C	C	C	G	C	C	N	C	C	C	C	C	C	N	C	C	C	C	C	C	C	C	C	S	C	C	C	C	C
S8_561700	T/A	8	561700	+	NA	NA	NA	NA	NA	NA	T	T	T	T	T	T	T	T	N	T	T	T	T	T	T	T	N	T	T	T	T	T	T	T	T	T	T	T	T	T	T	T	N	T	T	T	T	T	T
S8_564004	C/A	8	564004	+	NA	NA	NA	NA	NA	NA	C	C	N	N	N	C	C	N	N	C	C	C	C	C	C	C	N	C	C	N	C	C	C	C	C	C	C	C	C	C	C	C	C	C	C	C	C	C	C
S8_645992	G/A	8	645992	+	NA	NA	NA	NA	NA	NA	G	G	G	G	G	G	G	G	N	G	G	A	G	G	G	G	G	G	G	G	G	G	G	G	G	G	G	G	G	G	G	G	G	G	G	G	G	G	G
S8_646005	C/A	8	646005	+	NA	NA	NA	NA	NA	NA	C	C	M	A	C	C	C	C	C	C	C	C	C	C	C	C	C	C	C	C	C	C	A	C	C	C	C	C	C	C	C	C	C	C	C	C	C	C	C
S8_646008	T/C	8	646008	+	NA	NA	NA	NA	NA	NA	T	C	Y	T	C	T	C	T	T	T	T	C	C	T	T	T	T	C	C	C	C	T	T	C	C	T	C	C	T	T	T	T	T	T	T	C	T	T	T
S8_646011	C/T	8	646011	+	NA	NA	NA	NA	NA	NA	C	C	C	C	C	C	C	C	C	C	C	C	C	C	C	C	C	C	C	C	C	C	C	C	C	C	C	C	C	C	C	C	C	C	C	C	C	C	C
S8_646025	G/A	8	646025	+	NA	NA	NA	NA	NA	NA	G	G	G	G	G	A	G	R	A	A	G	G	G	A	A	A	A	G	G	G	G	G	G	G	G	A	G	G	G	G	A	G	G	A	A	G	G	A	A
S8_646075	C/T	8	646075	+	NA	NA	NA	NA	NA	NA	C	Y	Y	N	C	C	C	C	C	C	C	N	C	C	C	C	C	C	C	C	C	C	T	T	C	C	C	C	C	C	C	C	C	C	C	C	C	C	C
S8_646087	C/T	8	646087	+	NA	NA	NA	NA	NA	NA	C	C	Y	N	C	C	C	C	C	C	C	C	C	C	C	C	C	C	C	C	C	C	C	C	C	C	C	C	C	C	C	C	C	C	C	C	C	C	C
S8_646096	G/A	8	646096	+	NA	NA	NA	NA	NA	NA	G	R	R	N	A	G	A	G	G	G	G	G	A	G	G	G	G	A	A	A	A	G	G	G	A	G	A	A	G	G	G	G	G	G	G	A	G	G	G
S8_646165	C/G	8	646165	+	NA	NA	NA	NA	NA	NA	C	G	S	C	G	C	G	C	C	C	C	C	G	C	C	C	C	G	G	G	G	C	C	C	G	C	S	G	C	C	C	C	C	C	C	G	C	C	C
S8_646223	C/A	8	646223	+	NA	NA	NA	NA	NA	NA	C	C	A	C	N	A	M	M	N	C	A	C	C	A	A	A	C	A	C	A	C	A	C	A	C	C	C	C	A	C	A	A	A	C	N	A	C	A	A
S8_646277	G/T	8	646277	+	NA	NA	NA	NA	NA	NA	G	G	K	G	G	G	G	G	N	G	G	G	G	G	G	G	G	G	N	N	G	G	G	G	G	G	G	G	G	G	G	G	G	G	G	G	G	G	G
S8_646345	A/C	8	646345	+	NA	NA	NA	NA	NA	NA	A	A	A	A	A	A	A	A	A	A	A	A	A	A	A	A	N	A	A	A	A	A	A	A	A	A	A	A	A	A	A	A	A	A	A	A	A	A	A
S8_646471	C/T	8	646471	+	NA	NA	NA	NA	NA	NA	C	C	C	C	C	C	C	C	C	C	C	C	C	C	C	C	C	C	C	C	C	C	C	C	C	C	C	C	C	C	C	C	C	C	C	C	C	C	C
S8_646474	C/T	8	646474	+	NA	NA	NA	NA	NA	NA	C	C	C	C	C	C	C	C	C	C	C	C	C	C	C	C	C	C	C	C	C	C	C	C	C	C	C	C	C	C	C	C	C	C	C	C	C	C	C
S8_646536	T/C	8	646536	+	NA	NA	NA	NA	NA	NA	T	T	T	T	T	T	T	T	T	T	T	T	T	T	T	T	T	T	T	T	T	T	T	T	T	T	T	T	T	T	T	T	T	T	T	T	T	T	T
S8_646552	G/C	8	646552	+	NA	NA	NA	NA	NA	NA	G	G	G	G	G	G	G	G	G	G	G	G	G	G	G	G	G	G	G	G	G	G	G	G	G	G	G	G	G	G	G	G	G	G	G	G	G	G	G
S8_646597	G/A	8	646597	+	NA	NA	NA	NA	NA	NA	G	G	G	G	G	G	G	G	G	G	G	G	G	G	G	G	G	G	G	G	G	G	G	G	G	G	G	G	G	G	G	G	G	G	G	G	G	G	G
S8_646612	C/G	8	646612	+	NA	NA	NA	NA	NA	NA	G	C	C	C	C	C	C	C	C	C	G	C	C	C	C	C	C	C	C	G	C	S	C	G	C	C	C	C	G	G	C	G	G	C	C	C	G	C	C
S8_647102	G/T	8	647102	+	NA	NA	NA	NA	NA	NA	G	G	N	N	N	G	G	G	N	G	G	N	N	G	G	G	N	K	G	G	N	G	G	G	N	G	G	G	G	G	G	G	G	G	G	G	G	G	G
S8_654993	C/T	8	654993	+	NA	NA	NA	NA	NA	NA	C	C	C	C	C	T	C	C	N	C	C	C	T	T	T	T	T	C	C	T	C	C	T	T	C	T	C	C	C	C	T	C	C	T	C	C	C	T	T
S8_654998	T/C	8	654998	+	NA	NA	NA	NA	NA	NA	C	T	Y	T	T	C	T	T	N	T	C	T	C	C	C	C	C	T	T	C	T	C	C	C	T	C	T	T	C	C	C	C	C	C	T	Y	C	C	C
S8_655022	C/T	8	655022	+	NA	NA	NA	NA	NA	NA	T	C	Y	C	C	C	C	C	N	C	T	C	C	C	C	C	C	C	C	C	C	T	C	C	C	C	C	C	T	T	C	T	T	C	C	C	T	C	C
S8_655406	G/A	8	655406	+	NA	NA	NA	NA	NA	NA	G	A	N	N	N	A	G	N	N	G	G	N	N	A	A	A	R	G	N	R	N	G	A	N	A	A	G	N	G	G	A	G	G	A	N	G	G	A	A
S8_655408	C/T	8	655408	+	NA	NA	NA	NA	NA	NA	C	C	C	T	C	C	C	C	C	C	C	T	C	C	C	C	C	C	C	C	C	C	C	C	C	C	C	C	C	C	C	C	C	C	T	C	C	C	C
S8_655409	G/C	8	655409	+	NA	NA	NA	NA	NA	NA	G	G	S	G	C	G	C	C	C	C	G	G	C	G	G	G	G	C	C	C	C	G	G	C	C	G	C	C	G	G	G	G	G	G	G	G	G	G	G
S8_655425	T/C	8	655425	+	NA	NA	NA	NA	NA	NA	C	T	T	T	T	C	T	T	T	T	C	T	T	C	C	C	C	T	T	T	T	C	C	T	T	C	T	T	C	C	C	C	C	C	T	T	C	C	C
S8_655442	T/C	8	655442	+	NA	NA	NA	NA	NA	NA	T	C	Y	C	T	T	T	T	T	T	T	C	T	T	T	T	T	T	T	T	T	T	T	T	T	T	T	T	T	T	T	T	T	T	C	C	T	T	T
S8_655459	G/A	8	655459	+	NA	NA	NA	NA	NA	NA	G	G	G	G	A	G	A	G	G	G	G	G	A	G	G	G	G	A	A	A	A	G	G	G	A	G	A	A	G	G	G	G	G	G	G	G	G	G	G
S8_655465	A/C	8	655465	+	NA	NA	NA	NA	NA	NA	A	A	A	A	A	A	A	A	A	A	A	A	A	A	A	A	A	A	A	A	A	A	A	A	A	A	A	A	A	A	A	A	A	A	A	A	A	A	A
S8_655481	G/T	8	655481	+	NA	NA	NA	NA	NA	NA	G	G	G	G	G	G	G	N	T	G	G	G	G	G	G	G	G	G	G	G	G	G	G	G	G	G	G	G	G	G	G	G	G	G	G	G	G	G	G
S8_655503	C/T	8	655503	+	NA	NA	NA	NA	NA	NA	C	C	C	C	C	C	C	C	C	C	C	C	C	C	C	C	C	C	C	C	C	C	C	C	C	C	C	C	C	C	C	C	C	C	C	C	C	C	C
S8_655507	C/T	8	655507	+	NA	NA	NA	NA	NA	NA	C	T	Y	C	C	C	C	C	C	C	C	C	C	C	C	C	C	C	C	C	C	C	C	C	C	C	C	C	C	C	C	C	C	C	C	Y	C	C	C
S8_655521	G/C	8	655521	+	NA	NA	NA	NA	NA	NA	G	G	C	N	G	G	G	G	N	G	G	G	G	G	G	G	G	G	G	G	G	G	G	G	G	G	G	G	G	G	G	G	G	G	G	G	G	G	G
S8_655522	G/T	8	655522	+	NA	NA	NA	NA	NA	NA	G	G	T	N	G	G	G	G	N	G	G	G	G	G	G	G	G	G	G	G	G	G	G	G	G	G	G	G	G	G	G	G	G	G	G	G	G	G	G
S8_655529	C/T	8	655529	+	NA	NA	NA	NA	NA	NA	C	C	C	N	C	C	C	C	N	C	C	C	C	C	C	C	C	C	C	C	C	C	C	C	C	C	C	C	C	C	C	C	C	C	C	C	C	C	C
S8_655561	C/G	8	655561	+	NA	NA	NA	NA	NA	NA	C	C	G	N	C	C	C	C	N	C	C	C	C	C	C	C	C	C	C	C	C	C	C	C	C	C	C	C	C	C	C	C	C	C	C	C	C	C	C
S8_672334	C/T	8	672334	+	NA	NA	NA	NA	NA	NA	N	C	N	C	C	C	C	C	T	C	C	C	C	C	C	C	N	C	C	C	T	C	C	C	C	C	C	C	C	C	C	C	N	C	C	T	C	C	C
S8_672344	G/A	8	672344	+	NA	NA	NA	NA	NA	NA	N	G	N	G	G	G	G	G	A	G	G	G	G	G	G	G	N	G	G	G	A	G	G	G	G	G	G	G	G	G	G	G	N	G	G	A	G	G	G
S8_672358	C/T	8	672358	+	NA	NA	NA	NA	NA	NA	N	C	C	C	C	C	C	C	C	C	C	C	C	C	C	C	N	C	C	C	C	C	C	C	C	C	C	C	C	C	C	C	N	C	C	C	C	C	C
S8_672370	G/A	8	672370	+	NA	NA	NA	NA	NA	NA	N	G	G	G	G	G	G	G	G	G	G	G	G	G	G	G	N	G	G	G	G	G	G	G	G	G	G	G	G	G	G	G	N	G	G	G	G	G	G
S8_686970	C/T	8	686970	+	NA	NA	NA	NA	NA	NA	C	T	C	C	N	T	Y	C	C	T	C	C	C	T	T	T	T	T	C	C	C	T	C	C	C	T	C	N	T	C	T	C	Y	T	C	T	C	T	T
S8_686988	C/G	8	686988	+	NA	NA	NA	NA	NA	NA	C	G	N	C	N	G	G	C	C	G	C	C	C	G	G	G	G	G	C	C	C	G	C	C	C	G	C	N	G	C	G	C	S	G	C	G	C	G	G
S8_687184	C/A	8	687184	+	NA	NA	NA	NA	NA	NA	C	C	C	C	C	C	C	A	C	C	A	N	C	C	C	C	C	C	C	C	C	C	C	A	C	C	C	C	C	C	C	A	A	C	A	C	C	C	C
S8_687188	G/T	8	687188	+	NA	NA	NA	NA	NA	NA	G	G	G	G	G	G	T	T	G	G	T	N	T	G	G	G	G	T	T	T	G	G	G	T	G	G	K	T	G	G	G	T	T	G	T	G	G	G	G
S8_705143	A/G	8	705143	+	NA	NA	NA	NA	NA	NA	A	A	A	N	A	A	A	A	N	A	A	A	A	A	A	A	A	A	A	A	G	A	A	A	A	A	A	A	A	A	A	A	A	A	G	A	A	A	A
S8_705154	C/T	8	705154	+	NA	NA	NA	NA	NA	NA	C	C	C	C	C	C	C	C	N	C	C	T	C	C	C	C	C	C	C	C	C	C	C	C	C	C	C	C	C	C	C	C	C	C	C	C	C	C	C
S8_705155	G/A	8	705155	+	NA	NA	NA	NA	NA	NA	G	G	G	N	G	G	G	G	N	G	A	G	G	G	G	G	G	G	G	G	G	G	G	G	G	G	G	G	G	G	G	A	A	G	G	G	G	G	G
S8_750268	C/A	8	750268	+	NA	NA	NA	NA	NA	NA	C	C	C	N	N	A	C	C	A	C	C	C	C	A	A	A	M	N	N	N	C	C	A	C	C	A	C	C	C	C	A	C	C	A	C	C	C	A	A
S8_774030	C/T	8	774030	+	NA	NA	NA	NA	NA	NA	C	C	C	C	N	C	C	C	C	C	C	C	C	C	C	C	C	C	C	C	C	C	C	C	C	C	C	C	C	C	C	C	C	C	C	C	C	C	C
S8_774042	C/G	8	774042	+	NA	NA	NA	NA	NA	NA	C	C	C	C	N	C	C	C	C	C	C	C	C	C	C	C	C	C	C	C	C	C	C	C	C	C	C	C	C	C	C	C	C	C	C	C	C	C	C
S8_774043	C/T	8	774043	+	NA	NA	NA	NA	NA	NA	C	C	C	C	N	C	C	C	C	C	C	C	C	C	C	C	C	C	C	C	C	C	C	C	C	C	N	C	C	C	C	C	C	C	C	C	C	C	C
S8_774159	T/C	8	774159	+	NA	NA	NA	NA	NA	NA	N	T	T	N	N	T	T	N	N	T	T	T	T	T	T	T	T	T	N	T	N	T	T	N	T	T	T	T	T	T	T	T	T	T	T	T	T	T	T
S8_774164	G/A	8	774164	+	NA	NA	NA	NA	NA	NA	N	G	G	G	N	G	G	N	N	G	G	G	G	G	G	G	G	G	G	G	N	G	G	G	G	G	G	G	G	G	G	G	G	G	G	G	G	G	G
S8_774273	C/T	8	774273	+	NA	NA	NA	NA	NA	NA	C	C	N	C	C	C	C	C	C	C	C	C	C	C	C	C	C	C	C	C	C	C	C	C	C	C	C	C	C	C	C	C	C	C	C	C	C	C	C
S8_774282	C/G	8	774282	+	NA	NA	NA	NA	NA	NA	S	C	N	C	G	C	G	C	C	C	C	C	G	C	C	C	C	G	G	G	C	C	G	G	C	C	G	G	C	G	C	C	C	C	C	C	G	C	C
S8_774700	A/C	8	774700	+	NA	NA	NA	NA	NA	NA	A	A	N	A	N	A	A	A	N	A	A	N	N	A	A	A	A	N	N	N	N	A	A	A	A	A	A	A	A	A	A	A	N	A	A	A	A	A	A
S8_774741	G/T	8	774741	+	NA	NA	NA	NA	NA	NA	G	G	N	G	N	G	G	G	N	G	G	N	N	G	G	G	G	N	N	N	N	G	G	G	G	G	G	G	G	G	G	G	N	G	T	G	G	G	G
S8_774825	T/G	8	774825	+	NA	NA	NA	NA	NA	NA	N	T	N	T	G	T	G	T	N	T	T	G	G	T	T	T	T	G	G	G	N	T	T	N	T	T	G	G	T	T	T	T	T	T	G	T	T	T	T
S8_774852	G/A	8	774852	+	NA	NA	NA	NA	NA	NA	G	G	N	G	G	G	G	G	N	G	G	G	G	G	G	G	G	G	G	G	G	G	G	N	G	G	G	G	G	G	G	G	G	G	G	G	G	G	G
S8_774855	T/A	8	774855	+	NA	NA	NA	NA	NA	NA	N	T	N	T	A	T	A	T	N	T	T	T	A	T	T	T	T	A	A	A	N	T	T	N	T	T	A	A	T	T	T	T	T	T	T	T	T	T	T
S8_774908	G/T	8	774908	+	NA	NA	NA	NA	NA	NA	G	G	G	G	G	G	G	G	G	G	G	G	G	G	G	G	G	G	G	G	G	G	G	G	G	G	G	G	G	G	G	G	G	G	G	G	G	G	G
S8_774938	G/A	8	774938	+	NA	NA	NA	NA	NA	NA	A	G	G	G	G	G	G	G	G	G	A	N	G	G	G	G	G	G	G	G	G	G	A	A	A	G	G	G	G	A	G	A	A	G	G	G	N	G	G
S8_825268	C/T	8	825268	+	NA	NA	NA	NA	NA	NA	C	C	C	T	C	T	C	T	T	C	C	C	C	T	T	T	T	C	C	C	T	C	C	C	C	T	C	C	C	C	T	C	C	T	C	C	C	T	T
S8_825309	G/C	8	825309	+	NA	NA	NA	NA	NA	NA	G	G	G	G	G	G	G	G	G	G	G	G	G	G	G	G	G	G	G	G	G	G	C	G	G	G	G	G	G	G	G	G	G	G	C	G	G	G	G
S8_825349	C/G	8	825349	+	NA	NA	NA	NA	NA	NA	C	C	C	C	C	C	C	C	C	C	C	C	C	C	C	C	C	C	C	C	C	C	C	C	G	C	C	C	C	C	C	C	C	C	C	C	C	C	C
S8_834015	T/A	8	834015	+	NA	NA	NA	NA	NA	NA	T	T	A	A	T	A	T	A	A	T	T	T	T	A	A	A	A	T	T	T	A	T	T	T	T	W	T	T	T	T	A	T	T	A	A	T	T	A	A
S8_834072	A/C	8	834072	+	NA	NA	NA	NA	NA	NA	C	C	A	A	C	A	C	M	A	A	C	A	C	A	A	A	A	C	C	C	A	C	A	C	C	M	C	C	C	C	A	C	C	A	A	C	C	A	A
S8_834076	C/T	8	834076	+	NA	NA	NA	NA	NA	NA	C	C	C	C	C	C	C	C	C	C	C	C	C	C	C	C	C	C	C	C	C	C	C	C	C	C	C	C	C	C	C	C	C	C	C	C	C	C	C
S8_834084	G/A	8	834084	+	NA	NA	NA	NA	NA	NA	A	A	G	G	A	G	A	R	G	G	A	G	A	G	G	G	G	A	A	A	G	A	G	A	A	R	A	A	A	A	G	A	A	G	G	A	A	G	G
S8_834097	T/C	8	834097	+	NA	NA	NA	NA	NA	NA	C	C	T	T	C	T	C	Y	T	T	C	C	C	T	T	T	T	C	C	C	T	C	T	C	C	Y	C	C	C	C	T	C	C	T	T	C	C	T	T
S8_834109	G/A	8	834109	+	NA	NA	NA	NA	NA	NA	G	G	G	G	G	G	G	G	G	G	G	G	G	G	G	G	G	G	G	G	G	G	G	G	G	G	G	G	G	G	G	G	G	G	G	G	G	G	G
S8_834115	G/T	8	834115	+	NA	NA	NA	NA	NA	NA	G	G	G	G	G	G	G	G	G	G	G	G	G	G	G	G	G	G	G	G	G	G	G	G	G	G	G	G	G	G	G	G	G	G	G	G	G	G	G
S8_834128	A/G	8	834128	+	NA	NA	NA	NA	NA	NA	A	A	G	G	A	G	A	G	G	G	A	A	A	G	G	G	G	A	A	A	G	A	A	A	A	A	A	A	A	A	G	A	A	G	G	A	A	G	G
S8_834164	A/T	8	834164	+	NA	NA	NA	NA	NA	NA	A	A	A	A	A	A	A	A	A	A	A	T	A	A	A	A	A	A	A	A	A	A	T	A	A	A	A	A	A	A	A	A	A	A	A	A	A	A	A
S8_834197	A/T	8	834197	+	NA	NA	NA	NA	NA	NA	A	A	A	A	A	A	A	A	N	A	A	T	A	A	A	A	A	A	A	A	A	A	A	A	A	A	A	A	A	A	A	A	A	A	A	A	A	A	A
S8_834205	C/T	8	834205	+	NA	NA	NA	NA	NA	NA	C	C	C	C	C	C	C	C	N	C	C	C	C	C	C	C	C	C	C	C	C	C	C	C	C	C	C	C	C	C	C	C	C	C	C	C	C	C	C
S8_834223	G/A	8	834223	+	NA	NA	NA	NA	NA	NA	A	A	G	G	A	G	A	N	N	G	A	G	A	G	G	G	G	A	A	A	G	A	G	A	A	R	A	A	A	A	G	A	A	G	G	A	A	G	G
S8_834240	A/G	8	834240	+	NA	NA	NA	NA	NA	NA	A	A	A	A	A	A	N	N	N	A	G	A	G	A	A	A	A	G	G	G	A	A	A	A	G	R	R	G	A	A	A	G	N	A	A	A	A	A	A
S8_834307	G/C	8	834307	+	NA	NA	NA	NA	NA	NA	G	G	G	G	G	G	G	G	N	G	G	G	G	G	G	G	G	G	G	G	G	G	G	G	G	G	G	G	G	G	G	G	G	G	G	G	G	G	G
S8_834954	A/T	8	834954	+	NA	NA	NA	NA	NA	NA	A	A	A	A	A	A	A	A	N	A	A	N	A	A	A	A	A	A	A	A	A	A	A	A	A	A	A	A	A	A	A	A	N	A	T	A	A	A	A
S8_834976	A/C	8	834976	+	NA	NA	NA	NA	NA	NA	C	A	C	A	N	A	A	A	N	A	N	A	C	A	A	A	A	A	C	C	A	A	A	C	C	M	C	C	A	C	A	C	N	A	A	A	C	A	A
S8_835206	C/A	8	835206	+	NA	NA	NA	NA	NA	NA	C	C	C	C	C	C	C	C	C	C	C	C	C	C	C	C	C	C	C	C	C	C	C	C	C	C	C	C	C	C	C	C	C	C	N	C	C	C	C
S8_835217	T/G	8	835217	+	NA	NA	NA	NA	NA	NA	G	G	G	T	G	T	G	T	T	T	G	T	G	T	T	T	N	G	G	G	T	G	T	G	G	K	G	G	G	G	T	G	G	T	N	G	G	T	T
S8_835218	C/T	8	835218	+	NA	NA	NA	NA	NA	NA	T	T	T	C	T	C	T	C	C	C	T	C	T	C	C	C	N	T	T	T	C	T	C	T	T	Y	T	T	T	T	C	T	T	C	N	T	T	C	C
S8_839208	A/G	8	839208	+	NA	NA	NA	NA	NA	NA	A	A	A	A	A	A	A	A	N	A	A	A	A	A	A	A	N	A	A	A	A	A	A	A	A	A	A	A	A	A	A	A	A	A	A	A	A	A	A
S8_839212	C/G	8	839212	+	NA	NA	NA	NA	NA	NA	C	C	C	C	C	C	C	C	N	C	C	C	C	C	C	C	N	C	C	C	C	C	C	C	C	C	C	C	C	C	C	C	C	C	C	C	C	C	C
S8_840422	C/G	8	840422	+	NA	NA	NA	NA	NA	NA	C	C	C	C	N	C	N	C	N	C	N	N	G	C	C	C	C	G	N	G	C	C	C	C	C	S	G	G	C	C	C	C	N	C	C	C	C	C	C
S8_840453	G/A	8	840453	+	NA	NA	NA	NA	NA	NA	G	G	G	A	G	A	G	G	G	G	G	G	G	A	A	A	A	G	N	G	N	G	G	G	N	R	G	G	G	G	G	G	N	A	G	G	G	A	N
S8_853174	C/A	8	853174	+	NA	NA	NA	NA	NA	NA	C	C	C	C	C	C	C	C	N	C	C	N	C	C	C	C	C	C	C	C	C	C	C	C	C	C	C	C	C	A	C	C	C	C	C	C	C	C	C
S8_853193	C/G	8	853193	+	NA	NA	NA	NA	NA	NA	C	C	N	C	N	C	C	N	N	C	C	N	C	C	C	C	C	C	N	C	N	C	C	C	C	C	C	C	C	C	C	C	C	C	C	C	C	C	C
S8_853248	T/C	8	853248	+	NA	NA	NA	NA	NA	NA	T	T	N	T	N	T	T	N	N	Y	T	N	T	T	T	T	T	T	N	T	N	T	T	T	T	T	T	T	T	T	T	T	T	T	T	T	T	T	T
S8_853380	A/T	8	853380	+	NA	NA	NA	NA	NA	NA	A	A	A	N	N	A	A	N	N	A	A	N	A	A	A	A	A	A	A	A	A	A	A	A	A	A	A	A	A	A	A	A	A	A	A	A	A	A	A
S8_853381	C/G	8	853381	+	NA	NA	NA	NA	NA	NA	C	C	C	N	N	C	C	N	N	C	C	N	C	C	C	C	C	C	C	C	C	C	C	C	C	C	C	C	C	C	C	C	C	C	C	C	C	C	C
S8_869574	A/C	8	869574	+	NA	NA	NA	NA	NA	NA	C	A	N	N	C	C	A	C	N	A	A	A	N	C	M	C	C	A	N	N	C	A	A	C	C	C	A	A	A	C	A	A	N	C	C	A	C	C	C
S8_873625	C/G	8	873625	+	NA	NA	NA	NA	NA	NA	C	C	C	N	C	C	C	C	N	C	C	C	C	C	C	C	C	C	N	C	C	C	G	C	G	C	C	C	C	C	C	C	C	C	G	C	C	C	C
S8_873629	G/A	8	873629	+	NA	NA	NA	NA	NA	NA	G	G	G	N	G	G	G	G	N	G	G	A	G	G	G	G	G	G	N	G	G	G	G	G	G	G	G	G	G	G	G	G	G	G	G	G	G	G	G
S8_873630	G/A	8	873630	+	NA	NA	NA	NA	NA	NA	G	G	G	N	G	G	G	G	N	G	G	A	N	G	G	G	G	G	N	G	G	G	G	G	G	G	G	G	G	G	G	G	G	G	G	G	G	G	G
S8_873658	C/T	8	873658	+	NA	NA	NA	NA	NA	NA	C	C	C	N	C	C	C	C	N	C	C	C	C	C	C	C	C	C	N	C	C	C	T	C	T	C	C	C	C	C	C	C	C	C	T	C	C	C	C
S8_873716	G/A	8	873716	+	NA	NA	NA	NA	NA	NA	N	G	G	N	A	G	R	G	N	G	A	N	G	G	G	G	N	G	N	A	A	G	G	A	R	A	G	N	G	A	G	A	R	A	G	G	A	G	N
S8_873734	A/G	8	873734	+	NA	NA	NA	NA	NA	NA	N	A	A	N	G	A	R	A	N	A	G	N	A	A	A	A	N	A	N	G	G	A	A	G	R	G	A	N	A	G	A	G	R	G	A	A	G	A	N
S8_873762	G/C	8	873762	+	NA	NA	NA	NA	NA	NA	N	C	C	N	N	C	S	S	N	G	G	N	N	C	C	C	N	S	N	N	G	C	N	G	G	S	C	S	C	G	C	G	S	N	G	C	G	C	C
S8_873802	G/A	8	873802	+	NA	NA	NA	NA	NA	NA	G	G	A	A	A	A	A	A	N	G	G	G	A	R	G	N	N	A	A	A	R	G	G	R	G	A	R	A	G	N	G	G	G	G	G	G	G	N	N
S8_873809	T/G	8	873809	+	NA	NA	NA	NA	NA	NA	T	T	T	T	T	T	T	T	N	K	T	T	T	T	T	T	N	T	T	T	T	T	T	T	T	T	T	T	T	N	T	T	T	T	G	T	T	T	T
S8_876698	G/T	8	876698	+	NA	NA	NA	NA	NA	NA	G	G	G	G	N	G	G	G	N	G	G	G	G	G	G	G	N	G	G	G	G	G	G	G	G	G	G	G	K	G	G	G	G	G	G	G	G	G	G
S8_881316	C/G	8	881316	+	NA	NA	NA	NA	NA	NA	C	C	C	C	C	C	C	G	G	C	C	G	C	C	C	C	C	C	C	C	C	C	C	C	C	C	C	C	C	C	C	C	C	C	C	C	C	C	C
S8_881319	A/G	8	881319	+	NA	NA	NA	NA	NA	NA	A	A	A	A	A	A	A	A	A	A	A	A	A	A	A	A	A	R	A	A	A	A	G	A	G	A	A	A	A	A	A	A	A	A	G	A	A	A	A
S8_881532	T/C	8	881532	+	NA	NA	NA	NA	NA	NA	T	T	T	T	T	T	T	T	N	T	T	N	T	T	T	T	T	T	T	T	T	T	T	T	T	T	T	T	T	T	T	T	T	T	T	T	T	T	T
S8_881533	C/T	8	881533	+	NA	NA	NA	NA	NA	NA	C	C	C	C	C	C	C	C	N	Y	C	C	C	C	C	C	C	C	N	C	T	C	C	T	C	C	C	C	C	T	C	C	C	C	C	C	T	C	C
S8_881588	G/A	8	881588	+	NA	NA	NA	NA	NA	NA	G	G	G	G	G	G	G	G	N	G	G	G	G	G	G	G	G	G	G	G	G	G	G	G	G	G	G	G	G	G	G	G	G	G	G	G	G	G	G
S8_881616	C/T	8	881616	+	NA	NA	NA	NA	NA	NA	C	C	C	C	C	C	C	C	N	C	C	C	C	C	C	C	C	C	C	C	C	C	C	C	C	C	C	C	C	C	C	C	C	C	C	C	C	C	C
S8_881802	A/C	8	881802	+	NA	NA	NA	NA	NA	NA	A	A	A	A	N	A	A	A	A	M	C	A	A	A	A	A	N	A	A	A	C	A	A	C	A	A	A	A	A	C	A	C	M	N	C	A	N	A	A
S8_881808	C/G	8	881808	+	NA	NA	NA	NA	NA	NA	C	C	C	C	C	G	C	C	C	C	C	C	C	S	C	C	N	C	C	C	C	C	C	C	C	C	C	C	C	C	C	C	C	S	C	C	C	C	C
S8_909910	C/A	8	909910	+	NA	NA	NA	NA	NA	NA	A	C	A	A	A	N	A	A	N	A	C	C	A	C	C	C	C	A	A	A	A	C	C	A	C	A	A	A	C	A	C	C	C	C	N	C	A	C	N
S8_909976	C/G	8	909976	+	NA	NA	NA	NA	NA	NA	C	C	C	C	C	C	C	C	N	C	C	C	C	C	C	C	C	C	C	C	C	C	C	C	C	C	C	C	C	C	C	G	G	C	C	C	C	C	C
S8_909998	G/C	8	909998	+	NA	NA	NA	NA	NA	NA	G	G	S	G	G	G	G	G	N	G	G	G	G	G	G	G	G	G	G	G	G	G	G	G	G	G	G	G	G	S	G	G	G	G	G	G	G	G	G
S8_910004	G/C	8	910004	+	NA	NA	NA	NA	NA	NA	G	G	G	G	G	G	G	G	N	G	G	G	G	G	G	G	G	G	G	G	G	G	G	G	G	G	G	G	G	G	G	C	C	G	G	G	G	G	G
S8_935622	T/A	8	935622	+	NA	NA	NA	NA	NA	NA	T	T	T	T	T	T	T	T	N	T	A	A	T	T	T	T	T	T	T	T	T	T	T	T	T	T	T	T	T	T	T	A	A	T	T	T	T	T	T
S8_935754	G/C	8	935754	+	NA	NA	NA	NA	NA	NA	C	G	G	C	C	G	G	G	C	C	G	C	C	G	G	G	G	G	C	G	G	G	G	C	G	S	C	C	G	G	G	G	G	G	C	G	G	G	G
S8_935831	C/G	8	935831	+	NA	NA	NA	NA	NA	NA	C	C	C	N	C	G	C	C	N	G	C	N	N	G	G	G	G	C	N	C	C	C	G	C	G	G	G	G	C	G	G	C	C	G	G	C	C	G	G
S8_935926	C/T	8	935926	+	NA	NA	NA	NA	NA	NA	C	C	N	C	C	C	C	Y	C	C	C	C	C	C	C	C	C	C	C	C	C	C	C	C	C	C	C	C	C	C	C	C	N	C	C	C	C	C	C
S8_935959	C/A	8	935959	+	NA	NA	NA	NA	NA	NA	C	C	N	C	C	C	C	C	N	M	C	N	C	C	C	C	N	C	C	C	C	C	C	C	C	C	C	C	C	C	C	C	C	C	A	C	C	C	C
S8_936042	C/G	8	936042	+	NA	NA	NA	NA	NA	NA	C	C	N	C	N	C	C	C	N	C	C	C	N	C	C	C	N	C	N	N	C	C	C	N	C	C	C	C	C	C	C	C	C	C	C	C	C	C	C
S8_936044	A/G	8	936044	+	NA	NA	NA	NA	NA	NA	A	A	N	A	N	A	A	A	N	A	N	N	N	A	A	A	N	A	N	N	A	A	A	N	A	A	A	A	A	A	A	G	N	A	N	A	A	A	A
S8_936048	C/G	8	936048	+	NA	NA	NA	NA	NA	NA	C	C	N	C	N	C	C	C	N	C	N	C	N	C	C	C	N	C	N	N	C	C	C	N	C	C	C	C	C	C	C	G	N	C	C	C	C	C	C
S8_936061	C/T	8	936061	+	NA	NA	NA	NA	NA	NA	C	C	N	C	N	C	C	C	N	C	C	N	N	C	C	C	N	C	N	N	C	C	C	N	C	C	C	C	C	C	C	C	C	C	C	C	C	C	C
S8_936489	C/T	8	936489	+	NA	NA	NA	NA	NA	NA	C	C	C	C	C	C	C	C	C	C	C	C	C	C	C	C	C	C	C	C	C	C	C	C	C	C	C	C	C	C	C	C	C	C	C	C	C	C	C
S8_936520	G/C	8	936520	+	NA	NA	NA	NA	NA	NA	S	G	C	G	G	G	G	G	C	G	G	N	C	G	G	G	G	G	C	C	G	G	G	C	C	S	C	C	G	S	G	G	G	G	C	G	C	G	G
S8_936528	C/A	8	936528	+	NA	NA	NA	NA	NA	NA	C	C	C	C	C	C	C	C	C	C	C	C	C	C	C	C	C	C	C	C	C	C	C	C	C	C	C	C	C	C	C	C	C	C	C	C	C	C	C
S8_936553	G/C	8	936553	+	NA	NA	NA	NA	NA	NA	G	G	G	N	G	G	G	G	N	G	G	N	N	G	G	G	G	G	G	G	G	G	G	G	C	G	G	G	G	G	G	G	G	G	G	G	G	G	G
S8_936584	T/C	8	936584	+	NA	NA	NA	NA	NA	NA	T	T	T	N	T	T	T	T	N	T	T	N	N	T	T	T	T	T	T	T	T	T	T	T	T	T	T	T	T	T	T	T	T	T	T	T	T	T	T
S8_936591	G/C	8	936591	+	NA	NA	NA	NA	NA	NA	G	G	G	N	G	G	G	G	N	G	G	N	N	G	G	G	G	G	G	G	G	G	G	G	C	G	G	G	G	G	G	G	G	G	G	G	G	G	G
S8_936601	G/C	8	936601	+	NA	NA	NA	NA	NA	NA	C	G	G	N	C	C	G	N	N	S	G	N	N	N	G	G	C	N	C	S	C	G	G	C	G	C	C	C	G	C	G	G	G	C	C	G	C	G	S
S8_936634	G/A	8	936634	+	NA	NA	NA	NA	NA	NA	G	G	G	A	G	G	G	G	G	G	G	G	G	G	G	G	G	G	G	G	G	G	G	G	G	G	G	G	G	G	G	G	G	G	G	G	G	G	G
S8_936759	T/C	8	936759	+	NA	NA	NA	NA	NA	NA	T	T	T	T	T	T	T	T	T	T	T	T	T	T	T	T	T	T	T	T	T	T	T	T	T	T	T	T	T	Y	T	T	T	T	T	T	T	T	T
S8_936772	G/C	8	936772	+	NA	NA	NA	NA	NA	NA	G	G	G	G	G	G	G	G	G	G	G	G	G	G	G	G	G	G	G	G	G	G	G	G	G	G	G	G	G	G	G	G	G	G	G	G	G	G	G
S8_936776	G/C	8	936776	+	NA	NA	NA	NA	NA	NA	G	C	G	G	G	G	G	G	G	G	G	G	G	G	G	G	G	G	G	G	G	G	G	G	G	G	G	G	G	G	G	G	G	G	G	C	G	G	G
S8_936784	G/C	8	936784	+	NA	NA	NA	NA	NA	NA	G	G	G	G	G	G	G	G	G	G	G	G	G	G	G	G	G	G	G	G	G	G	G	G	G	G	G	G	G	G	G	G	G	G	G	G	G	G	G
S8_937072	C/G	8	937072	+	NA	NA	NA	NA	NA	NA	G	G	N	G	C	C	C	C	N	C	C	C	C	C	C	C	N	C	G	G	G	G	C	G	G	S	G	G	G	G	C	C	N	C	G	G	G	C	C
S8_937090	C/G	8	937090	+	NA	NA	NA	NA	NA	NA	C	C	N	C	N	C	C	G	N	S	G	C	G	C	C	C	C	C	C	C	C	C	C	C	C	C	C	C	C	C	C	G	N	C	C	C	C	C	C
S8_937647	G/T	8	937647	+	NA	NA	NA	NA	NA	NA	T	G	N	T	N	G	N	N	N	T	N	T	N	G	G	G	N	T	N	G	N	K	G	N	T	G	N	N	T	T	G	N	G	G	N	G	N	G	G
S8_938377	C/T	8	938377	+	NA	NA	NA	NA	NA	NA	N	C	C	C	C	C	C	C	N	C	C	C	C	C	C	C	C	C	T	C	T	C	C	T	C	C	T	T	C	C	C	C	C	C	T	C	C	C	C
S8_938399	C/T	8	938399	+	NA	NA	NA	NA	NA	NA	N	C	C	C	C	C	C	C	N	C	C	C	C	C	C	C	C	C	C	C	C	C	C	C	C	C	C	C	C	T	C	C	C	C	C	C	T	C	C
S8_938518	C/G	8	938518	+	NA	NA	NA	NA	NA	NA	G	C	C	C	C	C	C	G	N	N	N	N	N	C	C	C	N	C	G	G	G	C	C	G	C	S	G	G	C	C	C	G	N	C	G	C	C	C	C
S8_938622	G/A	8	938622	+	NA	NA	NA	NA	NA	NA	G	N	N	N	N	N	G	A	N	A	A	A	N	G	G	G	N	G	N	N	N	G	G	G	G	A	G	G	G	A	G	A	G	N	N	G	G	G	G
S8_938740	G/A	8	938740	+	NA	NA	NA	NA	NA	NA	A	G	G	G	G	G	A	N	N	G	A	G	G	G	G	G	G	A	N	G	N	A	G	N	A	G	A	G	A	G	G	A	A	G	G	A	A	G	G
S8_966472	G/A	8	966472	+	NA	NA	NA	NA	NA	NA	A	A	N	G	G	G	G	N	N	G	N	G	G	G	G	G	G	G	A	N	A	G	G	A	G	G	A	A	G	G	G	G	G	G	A	N	G	G	G
S8_966482	C/T	8	966482	+	NA	NA	NA	NA	NA	NA	C	N	N	C	C	C	C	C	N	C	C	C	C	C	C	C	C	C	C	C	C	C	C	C	C	C	C	C	C	C	C	C	C	C	C	C	C	C	C
S8_966493	A/T	8	966493	+	NA	NA	NA	NA	NA	NA	A	N	N	A	A	A	A	A	N	A	A	A	A	A	A	A	A	A	A	A	A	A	A	A	A	A	A	A	A	A	A	A	A	A	A	A	A	A	A
S8_966512	C/T	8	966512	+	NA	NA	NA	NA	NA	NA	C	N	N	C	C	C	C	C	N	C	C	C	C	C	C	C	C	C	C	C	C	C	C	C	C	C	C	C	C	C	C	C	C	C	C	C	C	C	C
S8_966657	A/G	8	966657	+	NA	NA	NA	NA	NA	NA	A	A	N	A	A	A	A	A	N	A	N	A	A	A	A	A	A	A	A	A	A	A	R	A	A	R	A	A	A	A	A	G	R	A	A	A	A	A	A
S8_966667	G/T	8	966667	+	NA	NA	NA	NA	NA	NA	G	G	N	G	G	G	G	G	N	G	N	G	G	G	G	G	G	G	G	G	G	G	G	G	G	K	G	G	G	G	G	T	K	G	G	G	G	G	G
S8_966716	C/T	8	966716	+	NA	NA	NA	NA	NA	NA	C	C	N	C	C	C	C	C	C	C	T	C	C	C	C	C	C	C	C	C	C	C	C	C	C	Y	C	C	C	C	C	T	Y	C	C	C	C	C	C
S8_966743	C/T	8	966743	+	NA	NA	NA	NA	NA	NA	C	C	N	T	C	T	T	C	T	Y	C	T	C	T	T	T	T	T	C	C	C	T	T	C	T	Y	C	C	T	T	T	C	Y	T	C	C	T	T	T
S8_966757	G/A	8	966757	+	NA	NA	NA	NA	NA	NA	G	G	N	G	G	G	G	G	G	G	A	G	G	G	G	G	G	G	G	G	G	G	G	G	G	R	G	G	G	G	G	A	R	G	G	G	G	G	G
S8_966780	C/T	8	966780	+	NA	NA	NA	NA	NA	NA	C	C	N	C	C	C	C	C	N	C	Y	C	C	C	C	C	C	C	C	C	C	C	C	C	C	Y	C	C	C	C	C	T	Y	C	C	C	C	C	C
S8_966784	G/A	8	966784	+	NA	NA	NA	NA	NA	NA	G	A	N	G	G	G	G	G	N	G	R	G	G	G	G	G	G	G	G	G	G	G	G	G	G	R	G	G	G	G	G	A	R	G	G	R	G	G	G
S8_966795	T/C	8	966795	+	NA	NA	NA	NA	NA	NA	T	T	N	T	T	T	T	T	T	T	T	T	T	T	T	T	T	T	T	T	T	T	T	T	T	T	T	T	T	T	T	T	T	T	T	T	T	T	T
S8_966808	C/T	8	966808	+	NA	NA	NA	NA	NA	NA	C	T	N	C	C	C	C	C	C	C	C	C	C	C	C	C	C	C	C	C	C	C	C	C	C	C	C	C	C	C	C	C	C	C	C	Y	C	C	C
S8_966832	T/C	8	966832	+	NA	NA	NA	NA	NA	NA	C	C	N	T	C	T	T	T	T	T	T	T	C	T	T	T	T	T	C	T	C	T	T	Y	T	T	C	C	T	T	T	T	T	T	C	T	T	T	T
S8_966843	T/C	8	966843	+	NA	NA	NA	NA	NA	NA	C	C	N	T	C	T	T	T	T	T	T	T	C	T	T	T	T	T	C	T	C	T	T	C	T	T	C	C	T	T	T	T	T	T	C	T	T	T	T
S8_966860	G/C	8	966860	+	NA	NA	NA	NA	NA	NA	G	G	N	C	G	G	G	G	G	S	C	G	G	G	G	G	G	G	G	G	G	G	G	G	G	S	G	G	G	G	G	C	S	G	G	G	G	G	G
S8_966868	G/A	8	966868	+	NA	NA	NA	NA	NA	NA	G	G	N	A	G	G	G	G	G	R	G	G	G	G	G	G	G	G	G	G	G	G	G	G	G	G	G	G	G	G	G	G	G	G	G	G	G	G	G
S8_966891	G/A	8	966891	+	NA	NA	NA	NA	NA	NA	G	G	G	G	G	G	G	R	G	G	A	A	G	G	G	G	G	G	G	G	G	G	G	G	G	A	G	G	G	G	G	A	A	G	G	G	G	G	G
S8_966925	A/G	8	966925	+	NA	NA	NA	NA	NA	NA	A	A	A	A	A	A	A	A	N	A	A	A	A	A	A	A	A	A	A	A	A	A	A	A	A	A	A	A	A	A	A	A	A	A	A	A	A	A	A
S8_966927	G/A	8	966927	+	NA	NA	NA	NA	NA	NA	G	N	A	G	G	A	A	G	N	G	G	G	G	A	A	A	N	A	G	A	G	A	A	G	A	R	G	G	A	A	A	G	G	A	G	A	A	A	A
S8_966929	C/T	8	966929	+	NA	NA	NA	NA	NA	NA	C	C	C	C	C	C	C	C	N	C	C	C	C	C	C	C	C	C	C	C	C	C	C	C	C	C	C	C	C	C	C	C	C	C	C	C	C	C	C
S8_966948	G/A	8	966948	+	NA	NA	NA	NA	NA	NA	G	G	N	A	N	G	G	G	N	R	G	G	G	G	G	G	G	G	G	G	G	G	G	G	G	G	G	G	G	G	G	G	G	G	G	G	G	G	G
S8_966956	G/A	8	966956	+	NA	NA	NA	NA	NA	NA	G	G	N	G	N	G	G	G	N	G	G	N	G	G	G	G	G	G	G	G	G	G	G	G	G	G	G	G	G	G	G	G	G	G	G	G	G	G	G
S8_966986	T/C	8	966986	+	NA	NA	NA	NA	NA	NA	T	T	N	T	N	C	C	T	N	T	T	T	T	C	C	C	Y	C	T	C	T	C	C	T	C	Y	T	T	C	C	C	T	C	C	T	C	C	C	C
S8_966991	A/C	8	966991	+	NA	NA	NA	NA	NA	NA	A	A	N	A	N	A	A	A	N	A	A	N	A	A	A	A	A	A	A	A	A	A	A	A	A	A	A	A	A	A	A	A	A	A	A	A	A	A	A
S8_967031	T/C	8	967031	+	NA	NA	NA	NA	NA	NA	T	C	N	T	N	T	T	T	N	T	T	T	T	T	T	T	T	T	T	T	T	T	T	T	T	T	T	T	T	T	T	T	T	T	T	T	T	T	T
S8_967054	C/T	8	967054	+	NA	NA	NA	NA	NA	NA	C	C	N	C	N	C	C	T	N	C	C	N	C	C	C	C	C	C	C	C	C	C	C	C	C	C	C	C	C	C	C	C	C	C	C	C	C	C	C
S8_967057	T/A	8	967057	+	NA	NA	NA	NA	NA	NA	T	A	N	T	N	T	T	T	N	T	T	T	T	T	T	T	T	T	T	T	T	T	T	T	T	T	T	T	T	T	T	T	T	T	T	T	T	T	T
S8_967062	C/T	8	967062	+	NA	NA	NA	NA	NA	NA	C	T	N	C	N	C	C	C	N	C	C	C	C	C	C	C	C	C	C	C	C	C	C	C	C	C	C	C	C	C	C	C	C	C	C	C	C	C	C
S8_967413	C/G	8	967413	+	NA	NA	NA	NA	NA	NA	C	C	N	G	C	C	C	C	N	S	N	C	C	C	C	C	C	C	C	C	C	C	C	C	C	C	C	C	C	C	C	C	N	C	C	C	N	C	C
S8_967444	T/A	8	967444	+	NA	NA	NA	NA	NA	NA	T	T	N	A	T	T	T	T	N	W	N	T	T	T	T	T	T	T	T	T	T	T	T	T	T	T	T	T	T	T	T	T	N	T	T	T	N	T	T
S8_968619	C/A	8	968619	+	NA	NA	NA	NA	NA	NA	C	C	C	C	C	C	C	C	C	C	C	C	C	C	C	C	C	C	N	C	C	C	C	C	C	C	C	C	C	C	C	C	C	C	N	C	C	C	C
S8_968623	G/A	8	968623	+	NA	NA	NA	NA	NA	NA	G	G	G	G	G	G	G	A	G	G	G	A	G	G	G	G	G	G	N	G	G	G	G	G	G	G	G	G	G	G	G	G	G	G	N	G	G	G	G
S8_1046641	A/G	8	1046641	+	NA	NA	NA	NA	NA	NA	A	A	A	A	A	A	A	A	N	A	A	A	N	A	A	A	A	A	A	A	A	A	A	A	A	A	A	A	A	A	A	A	A	A	A	A	A	A	A
S8_1047037	C/T	8	1047037	+	NA	NA	NA	NA	NA	NA	C	C	C	C	N	C	C	C	N	C	N	C	C	C	C	C	C	C	C	C	C	C	C	C	C	C	C	C	C	C	C	C	C	C	C	C	T	C	C
S8_1047074	C/T	8	1047074	+	NA	NA	NA	NA	NA	NA	N	T	C	C	N	C	C	C	N	C	N	C	N	C	C	C	N	C	C	C	N	C	C	C	C	C	C	C	C	C	C	C	N	C	C	C	C	C	C
S8_1091723	G/T	8	1091723	+	NA	NA	NA	NA	NA	NA	G	G	G	G	G	G	G	G	G	G	G	G	G	G	G	G	G	G	G	G	G	G	G	G	G	G	G	G	G	G	G	G	G	G	G	G	G	G	G
S8_1091727	T/C	8	1091727	+	NA	NA	NA	NA	NA	NA	T	T	C	T	C	C	T	T	T	T	T	T	C	C	C	C	C	T	T	C	T	T	T	T	Y	C	T	T	T	T	C	T	T	C	T	T	T	C	C
S8_1091728	A/G	8	1091728	+	NA	NA	NA	NA	NA	NA	A	A	G	A	G	G	A	A	A	A	A	A	G	G	G	G	G	A	A	G	A	A	A	A	R	G	A	A	A	A	G	A	A	G	A	A	A	G	G
S8_1091729	G/T	8	1091729	+	NA	NA	NA	NA	NA	NA	G	G	T	G	T	T	G	G	G	G	G	G	T	T	T	T	T	G	G	T	G	G	G	G	K	T	G	G	G	G	T	G	G	T	G	G	G	T	T
S8_1091735	G/T	8	1091735	+	NA	NA	NA	NA	NA	NA	G	G	N	G	N	G	G	N	G	G	G	N	G	G	G	G	G	G	N	G	G	G	G	G	G	G	G	G	G	G	G	G	G	G	G	G	G	G	G
S8_1091738	G/T	8	1091738	+	NA	NA	NA	NA	NA	NA	G	G	G	G	G	G	G	G	G	G	G	G	G	G	G	G	G	G	G	G	G	G	G	G	G	G	G	G	G	G	G	G	G	G	G	G	G	G	G
S8_1091739	C/A	8	1091739	+	NA	NA	NA	NA	NA	NA	C	C	C	C	C	C	C	C	C	C	C	A	C	C	C	C	C	C	C	C	C	C	C	C	C	C	C	C	C	C	C	C	C	C	C	C	C	C	C
S8_1091747	C/G	8	1091747	+	NA	NA	NA	NA	NA	NA	C	C	G	C	C	G	C	C	G	C	C	C	G	G	G	G	G	C	C	G	G	C	C	C	C	G	C	C	C	C	N	C	C	G	C	C	C	G	G
S8_1091749	A/G	8	1091749	+	NA	NA	NA	NA	NA	NA	A	G	A	G	A	A	G	G	A	A	G	G	A	A	A	A	A	G	G	A	A	A	A	A	A	A	G	G	A	G	A	G	G	A	G	G	G	A	A
S8_1091767	C/G	8	1091767	+	NA	NA	NA	NA	NA	NA	C	C	C	C	S	C	C	C	C	C	C	C	C	C	C	C	C	C	C	C	C	C	C	C	S	C	C	C	C	C	C	C	C	C	C	C	C	C	C
S8_1091794	A/T	8	1091794	+	NA	NA	NA	NA	NA	NA	A	A	N	N	N	A	A	N	N	A	A	N	A	A	A	A	A	A	A	N	A	A	A	A	A	A	A	A	A	N	A	A	A	A	T	A	A	A	A
S8_1091801	G/T	8	1091801	+	NA	NA	NA	NA	NA	NA	G	G	N	G	T	G	G	N	G	G	G	N	G	G	G	G	G	G	N	G	G	G	G	G	T	G	G	G	G	N	G	G	G	G	G	G	G	G	G
S8_1091816	T/C	8	1091816	+	NA	NA	NA	NA	NA	NA	T	T	T	T	C	C	T	N	C	T	T	N	N	C	T	N	T	T	T	T	C	T	T	T	C	T	T	T	T	N	T	T	T	C	C	T	T	T	T
S8_1091817	G/A	8	1091817	+	NA	NA	NA	NA	NA	NA	G	G	G	G	G	G	G	N	G	G	G	N	G	G	G	G	G	G	G	G	G	G	G	G	G	G	G	G	G	G	G	G	G	G	A	G	G	G	G
S8_1091845	A/G	8	1091845	+	NA	NA	NA	NA	NA	NA	A	N	N	A	G	G	A	N	G	A	A	N	N	G	N	N	A	A	N	A	G	A	A	A	G	N	A	A	A	N	A	A	A	G	G	A	A	A	R
S8_1091868	G/C	8	1091868	+	NA	NA	NA	NA	NA	NA	G	G	G	G	G	G	G	N	G	G	G	N	G	G	G	G	G	G	N	G	G	G	G	G	G	G	G	G	G	N	G	G	G	G	G	G	G	G	G
S8_1091882	T/C	8	1091882	+	NA	NA	NA	NA	NA	NA	C	T	N	N	C	T	T	N	C	T	T	N	C	T	T	T	T	T	N	T	C	T	T	C	C	T	T	T	T	N	T	T	T	T	T	T	T	T	T
S8_1091903	C/T	8	1091903	+	NA	NA	NA	NA	NA	NA	C	C	N	N	Y	C	C	N	T	C	C	N	T	C	C	C	C	C	N	C	C	C	C	C	T	C	C	C	C	N	C	C	C	C	C	C	C	C	C
S8_1096724	A/G	8	1096724	+	NA	NA	NA	NA	NA	NA	A	A	A	A	A	A	A	A	N	A	A	N	N	A	A	A	A	A	A	A	A	A	A	N	A	A	A	A	A	A	A	A	A	A	A	A	A	A	A
S8_1096733	A/C	8	1096733	+	NA	NA	NA	NA	NA	NA	A	A	A	A	A	A	A	A	N	A	A	N	N	A	A	A	A	A	A	A	A	A	A	N	A	A	A	A	A	A	A	A	A	A	A	A	A	A	A
S8_1096741	G/A	8	1096741	+	NA	NA	NA	NA	NA	NA	G	G	G	G	G	G	G	G	N	G	G	G	G	G	G	G	G	G	G	G	G	G	G	G	G	G	G	G	G	G	G	G	G	G	A	G	G	G	G
S8_1096749	G/T	8	1096749	+	NA	NA	NA	NA	NA	NA	G	G	G	T	G	G	G	G	N	G	G	T	K	G	G	G	G	G	T	G	T	G	G	T	G	K	K	T	G	G	G	G	G	G	G	G	G	G	G
S8_1096810	T/C	8	1096810	+	NA	NA	NA	NA	NA	NA	T	T	T	T	N	T	T	N	N	C	T	T	T	T	T	T	C	T	T	T	N	T	T	N	T	T	T	T	T	T	T	T	T	T	C	T	T	T	T
S8_1096855	G/C	8	1096855	+	NA	NA	NA	NA	NA	NA	N	G	G	G	N	G	G	N	N	G	G	G	G	G	G	G	G	G	G	G	N	G	N	G	G	G	G	G	G	G	G	G	G	G	G	G	G	G	G
S8_1110782	C/T	8	1110782	+	NA	NA	NA	NA	NA	NA	C	C	C	T	N	C	Y	T	C	C	C	C	N	C	C	C	C	N	N	C	C	C	N	C	C	Y	C	N	C	T	C	C	C	C	N	C	C	C	C
S8_1142198	G/T	8	1142198	+	NA	NA	NA	NA	NA	NA	G	G	G	G	G	G	G	G	G	G	G	G	G	G	G	G	G	G	G	G	G	G	G	G	G	G	G	G	G	G	G	G	G	G	T	G	G	G	G
S8_1142204	G/C	8	1142204	+	NA	NA	NA	NA	NA	NA	G	G	C	G	G	C	G	G	G	G	G	G	G	C	C	C	C	G	G	C	G	G	G	G	G	G	G	G	G	G	C	G	G	C	G	G	G	C	C
S8_1142230	C/T	8	1142230	+	NA	NA	NA	NA	NA	NA	C	C	C	C	T	C	C	C	C	Y	C	C	C	C	C	C	C	C	C	C	C	C	C	C	C	C	C	C	C	T	C	C	C	C	C	C	T	C	C
S8_1143304	G/A	8	1143304	+	NA	NA	NA	NA	NA	NA	G	G	G	G	G	G	G	G	G	G	G	G	G	G	G	G	G	G	G	G	G	G	G	G	G	G	G	G	G	G	G	G	G	G	G	G	G	G	G
S8_1145274	C/G	8	1145274	+	NA	NA	NA	NA	NA	NA	C	C	C	C	C	C	C	C	N	C	C	C	C	C	C	C	C	C	C	C	C	C	C	C	C	C	C	C	C	C	C	C	C	C	C	C	C	C	C
S8_1146046	A/C	8	1146046	+	NA	NA	NA	NA	NA	NA	A	A	C	A	A	A	A	A	C	A	N	A	A	A	A	A	A	A	A	A	A	C	A	N	C	A	A	A	C	A	A	A	A	A	A	A	N	A	A
S8_1146047	G/A	8	1146047	+	NA	NA	NA	NA	NA	NA	G	G	G	G	G	G	G	G	G	G	G	G	G	G	G	G	G	G	G	G	G	G	G	G	G	G	G	G	G	G	G	G	G	G	G	G	G	G	G
S8_1146084	A/T	8	1146084	+	NA	NA	NA	NA	NA	NA	A	A	A	A	A	A	A	A	A	A	A	A	A	A	A	A	A	A	A	A	A	A	T	A	A	A	A	A	A	A	A	A	A	A	A	A	A	A	A
S8_1146085	A/T	8	1146085	+	NA	NA	NA	NA	NA	NA	A	A	N	A	A	A	A	A	N	A	A	A	A	A	A	A	A	A	A	A	A	A	T	N	A	A	A	A	A	A	A	A	A	A	A	A	N	A	A
S8_1147061	G/A	8	1147061	+	NA	NA	NA	NA	NA	NA	G	G	G	G	G	G	G	G	G	G	G	G	G	G	G	G	G	G	G	G	G	G	G	G	G	G	G	G	G	G	G	G	G	G	G	G	G	G	G
S8_1147584	T/A	8	1147584	+	NA	NA	NA	NA	NA	NA	A	N	T	N	T	T	T	T	T	N	T	A	T	T	T	T	T	T	A	T	N	T	T	A	T	T	A	A	T	T	T	T	T	T	A	T	T	T	T
S8_1147588	A/C	8	1147588	+	NA	NA	NA	NA	NA	NA	C	N	A	N	A	A	A	A	A	N	A	C	A	A	A	A	A	A	C	A	N	A	A	C	A	A	C	C	A	A	A	A	A	A	C	A	A	A	A
S8_1147631	G/T	8	1147631	+	NA	NA	NA	NA	NA	NA	G	G	G	N	G	G	G	G	G	G	G	G	G	G	G	G	G	G	G	G	G	G	G	G	G	G	G	G	G	G	G	G	G	G	G	G	G	G	G
S8_1210549	T/G	8	1210549	+	NA	NA	NA	NA	NA	NA	K	T	T	N	G	T	T	N	N	T	T	N	T	T	T	T	T	T	N	T	T	T	T	T	G	T	T	T	T	N	T	T	T	T	T	T	T	T	T
S8_1210570	C/G	8	1210570	+	NA	NA	NA	NA	NA	NA	S	C	C	N	G	C	C	N	N	C	C	N	C	C	C	C	C	C	N	C	C	C	C	C	G	C	C	C	C	N	C	C	C	C	C	C	C	C	C
S8_1210571	T/C	8	1210571	+	NA	NA	NA	NA	NA	NA	T	T	N	N	T	T	T	N	N	T	T	N	T	T	T	T	T	T	N	T	T	T	T	T	T	T	T	T	T	T	T	T	T	T	T	T	T	T	T
S8_1221142	G/A	8	1221142	+	NA	NA	NA	NA	NA	NA	G	G	G	G	G	G	G	G	G	G	G	A	G	G	G	G	G	G	G	G	G	G	G	G	G	G	G	G	G	G	G	G	G	G	G	G	G	G	G
S8_1329908	C/T	8	1329908	+	NA	NA	NA	NA	NA	NA	C	C	N	C	C	C	C	C	N	C	C	C	C	C	C	C	C	C	N	C	C	C	C	C	T	C	C	C	C	C	C	C	N	C	C	C	C	C	C
S8_1329999	A/G	8	1329999	+	NA	NA	NA	NA	NA	NA	R	A	A	N	A	A	A	N	N	N	A	N	N	A	A	A	A	N	N	A	G	A	A	A	A	A	A	A	A	A	A	A	A	A	A	A	A	A	A
S8_1347153	A/T	8	1347153	+	NA	NA	NA	NA	NA	NA	A	A	N	A	A	A	A	A	N	A	A	A	A	A	A	A	A	A	A	A	A	A	A	N	A	A	A	A	A	A	A	A	A	A	A	A	A	A	A
S8_1352590	T/A	8	1352590	+	NA	NA	NA	NA	NA	NA	T	T	T	T	T	T	A	T	T	T	T	T	T	T	T	T	T	A	T	T	T	T	T	T	T	T	T	T	T	T	T	T	T	T	T	T	T	T	T
S8_1352628	A/G	8	1352628	+	NA	NA	NA	NA	NA	NA	R	G	G	G	A	G	A	A	N	A	G	A	G	G	G	G	G	A	A	G	A	A	A	A	A	A	A	A	A	G	G	G	G	G	G	R	G	G	G
S8_1352645	C/G	8	1352645	+	NA	NA	NA	NA	NA	NA	C	C	C	C	G	C	C	C	N	C	C	C	C	C	C	C	C	C	G	C	G	C	C	C	G	C	G	G	C	C	C	C	C	C	C	C	C	C	C
S8_1353101	C/G	8	1353101	+	NA	NA	NA	NA	NA	NA	C	C	C	C	G	C	G	S	N	C	C	C	C	C	C	C	C	G	C	C	G	C	C	C	G	S	C	C	C	C	C	C	C	C	C	C	C	C	C
S8_1353112	C/T	8	1353112	+	NA	NA	NA	NA	NA	NA	C	C	C	C	C	C	T	Y	N	C	C	C	C	C	C	C	C	T	C	C	T	C	C	C	C	Y	C	C	C	C	C	C	C	C	C	C	C	C	C
S8_1353146	G/C	8	1353146	+	NA	NA	NA	NA	NA	NA	G	G	N	G	G	G	S	S	N	G	G	G	G	G	G	G	G	C	G	G	G	G	G	G	G	G	G	G	G	G	G	G	G	G	G	G	G	G	G
S8_1353864	G/A	8	1353864	+	NA	NA	NA	NA	NA	NA	N	G	G	G	R	G	G	G	N	G	N	N	G	G	G	G	G	G	G	G	G	G	N	N	A	G	G	G	G	G	G	G	N	G	G	N	G	G	G
S8_1353869	A/G	8	1353869	+	NA	NA	NA	NA	NA	NA	N	A	A	A	A	A	A	A	N	A	N	N	A	A	A	A	A	A	A	A	G	A	N	N	A	A	A	A	A	A	A	A	N	A	A	A	A	A	A
S8_1371180	G/A	8	1371180	+	NA	NA	NA	NA	NA	NA	G	A	G	G	N	G	G	A	N	G	A	G	G	G	G	G	G	G	G	A	G	G	G	G	G	G	G	G	G	A	G	A	G	G	A	A	N	G	G
S8_1371192	C/G	8	1371192	+	NA	NA	NA	NA	NA	NA	C	G	C	C	N	C	C	G	N	C	G	C	C	C	C	C	C	C	C	G	C	C	C	C	C	C	C	C	C	G	C	G	C	C	G	G	N	C	C
S8_1371254	C/T	8	1371254	+	NA	NA	NA	NA	NA	NA	C	C	C	C	C	C	C	C	N	C	C	C	C	C	C	C	C	C	C	C	C	C	C	C	C	C	C	C	C	C	C	C	C	C	C	C	C	C	C
S8_1371290	A/G	8	1371290	+	NA	NA	NA	NA	NA	NA	A	A	A	G	A	A	G	A	N	A	A	A	A	A	A	A	A	G	G	A	A	A	G	A	A	A	R	G	A	A	A	A	G	A	A	A	A	A	A
S8_1371852	A/G	8	1371852	+	NA	NA	NA	NA	NA	NA	A	A	A	A	A	A	R	A	N	R	A	A	A	A	A	A	A	G	A	A	A	A	A	A	A	A	A	A	A	A	A	A	A	A	A	A	A	A	A
S8_1371855	A/G	8	1371855	+	NA	NA	NA	NA	NA	NA	G	A	A	A	A	A	G	A	N	G	A	G	A	A	A	A	A	G	A	A	A	G	A	A	A	A	A	A	G	G	A	A	R	A	G	A	G	A	A
S8_1371873	T/C	8	1371873	+	NA	NA	NA	NA	NA	NA	T	T	T	T	T	T	T	T	N	T	T	C	T	T	T	T	T	T	T	T	T	C	T	T	T	T	T	T	C	T	T	T	T	T	T	Y	T	T	T
S8_1371879	C/A	8	1371879	+	NA	NA	NA	NA	NA	NA	C	C	C	C	C	C	M	C	N	M	C	C	C	C	C	C	C	A	C	C	C	C	C	C	C	C	C	C	C	C	C	C	C	C	C	C	C	C	C
S8_1371915	C/T	8	1371915	+	NA	NA	NA	NA	NA	NA	C	C	C	C	C	C	Y	C	N	Y	C	C	C	C	C	C	C	T	C	C	C	C	C	C	C	C	C	C	C	C	C	C	C	C	C	C	C	C	C
S8_1374246	C/T	8	1374246	+	NA	NA	NA	NA	NA	NA	C	C	N	C	C	C	C	N	N	C	T	C	N	C	C	C	N	C	C	C	C	T	T	C	C	Y	C	C	T	T	C	C	T	C	T	T	T	C	C
S8_1374296	A/G	8	1374296	+	NA	NA	NA	NA	NA	NA	G	A	N	A	A	G	A	N	N	A	A	A	N	G	G	G	N	A	A	G	A	A	A	A	A	R	A	A	A	A	G	A	A	G	A	A	A	G	G
S8_1448503	C/T	8	1448503	+	NA	NA	NA	NA	NA	NA	C	C	C	C	C	C	C	C	C	C	C	C	C	C	C	C	C	C	C	C	C	C	C	C	C	C	C	C	C	C	C	C	C	C	C	C	C	C	C
S8_1448516	C/T	8	1448516	+	NA	NA	NA	NA	NA	NA	T	C	C	C	C	C	C	Y	T	Y	C	C	C	C	C	C	C	C	T	T	C	C	T	C	C	C	T	T	C	C	C	C	Y	C	C	C	C	C	C
S8_1449275	G/A	8	1449275	+	NA	NA	NA	NA	NA	NA	G	G	G	G	G	G	G	G	G	G	G	G	G	G	G	G	G	G	G	G	G	G	G	G	G	G	G	G	G	G	G	G	G	G	G	G	G	G	G
S8_1449288	G/A	8	1449288	+	NA	NA	NA	NA	NA	NA	G	A	G	G	G	G	G	G	G	G	R	G	G	G	G	G	G	G	G	G	G	G	G	G	G	G	G	G	G	G	G	A	G	G	G	G	G	G	G
S8_1449332	G/A	8	1449332	+	NA	NA	NA	NA	NA	NA	G	G	G	G	G	G	G	G	G	G	G	G	G	G	G	G	G	G	G	G	G	G	A	G	G	G	G	G	G	G	G	G	A	G	G	G	G	G	G
S8_1449773	T/C	8	1449773	+	NA	NA	NA	NA	NA	NA	T	T	T	T	T	T	T	T	T	T	T	T	T	T	T	T	T	T	T	T	T	T	C	T	T	T	T	T	T	T	T	T	C	T	T	T	T	T	T
S8_1450250	G/A	8	1450250	+	NA	NA	NA	NA	NA	NA	G	G	A	G	G	G	G	G	G	G	G	G	R	G	G	G	G	G	G	G	G	G	G	A	A	G	G	G	G	G	G	G	G	G	G	G	G	G	G
S8_1450382	A/G	8	1450382	+	NA	NA	NA	NA	NA	NA	A	G	N	G	A	G	G	A	N	A	R	G	A	G	G	G	G	G	A	A	G	A	A	A	A	G	A	A	A	G	G	G	A	G	G	R	A	G	G
S8_1450648	A/G	8	1450648	+	NA	NA	NA	NA	NA	NA	A	A	N	A	A	A	A	A	N	A	A	A	N	A	A	A	A	A	N	A	A	A	G	A	A	A	A	A	A	A	A	A	N	A	A	A	A	A	A
S8_1450693	G/A	8	1450693	+	NA	NA	NA	NA	NA	NA	G	G	N	A	A	A	A	N	N	A	G	A	N	A	A	A	G	A	N	G	N	G	G	G	G	A	G	N	G	A	A	G	N	A	A	G	G	A	A
S8_1450695	G/T	8	1450695	+	NA	NA	NA	NA	NA	NA	G	T	N	T	T	T	T	N	N	T	G	T	N	T	T	T	G	T	N	G	N	G	G	G	G	T	G	N	G	T	T	G	N	T	T	G	G	T	T
S8_1455083	C/T	8	1455083	+	NA	NA	NA	NA	NA	NA	Y	C	C	C	C	C	C	Y	N	C	C	C	C	C	C	C	C	C	C	C	Y	C	C	C	C	C	C	C	C	C	C	C	C	C	C	C	C	C	C
S8_1455097	G/T	8	1455097	+	NA	NA	NA	NA	NA	NA	T	G	N	G	T	G	G	G	N	K	K	T	G	G	G	G	G	G	G	N	T	T	T	G	G	G	K	G	T	T	G	G	G	G	G	G	G	G	G
S8_1455098	G/A	8	1455098	+	NA	NA	NA	NA	NA	NA	G	A	N	A	G	A	A	R	N	R	R	G	A	A	A	A	A	A	A	N	G	G	G	A	A	A	R	A	G	G	A	A	A	A	A	A	A	A	A
S8_1455134	T/C	8	1455134	+	NA	NA	NA	NA	NA	NA	T	T	N	T	C	T	T	T	N	T	Y	T	T	T	T	T	T	T	T	T	C	C	T	T	T	T	Y	T	C	C	T	T	T	T	T	T	T	T	T
S8_1455391	C/T	8	1455391	+	NA	NA	NA	NA	NA	NA	T	C	C	C	T	C	C	N	N	T	C	C	C	C	C	C	C	C	C	C	C	T	C	C	C	C	C	C	T	C	C	N	T	C	C	C	C	C	C
S8_1455394	T/C	8	1455394	+	NA	NA	NA	NA	NA	NA	T	T	T	T	T	T	T	T	T	T	T	T	T	T	T	T	T	T	T	T	T	T	T	T	T	T	T	T	T	T	T	T	T	T	T	T	T	T	T
S8_1455411	G/A	8	1455411	+	NA	NA	NA	NA	NA	NA	G	G	G	A	G	G	R	G	N	G	G	A	G	G	G	G	G	A	A	R	G	G	G	G	G	G	A	N	G	A	G	G	G	G	A	G	R	G	G
S8_1455517	C/A	8	1455517	+	NA	NA	NA	NA	NA	NA	C	C	C	C	C	C	C	C	C	C	C	C	C	C	C	C	N	C	C	C	M	C	C	C	C	C	C	C	C	C	C	C	C	C	C	C	C	C	C
S8_1455550	C/T	8	1455550	+	NA	NA	NA	NA	NA	NA	C	C	T	C	C	C	C	C	N	C	C	C	C	C	C	C	C	C	C	C	C	C	T	C	C	C	C	C	C	C	C	C	C	C	C	C	C	C	C
S8_1455568	G/T	8	1455568	+	NA	NA	NA	NA	NA	NA	G	G	T	G	G	G	G	G	N	G	G	G	G	G	G	G	G	G	G	G	G	G	T	G	G	G	G	G	G	G	G	G	G	G	G	G	G	G	G
S8_1455657	A/T	8	1455657	+	NA	NA	NA	NA	NA	NA	W	A	A	A	T	T	T	N	T	T	A	A	A	T	T	T	T	T	T	A	W	T	A	A	A	T	T	T	T	T	T	A	A	W	T	W	T	T	T
S8_1455761	C/T	8	1455761	+	NA	NA	NA	NA	NA	NA	Y	C	C	C	C	C	C	C	C	C	C	C	C	C	C	C	C	C	C	C	C	C	C	C	C	C	C	C	C	C	C	C	C	C	C	C	C	C	C
S8_1455829	G/A	8	1455829	+	NA	NA	NA	NA	NA	NA	R	G	G	G	G	G	G	G	G	G	G	G	G	G	G	G	G	G	G	G	G	G	G	G	G	G	G	G	G	G	G	G	G	G	G	G	G	G	G
S8_1455871	G/T	8	1455871	+	NA	NA	NA	NA	NA	NA	G	G	G	G	G	G	G	G	G	G	G	G	G	G	G	G	G	G	G	G	G	G	G	G	G	G	G	G	G	G	G	G	G	G	G	G	G	G	G
S8_1455878	G/A	8	1455878	+	NA	NA	NA	NA	NA	NA	R	G	G	G	A	A	A	G	A	A	G	G	G	A	A	A	A	A	A	G	G	A	G	G	G	A	A	A	A	A	A	G	R	A	G	G	A	A	A
S8_1516032	A/T	8	1516032	+	NA	NA	NA	NA	NA	NA	A	A	A	A	A	A	A	A	N	W	A	N	A	A	A	A	A	A	A	T	A	A	T	A	A	A	T	A	A	N	A	A	A	A	A	A	A	A	A
S8_1516948	C/T	8	1516948	+	NA	NA	NA	NA	NA	NA	C	C	C	C	T	T	C	C	N	C	C	C	C	T	T	T	T	C	T	C	C	C	C	C	C	T	Y	T	C	T	T	C	C	T	C	C	C	T	T
S8_1516954	G/T	8	1516954	+	NA	NA	NA	NA	NA	NA	G	G	G	G	N	T	G	G	N	G	G	G	G	T	T	T	T	G	T	G	G	G	G	G	G	T	K	T	G	T	T	G	G	T	G	G	G	T	T
S8_1518910	G/C	8	1518910	+	NA	NA	NA	NA	NA	NA	G	G	G	G	G	G	S	G	G	G	G	G	G	G	G	G	G	C	G	G	G	G	G	G	G	G	G	G	G	G	G	G	G	G	G	G	G	G	G
S8_1518914	C/G	8	1518914	+	NA	NA	NA	NA	NA	NA	C	C	C	C	C	C	S	C	C	C	C	C	C	C	C	C	C	G	C	C	C	C	C	C	C	C	C	C	C	C	C	C	C	C	C	C	C	C	C
S8_1519236	C/G	8	1519236	+	NA	NA	NA	NA	NA	NA	G	C	C	C	C	C	C	C	C	C	C	C	C	C	C	C	C	C	C	C	C	C	C	C	C	C	C	C	C	C	C	C	C	C	C	C	C	C	C
S8_1519277	A/G	8	1519277	+	NA	NA	NA	NA	NA	NA	A	G	N	N	N	R	A	N	N	N	N	A	A	N	G	N	A	A	A	A	A	G	A	N	N	G	A	A	G	N	N	G	N	A	A	N	A	N	A
S8_1519289	G/T	8	1519289	+	NA	NA	NA	NA	NA	NA	G	G	G	G	G	G	G	G	G	G	G	G	G	G	G	G	G	G	G	G	G	G	G	G	G	G	G	G	G	G	G	G	G	G	G	G	G	G	G
S8_1519290	T/G	8	1519290	+	NA	NA	NA	NA	NA	NA	T	T	T	T	T	T	T	T	T	T	T	N	K	T	T	T	T	T	T	T	T	T	T	T	T	T	T	T	T	T	T	T	T	T	T	T	T	T	T
S8_1519302	T/A	8	1519302	+	NA	NA	NA	NA	NA	NA	T	T	T	T	T	T	T	T	T	T	T	T	T	T	T	T	T	T	T	T	T	T	T	T	T	T	T	T	T	T	T	T	T	T	T	T	T	T	T
S8_1519311	T/C	8	1519311	+	NA	NA	NA	NA	NA	NA	T	T	T	T	T	T	T	T	T	T	T	T	T	T	T	T	T	T	T	T	T	T	T	T	T	T	T	T	T	T	T	T	T	T	T	T	T	T	T
S8_1519313	C/T	8	1519313	+	NA	NA	NA	NA	NA	NA	C	C	C	C	C	C	C	C	C	C	C	C	C	C	C	C	C	C	C	C	C	C	C	C	C	C	C	C	C	C	C	C	C	C	C	C	C	C	C
S8_1519343	C/T	8	1519343	+	NA	NA	NA	NA	NA	NA	C	C	C	C	C	C	C	C	C	C	C	C	C	C	C	C	C	C	C	C	C	C	C	C	C	C	C	C	C	C	C	C	C	C	C	C	C	C	C
S8_1519396	C/G	8	1519396	+	NA	NA	NA	NA	NA	NA	C	C	C	C	C	C	C	C	N	C	C	C	C	C	C	C	C	C	C	G	C	C	C	C	C	C	C	C	C	C	C	C	C	C	C	C	C	C	C
S8_1519406	G/A	8	1519406	+	NA	NA	NA	NA	NA	NA	G	G	G	G	G	G	G	G	N	G	G	G	G	G	G	G	G	G	G	G	G	G	G	G	G	G	G	G	G	G	G	G	G	G	G	G	G	G	G
S8_1519423	C/T	8	1519423	+	NA	NA	NA	NA	NA	NA	C	C	C	C	C	C	C	C	N	C	C	C	C	C	C	C	C	C	C	T	C	C	C	C	C	C	C	C	C	C	C	C	C	C	C	C	C	C	C
S8_1519424	C/G	8	1519424	+	NA	NA	NA	NA	NA	NA	C	C	C	C	S	C	C	C	N	C	C	C	G	C	C	C	N	C	C	G	S	C	N	C	C	C	C	C	C	C	C	C	C	C	C	C	C	C	C
S8_1519743	C/A	8	1519743	+	NA	NA	NA	NA	NA	NA	N	C	C	C	C	C	C	C	N	C	C	C	C	C	C	C	A	C	C	C	C	C	C	C	C	C	C	C	C	C	C	C	N	C	C	C	C	C	C
S8_1519759	A/G	8	1519759	+	NA	NA	NA	NA	NA	NA	N	A	N	G	N	A	G	N	N	G	A	G	G	A	A	A	A	G	G	G	A	A	G	A	A	A	A	A	A	A	A	A	N	A	A	A	A	A	A
S8_1520001	A/T	8	1520001	+	NA	NA	NA	NA	NA	NA	A	A	A	A	A	A	A	A	A	A	A	A	A	A	A	A	A	A	A	A	A	A	A	A	A	A	A	A	A	A	A	A	A	A	A	A	A	A	A
S8_1520003	A/T	8	1520003	+	NA	NA	NA	NA	NA	NA	A	A	A	A	A	A	A	A	A	A	A	A	A	A	A	A	A	A	A	A	A	A	A	A	A	A	A	A	A	A	A	A	A	A	A	A	A	A	A
S8_1520027	C/G	8	1520027	+	NA	NA	NA	NA	NA	NA	C	C	C	C	C	C	C	C	C	C	C	C	C	C	C	C	C	C	C	C	C	C	C	C	C	C	C	C	C	C	C	C	C	C	C	C	C	C	C
S8_1520028	T/G	8	1520028	+	NA	NA	NA	NA	NA	NA	T	G	G	G	T	T	T	G	T	T	G	T	G	T	T	T	T	T	T	G	T	G	G	T	G	T	T	T	G	T	T	G	G	T	G	G	T	T	T
S8_1520031	G/C	8	1520031	+	NA	NA	NA	NA	NA	NA	G	C	C	C	G	G	G	C	G	G	C	G	C	G	G	G	G	G	G	C	G	C	C	G	C	G	G	G	C	G	G	C	C	G	C	C	G	G	G
S8_1520130	C/A	8	1520130	+	NA	NA	NA	NA	NA	NA	C	C	C	C	C	C	C	C	N	C	C	C	C	C	C	C	C	C	C	C	C	C	C	C	C	C	C	C	C	C	C	C	C	C	C	C	C	C	C
S8_1520231	G/C	8	1520231	+	NA	NA	NA	NA	NA	NA	G	G	C	G	G	G	G	G	G	G	G	G	G	G	G	G	G	G	G	G	C	G	G	G	G	G	G	G	G	G	G	G	G	G	G	G	G	G	G
S8_1520363	G/A	8	1520363	+	NA	NA	NA	NA	NA	NA	A	G	G	N	G	G	G	G	N	G	G	A	G	G	G	G	N	G	G	G	G	G	G	G	G	G	G	G	G	N	G	G	G	G	G	G	G	G	G
S8_1520366	G/A	8	1520366	+	NA	NA	NA	NA	NA	NA	A	G	G	N	G	G	G	G	N	G	G	N	N	G	G	G	N	A	R	G	G	G	G	G	G	G	G	G	G	N	G	G	G	G	G	G	G	G	G
S8_1520376	A/G	8	1520376	+	NA	NA	NA	NA	NA	NA	A	A	A	N	A	A	A	A	N	A	A	N	A	A	A	A	N	A	A	A	A	A	A	A	A	A	A	A	A	N	A	A	A	A	A	A	A	A	A
S8_1520414	C/T	8	1520414	+	NA	NA	NA	NA	NA	NA	C	T	C	C	C	C	C	C	C	C	T	C	C	C	C	C	C	C	T	T	C	T	C	C	C	C	T	T	T	C	C	T	T	C	C	T	C	C	C
S8_1520415	T/G	8	1520415	+	NA	NA	NA	NA	NA	NA	T	G	T	T	T	T	T	T	T	T	G	T	T	T	T	T	T	T	G	G	T	G	T	T	T	T	G	G	G	T	T	G	G	T	T	G	T	T	T
S8_1520416	G/C	8	1520416	+	NA	NA	NA	NA	NA	NA	G	C	G	G	G	G	G	G	G	G	C	G	G	G	G	G	G	G	C	C	G	C	G	G	G	G	C	C	C	G	G	C	C	G	G	C	G	G	G
S8_1520448	G/A	8	1520448	+	NA	NA	NA	NA	NA	NA	G	G	G	A	G	G	R	G	G	R	G	G	A	G	G	G	G	A	G	G	G	G	G	G	G	G	G	G	G	A	G	G	G	G	A	G	R	G	G
S8_1520470	C/T	8	1520470	+	NA	NA	NA	NA	NA	NA	C	C	C	C	C	C	C	C	C	C	C	C	C	C	C	C	C	C	C	C	C	C	T	T	C	C	C	C	C	C	C	C	C	C	C	C	C	C	C
S8_1520516	G/A	8	1520516	+	NA	NA	NA	NA	NA	NA	G	G	G	G	G	G	G	G	N	G	G	G	G	G	G	G	G	G	G	G	G	G	A	R	G	G	G	G	G	G	G	G	G	G	G	G	G	G	G
S8_1520518	C/T	8	1520518	+	NA	NA	NA	NA	NA	NA	C	C	C	C	N	C	C	C	N	C	C	C	C	C	C	C	C	C	C	C	N	C	C	C	Y	C	C	C	C	C	C	C	C	C	C	C	C	C	C
S8_1520521	G/C	8	1520521	+	NA	NA	NA	NA	NA	NA	C	C	C	G	G	C	G	N	N	G	C	G	G	C	C	C	C	G	C	C	N	C	G	S	G	C	C	C	C	G	C	C	C	C	G	C	G	C	C
S8_1520532	C/A	8	1520532	+	NA	NA	NA	NA	NA	NA	C	C	C	C	C	C	C	C	N	C	C	C	C	C	C	C	C	C	C	C	C	C	A	M	C	C	C	C	C	C	C	C	C	C	C	C	C	C	C
S8_1520712	T/C	8	1520712	+	NA	NA	NA	NA	NA	NA	T	T	T	T	T	T	T	T	N	T	T	T	T	T	T	T	T	T	T	T	T	T	T	T	T	T	T	T	T	T	T	T	T	T	T	T	T	T	T
S8_1520742	A/G	8	1520742	+	NA	NA	NA	NA	NA	NA	A	A	A	A	A	A	R	A	N	A	A	A	N	A	A	A	N	R	A	A	A	A	A	A	A	A	R	A	A	A	A	A	A	A	A	A	A	A	A
S8_1520826	G/T	8	1520826	+	NA	NA	NA	NA	NA	NA	G	G	G	G	G	G	G	G	G	G	G	G	G	G	G	G	G	G	N	G	G	G	K	G	G	G	G	G	G	G	G	G	G	G	G	G	G	G	G
S8_1522161	G/A	8	1522161	+	NA	NA	NA	NA	NA	NA	R	G	G	N	G	G	G	G	G	N	G	G	G	G	G	G	G	G	G	N	A	G	G	G	A	G	G	G	G	G	G	G	G	G	G	G	G	G	G
S8_1522383	C/T	8	1522383	+	NA	NA	NA	NA	NA	NA	C	C	C	C	C	T	C	N	N	T	C	N	N	T	T	T	T	C	C	C	C	C	C	C	C	T	C	C	C	C	T	C	T	T	T	C	C	T	T
S8_1522422	C/T	8	1522422	+	NA	NA	NA	NA	NA	NA	C	C	C	N	C	C	C	C	C	C	C	N	C	C	C	C	C	C	C	C	C	C	C	C	C	C	C	C	C	C	C	C	C	C	C	C	C	C	C
S8_1522432	C/G	8	1522432	+	NA	NA	NA	NA	NA	NA	C	C	C	N	C	C	C	C	C	C	C	N	C	C	C	C	C	C	C	C	C	C	C	C	C	C	C	C	C	C	C	C	C	C	C	C	C	C	C
S8_1522970	C/G	8	1522970	+	NA	NA	NA	NA	NA	NA	C	C	C	C	C	C	C	C	N	C	C	C	C	C	C	C	C	C	C	C	C	C	C	C	C	C	C	C	C	C	C	C	C	C	C	C	C	C	C
S8_1523000	G/C	8	1523000	+	NA	NA	NA	NA	NA	NA	C	G	C	G	G	G	G	N	G	G	G	G	G	G	G	G	G	G	G	C	G	G	G	G	G	G	G	G	G	G	G	G	G	G	G	G	G	G	G
S8_1523129	C/T	8	1523129	+	NA	NA	NA	NA	NA	NA	C	C	C	C	C	C	C	C	C	C	C	C	C	C	C	C	C	C	C	C	C	C	C	C	C	C	C	C	C	C	C	C	C	C	C	C	C	C	C
S8_1523132	C/T	8	1523132	+	NA	NA	NA	NA	NA	NA	C	C	C	C	C	C	C	C	C	C	C	C	C	C	C	C	C	C	C	C	C	C	C	C	C	C	C	C	C	C	C	C	C	C	C	C	C	C	C
S8_1523135	G/T	8	1523135	+	NA	NA	NA	NA	NA	NA	G	G	G	T	G	G	G	G	G	G	G	G	G	G	G	G	G	G	G	G	G	G	T	G	G	G	G	G	G	G	G	G	G	G	G	G	G	G	G
S8_1523140	A/C	8	1523140	+	NA	NA	NA	NA	NA	NA	A	A	A	A	C	C	C	A	A	C	A	A	A	C	C	C	C	C	A	A	C	A	A	C	A	C	C	A	A	C	C	A	C	C	C	A	A	C	C
S8_1523149	A/G	8	1523149	+	NA	NA	NA	NA	NA	NA	A	A	A	A	G	G	G	A	A	G	A	A	A	G	G	G	G	G	A	A	G	A	A	G	A	G	G	A	A	G	G	A	G	G	G	A	A	G	G
S8_1523752	C/A	8	1523752	+	NA	NA	NA	NA	NA	NA	C	C	C	C	C	A	A	C	C	N	C	C	C	A	A	A	A	A	C	C	M	C	C	A	C	A	A	C	C	C	A	C	C	A	A	C	A	A	A
S8_1523894	T/C	8	1523894	+	NA	NA	NA	NA	NA	NA	C	C	C	T	C	T	T	T	N	T	C	C	C	T	T	T	T	T	T	C	T	C	T	T	C	T	T	C	C	C	T	C	Y	T	T	T	C	T	T
S8_1523906	T/C	8	1523906	+	NA	NA	NA	NA	NA	NA	T	T	T	C	T	T	T	C	N	T	T	T	T	T	T	T	T	T	C	T	T	T	C	T	T	T	T	T	T	T	T	T	T	T	T	T	T	T	T
S8_1523915	G/A	8	1523915	+	NA	NA	NA	NA	NA	NA	A	A	A	G	A	G	G	G	R	G	A	A	A	G	G	G	G	G	A	A	G	A	G	G	A	G	G	A	A	A	G	A	R	G	G	R	A	G	G
S8_1523916	A/C	8	1523916	+	NA	NA	NA	NA	NA	NA	C	C	C	A	C	A	A	A	M	A	C	C	C	A	A	A	A	A	C	C	A	C	A	A	C	A	A	C	C	C	A	C	M	A	A	M	C	A	A
S8_1523939	G/A	8	1523939	+	NA	NA	NA	NA	NA	NA	G	G	G	G	G	G	G	G	G	G	G	G	G	G	G	G	G	G	G	G	G	G	G	G	G	G	G	G	G	A	G	G	G	G	G	G	G	G	G
S8_1523947	G/A	8	1523947	+	NA	NA	NA	NA	NA	NA	G	G	G	G	G	G	G	G	G	G	G	G	G	G	G	G	G	G	G	G	G	G	G	G	G	G	G	G	G	G	G	G	G	G	G	G	G	G	G
S8_1523984	C/A	8	1523984	+	NA	NA	NA	NA	NA	NA	C	C	C	C	C	C	C	A	A	C	C	C	C	C	C	C	C	C	C	C	C	C	C	C	C	C	C	C	C	C	C	C	C	C	C	C	C	C	C
S8_1523989	G/A	8	1523989	+	NA	NA	NA	NA	NA	NA	G	G	G	A	G	G	G	G	G	G	G	G	G	G	G	G	G	G	G	G	G	G	A	G	G	G	G	G	G	G	G	G	G	G	G	G	G	G	G
S8_1524969	C/T	8	1524969	+	NA	NA	NA	NA	NA	NA	C	C	C	C	C	C	C	C	C	C	C	C	C	C	C	C	C	C	C	C	C	C	C	C	C	C	C	C	C	C	C	C	C	C	C	C	C	C	C
S8_1524972	A/G	8	1524972	+	NA	NA	NA	NA	NA	NA	A	A	A	G	A	A	A	R	G	A	A	A	A	A	A	A	A	A	A	A	A	A	G	A	A	A	A	A	A	A	A	A	A	A	A	A	A	A	A
S8_1524993	G/T	8	1524993	+	NA	NA	NA	NA	NA	NA	G	G	G	T	G	G	G	K	T	G	G	G	G	G	G	G	G	G	G	G	G	G	T	G	G	G	G	G	G	G	G	G	G	G	G	G	G	G	G
S8_1526445	G/A	8	1526445	+	NA	NA	NA	NA	NA	NA	G	G	G	G	G	G	G	G	G	G	G	G	N	G	G	G	G	G	G	G	G	G	G	G	G	G	G	G	G	G	G	G	G	G	G	G	G	G	G
S8_1526573	G/A	8	1526573	+	NA	NA	NA	NA	NA	NA	G	G	G	G	G	G	G	G	N	G	G	G	G	G	G	G	G	G	G	G	G	G	G	G	G	G	G	G	G	A	G	G	G	G	G	G	G	G	G
S8_1527261	C/A	8	1527261	+	NA	NA	NA	NA	NA	NA	M	C	C	C	C	C	C	C	C	C	C	A	C	C	C	C	C	C	C	C	C	C	C	C	A	C	C	C	C	C	C	C	C	C	C	C	C	C	C
S8_1527386	A/G	8	1527386	+	NA	NA	NA	NA	NA	NA	G	A	G	A	A	A	A	R	G	A	A	G	A	A	A	A	A	A	R	G	A	A	A	A	G	A	A	A	A	A	A	A	A	A	A	A	A	A	A
S8_1579046	G/C	8	1579046	+	NA	NA	NA	NA	NA	NA	G	G	G	G	G	G	G	G	N	G	G	G	G	G	G	G	N	G	N	G	C	G	G	G	G	G	G	G	G	G	G	G	N	G	G	G	G	G	G
S8_1617470	G/A	8	1617470	+	NA	NA	NA	NA	NA	NA	G	G	G	N	G	G	G	G	N	G	G	N	G	G	G	G	G	G	G	G	G	G	G	G	G	G	G	G	G	G	G	G	G	G	N	G	G	G	G
S8_1640306	C/G	8	1640306	+	NA	NA	NA	NA	NA	NA	C	C	C	C	C	C	C	C	C	C	C	C	C	C	C	C	C	C	C	C	C	C	C	C	C	C	C	C	C	C	C	C	C	C	C	C	C	C	C
S8_1640307	A/C	8	1640307	+	NA	NA	NA	NA	NA	NA	A	A	A	A	A	A	A	A	A	A	A	A	A	A	A	A	A	A	A	A	A	A	A	A	A	A	A	A	A	A	A	A	A	A	A	A	A	A	A
S8_1640309	A/C	8	1640309	+	NA	NA	NA	NA	NA	NA	A	A	A	A	A	A	A	A	A	A	A	A	A	A	A	A	A	A	A	A	A	A	A	A	A	A	A	A	A	A	A	A	A	A	A	A	A	A	A
S8_1640340	A/G	8	1640340	+	NA	NA	NA	NA	NA	NA	G	A	A	A	A	A	A	A	A	A	A	G	A	A	A	A	A	A	A	G	A	A	A	A	G	A	A	A	A	A	A	A	A	A	A	A	A	A	A
S8_1640345	G/A	8	1640345	+	NA	NA	NA	NA	NA	NA	A	G	G	G	G	G	G	G	G	G	G	A	G	G	G	G	G	G	G	A	G	G	G	G	A	G	G	G	G	G	G	G	G	G	G	G	G	G	G
S8_1640495	A/C	8	1640495	+	NA	NA	NA	NA	NA	NA	M	C	N	A	N	A	A	N	N	A	C	A	C	A	A	A	A	A	C	A	A	C	A	A	A	A	A	N	C	C	A	C	N	A	A	N	C	A	A
S8_1640555	G/A	8	1640555	+	NA	NA	NA	NA	NA	NA	R	A	A	G	A	G	G	G	G	G	A	G	A	G	G	G	G	G	A	G	G	A	G	G	G	G	G	A	A	A	G	A	G	G	G	G	A	G	G
S8_1640629	A/T	8	1640629	+	NA	NA	NA	NA	NA	NA	A	A	A	T	A	T	T	A	A	T	A	A	A	T	T	T	T	T	W	A	T	A	T	T	A	T	T	A	A	A	T	A	T	T	T	W	A	T	T
S8_1640711	G/A	8	1640711	+	NA	NA	NA	NA	NA	NA	G	G	A	G	G	G	G	G	G	G	G	G	A	G	G	G	G	G	R	G	G	G	G	G	G	G	G	G	G	A	G	G	G	G	G	G	G	G	G
S8_1641954	A/C	8	1641954	+	NA	NA	NA	NA	NA	NA	A	A	A	A	A	A	A	A	M	A	A	A	A	A	A	A	A	A	A	A	A	A	A	A	A	A	A	A	A	M	A	A	A	A	A	A	A	A	A
S8_1645192	A/G	8	1645192	+	NA	NA	NA	NA	NA	NA	A	A	A	A	A	A	A	R	N	A	A	A	A	A	A	A	A	A	A	A	A	A	A	A	A	A	A	A	A	A	A	A	A	A	A	A	A	A	A
S8_1648708	G/A	8	1648708	+	NA	NA	NA	NA	NA	NA	G	G	G	G	G	G	G	N	N	G	G	G	G	G	G	G	G	G	G	G	G	G	G	G	G	G	G	G	G	G	G	G	G	G	G	G	G	G	G
S8_1648717	G/A	8	1648717	+	NA	NA	NA	NA	NA	NA	G	G	G	G	G	G	G	G	N	G	G	G	G	G	G	G	G	G	G	G	G	G	G	G	G	G	G	G	G	A	G	G	G	G	G	G	G	G	G
S8_1648732	G/A	8	1648732	+	NA	NA	NA	NA	NA	NA	G	G	G	G	G	G	G	G	N	G	G	G	G	G	G	G	G	G	G	G	G	G	G	G	G	G	G	G	G	G	G	G	G	G	G	G	G	G	G
S8_1648736	G/A	8	1648736	+	NA	NA	NA	NA	NA	NA	G	G	G	G	G	G	G	G	N	G	G	G	G	G	G	G	G	G	G	G	G	G	G	G	G	G	G	G	G	G	G	G	G	G	G	G	G	G	G
S8_1649023	G/A	8	1649023	+	NA	NA	NA	NA	NA	NA	G	G	G	G	G	G	G	N	N	G	G	G	G	G	G	G	G	G	G	G	G	G	G	G	G	G	G	G	G	G	G	G	G	G	G	G	G	G	G
S8_1650346	C/T	8	1650346	+	NA	NA	NA	NA	NA	NA	Y	C	C	C	C	C	C	C	C	C	C	T	T	C	C	C	C	C	C	Y	C	C	C	C	T	C	C	C	C	C	C	C	C	C	C	C	C	C	C
S8_1650405	G/A	8	1650405	+	NA	NA	NA	NA	NA	NA	G	G	G	G	G	G	G	G	A	G	G	G	G	G	G	G	G	G	G	G	G	G	G	G	G	G	G	G	G	G	G	G	G	G	G	G	G	G	G
S8_1650581	A/T	8	1650581	+	NA	NA	NA	NA	NA	NA	A	A	A	T	A	T	W	A	N	N	A	A	A	T	T	T	T	T	A	A	W	A	T	N	A	T	A	A	A	T	T	A	A	T	T	W	A	T	T
S8_1741802	G/T	8	1741802	+	NA	NA	NA	NA	NA	NA	G	G	G	G	G	G	G	G	G	G	G	G	G	G	G	G	N	G	G	G	G	G	G	G	G	G	G	G	G	G	G	G	G	G	N	G	G	G	G
S8_1741867	A/T	8	1741867	+	NA	NA	NA	NA	NA	NA	A	A	A	W	A	A	A	W	T	A	A	A	A	A	A	A	N	A	A	A	A	A	A	A	A	A	A	A	A	A	A	A	A	A	A	A	A	A	A
S8_1744003	G/A	8	1744003	+	NA	NA	NA	NA	NA	NA	R	G	G	G	G	G	G	G	G	G	G	G	G	G	G	G	N	G	G	A	G	G	G	G	G	G	G	G	G	G	G	G	G	G	N	G	G	G	G
S8_1748992	T/C	8	1748992	+	NA	NA	NA	NA	NA	NA	C	T	T	T	T	C	T	T	N	T	T	T	N	C	C	C	C	T	T	C	T	T	C	T	T	Y	T	T	T	T	Y	T	N	C	T	T	T	C	C
S8_1749211	A/C	8	1749211	+	NA	NA	NA	NA	NA	NA	A	A	A	N	A	C	A	M	A	N	A	A	A	C	C	C	C	A	A	C	M	A	A	A	A	C	A	A	A	A	C	A	A	C	A	A	A	C	C
S8_1749212	A/C	8	1749212	+	NA	NA	NA	NA	NA	NA	A	A	A	N	A	C	A	C	N	N	A	A	A	C	C	C	C	A	A	C	A	A	A	A	A	C	A	A	A	A	C	A	A	C	A	A	A	C	C
S8_1749312	G/A	8	1749312	+	NA	NA	NA	NA	NA	NA	N	G	G	G	G	G	G	G	G	G	G	G	G	G	G	G	G	G	G	G	G	G	G	G	G	G	G	G	G	N	G	G	N	G	N	G	G	G	G
S8_1823850	G/T	8	1823850	+	NA	NA	NA	NA	NA	NA	G	G	T	G	G	G	T	G	G	T	G	T	T	G	G	G	T	T	G	G	T	G	T	T	T	G	G	G	G	T	G	G	T	G	T	T	T	G	G
S8_1831104	C/A	8	1831104	+	NA	NA	NA	NA	NA	NA	C	C	C	C	C	C	C	M	N	C	C	C	C	C	C	C	C	C	C	C	A	A	C	C	C	C	C	C	A	C	C	C	C	C	C	C	C	C	C
S8_1831138	C/A	8	1831138	+	NA	NA	NA	NA	NA	NA	C	C	C	C	C	C	C	C	A	C	C	C	C	C	C	C	C	C	C	C	C	C	C	C	C	C	C	C	C	A	C	C	C	C	C	C	C	C	C
S8_1831149	T/G	8	1831149	+	NA	NA	NA	NA	NA	NA	T	T	T	T	T	T	T	K	T	G	T	T	T	T	T	T	T	T	T	T	T	T	T	T	T	T	T	T	K	T	T	T	G	T	G	T	T	T	T
S8_1831165	C/A	8	1831165	+	NA	NA	NA	NA	NA	NA	C	C	C	C	C	C	C	C	C	C	C	C	C	C	C	C	C	C	C	C	C	C	C	C	C	C	C	C	C	C	C	C	C	C	C	C	C	C	C
S8_1831170	G/C	8	1831170	+	NA	NA	NA	NA	NA	NA	S	G	G	C	G	G	G	C	C	C	G	G	G	G	G	G	G	G	G	G	C	C	G	C	G	G	G	G	C	C	G	G	C	G	C	C	G	G	G
S8_1831181	C/T	8	1831181	+	NA	NA	NA	NA	NA	NA	C	C	C	C	C	C	C	C	T	C	C	C	C	C	C	C	C	C	C	C	C	C	C	C	C	C	C	C	C	T	C	C	C	C	C	C	C	C	C
S8_1831217	C/T	8	1831217	+	NA	NA	NA	NA	NA	NA	C	C	C	C	C	C	C	C	C	C	C	C	C	C	C	C	C	C	C	C	C	C	C	C	C	C	C	C	C	C	C	C	C	C	C	C	C	C	C
S8_1831229	C/T	8	1831229	+	NA	NA	NA	NA	NA	NA	C	C	C	Y	C	C	C	C	T	C	C	C	C	C	C	C	C	C	C	C	C	C	C	C	C	C	C	C	C	T	C	C	C	C	C	Y	C	C	C
S8_1831278	C/T	8	1831278	+	NA	NA	NA	NA	NA	NA	C	C	C	T	C	C	C	T	C	T	Y	C	C	C	C	C	C	C	C	C	T	T	C	T	C	C	C	C	T	C	C	C	T	C	T	T	N	C	C
S8_1831324	G/A	8	1831324	+	NA	NA	NA	NA	NA	NA	G	G	G	G	G	G	G	A	G	A	G	G	G	G	G	G	G	G	G	G	G	G	G	G	G	G	G	G	G	G	G	G	R	G	A	G	G	G	G
S8_1831325	T/C	8	1831325	+	NA	NA	NA	NA	NA	NA	T	T	T	C	T	T	T	C	C	C	Y	T	T	T	T	T	T	T	T	T	C	C	T	C	T	T	T	T	C	C	T	T	C	T	C	C	C	T	T
S8_1831348	C/T	8	1831348	+	NA	NA	NA	NA	NA	NA	C	C	C	C	C	C	C	C	C	C	C	C	C	C	C	C	C	C	C	C	C	C	C	C	C	C	C	C	C	C	C	C	C	C	C	C	C	C	C
S8_1831361	C/A	8	1831361	+	NA	NA	NA	NA	NA	NA	C	C	C	C	C	C	C	C	C	C	C	C	C	C	C	C	C	C	C	C	A	A	C	A	C	C	C	C	A	C	C	C	C	C	C	C	C	C	C
S8_1831375	A/T	8	1831375	+	NA	NA	NA	NA	NA	NA	A	A	A	T	A	A	A	A	A	A	A	A	A	A	A	A	A	A	A	A	T	T	A	T	A	A	A	A	T	A	A	A	A	A	A	T	A	A	A
S8_1831394	G/T	8	1831394	+	NA	NA	NA	NA	NA	NA	G	G	G	G	G	G	G	G	T	G	G	G	G	G	G	G	G	G	G	G	G	G	G	G	G	G	G	G	G	T	G	G	G	G	G	G	G	G	G
S8_1831395	C/G	8	1831395	+	NA	NA	NA	NA	NA	NA	C	C	C	C	C	C	C	C	G	C	C	C	C	C	C	C	C	C	C	C	C	C	C	C	C	C	C	C	C	G	C	C	C	C	C	C	C	C	C
S8_1831396	T/G	8	1831396	+	NA	NA	NA	NA	NA	NA	T	T	T	T	T	T	T	T	G	T	T	T	T	T	T	T	T	T	T	T	T	T	T	T	T	T	T	T	T	G	T	T	T	T	T	T	T	T	T
S8_1831397	G/T	8	1831397	+	NA	NA	NA	NA	NA	NA	G	G	G	G	G	G	G	G	T	G	G	G	G	G	G	G	G	G	G	G	G	G	G	G	G	G	G	G	G	T	G	G	G	G	G	G	G	G	G
S8_1831398	G/C	8	1831398	+	NA	NA	NA	NA	NA	NA	G	G	G	G	G	G	G	G	C	G	G	G	G	G	G	G	G	G	G	G	G	G	G	G	G	G	G	G	G	C	G	G	G	G	G	G	G	G	G
S8_1831399	T/C	8	1831399	+	NA	NA	NA	NA	NA	NA	T	T	T	T	T	T	T	T	C	T	T	T	T	T	T	T	T	T	T	T	T	T	T	T	T	T	T	T	T	C	T	T	T	T	T	T	T	T	T
S8_1831400	C/A	8	1831400	+	NA	NA	NA	NA	NA	NA	C	C	C	C	C	C	C	C	A	C	C	C	C	C	C	C	C	C	C	C	C	C	C	C	C	C	C	C	C	A	C	C	C	C	C	C	C	C	C
S8_1831401	C/G	8	1831401	+	NA	NA	NA	NA	NA	NA	C	C	C	C	C	C	C	C	G	C	C	C	C	C	C	C	C	C	C	C	C	C	C	C	C	C	C	C	C	G	C	C	C	C	C	C	C	C	C
S8_1831402	A/C	8	1831402	+	NA	NA	NA	NA	NA	NA	A	A	A	A	A	A	A	A	C	A	A	A	A	A	A	A	A	A	A	A	A	A	A	A	A	A	A	A	A	C	A	A	A	A	A	A	A	A	A
S8_1831416	C/A	8	1831416	+	NA	NA	NA	NA	NA	NA	C	C	C	C	C	C	C	M	C	A	C	C	C	C	C	C	C	C	C	C	C	C	C	C	C	C	C	C	C	C	C	C	A	C	A	C	C	C	C
S8_1831420	G/A	8	1831420	+	NA	NA	NA	NA	NA	NA	G	G	G	G	G	G	G	G	G	G	G	G	G	G	G	G	G	G	G	G	G	G	G	G	G	G	G	G	G	G	G	G	G	G	G	G	G	G	G
S8_1831654	C/G	8	1831654	+	NA	NA	NA	NA	NA	NA	N	C	C	G	C	C	C	C	N	N	C	C	C	C	C	C	C	C	C	C	C	C	C	N	C	C	C	C	C	G	C	C	C	C	C	S	C	C	C
S8_1831688	G/A	8	1831688	+	NA	NA	NA	NA	NA	NA	N	G	G	A	G	G	G	G	N	N	G	G	G	G	G	G	G	G	G	G	G	G	G	N	G	G	G	G	G	A	G	G	G	G	G	R	G	G	G
S8_1831889	A/C	8	1831889	+	NA	NA	NA	NA	NA	NA	A	A	A	C	A	A	A	A	N	A	A	A	A	A	A	A	A	A	A	A	A	A	A	A	M	A	A	A	A	N	A	A	A	A	A	A	A	A	A
S8_1831909	C/T	8	1831909	+	NA	NA	NA	NA	NA	NA	C	C	C	T	C	C	C	C	N	C	C	C	C	C	C	C	C	C	C	C	C	C	C	C	C	C	C	C	C	N	C	C	C	C	C	C	C	C	C
S8_1831910	C/A	8	1831910	+	NA	NA	NA	NA	NA	NA	C	C	C	C	C	C	C	N	N	N	C	C	C	C	C	C	C	C	C	C	C	C	C	C	C	C	C	C	C	N	C	C	C	C	A	C	C	C	C
S8_1831927	T/C	8	1831927	+	NA	NA	NA	NA	NA	NA	T	T	T	T	T	T	T	T	N	T	T	T	T	T	T	T	T	T	T	T	T	T	C	T	T	T	T	T	T	N	T	T	T	T	T	T	T	T	T
S8_1831996	C/T	8	1831996	+	NA	NA	NA	NA	NA	NA	C	C	C	T	C	C	C	T	C	T	C	C	C	C	C	C	C	C	Y	T	T	T	C	T	C	C	C	T	T	C	C	C	T	C	T	T	C	C	C
S8_1832008	C/T	8	1832008	+	NA	NA	NA	NA	NA	NA	C	C	C	C	C	C	C	C	C	C	C	C	C	C	C	C	C	C	Y	Y	C	C	C	C	C	C	C	N	C	C	C	C	C	C	C	C	C	C	C
S8_1832009	G/A	8	1832009	+	NA	NA	NA	NA	NA	NA	G	G	G	G	G	G	G	G	G	G	G	G	G	G	G	G	G	G	R	R	G	G	G	G	G	G	G	N	G	G	G	G	G	G	G	G	G	G	G
S8_1832022	T/C	8	1832022	+	NA	NA	NA	NA	NA	NA	T	T	T	T	T	T	T	T	T	T	T	T	T	T	T	T	T	T	Y	Y	T	T	T	T	T	T	T	N	T	T	T	T	T	T	T	T	T	T	T
S8_1832058	C/T	8	1832058	+	NA	NA	NA	NA	NA	NA	C	C	C	C	C	C	C	C	C	C	C	C	C	C	C	C	C	C	C	C	C	C	C	C	C	C	C	C	C	C	C	C	C	C	C	C	C	C	C
S8_1832083	G/A	8	1832083	+	NA	NA	NA	NA	NA	NA	G	G	G	G	G	G	G	G	N	G	G	G	G	G	G	G	G	G	G	G	G	G	G	G	G	G	G	G	G	G	G	G	G	G	G	G	G	G	G
S8_1832092	G/A	8	1832092	+	NA	NA	NA	NA	NA	NA	A	A	G	G	G	G	G	G	N	G	G	G	G	G	G	G	G	G	G	G	G	G	G	G	G	G	R	G	G	G	G	G	G	G	G	G	G	G	G
S8_1832113	A/G	8	1832113	+	NA	NA	NA	NA	NA	NA	G	G	G	A	G	G	G	A	N	A	A	G	G	G	G	G	A	G	A	A	A	A	G	A	A	G	G	A	A	A	G	G	A	G	A	A	N	G	G
S8_1832146	A/G	8	1832146	+	NA	NA	NA	NA	NA	NA	A	A	A	G	A	A	A	A	A	R	A	A	A	A	A	A	A	A	G	N	A	A	A	A	A	A	A	N	A	A	A	A	A	A	A	G	A	A	A
S8_1832152	G/A	8	1832152	+	NA	NA	NA	NA	NA	NA	G	G	G	G	G	G	G	G	G	G	G	G	G	G	G	G	G	G	A	N	G	G	G	G	G	G	G	N	G	G	G	G	G	G	G	G	G	G	G
S8_1832188	C/T	8	1832188	+	NA	NA	NA	NA	NA	NA	N	C	C	C	C	C	C	C	N	C	C	C	C	C	C	C	C	C	N	C	C	C	C	C	C	C	C	C	C	C	C	C	C	C	C	C	C	C	C
S8_1841355	G/C	8	1841355	+	NA	NA	NA	NA	NA	NA	G	G	G	G	G	G	G	G	G	G	G	G	G	G	G	G	G	G	G	G	G	G	G	G	G	G	G	G	G	G	G	G	G	G	G	G	G	G	G
S8_1841380	A/G	8	1841380	+	NA	NA	NA	NA	NA	NA	A	A	A	A	A	A	A	A	A	A	A	A	A	A	A	A	A	A	A	A	A	A	A	A	A	A	A	A	A	G	A	A	A	A	A	A	A	A	A
S8_1841385	C/A	8	1841385	+	NA	NA	NA	NA	NA	NA	C	C	C	C	C	C	C	C	C	C	C	C	C	C	C	C	C	C	C	C	C	C	C	C	C	C	C	C	C	C	C	C	C	C	C	C	C	C	C
S8_1841402	G/C	8	1841402	+	NA	NA	NA	NA	NA	NA	C	C	N	C	G	G	G	G	N	G	G	G	N	G	G	G	G	G	G	G	G	G	G	G	G	G	G	G	G	G	G	G	G	G	G	S	G	G	G
S8_1841416	G/T	8	1841416	+	NA	NA	NA	NA	NA	NA	G	G	G	G	G	G	G	G	N	G	G	G	N	G	G	G	G	G	G	G	G	G	G	G	G	G	G	G	G	G	G	G	G	G	G	G	G	G	G
S8_1841450	G/C	8	1841450	+	NA	NA	NA	NA	NA	NA	G	G	G	G	G	G	G	G	G	G	G	G	G	G	G	G	G	G	G	G	G	G	G	G	G	G	G	G	G	G	G	G	G	G	G	G	G	G	G
S8_1853546	C/A	8	1853546	+	NA	NA	NA	NA	NA	NA	C	C	C	N	N	C	C	C	N	C	C	C	A	C	C	C	C	C	N	C	C	C	C	C	C	C	M	C	C	C	C	C	C	A	C	C	C	C	C
S8_1853552	C/T	8	1853552	+	NA	NA	NA	NA	NA	NA	C	C	C	N	C	C	C	C	N	C	C	C	C	C	C	C	C	C	C	C	C	C	C	C	C	C	C	C	C	C	C	C	C	C	C	C	C	C	C
S8_1853556	G/T	8	1853556	+	NA	NA	NA	NA	NA	NA	G	G	G	N	N	G	G	G	N	G	G	G	G	K	T	N	N	G	N	G	G	G	G	G	G	K	G	K	G	G	G	G	G	G	G	G	G	N	T
S8_1889209	G/C	8	1889209	+	NA	NA	NA	NA	NA	NA	G	G	G	G	G	G	G	G	G	G	G	G	G	G	G	G	G	G	G	G	G	G	G	G	G	G	G	G	G	G	G	G	G	G	G	G	G	G	G
S8_1889224	C/A	8	1889224	+	NA	NA	NA	NA	NA	NA	C	C	C	C	C	C	C	C	C	C	C	C	C	C	C	C	C	C	C	C	C	C	C	C	C	C	C	C	C	C	C	C	C	C	C	C	C	C	C
S8_1889226	C/T	8	1889226	+	NA	NA	NA	NA	NA	NA	C	C	C	T	C	T	C	Y	N	T	C	T	T	T	T	T	C	C	C	C	C	C	T	C	C	T	C	T	C	C	T	Y	C	T	C	Y	C	T	T
S8_1889228	G/C	8	1889228	+	NA	NA	NA	NA	NA	NA	G	G	G	G	G	G	G	G	G	G	G	G	G	G	G	G	G	G	G	G	G	G	G	G	G	G	G	G	G	G	G	G	G	G	G	G	G	G	G
S8_1889233	A/G	8	1889233	+	NA	NA	NA	NA	NA	NA	A	A	A	A	A	A	A	A	A	A	A	A	A	A	A	A	A	A	A	A	A	A	A	A	A	A	A	A	A	A	A	A	A	A	A	A	A	A	A
S8_1889539	C/T	8	1889539	+	NA	NA	NA	NA	NA	NA	C	C	C	C	C	T	C	T	C	T	C	T	C	T	T	T	C	C	C	C	C	C	C	C	C	T	C	C	C	C	T	Y	C	T	C	C	C	T	T
S8_1890378	C/A	8	1890378	+	NA	NA	NA	NA	NA	NA	C	C	C	A	C	C	C	C	N	C	C	C	C	C	C	C	C	C	C	C	C	C	C	C	C	C	C	C	C	C	C	C	C	C	C	C	C	C	C
S8_1890380	T/A	8	1890380	+	NA	NA	NA	NA	NA	NA	T	T	T	T	N	T	T	T	N	T	T	T	T	T	T	T	A	T	A	N	W	T	T	A	A	T	T	T	T	A	T	T	T	T	A	T	W	T	T
S8_1890386	A/G	8	1890386	+	NA	NA	NA	NA	NA	NA	R	G	G	A	A	A	A	A	N	A	A	A	G	A	A	A	A	A	A	A	A	A	G	A	A	A	G	A	A	A	A	A	A	A	A	A	A	A	A
S8_1890402	T/C	8	1890402	+	NA	NA	NA	NA	NA	NA	C	C	C	T	N	C	T	C	N	T	T	C	C	C	C	C	T	T	T	Y	T	T	C	T	T	C	C	C	T	T	C	T	T	C	T	T	T	C	C
S8_1890406	A/G	8	1890406	+	NA	NA	NA	NA	NA	NA	A	A	A	A	A	A	A	A	N	A	A	A	A	A	A	A	A	A	A	A	A	A	A	A	A	A	A	A	A	A	A	A	A	A	A	A	A	A	A
S8_1890512	C/T	8	1890512	+	NA	NA	NA	NA	NA	NA	C	C	C	C	C	T	C	Y	C	C	C	T	C	T	T	T	C	C	C	C	C	C	C	C	C	T	C	C	C	C	T	T	C	T	C	C	C	T	T
S8_1890525	A/G	8	1890525	+	NA	NA	NA	NA	NA	NA	G	G	A	A	A	A	A	A	A	A	A	A	A	A	A	A	A	A	A	A	A	A	A	A	A	A	G	A	A	A	A	A	A	A	A	A	A	A	A
S8_1891049	G/A	8	1891049	+	NA	NA	NA	NA	NA	NA	G	A	A	N	A	G	G	G	N	G	G	A	G	G	G	G	A	N	G	G	A	G	G	A	A	G	G	N	G	N	G	G	G	G	A	G	G	G	G
S8_1891056	G/A	8	1891056	+	NA	NA	NA	NA	NA	NA	G	G	G	G	G	G	G	G	G	G	G	G	G	G	G	G	G	G	G	G	G	G	G	G	G	G	G	G	G	N	G	G	G	G	G	G	G	G	G
S8_1891086	A/G	8	1891086	+	NA	NA	NA	NA	NA	NA	A	R	G	N	N	A	A	N	N	A	A	N	A	A	A	A	G	A	A	A	G	A	A	G	G	A	A	A	A	N	A	A	A	N	G	A	G	N	A
S8_1910837	G/T	8	1910837	+	NA	NA	NA	NA	NA	NA	T	K	T	N	G	G	G	N	N	T	G	G	T	G	G	G	N	G	T	G	N	N	T	G	N	K	K	N	N	T	N	G	T	G	G	G	T	G	G
S8_1910859	C/T	8	1910859	+	NA	NA	NA	NA	NA	NA	T	Y	T	N	C	C	C	N	N	T	C	C	T	C	C	C	N	C	T	C	N	N	T	C	N	Y	Y	N	N	T	N	C	T	C	C	C	T	C	C
S8_1910864	A/G	8	1910864	+	NA	NA	NA	NA	NA	NA	G	R	G	N	A	A	A	N	N	G	A	A	G	A	A	A	N	A	G	A	N	G	G	A	N	R	R	N	N	G	N	A	G	A	A	A	G	A	A
S8_1912727	G/A	8	1912727	+	NA	NA	NA	NA	NA	NA	G	G	G	A	G	G	G	G	N	N	G	G	G	G	G	G	G	G	G	G	G	G	G	G	G	G	G	G	G	N	G	G	G	G	G	G	G	G	G
S8_1912751	C/T	8	1912751	+	NA	NA	NA	NA	NA	NA	C	C	C	C	C	C	C	C	N	N	C	C	C	C	C	C	C	C	C	C	C	C	C	C	C	C	C	C	C	C	C	C	C	C	C	C	C	C	C
S8_1917208	C/A	8	1917208	+	NA	NA	NA	NA	NA	NA	C	C	C	C	C	C	C	C	N	C	C	A	C	C	C	C	C	C	C	C	C	C	C	C	C	C	C	C	C	C	C	C	C	C	C	C	C	C	C
S8_1917238	G/A	8	1917238	+	NA	NA	NA	NA	NA	NA	G	G	G	A	G	G	G	G	N	G	G	G	G	G	G	G	G	G	G	G	G	G	G	G	G	G	G	G	G	G	G	G	G	G	G	R	G	G	G
S8_1917661	C/T	8	1917661	+	NA	NA	NA	NA	NA	NA	C	C	C	C	C	T	C	C	C	T	C	C	C	T	T	T	C	C	Y	C	C	C	C	C	C	T	C	C	C	T	T	Y	C	T	T	C	C	T	T
S8_1917902	G/A	8	1917902	+	NA	NA	NA	NA	NA	NA	N	R	N	G	N	R	G	G	N	N	G	G	G	G	G	A	G	G	N	G	G	G	G	G	G	G	G	G	G	A	G	G	G	A	G	G	G	A	R
S8_1918234	C/A	8	1918234	+	NA	NA	NA	NA	NA	NA	M	C	N	N	N	C	M	C	C	C	N	C	C	C	C	C	C	A	C	C	C	A	C	C	C	C	C	M	A	C	C	C	C	C	C	N	C	C	C
S8_1918255	C/T	8	1918255	+	NA	NA	NA	NA	NA	NA	C	C	N	C	C	C	C	C	C	C	C	C	C	C	C	C	C	C	C	C	C	C	C	C	C	C	C	C	C	C	C	C	C	C	C	C	C	C	C
S8_1918497	C/G	8	1918497	+	NA	NA	NA	NA	NA	NA	C	G	G	G	G	C	C	S	N	C	C	G	C	C	C	C	C	C	G	G	G	C	C	C	C	C	G	N	C	C	C	C	C	C	C	C	S	C	C
S8_1918507	T/A	8	1918507	+	NA	NA	NA	NA	NA	NA	T	T	T	T	T	T	T	T	T	T	T	T	T	T	T	T	T	T	T	T	T	T	T	T	T	T	T	T	T	T	T	T	T	T	T	T	T	T	T
S8_1918514	C/T	8	1918514	+	NA	NA	NA	NA	NA	NA	C	T	C	C	C	C	C	C	C	C	C	N	C	C	C	C	C	C	C	C	C	C	C	C	C	C	T	C	C	C	C	C	C	C	C	C	C	C	C
S8_1918531	T/G	8	1918531	+	NA	NA	NA	NA	NA	NA	G	T	T	T	T	T	T	T	T	T	T	T	T	T	T	T	T	T	T	T	T	T	G	K	T	T	T	T	T	T	T	T	T	T	T	T	T	T	T
S8_1918532	G/A	8	1918532	+	NA	NA	NA	NA	NA	NA	G	G	G	G	G	G	G	G	G	G	G	G	G	G	G	G	G	G	G	G	G	G	G	G	G	G	G	G	G	G	G	G	G	G	G	G	G	G	G
S8_1918546	T/C	8	1918546	+	NA	NA	NA	NA	NA	NA	T	T	T	T	T	T	C	T	T	T	T	T	T	T	T	T	T	C	T	T	T	T	T	T	T	T	T	T	T	T	T	T	T	T	T	T	T	T	T
S8_1919299	C/A	8	1919299	+	NA	NA	NA	NA	NA	NA	M	A	A	C	A	C	C	C	C	A	C	A	A	M	C	C	N	C	A	A	A	C	A	C	M	C	A	A	C	A	C	C	C	M	C	C	C	C	C
S8_1919305	C/T	8	1919305	+	NA	NA	NA	NA	NA	NA	C	C	C	C	C	C	C	C	C	C	C	C	C	C	C	C	C	C	C	C	C	C	C	C	C	C	C	C	C	C	C	C	C	C	C	C	C	C	C
S8_1919499	T/C	8	1919499	+	NA	NA	NA	NA	NA	NA	T	T	T	T	T	T	T	T	N	T	T	C	C	T	T	T	T	T	T	T	T	T	T	T	T	T	T	T	T	T	T	T	T	T	T	T	T	T	T
S8_1920561	G/T	8	1920561	+	NA	NA	NA	NA	NA	NA	G	G	G	G	G	G	G	G	G	G	G	G	G	G	G	G	G	G	G	G	G	G	G	G	G	G	G	G	G	G	G	G	G	G	N	G	G	G	G
S8_1920564	G/A	8	1920564	+	NA	NA	NA	NA	NA	NA	G	G	G	G	G	G	G	G	G	G	G	G	G	G	G	G	G	G	G	G	G	G	G	G	G	G	G	G	G	G	G	G	G	G	N	G	G	G	G
S8_1920577	C/T	8	1920577	+	NA	NA	NA	NA	NA	NA	C	C	C	C	C	C	C	C	C	C	C	C	C	C	C	C	C	C	C	C	C	C	C	C	C	C	C	C	C	C	C	C	C	C	N	C	C	C	C
S8_1920591	G/A	8	1920591	+	NA	NA	NA	NA	NA	NA	G	G	G	N	G	G	G	G	N	A	G	G	G	N	G	G	G	G	A	A	G	G	G	G	G	G	G	A	G	A	G	G	G	G	N	G	G	G	G
S8_1928050	G/A	8	1928050	+	NA	NA	NA	NA	NA	NA	N	G	G	G	G	N	G	G	N	G	G	G	G	R	N	A	G	G	A	N	G	G	G	G	G	R	G	N	G	G	N	R	G	G	G	G	G	N	G
S8_1928060	G/T	8	1928060	+	NA	NA	NA	NA	NA	NA	N	G	G	G	G	G	G	G	N	G	G	G	G	G	G	G	G	G	G	G	G	G	G	G	G	G	G	G	G	G	G	G	G	G	G	G	G	G	G
S8_1928452	G/A	8	1928452	+	NA	NA	NA	NA	NA	NA	G	G	G	G	G	G	G	G	N	G	G	G	G	G	G	G	G	G	G	G	G	G	G	G	G	G	G	G	G	G	G	G	N	G	G	G	G	G	G
S8_1928480	G/A	8	1928480	+	NA	NA	NA	NA	NA	NA	G	G	G	G	G	G	G	G	N	G	G	G	G	G	G	G	G	G	G	G	G	G	G	G	G	G	G	G	G	G	G	G	N	G	G	G	G	G	G
S8_1962578	C/T	8	1962578	+	NA	NA	NA	NA	NA	NA	N	N	C	C	C	C	C	N	N	T	C	T	C	C	C	C	N	C	T	C	C	C	C	C	C	C	C	C	C	T	C	C	C	C	C	C	N	C	C
S8_1962631	A/G	8	1962631	+	NA	NA	NA	NA	NA	NA	A	A	G	G	A	A	A	N	N	A	A	A	G	A	A	A	A	G	A	A	A	A	A	A	A	A	A	A	A	A	A	A	A	A	G	R	A	A	A
S8_1962632	G/C	8	1962632	+	NA	NA	NA	NA	NA	NA	G	G	C	C	G	G	G	N	N	G	G	G	C	G	G	G	G	C	G	G	G	G	G	G	G	G	G	G	G	G	G	G	G	G	C	S	G	G	G
S8_1962633	C/T	8	1962633	+	NA	NA	NA	NA	NA	NA	C	C	T	T	C	C	C	N	N	C	C	C	T	C	C	C	C	T	C	C	C	C	C	C	C	C	C	C	C	C	C	C	C	C	T	Y	C	C	C
S8_1962634	C/A	8	1962634	+	NA	NA	NA	NA	NA	NA	C	C	A	A	C	C	C	N	N	C	C	C	A	C	C	C	C	A	C	C	C	C	C	C	C	C	C	C	C	C	C	C	C	C	A	M	C	C	C
S8_1962635	C/A	8	1962635	+	NA	NA	NA	NA	NA	NA	C	C	A	A	C	C	C	N	N	C	C	C	A	C	C	C	C	A	C	C	C	C	C	C	C	C	C	C	C	C	C	C	C	C	A	M	C	C	C
S8_1963154	A/T	8	1963154	+	NA	NA	NA	NA	NA	NA	A	A	A	A	A	A	A	N	N	A	A	A	T	A	A	A	A	A	A	A	A	A	A	A	A	A	A	A	A	N	A	A	A	A	A	A	A	A	A
S8_2058208	G/A	8	2058208	+	NA	NA	NA	NA	NA	NA	G	G	G	G	G	G	G	G	G	G	G	G	G	G	G	G	G	G	G	G	G	G	G	G	G	G	G	G	G	G	G	G	R	G	G	G	G	G	G
S8_2058283	A/T	8	2058283	+	NA	NA	NA	NA	NA	NA	A	A	A	A	W	A	A	A	N	A	A	A	A	A	A	A	A	A	A	A	A	T	A	A	A	A	A	A	T	A	A	A	N	A	A	A	A	A	A
S8_2058301	A/G	8	2058301	+	NA	NA	NA	NA	NA	NA	A	A	A	A	R	A	A	A	N	A	A	A	A	A	A	A	A	A	A	A	A	G	A	A	A	A	A	A	G	A	A	A	N	A	A	A	A	A	A
S8_2058321	G/A	8	2058321	+	NA	NA	NA	NA	NA	NA	G	G	G	G	G	G	G	G	G	G	G	G	G	G	G	G	G	G	G	G	G	G	G	G	G	G	G	G	G	G	G	G	G	G	G	G	G	G	G
S8_2058324	C/T	8	2058324	+	NA	NA	NA	NA	NA	NA	C	T	T	N	C	C	C	C	N	C	C	C	C	C	C	C	T	C	C	C	N	C	T	T	N	C	Y	C	C	T	C	C	C	C	T	T	T	C	C
S8_2060599	G/A	8	2060599	+	NA	NA	NA	NA	NA	NA	G	G	G	N	G	N	G	G	G	N	G	G	G	A	A	G	G	G	G	G	G	G	G	G	G	R	G	G	G	G	G	G	N	A	G	G	G	A	R
S8_2079419	T/C	8	2079419	+	NA	NA	NA	NA	NA	NA	C	T	C	T	C	T	T	T	T	T	T	T	C	T	T	T	T	T	T	T	T	T	T	T	T	T	T	T	T	T	T	T	T	T	T	T	T	T	T
S8_2079423	C/T	8	2079423	+	NA	NA	NA	NA	NA	NA	T	C	T	C	Y	C	C	C	C	T	C	T	T	C	C	C	C	C	C	C	C	C	C	C	C	C	C	C	C	C	C	C	C	C	C	C	C	C	C
S8_2079443	T/C	8	2079443	+	NA	NA	NA	NA	NA	NA	T	T	T	T	T	T	T	T	T	T	T	T	T	T	T	T	T	T	C	T	T	T	T	T	T	T	C	T	T	T	T	T	T	T	T	T	T	T	T
S8_2079464	C/T	8	2079464	+	NA	NA	NA	NA	NA	NA	C	C	C	C	C	C	C	C	C	C	C	C	C	C	C	C	C	C	T	C	C	C	C	C	C	C	T	C	C	C	C	C	C	C	C	C	C	C	C
S8_2079484	C/T	8	2079484	+	NA	NA	NA	NA	NA	NA	C	C	C	C	C	C	C	C	C	C	C	C	C	C	C	C	C	C	T	C	C	C	C	C	C	C	T	C	C	C	C	C	C	C	C	C	C	C	C
S8_2079485	G/A	8	2079485	+	NA	NA	NA	NA	NA	NA	G	G	G	G	R	G	G	G	G	G	G	A	R	G	G	G	G	G	G	G	G	G	G	G	G	G	G	G	G	G	G	G	G	G	G	G	G	G	G
S8_2079486	G/C	8	2079486	+	NA	NA	NA	NA	NA	NA	G	G	G	G	S	G	G	G	G	G	G	C	C	G	G	G	G	G	G	G	G	G	G	G	G	G	G	G	G	G	G	G	G	G	G	G	G	G	G
S8_2079487	A/C	8	2079487	+	NA	NA	NA	NA	NA	NA	A	A	A	A	M	A	A	N	A	A	A	C	C	A	A	A	A	A	A	A	A	A	A	A	A	A	A	A	A	A	A	A	A	A	A	A	A	A	A
S8_2079716	A/G	8	2079716	+	NA	NA	NA	NA	NA	NA	N	A	A	A	A	A	G	A	N	A	G	A	A	A	A	A	A	G	A	A	A	G	A	A	A	A	A	A	G	A	A	G	G	A	G	A	A	A	A
S8_2079821	C/T	8	2079821	+	NA	NA	NA	NA	NA	NA	C	C	C	C	C	T	C	T	C	Y	C	C	C	T	T	T	C	C	C	C	C	C	C	C	C	T	C	T	C	C	T	C	C	T	C	C	C	T	T
S8_2080001	G/C	8	2080001	+	NA	NA	NA	NA	NA	NA	G	G	G	G	G	G	S	G	G	G	S	C	G	G	G	G	G	C	G	G	G	G	G	G	G	G	G	G	G	G	G	C	G	G	G	G	G	G	G
S8_2080022	G/A	8	2080022	+	NA	NA	NA	NA	NA	NA	G	G	G	G	G	G	A	G	G	G	R	A	G	G	G	G	G	A	G	G	G	G	G	G	G	G	A	G	G	G	G	A	G	G	G	G	G	G	G
S8_2080040	A/T	8	2080040	+	NA	NA	NA	NA	NA	NA	A	T	T	A	T	T	A	N	T	T	A	A	A	T	T	T	T	A	T	A	T	A	T	T	A	T	A	T	A	T	T	A	A	T	A	T	T	T	T
S8_2080052	G/A	8	2080052	+	NA	NA	NA	NA	NA	NA	G	G	G	G	G	G	G	G	G	G	G	G	G	G	G	G	G	G	G	G	G	G	G	G	G	G	G	G	G	G	G	G	A	G	A	G	G	G	G
S8_2080071	C/T	8	2080071	+	NA	NA	NA	NA	NA	NA	C	C	C	C	C	C	C	C	C	C	C	C	C	C	C	C	C	C	C	C	C	C	C	C	C	C	T	C	C	C	C	C	C	C	C	C	C	C	C
S8_2080697	C/A	8	2080697	+	NA	NA	NA	NA	NA	NA	C	C	C	C	C	C	C	M	C	C	C	C	C	C	C	C	C	C	C	C	C	C	C	C	C	C	C	C	C	C	C	C	C	C	C	C	C	C	C
S8_2080698	T/A	8	2080698	+	NA	NA	NA	NA	NA	NA	T	T	T	T	T	T	T	W	T	T	T	T	T	T	T	T	T	T	T	T	T	T	T	T	T	T	T	T	T	T	T	T	T	T	T	T	T	T	T
S8_2111434	A/G	8	2111434	+	NA	NA	NA	NA	NA	NA	G	G	A	G	G	G	A	G	A	G	A	G	A	G	G	G	A	A	G	G	G	A	A	G	G	G	A	G	A	A	G	A	R	G	G	A	A	G	G
S8_2111497	T/A	8	2111497	+	NA	NA	NA	NA	NA	NA	T	A	T	A	T	A	T	W	T	W	T	A	T	A	A	A	T	T	T	A	W	T	T	A	A	A	T	A	T	T	A	T	W	A	A	T	T	A	A
S8_2112110	A/T	8	2112110	+	NA	NA	NA	NA	NA	NA	A	A	A	A	A	A	A	A	N	A	A	A	A	A	A	A	A	A	A	A	W	A	A	A	A	A	A	A	A	A	A	A	A	A	A	A	A	A	A
S8_2112123	T/G	8	2112123	+	NA	NA	NA	NA	NA	NA	T	T	T	T	T	T	T	T	N	T	T	T	T	T	T	T	T	T	T	T	K	T	T	T	T	T	T	T	T	T	T	T	T	T	T	T	T	T	T
S8_2112354	T/C	8	2112354	+	NA	NA	NA	NA	NA	NA	Y	T	T	T	T	T	T	T	T	T	T	T	N	T	T	T	T	T	C	T	T	T	T	Y	Y	T	T	T	T	T	T	T	T	T	T	T	T	T	T
S8_2113804	C/T	8	2113804	+	NA	NA	NA	NA	NA	NA	C	C	C	T	C	C	C	C	C	C	C	C	C	C	C	C	C	C	C	C	C	C	C	C	Y	C	C	C	C	C	C	C	C	C	C	C	C	C	C
S8_2113825	A/T	8	2113825	+	NA	NA	NA	NA	NA	NA	W	T	A	T	T	T	A	W	A	T	A	T	T	T	T	T	A	A	T	T	T	A	A	T	T	T	A	T	A	A	T	A	A	T	A	A	A	T	T
S8_2200227	C/T	8	2200227	+	NA	NA	NA	NA	NA	NA	C	C	N	C	C	C	C	N	N	C	C	C	C	C	C	C	C	C	C	C	C	C	C	C	C	C	C	C	C	C	C	C	C	C	C	C	C	C	C
S8_2200228	T/G	8	2200228	+	NA	NA	NA	NA	NA	NA	T	T	N	T	T	T	T	N	N	T	T	T	T	T	T	T	T	T	T	T	T	T	T	T	T	T	T	T	T	T	T	T	T	T	T	T	T	T	T
S8_2200229	C/T	8	2200229	+	NA	NA	NA	NA	NA	NA	C	C	N	C	C	C	C	N	N	C	C	C	C	C	C	C	C	C	C	C	C	C	C	C	C	C	C	C	C	C	C	C	C	C	C	C	C	C	C
S8_2200230	T/C	8	2200230	+	NA	NA	NA	NA	NA	NA	T	T	N	T	T	T	T	N	N	T	T	T	N	T	T	T	T	T	T	T	T	T	T	T	T	T	T	T	T	T	T	T	T	T	T	T	T	T	T
S8_2200231	G/C	8	2200231	+	NA	NA	NA	NA	NA	NA	G	G	N	G	G	G	G	N	N	G	G	G	G	G	G	G	G	G	G	G	G	G	G	G	G	G	G	G	G	G	G	G	G	G	G	G	G	G	G
S8_2200238	C/T	8	2200238	+	NA	NA	NA	NA	NA	NA	C	C	C	C	C	C	C	C	N	C	C	C	C	C	C	C	C	C	C	N	C	C	C	C	C	C	C	C	C	C	C	C	C	C	C	C	C	C	C
S8_2211423	A/G	8	2211423	+	NA	NA	NA	NA	NA	NA	A	A	N	A	A	A	A	A	N	A	A	A	A	A	A	A	A	A	A	A	A	A	A	A	A	A	A	A	A	A	A	A	N	A	A	A	A	A	A
S8_2288876	T/A	8	2288876	+	NA	NA	NA	NA	NA	NA	T	T	A	W	T	T	T	T	T	T	T	T	A	T	T	T	A	T	T	T	A	A	A	T	A	T	A	T	A	A	T	T	W	T	T	A	A	T	T
S8_2288877	T/A	8	2288877	+	NA	NA	NA	NA	NA	NA	T	T	A	A	T	T	T	T	T	T	T	T	A	T	T	T	A	W	T	T	A	A	A	T	A	T	A	T	A	A	T	T	W	T	T	A	A	T	T
S8_2288878	G/A	8	2288878	+	NA	NA	NA	NA	NA	NA	G	G	G	G	G	G	G	G	G	G	G	G	G	G	G	G	G	G	G	G	G	G	G	G	G	G	G	G	G	G	G	G	G	G	G	G	G	G	G
S8_2296441	T/C	8	2296441	+	NA	NA	NA	NA	NA	NA	T	C	N	T	T	C	T	T	N	T	N	T	T	C	C	C	T	T	T	C	T	T	T	T	T	C	T	C	T	T	C	T	N	C	C	T	T	C	C
S8_2297698	A/G	8	2297698	+	NA	NA	NA	NA	NA	NA	A	G	A	A	A	G	A	A	A	A	A	A	A	G	G	G	A	A	A	A	A	A	A	A	A	G	A	G	A	A	G	A	A	G	A	A	A	G	G
S8_2297785	C/A	8	2297785	+	NA	NA	NA	NA	NA	NA	C	A	C	C	C	A	C	C	C	C	C	C	C	A	A	A	C	C	C	C	C	C	C	C	C	A	C	A	C	C	A	C	A	A	A	C	C	A	A
S8_2297813	C/T	8	2297813	+	NA	NA	NA	NA	NA	NA	C	C	C	C	C	C	C	C	C	C	C	C	C	C	C	C	C	C	C	C	C	C	C	C	C	C	C	C	C	C	C	C	C	C	C	C	C	C	C
S8_2315658	C/G	8	2315658	+	NA	NA	NA	NA	NA	NA	C	C	C	C	C	C	C	C	C	C	C	C	C	C	C	C	C	C	C	C	C	C	C	C	C	C	C	C	C	C	C	C	C	C	C	C	C	C	C
S8_2315704	C/T	8	2315704	+	NA	NA	NA	NA	NA	NA	C	C	C	C	C	C	C	C	N	C	C	C	T	C	C	C	C	C	C	C	T	C	C	C	T	C	C	C	C	C	C	C	C	C	C	C	C	C	C
S8_2315714	T/C	8	2315714	+	NA	NA	NA	NA	NA	NA	T	T	T	T	T	T	T	T	N	T	T	T	T	T	T	T	T	T	T	T	T	T	T	T	T	T	T	T	T	T	T	T	Y	T	C	T	T	T	T
S8_2315716	C/T	8	2315716	+	NA	NA	NA	NA	NA	NA	C	C	C	C	C	C	C	C	N	C	C	C	T	C	C	C	C	C	C	C	T	C	C	C	T	C	C	C	C	C	C	C	C	C	C	C	C	C	C
S8_2315755	G/C	8	2315755	+	NA	NA	NA	NA	NA	NA	G	G	G	C	G	G	G	G	G	G	G	G	C	G	G	G	G	G	G	G	C	G	G	G	C	G	G	G	G	G	G	G	G	G	G	G	G	G	G
S8_2315819	A/G	8	2315819	+	NA	NA	NA	NA	NA	NA	A	A	A	R	A	A	A	A	N	A	A	A	G	A	A	A	A	A	A	R	G	A	A	A	R	A	A	A	A	A	A	A	G	A	G	A	A	A	A
S8_2316211	C/T	8	2316211	+	NA	NA	NA	NA	NA	NA	N	C	C	C	C	C	C	C	N	C	C	C	T	C	C	C	C	C	C	C	C	C	C	C	T	C	C	C	C	C	C	C	C	C	C	C	C	C	C
S8_2316224	T/G	8	2316224	+	NA	NA	NA	NA	NA	NA	N	T	T	T	T	T	T	N	N	T	T	T	G	T	T	T	T	T	T	T	T	T	T	T	G	T	T	T	T	T	T	T	K	T	G	T	T	T	T
S8_2316392	T/A	8	2316392	+	NA	NA	NA	NA	NA	NA	T	N	T	T	T	A	T	T	T	T	T	T	T	A	A	A	T	T	T	T	T	T	T	T	T	A	T	A	T	T	W	T	T	A	T	T	T	A	A
S8_2316411	G/A	8	2316411	+	NA	NA	NA	NA	NA	NA	G	G	G	R	G	G	G	G	G	G	G	G	A	G	G	G	G	G	G	G	A	G	G	G	R	G	G	G	G	G	G	G	G	G	G	G	G	G	G
S8_2316413	T/C	8	2316413	+	NA	NA	NA	NA	NA	NA	T	T	T	Y	T	T	T	T	T	T	T	T	C	T	T	T	T	T	T	T	C	T	T	T	Y	T	T	T	T	T	T	T	T	T	T	T	T	T	T
S8_2316454	T/C	8	2316454	+	NA	NA	NA	NA	NA	NA	T	T	T	T	T	T	T	T	T	T	T	T	T	T	T	T	T	T	T	T	T	T	T	T	T	T	T	T	T	T	T	T	T	T	T	T	T	T	T
S8_2316488	C/T	8	2316488	+	NA	NA	NA	NA	NA	NA	T	C	C	C	C	C	C	C	T	C	C	C	C	C	C	C	C	C	C	C	C	C	C	C	C	C	C	C	C	C	C	C	C	C	C	C	C	C	C
S8_2316498	G/A	8	2316498	+	NA	NA	NA	NA	NA	NA	G	G	G	G	G	G	G	G	G	G	G	G	G	G	G	G	G	G	G	G	G	G	G	G	G	G	G	G	G	G	G	G	G	G	A	G	G	G	G
S8_2316513	G/A	8	2316513	+	NA	NA	NA	NA	NA	NA	A	G	G	G	G	G	G	G	A	G	G	G	G	G	G	G	G	G	G	G	G	G	G	G	G	G	G	G	G	G	G	G	G	G	G	G	G	G	G
S8_2317387	A/G	8	2317387	+	NA	NA	NA	NA	NA	NA	G	A	A	A	A	A	A	N	N	A	A	A	G	A	A	A	A	A	A	A	A	A	A	A	G	A	A	A	A	A	A	A	G	A	G	A	A	A	A
S8_2317505	C/T	8	2317505	+	NA	NA	NA	NA	NA	NA	C	C	C	C	C	C	C	C	N	C	C	C	T	C	C	C	C	C	C	C	Y	C	C	C	Y	C	C	C	C	C	C	C	C	C	C	C	C	C	C
S8_2350213	G/T	8	2350213	+	NA	NA	NA	NA	NA	NA	T	G	G	G	G	G	G	T	G	G	G	T	G	G	G	G	G	G	G	G	G	G	G	G	G	G	G	G	G	G	G	G	G	G	G	G	G	G	G
S8_2350216	C/T	8	2350216	+	NA	NA	NA	NA	NA	NA	C	C	C	Y	Y	C	T	C	T	C	Y	C	T	C	C	C	C	T	T	C	T	C	C	Y	T	C	C	C	C	C	C	T	C	C	C	C	C	C	C
S8_2350222	A/T	8	2350222	+	NA	NA	NA	NA	NA	NA	T	A	A	W	W	A	T	T	T	A	W	T	T	A	A	A	A	T	T	A	T	A	A	W	T	A	A	A	A	A	A	T	A	A	A	A	A	A	A
S8_2350244	C/T	8	2350244	+	NA	NA	NA	NA	NA	NA	C	C	C	Y	C	C	C	C	C	C	C	C	T	C	C	C	C	C	C	C	N	C	C	C	T	C	C	C	C	C	C	C	C	C	C	C	C	C	C
S8_2350248	C/T	8	2350248	+	NA	NA	NA	NA	NA	NA	C	C	C	Y	C	C	C	C	C	C	C	C	T	C	C	C	C	C	C	C	N	C	C	C	T	C	C	C	C	C	C	C	C	C	C	C	C	C	C
S8_2350251	T/C	8	2350251	+	NA	NA	NA	NA	NA	NA	C	T	T	T	Y	T	Y	C	C	T	Y	C	T	T	T	T	T	C	C	T	T	T	T	Y	T	T	T	T	T	T	T	C	T	T	T	T	T	T	T
S8_2350258	T/C	8	2350258	+	NA	NA	NA	NA	NA	NA	T	T	T	T	Y	T	Y	T	Y	T	Y	T	T	T	T	T	T	C	C	T	T	T	T	Y	T	T	T	T	T	T	T	C	T	T	T	T	T	T	T
S8_2350269	G/A	8	2350269	+	NA	NA	NA	NA	NA	NA	G	G	G	G	G	G	G	A	G	G	G	A	G	G	G	G	G	G	G	G	G	G	G	G	G	G	G	G	G	G	G	G	G	G	G	G	G	G	G
S8_2350307	T/C	8	2350307	+	NA	NA	NA	NA	NA	NA	C	C	T	T	C	C	T	C	N	C	T	C	C	C	C	C	T	T	C	C	C	T	T	T	C	C	T	C	T	T	C	T	T	C	T	T	T	C	C
S8_2416721	A/C	8	2416721	+	NA	NA	NA	NA	NA	NA	A	A	A	A	A	A	A	A	A	A	A	A	A	A	A	A	A	A	A	A	A	A	A	A	A	A	A	A	A	A	A	A	A	A	A	A	A	A	A
S8_2416726	A/T	8	2416726	+	NA	NA	NA	NA	NA	NA	A	A	A	A	A	A	A	A	A	A	A	A	T	A	A	A	A	A	A	A	A	A	A	A	A	A	A	A	A	A	A	A	A	A	A	A	A	A	A
S8_2416727	G/T	8	2416727	+	NA	NA	NA	NA	NA	NA	G	G	G	G	G	G	G	K	G	G	G	G	G	G	G	G	G	G	G	G	G	G	G	G	G	G	G	G	G	G	G	G	G	G	G	G	G	G	G
S8_2416813	A/G	8	2416813	+	NA	NA	NA	NA	NA	NA	A	A	A	A	A	A	A	G	N	A	A	N	N	A	A	A	N	A	A	A	A	A	A	A	A	A	A	A	A	A	A	A	A	A	A	A	A	A	A
S8_2416815	C/A	8	2416815	+	NA	NA	NA	NA	NA	NA	C	C	C	C	C	C	C	A	N	C	C	N	N	C	C	C	N	C	C	C	C	C	C	C	C	C	C	C	C	C	C	C	C	C	C	C	C	C	C
S8_2416850	C/T	8	2416850	+	NA	NA	NA	NA	NA	NA	C	C	C	C	C	C	C	Y	N	C	C	N	N	C	C	C	N	C	C	C	C	C	C	C	C	C	C	C	C	C	C	C	C	C	C	C	C	C	C
S8_2422885	T/C	8	2422885	+	NA	NA	NA	NA	NA	NA	T	T	T	T	T	T	T	T	N	T	T	T	T	T	T	T	N	T	T	T	T	T	T	T	T	T	T	T	T	T	T	T	N	T	T	T	T	T	T
S8_2422897	G/A	8	2422897	+	NA	NA	NA	NA	NA	NA	G	G	N	G	G	G	G	N	N	N	G	G	G	G	G	G	G	G	G	G	G	G	G	G	G	G	G	G	G	G	G	G	N	G	G	G	G	G	G
S8_2423205	G/T	8	2423205	+	NA	NA	NA	NA	NA	NA	K	G	G	G	T	G	G	G	T	G	G	G	G	G	G	G	G	G	G	G	G	T	G	G	G	G	G	G	T	G	G	G	T	G	G	K	G	G	G
S8_2424562	T/C	8	2424562	+	NA	NA	NA	NA	NA	NA	T	T	T	Y	T	C	T	C	C	C	T	T	T	C	C	C	T	T	T	T	C	T	C	T	T	C	T	C	T	C	C	T	T	C	C	T	T	C	C
S8_2424569	T/A	8	2424569	+	NA	NA	NA	NA	NA	NA	T	T	A	T	T	T	T	T	T	T	T	A	T	T	T	T	A	T	T	T	T	T	T	T	A	T	A	T	T	T	T	T	T	T	T	T	T	T	T
S8_2424572	G/T	8	2424572	+	NA	NA	NA	NA	NA	NA	G	G	T	G	G	G	G	G	G	G	G	T	G	G	G	G	T	G	G	G	G	G	G	G	T	G	T	G	G	G	G	G	G	G	G	G	G	G	G
S8_2424580	G/C	8	2424580	+	NA	NA	NA	NA	NA	NA	G	G	G	C	S	C	G	C	C	C	G	G	G	C	C	C	G	G	C	G	C	G	C	G	G	C	G	C	G	C	C	G	G	C	C	G	G	C	C
S8_2424581	A/T	8	2424581	+	NA	NA	NA	NA	NA	NA	A	A	A	A	A	A	A	A	A	A	A	A	A	A	A	A	A	A	A	A	A	A	A	A	A	A	A	A	A	A	A	A	T	A	A	A	T	A	A
S8_2424586	G/A	8	2424586	+	NA	NA	NA	NA	NA	NA	G	G	G	G	G	G	G	G	G	G	G	G	G	G	G	G	G	G	G	G	G	G	G	G	G	G	G	G	G	G	G	G	A	G	G	G	A	G	G
S8_2426678	C/T	8	2426678	+	NA	NA	NA	NA	NA	NA	C	T	C	C	C	C	Y	C	C	C	Y	C	C	C	C	C	C	T	C	Y	C	C	C	C	C	C	C	C	C	C	C	T	C	C	C	Y	C	C	C
S8_2427087	C/T	8	2427087	+	NA	NA	NA	NA	NA	NA	T	C	C	C	C	C	C	C	C	N	C	N	T	C	C	C	T	C	T	C	C	T	T	T	C	C	Y	C	T	C	C	C	C	C	C	C	C	C	C
S8_2427113	T/C	8	2427113	+	NA	NA	NA	NA	NA	NA	T	T	T	C	T	T	T	T	T	T	T	N	T	T	T	T	T	T	T	T	T	T	T	T	T	T	T	T	T	T	T	T	T	T	N	T	T	T	T
S8_2427128	T/C	8	2427128	+	NA	NA	NA	NA	NA	NA	C	T	T	T	T	T	T	T	T	N	T	N	C	T	T	T	C	T	C	T	T	C	C	C	T	T	Y	T	C	T	T	T	T	T	T	T	T	T	T
S8_2428299	A/G	8	2428299	+	NA	NA	NA	NA	NA	NA	G	G	A	A	R	A	G	R	A	A	G	A	A	A	A	A	A	G	A	G	G	G	A	R	A	A	A	A	G	A	A	G	A	A	A	R	G	A	A
S8_2428310	C/T	8	2428310	+	NA	NA	NA	NA	NA	NA	C	C	C	C	C	C	C	C	T	C	C	C	C	C	C	C	C	C	C	C	C	C	C	Y	C	C	C	C	C	T	C	C	C	C	C	C	C	C	C
S8_2428384	C/A	8	2428384	+	NA	NA	NA	NA	NA	NA	C	C	C	C	C	C	C	C	N	C	C	C	C	C	C	C	C	C	C	C	C	C	C	C	C	C	C	C	C	A	C	C	C	C	C	C	C	C	C
S8_2428385	T/C	8	2428385	+	NA	NA	NA	NA	NA	NA	T	T	T	Y	T	C	T	C	N	C	T	T	C	C	C	C	T	T	C	T	T	T	T	T	T	C	T	T	T	T	C	T	T	C	T	T	T	C	C
S8_2428388	A/G	8	2428388	+	NA	NA	NA	NA	NA	NA	A	G	A	A	A	A	R	A	N	A	A	A	A	A	A	A	A	G	A	A	A	A	A	A	A	A	A	A	A	A	A	A	A	A	A	R	G	A	A
S8_2428411	T/C	8	2428411	+	NA	NA	NA	NA	NA	NA	T	C	T	T	T	T	Y	T	N	T	T	T	T	T	T	T	T	C	T	Y	T	T	T	T	T	T	T	T	T	T	T	N	T	T	T	Y	N	T	T
S8_2428521	C/T	8	2428521	+	NA	NA	NA	NA	NA	NA	C	C	T	T	C	C	C	C	T	C	C	T	C	C	C	C	T	Y	C	C	C	C	T	C	T	C	T	C	C	T	C	C	C	C	T	C	C	C	C
S8_2428524	T/C	8	2428524	+	NA	NA	NA	NA	NA	NA	T	T	T	T	T	T	T	T	T	T	T	T	T	T	T	T	T	T	T	T	T	T	T	T	T	T	T	T	T	T	T	T	C	T	T	T	T	T	T
S8_2428528	A/G	8	2428528	+	NA	NA	NA	NA	NA	NA	A	A	G	G	A	A	A	A	G	A	A	G	A	A	A	A	G	A	A	A	A	A	G	A	R	A	G	A	A	G	A	A	A	A	G	A	A	A	A
S8_2428564	C/T	8	2428564	+	NA	NA	NA	NA	NA	NA	T	C	C	N	C	C	C	C	N	C	N	C	C	C	C	C	Y	C	C	C	C	T	T	T	C	C	T	C	T	C	C	C	Y	C	C	C	C	C	C
S8_2428592	C/T	8	2428592	+	NA	NA	NA	NA	NA	NA	C	C	T	Y	C	C	C	C	N	C	C	T	C	C	C	C	T	C	C	C	C	C	T	C	T	C	T	C	C	C	C	C	C	C	T	C	C	C	C
S8_2428605	G/T	8	2428605	+	NA	NA	NA	NA	NA	NA	G	T	G	G	G	T	T	K	G	T	T	G	T	T	T	T	G	T	T	T	T	G	G	G	G	T	G	K	G	G	T	T	K	T	G	K	T	T	T
S8_2428639	G/A	8	2428639	+	NA	NA	NA	NA	NA	NA	G	A	G	G	G	G	A	G	N	G	R	G	G	G	G	G	G	A	G	G	A	G	G	G	G	G	G	G	G	A	G	A	G	G	G	R	A	G	G
S8_2510941	C/T	8	2510941	+	NA	NA	NA	NA	NA	NA	C	C	C	C	C	C	C	C	T	C	C	T	C	C	C	C	C	C	C	N	T	C	C	T	C	C	C	C	C	C	C	C	C	C	C	C	C	C	C
S8_2510954	A/G	8	2510954	+	NA	NA	NA	NA	NA	NA	G	A	A	A	R	A	A	A	A	A	A	A	A	A	A	A	A	A	A	A	A	G	A	A	A	A	A	A	G	A	A	A	G	A	A	A	A	A	A
S8_2510976	A/T	8	2510976	+	NA	NA	NA	NA	NA	NA	A	A	A	A	A	A	A	A	T	A	A	T	A	A	A	A	A	A	A	N	T	A	A	T	A	A	A	A	A	A	A	A	A	A	A	A	A	A	A
S8_2511010	G/C	8	2511010	+	NA	NA	NA	NA	NA	NA	G	G	N	G	G	G	G	G	G	G	G	G	G	G	G	G	G	G	G	G	G	G	G	G	G	G	G	G	G	G	G	G	G	G	G	G	C	G	G
S8_2511019	A/C	8	2511019	+	NA	NA	NA	NA	NA	NA	A	A	N	C	A	C	A	C	A	N	A	A	C	C	C	C	A	A	C	A	A	A	N	A	N	C	M	C	A	C	C	A	A	C	A	A	A	C	C
S8_2511026	C/A	8	2511026	+	NA	NA	NA	NA	NA	NA	A	C	N	C	A	C	C	C	C	C	A	C	C	C	C	C	A	C	C	C	C	A	N	C	C	C	M	C	A	C	C	A	A	C	C	A	A	C	C
S8_2511035	T/C	8	2511035	+	NA	NA	NA	NA	NA	NA	T	T	N	T	T	T	T	T	T	T	T	T	T	T	T	T	T	T	T	T	T	T	T	T	T	T	T	T	T	T	T	T	T	T	T	T	T	T	T
S8_2511136	A/G	8	2511136	+	NA	NA	NA	NA	NA	NA	A	A	A	A	A	A	A	A	A	A	A	A	N	A	A	A	A	A	A	A	A	A	G	A	A	A	A	A	A	A	A	A	G	A	G	A	G	A	A
S8_2511140	T/G	8	2511140	+	NA	NA	NA	NA	NA	NA	T	G	G	G	T	G	T	T	N	T	K	G	N	G	G	G	G	T	G	G	T	T	T	T	G	G	G	G	T	G	G	T	T	G	T	K	T	G	G
S8_2511143	C/G	8	2511143	+	NA	NA	NA	NA	NA	NA	C	C	C	C	C	C	C	C	C	C	C	C	N	C	C	C	C	C	C	C	C	C	G	C	C	C	C	C	C	C	C	C	G	C	G	C	G	C	C
S8_2511290	T/G	8	2511290	+	NA	NA	NA	NA	NA	NA	T	T	T	T	T	T	G	G	N	G	T	T	N	T	T	T	T	G	T	T	T	T	K	T	T	T	T	T	T	T	T	T	T	T	G	T	T	T	T
S8_2511293	G/A	8	2511293	+	NA	NA	NA	NA	NA	NA	G	G	G	G	G	G	G	G	N	G	G	G	N	G	G	G	G	G	G	G	G	G	G	G	G	G	G	G	G	G	G	G	G	G	G	G	G	G	G
S8_2511307	C/G	8	2511307	+	NA	NA	NA	NA	NA	NA	C	C	C	C	C	C	G	C	N	N	C	G	N	C	C	C	C	G	C	N	C	C	S	S	C	C	C	C	C	C	C	C	C	C	C	C	C	C	C
S8_2511322	G/A	8	2511322	+	NA	NA	NA	NA	NA	NA	G	G	G	G	G	G	G	G	N	G	G	G	N	G	G	G	G	G	G	G	G	G	G	G	G	G	G	G	G	G	G	G	G	G	G	G	G	G	G
S8_2511347	C/T	8	2511347	+	NA	NA	NA	NA	NA	NA	C	C	C	C	C	C	C	C	N	N	C	C	N	C	C	C	C	C	C	C	C	C	Y	C	C	C	C	C	C	C	C	C	C	C	C	C	C	C	C
S8_2511818	C/T	8	2511818	+	NA	NA	NA	NA	NA	NA	N	N	N	C	N	T	T	T	C	N	N	C	N	C	C	Y	N	N	N	N	N	Y	N	N	C	C	N	C	N	N	C	T	N	C	C	C	C	N	C
S8_2511823	T/C	8	2511823	+	NA	NA	NA	NA	NA	NA	N	T	N	T	T	T	N	T	T	T	T	T	N	T	T	T	N	T	N	T	T	T	T	N	T	T	N	T	T	N	T	T	T	T	T	T	T	T	T
S8_2511890	G/C	8	2511890	+	NA	NA	NA	NA	NA	NA	G	G	G	G	G	G	G	G	G	G	G	G	G	G	G	G	G	G	G	G	G	G	G	G	G	G	G	G	G	G	G	G	G	G	G	G	G	G	G
S8_2511893	C/T	8	2511893	+	NA	NA	NA	NA	NA	NA	C	T	T	C	C	C	C	C	C	C	C	C	C	C	C	C	C	C	C	T	T	C	C	T	Y	C	T	C	C	T	C	C	C	C	C	C	C	C	C
S8_2511914	T/G	8	2511914	+	NA	NA	NA	NA	NA	NA	G	T	T	T	K	T	T	G	T	G	G	T	G	T	T	T	G	T	T	T	T	K	T	T	T	T	T	T	G	T	T	T	G	T	G	K	G	T	T
S8_2511916	T/G	8	2511916	+	NA	NA	NA	NA	NA	NA	G	T	T	G	K	T	T	G	T	G	G	T	G	T	T	T	G	T	T	T	T	G	T	T	T	T	T	T	G	T	T	K	G	T	G	K	G	T	T
S8_2511935	C/G	8	2511935	+	NA	NA	NA	NA	NA	NA	C	G	G	C	C	G	G	C	C	C	C	C	C	G	G	G	C	G	C	G	G	C	C	G	G	G	G	G	C	G	G	S	C	G	C	S	C	G	G
S8_2511937	C/G	8	2511937	+	NA	NA	NA	NA	NA	NA	C	G	G	G	C	G	G	C	C	C	C	C	C	G	G	G	C	G	C	G	G	S	C	G	G	G	G	G	C	G	G	G	C	G	C	C	C	G	G
S8_2511945	T/A	8	2511945	+	NA	NA	NA	NA	NA	NA	T	T	T	T	T	T	T	T	T	T	T	A	T	T	T	T	T	T	A	T	T	T	A	T	T	T	T	T	T	T	T	T	T	T	T	T	T	T	T
S8_2511947	T/A	8	2511947	+	NA	NA	NA	NA	NA	NA	T	T	T	T	T	T	T	T	T	T	T	A	T	T	T	T	T	T	A	T	T	T	A	T	T	T	T	T	T	T	T	T	T	T	T	T	T	T	T
S8_2513563	A/T	8	2513563	+	NA	NA	NA	NA	NA	NA	A	T	T	A	A	A	W	A	A	A	A	A	A	A	A	A	A	T	A	A	A	A	A	T	T	A	T	A	A	A	A	A	A	A	A	A	A	A	A
S8_2513564	C/G	8	2513564	+	NA	NA	NA	NA	NA	NA	C	G	G	C	C	C	G	C	C	C	C	C	C	C	C	C	C	G	C	C	C	C	C	G	G	C	G	C	C	C	C	C	C	C	C	C	C	C	C
S8_2513627	A/C	8	2513627	+	NA	NA	NA	NA	NA	NA	A	A	A	A	A	C	A	A	C	A	A	A	A	C	C	C	A	A	A	A	A	A	A	A	A	C	A	C	A	A	C	A	A	C	A	A	A	C	C
S8_2513940	G/T	8	2513940	+	NA	NA	NA	NA	NA	NA	T	G	G	K	G	G	G	G	N	G	G	G	G	G	G	G	G	G	N	N	G	G	G	G	G	G	G	G	G	G	G	G	G	G	G	G	G	G	G
S8_2515736	C/T	8	2515736	+	NA	NA	NA	NA	NA	NA	C	C	C	C	C	C	C	C	C	C	C	C	C	C	C	C	C	C	C	C	C	C	C	C	C	C	C	C	C	C	C	C	C	C	C	C	C	C	C
S8_2518010	A/G	8	2518010	+	NA	NA	NA	NA	NA	NA	A	A	A	A	A	A	A	A	A	A	A	A	A	A	A	A	A	A	A	A	A	A	A	A	A	A	A	A	A	A	A	A	A	A	A	A	A	A	A
S8_2518050	G/A	8	2518050	+	NA	NA	NA	NA	NA	NA	G	N	G	G	A	G	A	G	G	G	G	G	G	G	G	G	G	A	N	G	G	G	G	G	G	G	G	G	G	G	G	A	G	G	G	G	A	G	G
S8_2518053	G/C	8	2518053	+	NA	NA	NA	NA	NA	NA	C	G	G	S	G	G	G	C	G	G	G	C	C	G	G	G	G	G	N	G	G	G	G	G	G	G	G	G	G	G	G	G	G	G	G	G	G	G	G
S8_2518578	G/C	8	2518578	+	NA	NA	NA	NA	NA	NA	C	G	G	S	G	G	G	S	G	C	G	C	G	G	G	G	G	G	G	G	G	G	G	G	G	G	G	G	G	G	G	G	G	G	G	G	G	G	G
S8_2518605	G/A	8	2518605	+	NA	NA	NA	NA	NA	NA	G	G	G	G	G	G	G	G	G	G	G	G	G	G	G	G	G	G	G	G	G	G	G	G	G	G	G	G	G	G	G	G	G	G	G	G	G	G	G
S8_2518606	G/A	8	2518606	+	NA	NA	NA	NA	NA	NA	G	G	G	G	G	G	G	G	G	G	G	G	G	G	G	G	G	G	G	G	G	G	G	G	G	G	G	G	G	G	G	G	G	G	G	G	G	G	G
S8_2518608	G/T	8	2518608	+	NA	NA	NA	NA	NA	NA	G	G	G	G	G	G	G	G	G	G	G	G	G	G	G	G	G	G	G	G	G	G	G	G	G	G	G	G	G	G	G	G	G	G	G	G	G	G	G
S8_2518614	A/C	8	2518614	+	NA	NA	NA	NA	NA	NA	A	A	A	A	A	A	A	A	A	A	A	A	A	A	A	A	A	A	A	A	A	A	A	A	A	A	A	A	A	A	A	A	A	A	A	A	A	A	A
S8_2518615	A/C	8	2518615	+	NA	NA	NA	NA	NA	NA	A	A	A	A	A	A	A	A	A	A	A	A	A	A	A	A	A	A	A	A	A	A	A	A	A	A	A	A	A	A	A	A	A	A	A	A	A	A	A
S8_2518617	T/C	8	2518617	+	NA	NA	NA	NA	NA	NA	T	T	T	T	T	T	T	T	T	T	T	T	T	T	T	T	T	T	T	T	T	T	T	T	T	T	T	T	T	T	T	T	T	T	T	T	T	T	T
S8_2518618	T/C	8	2518618	+	NA	NA	NA	NA	NA	NA	T	T	T	T	T	T	T	T	T	T	T	T	T	T	T	T	T	T	T	T	T	T	T	T	T	T	T	T	T	T	T	T	T	T	T	T	T	T	T
S8_2518638	G/T	8	2518638	+	NA	NA	NA	NA	NA	NA	K	G	G	G	G	G	G	K	G	K	G	T	T	G	G	G	G	G	G	G	G	G	G	G	G	G	G	G	G	G	G	G	G	G	G	G	G	G	G
S8_2518707	C/T	8	2518707	+	NA	NA	NA	NA	NA	NA	T	C	C	Y	C	C	C	Y	C	T	C	T	C	C	C	C	C	C	C	C	C	C	C	C	C	C	C	C	C	C	C	C	C	C	C	C	C	C	C
S8_2518727	C/G	8	2518727	+	NA	NA	NA	NA	NA	NA	G	C	C	S	C	C	C	S	C	G	C	G	N	C	C	C	C	S	N	C	C	C	C	C	C	C	C	C	C	C	C	C	C	C	C	C	C	C	C
S8_2518741	T/G	8	2518741	+	NA	NA	NA	NA	NA	NA	T	G	G	T	N	G	T	T	G	T	T	T	N	G	G	G	G	T	N	T	T	T	T	G	G	G	G	G	T	T	G	T	K	G	T	T	T	G	G
S8_2518765	C/A	8	2518765	+	NA	NA	NA	NA	NA	NA	C	A	A	C	N	A	C	C	A	C	C	C	N	A	A	A	A	C	N	C	C	C	C	A	A	A	A	A	C	C	A	C	M	A	C	C	C	A	A
S8_2518813	G/C	8	2518813	+	NA	NA	NA	NA	NA	NA	G	G	N	S	G	G	G	G	N	S	C	G	G	S	G	N	G	G	G	C	C	C	G	C	G	S	S	G	C	C	C	G	S	S	C	C	G	C	S
S8_2518814	G/T	8	2518814	+	NA	NA	NA	NA	NA	NA	G	G	N	K	G	G	G	G	N	K	T	G	G	K	G	N	G	G	G	T	T	T	G	T	G	K	K	G	T	T	T	G	K	K	T	T	G	T	K
S8_2521352	C/T	8	2521352	+	NA	NA	NA	NA	NA	NA	C	C	C	C	C	T	C	C	C	C	C	C	C	T	T	T	C	C	C	C	C	C	C	C	C	T	C	C	C	C	T	C	T	T	C	C	C	T	T
S8_2521358	A/G	8	2521358	+	NA	NA	NA	NA	NA	NA	A	A	A	A	A	G	A	A	A	A	A	A	A	G	N	G	A	A	A	A	A	A	A	A	A	R	A	A	A	A	A	A	G	G	A	A	A	G	G
S8_2521366	A/G	8	2521366	+	NA	NA	NA	NA	NA	NA	A	A	A	A	A	G	A	A	A	A	A	A	A	G	N	G	A	A	A	A	A	A	A	A	A	R	A	A	A	A	A	A	G	G	A	A	A	G	G
S8_2522031	C/A	8	2522031	+	NA	NA	NA	NA	NA	NA	C	C	C	C	C	C	C	C	C	C	M	C	C	C	C	C	C	C	C	C	C	C	C	C	C	C	C	C	C	C	C	C	C	C	A	C	C	C	C
S8_2522357	T/G	8	2522357	+	NA	NA	NA	NA	NA	NA	T	T	T	T	K	T	T	T	K	G	T	T	G	T	T	T	T	T	T	G	T	T	T	T	T	T	T	T	T	T	T	T	T	T	G	T	T	T	T
S8_2522454	A/G	8	2522454	+	NA	NA	NA	NA	NA	NA	A	A	A	A	A	A	A	A	A	A	A	A	A	A	A	A	A	A	A	G	A	A	A	A	A	A	A	A	A	A	A	A	A	A	A	A	A	A	A
S8_2522537	C/T	8	2522537	+	NA	NA	NA	NA	NA	NA	C	C	C	C	C	C	C	C	N	C	C	C	C	C	C	C	C	C	C	C	C	C	C	C	C	C	C	C	C	C	C	C	C	C	C	C	C	C	C
S8_2553911	T/C	8	2553911	+	NA	NA	NA	NA	NA	NA	T	T	N	T	T	T	T	T	T	T	T	T	C	T	T	T	T	T	T	C	T	T	T	T	T	T	T	T	T	T	T	T	T	T	T	T	T	T	T
S8_2553932	C/T	8	2553932	+	NA	NA	NA	NA	NA	NA	C	C	N	C	C	C	C	C	C	C	C	C	T	C	C	C	C	C	C	T	C	C	C	C	C	C	C	C	C	C	C	C	C	C	C	C	C	C	C
S8_2651755	C/A	8	2651755	+	NA	NA	NA	NA	NA	NA	C	C	C	C	C	C	C	C	N	C	C	C	C	C	C	C	C	C	C	C	C	C	C	C	C	C	C	C	C	C	C	C	C	C	C	C	C	C	C
S8_2651759	G/T	8	2651759	+	NA	NA	NA	NA	NA	NA	G	G	G	G	G	G	G	G	N	G	G	G	G	K	G	K	G	G	G	G	G	G	G	G	G	G	K	G	G	G	T	G	G	G	G	G	G	G	G
S8_2661191	G/T	8	2661191	+	NA	NA	NA	NA	NA	NA	G	G	N	G	G	G	G	G	N	G	G	G	G	G	G	G	G	G	G	G	G	G	G	G	G	G	G	G	G	G	G	G	G	G	T	G	G	G	G
S8_2668041	A/T	8	2668041	+	NA	NA	NA	NA	NA	NA	A	A	A	A	T	T	A	W	A	A	A	T	T	T	T	T	A	A	A	A	A	A	A	A	A	T	A	T	A	A	W	A	A	T	A	W	A	T	T
S8_2668049	A/G	8	2668049	+	NA	NA	NA	NA	NA	NA	A	A	A	A	G	G	A	R	A	A	A	G	G	G	G	G	A	A	A	A	A	A	A	A	A	G	A	G	A	A	R	A	A	G	A	R	R	G	G
S8_2668050	G/A	8	2668050	+	NA	NA	NA	NA	NA	NA	G	G	G	G	G	G	G	G	N	G	G	G	R	G	G	G	G	G	G	G	G	G	A	G	G	G	G	G	G	A	G	G	N	G	N	G	N	G	G
S8_2668087	G/C	8	2668087	+	NA	NA	NA	NA	NA	NA	G	G	G	G	G	G	G	G	N	G	G	G	G	G	G	G	G	G	G	G	G	G	G	G	G	G	G	G	G	G	G	G	N	G	N	G	N	G	G
S8_2678282	C/A	8	2678282	+	NA	NA	NA	NA	NA	NA	C	C	C	A	A	A	C	C	N	C	C	A	A	A	N	A	C	C	C	C	C	C	C	C	C	A	C	A	C	C	A	C	C	A	C	A	C	A	A
S8_2678283	A/G	8	2678283	+	NA	NA	NA	NA	NA	NA	A	A	A	G	G	G	A	A	N	A	A	G	G	G	N	G	A	A	A	A	A	A	A	A	A	G	A	G	A	A	G	A	A	G	A	G	A	G	G
S8_2678349	A/C	8	2678349	+	NA	NA	NA	NA	NA	NA	A	A	A	A	A	A	A	A	A	A	M	A	A	A	A	A	A	A	A	C	A	A	A	A	A	A	A	A	A	A	A	A	A	A	A	A	A	A	A
S8_2678381	G/T	8	2678381	+	NA	NA	NA	NA	NA	NA	G	G	G	G	G	G	G	G	G	G	G	G	G	G	G	G	G	G	G	G	G	G	G	G	G	G	G	G	G	G	G	G	G	G	G	G	G	G	G
S8_2679410	T/G	8	2679410	+	NA	NA	NA	NA	NA	NA	T	T	N	T	G	T	T	K	G	K	T	T	G	T	T	T	N	T	T	T	T	T	G	N	N	T	K	T	T	T	T	T	G	N	N	T	T	T	T
S8_2679812	G/C	8	2679812	+	NA	NA	NA	NA	NA	NA	G	C	C	N	G	G	C	G	G	S	C	N	G	G	G	G	C	C	C	C	C	G	G	C	C	G	S	G	G	C	G	C	G	G	C	G	C	G	G
S8_2679813	G/C	8	2679813	+	NA	NA	NA	NA	NA	NA	G	C	C	G	G	G	C	G	G	C	C	G	G	G	G	G	C	C	C	C	C	G	G	C	C	G	S	G	G	C	G	C	G	G	C	G	C	G	G
S8_2679831	G/C	8	2679831	+	NA	NA	NA	NA	NA	NA	G	G	G	G	G	G	G	G	G	G	G	C	G	G	G	G	G	G	G	G	G	G	G	G	G	G	G	G	G	G	G	G	G	G	G	S	G	G	G
S8_2679847	G/C	8	2679847	+	NA	NA	NA	NA	NA	NA	G	G	G	G	G	G	G	G	G	G	G	G	G	G	G	G	G	G	G	G	G	G	G	G	G	G	G	G	G	G	G	G	G	G	G	G	G	G	G
S8_2679848	G/C	8	2679848	+	NA	NA	NA	NA	NA	NA	G	G	G	G	G	G	G	G	G	G	G	G	G	G	G	G	G	G	G	G	G	G	G	G	G	G	G	G	G	G	G	G	G	G	G	G	G	G	G
S8_2679851	T/C	8	2679851	+	NA	NA	NA	NA	NA	NA	C	T	T	N	N	C	T	N	C	Y	T	T	C	C	C	C	T	T	T	T	T	C	C	T	T	C	Y	C	C	T	C	T	C	N	T	N	T	C	C
S8_2679852	T/C	8	2679852	+	NA	NA	NA	NA	NA	NA	C	T	T	Y	T	C	T	N	C	T	T	T	Y	Y	C	C	T	T	T	T	T	C	C	T	T	C	Y	C	C	T	C	T	C	T	T	T	T	C	C
S8_2760742	T/G	8	2760742	+	NA	NA	NA	NA	NA	NA	T	G	G	T	T	T	G	G	T	T	T	T	T	T	T	T	N	G	T	T	T	T	K	G	T	T	T	T	T	G	T	N	T	T	T	T	T	T	T
S8_2760743	G/T	8	2760743	+	NA	NA	NA	NA	NA	NA	G	G	G	G	G	G	G	G	G	G	G	G	G	G	G	G	G	G	G	G	G	G	G	G	G	G	G	G	G	G	G	G	G	G	G	G	G	G	G
S8_2760791	C/T	8	2760791	+	NA	NA	NA	NA	NA	NA	C	C	C	C	C	C	C	C	C	C	C	C	C	C	C	C	C	C	C	C	C	C	Y	C	C	C	C	C	C	C	C	C	C	C	C	C	C	C	C
S8_2761263	A/G	8	2761263	+	NA	NA	NA	NA	NA	NA	A	A	A	A	A	G	A	A	A	A	A	A	A	G	G	N	A	A	A	G	A	A	R	A	A	R	A	G	A	A	A	A	G	G	A	A	A	N	G
S8_2761281	G/A	8	2761281	+	NA	NA	NA	NA	NA	NA	G	G	G	G	G	G	G	G	G	G	G	G	G	G	G	G	G	G	G	G	G	G	G	G	G	G	G	G	G	G	G	G	G	G	G	G	G	G	G
S8_2762918	C/A	8	2762918	+	NA	NA	NA	NA	NA	NA	C	C	N	C	C	C	C	C	N	A	C	C	A	C	C	C	C	C	C	C	C	C	C	C	C	C	C	C	C	C	C	C	N	C	A	C	C	C	C
S8_2763251	A/G	8	2763251	+	NA	NA	NA	NA	NA	NA	A	A	A	A	A	A	A	N	N	A	A	G	A	A	A	A	A	A	A	A	A	A	R	A	A	A	A	A	A	A	A	A	N	A	G	A	A	A	A
S8_2763294	A/G	8	2763294	+	NA	NA	NA	NA	NA	NA	A	A	A	A	A	A	A	R	A	R	R	A	A	A	A	A	A	A	A	A	A	A	A	A	A	A	A	A	A	R	R	A	A	A	A	A	A	A	A
S8_2763314	A/G	8	2763314	+	NA	NA	NA	NA	NA	NA	G	A	A	A	A	A	A	R	A	A	A	G	A	R	A	A	G	A	A	A	A	A	A	A	A	A	A	A	A	A	A	A	A	A	G	A	A	A	A
S8_2763368	G/A	8	2763368	+	NA	NA	NA	NA	NA	NA	G	G	G	G	G	G	G	G	G	R	G	G	G	G	G	G	G	G	G	G	G	G	G	G	G	G	G	G	G	G	G	G	G	G	G	G	G	G	G
S8_2763392	G/C	8	2763392	+	NA	NA	NA	NA	NA	NA	G	G	G	G	G	G	G	G	G	G	G	G	G	G	G	G	G	G	G	G	G	G	G	G	G	G	G	G	G	G	G	G	G	G	G	G	G	G	G
S8_2763426	G/A	8	2763426	+	NA	NA	NA	NA	NA	NA	G	G	G	G	G	G	G	R	N	G	G	G	G	G	G	G	G	G	G	G	G	G	G	G	G	G	G	G	G	G	G	G	G	G	G	R	G	G	G
S8_2763430	G/T	8	2763430	+	NA	NA	NA	NA	NA	NA	G	N	T	G	G	T	G	G	G	G	G	G	G	T	T	T	G	G	G	G	G	G	G	T	G	K	G	T	G	G	K	G	G	T	T	G	G	T	T
S8_2763451	G/A	8	2763451	+	NA	NA	NA	NA	NA	NA	G	G	G	G	G	G	G	G	G	G	G	G	G	G	G	G	G	G	G	G	G	G	G	G	G	G	G	G	G	A	G	G	G	G	G	G	G	G	G
S8_2763452	A/G	8	2763452	+	NA	NA	NA	NA	NA	NA	A	A	A	A	A	A	A	A	A	A	A	A	A	A	A	A	A	A	A	A	A	A	A	A	A	A	A	A	A	A	A	A	A	A	A	A	A	A	A
S8_2763476	T/G	8	2763476	+	NA	NA	NA	NA	NA	NA	T	T	T	T	T	T	T	T	T	K	T	T	T	T	T	T	T	T	K	T	T	T	T	T	T	T	T	T	T	T	T	T	T	T	T	T	T	T	T
S8_2790484	A/C	8	2790484	+	NA	NA	NA	NA	NA	NA	A	A	A	A	A	A	A	A	C	C	C	A	A	A	N	A	C	A	A	C	A	C	M	A	C	M	C	A	C	A	A	C	N	A	C	A	C	A	A
S8_2790485	T/A	8	2790485	+	NA	NA	NA	NA	NA	NA	T	T	T	T	T	T	T	T	N	T	A	T	T	T	N	T	T	T	T	T	T	A	T	T	T	W	A	T	A	T	T	W	N	T	T	T	N	T	T
S8_2790552	G/C	8	2790552	+	NA	NA	NA	NA	NA	NA	S	G	G	G	G	G	G	G	G	G	G	G	C	G	G	G	G	G	G	G	G	G	G	G	G	G	G	G	G	G	G	G	G	G	G	G	G	G	G
S8_2790557	C/G	8	2790557	+	NA	NA	NA	NA	NA	NA	C	G	G	C	S	C	G	C	C	C	C	G	C	C	C	C	C	G	G	C	G	C	C	G	C	C	C	C	C	G	C	C	C	C	C	C	C	C	C
S8_2790564	A/T	8	2790564	+	NA	NA	NA	NA	NA	NA	W	A	A	T	A	T	A	T	T	T	T	A	A	T	T	T	A	A	A	T	A	T	A	A	T	T	T	T	T	A	T	T	T	T	T	A	T	T	T
S8_2790677	A/C	8	2790677	+	NA	NA	NA	NA	NA	NA	A	A	A	A	A	A	A	M	A	A	A	C	A	A	A	A	A	A	A	A	A	A	A	A	A	A	A	A	A	A	A	A	A	A	A	C	A	A	A
S8_2809360	C/G	8	2809360	+	NA	NA	NA	NA	NA	NA	C	C	C	C	C	C	C	C	C	C	C	C	C	C	C	C	C	C	C	C	C	C	C	C	C	C	C	C	C	C	C	C	C	C	C	C	C	C	C
S8_2809383	A/G	8	2809383	+	NA	NA	NA	NA	NA	NA	A	A	A	A	A	A	A	A	A	A	A	A	A	A	A	A	A	A	A	A	A	A	A	A	A	A	A	A	A	A	A	A	A	A	A	A	A	A	A
S8_2809384	G/C	8	2809384	+	NA	NA	NA	NA	NA	NA	G	G	G	G	G	N	G	G	G	G	G	G	G	C	N	N	G	G	G	G	G	G	G	G	G	S	G	N	G	G	G	G	G	C	G	G	G	C	C
S8_2809385	C/A	8	2809385	+	NA	NA	NA	NA	NA	NA	C	C	C	C	C	C	C	C	C	C	C	C	C	C	C	C	C	C	C	C	C	C	C	C	C	C	C	C	C	C	C	C	C	C	C	C	C	C	C
S8_2809386	A/G	8	2809386	+	NA	NA	NA	NA	NA	NA	A	A	N	A	A	A	A	A	A	A	A	A	A	A	A	A	A	A	A	A	A	A	A	A	A	A	A	A	A	A	A	A	A	A	A	A	A	A	A
S8_2809387	G/C	8	2809387	+	NA	NA	NA	NA	NA	NA	G	G	N	G	G	C	G	G	G	G	G	G	G	C	C	N	G	G	G	G	G	G	G	G	G	S	G	S	G	G	G	G	G	C	G	G	G	N	C
S8_2809388	C/A	8	2809388	+	NA	NA	NA	NA	NA	NA	C	N	N	C	C	C	C	C	C	C	C	C	C	C	C	C	C	C	C	C	C	C	C	C	C	C	C	C	C	C	C	C	C	C	C	C	C	C	C
S8_2809393	A/G	8	2809393	+	NA	NA	NA	NA	NA	NA	A	A	A	A	A	A	A	A	A	A	A	G	A	A	A	A	N	A	G	A	A	A	R	A	A	A	A	A	A	G	A	A	A	A	A	A	A	A	A
S8_2809400	A/T	8	2809400	+	NA	NA	NA	NA	NA	NA	T	T	T	A	T	A	T	T	A	W	T	A	T	A	A	A	A	T	A	A	T	A	W	T	A	A	A	A	A	A	A	A	A	A	T	T	A	A	A
S8_2809403	T/C	8	2809403	+	NA	NA	NA	NA	NA	NA	T	T	T	T	T	N	T	T	T	T	T	T	T	C	N	N	T	T	T	T	T	T	T	T	T	Y	T	N	T	T	T	T	T	C	T	T	T	C	C
S8_2809744	T/G	8	2809744	+	NA	NA	NA	NA	NA	NA	T	T	N	T	T	T	T	T	G	K	T	T	T	T	T	T	T	T	T	G	T	T	T	T	T	T	T	T	T	T	T	T	K	T	T	T	T	T	T
S8_2839072	T/C	8	2839072	+	NA	NA	NA	NA	NA	NA	Y	C	C	T	T	T	C	T	T	T	T	T	Y	T	T	T	T	Y	T	T	T	T	C	C	T	T	T	T	T	T	T	C	T	T	C	C	T	T	T
S8_2841920	T/A	8	2841920	+	NA	NA	NA	NA	NA	NA	T	N	N	A	A	T	T	T	T	A	T	A	A	T	T	T	A	T	T	T	A	T	T	N	T	T	T	T	T	A	T	T	T	T	N	W	T	T	T
S8_2841921	A/C	8	2841921	+	NA	NA	NA	NA	NA	NA	A	N	N	C	C	A	A	A	A	C	A	C	C	A	A	A	C	A	A	A	C	A	A	N	A	A	A	A	A	C	A	A	A	A	N	M	A	A	A
S8_2841922	T/C	8	2841922	+	NA	NA	NA	NA	NA	NA	T	N	N	C	C	T	T	T	T	C	T	C	C	T	T	T	C	T	T	T	C	T	T	N	T	T	T	T	T	C	T	T	T	T	N	Y	T	T	T
S8_2883156	G/T	8	2883156	+	NA	NA	NA	NA	NA	NA	G	G	G	G	G	G	G	G	G	G	G	G	G	G	G	G	G	G	G	G	G	G	G	G	G	G	G	G	G	G	G	G	G	G	T	G	G	G	G
S8_2889677	A/G	8	2889677	+	NA	NA	NA	NA	NA	NA	A	A	A	A	A	A	A	A	A	A	A	A	A	A	A	A	A	A	A	A	A	A	A	A	A	A	A	A	A	A	A	A	A	A	A	A	A	A	A
S8_2889691	A/T	8	2889691	+	NA	NA	NA	NA	NA	NA	A	A	A	A	A	A	A	A	A	A	A	A	A	A	A	A	A	A	A	A	A	A	A	A	A	A	A	A	A	A	A	A	A	A	A	A	A	A	A
S8_2889770	A/G	8	2889770	+	NA	NA	NA	NA	NA	NA	R	A	A	A	A	A	G	G	A	A	A	G	G	A	A	A	A	G	R	A	A	A	R	A	A	A	A	A	A	A	A	A	A	A	A	A	A	A	A
S8_2889780	T/C	8	2889780	+	NA	NA	NA	NA	NA	NA	T	T	T	T	T	T	T	T	T	T	T	T	T	T	T	T	T	T	T	T	T	T	T	T	T	T	T	T	T	T	T	T	T	T	T	T	T	T	T
S8_2889873	T/A	8	2889873	+	NA	NA	NA	NA	NA	NA	T	T	T	T	T	T	T	T	T	T	T	T	T	T	T	T	T	T	T	T	T	T	T	T	T	T	T	T	T	T	T	T	T	T	T	A	T	T	T
S8_2901297	G/A	8	2901297	+	NA	NA	NA	NA	NA	NA	G	G	G	G	G	G	G	G	G	G	G	G	G	G	G	G	G	G	G	G	G	G	G	G	G	G	G	G	G	G	G	G	G	G	G	G	G	G	G
S8_2901777	G/A	8	2901777	+	NA	NA	NA	NA	NA	NA	G	G	G	G	G	G	G	G	N	G	G	G	G	G	G	G	G	G	G	G	G	G	G	G	G	G	G	G	G	G	G	G	N	G	G	G	G	G	G
S8_2901780	A/G	8	2901780	+	NA	NA	NA	NA	NA	NA	A	A	A	G	A	A	A	R	N	A	A	A	A	A	A	A	A	A	A	A	A	A	A	A	A	A	A	A	A	N	A	A	N	A	A	G	A	A	A
S8_2902011	T/G	8	2902011	+	NA	NA	NA	NA	NA	NA	K	K	T	T	K	T	T	N	G	K	K	G	T	T	T	T	G	T	T	G	T	T	T	G	T	T	T	T	T	G	T	T	T	T	G	G	G	T	T
S8_2902020	C/G	8	2902020	+	NA	NA	NA	NA	NA	NA	C	C	C	C	C	C	C	C	C	C	C	C	C	C	C	C	C	C	C	C	C	C	C	C	C	C	C	C	C	C	C	C	C	C	C	C	C	C	C
S8_2902059	G/T	8	2902059	+	NA	NA	NA	NA	NA	NA	G	G	G	G	G	G	G	G	G	G	G	G	G	G	G	G	T	G	G	G	G	G	G	G	G	G	G	G	G	K	G	G	G	G	G	G	T	G	G
S8_2902085	C/G	8	2902085	+	NA	NA	NA	NA	NA	NA	G	C	C	C	C	G	C	C	S	C	G	C	C	G	G	G	G	C	C	G	G	G	S	C	G	G	G	G	G	G	G	G	G	G	C	C	G	G	G
S8_2902093	A/C	8	2902093	+	NA	NA	NA	NA	NA	NA	A	A	A	C	M	C	A	N	M	A	C	A	A	C	C	C	A	A	A	A	C	C	M	A	C	C	C	C	C	A	C	C	C	C	A	A	A	C	C
S8_2902094	C/A	8	2902094	+	NA	NA	NA	NA	NA	NA	M	N	N	C	A	C	A	C	A	A	M	C	A	C	C	C	M	A	C	A	C	C	C	C	C	C	C	C	C	A	C	C	C	C	A	N	A	C	C
S8_2903010	G/A	8	2903010	+	NA	NA	NA	NA	NA	NA	G	G	G	G	G	G	G	G	G	G	G	G	G	G	G	G	G	G	G	G	G	G	G	G	G	G	G	G	G	G	G	G	G	G	G	G	G	G	G
S8_2903049	G/A	8	2903049	+	NA	NA	NA	NA	NA	NA	G	G	G	G	G	G	G	G	G	G	G	G	G	G	G	G	G	G	G	G	G	G	G	G	G	G	G	G	G	G	G	G	G	G	G	G	G	G	G
S8_2903050	C/A	8	2903050	+	NA	NA	NA	NA	NA	NA	M	C	C	C	M	C	C	C	A	C	A	C	C	C	C	C	A	C	C	M	C	C	C	C	C	C	C	C	C	A	C	C	C	C	C	C	M	C	C
S8_2903055	C/G	8	2903055	+	NA	NA	NA	NA	NA	NA	C	C	C	C	C	C	C	C	C	C	C	C	C	C	C	C	C	C	C	C	C	C	C	C	C	C	C	C	C	C	C	C	C	C	C	C	C	C	C
S8_2903061	T/C	8	2903061	+	NA	NA	NA	NA	NA	NA	T	T	T	T	T	T	T	T	T	T	T	T	T	T	T	T	T	T	T	T	T	T	T	T	T	T	T	T	T	T	T	T	T	T	T	T	T	T	T
S8_2903145	C/G	8	2903145	+	NA	NA	NA	NA	NA	NA	C	C	C	S	C	C	C	C	C	C	C	C	C	C	C	C	C	C	C	C	C	C	C	C	C	C	C	C	C	C	C	C	C	C	C	C	C	C	C
S8_2903149	G/C	8	2903149	+	NA	NA	NA	NA	NA	NA	S	G	G	G	G	G	S	G	C	S	C	G	S	G	G	G	N	C	G	C	G	G	G	G	G	G	G	G	G	C	G	G	G	G	G	G	S	G	G
S8_2903168	A/T	8	2903168	+	NA	NA	NA	NA	NA	NA	A	A	A	W	A	A	A	A	A	A	A	A	A	A	A	A	A	A	A	A	A	A	A	A	A	A	A	A	A	A	A	A	A	A	A	A	A	A	A
S8_2903169	G/C	8	2903169	+	NA	NA	NA	NA	NA	NA	G	G	G	S	G	G	G	G	G	G	G	G	G	G	G	G	G	G	G	G	G	G	G	G	G	G	G	G	G	G	G	G	G	G	G	G	G	G	G
S8_2903170	G/A	8	2903170	+	NA	NA	NA	NA	NA	NA	G	G	G	R	G	G	G	G	G	G	G	G	G	G	G	G	G	G	G	G	G	G	G	G	G	G	G	G	G	G	G	G	G	G	G	G	G	G	G
S8_2903171	C/G	8	2903171	+	NA	NA	NA	NA	NA	NA	C	C	C	S	C	C	C	C	C	C	C	C	C	C	C	C	C	C	C	C	C	C	C	C	C	C	C	C	C	C	C	C	C	C	C	C	C	C	C
S8_2903172	A/C	8	2903172	+	NA	NA	NA	NA	NA	NA	A	A	A	M	A	A	A	A	A	A	A	A	A	A	A	A	A	A	A	A	A	A	A	A	A	A	A	A	A	A	A	A	A	A	A	A	A	A	A
S8_2903173	T/C	8	2903173	+	NA	NA	NA	NA	NA	NA	T	T	T	Y	T	T	T	T	T	T	T	T	T	T	T	T	T	T	T	T	T	T	T	T	T	T	T	T	T	T	T	T	T	T	T	T	T	T	T
S8_2903178	C/T	8	2903178	+	NA	NA	NA	NA	NA	NA	T	C	C	C	T	T	T	C	T	T	T	C	Y	T	T	T	T	C	C	T	T	T	C	C	T	T	T	T	T	T	T	T	T	T	C	C	T	T	T
S8_2904359	A/G	8	2904359	+	NA	NA	NA	NA	NA	NA	A	N	N	A	A	A	A	A	A	A	A	A	A	A	A	A	A	A	A	A	A	A	A	A	A	A	A	A	A	R	A	A	A	A	N	A	A	A	A
S8_2904363	G/T	8	2904363	+	NA	NA	NA	NA	NA	NA	G	N	N	G	G	G	G	G	G	G	G	G	G	G	G	G	G	G	G	G	G	G	G	G	G	G	G	G	G	K	G	G	G	G	N	G	G	G	G
S8_2904402	A/T	8	2904402	+	NA	NA	NA	NA	NA	NA	A	N	N	A	A	A	A	A	A	A	A	A	A	A	A	A	A	A	A	A	A	A	A	A	A	A	A	A	A	W	A	A	A	A	N	A	A	A	A
S8_2904408	T/C	8	2904408	+	NA	NA	NA	NA	NA	NA	T	N	N	T	T	T	T	T	T	T	T	T	T	T	T	T	T	T	T	T	T	T	T	T	T	T	T	T	T	Y	T	T	T	T	N	T	T	T	T
S8_2958865	G/C	8	2958865	+	NA	NA	NA	NA	NA	NA	G	C	C	C	G	G	G	C	G	G	G	C	G	G	G	G	G	G	C	G	G	G	G	C	G	G	G	G	G	G	G	G	G	G	C	G	G	G	G
S8_2990829	G/T	8	2990829	+	NA	NA	NA	NA	NA	NA	G	G	T	G	G	G	G	G	G	G	G	G	G	G	G	G	G	G	G	G	G	G	G	N	G	G	G	G	G	G	G	G	G	G	N	G	G	G	G
S8_2990889	A/T	8	2990889	+	NA	NA	NA	NA	NA	NA	A	A	N	A	A	A	A	A	A	A	A	W	A	A	A	A	A	A	A	A	A	A	A	A	A	A	A	A	A	A	A	A	A	A	N	A	A	A	A
S8_2990901	G/C	8	2990901	+	NA	NA	NA	NA	NA	NA	G	G	N	G	G	G	G	G	G	G	G	G	G	G	G	G	G	G	G	G	G	G	G	G	G	G	G	G	G	G	G	G	G	G	N	G	G	G	G
S8_2990947	G/T	8	2990947	+	NA	NA	NA	NA	NA	NA	G	T	T	G	G	G	G	T	G	G	G	T	G	G	G	G	G	G	T	G	G	G	G	T	G	G	G	G	G	G	G	G	G	G	T	G	G	G	G
S8_2990983	C/G	8	2990983	+	NA	NA	NA	NA	NA	NA	C	G	G	C	C	C	C	G	C	C	C	G	C	C	C	C	C	C	G	C	C	C	C	G	C	C	C	C	C	C	C	C	C	C	G	C	C	C	C
S8_2990986	C/T	8	2990986	+	NA	NA	NA	NA	NA	NA	T	C	C	T	N	N	T	C	N	T	T	C	Y	T	T	N	T	C	C	T	T	N	T	C	C	Y	C	Y	C	C	C	T	N	C	C	T	T	T	N
S8_2990987	T/C	8	2990987	+	NA	NA	NA	NA	NA	NA	T	C	C	T	T	T	C	C	T	T	T	C	T	T	T	N	T	C	C	T	T	T	Y	C	C	Y	N	T	N	C	Y	T	N	N	C	T	T	N	T
S8_2991290	G/A	8	2991290	+	NA	NA	NA	NA	NA	NA	G	G	G	G	G	G	G	G	G	G	G	G	G	G	G	G	G	G	G	G	G	G	G	G	G	G	G	G	G	A	G	G	G	G	G	G	G	G	G
S8_2991572	C/T	8	2991572	+	NA	NA	NA	NA	NA	NA	C	T	T	C	C	C	C	T	N	C	C	T	C	C	C	C	T	C	T	T	C	C	C	T	C	C	C	C	C	C	C	C	C	C	T	C	T	C	C
S8_2991573	C/T	8	2991573	+	NA	NA	NA	NA	NA	NA	C	C	C	T	C	C	C	C	N	C	C	C	C	C	C	C	C	C	C	C	C	C	C	C	C	C	C	C	C	C	C	C	C	C	C	C	C	C	C
S8_3008777	A/G	8	3008777	+	NA	NA	NA	NA	NA	NA	A	A	A	A	A	A	A	A	A	A	A	A	A	A	A	A	A	A	A	A	G	A	A	A	A	A	A	A	A	A	A	A	A	A	A	A	A	A	A
S8_3024304	C/T	8	3024304	+	NA	NA	NA	NA	NA	NA	C	C	N	C	C	C	C	C	C	C	C	C	C	C	C	C	C	C	C	C	C	C	C	C	C	C	C	C	C	T	C	C	C	C	N	C	C	C	C
S8_3024326	G/A	8	3024326	+	NA	NA	NA	NA	NA	NA	G	G	N	G	G	G	G	G	G	G	G	G	G	G	G	G	G	G	G	G	G	G	G	G	G	G	G	G	G	G	G	G	G	G	N	G	G	G	G
S8_3024335	C/A	8	3024335	+	NA	NA	NA	NA	NA	NA	C	C	N	C	C	C	C	C	C	C	C	C	C	C	C	C	C	C	C	C	C	C	C	C	C	C	C	C	C	A	C	C	C	C	N	C	C	C	C
S8_3026022	G/A	8	3026022	+	NA	NA	NA	NA	NA	NA	G	N	N	G	G	G	G	G	G	G	G	G	G	G	G	G	G	G	G	G	G	G	G	G	G	G	G	G	G	G	G	G	G	G	N	G	G	G	G
S8_3043720	A/G	8	3043720	+	NA	NA	NA	NA	NA	NA	A	G	G	G	A	A	A	G	A	R	A	G	A	A	A	A	A	A	G	A	A	A	A	G	A	A	A	A	A	A	A	A	A	A	G	A	A	A	A
S8_3043747	T/G	8	3043747	+	NA	NA	NA	NA	NA	NA	T	G	G	T	T	T	T	K	T	T	T	G	T	T	T	T	T	T	G	T	T	T	T	G	T	T	T	T	T	T	T	T	T	T	G	T	T	T	T
S8_3043759	C/T	8	3043759	+	NA	NA	NA	NA	NA	NA	C	T	T	C	C	C	C	Y	C	C	C	T	C	C	C	C	C	C	T	C	C	C	C	T	C	C	C	C	C	C	C	C	C	C	T	C	C	C	C
S8_3043779	C/T	8	3043779	+	NA	NA	NA	NA	NA	NA	C	C	C	C	C	C	C	C	C	C	C	C	C	C	C	C	C	C	C	C	C	C	C	C	C	C	C	C	C	C	C	C	C	C	C	C	C	C	C
S8_3043898	T/G	8	3043898	+	NA	NA	NA	NA	NA	NA	T	T	T	T	T	T	T	T	T	T	T	T	T	T	T	T	T	T	T	T	T	T	T	T	T	T	T	T	T	T	T	T	T	T	T	T	T	T	T
S8_3044014	C/T	8	3044014	+	NA	NA	NA	NA	NA	NA	T	C	C	C	C	T	T	C	T	N	T	C	T	T	T	T	C	T	C	C	T	T	C	C	T	T	T	T	T	C	T	T	T	T	C	T	C	T	T
S8_3044074	C/T	8	3044074	+	NA	NA	NA	NA	NA	NA	C	C	C	C	C	C	C	C	N	C	C	C	C	C	C	C	C	C	C	C	C	C	C	C	C	C	C	C	C	T	C	C	C	C	C	C	C	C	C
S8_3044276	G/T	8	3044276	+	NA	NA	NA	NA	NA	NA	G	G	G	G	G	G	G	G	G	G	G	G	G	G	G	G	G	G	G	G	G	G	G	G	G	G	G	G	G	T	G	G	G	G	G	G	G	G	G
S8_3044319	G/A	8	3044319	+	NA	NA	NA	NA	NA	NA	G	G	G	G	G	G	G	G	G	G	G	G	R	G	G	G	A	G	G	A	G	G	A	G	G	G	G	G	G	G	G	G	G	G	G	G	R	G	G
S8_3044345	C/T	8	3044345	+	NA	NA	NA	NA	NA	NA	C	C	N	C	C	C	C	C	C	C	C	C	C	C	C	C	C	C	C	C	C	C	Y	C	C	C	C	C	C	C	C	C	C	C	C	C	C	C	C
S8_3044403	G/C	8	3044403	+	NA	NA	NA	NA	NA	NA	G	G	G	G	S	G	G	G	G	C	G	G	G	G	G	G	C	G	G	C	G	G	C	G	G	G	G	G	G	G	G	G	G	G	G	G	C	G	G
S8_3044838	G/A	8	3044838	+	NA	NA	NA	NA	NA	NA	G	G	G	G	G	G	G	G	G	G	G	G	G	G	G	G	G	G	G	G	G	G	G	G	G	G	G	G	G	G	G	G	G	G	G	G	G	G	G
S8_3044868	T/C	8	3044868	+	NA	NA	NA	NA	NA	NA	T	C	C	C	T	T	T	C	T	C	T	C	T	T	T	T	T	T	C	T	T	T	Y	C	T	T	T	T	T	C	T	T	T	T	C	T	T	T	T
S8_3044956	T/A	8	3044956	+	NA	NA	NA	NA	NA	NA	T	A	A	T	T	T	T	A	T	T	T	A	T	T	T	T	T	T	A	T	T	T	T	A	T	T	T	T	T	T	T	T	T	T	A	T	T	T	T
S8_3044978	G/A	8	3044978	+	NA	NA	NA	NA	NA	NA	G	G	G	G	R	G	G	G	G	A	G	G	G	G	G	G	A	G	G	A	G	G	A	G	G	G	G	G	G	A	G	G	G	G	G	G	A	G	G
S8_3044986	C/T	8	3044986	+	NA	NA	NA	NA	NA	NA	C	C	C	Y	C	C	C	C	C	C	C	C	C	C	C	C	C	C	C	C	C	C	C	C	C	C	C	C	C	C	C	C	C	C	C	C	C	C	C
S8_3044993	C/T	8	3044993	+	NA	NA	NA	NA	NA	NA	C	C	C	C	Y	C	C	C	C	T	C	C	C	C	C	C	T	C	C	Y	C	C	T	C	C	C	C	C	C	C	C	C	C	C	C	C	T	C	C
S8_3044995	G/A	8	3044995	+	NA	NA	NA	NA	NA	NA	G	G	G	R	G	G	G	G	G	G	G	G	G	G	G	G	G	G	G	G	G	G	G	G	G	G	G	G	G	G	G	G	G	G	G	G	G	G	G
S8_3045071	T/A	8	3045071	+	NA	NA	NA	NA	NA	NA	A	T	T	T	T	A	A	T	A	T	A	T	A	A	A	A	T	A	T	T	A	A	T	T	A	A	A	A	A	T	A	A	A	A	T	A	T	A	A
S8_3045797	C/T	8	3045797	+	NA	NA	NA	NA	NA	NA	C	T	T	N	C	C	C	Y	C	C	C	T	C	C	C	C	C	C	Y	C	C	C	C	T	C	C	C	C	C	C	C	C	C	C	T	C	C	C	C
S8_3046220	C/T	8	3046220	+	NA	NA	NA	NA	NA	NA	C	C	N	C	C	C	C	C	N	C	C	C	C	C	C	C	C	C	Y	C	C	C	C	C	C	C	C	C	C	C	C	C	N	C	T	C	C	C	C
S8_3046254	G/T	8	3046254	+	NA	NA	NA	NA	NA	NA	G	G	N	G	G	G	G	G	N	G	G	G	G	G	G	G	G	G	K	G	G	G	G	G	G	G	G	G	G	G	G	G	N	G	T	G	G	G	G
S8_3103329	G/T	8	3103329	+	NA	NA	NA	NA	NA	NA	G	G	G	G	G	G	G	G	N	N	G	G	G	G	G	G	N	G	G	N	G	G	N	G	G	G	G	G	G	G	G	N	N	G	G	G	N	G	G
S8_3144648	C/T	8	3144648	+	NA	NA	NA	NA	NA	NA	C	C	C	C	C	C	C	C	C	C	C	C	C	C	C	C	C	C	C	C	C	C	C	N	C	C	C	C	C	C	C	C	C	C	C	C	C	C	C
S8_3144654	G/A	8	3144654	+	NA	NA	NA	NA	NA	NA	G	G	G	G	G	G	G	G	G	G	G	G	G	G	G	G	G	G	G	G	G	G	G	N	G	G	G	G	G	G	G	G	G	G	G	G	G	G	G
S8_3144663	C/T	8	3144663	+	NA	NA	NA	NA	NA	NA	C	C	N	C	C	C	C	C	C	C	C	C	C	C	C	C	N	C	C	C	C	C	Y	N	C	C	C	C	C	C	C	C	C	C	C	C	C	C	C
S8_3144689	C/T	8	3144689	+	NA	NA	NA	NA	NA	NA	C	C	C	C	C	C	C	C	N	C	C	C	C	C	C	C	C	C	C	C	C	C	C	N	C	C	C	C	C	C	C	C	C	C	C	C	C	C	C
S8_3144693	T/C	8	3144693	+	NA	NA	NA	NA	NA	NA	T	N	C	T	T	T	T	T	T	T	T	C	T	T	T	T	N	T	C	T	T	T	Y	N	T	T	T	T	T	T	T	T	T	T	C	T	T	T	T
S8_3163970	A/T	8	3163970	+	NA	NA	NA	NA	NA	NA	A	A	A	A	A	A	A	A	A	A	A	A	A	A	A	A	A	A	A	A	A	A	A	A	A	A	A	A	A	A	A	A	A	A	A	A	A	A	A
S8_3164000	A/G	8	3164000	+	NA	NA	NA	NA	NA	NA	A	A	A	A	A	A	A	A	A	A	A	A	A	A	A	A	A	A	A	A	A	A	A	A	A	A	A	A	A	A	A	A	A	A	A	A	A	A	A
S8_3164016	G/T	8	3164016	+	NA	NA	NA	NA	NA	NA	G	G	G	G	G	G	G	G	G	G	G	G	G	G	G	G	G	G	G	G	G	G	G	G	G	G	G	G	G	G	G	G	G	G	G	G	G	G	G
S8_3167590	C/T	8	3167590	+	NA	NA	NA	NA	NA	NA	T	T	T	T	C	C	T	C	C	Y	C	T	C	C	C	C	C	T	C	C	C	Y	C	T	C	C	C	C	C	T	C	C	C	C	C	C	C	C	C
S8_3167591	A/T	8	3167591	+	NA	NA	NA	NA	NA	NA	T	T	T	T	A	A	T	A	A	W	A	T	A	A	A	A	A	T	A	A	A	W	A	T	A	A	A	A	A	T	A	A	A	A	A	A	A	A	A
S8_3167598	G/C	8	3167598	+	NA	NA	NA	NA	NA	NA	G	G	G	G	C	C	G	C	S	G	G	G	G	C	C	C	G	G	G	C	G	S	C	G	G	C	C	C	C	G	C	G	C	C	G	C	G	C	S
S8_3167606	G/A	8	3167606	+	NA	NA	NA	NA	NA	NA	G	G	G	G	G	G	G	G	G	G	G	G	G	G	G	G	G	G	G	G	G	G	G	G	G	G	G	G	G	G	G	G	G	G	G	G	G	G	G
S8_3167620	G/A	8	3167620	+	NA	NA	NA	NA	NA	NA	A	A	A	A	G	G	A	G	G	R	G	A	G	G	G	G	G	A	G	G	G	R	G	A	G	G	G	G	G	A	G	G	G	G	G	G	G	G	G
S8_3195669	G/A	8	3195669	+	NA	NA	NA	NA	NA	NA	G	G	G	G	G	G	G	G	G	G	G	G	G	G	G	G	G	G	R	G	G	G	G	G	G	G	G	G	G	G	G	G	G	G	A	G	G	G	G
S8_3195697	T/A	8	3195697	+	NA	NA	NA	NA	NA	NA	T	A	W	T	T	T	T	T	T	T	T	A	T	T	T	T	T	T	T	T	T	T	T	A	T	T	T	T	T	T	T	T	T	T	T	T	T	T	T
S8_3197551	A/T	8	3197551	+	NA	NA	NA	NA	NA	NA	A	A	N	A	A	A	A	A	T	A	A	A	A	A	A	A	A	A	A	A	A	A	A	A	A	A	A	A	A	A	A	A	A	A	T	A	A	A	A
S8_3197566	G/A	8	3197566	+	NA	NA	NA	NA	NA	NA	G	G	N	G	A	G	G	G	G	G	G	G	A	G	G	G	G	G	G	G	G	G	G	G	A	G	G	G	G	G	G	G	G	G	G	G	G	G	G
S8_3197576	C/T	8	3197576	+	NA	NA	NA	NA	NA	NA	C	C	N	C	C	C	C	C	C	C	C	C	C	C	C	C	C	C	C	C	C	C	C	C	C	C	C	C	C	C	C	C	C	C	T	C	C	C	C
S8_3197590	C/T	8	3197590	+	NA	NA	NA	NA	NA	NA	C	C	N	C	T	C	C	C	T	C	C	C	T	C	C	C	C	C	C	C	C	C	C	C	T	C	C	C	C	C	C	C	C	C	T	C	C	C	C
S8_3197897	A/C	8	3197897	+	NA	NA	NA	NA	NA	NA	A	A	N	A	A	A	A	A	A	A	A	A	A	A	A	A	A	A	A	A	A	A	A	A	A	A	A	A	A	A	A	A	A	A	A	A	A	A	A
S8_3197927	A/G	8	3197927	+	NA	NA	NA	NA	NA	NA	A	G	G	A	A	A	A	R	A	A	A	G	A	A	A	A	G	A	A	G	A	A	A	G	A	A	A	A	A	A	A	A	A	A	A	A	G	A	A
S8_3197936	C/T	8	3197936	+	NA	NA	NA	NA	NA	NA	C	T	T	C	C	C	C	Y	C	C	C	T	C	C	C	C	T	C	C	T	C	C	C	T	C	C	C	C	C	C	C	C	C	C	C	C	T	C	C
S8_3197938	C/G	8	3197938	+	NA	NA	NA	NA	NA	NA	C	C	C	G	C	C	C	C	C	C	C	C	C	C	C	C	C	C	C	C	C	C	C	C	C	C	C	C	C	C	C	C	C	C	C	C	C	C	C
S8_3197946	C/A	8	3197946	+	NA	NA	NA	NA	NA	NA	C	C	C	C	C	C	C	C	C	C	C	C	C	C	C	C	C	C	C	C	C	C	C	C	C	C	C	C	C	C	C	C	C	C	C	C	C	C	C
S8_3197966	C/T	8	3197966	+	NA	NA	NA	NA	NA	NA	C	C	C	C	C	C	C	C	C	C	C	C	C	C	C	C	C	C	C	C	C	C	C	C	C	C	C	C	C	C	C	C	C	C	C	C	C	C	C
S8_3198012	G/A	8	3198012	+	NA	NA	NA	NA	NA	NA	R	G	G	A	A	A	G	G	A	G	G	G	A	A	A	A	G	G	G	G	G	A	G	G	A	A	A	A	A	G	A	A	A	A	G	G	G	A	A
S8_3198028	A/T	8	3198028	+	NA	NA	NA	NA	NA	NA	W	A	A	T	T	T	A	A	T	A	A	A	T	T	T	T	A	A	W	A	A	T	A	A	T	T	T	T	T	A	T	T	T	T	A	W	A	T	T
S8_3198043	G/T	8	3198043	+	NA	NA	NA	NA	NA	NA	G	G	G	G	G	G	G	G	G	G	G	G	G	G	G	G	G	G	G	G	G	G	G	G	G	G	G	G	G	G	G	G	G	G	G	G	G	G	G
S8_3198060	C/G	8	3198060	+	NA	NA	NA	NA	NA	NA	C	C	C	C	C	C	C	C	C	C	C	C	C	C	C	C	C	C	C	C	C	C	C	C	C	C	C	C	C	C	C	C	C	C	C	C	C	C	C
S8_3198062	T/C	8	3198062	+	NA	NA	NA	NA	NA	NA	T	T	T	T	T	T	T	T	T	T	T	T	T	T	T	T	T	T	T	T	T	T	T	T	T	T	T	T	T	T	T	T	T	T	T	T	T	T	T
S8_3198087	C/G	8	3198087	+	NA	NA	NA	NA	NA	NA	C	C	C	C	C	C	C	C	C	C	C	C	C	C	C	C	C	C	C	C	C	C	C	N	C	C	C	C	C	C	C	C	C	C	C	C	C	C	C
S8_3240759	C/A	8	3240759	+	NA	NA	NA	NA	NA	NA	C	C	C	C	C	C	A	C	C	C	C	C	C	C	C	C	C	A	C	C	A	C	C	C	C	C	C	C	C	C	C	C	C	C	C	C	C	C	C
S8_3240769	G/A	8	3240769	+	NA	NA	NA	NA	NA	NA	G	A	A	G	G	G	G	G	G	G	G	A	G	G	G	G	A	G	G	R	G	G	G	A	G	G	G	G	G	G	G	G	G	G	G	G	A	G	G
S8_3240791	G/T	8	3240791	+	NA	NA	NA	NA	NA	NA	G	T	T	G	G	G	T	G	G	G	G	T	T	G	G	G	T	T	G	T	T	G	G	T	G	G	G	G	G	G	G	K	G	G	G	K	K	G	G
S8_3240838	T/C	8	3240838	+	NA	NA	NA	NA	NA	NA	T	C	C	T	C	T	C	T	T	T	Y	C	C	T	T	T	C	C	T	C	C	T	T	C	Y	T	T	T	T	T	T	C	T	T	T	C	C	T	T
S8_3240909	T/C	8	3240909	+	NA	NA	NA	NA	NA	NA	T	T	T	T	T	T	C	T	C	T	Y	T	T	T	T	T	T	C	T	T	C	T	T	T	T	T	T	T	T	T	T	T	T	T	T	Y	T	T	T
S8_3240926	T/C	8	3240926	+	NA	NA	NA	NA	NA	NA	T	T	T	T	C	T	C	T	C	T	Y	T	C	T	T	T	T	C	T	T	C	T	T	T	C	T	T	T	T	T	T	N	T	T	T	Y	T	T	T
S8_3240934	A/G	8	3240934	+	NA	NA	NA	NA	NA	NA	A	A	A	A	A	A	A	A	A	A	A	A	A	A	A	A	A	A	A	A	A	A	A	A	A	A	A	A	A	A	A	A	A	A	A	A	A	A	A
S8_3243068	T/C	8	3243068	+	NA	NA	NA	NA	NA	NA	T	T	T	T	T	T	C	T	T	T	T	T	T	T	T	T	T	C	T	T	T	T	T	T	T	T	T	T	T	T	T	T	T	T	T	T	T	T	T
S8_3243084	A/G	8	3243084	+	NA	NA	NA	NA	NA	NA	A	A	A	A	A	A	G	A	A	A	A	A	A	A	A	A	A	G	A	A	A	A	A	A	A	A	A	A	A	A	A	A	A	A	A	A	A	A	A
S8_3243087	C/G	8	3243087	+	NA	NA	NA	NA	NA	NA	C	C	C	C	C	C	G	C	C	C	C	C	C	C	C	C	C	G	C	C	C	C	C	C	C	C	C	C	C	C	C	C	C	C	C	C	C	C	C
S8_3243116	T/C	8	3243116	+	NA	NA	NA	NA	NA	NA	T	T	T	T	T	T	C	T	T	T	T	T	T	T	T	T	T	C	T	T	T	T	T	T	T	T	T	T	T	T	T	T	T	T	T	T	T	T	T
S8_3243117	G/A	8	3243117	+	NA	NA	NA	NA	NA	NA	G	G	G	G	G	G	G	G	G	G	G	G	G	G	G	G	G	G	G	G	G	G	G	G	G	G	G	G	G	G	G	G	G	G	G	G	G	G	G
S8_3243141	C/A	8	3243141	+	NA	NA	NA	NA	NA	NA	C	C	C	C	C	C	M	C	C	C	C	C	C	C	C	C	C	C	C	C	C	C	C	C	C	C	C	C	C	C	C	C	N	C	C	C	C	C	C
S8_3243173	G/A	8	3243173	+	NA	NA	NA	NA	NA	NA	G	G	G	G	G	G	R	G	G	G	G	G	G	G	G	G	G	G	G	G	G	G	G	G	G	G	G	G	G	G	G	G	N	G	G	G	G	G	G
S8_3243178	G/A	8	3243178	+	NA	NA	NA	NA	NA	NA	G	G	G	G	G	G	G	G	G	G	G	G	G	G	G	G	G	G	G	G	G	G	G	G	G	G	G	G	G	G	G	G	N	G	G	G	G	G	G
S8_3243243	C/T	8	3243243	+	NA	NA	NA	NA	NA	NA	C	C	C	N	C	C	C	C	C	C	C	C	C	C	C	C	C	C	C	C	C	C	C	C	C	C	C	C	C	C	C	C	C	C	C	C	N	C	C
S8_3243257	C/A	8	3243257	+	NA	NA	NA	NA	NA	NA	C	C	C	C	C	C	C	C	C	C	C	C	C	C	C	C	C	C	C	C	C	C	C	C	C	C	C	C	C	C	C	C	C	C	C	C	C	C	C
S8_3292463	A/G	8	3292463	+	NA	NA	NA	NA	NA	NA	A	A	A	A	N	G	A	A	A	A	R	A	A	G	G	G	A	A	A	A	A	G	A	A	N	G	G	G	G	A	G	G	G	G	A	N	A	G	G
S8_3292497	C/A	8	3292497	+	NA	NA	NA	NA	NA	NA	C	C	C	C	C	C	A	C	C	C	C	C	C	C	C	C	C	A	C	C	C	C	C	C	C	C	C	C	C	C	C	C	C	C	C	C	C	C	C
S8_3292501	T/C	8	3292501	+	NA	NA	NA	NA	NA	NA	T	T	T	T	T	T	C	T	T	T	T	T	T	T	T	T	T	C	T	T	T	T	T	T	T	T	T	T	T	T	T	T	T	T	T	T	T	T	T
S8_3292504	G/T	8	3292504	+	NA	NA	NA	NA	NA	NA	G	G	G	G	G	T	G	G	G	G	G	G	G	T	T	T	G	G	G	G	G	T	K	G	G	T	T	T	T	G	T	G	T	T	G	G	G	T	T
S8_3292506	C/A	8	3292506	+	NA	NA	NA	NA	NA	NA	C	C	C	C	C	C	C	C	C	C	C	C	C	C	C	C	C	C	C	C	C	C	C	C	C	C	C	C	C	C	C	C	C	C	C	C	C	C	C
S8_3292528	T/C	8	3292528	+	NA	NA	NA	NA	NA	NA	T	T	T	T	T	T	C	T	T	T	T	T	T	T	T	T	T	C	T	T	T	T	T	T	T	T	T	T	T	T	T	T	N	T	T	T	T	T	T
S8_3293086	A/G	8	3293086	+	NA	NA	NA	NA	NA	NA	A	A	A	A	A	A	A	A	A	A	A	A	A	A	A	A	A	A	A	A	A	A	A	A	A	A	A	A	A	G	A	A	A	A	A	A	G	A	A
S8_3293096	T/C	8	3293096	+	NA	NA	NA	NA	NA	NA	T	T	T	T	T	T	T	T	T	T	T	T	T	T	T	T	T	T	T	T	T	T	T	T	T	T	T	T	T	T	T	T	T	T	T	T	T	T	T
S8_3293121	A/G	8	3293121	+	NA	NA	NA	NA	NA	NA	A	A	A	A	A	A	A	A	A	A	A	A	A	A	A	A	A	A	A	A	A	A	A	A	A	A	A	A	A	G	A	A	A	A	A	A	G	A	A
S8_3293123	A/G	8	3293123	+	NA	NA	NA	NA	NA	NA	A	A	A	A	A	A	A	A	A	A	A	A	A	A	A	A	A	A	A	A	A	A	A	A	A	A	A	A	A	G	A	A	A	A	A	A	G	A	A
S8_3293182	A/C	8	3293182	+	NA	NA	NA	NA	NA	NA	A	A	A	C	A	A	A	A	A	A	A	A	A	A	A	A	A	A	A	A	A	A	A	A	A	A	A	A	A	A	A	A	A	A	A	A	A	A	A
S8_3293190	T/C	8	3293190	+	NA	NA	NA	NA	NA	NA	T	T	T	C	Y	T	T	T	T	T	T	T	C	T	T	T	T	T	T	T	T	T	T	T	C	T	T	T	T	T	T	Y	T	T	T	T	T	T	T
S8_3293437	A/G	8	3293437	+	NA	NA	NA	NA	NA	NA	A	A	A	A	A	A	A	A	N	A	A	A	A	A	A	A	A	A	A	A	A	A	A	A	A	A	A	A	A	A	A	A	A	A	A	A	A	A	A
S8_3293511	G/C	8	3293511	+	NA	NA	NA	NA	NA	NA	G	G	G	G	G	G	G	G	G	G	G	G	G	G	G	G	G	G	G	G	G	G	G	G	G	G	G	G	G	G	G	G	G	G	G	G	G	G	G
S8_3293617	C/T	8	3293617	+	NA	NA	NA	NA	NA	NA	C	C	C	C	C	C	C	C	C	C	C	C	T	C	C	C	C	C	C	C	C	C	C	C	C	C	C	C	C	C	C	T	C	C	C	C	C	C	C
S8_3293619	C/G	8	3293619	+	NA	NA	NA	NA	NA	NA	C	C	C	C	C	C	C	C	C	C	C	C	G	C	C	C	C	C	C	C	C	C	C	C	C	C	C	C	C	C	C	G	C	C	C	C	C	C	C
S8_3293620	T/A	8	3293620	+	NA	NA	NA	NA	NA	NA	T	T	T	T	T	T	T	T	T	T	T	T	A	T	T	T	T	T	T	T	T	T	T	T	T	T	T	T	T	T	T	A	T	T	T	T	T	T	T
S8_3293621	G/C	8	3293621	+	NA	NA	NA	NA	NA	NA	G	G	G	G	G	G	G	G	G	G	G	G	C	G	G	G	G	G	G	G	G	G	G	G	G	G	G	G	G	G	G	C	G	G	G	G	G	G	G
S8_3293626	C/T	8	3293626	+	NA	NA	NA	NA	NA	NA	C	C	C	C	C	C	C	C	C	C	C	C	C	C	C	C	C	C	C	C	C	C	C	C	C	C	C	C	C	C	C	C	C	C	C	C	C	C	C
S8_3293632	C/T	8	3293632	+	NA	NA	NA	NA	NA	NA	C	C	C	C	C	C	C	C	C	C	C	C	C	C	C	C	C	C	C	C	C	C	C	C	C	C	C	C	C	C	C	C	C	C	C	C	C	C	C
S8_3294083	C/T	8	3294083	+	NA	NA	NA	NA	NA	NA	C	C	C	C	C	C	C	C	C	C	C	C	C	C	C	C	C	C	C	C	C	C	C	C	C	C	C	C	C	C	C	C	C	C	C	C	C	C	C
S8_3296140	A/G	8	3296140	+	NA	NA	NA	NA	NA	NA	A	A	A	A	A	A	A	A	N	A	A	A	A	A	A	A	A	A	A	A	A	A	A	A	A	A	A	A	A	A	A	A	A	A	A	A	A	A	A
S8_3296175	G/A	8	3296175	+	NA	NA	NA	NA	NA	NA	G	G	G	G	G	G	G	G	N	G	G	G	G	G	G	G	G	G	G	G	G	G	G	G	G	G	G	G	G	G	G	G	G	G	G	G	G	G	G
S8_3296182	A/T	8	3296182	+	NA	NA	NA	NA	NA	NA	A	A	A	A	T	A	A	A	N	A	A	A	A	A	A	A	A	A	A	A	A	A	W	N	A	A	A	A	A	A	A	A	A	A	T	A	W	A	A
S8_3297075	A/C	8	3297075	+	NA	NA	NA	NA	NA	NA	A	A	N	A	A	A	A	A	A	A	A	A	A	A	A	A	A	A	A	A	A	M	A	A	A	A	A	A	A	A	A	A	A	A	A	A	A	A	A
S8_3297100	C/G	8	3297100	+	NA	NA	NA	NA	NA	NA	C	C	C	S	C	C	C	C	G	C	C	C	C	S	C	C	S	C	C	G	C	C	C	C	G	C	C	C	C	C	C	G	C	C	G	S	S	C	C
S8_3297150	C/T	8	3297150	+	NA	NA	NA	NA	NA	NA	C	C	C	C	C	C	C	Y	C	C	C	C	C	C	C	C	C	C	C	C	C	C	C	C	C	C	C	C	C	T	C	C	C	C	T	T	C	C	C
S8_3297151	C/G	8	3297151	+	NA	NA	NA	NA	NA	NA	C	C	C	C	C	C	C	C	C	C	C	C	C	C	C	C	C	C	S	N	C	C	C	C	C	C	C	C	C	C	C	C	G	C	C	C	C	C	C
S8_3297168	A/G	8	3297168	+	NA	NA	NA	NA	NA	NA	R	A	A	A	A	A	A	R	A	R	A	A	A	A	A	A	A	A	A	A	A	A	A	A	R	A	A	A	A	A	A	A	A	A	A	A	A	A	A
S8_3298665	T/C	8	3298665	+	NA	NA	NA	NA	NA	NA	C	C	T	T	C	C	C	T	C	C	C	T	T	Y	C	C	C	C	T	C	C	C	C	C	C	C	C	C	Y	C	C	C	T	C	T	T	T	C	C
S8_3298684	G/A	8	3298684	+	NA	NA	NA	NA	NA	NA	G	A	A	A	G	G	G	G	G	R	G	G	A	G	G	G	G	G	G	G	G	G	G	A	G	G	G	G	G	A	G	G	G	G	G	A	R	G	G
S8_3298705	G/A	8	3298705	+	NA	NA	NA	NA	NA	NA	G	G	G	G	G	G	G	G	G	G	G	G	G	G	G	G	G	G	G	G	G	G	G	G	G	G	G	G	G	G	G	G	G	G	G	G	G	G	G
S8_3298711	G/A	8	3298711	+	NA	NA	NA	NA	NA	NA	G	G	G	G	G	A	A	G	G	G	G	A	A	A	A	A	G	A	G	G	R	A	R	G	R	A	A	A	A	G	A	G	A	A	G	G	A	A	A
S8_3298732	C/A	8	3298732	+	NA	NA	NA	NA	NA	NA	C	C	C	C	C	C	C	C	C	C	C	C	C	C	C	C	C	C	C	C	C	C	C	C	C	C	C	C	C	C	C	C	M	C	C	C	C	C	C
S8_3299051	G/A	8	3299051	+	NA	NA	NA	NA	NA	NA	G	G	G	G	G	G	G	G	G	G	G	G	G	G	G	G	G	G	G	G	G	G	G	G	G	G	G	G	G	G	G	G	G	G	G	G	G	G	G
S8_3299058	C/G	8	3299058	+	NA	NA	NA	NA	NA	NA	C	C	C	C	C	C	C	C	C	C	C	C	C	C	C	C	C	C	C	C	C	C	C	C	C	C	C	C	C	C	C	C	C	C	C	C	C	C	C
S8_3299136	A/C	8	3299136	+	NA	NA	NA	NA	NA	NA	A	A	A	A	A	A	A	A	A	M	A	A	A	A	A	A	A	A	A	A	A	A	A	A	A	A	A	A	A	A	A	A	A	A	A	A	A	A	A
S8_3301071	G/T	8	3301071	+	NA	NA	NA	NA	NA	NA	G	G	G	G	T	G	G	G	T	G	K	G	T	G	G	G	K	G	T	G	G	G	T	G	T	G	G	G	G	G	G	T	G	G	G	K	G	G	G
S8_3301110	G/A	8	3301110	+	NA	NA	NA	NA	NA	NA	G	G	G	G	A	G	G	G	G	G	R	G	A	G	G	G	R	G	A	G	G	G	A	G	A	G	G	G	G	G	G	A	G	G	G	R	G	G	G
S8_3301113	T/C	8	3301113	+	NA	NA	NA	NA	NA	NA	T	T	T	T	C	T	T	T	T	T	Y	T	C	T	T	T	Y	T	C	T	T	T	C	T	C	T	T	T	T	T	T	C	T	T	T	Y	T	T	T
S8_3301115	A/C	8	3301115	+	NA	NA	NA	NA	NA	NA	A	A	A	A	A	A	A	A	C	A	A	A	A	A	A	A	A	A	A	A	A	A	A	A	A	A	A	A	A	A	A	A	A	A	A	A	A	A	A
S8_3301979	C/T	8	3301979	+	NA	NA	NA	NA	NA	NA	C	C	C	C	N	C	C	C	C	C	C	C	T	C	C	C	Y	C	C	C	C	C	T	C	C	C	C	C	C	C	C	C	N	C	N	C	C	C	C
S8_3302049	T/C	8	3302049	+	NA	NA	NA	NA	NA	NA	T	T	T	T	T	T	T	T	T	T	T	T	T	T	T	T	T	T	T	T	T	T	T	T	T	T	T	T	T	T	T	T	T	T	C	T	T	T	T
S8_3302063	T/C	8	3302063	+	NA	NA	NA	NA	NA	NA	T	T	T	T	T	T	T	T	T	T	T	T	T	T	T	T	T	T	T	T	T	T	T	T	T	T	T	T	T	T	T	T	T	T	C	Y	T	T	T
S8_3302070	C/A	8	3302070	+	NA	NA	NA	NA	NA	NA	C	C	C	C	C	C	C	C	C	C	C	C	C	C	C	C	C	C	C	C	C	C	C	C	C	C	C	C	C	C	C	C	C	C	C	C	C	C	C
S8_3302095	G/A	8	3302095	+	NA	NA	NA	NA	NA	NA	G	G	G	G	G	G	G	G	G	G	G	G	G	G	G	G	G	G	G	G	G	G	G	G	G	G	G	G	G	G	G	G	G	G	A	G	G	G	G
S8_3302099	G/A	8	3302099	+	NA	NA	NA	NA	NA	NA	G	G	G	G	G	G	G	G	G	G	G	G	G	G	G	G	G	G	G	G	G	G	G	G	G	G	G	G	G	G	G	G	G	G	A	G	G	G	G
S8_3346790	T/G	8	3346790	+	NA	NA	NA	NA	NA	NA	T	T	T	T	G	T	T	N	T	T	T	T	G	T	T	T	T	T	T	T	T	T	G	T	T	T	T	T	T	T	T	T	T	G	N	T	T	T	T
S8_3346883	T/A	8	3346883	+	NA	NA	NA	NA	NA	NA	T	T	T	T	T	T	T	T	T	T	T	T	T	T	T	T	T	T	T	T	T	T	T	T	T	T	T	T	T	T	T	T	T	T	T	A	T	T	T
S8_3346898	A/G	8	3346898	+	NA	NA	NA	NA	NA	NA	A	A	A	A	A	A	A	A	A	A	A	G	A	A	A	A	A	A	R	A	A	A	A	A	A	A	A	A	A	A	A	A	A	A	A	A	A	A	A
S8_3346920	A/G	8	3346920	+	NA	NA	NA	NA	NA	NA	A	A	A	A	A	A	A	A	A	A	A	G	A	A	A	A	A	A	A	A	A	A	A	A	A	A	A	A	A	A	A	A	A	A	A	A	A	A	A
S8_3348233	G/A	8	3348233	+	NA	NA	NA	NA	NA	NA	G	G	G	G	G	G	G	G	G	G	G	G	G	G	G	G	G	G	G	G	G	G	G	G	G	G	G	G	G	G	G	G	G	G	G	G	G	G	G
S8_3350096	A/C	8	3350096	+	NA	NA	NA	NA	NA	NA	A	A	A	C	A	C	A	A	C	A	C	C	A	M	C	C	C	A	A	C	A	C	A	A	A	C	C	C	C	A	C	A	C	C	A	A	A	C	C
S8_3350105	T/C	8	3350105	+	NA	NA	NA	NA	NA	NA	T	T	T	T	T	T	T	Y	T	T	T	T	T	T	T	T	T	T	T	T	T	T	T	T	T	T	T	T	T	T	T	T	T	T	C	T	T	T	T
S8_3350158	A/C	8	3350158	+	NA	NA	NA	NA	NA	NA	A	A	A	A	A	A	A	A	A	A	A	A	A	A	A	A	A	A	A	A	A	A	A	A	A	A	A	A	A	A	A	A	A	A	A	A	A	A	A
S8_3350159	T/C	8	3350159	+	NA	NA	NA	NA	NA	NA	T	T	T	T	T	T	T	T	T	T	T	T	T	T	T	T	T	T	T	T	T	T	T	T	T	T	T	T	T	T	T	T	T	T	T	T	T	T	T
S8_3350261	T/C	8	3350261	+	NA	NA	NA	NA	NA	NA	T	T	N	T	T	T	T	T	T	T	T	T	T	T	T	T	T	T	T	T	T	T	T	N	T	T	T	T	T	T	T	T	T	T	C	T	T	T	T
S8_3350270	C/T	8	3350270	+	NA	NA	NA	NA	NA	NA	C	C	N	C	C	C	C	C	C	C	C	C	C	C	C	C	C	C	C	C	C	C	C	N	C	C	C	C	C	C	C	C	C	C	T	C	C	C	C
S8_3350278	G/C	8	3350278	+	NA	NA	NA	NA	NA	NA	G	G	N	G	G	G	G	G	G	G	G	G	G	G	G	G	G	G	G	G	G	G	G	N	G	G	G	G	G	G	G	G	G	G	C	G	G	G	G
S8_3350279	T/G	8	3350279	+	NA	NA	NA	NA	NA	NA	T	T	N	T	T	T	T	T	T	T	T	T	T	T	T	T	T	T	T	T	T	T	T	N	T	T	T	T	T	T	T	T	T	T	T	T	T	T	T
S8_3350285	G/A	8	3350285	+	NA	NA	NA	NA	NA	NA	G	G	N	G	G	G	G	A	G	G	G	N	G	G	G	G	G	G	G	G	G	G	G	N	G	G	G	G	G	G	G	G	G	G	G	G	G	G	G
S8_3394975	G/A	8	3394975	+	NA	NA	NA	NA	NA	NA	G	G	G	G	G	G	G	G	G	G	G	G	G	G	G	G	R	G	G	G	G	G	G	G	G	G	G	G	G	G	G	G	G	G	G	G	G	G	G
S8_3427018	G/A	8	3427018	+	NA	NA	NA	NA	NA	NA	R	G	G	G	N	G	G	G	N	N	G	G	G	G	G	G	G	G	G	G	G	G	G	G	G	G	G	G	G	G	G	G	G	A	G	G	A	G	G
S8_3427034	G/A	8	3427034	+	NA	NA	NA	NA	NA	NA	R	G	G	G	G	G	G	G	N	N	G	G	G	G	G	G	G	G	G	G	G	G	G	G	G	G	G	G	G	G	G	G	G	A	G	G	R	G	G
S8_3429290	T/A	8	3429290	+	NA	NA	NA	NA	NA	NA	T	T	T	T	T	A	T	T	T	T	T	T	T	W	A	A	T	T	T	T	T	A	T	T	T	A	A	A	A	T	A	T	A	T	T	T	T	A	A
S8_3429305	C/T	8	3429305	+	NA	NA	NA	NA	NA	NA	C	C	C	C	C	C	C	C	T	Y	C	T	C	C	C	C	C	C	C	C	C	C	C	C	C	C	C	C	C	C	C	Y	C	C	C	C	C	C	C
S8_3429332	A/G	8	3429332	+	NA	NA	NA	NA	NA	NA	A	A	A	A	A	A	A	A	G	R	A	G	A	A	A	A	A	A	A	A	A	A	A	A	A	A	A	A	A	A	A	R	A	A	A	A	A	A	A
S8_3429362	T/C	8	3429362	+	NA	NA	NA	NA	NA	NA	T	T	T	T	T	T	T	T	T	C	T	C	T	T	T	T	T	T	T	T	T	T	T	T	T	T	T	T	T	T	T	Y	T	T	T	T	T	T	T
S8_3429389	C/T	8	3429389	+	NA	NA	NA	NA	NA	NA	C	C	C	C	C	C	C	C	C	T	C	T	C	Y	C	C	C	C	C	C	C	C	C	C	C	C	C	C	C	C	C	Y	C	C	T	C	C	C	C
S8_3429404	G/A	8	3429404	+	NA	NA	NA	NA	NA	NA	G	G	G	G	G	G	G	G	G	G	G	A	G	R	G	G	G	G	G	G	G	G	G	G	G	G	G	G	G	G	G	R	G	G	A	G	G	G	G
S8_3429435	T/G	8	3429435	+	NA	NA	NA	NA	NA	NA	T	T	T	N	T	G	T	T	T	G	T	G	T	G	G	G	T	T	T	T	T	G	T	T	T	G	G	G	G	T	G	G	G	T	G	T	T	G	G
S8_3429441	C/G	8	3429441	+	NA	NA	NA	NA	NA	NA	C	C	C	C	C	C	C	C	C	C	C	C	C	S	C	C	C	C	C	C	C	C	C	C	C	C	C	C	C	C	C	C	C	C	G	C	C	C	C
S8_3429446	T/A	8	3429446	+	NA	NA	NA	NA	NA	NA	T	T	T	T	T	T	A	T	T	T	T	T	T	T	T	T	T	A	T	T	T	T	T	T	T	T	T	T	T	T	T	T	T	T	T	T	T	T	T
S8_3429496	T/G	8	3429496	+	NA	NA	NA	NA	NA	NA	T	T	T	T	T	T	T	T	K	T	T	G	T	T	T	T	T	T	T	T	T	T	T	T	T	T	T	T	T	T	T	T	T	T	T	T	T	T	T
S8_3429512	A/G	8	3429512	+	NA	NA	NA	NA	NA	NA	A	A	A	A	A	A	A	A	R	A	A	G	A	A	A	A	A	A	A	A	A	A	A	A	A	A	A	A	A	A	A	A	A	A	A	A	A	A	A
S8_3429590	A/C	8	3429590	+	NA	NA	NA	NA	NA	NA	A	A	A	A	A	A	A	A	N	C	A	C	A	A	A	A	A	A	A	A	A	A	A	A	A	A	A	A	A	A	A	C	N	A	A	A	A	A	A
S8_3429603	G/A	8	3429603	+	NA	NA	NA	NA	NA	NA	G	G	G	G	G	G	G	G	N	A	G	A	G	G	G	G	G	G	G	G	G	G	G	G	G	G	G	G	G	G	G	A	N	G	G	G	G	G	G
S8_3430155	T/C	8	3430155	+	NA	NA	NA	NA	NA	NA	T	C	C	T	T	T	C	Y	T	T	T	C	C	T	T	T	T	C	T	C	T	T	T	C	T	T	T	T	T	T	T	T	T	T	T	T	T	T	T
S8_3430210	T/C	8	3430210	+	NA	NA	NA	NA	NA	NA	T	T	T	T	T	C	T	T	T	T	T	T	T	T	C	C	T	T	T	T	T	C	T	T	T	C	C	C	C	T	C	T	C	T	T	T	T	C	C
S8_3430212	C/T	8	3430212	+	NA	NA	NA	NA	NA	NA	C	C	C	C	C	C	C	C	T	Y	C	C	C	C	C	C	C	C	C	C	C	C	C	C	C	C	C	C	C	C	C	Y	C	C	C	C	C	C	C
S8_3430233	T/C	8	3430233	+	NA	NA	NA	NA	NA	NA	T	T	T	T	T	C	T	T	C	Y	T	T	T	T	C	C	T	T	T	T	T	C	T	T	T	C	C	C	C	T	C	C	C	T	T	T	T	C	C
S8_3430553	G/C	8	3430553	+	NA	NA	NA	NA	NA	NA	G	C	C	G	G	G	G	G	G	G	G	G	C	G	G	G	S	S	G	C	G	G	S	C	G	G	G	G	G	G	G	G	G	G	G	G	G	G	G
S8_3430578	C/T	8	3430578	+	NA	NA	NA	NA	NA	NA	C	C	C	C	C	C	C	C	C	Y	C	C	C	C	C	C	C	C	C	C	C	C	C	C	C	C	C	C	C	C	C	T	C	C	C	C	C	C	C
S8_3430579	C/T	8	3430579	+	NA	NA	NA	NA	NA	NA	C	C	C	C	C	C	C	C	Y	T	C	C	C	C	C	C	C	C	C	C	C	C	C	C	C	C	C	C	C	C	C	C	C	C	C	C	C	C	C
S8_3430590	C/T	8	3430590	+	NA	NA	NA	NA	NA	NA	C	T	T	C	C	C	C	C	C	C	C	C	T	Y	C	C	T	Y	C	T	C	C	Y	T	C	C	C	C	C	C	C	C	C	C	T	C	C	C	C
S8_3430591	C/T	8	3430591	+	NA	NA	NA	NA	NA	NA	C	T	T	C	C	C	C	C	C	C	C	C	T	Y	C	C	T	C	C	T	C	C	Y	T	C	C	C	C	C	C	C	C	C	C	T	C	C	C	C
S8_3430653	C/T	8	3430653	+	NA	NA	NA	NA	NA	NA	C	C	C	C	C	C	T	C	C	C	C	C	C	C	C	C	C	T	T	C	T	C	C	C	Y	C	C	C	C	C	C	C	C	C	C	T	C	C	C
S8_3430668	C/T	8	3430668	+	NA	NA	NA	NA	NA	NA	C	C	C	C	C	C	C	C	C	C	C	C	C	Y	C	C	C	C	C	C	C	C	C	C	C	C	C	C	C	C	C	C	C	C	T	C	C	C	C
S8_3430766	C/T	8	3430766	+	NA	NA	NA	NA	NA	NA	C	C	C	C	C	C	C	C	C	C	C	C	C	T	C	C	C	C	C	C	C	C	C	C	C	C	C	C	C	C	C	C	C	C	T	C	C	C	C
S8_3430774	C/G	8	3430774	+	NA	NA	NA	NA	NA	NA	S	C	C	C	C	C	C	C	C	C	C	C	C	C	C	C	C	C	C	C	C	C	C	C	C	C	C	C	C	G	C	C	C	C	C	C	C	C	C
S8_3430858	G/T	8	3430858	+	NA	NA	NA	NA	NA	NA	T	G	G	G	G	G	G	K	N	T	G	T	G	G	G	G	G	G	G	G	G	G	G	G	G	G	G	G	G	T	G	K	G	G	G	G	G	G	G
S8_3430867	T/C	8	3430867	+	NA	NA	NA	NA	NA	NA	C	T	T	N	T	C	T	Y	C	C	T	C	T	T	C	C	T	T	T	T	T	C	T	T	T	C	C	C	C	C	C	C	C	T	T	T	T	C	C
S8_3430870	G/A	8	3430870	+	NA	NA	NA	NA	NA	NA	A	G	G	N	G	A	G	R	A	A	G	A	G	G	A	A	G	G	G	G	G	A	G	G	G	A	A	A	A	A	A	A	A	G	G	G	G	A	A
S8_3430963	C/G	8	3430963	+	NA	NA	NA	NA	NA	NA	C	G	G	C	C	C	C	C	C	C	C	C	G	S	C	C	G	C	C	G	C	C	C	G	C	C	C	C	C	C	C	C	C	G	G	C	C	C	C
S8_3431989	G/A	8	3431989	+	NA	NA	NA	NA	NA	NA	G	G	G	G	G	G	G	G	G	G	G	G	G	G	G	G	G	G	G	G	G	G	G	G	G	G	G	G	G	G	G	G	G	G	G	G	G	G	G
S8_3431990	G/A	8	3431990	+	NA	NA	NA	NA	NA	NA	G	G	G	G	G	G	G	G	G	G	G	G	G	G	G	G	G	G	G	G	G	G	G	G	G	G	G	G	G	G	G	G	A	G	G	G	G	G	G
S8_3431997	T/G	8	3431997	+	NA	NA	NA	NA	NA	NA	T	G	G	T	T	G	T	T	T	N	T	T	G	G	G	G	G	T	T	G	T	N	K	G	T	G	T	T	T	G	G	T	T	G	G	T	T	G	G
S8_3431998	T/G	8	3431998	+	NA	NA	NA	NA	NA	NA	T	G	G	T	T	G	T	T	T	K	T	T	G	G	N	G	G	T	T	G	T	T	K	G	T	G	T	T	T	G	G	T	G	G	G	T	T	G	G
S8_3432009	C/A	8	3432009	+	NA	NA	NA	NA	NA	NA	C	C	C	C	C	C	C	C	C	C	C	C	C	C	C	C	C	C	C	C	C	C	C	C	C	C	C	C	C	C	C	C	C	C	C	C	C	C	C
S8_3432010	C/A	8	3432010	+	NA	NA	NA	NA	NA	NA	C	C	C	C	C	C	C	C	C	C	C	C	C	C	C	C	C	C	C	C	C	C	C	C	C	C	C	C	C	C	C	C	A	C	C	C	C	C	C
S8_3432023	T/C	8	3432023	+	NA	NA	NA	NA	NA	NA	Y	C	C	T	T	T	T	N	T	N	T	C	C	C	N	N	C	T	T	C	T	T	Y	C	T	C	T	T	T	T	N	T	T	C	C	T	T	N	C
S8_3432050	G/T	8	3432050	+	NA	NA	NA	NA	NA	NA	G	G	G	G	G	G	G	G	G	G	G	G	G	G	G	G	G	G	G	G	G	G	G	G	G	G	G	G	G	G	G	G	G	G	G	G	G	G	G
S8_3432051	C/T	8	3432051	+	NA	NA	NA	NA	NA	NA	C	C	C	C	C	C	C	C	C	C	C	C	C	C	C	C	C	C	C	C	C	C	C	C	C	C	C	C	C	C	C	C	C	C	C	C	C	C	C
S8_3482222	G/A	8	3482222	+	NA	NA	NA	NA	NA	NA	G	G	G	G	A	G	A	R	G	G	G	A	G	G	G	G	G	A	A	G	A	G	A	G	A	G	G	G	G	G	G	R	G	G	G	A	A	G	G
S8_3482368	T/G	8	3482368	+	NA	NA	NA	NA	NA	NA	T	T	T	N	T	T	T	T	T	T	T	T	T	K	T	T	T	T	T	T	T	T	T	T	T	T	T	T	T	T	T	T	N	T	T	T	T	T	T
S8_3482373	G/A	8	3482373	+	NA	NA	NA	NA	NA	NA	G	G	G	G	G	G	G	G	G	G	G	G	G	R	G	G	G	G	G	G	G	G	G	G	G	G	G	G	G	G	G	G	N	G	G	G	G	G	G
S8_3482406	G/A	8	3482406	+	NA	NA	NA	NA	NA	NA	G	G	G	G	G	G	G	G	G	G	A	G	G	G	G	G	G	G	G	G	G	G	G	G	G	G	G	G	G	G	G	G	G	G	G	G	G	G	G
S8_3482427	A/G	8	3482427	+	NA	NA	NA	NA	NA	NA	A	A	A	R	G	A	G	A	A	A	G	G	A	A	A	A	A	G	G	A	R	A	G	A	G	A	A	A	A	A	A	G	A	A	A	G	R	A	A
S8_3482434	A/G	8	3482434	+	NA	NA	NA	NA	NA	NA	A	A	A	A	A	A	A	A	A	A	G	A	A	A	A	A	A	A	A	A	A	A	A	A	A	A	A	A	A	A	A	A	A	A	A	A	A	A	A
S8_3482472	T/G	8	3482472	+	NA	NA	NA	NA	NA	NA	T	T	T	T	K	T	G	T	T	T	T	G	T	T	T	T	T	G	G	T	G	T	G	T	G	T	T	T	T	T	T	N	T	T	T	G	K	T	T
S8_3482524	T/G	8	3482524	+	NA	NA	NA	NA	NA	NA	T	T	T	T	G	T	G	T	T	T	G	T	T	K	T	T	T	G	K	T	G	T	G	T	G	T	T	T	T	T	T	G	T	T	T	G	K	T	T
S8_3482532	C/T	8	3482532	+	NA	NA	NA	NA	NA	NA	C	C	C	C	C	C	C	C	C	C	C	C	C	Y	C	C	C	C	C	C	C	C	C	C	C	C	C	C	C	C	C	C	C	C	C	C	C	C	C
S8_3482535	G/A	8	3482535	+	NA	NA	NA	NA	NA	NA	G	G	G	G	G	G	G	G	G	G	G	A	G	G	G	G	G	G	G	G	G	G	G	G	G	G	G	G	G	G	G	G	G	G	G	G	G	G	G
S8_3482592	G/A	8	3482592	+	NA	NA	NA	NA	NA	NA	G	G	G	G	G	G	G	G	G	G	G	A	G	G	G	G	G	G	G	G	G	G	G	G	G	G	G	G	G	G	G	G	G	G	G	G	G	G	G
S8_3482649	C/T	8	3482649	+	NA	NA	NA	NA	NA	NA	T	T	T	C	C	T	C	C	N	T	C	T	T	Y	T	T	C	C	Y	T	C	T	C	T	C	T	T	T	T	T	T	C	C	T	C	C	C	T	T
S8_3482655	C/T	8	3482655	+	NA	NA	NA	NA	NA	NA	C	C	C	C	C	C	C	Y	N	C	C	C	C	C	C	C	C	C	C	C	C	C	C	C	C	C	C	C	C	C	C	C	T	C	T	C	C	C	C
S8_3482669	A/G	8	3482669	+	NA	NA	NA	NA	NA	NA	A	A	A	R	A	A	G	A	A	A	A	A	A	A	A	A	A	G	R	A	G	A	G	A	G	A	A	A	A	A	A	G	A	A	A	G	R	A	A
S8_3482769	T/C	8	3482769	+	NA	NA	NA	NA	NA	NA	T	T	T	T	T	T	T	C	T	T	Y	T	C	Y	T	T	T	T	T	T	T	T	T	T	T	T	T	T	T	T	T	T	T	C	C	T	T	T	T
S8_3482805	C/T	8	3482805	+	NA	NA	NA	NA	NA	NA	C	C	C	C	C	C	C	C	C	C	C	C	T	C	C	C	C	C	C	C	C	C	C	C	C	C	C	C	C	C	C	C	C	C	C	C	C	C	C
S8_3482834	C/T	8	3482834	+	NA	NA	NA	NA	NA	NA	C	C	C	C	C	C	C	N	C	C	C	C	C	C	C	C	T	C	C	C	C	C	C	C	C	C	C	C	C	C	C	C	C	C	C	C	C	C	C
S8_3482883	C/T	8	3482883	+	NA	NA	NA	NA	NA	NA	C	C	C	C	C	C	C	N	C	C	C	C	C	C	C	C	T	C	C	C	C	C	C	C	C	C	C	C	C	C	C	C	C	C	C	C	C	C	C
S8_3482889	C/T	8	3482889	+	NA	NA	NA	NA	NA	NA	C	C	C	C	C	C	C	N	C	C	C	C	C	C	C	C	T	C	C	C	C	C	C	C	C	C	C	C	C	C	C	C	C	C	C	C	C	C	C
S8_3484981	C/A	8	3484981	+	NA	NA	NA	NA	NA	NA	C	C	C	C	A	C	A	C	C	C	C	C	C	C	C	C	C	A	A	C	A	C	A	C	A	C	C	C	C	C	C	A	C	M	C	A	N	C	C
S8_3486207	T/G	8	3486207	+	NA	NA	NA	NA	NA	NA	T	T	T	N	T	G	T	K	N	G	T	T	T	G	G	G	G	T	T	T	T	G	T	T	T	G	K	G	G	G	G	T	G	T	G	T	N	G	G
S8_3486219	A/G	8	3486219	+	NA	NA	NA	NA	NA	NA	A	A	A	A	A	G	A	A	N	G	A	A	A	R	G	G	G	A	A	A	A	G	A	A	A	G	R	G	G	G	G	A	G	A	G	A	N	G	G
S8_3486231	G/A	8	3486231	+	NA	NA	NA	NA	NA	NA	G	G	G	G	G	G	G	G	N	G	G	G	G	G	G	G	G	G	G	G	G	G	G	G	G	G	G	G	G	G	G	G	G	G	G	G	G	G	G
S8_3486473	A/G	8	3486473	+	NA	NA	NA	NA	NA	NA	R	A	A	N	A	G	A	A	G	R	G	A	A	G	G	G	A	A	A	A	A	G	A	A	A	G	A	G	G	A	G	A	N	G	A	A	G	G	G
S8_3486770	T/A	8	3486770	+	NA	NA	NA	NA	NA	NA	T	T	T	T	T	A	T	T	N	T	T	T	T	A	A	N	T	T	N	T	N	A	T	T	T	W	T	T	N	T	A	T	N	W	N	T	N	N	N
S8_3486771	G/A	8	3486771	+	NA	NA	NA	NA	NA	NA	G	G	G	R	N	G	R	N	N	N	A	A	N	G	G	G	R	N	G	G	G	G	G	G	A	G	G	G	G	G	G	A	N	G	N	A	N	G	G
S8_3486796	C/T	8	3486796	+	NA	NA	NA	NA	NA	NA	C	C	C	C	C	T	C	C	N	C	C	C	C	T	T	N	C	C	N	C	N	T	C	C	C	Y	C	C	N	C	T	C	N	Y	N	C	N	N	N
S8_3487163	T/G	8	3487163	+	NA	NA	NA	NA	NA	NA	T	T	T	T	T	T	T	T	T	T	T	T	T	T	T	T	T	T	T	T	T	T	T	N	T	T	T	T	T	T	T	T	T	T	T	T	T	T	T
S8_3487346	T/C	8	3487346	+	NA	NA	NA	NA	NA	NA	T	C	T	T	Y	T	T	C	T	T	T	T	T	T	T	T	T	T	T	T	T	T	T	C	T	T	T	T	T	T	T	T	T	T	C	T	T	T	T
S8_3487842	G/A	8	3487842	+	NA	NA	NA	NA	NA	NA	G	G	G	G	G	G	G	G	G	G	G	G	G	R	G	G	G	G	G	G	G	G	G	G	G	G	G	G	G	G	G	G	A	G	G	G	G	G	G
S8_3487845	G/A	8	3487845	+	NA	NA	NA	NA	NA	NA	G	G	G	G	G	G	G	G	G	G	G	G	G	R	G	G	G	G	G	G	G	G	G	G	G	G	G	G	G	G	G	G	A	G	G	G	G	G	G
S8_3487880	T/C	8	3487880	+	NA	NA	NA	NA	NA	NA	T	T	T	T	T	T	T	T	T	T	T	T	T	T	T	T	T	T	T	T	T	T	T	T	T	T	T	T	T	T	T	T	T	T	T	T	T	T	T
S8_3490647	C/T	8	3490647	+	NA	NA	NA	NA	NA	NA	C	C	C	C	C	C	C	C	C	C	C	C	C	C	C	C	C	C	C	C	C	C	C	C	C	C	C	C	C	C	C	C	C	C	C	C	C	C	C
S8_3491496	A/G	8	3491496	+	NA	NA	NA	NA	NA	NA	A	A	A	A	A	A	A	A	N	A	A	A	A	A	A	A	A	A	A	A	A	A	A	A	A	A	A	A	A	A	A	A	A	A	A	A	A	A	A
S8_3491662	T/G	8	3491662	+	NA	NA	NA	NA	NA	NA	T	T	T	G	T	T	G	T	T	T	T	K	G	T	T	T	T	G	T	T	T	T	K	T	K	T	T	T	T	T	T	T	G	K	T	T	T	T	T
S8_3491734	T/G	8	3491734	+	NA	NA	NA	NA	NA	NA	G	T	T	T	T	T	T	T	T	T	G	T	N	T	T	T	T	T	T	T	G	T	T	T	K	T	T	T	T	T	T	N	T	T	T	G	T	T	T
S8_3491746	A/G	8	3491746	+	NA	NA	NA	NA	NA	NA	A	A	A	A	A	A	A	A	N	A	A	A	A	A	A	A	A	A	G	G	A	A	A	A	A	A	A	A	A	G	A	A	A	A	G	A	A	A	A
S8_3491751	C/A	8	3491751	+	NA	NA	NA	NA	NA	NA	C	C	C	C	C	C	C	C	C	C	C	C	C	C	C	C	C	C	A	C	C	C	C	C	C	C	C	C	C	C	C	C	C	C	C	C	C	C	C
S8_3573888	C/T	8	3573888	+	NA	NA	NA	NA	NA	NA	C	C	C	C	C	C	C	C	C	C	C	C	C	C	C	C	C	C	C	C	C	C	C	N	C	C	C	C	C	C	C	C	C	C	T	C	C	C	C
S8_3573912	T/C	8	3573912	+	NA	NA	NA	NA	NA	NA	T	T	T	Y	T	T	Y	T	T	T	T	T	T	T	T	T	T	C	T	T	T	T	T	N	Y	T	T	T	T	T	T	T	T	T	C	T	T	T	T
S8_3573992	G/A	8	3573992	+	NA	NA	NA	NA	NA	NA	G	G	G	G	G	G	G	G	G	G	G	G	G	G	G	G	G	G	G	G	G	G	G	G	G	G	G	G	G	G	G	G	G	G	G	G	G	G	G
S8_3574005	T/C	8	3574005	+	NA	NA	NA	NA	NA	NA	T	T	T	T	T	T	T	T	T	T	T	T	T	T	T	T	T	T	T	T	T	T	T	T	T	T	T	T	T	T	T	T	T	T	T	T	T	T	T
S8_3576399	G/A	8	3576399	+	NA	NA	NA	NA	NA	NA	R	G	G	G	G	G	G	G	N	G	G	A	A	G	G	G	G	G	G	A	A	G	A	G	G	G	G	G	G	A	G	A	G	N	G	A	G	G	G
S8_3576402	T/C	8	3576402	+	NA	NA	NA	NA	NA	NA	T	T	T	C	T	T	Y	T	N	T	T	T	T	T	T	T	T	C	T	T	T	T	T	T	Y	T	T	T	T	T	T	T	T	T	C	T	T	T	T
S8_3576432	G/A	8	3576432	+	NA	NA	NA	NA	NA	NA	R	G	G	G	G	G	G	G	N	G	G	A	A	G	G	G	G	G	G	A	A	G	A	G	G	G	G	G	G	A	G	A	G	N	G	A	G	G	G
S8_3628789	T/A	8	3628789	+	NA	NA	NA	NA	NA	NA	T	T	T	T	T	T	T	T	T	T	T	T	T	T	T	T	T	T	T	T	T	T	T	T	T	T	T	T	T	T	T	T	T	T	T	T	T	T	T
S8_3629467	G/A	8	3629467	+	NA	NA	NA	NA	NA	NA	G	G	G	G	G	G	G	G	G	R	G	G	G	G	G	G	G	G	G	G	G	G	G	G	G	G	G	G	G	G	G	G	G	G	G	G	G	G	G
S8_3629469	G/A	8	3629469	+	NA	NA	NA	NA	NA	NA	G	G	G	G	G	G	G	G	A	G	G	G	G	R	G	G	G	G	G	G	G	G	G	G	G	G	G	G	G	G	G	G	G	G	G	G	G	G	G
S8_3629473	G/A	8	3629473	+	NA	NA	NA	NA	NA	NA	G	G	G	G	G	G	G	G	A	R	G	G	G	R	G	G	G	G	G	G	G	G	G	G	G	G	G	G	G	G	G	G	G	G	G	G	G	G	G
S8_3629481	G/T	8	3629481	+	NA	NA	NA	NA	NA	NA	G	T	T	T	G	G	T	K	G	G	G	T	G	G	G	G	G	T	G	G	T	G	G	T	T	G	T	G	G	G	G	G	T	G	G	T	G	G	G
S8_3629549	G/A	8	3629549	+	NA	NA	NA	NA	NA	NA	G	G	G	G	G	G	G	G	N	G	G	G	G	G	G	G	G	G	G	G	G	G	R	G	G	G	G	G	G	G	G	G	G	G	A	G	G	G	G
S8_3629577	C/A	8	3629577	+	NA	NA	NA	NA	NA	NA	C	A	A	C	C	C	C	C	N	C	C	C	C	A	C	C	C	C	C	C	C	C	C	A	A	C	M	C	C	C	C	C	C	C	C	C	C	C	C
S8_3629815	C/G	8	3629815	+	NA	NA	NA	NA	NA	NA	C	C	C	G	C	C	G	C	C	C	C	C	C	C	C	C	C	G	C	C	C	C	C	C	C	C	C	C	C	C	C	C	C	C	C	G	C	C	C
S8_3629816	C/T	8	3629816	+	NA	NA	NA	NA	NA	NA	C	C	C	T	C	C	T	C	C	C	C	C	C	C	C	C	C	T	C	C	C	C	C	C	C	C	C	C	C	C	C	C	C	C	C	T	C	C	C
S8_3629838	G/C	8	3629838	+	NA	NA	NA	NA	NA	NA	G	G	G	G	G	G	G	G	C	G	G	G	G	S	G	G	G	G	G	G	G	G	S	G	G	G	G	G	G	G	G	G	G	G	C	G	G	G	G
S8_3630333	C/T	8	3630333	+	NA	NA	NA	NA	NA	NA	C	C	C	C	C	C	C	C	C	C	C	C	C	C	C	C	C	C	C	C	C	C	C	C	C	C	C	C	C	C	C	C	Y	C	C	C	C	C	C
S8_3662186	T/C	8	3662186	+	NA	NA	NA	NA	NA	NA	T	T	T	T	T	T	T	T	T	T	T	T	T	T	T	T	T	T	T	T	T	T	T	T	T	T	T	T	T	C	T	T	T	T	T	T	T	T	T
S8_3662224	T/A	8	3662224	+	NA	NA	NA	NA	NA	NA	T	T	T	T	T	T	T	W	T	T	T	T	T	T	T	T	T	T	T	T	T	T	T	T	T	T	T	T	T	A	T	T	T	T	T	T	T	T	T
S8_3662423	C/G	8	3662423	+	NA	NA	NA	NA	NA	NA	C	C	C	C	C	C	C	C	C	S	C	G	C	C	C	C	C	C	C	G	C	C	S	C	C	C	C	C	C	C	C	C	G	C	C	C	C	C	C
S8_3662513	A/G	8	3662513	+	NA	NA	NA	NA	NA	NA	A	A	A	A	A	A	A	A	N	A	A	A	A	R	A	A	A	A	A	A	R	A	A	A	A	A	A	A	A	G	A	A	A	G	A	A	A	A	A
S8_3662555	T/A	8	3662555	+	NA	NA	NA	NA	NA	NA	W	T	T	T	T	T	T	A	T	T	T	T	A	W	T	T	T	T	T	T	T	T	W	T	T	T	T	T	T	W	T	T	A	W	A	T	W	T	T
S8_3662556	G/A	8	3662556	+	NA	NA	NA	NA	NA	NA	G	G	G	G	G	G	G	G	G	G	G	G	G	G	G	G	G	G	G	A	G	G	G	G	G	G	G	G	G	G	G	G	G	G	G	G	G	G	G
S8_3662564	G/C	8	3662564	+	NA	NA	NA	NA	NA	NA	G	G	G	G	G	G	G	S	G	G	G	C	G	G	G	G	G	G	G	G	G	G	G	G	G	G	G	G	G	S	G	G	G	G	C	G	G	G	G
S8_3662567	T/C	8	3662567	+	NA	NA	NA	NA	NA	NA	T	T	T	T	T	T	T	Y	T	T	T	C	T	T	T	T	T	T	T	T	T	T	T	T	T	T	T	T	T	Y	T	T	T	T	C	T	T	T	T
S8_3662578	G/A	8	3662578	+	NA	NA	NA	NA	NA	NA	G	G	G	G	G	G	G	R	G	G	G	G	G	G	G	G	G	G	G	G	G	G	G	G	G	G	G	G	G	R	G	G	G	G	G	G	G	G	G
S8_3662638	A/T	8	3662638	+	NA	NA	NA	NA	NA	NA	A	A	A	A	A	A	A	A	A	A	A	T	A	A	A	A	A	A	A	A	A	A	A	A	A	A	A	A	A	A	A	A	A	A	A	A	A	A	A
S8_3662642	G/A	8	3662642	+	NA	NA	NA	NA	NA	NA	G	G	G	G	G	G	G	G	G	G	G	G	G	G	G	G	G	G	G	A	G	G	G	G	G	G	G	G	G	A	G	G	G	G	G	G	G	G	G
S8_3662694	C/G	8	3662694	+	NA	NA	NA	NA	NA	NA	C	C	C	C	C	C	C	C	C	C	C	C	C	C	C	C	C	C	C	C	C	C	C	C	C	C	C	C	C	G	C	C	C	C	C	C	C	C	C
S8_3662702	T/C	8	3662702	+	NA	NA	NA	NA	NA	NA	T	T	T	T	T	T	T	Y	T	Y	T	T	T	T	T	T	T	T	T	C	T	T	T	T	T	T	T	T	T	C	T	T	T	T	T	T	T	T	T
S8_3663385	C/G	8	3663385	+	NA	NA	NA	NA	NA	NA	C	C	C	C	C	C	C	C	C	C	C	C	C	S	C	C	C	C	C	C	C	C	C	C	C	C	C	C	C	C	C	C	C	G	G	C	C	C	C
S8_3663411	G/A	8	3663411	+	NA	NA	NA	NA	NA	NA	G	G	G	G	G	G	G	R	G	G	G	G	G	R	G	G	G	G	G	A	G	G	G	G	G	G	G	G	G	G	G	G	G	A	A	G	G	G	G
S8_3693965	C/T	8	3693965	+	NA	NA	NA	NA	NA	NA	C	T	T	C	C	C	Y	C	C	C	C	C	C	C	C	C	C	T	T	C	T	C	Y	T	C	C	C	C	C	C	C	C	C	C	C	C	Y	C	C
S8_3694412	G/A	8	3694412	+	NA	NA	NA	NA	NA	NA	G	G	G	G	G	G	G	G	G	G	G	G	G	G	G	G	G	G	G	G	G	G	G	G	G	G	G	G	G	G	G	G	G	G	G	G	G	G	G
S8_3694444	C/T	8	3694444	+	NA	NA	NA	NA	NA	NA	C	C	C	C	C	C	C	C	C	C	C	C	C	C	C	C	C	C	C	C	C	C	C	C	C	C	C	C	C	C	C	C	C	C	C	C	C	C	C
S8_3694465	G/A	8	3694465	+	NA	NA	NA	NA	NA	NA	G	G	G	A	G	A	A	G	G	G	A	G	G	A	A	A	A	A	A	G	N	A	G	G	G	A	R	A	A	A	A	N	G	A	A	G	G	A	A
S8_3793991	A/G	8	3793991	+	NA	NA	NA	NA	NA	NA	A	A	A	G	A	A	R	A	A	R	A	A	A	A	A	A	G	G	G	A	A	A	A	A	A	A	A	A	A	G	A	A	A	A	R	A	A	A	A
S8_3793992	A/G	8	3793992	+	NA	NA	NA	NA	NA	NA	A	A	N	G	A	A	R	A	A	R	A	A	A	A	A	A	G	G	G	A	A	A	A	A	A	A	A	A	A	G	A	A	A	A	R	A	A	A	A
S8_3794008	T/C	8	3794008	+	NA	NA	NA	NA	NA	NA	T	C	C	T	T	T	T	Y	T	T	T	T	C	Y	T	T	T	Y	T	T	T	T	T	C	C	T	Y	T	T	T	T	T	C	T	C	C	Y	T	T
S8_3794020	C/A	8	3794020	+	NA	NA	NA	NA	NA	NA	C	C	C	C	N	C	N	C	C	C	C	C	C	C	C	C	N	C	A	A	A	C	N	C	A	C	C	A	C	A	C	C	A	C	A	C	C	C	C
S8_3794070	C/T	8	3794070	+	NA	NA	NA	NA	NA	NA	C	C	N	C	C	C	C	Y	C	C	C	C	C	Y	C	C	C	C	C	C	C	C	C	C	C	C	C	C	C	C	C	C	C	C	C	N	C	C	C
S8_3794098	C/T	8	3794098	+	NA	NA	NA	NA	NA	NA	C	T	N	C	C	C	C	Y	C	C	C	C	C	Y	C	C	C	C	C	C	C	C	C	C	Y	C	C	C	C	C	C	C	C	C	T	N	C	C	C
S8_3794102	C/G	8	3794102	+	NA	NA	NA	NA	NA	NA	C	G	N	C	C	C	C	S	C	C	C	C	C	S	C	C	C	C	C	C	C	C	C	C	S	C	C	C	C	C	C	C	C	C	G	N	C	C	C
S8_3794150	A/T	8	3794150	+	NA	NA	NA	NA	NA	NA	A	T	N	A	A	A	A	T	A	A	A	A	A	W	A	A	A	A	A	A	A	A	A	N	T	A	A	A	A	A	A	A	A	A	T	A	A	A	A
S8_3794162	G/C	8	3794162	+	NA	NA	NA	NA	NA	NA	G	G	N	G	G	G	G	G	G	G	G	G	G	G	G	G	G	G	G	G	G	G	G	G	G	G	G	G	G	G	G	G	G	G	G	G	G	G	G
S8_3794163	G/A	8	3794163	+	NA	NA	NA	NA	NA	NA	G	G	N	G	G	G	G	G	G	G	G	G	G	G	G	G	G	G	G	G	G	G	G	G	G	G	G	G	G	G	G	G	G	G	G	G	G	G	G
S8_3794177	G/C	8	3794177	+	NA	NA	NA	NA	NA	NA	G	G	N	G	G	G	G	G	N	G	G	G	G	G	G	G	G	G	G	G	G	G	G	G	G	G	G	G	G	G	G	G	G	G	G	N	G	G	G
S8_3794178	G/T	8	3794178	+	NA	NA	NA	NA	NA	NA	G	G	N	G	G	G	G	G	G	G	G	G	G	G	G	G	G	G	G	G	G	G	G	G	G	G	G	G	G	G	G	G	T	G	G	G	G	G	G
S8_3794180	C/G	8	3794180	+	NA	NA	NA	NA	NA	NA	C	C	N	C	C	C	C	S	C	C	C	C	C	S	C	C	C	C	C	C	C	C	C	C	C	C	C	C	C	C	C	C	C	C	C	C	C	C	C
S8_3796985	A/G	8	3796985	+	NA	NA	NA	NA	NA	NA	A	A	A	G	A	A	R	A	A	A	A	A	A	A	A	A	G	R	A	A	A	A	A	A	A	A	A	A	A	G	A	A	A	A	A	A	A	A	A
S8_3797030	T/C	8	3797030	+	NA	NA	NA	NA	NA	NA	T	T	T	T	T	T	T	T	T	T	T	T	T	T	T	T	T	T	T	T	T	T	C	T	Y	T	T	T	T	T	T	T	T	C	C	T	T	T	T
S8_3798482	C/T	8	3798482	+	NA	NA	NA	NA	NA	NA	C	T	T	T	C	C	T	C	T	Y	C	N	T	Y	C	C	T	T	T	C	C	C	C	T	C	C	C	C	C	T	C	C	N	T	T	T	C	C	C
S8_3798660	C/T	8	3798660	+	NA	NA	NA	NA	NA	NA	C	C	C	C	C	C	C	N	N	C	C	T	C	C	C	C	C	C	C	C	C	C	C	C	C	C	C	C	C	C	C	C	C	C	T	C	C	C	C
S8_3798681	T/G	8	3798681	+	NA	NA	NA	NA	NA	NA	T	T	T	T	T	G	T	T	T	T	N	T	G	T	G	G	N	T	T	T	N	G	T	T	T	K	N	G	G	T	G	N	G	T	T	T	N	G	G
S8_3798719	C/A	8	3798719	+	NA	NA	NA	NA	NA	NA	C	C	C	A	C	C	A	C	C	M	C	C	C	C	C	C	M	M	M	C	C	C	C	C	C	C	C	C	C	M	C	C	C	C	C	C	C	C	C
S8_3798748	G/A	8	3798748	+	NA	NA	NA	NA	NA	NA	G	A	A	G	G	G	G	G	A	G	G	G	G	G	G	G	G	G	G	G	G	G	G	A	G	G	A	G	G	G	G	G	G	G	G	G	G	G	G
S8_3798769	C/A	8	3798769	+	NA	NA	NA	NA	NA	NA	C	C	C	C	C	C	C	N	C	C	C	C	C	C	C	C	C	C	C	C	C	C	C	C	C	C	C	C	C	C	C	C	C	C	C	C	C	C	C
S8_3798774	C/T	8	3798774	+	NA	NA	NA	NA	NA	NA	C	C	C	C	C	C	C	C	C	C	C	C	C	C	C	C	C	C	C	C	C	C	C	C	C	C	C	C	C	C	C	C	C	C	C	C	C	C	C
S8_3798809	G/A	8	3798809	+	NA	NA	NA	NA	NA	NA	G	G	G	G	G	G	G	G	G	G	G	G	G	G	G	G	G	G	G	G	G	G	G	G	G	G	G	G	G	G	G	G	G	G	G	G	G	G	G
S8_3798823	C/T	8	3798823	+	NA	NA	NA	NA	NA	NA	C	N	N	T	C	C	Y	C	C	C	C	C	C	C	C	C	Y	T	T	C	C	C	C	N	C	C	C	C	C	T	C	C	C	C	C	C	C	C	C
S8_3798827	A/C	8	3798827	+	NA	NA	NA	NA	NA	NA	A	N	N	C	A	A	M	A	A	A	A	A	A	A	A	A	M	C	C	A	A	A	A	N	A	A	A	A	A	C	A	A	A	A	A	A	A	A	A
S8_3798828	A/C	8	3798828	+	NA	NA	NA	NA	NA	NA	A	N	N	C	A	A	M	A	A	A	A	A	A	A	A	A	M	C	C	A	A	A	A	N	A	A	A	A	A	C	A	A	A	A	A	A	A	A	A
S8_3798829	G/A	8	3798829	+	NA	NA	NA	NA	NA	NA	G	N	N	G	G	G	G	G	G	G	G	G	G	G	G	G	G	G	G	G	G	G	G	G	G	G	G	G	G	G	G	G	G	N	G	G	G	G	G
S8_3798887	C/A	8	3798887	+	NA	NA	NA	NA	NA	NA	C	C	C	C	C	C	C	C	C	C	C	C	C	C	C	C	C	C	C	C	C	C	C	C	C	C	C	C	C	C	C	C	C	C	C	C	C	C	C
S8_3798889	A/T	8	3798889	+	NA	NA	NA	NA	NA	NA	A	A	A	A	A	A	A	A	A	A	A	A	T	A	A	A	A	A	A	A	A	A	A	A	A	A	A	A	A	A	A	A	T	A	A	A	A	A	A
S8_3798905	C/A	8	3798905	+	NA	NA	NA	NA	NA	NA	C	A	A	C	C	C	C	A	A	C	C	A	A	C	C	C	C	C	C	C	C	C	A	A	C	C	A	C	C	C	C	C	A	A	A	C	C	C	C
S8_3798929	C/T	8	3798929	+	NA	NA	NA	NA	NA	NA	C	C	C	C	C	C	C	C	C	C	C	C	T	C	C	C	C	C	C	C	C	C	C	C	C	C	C	C	C	C	C	C	T	C	C	C	C	C	C
S8_3798934	A/G	8	3798934	+	NA	NA	NA	NA	NA	NA	A	A	A	A	A	A	A	A	A	A	A	A	G	A	A	A	A	A	A	A	A	A	A	A	A	A	A	A	A	A	A	A	G	A	A	A	A	A	A
S8_3798968	G/A	8	3798968	+	NA	NA	NA	NA	NA	NA	G	A	A	G	G	G	G	A	A	G	G	A	A	G	G	G	G	G	G	G	G	G	A	A	G	G	A	G	G	G	G	G	A	G	A	G	G	G	G
S8_3798998	G/A	8	3798998	+	NA	NA	NA	NA	NA	NA	G	A	A	G	G	G	G	N	N	G	G	A	N	G	G	G	G	G	G	G	G	G	A	A	G	G	A	G	G	G	G	G	G	G	A	G	G	G	G
S8_3799044	G/A	8	3799044	+	NA	NA	NA	NA	NA	NA	G	G	G	G	G	G	G	G	G	G	G	G	G	G	G	G	G	G	G	G	G	G	G	G	G	G	G	G	G	G	G	G	G	G	G	G	G	G	G
S8_3799163	C/T	8	3799163	+	NA	NA	NA	NA	NA	NA	C	C	C	C	C	C	C	C	C	C	C	T	C	C	C	C	C	C	C	C	C	C	C	C	C	C	C	C	C	C	C	C	C	C	C	C	C	C	C
S8_3800518	C/T	8	3800518	+	NA	NA	NA	NA	NA	NA	C	T	T	C	C	C	C	C	T	C	C	C	C	C	C	C	C	C	C	C	C	C	C	T	C	C	Y	C	C	C	C	C	T	C	C	C	C	C	C
S8_3800521	C/T	8	3800521	+	NA	NA	NA	NA	NA	NA	C	T	T	C	C	C	C	C	T	C	C	C	C	C	C	C	C	C	C	C	C	C	C	T	C	C	Y	C	C	C	C	C	T	C	C	C	C	C	C
S8_3800534	A/G	8	3800534	+	NA	NA	NA	NA	NA	NA	A	G	G	A	A	A	A	A	G	A	A	A	A	A	A	A	A	A	A	A	A	A	A	G	A	A	R	A	A	A	A	A	G	A	A	A	A	A	A
S8_3885055	A/G	8	3885055	+	NA	NA	NA	NA	NA	NA	A	A	N	A	A	A	A	A	A	A	A	G	R	A	A	A	A	A	A	A	A	A	R	A	A	A	A	A	A	A	A	A	A	A	A	G	A	A	A
S8_3885079	A/T	8	3885079	+	NA	NA	NA	NA	NA	NA	A	A	A	A	A	A	A	A	A	A	A	A	A	A	A	A	T	A	A	A	A	A	A	N	A	A	A	A	A	A	A	A	A	A	T	A	A	A	A
S8_3885099	C/T	8	3885099	+	NA	NA	NA	NA	NA	NA	C	C	N	C	C	C	C	N	C	C	C	C	Y	C	C	C	C	C	C	C	C	C	Y	C	C	C	C	C	C	T	C	C	C	C	C	C	C	C	C
S8_3885171	G/A	8	3885171	+	NA	NA	NA	NA	NA	NA	G	G	G	A	A	A	G	G	G	R	A	G	G	R	A	A	G	G	G	G	A	A	G	G	G	A	G	A	A	G	A	N	A	A	G	G	A	A	A
S8_3885179	G/T	8	3885179	+	NA	NA	NA	NA	NA	NA	K	N	T	G	G	G	G	T	G	G	G	G	G	G	G	G	G	G	G	T	G	G	G	T	K	G	K	G	G	G	G	G	G	G	G	G	G	G	G
S8_3886163	T/C	8	3886163	+	NA	NA	NA	NA	NA	NA	Y	T	T	T	T	T	T	T	T	T	T	T	T	T	T	T	T	T	T	C	T	T	T	T	T	T	T	T	T	T	T	T	T	T	T	T	T	T	T
S8_3886189	G/A	8	3886189	+	NA	NA	NA	NA	NA	NA	G	G	G	G	G	G	G	R	G	G	G	G	G	G	G	G	G	G	G	G	G	G	R	G	G	G	G	G	G	G	G	G	G	G	G	G	G	G	G
S8_3886749	G/T	8	3886749	+	NA	NA	NA	NA	NA	NA	T	G	G	G	G	G	G	G	G	G	G	G	G	G	G	G	G	G	G	T	G	G	G	G	G	G	G	G	G	G	G	G	G	G	G	G	G	G	G
S8_3886826	C/A	8	3886826	+	NA	NA	NA	NA	NA	NA	C	C	C	C	C	C	M	C	C	C	C	A	C	C	C	C	C	A	M	C	C	C	C	C	C	C	C	C	C	C	C	C	C	C	A	C	C	C	C
S8_3890836	T/C	8	3890836	+	NA	NA	NA	NA	NA	NA	C	T	T	Y	T	C	T	T	C	Y	C	T	T	T	C	C	T	T	Y	C	C	C	T	T	T	C	T	C	C	T	C	C	Y	C	T	T	C	C	C
S8_3890880	G/A	8	3890880	+	NA	NA	NA	NA	NA	NA	G	G	G	G	G	G	R	G	G	G	G	G	G	G	G	G	G	A	R	G	G	G	G	G	G	G	G	G	G	G	G	G	G	G	G	G	G	G	G
S8_3890937	G/A	8	3890937	+	NA	NA	NA	NA	NA	NA	G	G	G	G	G	G	G	R	G	G	G	G	G	G	G	G	G	G	G	G	G	G	G	G	G	G	G	G	G	G	G	G	G	G	G	G	G	G	G
S8_3890953	T/C	8	3890953	+	NA	NA	NA	NA	NA	NA	T	T	N	T	T	T	Y	T	N	N	T	T	T	T	T	T	Y	Y	T	T	T	T	T	C	C	T	T	T	T	C	T	T	T	T	T	N	T	T	T
S8_3922622	G/A	8	3922622	+	NA	NA	NA	NA	NA	NA	G	G	G	G	G	G	G	R	G	N	G	G	A	G	G	G	G	G	G	G	G	G	R	G	G	G	G	G	G	G	G	G	N	G	A	G	G	G	G
S8_3922950	G/A	8	3922950	+	NA	NA	NA	NA	NA	NA	G	G	N	G	G	G	G	G	N	G	G	G	G	G	G	G	G	G	G	G	G	G	G	G	G	G	G	G	G	G	G	G	G	N	G	G	G	N	G
S8_3922962	G/T	8	3922962	+	NA	NA	NA	NA	NA	NA	G	G	N	G	G	G	G	N	N	G	G	T	G	G	N	N	G	G	K	G	G	T	G	G	T	G	G	G	T	G	T	G	G	N	G	G	G	T	G
S8_3922978	C/G	8	3922978	+	NA	NA	NA	NA	NA	NA	C	C	N	C	C	C	C	C	N	C	C	C	C	C	C	C	C	C	S	C	C	C	C	C	S	C	C	C	C	C	C	C	C	C	C	C	C	C	C
S8_3922980	G/T	8	3922980	+	NA	NA	NA	NA	NA	NA	G	G	N	G	G	G	G	G	N	G	G	G	G	G	G	G	G	G	G	G	G	G	G	G	G	G	G	G	G	G	G	G	G	N	G	G	G	N	G
S8_3922987	C/G	8	3922987	+	NA	NA	NA	NA	NA	NA	C	C	N	C	C	C	C	N	N	C	C	G	C	C	N	N	C	C	S	C	C	G	C	C	G	C	C	C	G	C	G	C	C	N	C	C	C	G	C
S8_3923069	C/G	8	3923069	+	NA	NA	NA	NA	NA	NA	C	C	C	C	C	C	C	C	C	C	C	C	C	C	C	C	C	C	C	C	C	C	C	C	C	C	C	C	C	C	C	C	C	C	C	C	C	C	C
S8_3927323	T/C	8	3927323	+	NA	NA	NA	NA	NA	NA	T	T	T	T	T	T	T	Y	T	T	T	T	T	T	T	T	T	T	T	T	T	T	T	T	T	T	T	T	T	T	T	T	T	T	T	T	T	T	T
S8_3927417	A/C	8	3927417	+	NA	NA	NA	NA	NA	NA	A	A	A	A	A	C	M	C	C	A	C	A	C	M	C	C	A	A	A	A	C	C	A	A	A	C	M	C	C	A	C	A	A	C	A	A	C	C	C
S8_3927435	G/T	8	3927435	+	NA	NA	NA	NA	NA	NA	G	G	G	G	G	G	G	G	G	G	G	G	G	G	G	G	G	G	G	G	G	G	G	G	G	G	G	G	G	G	G	G	G	G	G	G	G	G	G
S8_3927447	A/G	8	3927447	+	NA	NA	NA	NA	NA	NA	A	A	A	A	A	A	A	A	A	A	A	A	A	A	A	A	A	A	A	A	A	A	A	A	A	A	A	A	A	A	A	A	A	A	A	A	A	A	A
S8_3927619	T/A	8	3927619	+	NA	NA	NA	NA	NA	NA	T	T	N	T	T	T	T	T	T	T	T	T	A	T	T	T	T	T	T	T	T	T	A	T	T	T	T	T	T	T	T	A	T	T	T	T	T	T	T
S8_3927639	A/C	8	3927639	+	NA	NA	NA	NA	NA	NA	A	A	A	A	A	A	A	A	A	A	A	A	A	A	A	A	A	A	A	A	A	A	A	A	A	A	A	A	A	A	A	A	A	A	A	A	A	A	A
S8_3927640	C/A	8	3927640	+	NA	NA	NA	NA	NA	NA	C	C	C	C	C	C	C	C	C	C	C	C	C	C	C	C	C	C	C	C	C	C	C	C	C	C	C	C	C	C	C	C	C	C	C	C	C	C	C
S8_3927670	A/G	8	3927670	+	NA	NA	NA	NA	NA	NA	A	A	N	A	A	A	A	A	A	A	A	A	G	A	A	A	A	A	A	A	A	A	G	A	A	A	A	A	A	A	A	G	A	A	A	A	A	A	A
S8_3927672	G/A	8	3927672	+	NA	NA	NA	NA	NA	NA	G	G	N	G	G	G	G	G	G	G	G	G	A	G	G	G	G	G	G	G	G	G	A	G	G	G	G	G	G	G	G	A	G	G	G	G	G	G	G
S8_3927688	A/G	8	3927688	+	NA	NA	NA	NA	NA	NA	A	N	N	A	A	A	A	A	A	R	A	A	G	A	A	A	A	A	A	A	A	A	N	A	A	A	A	A	A	A	A	G	A	A	A	A	A	A	A
S8_3927702	C/T	8	3927702	+	NA	NA	NA	NA	NA	NA	C	N	N	C	C	C	C	C	C	Y	C	C	T	C	C	C	C	C	C	C	C	C	N	C	C	C	C	C	C	C	C	T	C	C	C	C	C	C	C
S8_3927789	C/G	8	3927789	+	NA	NA	NA	NA	NA	NA	C	N	N	C	C	C	C	C	C	C	C	G	C	C	C	C	C	C	C	C	C	C	C	C	C	C	C	C	C	C	C	C	C	C	C	C	C	C	C
S8_3927835	T/G	8	3927835	+	NA	NA	NA	NA	NA	NA	T	T	N	T	T	T	T	T	T	T	T	T	T	T	T	T	T	T	T	T	T	T	T	T	T	T	T	T	T	T	T	T	T	T	T	T	T	T	T
S8_3927852	C/T	8	3927852	+	NA	NA	NA	NA	NA	NA	C	C	N	C	C	C	C	C	C	C	C	C	T	C	C	C	C	C	C	C	C	C	T	C	C	C	C	C	C	C	C	C	C	Y	C	C	C	C	C
S8_3927909	C/T	8	3927909	+	NA	NA	NA	NA	NA	NA	C	C	N	C	C	C	C	C	C	C	C	C	C	C	C	C	C	C	C	C	C	C	C	C	C	C	C	C	C	C	C	C	N	T	C	C	C	C	C
S8_3929187	G/C	8	3929187	+	NA	NA	NA	NA	NA	NA	G	G	G	G	G	G	G	G	G	G	G	G	G	G	G	G	G	G	G	G	G	G	G	G	G	G	G	G	G	G	G	G	G	G	G	G	G	G	G
S8_3929198	G/C	8	3929198	+	NA	NA	NA	NA	NA	NA	G	G	G	G	G	G	G	G	G	G	G	G	G	G	G	G	G	G	G	G	G	G	G	N	G	G	G	G	G	G	G	G	G	G	C	G	G	G	G
S8_3974819	C/T	8	3974819	+	NA	NA	NA	NA	NA	NA	C	C	N	C	C	C	C	C	N	C	C	T	C	C	C	C	C	C	C	C	C	C	C	C	C	C	C	C	C	C	C	C	C	C	C	C	C	C	C
S8_3974888	A/G	8	3974888	+	NA	NA	NA	NA	NA	NA	A	G	G	A	A	A	A	A	A	A	A	A	A	A	A	A	A	A	A	A	A	A	A	G	R	A	A	A	A	A	A	A	A	A	A	A	A	A	A
S8_3974907	G/C	8	3974907	+	NA	NA	NA	NA	NA	NA	G	G	G	G	G	G	G	G	G	G	G	G	G	G	G	G	G	G	G	G	G	G	G	G	G	G	G	G	G	G	G	G	G	G	G	G	G	G	G
S8_3975196	G/C	8	3975196	+	NA	NA	NA	NA	NA	NA	G	G	G	G	G	G	S	G	G	G	G	G	G	G	G	G	G	C	G	G	G	G	G	G	G	G	G	G	G	G	G	G	G	G	G	G	G	G	G
S8_3980553	T/C	8	3980553	+	NA	NA	NA	NA	NA	NA	T	C	C	T	T	T	T	T	T	T	T	T	T	T	T	T	T	T	T	T	T	T	T	C	Y	T	T	T	T	T	T	T	T	T	T	T	T	T	T
S8_3981226	T/C	8	3981226	+	NA	NA	NA	NA	NA	NA	T	T	T	T	T	T	Y	T	Y	T	T	T	T	T	T	T	T	C	Y	T	T	T	T	T	T	T	T	T	T	T	T	T	T	T	T	T	T	T	T
S8_3981327	T/C	8	3981327	+	NA	NA	NA	NA	NA	NA	T	T	T	T	T	T	Y	T	T	T	T	T	T	T	T	T	T	C	T	T	T	T	T	T	T	T	T	T	T	T	T	T	T	T	T	T	T	T	T
S8_3981376	C/T	8	3981376	+	NA	NA	NA	NA	NA	NA	C	T	T	C	C	C	C	C	C	C	C	C	C	C	C	C	C	C	C	C	C	C	C	T	T	C	C	C	C	C	C	C	C	C	C	C	C	C	C
S8_3981446	C/G	8	3981446	+	NA	NA	NA	NA	NA	NA	S	N	N	G	S	G	G	C	G	G	G	C	C	G	G	G	C	G	G	C	G	G	C	C	G	G	G	G	G	G	G	C	N	C	C	C	G	G	G
S8_3981718	G/A	8	3981718	+	NA	NA	NA	NA	NA	NA	G	G	G	G	G	G	R	G	G	G	G	G	G	G	G	G	G	A	A	G	G	G	G	G	G	G	G	G	G	G	G	G	G	G	G	G	G	G	G
S8_3983553	T/A	8	3983553	+	NA	NA	NA	NA	NA	NA	T	T	T	T	T	T	T	T	T	T	T	T	T	T	T	T	T	T	T	T	T	T	T	T	T	T	T	T	T	T	T	T	N	T	T	T	T	T	T
S8_4056739	T/C	8	4056739	+	NA	NA	NA	NA	NA	NA	T	T	T	T	T	T	T	T	T	T	T	T	T	T	T	T	T	T	T	T	T	T	T	T	T	T	T	T	T	T	T	T	T	T	T	T	T	T	T
S8_4056808	G/A	8	4056808	+	NA	NA	NA	NA	NA	NA	G	G	G	G	G	G	R	G	G	G	G	G	G	G	G	G	G	R	A	G	G	G	G	G	G	G	G	G	G	G	G	G	G	G	G	G	G	G	G
S8_4076481	C/T	8	4076481	+	NA	NA	NA	NA	NA	NA	C	N	N	C	C	C	C	C	C	C	C	C	C	C	C	C	C	C	C	C	C	C	C	Y	Y	C	C	C	C	C	C	C	C	C	C	C	C	C	C
S8_4076488	T/C	8	4076488	+	NA	NA	NA	NA	NA	NA	T	N	N	T	T	T	T	T	T	T	T	T	T	T	T	T	T	C	T	T	T	T	T	Y	Y	T	T	T	T	T	T	T	T	T	T	T	T	T	T
S8_4076516	G/A	8	4076516	+	NA	NA	NA	NA	NA	NA	G	G	G	G	G	G	G	G	G	G	G	G	G	G	G	G	G	A	G	G	G	G	G	G	G	G	G	G	G	G	G	G	G	G	G	G	G	G	G
S8_4110662	G/A	8	4110662	+	NA	NA	NA	NA	NA	NA	G	A	A	G	G	G	G	G	G	G	G	G	G	G	G	G	G	G	G	G	G	G	G	A	R	G	G	G	G	G	G	G	G	G	G	G	G	G	G
S8_4110800	C/T	8	4110800	+	NA	NA	NA	NA	NA	NA	C	C	C	C	C	C	C	C	C	C	C	C	C	C	C	C	C	C	C	C	C	C	C	C	C	C	C	C	C	C	C	C	C	C	C	C	C	C	C
S8_4111167	G/C	8	4111167	+	NA	NA	NA	NA	NA	NA	G	G	G	G	G	G	G	G	G	G	G	G	G	G	G	G	G	G	G	G	G	G	G	G	G	G	G	G	G	G	G	G	G	G	G	G	G	G	G
S8_4111219	G/C	8	4111219	+	NA	NA	NA	NA	NA	NA	G	G	G	G	G	G	G	G	G	G	G	G	G	G	G	G	G	G	G	G	G	G	G	G	G	G	G	G	G	G	G	G	G	G	G	G	G	G	G
S8_4111240	G/A	8	4111240	+	NA	NA	NA	NA	NA	NA	G	G	G	G	G	G	G	G	G	G	G	G	G	G	G	G	G	G	G	G	G	G	G	G	G	G	G	G	G	G	G	G	G	G	G	G	G	G	G
S8_4171280	G/A	8	4171280	+	NA	NA	NA	NA	NA	NA	G	G	N	G	G	G	G	R	G	G	G	A	G	G	G	G	G	G	G	G	G	G	G	G	G	G	G	G	G	G	G	G	N	G	G	G	G	G	G
S8_4171362	G/C	8	4171362	+	NA	NA	NA	NA	NA	NA	G	G	N	G	G	G	G	G	G	G	G	C	G	G	G	G	G	G	G	G	G	G	G	G	G	G	G	G	G	G	G	G	G	G	G	G	G	G	G
S8_4172835	T/A	8	4172835	+	NA	NA	NA	NA	NA	NA	W	A	A	A	W	A	W	W	N	T	A	T	T	A	A	A	A	T	N	A	A	A	W	A	A	A	A	A	A	A	A	T	A	A	T	T	A	A	A
S8_4172837	T/C	8	4172837	+	NA	NA	NA	NA	NA	NA	Y	T	T	T	Y	C	T	T	N	T	C	T	T	T	C	C	T	T	N	Y	C	C	T	T	T	C	C	C	C	C	C	T	C	Y	T	T	C	C	C
S8_4172853	T/G	8	4172853	+	NA	NA	NA	NA	NA	NA	T	T	T	T	T	T	T	T	T	T	T	T	T	T	T	T	T	T	T	T	T	T	T	T	T	T	T	T	T	T	T	T	T	T	T	T	T	T	T
S8_4172864	C/A	8	4172864	+	NA	NA	NA	NA	NA	NA	M	A	A	C	M	A	C	M	N	C	A	C	C	A	A	A	A	C	N	A	A	A	C	A	A	A	A	A	A	A	A	C	A	A	C	C	A	A	A
S8_4175609	C/G	8	4175609	+	NA	NA	NA	NA	NA	NA	C	C	C	C	C	C	C	C	C	C	C	G	C	C	C	C	C	C	C	C	C	C	C	C	C	C	C	C	C	C	C	C	C	C	C	C	C	C	C
S8_4175714	T/C	8	4175714	+	NA	NA	NA	NA	NA	NA	T	T	T	T	T	T	T	T	T	T	T	T	T	T	T	T	T	T	T	T	T	T	T	T	T	T	T	T	T	T	T	T	T	T	T	T	T	T	T
S8_4232623	G/A	8	4232623	+	NA	NA	NA	NA	NA	NA	A	G	G	G	G	G	G	G	G	G	A	G	A	G	G	G	G	R	G	G	G	G	G	G	G	G	G	G	G	G	G	A	A	G	A	A	G	G	G
S8_4232665	T/C	8	4232665	+	NA	NA	NA	NA	NA	NA	T	C	C	T	T	T	T	T	Y	T	T	C	T	Y	T	T	T	T	T	T	T	T	T	C	Y	T	T	T	T	T	T	T	T	T	T	T	T	T	T
S8_4232683	T/C	8	4232683	+	NA	NA	NA	NA	NA	NA	T	C	C	T	T	T	T	T	T	T	T	T	T	T	T	T	T	T	T	T	T	T	T	C	Y	T	T	T	T	T	T	T	T	T	T	T	T	T	T
S8_4232706	G/A	8	4232706	+	NA	NA	NA	NA	NA	NA	G	A	A	G	G	G	G	G	G	G	G	G	G	G	G	G	G	G	G	G	G	G	G	A	R	G	G	G	G	G	G	G	G	G	G	G	G	G	G
S8_4232707	G/C	8	4232707	+	NA	NA	NA	NA	NA	NA	G	G	G	G	G	G	S	G	G	G	G	G	G	G	G	G	G	C	S	G	G	G	G	G	G	G	G	G	G	G	G	G	G	G	G	G	G	G	G
S8_4232759	C/T	8	4232759	+	NA	NA	NA	NA	NA	NA	T	C	C	C	N	C	C	Y	C	C	C	C	T	C	C	C	C	C	C	C	C	C	C	C	C	C	C	C	C	C	C	T	T	C	T	T	C	C	C
S8_4232771	G/A	8	4232771	+	NA	NA	NA	NA	NA	NA	G	G	G	G	G	G	R	G	G	G	G	G	G	G	G	G	G	A	A	G	G	G	R	G	G	G	G	G	G	G	G	G	G	G	G	G	G	G	G
S8_4232786	G/C	8	4232786	+	NA	NA	NA	NA	NA	NA	G	C	C	G	G	G	S	G	C	G	G	C	G	G	G	G	G	C	C	G	G	G	S	C	S	G	G	G	G	G	G	G	G	G	G	G	G	G	G
S8_4232799	G/T	8	4232799	+	NA	NA	NA	NA	NA	NA	G	G	G	G	G	G	K	G	G	G	G	G	G	G	G	G	G	T	T	G	G	G	K	G	G	G	G	G	G	G	G	G	G	G	G	G	G	G	G
S8_4233716	A/G	8	4233716	+	NA	NA	NA	NA	NA	NA	A	A	A	A	A	A	R	A	A	A	A	A	A	A	A	A	A	G	R	A	A	A	A	A	A	A	A	A	A	A	A	A	A	A	A	A	A	A	A
S8_4233719	G/A	8	4233719	+	NA	NA	NA	NA	NA	NA	R	G	G	A	N	A	A	G	A	G	A	G	G	A	A	A	A	A	A	A	A	A	A	G	G	A	A	A	A	A	A	G	G	A	G	G	A	A	A
S8_4234494	C/T	8	4234494	+	NA	NA	NA	NA	NA	NA	C	C	C	C	C	C	C	C	N	C	C	C	C	C	C	C	C	C	C	C	C	C	C	C	C	C	C	C	C	C	C	C	C	N	C	C	C	C	C
S8_4234510	C/T	8	4234510	+	NA	NA	NA	NA	NA	NA	C	C	C	T	C	C	Y	C	N	C	Y	C	C	C	C	C	T	C	N	C	C	C	C	C	C	C	C	C	C	T	C	C	C	N	C	C	C	C	C
S8_4234531	T/C	8	4234531	+	NA	NA	NA	NA	NA	NA	T	T	T	T	T	T	T	T	N	T	T	T	T	T	T	T	T	T	T	T	T	T	T	T	T	T	T	T	T	T	T	T	T	N	T	T	T	T	T
S8_4234703	A/T	8	4234703	+	NA	NA	NA	NA	NA	NA	A	A	A	A	W	A	A	A	A	A	A	A	A	T	A	A	A	A	A	A	A	A	A	A	A	A	A	A	A	N	A	A	N	A	T	A	A	A	A
S8_4235179	G/A	8	4235179	+	NA	NA	NA	NA	NA	NA	G	G	G	G	G	G	G	G	G	G	G	G	G	R	G	G	N	G	G	N	G	G	G	G	G	G	G	G	G	G	G	G	N	A	G	G	G	G	G
S8_4236774	G/A	8	4236774	+	NA	NA	NA	NA	NA	NA	G	G	G	G	G	G	G	G	G	G	G	G	G	G	G	G	G	G	G	G	G	G	G	G	G	G	G	G	G	G	G	G	G	G	G	G	G	G	G
S8_4255467	C/G	8	4255467	+	NA	NA	NA	NA	NA	NA	C	C	C	C	G	C	C	N	N	C	N	C	G	C	C	C	C	C	C	C	C	N	C	C	N	C	G	N	C	N	C	C	C	C	C	C	C	C	C
S8_4255480	C/T	8	4255480	+	NA	NA	NA	NA	NA	NA	C	C	C	N	C	C	C	C	C	C	C	C	C	C	C	C	C	C	C	C	C	C	C	C	C	C	C	C	C	N	C	C	C	C	C	C	C	C	C
S8_4255496	A/T	8	4255496	+	NA	NA	NA	NA	NA	NA	A	A	A	A	A	A	A	A	N	A	A	A	A	A	A	A	A	A	A	A	A	A	A	A	A	A	A	A	A	N	A	A	A	A	A	A	A	A	A
S8_4255497	A/G	8	4255497	+	NA	NA	NA	NA	NA	NA	A	A	A	A	A	A	A	A	N	A	A	A	A	A	A	A	A	A	A	A	A	A	A	A	A	A	A	A	A	N	A	A	A	A	A	A	A	A	A
S8_4255643	C/G	8	4255643	+	NA	NA	NA	NA	NA	NA	C	G	G	G	C	C	S	C	C	C	C	C	C	C	C	C	C	G	C	C	C	C	C	G	C	C	C	C	C	G	C	C	C	C	C	C	C	C	C
S8_4255645	A/T	8	4255645	+	NA	NA	NA	NA	NA	NA	A	T	T	T	A	A	W	A	A	A	A	A	A	A	A	A	A	T	A	A	A	A	A	T	A	A	A	A	A	T	A	A	A	A	A	A	A	A	A
S8_4255646	G/T	8	4255646	+	NA	NA	NA	NA	NA	NA	G	T	T	T	G	G	K	G	G	G	G	G	G	G	G	G	G	T	G	G	G	G	G	T	G	G	G	G	G	T	G	G	G	G	G	G	G	G	G
S8_4257314	G/A	8	4257314	+	NA	NA	NA	NA	NA	NA	G	G	A	G	G	G	G	G	G	G	G	A	G	G	G	G	G	G	G	G	G	G	G	G	G	G	G	G	G	G	G	G	N	G	G	G	G	G	G
S8_4257317	A/G	8	4257317	+	NA	NA	NA	NA	NA	NA	A	A	G	A	A	A	A	A	A	A	A	G	A	A	A	A	A	A	A	A	A	A	A	A	A	A	A	A	A	A	A	A	N	A	A	A	A	A	A
S8_4257330	T/C	8	4257330	+	NA	NA	NA	NA	NA	NA	T	C	T	T	C	T	T	T	T	N	T	T	T	T	T	T	T	T	C	T	T	T	T	N	T	T	T	T	T	T	T	T	N	T	C	T	T	T	T
S8_4257331	T/C	8	4257331	+	NA	NA	NA	NA	NA	NA	T	T	T	T	T	T	T	T	T	T	T	T	T	T	T	T	T	T	C	T	T	T	T	T	T	T	T	T	T	T	T	T	T	T	C	T	T	T	T
S8_4258284	G/A	8	4258284	+	NA	NA	NA	NA	NA	NA	G	G	R	G	G	G	G	N	G	G	G	A	N	G	G	G	G	R	G	G	G	G	G	G	G	G	G	G	G	G	G	G	G	G	G	G	R	G	G
S8_4258320	T/G	8	4258320	+	NA	NA	NA	NA	NA	NA	T	T	T	T	T	T	T	G	T	T	T	T	T	T	T	T	T	T	T	T	T	T	T	T	T	T	T	T	T	T	T	T	T	T	T	T	T	T	T
S8_4258360	A/G	8	4258360	+	NA	NA	NA	NA	NA	NA	A	A	A	A	A	A	A	R	A	A	A	A	A	A	A	A	A	A	A	A	A	A	A	A	A	A	A	A	A	A	A	A	A	A	A	A	A	A	A
S8_4259717	C/G	8	4259717	+	NA	NA	NA	NA	NA	NA	C	G	C	C	C	C	C	C	C	C	C	C	C	G	C	C	C	C	C	C	C	C	C	G	C	C	C	C	C	C	C	C	C	C	G	C	G	C	C
S8_4259720	A/G	8	4259720	+	NA	NA	NA	NA	NA	NA	A	G	A	A	A	A	A	A	A	R	A	G	A	G	A	A	A	A	A	G	A	A	R	G	A	R	A	A	A	R	A	A	G	A	G	A	G	A	A
S8_4259727	A/G	8	4259727	+	NA	NA	NA	NA	NA	NA	A	A	A	A	A	A	A	A	A	R	A	A	A	A	A	A	A	A	A	G	A	A	A	A	A	A	A	A	A	A	A	A	G	A	A	A	A	A	A
S8_4259732	G/C	8	4259732	+	NA	NA	NA	NA	NA	NA	G	G	G	G	G	G	G	G	G	G	G	G	G	G	G	G	G	G	G	G	G	G	G	G	G	G	G	G	G	G	G	G	G	G	G	G	G	G	G
S8_4259740	C/G	8	4259740	+	NA	NA	NA	NA	NA	NA	C	G	C	C	C	C	C	C	C	C	C	C	C	G	C	C	C	C	C	C	C	C	S	G	C	C	C	C	C	C	C	C	C	C	G	C	G	C	C
S8_4259741	G/T	8	4259741	+	NA	NA	NA	NA	NA	NA	G	G	G	G	G	G	G	G	G	G	G	G	G	G	G	G	G	G	G	G	G	G	G	G	G	G	G	G	G	G	G	G	G	G	G	G	G	G	G
S8_4259810	G/C	8	4259810	+	NA	NA	NA	NA	NA	NA	G	G	G	G	G	G	G	G	G	G	G	G	G	G	G	G	G	G	G	G	G	G	G	G	G	G	G	G	G	G	G	G	G	G	G	G	G	G	G
S8_4259829	G/C	8	4259829	+	NA	NA	NA	NA	NA	NA	G	G	G	C	N	G	G	C	N	N	G	C	G	G	G	G	G	G	G	G	G	G	G	G	G	G	G	G	G	G	G	G	G	N	G	N	G	G	G
S8_4269696	G/A	8	4269696	+	NA	NA	NA	NA	NA	NA	G	G	N	G	G	G	G	G	N	G	G	G	G	G	G	G	G	G	G	G	G	G	G	N	G	G	G	G	G	G	G	G	G	G	G	G	G	G	G
S8_4284743	G/A	8	4284743	+	NA	NA	NA	NA	NA	NA	G	G	G	G	G	G	G	G	G	A	G	G	G	G	G	G	G	G	G	A	G	G	G	G	G	G	G	G	G	G	G	G	R	G	G	G	G	G	G
S8_4285183	G/A	8	4285183	+	NA	NA	NA	NA	NA	NA	G	G	G	G	G	G	G	G	G	G	G	G	G	G	G	G	G	G	G	G	G	G	G	G	G	G	G	G	G	G	G	G	G	G	N	G	G	G	G
S8_4285205	T/A	8	4285205	+	NA	NA	NA	NA	NA	NA	T	T	T	T	T	T	T	T	T	T	T	T	T	T	T	T	T	T	T	T	T	T	T	T	T	T	T	T	T	T	T	T	T	T	N	T	T	T	T
S8_4285294	C/A	8	4285294	+	NA	NA	NA	NA	NA	NA	C	C	C	C	C	C	C	C	C	C	C	C	C	C	C	C	C	C	C	C	C	C	C	C	C	C	C	C	C	C	C	C	C	C	C	C	C	C	C
S8_4285295	C/A	8	4285295	+	NA	NA	NA	NA	NA	NA	C	C	N	C	C	C	C	C	C	C	C	C	C	C	C	C	C	C	C	C	C	C	C	C	C	C	C	C	C	C	C	C	C	C	C	C	C	C	C
S8_4285395	C/A	8	4285395	+	NA	NA	NA	NA	NA	NA	C	C	C	C	C	C	C	C	C	M	C	C	C	C	C	C	C	C	C	A	C	C	C	C	C	C	C	C	C	C	C	C	A	C	C	C	C	C	C
S8_4285396	A/T	8	4285396	+	NA	NA	NA	NA	NA	NA	A	A	A	A	A	A	A	A	A	W	A	A	A	A	A	A	A	A	A	T	A	A	A	A	A	A	A	A	A	A	A	A	T	A	A	A	A	A	A
S8_4285440	A/G	8	4285440	+	NA	NA	NA	NA	NA	NA	A	A	A	A	A	A	A	A	A	A	A	A	A	A	A	A	A	A	A	A	A	A	A	A	A	A	A	A	A	A	A	A	A	A	A	A	A	A	A
S8_4285566	T/G	8	4285566	+	NA	NA	NA	NA	NA	NA	T	T	T	G	G	G	K	K	T	K	G	G	G	G	G	G	T	T	T	G	T	G	T	T	T	G	G	G	G	K	G	T	T	G	G	T	T	G	G
S8_4285587	T/A	8	4285587	+	NA	NA	NA	NA	NA	NA	T	T	T	A	N	A	W	W	T	W	A	A	A	A	A	A	T	T	T	T	T	A	T	T	T	A	A	A	A	W	A	T	T	A	A	T	T	A	A
S8_4285665	C/T	8	4285665	+	NA	NA	NA	NA	NA	NA	C	C	C	T	T	T	Y	C	C	C	Y	T	Y	T	T	T	C	C	C	C	C	T	C	C	C	T	T	T	T	Y	T	C	C	T	T	C	C	T	T
S8_4285681	C/G	8	4285681	+	NA	NA	NA	NA	NA	NA	C	C	C	C	C	G	C	C	C	C	C	C	S	G	G	G	C	C	C	C	C	G	C	C	C	G	G	G	G	C	G	C	C	C	G	C	C	G	G
S8_4285703	T/C	8	4285703	+	NA	NA	NA	NA	NA	NA	T	T	T	C	C	C	Y	Y	T	T	C	C	C	C	C	C	T	T	Y	T	T	C	T	T	T	C	C	C	C	Y	C	T	T	C	C	T	T	C	C
S8_4285705	C/G	8	4285705	+	NA	NA	NA	NA	NA	NA	C	C	C	C	C	C	C	C	C	C	C	C	C	C	C	C	C	C	C	C	C	C	C	C	C	C	C	C	C	C	C	C	C	C	C	C	C	C	C
S8_4334595	A/T	8	4334595	+	NA	NA	NA	NA	NA	NA	A	A	N	A	A	A	A	A	A	A	A	A	A	A	A	A	A	A	A	A	A	A	A	A	A	A	A	A	A	A	A	A	A	A	A	A	A	A	A
S8_4334639	T/G	8	4334639	+	NA	NA	NA	NA	NA	NA	T	T	N	T	T	T	T	T	T	T	T	T	T	T	T	T	T	T	T	T	T	T	T	T	T	T	T	T	T	T	T	T	T	T	T	T	T	T	T
S8_4349618	T/G	8	4349618	+	NA	NA	NA	NA	NA	NA	T	T	T	T	T	T	T	T	T	T	T	T	T	T	T	T	T	T	T	T	T	T	T	T	T	T	T	T	T	T	T	T	T	T	T	T	T	T	T
S8_4349635	T/C	8	4349635	+	NA	NA	NA	NA	NA	NA	T	T	T	T	T	T	T	T	T	T	T	T	T	T	T	T	T	T	T	T	T	T	T	T	T	T	T	T	T	T	T	T	T	T	T	T	T	T	T
S8_4349651	C/G	8	4349651	+	NA	NA	NA	NA	NA	NA	C	C	C	C	C	C	C	C	C	C	C	C	C	C	C	C	C	C	C	C	C	C	C	C	C	C	C	C	C	C	C	C	C	C	C	C	C	C	C
S8_4350302	C/G	8	4350302	+	NA	NA	NA	NA	NA	NA	C	G	C	C	C	C	C	C	C	C	C	C	C	C	C	C	G	C	C	C	S	C	C	G	S	C	C	C	C	C	C	C	C	C	C	C	C	C	C
S8_4350649	G/C	8	4350649	+	NA	NA	NA	NA	NA	NA	G	G	G	G	G	G	G	G	G	G	G	G	G	G	G	G	G	G	G	G	G	G	G	G	G	G	G	G	G	G	G	G	G	G	G	G	G	G	G
S8_4350653	A/C	8	4350653	+	NA	NA	NA	NA	NA	NA	A	A	A	A	A	A	A	A	A	A	A	A	A	A	A	A	A	A	A	A	A	A	A	A	A	A	A	A	A	A	A	A	A	A	A	A	A	A	A
S8_4350655	G/C	8	4350655	+	NA	NA	NA	NA	NA	NA	G	G	G	G	G	G	G	G	G	G	G	G	G	G	G	G	G	G	G	G	G	G	G	G	G	G	G	G	G	G	G	G	G	G	G	G	G	G	G
S8_4350672	T/G	8	4350672	+	NA	NA	NA	NA	NA	NA	T	T	G	G	T	T	T	G	G	T	T	G	T	T	T	T	T	T	T	T	T	T	K	N	T	T	T	T	T	G	T	T	N	T	T	G	T	T	T
S8_4350697	A/G	8	4350697	+	NA	NA	NA	NA	NA	NA	R	A	A	A	A	A	R	A	A	A	A	A	R	R	A	A	A	A	A	A	A	A	A	A	A	A	A	A	A	A	A	A	A	A	A	A	A	A	A
S8_4354288	G/A	8	4354288	+	NA	NA	NA	NA	NA	NA	G	G	G	G	G	G	G	G	R	G	G	G	G	G	G	G	G	G	G	G	G	G	G	G	G	G	G	G	G	G	G	G	G	G	G	G	G	G	G
S8_4354289	G/T	8	4354289	+	NA	NA	NA	NA	NA	NA	G	G	G	G	G	G	G	G	K	G	G	G	G	G	G	G	G	G	G	G	G	G	G	G	G	G	G	G	G	G	G	G	G	G	G	G	G	G	G
S8_4354290	C/T	8	4354290	+	NA	NA	NA	NA	NA	NA	C	C	C	C	C	C	C	C	Y	C	C	C	C	C	C	C	C	C	C	C	C	C	C	C	C	C	C	C	C	C	C	C	C	C	C	C	C	C	C
S8_4354401	A/G	8	4354401	+	NA	NA	NA	NA	NA	NA	A	A	A	A	A	A	A	A	A	A	A	A	A	A	A	A	A	A	A	A	A	A	A	A	A	A	A	A	A	A	A	A	A	A	A	A	A	A	A
S8_4354404	A/G	8	4354404	+	NA	NA	NA	NA	NA	NA	A	G	A	A	A	A	A	A	R	A	A	G	A	A	A	A	G	G	A	A	A	A	A	R	R	A	A	A	A	A	A	A	A	A	A	A	A	A	A
S8_4354406	A/G	8	4354406	+	NA	NA	NA	NA	NA	NA	A	G	A	A	A	A	A	A	A	A	A	G	A	A	A	A	N	G	A	A	A	A	A	G	G	A	A	A	A	A	A	A	A	A	A	A	A	A	A
S8_4360185	A/G	8	4360185	+	NA	NA	NA	NA	NA	NA	A	A	A	A	A	A	A	N	A	A	A	G	A	A	A	A	G	A	A	N	G	A	G	A	A	A	A	A	A	A	A	G	A	A	A	G	A	A	A
S8_4360224	C/G	8	4360224	+	NA	NA	NA	NA	NA	NA	C	G	G	C	G	C	C	C	C	G	G	C	G	C	C	C	G	G	C	G	G	C	G	G	G	C	C	C	C	G	C	G	C	G	C	G	C	C	C
S8_4360369	C/A	8	4360369	+	NA	NA	NA	NA	NA	NA	C	A	C	C	M	C	C	C	A	M	M	C	A	C	C	C	N	C	C	A	C	C	A	A	C	C	C	C	C	C	C	C	C	C	C	A	C	C	C
S8_4360424	G/C	8	4360424	+	NA	NA	NA	NA	NA	NA	G	G	G	G	G	G	G	G	G	G	G	G	G	G	G	G	G	G	G	G	G	G	G	G	G	G	G	G	G	G	G	G	G	G	G	G	G	G	G
S8_4360478	A/G	8	4360478	+	NA	NA	NA	NA	NA	NA	A	A	G	A	A	A	A	A	A	G	A	A	A	A	A	A	A	R	A	G	A	A	A	A	A	A	A	A	A	R	A	A	G	A	A	A	A	A	A
S8_4360505	G/A	8	4360505	+	NA	NA	NA	NA	NA	NA	G	G	G	A	G	G	G	G	G	G	G	G	G	G	G	G	G	G	G	G	G	G	G	G	G	G	G	G	G	R	G	G	G	G	G	G	G	G	G
S8_4409026	A/G	8	4409026	+	NA	NA	NA	NA	NA	NA	G	A	A	A	A	G	G	N	A	A	A	G	A	A	G	G	A	A	G	A	A	G	A	A	A	G	G	G	G	A	G	N	A	A	G	A	G	G	G
S8_4409143	G/C	8	4409143	+	NA	NA	NA	NA	NA	NA	G	G	G	G	G	G	G	G	G	G	G	G	G	G	G	G	G	G	G	G	G	G	G	G	G	G	G	G	G	G	G	G	N	G	G	G	G	G	G
S8_4430572	C/T	8	4430572	+	NA	NA	NA	NA	NA	NA	C	C	C	C	C	C	C	C	C	C	C	C	C	C	C	C	C	C	C	N	C	C	C	C	C	C	C	C	C	C	C	C	C	C	C	C	C	C	C
S8_4430584	C/T	8	4430584	+	NA	NA	NA	NA	NA	NA	C	C	C	N	C	C	C	C	C	C	C	C	C	C	C	C	C	C	C	C	C	C	C	C	C	Y	C	C	C	T	C	C	C	C	C	C	C	C	C
S8_4430590	G/A	8	4430590	+	NA	NA	NA	NA	NA	NA	G	G	G	N	G	G	G	G	G	G	G	G	G	G	G	G	G	G	G	G	G	G	G	G	G	R	G	G	G	A	G	G	G	G	G	G	G	G	G
S8_4430722	G/C	8	4430722	+	NA	NA	NA	NA	NA	NA	C	G	G	N	G	C	C	G	C	G	G	N	G	G	C	C	G	G	C	G	G	C	G	G	G	C	C	C	C	C	C	G	G	C	S	G	G	C	C
S8_4430755	C/T	8	4430755	+	NA	NA	NA	NA	NA	NA	T	C	C	N	C	T	T	C	T	C	C	C	C	C	T	T	C	C	C	C	C	T	C	C	C	T	T	T	T	T	T	C	C	T	Y	C	C	T	T
S8_4431138	C/G	8	4431138	+	NA	NA	NA	NA	NA	NA	G	G	N	G	C	G	G	C	C	S	C	S	G	G	G	G	C	G	G	G	C	G	C	G	S	S	G	G	G	G	G	C	N	G	C	C	G	G	G
S8_4431889	C/G	8	4431889	+	NA	NA	NA	NA	NA	NA	C	C	N	C	C	C	C	C	C	C	C	C	C	C	C	C	C	C	C	C	C	C	C	C	C	C	C	C	C	C	C	C	C	C	C	C	C	C	C
S8_4431894	T/G	8	4431894	+	NA	NA	NA	NA	NA	NA	T	T	T	T	T	T	T	T	T	T	T	T	T	T	T	T	T	T	T	T	T	T	T	T	T	T	T	T	T	T	T	T	T	T	T	T	T	T	T
S8_4431918	T/G	8	4431918	+	NA	NA	NA	NA	NA	NA	T	T	T	T	T	T	T	T	T	T	T	T	T	T	T	T	T	T	G	T	T	T	T	T	T	T	T	T	T	T	T	T	T	T	T	T	T	T	T
S8_4431919	T/G	8	4431919	+	NA	NA	NA	NA	NA	NA	T	T	T	T	T	T	T	T	T	T	T	T	T	T	T	T	T	T	G	T	T	T	T	T	T	T	T	T	T	T	T	T	T	T	T	T	T	T	T
S8_4431921	A/C	8	4431921	+	NA	NA	NA	NA	NA	NA	A	A	A	A	A	A	A	A	A	A	A	A	A	A	A	A	A	A	C	A	A	A	A	A	A	A	A	A	A	A	A	A	A	A	A	A	A	A	A
S8_4431932	G/A	8	4431932	+	NA	NA	NA	NA	NA	NA	G	G	G	G	G	G	G	G	G	G	G	G	G	G	G	G	G	G	A	G	G	G	G	G	G	G	G	G	G	G	G	G	G	G	G	G	G	G	G
S8_4432792	C/G	8	4432792	+	NA	NA	NA	NA	NA	NA	C	C	C	G	C	C	C	C	C	C	C	G	G	C	C	C	C	C	C	C	C	C	S	C	C	C	C	C	C	C	C	C	C	C	C	C	C	C	C
S8_4432812	T/G	8	4432812	+	NA	NA	NA	NA	NA	NA	T	T	T	G	T	T	T	T	T	T	T	T	T	T	T	T	T	T	T	T	T	T	T	T	T	T	T	T	T	T	T	T	T	T	T	T	T	T	T
S8_4432818	C/T	8	4432818	+	NA	NA	NA	NA	NA	NA	C	C	C	T	C	C	C	C	C	C	C	C	C	C	C	C	C	C	C	C	C	C	C	C	C	C	C	C	C	C	C	C	C	C	C	C	C	C	C
S8_4432822	T/C	8	4432822	+	NA	NA	NA	NA	NA	NA	T	T	T	T	T	T	T	Y	T	C	T	T	T	T	T	T	T	T	T	T	T	T	Y	T	T	T	T	T	T	C	T	T	T	Y	T	T	T	T	T
S8_4432916	G/C	8	4432916	+	NA	NA	NA	NA	NA	NA	G	G	N	C	G	G	G	G	G	G	G	G	G	G	G	G	G	G	G	G	G	G	G	G	G	G	G	G	G	G	G	G	G	G	G	G	G	G	G
S8_4432940	T/C	8	4432940	+	NA	NA	NA	NA	NA	NA	T	T	N	C	T	T	T	T	T	T	T	T	T	T	T	T	T	T	T	T	T	T	T	T	T	T	T	T	T	T	T	T	T	T	T	T	T	T	T
S8_4433120	G/A	8	4433120	+	NA	NA	NA	NA	NA	NA	G	A	A	G	G	G	G	G	G	G	G	G	G	G	G	G	A	G	A	G	G	G	G	A	G	G	G	G	G	G	G	G	G	G	G	G	G	G	G
S8_4436267	T/G	8	4436267	+	NA	NA	NA	NA	NA	NA	T	T	T	T	T	T	T	T	T	T	T	T	T	T	T	T	T	T	T	T	T	T	T	T	T	T	T	T	T	T	T	T	T	T	T	T	T	T	T
S8_4436276	A/G	8	4436276	+	NA	NA	NA	NA	NA	NA	A	A	A	A	A	A	A	A	A	A	A	A	A	A	A	A	A	A	A	A	A	A	A	A	A	A	A	A	A	A	A	A	A	A	A	A	A	A	A
S8_4436307	A/T	8	4436307	+	NA	NA	NA	NA	NA	NA	A	A	A	A	A	A	A	A	A	A	A	A	A	A	A	A	A	A	A	A	A	A	A	A	A	A	A	A	A	A	A	A	A	A	A	A	A	A	A
S8_4436321	G/A	8	4436321	+	NA	NA	NA	NA	NA	NA	G	N	N	G	G	G	G	G	G	G	G	G	G	G	G	G	G	G	G	G	G	G	G	G	G	G	G	G	G	G	G	G	G	G	G	G	G	G	G
S8_4436368	A/C	8	4436368	+	NA	NA	NA	NA	NA	NA	A	C	A	A	A	A	A	A	A	A	A	A	A	A	A	A	A	A	A	A	A	A	A	M	A	A	A	A	A	A	A	A	A	A	A	A	A	A	A
S8_4436380	C/T	8	4436380	+	NA	NA	NA	NA	NA	NA	C	T	C	C	C	C	C	C	C	C	C	C	C	C	C	C	C	C	C	C	C	C	C	Y	C	C	C	C	C	C	C	C	C	C	C	C	C	C	C
S8_4467554	C/T	8	4467554	+	NA	NA	NA	NA	NA	NA	C	C	C	C	C	C	C	C	C	C	C	C	C	C	C	C	C	C	T	C	C	C	C	C	C	C	C	C	C	C	C	N	C	C	C	C	C	C	C
S8_4467645	T/G	8	4467645	+	NA	NA	NA	NA	NA	NA	T	T	N	T	T	T	T	T	T	T	T	G	T	T	T	T	N	T	G	G	T	T	T	T	K	T	T	T	T	T	T	G	T	T	T	T	T	T	T
S8_4470452	C/T	8	4470452	+	NA	NA	NA	NA	NA	NA	C	N	N	C	C	C	C	C	C	C	C	C	C	C	C	C	C	C	C	C	C	C	C	C	C	C	C	C	C	C	C	C	C	C	C	C	C	C	C
S8_4470484	C/T	8	4470484	+	NA	NA	NA	NA	NA	NA	C	N	N	C	C	C	C	C	C	C	C	C	C	C	C	C	C	C	C	C	C	C	C	C	C	C	C	C	C	C	C	C	C	C	C	C	C	C	C
S8_4470485	A/G	8	4470485	+	NA	NA	NA	NA	NA	NA	A	N	N	A	A	A	A	A	A	A	A	A	A	A	A	A	A	A	A	A	A	A	A	A	A	A	A	A	A	A	A	A	A	A	A	A	A	A	A
S8_4470493	G/A	8	4470493	+	NA	NA	NA	NA	NA	NA	G	G	G	G	G	G	G	G	G	G	G	G	G	G	G	G	G	G	G	G	G	G	G	G	G	G	G	G	G	G	G	G	G	G	G	G	G	G	G
S8_4470520	C/T	8	4470520	+	NA	NA	NA	NA	NA	NA	C	C	N	C	C	C	C	C	C	C	C	C	C	C	C	C	C	C	C	C	C	C	C	C	C	C	C	C	C	C	C	C	C	C	C	C	C	C	C
S8_4488312	G/A	8	4488312	+	NA	NA	NA	NA	NA	NA	G	G	N	G	G	G	G	G	G	G	G	G	G	G	G	G	N	G	G	G	G	G	G	G	G	G	G	G	G	G	G	G	G	G	G	G	G	G	G
S8_4488405	G/A	8	4488405	+	NA	NA	NA	NA	NA	NA	G	G	G	G	G	G	G	G	G	G	G	G	G	G	G	G	G	G	G	G	G	G	G	G	G	G	G	G	G	G	G	G	G	G	G	G	G	G	G
S8_4488420	A/G	8	4488420	+	NA	NA	NA	NA	NA	NA	A	N	N	A	A	A	A	A	A	A	A	A	A	R	A	A	A	A	A	A	A	A	A	A	A	A	A	A	A	A	A	A	A	A	A	A	A	A	A
S8_4488421	G/T	8	4488421	+	NA	NA	NA	NA	NA	NA	G	N	N	G	G	G	G	G	G	G	G	G	G	G	G	G	G	G	G	G	G	G	G	G	G	G	G	G	G	G	G	G	G	G	G	G	G	G	G
S8_4512315	G/A	8	4512315	+	NA	NA	NA	NA	NA	NA	G	G	G	G	G	G	G	G	G	G	G	G	G	G	G	G	G	G	G	G	G	G	G	G	G	G	G	G	G	G	G	G	G	G	G	A	R	G	G
S8_4512332	C/T	8	4512332	+	NA	NA	NA	NA	NA	NA	C	C	C	C	C	C	C	C	C	C	C	C	C	C	C	C	C	C	C	C	C	C	C	C	C	C	C	C	C	C	C	C	C	C	C	C	C	C	C
S8_4512349	C/G	8	4512349	+	NA	NA	NA	NA	NA	NA	C	C	C	C	C	C	C	C	C	C	C	C	C	C	C	C	C	C	C	C	C	C	C	C	C	C	C	C	C	C	C	C	C	C	C	C	C	C	C
S8_4512366	A/G	8	4512366	+	NA	NA	NA	NA	NA	NA	A	A	A	A	A	A	A	A	A	A	A	A	A	A	A	A	A	A	G	R	A	A	A	A	A	A	A	A	A	A	A	A	A	A	A	A	A	A	A
S8_4512371	C/T	8	4512371	+	NA	NA	NA	NA	NA	NA	C	T	C	C	C	C	C	C	C	C	C	T	C	T	C	C	C	Y	C	C	C	C	C	T	Y	C	C	Y	C	C	C	C	C	C	C	C	C	C	C
S8_4512393	C/T	8	4512393	+	NA	NA	NA	NA	NA	NA	C	T	C	C	C	C	C	C	C	C	C	C	C	C	C	C	C	T	C	C	C	C	C	T	Y	C	C	Y	C	C	C	C	C	C	Y	C	C	C	C
S8_4512414	T/C	8	4512414	+	NA	NA	NA	NA	NA	NA	C	C	T	C	T	C	C	T	Y	Y	C	C	T	C	C	C	T	C	C	C	C	C	T	C	C	Y	C	C	C	T	C	T	T	C	C	T	T	C	C
S8_4512435	T/C	8	4512435	+	NA	NA	NA	NA	NA	NA	C	C	T	C	T	C	C	T	Y	T	C	C	T	C	C	C	T	C	C	C	C	C	T	C	C	Y	C	C	C	T	C	T	T	C	C	T	T	C	C
S8_4512449	T/G	8	4512449	+	NA	NA	NA	NA	NA	NA	G	G	T	G	T	G	G	K	G	T	G	G	T	G	G	G	T	G	G	G	G	G	T	G	G	K	K	G	G	K	G	T	T	G	G	T	T	G	G
S8_4515708	G/C	8	4515708	+	NA	NA	NA	NA	NA	NA	C	G	C	G	G	C	C	G	N	G	G	G	G	G	C	C	G	G	G	G	G	C	G	G	G	G	C	C	C	G	C	G	G	C	S	G	G	C	C
S8_4515717	C/G	8	4515717	+	NA	NA	NA	NA	NA	NA	C	C	C	C	C	C	C	C	C	C	C	G	C	C	C	C	C	C	G	G	C	C	C	C	C	C	C	C	C	C	C	C	C	C	C	C	C	C	C
S8_4515722	T/C	8	4515722	+	NA	NA	NA	NA	NA	NA	C	T	C	T	T	C	C	T	N	T	T	C	T	T	C	C	T	T	C	C	T	C	T	T	T	T	C	C	C	Y	C	T	T	C	Y	T	T	C	C
S8_4515741	G/T	8	4515741	+	NA	NA	NA	NA	NA	NA	T	G	T	G	G	T	T	G	N	G	G	T	G	G	T	T	G	G	T	T	G	T	G	G	G	G	T	T	T	K	T	G	G	T	K	G	G	T	T
S8_4533758	C/T	8	4533758	+	NA	NA	NA	NA	NA	NA	C	C	C	C	C	C	C	C	C	C	C	C	C	C	C	C	C	C	C	C	C	C	C	C	C	C	C	C	C	C	C	C	N	C	C	C	C	C	C
S8_4541498	C/T	8	4541498	+	NA	NA	NA	NA	NA	NA	C	C	C	C	C	C	C	C	C	C	C	Y	C	C	C	C	C	C	T	T	C	C	C	C	C	C	C	C	C	C	C	C	C	C	C	C	C	C	C
S8_4541504	C/A	8	4541504	+	NA	NA	NA	NA	NA	NA	A	C	A	C	C	A	A	M	A	C	C	A	C	M	A	A	C	C	A	A	C	A	C	C	C	C	A	C	A	C	A	C	M	A	A	C	C	A	A
S8_4541537	C/T	8	4541537	+	NA	NA	NA	NA	NA	NA	C	C	C	C	C	C	C	C	C	C	C	Y	C	C	C	C	C	C	T	T	C	C	C	C	C	C	C	C	C	C	C	C	C	C	C	C	C	C	C
S8_4541542	C/A	8	4541542	+	NA	NA	NA	NA	NA	NA	C	C	C	C	C	C	C	C	C	C	C	C	C	C	C	C	C	C	C	C	C	C	C	C	C	C	C	C	C	C	C	C	C	C	C	C	C	C	C
S8_4542153	A/G	8	4542153	+	NA	NA	NA	NA	NA	NA	A	R	A	A	R	A	A	A	A	R	A	G	A	A	A	A	G	A	G	G	A	A	A	A	A	A	A	A	A	G	A	A	A	A	A	A	N	A	A
S8_4542203	C/T	8	4542203	+	NA	NA	NA	NA	NA	NA	C	C	C	C	C	C	C	Y	C	C	C	C	C	C	C	C	C	C	C	C	C	C	C	C	C	C	C	C	C	C	C	C	C	C	C	C	C	C	C
S8_4542206	G/A	8	4542206	+	NA	NA	NA	NA	NA	NA	G	G	G	G	G	G	G	G	G	G	G	A	G	G	G	G	G	G	A	A	G	G	G	G	G	G	G	G	G	G	G	G	G	G	G	G	G	G	G
S8_4542261	A/G	8	4542261	+	NA	NA	NA	NA	NA	NA	A	A	A	A	A	A	A	A	A	A	A	A	A	A	A	A	A	A	A	A	A	A	A	A	A	A	A	A	A	A	A	A	A	A	A	A	A	A	A
S8_4542267	A/G	8	4542267	+	NA	NA	NA	NA	NA	NA	A	A	A	A	A	A	A	A	A	A	A	A	A	A	A	A	A	A	A	A	A	A	A	A	A	A	A	A	A	A	A	A	A	A	A	A	A	A	A
S8_4542293	A/G	8	4542293	+	NA	NA	NA	NA	NA	NA	A	A	A	A	A	A	A	A	A	A	A	G	A	A	A	A	A	A	G	N	A	A	A	A	A	A	A	A	A	A	A	A	A	A	A	A	A	A	A
S8_4542319	G/C	8	4542319	+	NA	NA	NA	NA	NA	NA	G	G	G	G	G	G	G	G	G	G	G	G	G	G	G	G	G	G	G	G	G	G	G	G	G	G	G	G	G	G	G	G	G	G	G	G	G	G	G
S8_4542380	G/A	8	4542380	+	NA	NA	NA	NA	NA	NA	G	G	G	G	G	G	G	G	G	G	G	G	G	G	G	G	G	G	G	G	G	G	G	G	G	G	G	G	G	A	G	G	G	G	G	G	G	G	G
S8_4542473	A/G	8	4542473	+	NA	NA	NA	NA	NA	NA	A	A	A	A	A	A	A	A	A	A	A	A	A	A	A	A	A	A	A	A	A	A	A	A	A	A	A	A	A	A	A	A	A	A	A	A	A	A	A
S8_4542494	G/A	8	4542494	+	NA	NA	NA	NA	NA	NA	A	G	A	G	G	A	A	G	A	G	G	G	G	A	A	A	G	G	A	A	G	A	G	G	G	R	A	A	A	G	A	G	N	A	G	G	G	A	A
S8_4547663	T/A	8	4547663	+	NA	NA	NA	NA	NA	NA	T	T	T	T	T	T	T	T	T	T	T	T	T	T	T	T	T	T	T	T	T	T	T	T	T	T	T	T	T	T	T	T	N	T	T	T	T	T	T
S8_4555193	G/A	8	4555193	+	NA	NA	NA	NA	NA	NA	G	G	G	G	G	G	G	G	G	G	G	G	G	G	G	G	G	G	A	A	G	G	G	G	G	G	G	G	G	G	G	G	G	G	G	G	G	G	G
S8_4557155	C/T	8	4557155	+	NA	NA	NA	NA	NA	NA	C	N	C	C	C	C	C	C	C	C	C	Y	C	C	C	C	C	T	C	C	C	C	C	T	Y	C	C	C	C	C	C	C	C	C	C	C	C	C	C
S8_4557184	G/T	8	4557184	+	NA	NA	NA	NA	NA	NA	G	N	G	G	G	G	G	T	T	G	T	G	G	T	G	G	G	G	G	G	T	G	G	G	G	T	G	G	G	G	G	G	T	G	T	G	G	G	G
S8_4618862	A/C	8	4618862	+	NA	NA	NA	NA	NA	NA	A	A	A	A	A	A	A	A	A	A	A	C	A	A	A	A	A	A	A	A	A	A	A	A	A	A	A	A	A	A	A	A	A	A	A	C	M	A	A
S8_4618898	T/C	8	4618898	+	NA	NA	NA	NA	NA	NA	T	T	T	T	T	T	T	T	T	T	T	T	T	T	T	T	T	T	T	T	T	T	T	T	T	T	T	T	T	T	T	T	T	T	T	T	T	T	T
S8_4618900	C/T	8	4618900	+	NA	NA	NA	NA	NA	NA	C	C	T	C	C	C	C	C	C	C	C	C	C	C	C	C	C	C	C	C	C	C	C	C	C	C	C	C	C	T	C	Y	C	C	C	C	C	C	C
S8_4618926	T/C	8	4618926	+	NA	NA	NA	NA	NA	NA	T	T	T	T	T	T	T	T	T	T	T	T	T	T	T	T	T	T	T	T	T	T	T	T	T	T	T	T	T	T	T	T	T	T	T	T	T	T	T
S8_4618929	C/T	8	4618929	+	NA	NA	NA	NA	NA	NA	C	C	C	C	C	C	C	C	C	C	C	C	C	C	C	C	C	C	C	C	C	C	C	C	C	C	C	C	C	C	C	C	C	C	C	C	C	C	C
S8_4619616	T/C	8	4619616	+	NA	NA	NA	NA	NA	NA	T	C	T	T	T	T	T	Y	Y	T	T	T	T	T	T	T	T	C	T	T	T	T	T	Y	C	T	T	T	T	T	T	T	T	T	T	T	T	T	T
S8_4619629	T/C	8	4619629	+	NA	NA	NA	NA	NA	NA	Y	T	T	T	T	T	T	T	T	T	T	C	T	T	T	T	T	T	T	C	T	T	C	T	T	T	T	T	T	T	T	T	T	T	T	T	T	T	T
S8_4619661	C/T	8	4619661	+	NA	NA	NA	NA	NA	NA	C	C	C	C	C	C	C	C	C	C	C	C	C	C	C	C	C	C	C	T	C	C	T	C	C	C	C	C	C	C	C	C	C	C	C	C	C	C	C
S8_4643582	T/C	8	4643582	+	NA	NA	NA	NA	NA	NA	T	C	T	T	T	T	T	T	T	T	T	T	T	T	T	T	T	C	T	T	T	T	T	Y	Y	T	T	T	T	T	T	T	T	T	T	T	T	T	T
S8_4788135	C/A	8	4788135	+	NA	NA	NA	NA	NA	NA	C	C	C	C	C	C	M	C	C	C	C	C	C	C	C	C	C	A	N	C	C	C	C	C	C	C	C	C	C	C	C	C	N	C	C	C	C	C	C
S8_4788226	T/G	8	4788226	+	NA	NA	NA	NA	NA	NA	T	T	T	T	T	T	T	T	T	T	T	T	T	T	T	T	T	T	T	T	T	T	T	T	T	T	T	T	T	T	T	T	T	T	T	T	T	T	T
S8_4791911	A/G	8	4791911	+	NA	NA	NA	NA	NA	NA	A	A	G	A	A	R	A	A	A	A	A	G	A	A	A	A	A	G	A	A	A	A	A	A	R	A	A	A	A	A	A	A	A	A	A	A	A	A	A
S8_4791926	G/A	8	4791926	+	NA	NA	NA	NA	NA	NA	G	G	G	G	G	G	G	G	R	G	G	G	G	G	G	G	G	G	G	G	G	G	G	G	G	G	G	G	G	G	G	G	G	G	G	G	G	G	G
S8_4796949	G/A	8	4796949	+	NA	NA	NA	NA	NA	NA	G	G	N	G	G	G	G	G	G	G	G	G	G	G	G	G	G	G	G	G	G	G	G	G	G	G	G	G	G	G	G	G	G	G	G	G	G	G	G
S8_4796958	G/A	8	4796958	+	NA	NA	NA	NA	NA	NA	G	A	N	A	A	G	G	G	N	A	A	A	G	A	G	G	A	A	A	A	N	G	G	A	A	R	G	R	G	A	G	G	N	A	G	G	N	G	G
S8_4796980	G/C	8	4796980	+	NA	NA	NA	NA	NA	NA	G	C	N	C	C	G	G	G	N	C	C	C	G	C	G	G	C	C	C	C	N	G	G	C	C	S	G	S	G	C	G	G	N	C	G	G	N	G	G
S8_4796983	C/G	8	4796983	+	NA	NA	NA	NA	NA	NA	C	G	N	G	G	C	C	C	N	G	G	G	C	G	C	C	G	G	G	G	N	C	C	G	G	S	C	S	C	G	C	C	N	G	C	C	N	C	C
S8_4803137	T/A	8	4803137	+	NA	NA	NA	NA	NA	NA	T	A	T	A	T	T	T	T	T	T	A	T	T	W	T	T	T	A	A	T	N	T	T	W	W	T	T	T	T	A	T	T	T	W	T	T	T	T	T
S8_4803141	C/G	8	4803141	+	NA	NA	NA	NA	NA	NA	C	G	G	G	C	S	C	S	G	G	G	G	C	G	C	C	C	G	G	G	N	C	C	G	S	C	C	C	C	G	C	C	G	G	C	C	C	C	C
S8_4803163	A/C	8	4803163	+	NA	NA	NA	NA	NA	NA	A	A	A	A	A	A	A	M	A	A	A	A	A	A	A	A	A	A	A	A	A	A	A	A	A	A	A	A	A	A	A	A	C	A	A	A	A	A	A
S8_4803179	G/A	8	4803179	+	NA	NA	NA	NA	NA	NA	G	A	G	A	G	G	G	G	G	G	A	G	G	R	G	G	G	A	A	G	N	G	G	R	R	G	G	G	G	A	G	G	G	R	G	G	G	G	G
S8_4805173	G/A	8	4805173	+	NA	NA	NA	NA	NA	NA	G	G	A	G	G	G	G	G	A	G	G	A	G	G	G	G	G	G	G	G	G	G	G	G	G	G	G	G	G	G	G	G	G	G	G	G	G	G	R
S8_4805185	A/T	8	4805185	+	NA	NA	NA	NA	NA	NA	A	T	T	N	A	A	A	N	T	A	A	T	A	W	A	A	A	T	T	A	A	A	A	T	T	A	A	A	A	A	A	A	A	A	W	A	A	A	W
S8_4805317	G/T	8	4805317	+	NA	NA	NA	NA	NA	NA	G	T	N	T	G	G	G	G	K	G	N	T	G	K	G	G	G	T	T	G	G	G	G	T	K	G	G	K	G	G	G	G	G	N	T	G	G	G	K
S8_4805713	G/A	8	4805713	+	NA	NA	NA	NA	NA	NA	G	G	G	G	G	G	G	G	G	G	G	G	G	G	G	G	G	G	G	G	G	G	G	G	G	G	G	G	G	G	G	G	N	G	G	A	G	G	G
S8_4805771	G/T	8	4805771	+	NA	NA	NA	NA	NA	NA	G	G	T	G	G	G	G	G	N	G	G	T	G	G	N	G	G	G	G	G	G	G	G	G	G	G	G	G	G	G	G	G	N	G	G	G	G	G	T
S8_4805774	A/G	8	4805774	+	NA	NA	NA	NA	NA	NA	A	A	G	A	A	A	A	A	N	A	A	G	A	A	A	A	A	A	A	A	A	A	A	A	A	A	A	A	A	A	A	A	N	A	A	A	A	A	R
S8_4805863	C/T	8	4805863	+	NA	NA	NA	NA	NA	NA	C	C	C	C	C	C	C	C	C	T	C	C	C	C	C	C	C	C	C	C	C	C	C	C	C	C	C	C	C	C	C	C	N	C	C	C	C	C	C
S8_4807280	G/A	8	4807280	+	NA	NA	NA	NA	NA	NA	G	G	G	A	G	G	G	G	G	G	G	G	G	G	G	G	G	G	G	G	G	G	G	G	G	G	G	G	G	G	G	G	A	G	G	G	G	G	G
S8_4807291	G/C	8	4807291	+	NA	NA	NA	NA	NA	NA	G	G	G	C	G	G	G	G	G	G	G	G	G	G	G	G	G	G	G	G	G	G	G	G	G	G	G	G	G	G	G	G	C	G	G	G	G	G	G
S8_4809594	A/G	8	4809594	+	NA	NA	NA	NA	NA	NA	R	A	A	A	A	R	G	G	R	G	G	A	A	G	G	G	G	A	G	G	A	G	A	A	A	R	G	G	G	A	G	A	G	A	G	A	R	G	R
S8_4809606	G/A	8	4809606	+	NA	NA	NA	NA	NA	NA	R	G	G	G	G	R	A	A	R	A	A	G	G	A	A	A	N	G	A	A	G	A	G	G	G	R	A	A	A	G	A	G	A	G	A	G	R	A	R
S8_4810386	C/A	8	4810386	+	NA	NA	NA	NA	NA	NA	C	C	C	C	C	C	C	C	C	C	C	C	C	C	C	C	C	C	C	C	C	C	C	C	C	C	C	C	C	C	C	C	C	C	C	C	C	C	C
S8_4810398	A/G	8	4810398	+	NA	NA	NA	NA	NA	NA	A	A	A	A	A	A	A	A	A	A	A	A	A	A	A	A	A	G	A	A	A	A	A	A	R	A	A	A	A	A	A	A	A	A	A	A	A	A	A
S8_4810542	G/C	8	4810542	+	NA	NA	NA	NA	NA	NA	G	N	N	G	G	G	G	G	G	G	G	C	G	G	G	G	G	C	G	G	G	G	G	G	S	G	G	G	G	G	G	G	C	G	G	G	G	G	G
S8_4810569	G/A	8	4810569	+	NA	NA	NA	NA	NA	NA	G	N	G	G	G	G	G	G	G	G	G	G	G	G	G	G	G	A	G	G	G	G	G	G	R	G	G	G	G	G	G	G	G	G	G	G	G	G	G
S8_4833835	A/T	8	4833835	+	NA	NA	NA	NA	NA	NA	A	A	A	A	A	A	A	A	A	A	A	A	A	A	A	A	A	A	A	A	A	A	A	A	A	A	A	A	A	A	A	A	A	A	A	A	A	W	A
S8_4833852	G/T	8	4833852	+	NA	NA	NA	NA	NA	NA	G	G	G	G	G	G	G	G	G	G	G	G	G	G	G	G	G	G	G	G	G	G	G	G	G	G	G	G	G	G	G	G	G	G	G	G	G	K	G
S8_4833853	C/T	8	4833853	+	NA	NA	NA	NA	NA	NA	C	C	C	C	C	C	C	C	C	C	C	C	C	C	C	C	C	C	C	C	C	C	C	C	C	C	C	C	C	C	C	C	C	C	C	C	C	Y	C
S8_4833861	G/A	8	4833861	+	NA	NA	NA	NA	NA	NA	G	G	G	G	G	G	G	G	G	G	G	G	A	G	G	G	G	G	G	G	G	G	G	G	G	G	G	G	G	G	G	G	G	G	G	G	G	G	G
S8_4833864	C/A	8	4833864	+	NA	NA	NA	NA	NA	NA	C	C	C	C	C	C	C	C	C	C	C	C	C	C	C	C	C	C	C	C	C	C	C	C	C	C	C	C	C	C	C	C	C	C	C	C	C	M	C
S8_4844975	C/T	8	4844975	+	NA	NA	NA	NA	NA	NA	T	C	C	C	C	C	C	C	C	C	C	C	C	C	C	C	C	C	C	C	C	C	C	C	C	Y	C	C	C	C	C	C	C	C	C	C	C	C	C
S8_4845000	C/T	8	4845000	+	NA	NA	NA	NA	NA	NA	C	C	C	C	C	C	C	C	C	C	C	C	C	C	C	C	C	C	C	C	C	C	C	C	C	C	C	C	C	C	C	C	C	C	C	C	C	C	C
S8_4845018	T/C	8	4845018	+	NA	NA	NA	NA	NA	NA	T	T	T	C	T	T	Y	T	T	T	C	T	C	Y	T	T	C	C	C	C	C	T	C	T	T	T	T	T	T	C	T	T	C	C	T	T	C	T	T
S8_4845147	T/C	8	4845147	+	NA	NA	NA	NA	NA	NA	T	T	C	T	T	T	T	T	T	T	T	T	T	T	T	T	T	T	T	T	T	T	T	T	T	T	T	T	T	T	T	T	T	T	T	T	T	T	T
S8_4846973	A/C	8	4846973	+	NA	NA	NA	NA	NA	NA	A	A	N	A	A	A	A	M	A	A	A	A	A	A	A	A	A	A	A	A	A	A	A	A	A	A	A	A	A	A	A	A	A	A	A	A	A	A	A
S8_4846986	C/T	8	4846986	+	NA	NA	NA	NA	NA	NA	C	C	N	C	C	C	C	C	C	C	C	C	C	C	C	C	C	C	C	C	C	C	C	C	C	C	C	C	C	C	C	C	C	C	C	C	C	C	C
S8_4848160	T/C	8	4848160	+	NA	NA	NA	NA	NA	NA	T	T	T	T	T	T	T	N	T	T	T	T	Y	T	T	T	C	T	T	T	T	T	T	T	T	T	T	T	T	T	T	T	T	T	T	T	N	T	T
S8_4848205	A/G	8	4848205	+	NA	NA	NA	NA	NA	NA	A	A	A	A	A	A	A	A	A	A	A	A	A	A	A	A	A	A	A	A	A	A	A	A	A	A	A	A	A	A	A	A	A	A	A	A	A	A	A
S8_4853149	A/C	8	4853149	+	NA	NA	NA	NA	NA	NA	M	A	C	A	M	A	A	C	A	A	A	A	A	A	A	A	A	A	A	A	A	A	A	A	A	M	A	A	A	A	A	A	A	A	A	A	A	A	A
S8_4853162	A/G	8	4853162	+	NA	NA	NA	NA	NA	NA	R	A	A	A	A	A	A	G	A	A	A	A	A	A	A	A	A	A	A	A	A	A	A	A	A	R	A	A	A	A	A	A	A	A	A	A	A	A	A
S8_4867743	G/T	8	4867743	+	NA	NA	NA	NA	NA	NA	G	G	G	G	G	G	G	N	G	G	G	G	G	G	G	G	G	G	G	G	G	G	G	G	G	G	G	G	G	G	G	G	N	G	G	G	G	G	G
S8_4867748	G/C	8	4867748	+	NA	NA	NA	NA	NA	NA	C	G	C	G	G	G	G	C	G	G	G	G	G	G	G	G	G	G	G	G	G	G	G	N	G	G	G	G	G	G	G	G	N	G	G	G	G	G	G
S8_4868238	C/T	8	4868238	+	NA	NA	NA	NA	NA	NA	C	C	C	C	C	C	C	T	C	Y	C	T	C	C	C	C	C	C	C	C	C	C	C	C	C	C	C	C	C	C	C	C	C	C	C	C	C	C	C
S8_4868257	A/G	8	4868257	+	NA	NA	NA	NA	NA	NA	A	A	A	A	A	A	A	G	N	R	A	G	A	A	A	A	A	A	A	A	A	A	A	A	A	G	A	A	A	A	A	A	A	A	A	A	A	A	A
S8_4868260	C/T	8	4868260	+	NA	NA	NA	NA	NA	NA	C	C	C	C	C	C	C	C	C	C	C	T	C	C	C	C	C	C	C	C	C	C	C	C	C	C	C	C	C	C	C	C	C	C	C	C	C	C	C
S8_4883510	T/A	8	4883510	+	NA	NA	NA	NA	NA	NA	A	A	T	T	A	A	T	T	A	W	T	T	T	T	A	A	T	T	T	T	T	A	T	A	A	A	A	A	A	T	A	A	T	T	A	A	T	A	A
S8_4883812	G/C	8	4883812	+	NA	NA	NA	NA	NA	NA	S	C	G	G	G	C	G	G	C	C	G	G	G	S	C	C	G	G	G	G	G	C	G	C	C	S	C	C	C	G	C	C	G	G	C	C	G	C	C
S8_4884050	G/C	8	4884050	+	NA	NA	NA	NA	NA	NA	G	G	G	G	G	G	G	G	G	G	G	G	G	G	G	G	G	G	G	G	G	G	G	G	G	S	G	G	G	G	G	G	G	G	G	G	G	G	G
S8_4884053	C/T	8	4884053	+	NA	NA	NA	NA	NA	NA	C	C	C	C	C	C	C	C	C	C	C	C	C	C	C	C	C	C	C	C	C	C	C	C	C	Y	C	C	C	C	C	C	C	C	C	C	C	C	C
S8_4884077	G/T	8	4884077	+	NA	NA	NA	NA	NA	NA	G	G	G	G	G	G	G	G	G	G	G	G	G	G	G	G	G	G	G	G	G	G	G	G	G	K	G	G	G	G	G	G	G	G	G	G	G	G	G
S8_4885306	C/T	8	4885306	+	NA	NA	NA	NA	NA	NA	C	C	N	C	C	C	C	C	C	C	C	C	C	C	C	C	C	C	C	C	C	C	C	N	C	C	C	C	C	C	C	C	C	C	C	C	C	C	C
S8_4885313	G/C	8	4885313	+	NA	NA	NA	NA	NA	NA	G	G	N	G	G	G	G	G	G	G	G	G	G	G	G	G	G	G	G	G	G	G	G	N	G	G	G	G	G	G	G	G	G	G	G	G	G	G	G
S8_4885349	A/G	8	4885349	+	NA	NA	NA	NA	NA	NA	A	A	N	A	A	A	A	A	A	A	A	A	A	A	A	A	A	A	A	A	A	A	A	N	A	A	A	A	A	A	A	A	A	A	A	A	A	A	A
S8_4885742	T/C	8	4885742	+	NA	NA	NA	NA	NA	NA	Y	T	T	T	T	T	T	T	T	T	T	T	T	T	T	T	T	T	T	T	T	T	T	T	T	T	T	T	T	T	T	T	T	T	T	T	T	T	T
S8_4885810	T/C	8	4885810	+	NA	NA	NA	NA	NA	NA	C	C	T	T	T	T	T	T	T	T	T	Y	T	T	T	T	T	T	T	T	T	T	T	C	T	C	T	T	T	T	T	Y	T	T	T	T	T	T	T
S8_4885818	T/C	8	4885818	+	NA	NA	NA	NA	NA	NA	T	T	C	T	T	T	T	T	T	T	T	T	T	T	T	T	T	T	T	T	T	T	T	T	T	T	T	T	T	T	T	T	T	T	T	T	T	T	T
S8_4885906	G/A	8	4885906	+	NA	NA	NA	NA	NA	NA	G	A	G	G	G	G	G	G	G	G	G	G	G	G	G	G	G	G	G	G	G	G	G	A	G	G	G	G	G	G	G	R	G	G	G	G	G	G	G
S8_4885907	T/G	8	4885907	+	NA	NA	NA	NA	NA	NA	T	G	T	T	T	T	T	T	T	T	T	T	T	T	T	T	T	T	T	T	T	T	T	G	T	T	T	T	T	T	T	K	T	T	T	T	T	T	T
S8_4915889	G/T	8	4915889	+	NA	NA	NA	NA	NA	NA	G	G	G	G	G	G	G	G	G	G	G	G	G	G	G	G	G	G	G	G	G	G	G	G	G	G	G	G	G	G	G	G	G	G	G	G	G	G	G
S8_4916194	G/T	8	4916194	+	NA	NA	NA	NA	NA	NA	G	G	K	G	T	T	G	T	T	T	G	T	G	G	G	G	G	G	G	G	G	G	G	G	T	T	G	T	G	G	G	G	G	G	G	T	G	G	T
S8_4916667	C/T	8	4916667	+	NA	NA	NA	NA	NA	NA	N	C	T	C	T	C	C	N	N	Y	C	T	C	C	C	C	C	C	C	C	C	C	C	C	T	T	Y	T	C	C	C	T	C	N	T	T	N	C	C
S8_4917975	C/T	8	4917975	+	NA	NA	NA	NA	NA	NA	C	N	N	C	C	C	C	T	N	C	C	C	C	C	C	C	C	C	C	C	C	C	C	N	C	T	C	C	C	C	C	C	C	C	T	T	C	C	C
S8_4918015	G/T	8	4918015	+	NA	NA	NA	NA	NA	NA	G	N	N	G	G	G	G	T	N	G	G	G	G	G	G	G	G	G	G	G	G	G	G	N	G	T	G	G	G	G	G	G	G	G	T	T	G	G	G
S8_4918016	T/C	8	4918016	+	NA	NA	NA	NA	NA	NA	T	N	N	T	T	T	T	C	N	T	T	T	T	T	T	T	T	T	T	T	T	T	T	N	T	C	T	T	T	T	T	T	T	T	C	C	T	T	T
S8_4918017	A/T	8	4918017	+	NA	NA	NA	NA	NA	NA	A	N	N	A	A	A	A	T	N	A	A	A	A	A	A	A	A	A	A	A	A	A	A	N	A	T	A	A	A	A	A	A	A	A	T	T	A	A	A
S8_4954725	C/T	8	4954725	+	NA	NA	NA	NA	NA	NA	C	C	C	C	Y	C	C	C	C	C	C	C	C	C	C	C	C	C	C	C	C	C	C	C	C	C	C	C	C	C	C	C	C	C	C	C	C	C	C
S8_4954815	T/C	8	4954815	+	NA	NA	NA	NA	NA	NA	T	T	C	T	N	Y	T	N	T	C	T	C	T	T	T	T	T	T	T	T	T	T	T	T	C	C	T	C	T	T	T	T	T	T	T	T	T	T	N
S8_4954926	G/T	8	4954926	+	NA	NA	NA	NA	NA	NA	G	G	G	G	G	G	G	G	G	G	G	G	G	G	G	G	G	G	G	G	G	G	G	G	G	G	G	G	G	G	G	G	G	G	G	G	G	G	G
S8_4954968	G/C	8	4954968	+	NA	NA	NA	NA	NA	NA	G	G	G	G	G	G	G	S	G	G	G	G	G	G	G	G	G	G	G	G	G	G	G	G	G	G	G	G	G	G	G	G	G	G	G	G	G	G	G
S8_4955856	G/A	8	4955856	+	NA	NA	NA	NA	NA	NA	G	G	G	G	G	G	G	G	G	G	G	G	G	G	G	G	G	G	G	G	G	G	G	G	G	G	G	G	G	G	G	G	G	G	G	G	G	G	G
S8_4955905	C/T	8	4955905	+	NA	NA	NA	NA	NA	NA	T	N	N	T	C	C	T	C	C	C	T	C	C	T	T	T	T	T	T	T	T	T	T	T	C	C	T	N	T	T	T	T	T	T	C	C	T	T	C
S8_4955912	C/T	8	4955912	+	NA	NA	NA	NA	NA	NA	C	C	C	C	C	C	C	C	C	C	C	C	C	C	C	C	C	C	C	C	C	C	C	C	C	C	C	C	C	C	C	C	C	C	C	C	C	C	C
S8_4956177	A/G	8	4956177	+	NA	NA	NA	NA	NA	NA	A	A	N	A	A	A	A	R	A	A	A	G	G	A	A	A	A	A	A	A	A	A	A	A	G	A	A	A	A	A	A	A	A	A	A	A	A	A	A
S8_4960644	A/G	8	4960644	+	NA	NA	NA	NA	NA	NA	A	A	A	A	A	A	A	A	A	A	A	A	G	A	A	A	A	A	A	A	A	A	A	A	R	A	A	A	A	A	A	A	A	A	A	A	A	A	A
S8_4960655	G/A	8	4960655	+	NA	NA	NA	NA	NA	NA	A	A	A	A	N	G	R	G	G	R	A	A	G	A	G	G	A	A	A	A	A	G	A	A	R	A	G	G	G	A	G	A	N	A	A	A	A	G	G
S8_4960657	C/G	8	4960657	+	NA	NA	NA	NA	NA	NA	C	C	C	C	C	C	C	C	C	C	C	C	C	C	C	C	C	C	C	C	C	C	C	C	C	C	C	C	C	C	C	C	C	C	C	C	C	C	C
S8_4960680	G/A	8	4960680	+	NA	NA	NA	NA	NA	NA	G	G	G	G	G	G	G	G	G	G	G	G	A	G	G	G	G	G	G	G	G	G	G	G	R	G	G	G	G	G	G	G	G	G	G	G	G	G	G
S8_4960810	A/G	8	4960810	+	NA	NA	NA	NA	NA	NA	A	A	A	A	A	A	A	A	A	A	A	A	A	A	A	A	A	A	A	A	A	A	A	A	A	A	A	A	A	A	A	A	A	A	A	A	A	A	A
S8_4963388	T/A	8	4963388	+	NA	NA	NA	NA	NA	NA	T	T	T	T	T	T	T	T	T	W	T	T	T	T	T	T	T	T	T	T	T	T	T	T	T	T	T	T	T	T	T	T	T	T	T	T	T	T	T
S8_5021009	T/C	8	5021009	+	NA	NA	NA	NA	NA	NA	T	T	C	T	T	T	T	T	T	T	T	T	T	T	T	T	T	T	T	T	T	T	T	T	T	T	T	T	T	C	T	T	T	T	C	T	T	T	T
S8_5021010	C/G	8	5021010	+	NA	NA	NA	NA	NA	NA	C	C	G	C	C	C	C	C	C	C	C	C	C	C	C	C	C	C	C	C	C	C	C	C	C	C	C	C	C	G	C	C	C	C	G	C	C	C	C
S8_5021058	G/A	8	5021058	+	NA	NA	NA	NA	NA	NA	G	G	G	G	G	G	G	G	G	G	G	G	G	G	G	G	G	G	G	G	G	G	G	G	G	A	G	G	G	G	G	G	G	N	G	G	G	G	G
S8_5021082	A/G	8	5021082	+	NA	NA	NA	NA	NA	NA	A	A	G	A	A	A	A	A	A	A	A	A	G	A	A	A	G	A	A	A	G	A	R	A	G	A	A	R	A	G	A	A	G	A	A	G	A	A	A
S8_5022815	A/T	8	5022815	+	NA	NA	NA	NA	NA	NA	A	A	A	A	A	A	A	A	A	A	A	A	A	A	A	A	A	A	A	A	A	A	A	A	A	A	A	A	A	A	A	A	A	A	A	A	A	A	A
S8_5022821	G/C	8	5022821	+	NA	NA	NA	NA	NA	NA	G	G	G	G	G	G	G	G	G	G	G	G	G	G	G	G	G	G	G	G	G	G	G	G	G	G	G	G	G	G	G	G	G	G	G	G	G	G	G
S8_5028064	G/A	8	5028064	+	NA	NA	NA	NA	NA	NA	G	G	G	G	G	G	G	G	G	G	G	G	G	G	G	G	G	G	G	G	G	G	R	G	G	R	G	G	G	G	G	G	G	G	G	G	G	G	G
S8_5028096	C/A	8	5028096	+	NA	NA	NA	NA	NA	NA	C	C	C	C	C	C	C	C	C	C	C	C	C	C	C	C	C	C	C	C	C	C	C	C	C	C	C	C	C	C	C	C	C	C	C	C	C	C	C
S8_5028102	C/A	8	5028102	+	NA	NA	NA	NA	NA	NA	C	C	C	C	C	C	C	C	C	C	C	C	C	C	C	C	C	C	C	C	C	C	C	C	C	C	C	C	C	C	C	C	C	C	C	C	C	C	C
S8_5090816	A/C	8	5090816	+	NA	NA	NA	NA	NA	NA	M	A	A	C	A	A	A	A	A	A	A	A	A	A	A	A	A	A	A	A	A	A	A	A	A	A	A	A	A	A	A	A	A	A	A	C	A	A	A
S8_5115479	C/T	8	5115479	+	NA	NA	NA	NA	NA	NA	C	C	C	C	C	C	C	C	C	C	C	C	C	C	C	C	C	C	C	C	C	C	C	C	C	C	C	C	C	C	C	C	C	C	C	C	C	C	C
S8_5115514	A/T	8	5115514	+	NA	NA	NA	NA	NA	NA	A	A	A	A	A	A	A	A	A	A	A	A	A	A	A	A	A	A	A	A	A	A	A	A	A	A	A	A	A	A	A	A	A	A	A	A	A	A	A
S8_5119800	G/C	8	5119800	+	NA	NA	NA	NA	NA	NA	G	G	G	G	G	G	G	G	G	G	G	G	G	G	G	G	G	G	G	G	G	G	G	G	G	S	G	G	G	G	G	G	G	G	G	G	G	G	G
S8_5119812	G/C	8	5119812	+	NA	NA	NA	NA	NA	NA	C	G	G	C	G	G	G	G	G	C	G	C	G	G	G	G	G	G	G	G	G	G	G	G	G	S	G	G	G	G	G	G	G	G	N	C	G	G	N
S8_5119825	A/T	8	5119825	+	NA	NA	NA	NA	NA	NA	A	A	A	A	A	A	A	A	A	A	A	A	A	A	A	A	A	A	A	A	A	A	A	A	A	W	A	A	A	A	A	A	A	A	A	A	A	A	A
S8_5119832	A/G	8	5119832	+	NA	NA	NA	NA	NA	NA	A	G	G	A	N	A	G	G	G	A	G	A	G	G	G	G	G	G	G	N	G	G	G	N	G	R	G	N	G	G	G	G	G	A	A	A	G	G	G
S8_5119848	C/T	8	5119848	+	NA	NA	NA	NA	NA	NA	T	C	C	T	N	C	C	C	C	T	C	T	C	C	C	C	C	C	C	C	C	C	C	N	C	Y	C	C	C	C	C	C	C	C	T	T	C	C	C
S8_5119865	G/T	8	5119865	+	NA	NA	NA	NA	NA	NA	T	G	G	T	N	G	G	G	G	T	G	T	G	G	G	G	G	G	G	G	G	G	G	N	G	K	G	G	G	G	G	G	G	G	T	T	G	G	G
S8_5119955	G/A	8	5119955	+	NA	NA	NA	NA	NA	NA	A	N	G	A	N	A	G	G	G	A	G	G	G	G	G	G	G	G	G	G	G	G	G	N	G	G	G	G	G	G	G	G	G	G	A	A	G	G	G
S8_5120997	A/G	8	5120997	+	NA	NA	NA	NA	NA	NA	A	A	N	A	A	A	A	A	A	G	A	A	A	A	A	A	A	A	A	A	A	A	A	A	A	R	A	A	A	A	A	A	A	A	G	A	A	A	A
S8_5124561	G/A	8	5124561	+	NA	NA	NA	NA	NA	NA	R	G	G	G	N	G	G	G	G	G	G	A	G	G	G	G	G	G	G	G	G	G	G	G	G	G	G	G	G	G	G	G	G	G	G	G	G	G	G
S8_5124562	C/A	8	5124562	+	NA	NA	NA	NA	NA	NA	M	C	C	C	C	C	C	C	C	C	C	C	C	C	C	C	C	C	C	C	C	C	C	C	C	C	C	C	C	C	C	C	C	C	C	C	C	C	C
S8_5124837	T/C	8	5124837	+	NA	NA	NA	NA	NA	NA	T	T	T	T	T	T	T	T	T	T	T	T	T	T	T	T	T	T	T	T	T	T	T	T	T	Y	T	T	T	T	T	T	T	T	T	T	T	T	T
S8_5134576	C/T	8	5134576	+	NA	NA	NA	NA	NA	NA	C	C	C	C	C	C	C	C	C	Y	C	C	C	C	C	C	C	C	C	C	C	C	C	C	C	C	C	C	C	C	C	C	C	T	C	C	C	C	C
S8_5134767	A/G	8	5134767	+	NA	NA	NA	NA	NA	NA	A	A	A	N	A	A	A	A	A	A	A	A	A	A	A	A	A	A	A	A	A	A	A	A	A	A	A	A	A	A	A	A	A	A	G	A	A	A	A
S8_5134779	T/C	8	5134779	+	NA	NA	NA	NA	NA	NA	T	T	T	T	T	T	T	T	T	T	T	C	T	T	T	T	T	T	T	T	T	T	T	T	T	T	T	T	T	T	T	T	T	T	T	T	T	T	T
S8_5136191	A/G	8	5136191	+	NA	NA	NA	NA	NA	NA	A	A	A	A	A	A	A	A	A	A	A	A	A	G	A	A	A	A	A	A	A	A	A	A	A	A	A	A	A	A	A	A	A	A	A	A	A	A	A
S8_5136194	C/A	8	5136194	+	NA	NA	NA	NA	NA	NA	C	C	C	C	C	C	C	C	C	C	C	C	C	A	C	C	C	C	C	C	C	C	C	C	C	C	C	C	C	C	C	C	C	C	C	C	C	C	C
S8_5136420	C/T	8	5136420	+	NA	NA	NA	NA	NA	NA	C	C	C	C	C	C	C	Y	C	C	C	T	C	C	C	C	C	C	C	C	C	C	C	C	C	C	C	C	C	C	C	C	C	Y	C	T	C	C	C
S8_5160024	C/T	8	5160024	+	NA	NA	NA	NA	NA	NA	C	N	N	C	C	Y	C	C	N	C	N	N	C	C	C	C	C	C	C	C	C	C	C	C	T	C	C	C	C	T	C	Y	C	N	C	C	N	C	T
S8_5160025	A/G	8	5160025	+	NA	NA	NA	NA	NA	NA	A	N	N	A	A	R	A	A	N	A	N	N	A	A	A	A	A	A	A	A	A	A	A	A	G	A	A	A	A	G	A	R	A	N	A	A	N	A	G
S8_5160114	A/G	8	5160114	+	NA	NA	NA	NA	NA	NA	A	A	A	A	A	A	A	A	A	A	A	A	A	A	A	A	A	A	A	A	A	A	A	A	A	A	A	A	A	A	A	A	A	A	A	A	A	A	A
S8_5160751	C/T	8	5160751	+	NA	NA	NA	NA	NA	NA	C	C	C	C	C	C	C	C	C	C	C	C	C	C	C	C	C	C	C	C	C	C	C	C	C	C	C	C	C	C	C	C	C	C	C	C	C	C	C
S8_5160772	T/G	8	5160772	+	NA	NA	NA	NA	NA	NA	T	T	T	T	T	T	T	T	T	T	T	T	T	K	T	T	T	T	T	T	T	T	T	T	T	T	T	T	T	T	T	T	T	T	T	T	T	T	T
S8_5161376	C/A	8	5161376	+	NA	NA	NA	NA	NA	NA	C	C	C	A	C	C	C	C	C	C	C	C	C	C	C	C	C	C	C	C	C	C	C	C	C	C	C	C	C	C	C	C	C	C	C	C	C	C	C
S8_5161403	G/A	8	5161403	+	NA	NA	NA	NA	NA	NA	G	G	G	A	G	G	G	G	G	G	G	G	G	G	G	G	G	G	G	G	G	G	G	G	G	G	G	G	G	G	G	G	G	G	G	G	G	G	G
S8_5161669	A/T	8	5161669	+	NA	NA	NA	NA	NA	NA	A	A	A	A	A	A	A	A	A	A	A	A	A	W	A	A	A	A	A	A	A	A	A	A	A	A	A	A	A	A	A	A	A	A	A	T	A	A	A
S8_5187149	C/A	8	5187149	+	NA	NA	NA	NA	NA	NA	C	C	N	C	C	C	C	C	C	C	C	C	C	C	C	C	C	C	C	C	C	C	C	C	C	C	C	C	C	C	C	C	C	C	C	C	C	C	C
S8_5187158	C/G	8	5187158	+	NA	NA	NA	NA	NA	NA	C	C	N	C	C	C	C	C	C	C	C	C	C	C	C	C	C	C	C	C	C	C	C	C	C	C	C	C	C	C	C	C	C	C	C	C	C	C	C
S8_5187164	A/G	8	5187164	+	NA	NA	NA	NA	NA	NA	A	A	N	A	A	A	A	A	A	A	A	A	A	A	A	A	A	A	A	A	A	A	A	A	A	A	A	A	A	A	A	A	A	A	A	A	A	A	A
S8_5187215	G/A	8	5187215	+	NA	NA	NA	NA	NA	NA	G	G	G	G	G	G	G	G	G	G	G	G	G	G	G	G	G	G	G	G	G	G	G	N	G	G	G	G	G	G	G	G	G	N	A	G	G	G	G
S8_5187239	A/G	8	5187239	+	NA	NA	NA	NA	NA	NA	A	A	A	A	A	A	A	A	A	A	A	A	A	A	A	A	A	A	A	A	A	A	A	A	A	A	A	A	A	A	A	A	A	A	A	A	A	A	A
S8_5187371	G/A	8	5187371	+	NA	NA	NA	NA	NA	NA	G	G	N	G	G	G	G	G	G	G	G	G	G	G	G	G	G	G	G	G	G	G	G	G	G	G	G	G	G	G	G	G	G	G	G	G	G	G	G
S8_5187372	G/C	8	5187372	+	NA	NA	NA	NA	NA	NA	G	G	N	G	G	G	G	G	G	G	G	G	G	G	G	G	G	G	G	G	G	G	G	G	G	G	G	G	G	G	G	G	G	G	G	G	G	G	G
S8_5190309	T/A	8	5190309	+	NA	NA	NA	NA	NA	NA	T	T	T	T	T	T	T	W	T	T	T	T	T	A	T	T	T	T	T	T	T	T	T	T	T	T	T	T	T	T	T	T	T	T	T	T	T	T	T
S8_5190310	T/A	8	5190310	+	NA	NA	NA	NA	NA	NA	T	T	T	T	T	T	T	A	T	T	T	T	T	A	T	T	T	T	T	T	T	T	T	T	T	T	T	T	T	T	T	T	T	T	T	T	T	T	T
S8_5190315	G/A	8	5190315	+	NA	NA	NA	NA	NA	NA	G	G	G	G	G	G	G	G	G	R	G	G	G	G	G	G	G	G	G	G	G	G	G	G	G	G	G	G	G	G	G	G	G	G	G	G	G	G	G
S8_5190316	G/A	8	5190316	+	NA	NA	NA	NA	NA	NA	G	G	G	G	G	G	G	G	G	A	G	G	G	G	G	G	G	G	G	G	G	G	G	G	G	G	G	G	G	G	G	G	G	G	G	G	G	G	G
S8_5190335	G/A	8	5190335	+	NA	NA	NA	NA	NA	NA	G	G	G	G	G	G	G	G	G	G	G	G	G	G	G	G	G	G	G	G	G	G	G	G	G	G	G	G	G	G	G	G	G	G	G	G	G	G	G
S8_5190351	G/C	8	5190351	+	NA	NA	NA	NA	NA	NA	G	G	G	G	G	G	G	G	G	G	G	G	G	G	G	G	G	G	G	G	G	G	G	G	G	G	G	G	G	G	G	G	G	G	G	G	G	G	G
S8_5191400	C/T	8	5191400	+	NA	NA	NA	NA	NA	NA	C	C	C	C	C	C	C	C	C	C	C	C	C	C	C	C	C	C	T	C	C	C	C	C	C	C	C	C	C	C	C	C	C	T	C	C	C	C	C
S8_5191403	T/G	8	5191403	+	NA	NA	NA	NA	NA	NA	T	T	T	T	T	T	T	T	T	T	T	T	T	T	T	T	T	T	T	T	T	T	T	T	T	T	T	T	T	T	T	T	T	T	T	T	T	T	T
S8_5191413	G/T	8	5191413	+	NA	NA	NA	NA	NA	NA	G	G	G	G	G	G	G	G	G	G	G	G	G	G	G	G	G	G	G	G	G	G	G	G	G	G	G	G	G	G	G	G	G	G	G	G	G	G	G
S8_5191414	G/A	8	5191414	+	NA	NA	NA	NA	NA	NA	R	G	G	A	G	G	G	A	G	R	G	G	G	R	G	G	G	G	G	G	G	G	G	G	G	G	G	G	G	G	G	G	G	G	G	G	G	G	G
S8_5191415	G/T	8	5191415	+	NA	NA	NA	NA	NA	NA	G	G	G	G	G	G	G	G	G	G	G	G	G	G	G	G	G	G	G	G	G	G	G	G	G	G	G	G	G	G	G	G	G	G	G	G	G	G	G
S8_5191416	T/C	8	5191416	+	NA	NA	NA	NA	NA	NA	T	T	T	T	T	T	T	T	T	T	T	T	T	T	T	T	T	T	T	T	T	T	T	T	T	T	T	T	T	T	T	T	T	T	T	T	T	T	T
S8_5191617	G/T	8	5191617	+	NA	NA	NA	NA	NA	NA	G	G	G	G	G	G	G	G	G	G	G	G	G	G	G	G	G	G	G	G	G	G	G	G	G	G	G	G	G	G	G	G	G	G	G	G	G	G	G
S8_5191648	C/T	8	5191648	+	NA	NA	NA	NA	NA	NA	Y	C	C	T	C	C	C	Y	C	C	C	C	C	T	C	C	C	C	C	C	C	C	C	C	C	C	C	C	C	C	C	C	C	C	C	C	C	C	C
S8_5191650	A/G	8	5191650	+	NA	NA	NA	NA	NA	NA	A	A	A	A	A	A	A	A	A	A	A	G	R	A	A	A	N	A	A	A	A	A	G	A	A	A	A	A	A	A	A	A	A	A	A	A	A	A	A
S8_5191661	C/A	8	5191661	+	NA	NA	NA	NA	NA	NA	C	C	C	C	C	C	C	C	C	C	C	C	C	C	C	C	C	C	C	C	C	C	C	C	C	C	C	C	C	C	C	C	C	C	C	C	C	C	C
S8_5196686	C/G	8	5196686	+	NA	NA	NA	NA	NA	NA	C	C	C	C	C	C	C	C	C	C	C	C	C	C	C	C	C	C	C	C	C	C	C	C	C	C	C	C	C	C	C	C	C	C	C	C	C	C	C
S8_5225656	G/A	8	5225656	+	NA	NA	NA	NA	NA	NA	R	G	G	N	G	G	G	G	G	R	G	G	G	A	G	G	G	G	G	G	G	G	G	G	G	G	G	G	G	G	G	G	G	G	G	G	G	G	G
S8_5225660	T/C	8	5225660	+	NA	NA	NA	NA	NA	NA	T	N	N	T	C	N	T	T	T	T	T	T	T	T	T	T	T	T	T	T	T	T	T	T	T	T	T	T	T	T	T	T	T	N	C	T	C	T	T
S8_5225662	T/A	8	5225662	+	NA	NA	NA	NA	NA	NA	T	T	T	T	T	T	T	T	W	T	T	T	T	T	T	T	T	T	T	T	T	T	T	T	T	T	T	T	T	T	T	T	T	T	T	T	T	T	T
S8_5225671	T/C	8	5225671	+	NA	NA	NA	NA	NA	NA	T	N	T	N	T	T	T	T	Y	T	N	C	T	T	T	T	T	T	T	T	T	T	T	T	T	T	T	T	T	C	T	T	T	T	T	T	T	T	T
S8_5225690	T/C	8	5225690	+	NA	NA	NA	NA	NA	NA	T	T	T	T	T	T	T	T	T	T	T	T	T	T	T	T	T	T	T	T	T	T	T	T	T	T	T	T	T	T	T	T	T	T	T	T	T	T	T
S8_5243538	C/T	8	5243538	+	NA	NA	NA	NA	NA	NA	T	T	T	T	T	T	C	T	N	C	Y	T	T	T	C	C	C	C	C	T	C	C	C	T	Y	C	C	T	C	T	C	T	C	T	T	T	C	C	Y
S8_5243540	G/A	8	5243540	+	NA	NA	NA	NA	NA	NA	G	G	G	G	G	G	G	G	G	G	G	G	G	G	G	G	G	G	G	G	G	G	G	G	G	R	G	G	G	G	G	G	G	G	G	G	G	G	G
S8_5243578	A/T	8	5243578	+	NA	NA	NA	NA	NA	NA	T	T	T	T	N	N	A	A	N	A	A	A	A	T	A	A	A	A	A	A	A	A	A	T	W	A	A	N	A	T	A	T	A	T	T	T	A	A	A
S8_5243582	G/A	8	5243582	+	NA	NA	NA	NA	NA	NA	A	A	A	A	A	A	G	A	N	G	R	A	A	A	G	G	G	G	G	A	G	G	G	A	R	G	G	A	G	A	G	A	G	A	A	A	G	G	R
S8_5243603	G/T	8	5243603	+	NA	NA	NA	NA	NA	NA	G	G	G	G	G	G	G	G	G	G	G	G	K	G	G	G	G	G	G	G	G	G	G	G	G	G	G	G	G	G	G	G	G	G	G	G	G	G	G
S8_5243637	T/C	8	5243637	+	NA	NA	NA	NA	NA	NA	Y	C	N	C	C	C	T	N	N	Y	Y	C	C	Y	T	T	Y	T	T	C	T	T	T	T	C	T	T	N	T	C	T	C	T	C	C	C	Y	T	C
S8_5243641	C/T	8	5243641	+	NA	NA	NA	NA	NA	NA	Y	T	N	T	T	T	C	N	N	Y	Y	T	T	Y	C	C	Y	C	C	T	C	C	C	C	T	C	C	N	C	T	C	T	C	T	T	T	Y	C	T
S8_5254309	G/A	8	5254309	+	NA	NA	NA	NA	NA	NA	G	N	G	G	G	G	G	G	G	G	G	G	R	G	G	G	R	G	G	G	G	G	G	G	G	G	G	G	G	G	G	G	G	G	G	G	G	G	G
S8_5254444	G/A	8	5254444	+	NA	NA	NA	NA	NA	NA	G	G	G	G	G	G	G	G	G	G	G	G	G	G	G	G	G	G	G	G	G	G	G	G	G	G	G	G	G	G	G	G	G	G	G	G	G	G	G
S8_5254519	C/T	8	5254519	+	NA	NA	NA	NA	NA	NA	Y	C	C	C	C	C	C	C	C	C	C	C	C	C	C	C	C	C	C	C	C	C	C	C	C	C	C	C	C	C	C	C	C	C	N	C	C	C	C
S8_5254523	C/T	8	5254523	+	NA	NA	NA	NA	NA	NA	T	N	C	C	T	C	C	C	C	C	C	C	C	C	C	C	C	C	C	C	C	C	C	C	C	C	C	C	C	C	C	C	C	C	T	C	C	C	C
S8_5254577	G/A	8	5254577	+	NA	NA	NA	NA	NA	NA	A	N	G	G	A	G	G	G	G	G	G	G	G	G	G	G	G	G	G	G	G	G	G	G	G	G	G	G	G	G	G	G	G	G	A	G	G	G	G
S8_5254595	G/A	8	5254595	+	NA	NA	NA	NA	NA	NA	G	G	G	A	G	G	G	G	G	G	G	G	G	G	G	G	G	G	G	G	G	G	G	G	G	G	G	G	G	G	G	G	G	G	G	G	G	G	G
S8_5254631	G/A	8	5254631	+	NA	NA	NA	NA	NA	NA	G	G	G	G	G	G	G	G	G	G	G	G	G	G	G	G	G	G	G	G	G	G	G	G	G	G	G	G	G	G	G	G	G	G	G	G	G	G	G
S8_5295367	T/G	8	5295367	+	NA	NA	NA	NA	NA	NA	T	T	T	T	K	T	T	T	T	T	T	T	T	T	T	T	T	T	T	T	T	T	T	T	T	T	T	T	T	T	T	T	T	T	T	T	T	T	T
S8_5295392	T/G	8	5295392	+	NA	NA	NA	NA	NA	NA	T	T	T	T	T	T	T	T	T	T	T	T	T	T	T	T	T	T	T	T	T	T	T	T	T	T	T	T	T	T	T	T	T	T	T	T	T	T	T
S8_5295395	T/G	8	5295395	+	NA	NA	NA	NA	NA	NA	T	T	T	T	T	T	T	T	T	T	T	T	T	T	T	T	T	T	T	T	T	T	T	T	T	T	T	T	T	T	T	T	T	T	T	T	T	T	T
S8_5295423	T/C	8	5295423	+	NA	NA	NA	NA	NA	NA	T	T	T	T	T	T	T	T	T	T	T	T	T	T	T	T	T	T	T	T	T	T	T	T	T	T	T	T	T	T	T	T	T	T	T	T	T	T	T
S8_5295441	T/G	8	5295441	+	NA	NA	NA	NA	NA	NA	T	T	T	T	T	T	T	T	T	T	T	T	T	T	T	T	T	T	T	T	T	T	T	T	T	T	T	T	T	T	T	T	T	T	T	T	T	T	T
S8_5295442	C/A	8	5295442	+	NA	NA	NA	NA	NA	NA	C	C	C	C	C	C	C	C	C	C	C	C	C	C	C	C	C	C	C	C	C	C	C	C	C	C	C	C	C	C	C	C	C	C	A	C	C	C	C
S8_5295451	G/A	8	5295451	+	NA	NA	NA	NA	NA	NA	G	A	G	G	G	G	G	G	G	R	G	A	G	R	G	G	G	G	G	G	G	G	G	R	A	G	G	A	G	G	G	G	G	G	G	G	R	G	G
S8_5295459	A/G	8	5295459	+	NA	NA	NA	NA	NA	NA	A	A	A	A	A	A	A	A	A	A	A	R	G	A	A	A	A	A	A	A	A	A	A	A	A	A	A	A	A	A	A	A	A	A	G	A	A	A	G
S8_5295460	A/G	8	5295460	+	NA	NA	NA	NA	NA	NA	A	A	A	A	A	A	A	A	A	A	A	N	A	A	A	A	A	A	A	A	A	A	A	A	A	A	A	A	A	A	A	A	A	A	A	A	A	A	A
S8_5295600	C/A	8	5295600	+	NA	NA	NA	NA	NA	NA	C	C	C	C	C	C	C	C	C	C	C	C	C	C	C	C	C	C	N	C	C	C	C	C	C	C	C	C	C	C	C	C	C	C	C	C	C	C	C
S8_5295607	C/G	8	5295607	+	NA	NA	NA	NA	NA	NA	C	N	G	G	N	G	C	G	G	C	C	C	G	G	C	C	G	C	N	C	C	C	G	G	G	C	C	C	C	G	C	C	C	C	G	G	N	C	G
S8_5315240	C/G	8	5315240	+	NA	NA	NA	NA	NA	NA	C	C	C	C	C	C	C	C	C	C	C	C	C	C	C	C	C	C	C	C	C	C	C	C	C	C	C	C	C	C	C	C	C	C	C	C	C	C	C
S8_5317054	A/T	8	5317054	+	NA	NA	NA	NA	NA	NA	A	A	A	A	A	A	A	A	A	A	A	A	A	A	A	A	T	A	T	A	A	A	A	A	T	A	A	T	A	T	A	A	A	A	A	A	A	A	A
S8_5317725	C/T	8	5317725	+	NA	NA	NA	NA	NA	NA	C	C	C	C	C	C	C	C	C	C	T	C	C	C	C	C	C	C	C	C	C	C	C	C	C	Y	C	C	C	C	C	T	C	N	C	C	C	C	C
S8_5317726	G/A	8	5317726	+	NA	NA	NA	NA	NA	NA	G	N	N	G	G	G	R	G	G	A	G	G	A	G	G	G	G	A	G	G	G	G	G	G	G	G	G	G	G	G	G	G	G	N	A	G	G	G	G
S8_5319229	C/T	8	5319229	+	NA	NA	NA	NA	NA	NA	C	C	C	C	C	C	T	C	C	T	C	C	T	C	T	T	C	T	C	T	C	T	C	C	C	C	T	C	T	C	T	C	T	C	T	C	C	T	T
S8_5319241	T/A	8	5319241	+	NA	NA	NA	NA	NA	NA	T	A	T	T	T	A	T	A	A	T	T	A	T	A	T	T	A	T	A	T	T	T	T	W	W	T	T	N	T	A	T	T	T	T	T	T	A	T	T
S8_5319242	C/A	8	5319242	+	NA	NA	NA	NA	NA	NA	C	A	C	C	C	A	C	A	A	C	C	A	C	A	C	C	A	C	A	C	C	C	C	M	M	C	C	N	C	A	C	C	C	C	C	C	A	C	C
S8_5319279	C/T	8	5319279	+	NA	NA	NA	NA	NA	NA	C	C	C	C	C	C	T	C	C	T	C	C	T	C	T	T	C	T	C	T	C	T	C	C	C	C	T	C	T	C	T	C	T	T	T	C	C	T	C
S8_5319284	A/G	8	5319284	+	NA	NA	NA	NA	NA	NA	R	A	A	A	A	A	A	A	A	A	G	A	A	A	A	A	A	A	A	A	A	A	A	A	A	A	A	A	A	A	A	G	A	A	A	G	A	A	A
S8_5319373	A/T	8	5319373	+	NA	NA	NA	NA	NA	NA	A	A	A	A	A	A	A	A	A	A	A	A	A	A	A	A	A	A	A	A	T	A	T	A	A	A	A	A	A	A	A	A	A	A	A	A	A	A	A
S8_5319443	C/T	8	5319443	+	NA	NA	NA	NA	NA	NA	C	C	C	C	C	C	C	C	C	C	C	C	C	C	C	C	T	C	T	C	C	C	C	C	T	C	C	T	C	T	C	C	C	C	C	C	C	C	C
S8_5319456	A/G	8	5319456	+	NA	NA	NA	NA	NA	NA	A	A	A	A	A	A	A	A	A	A	A	A	A	A	A	A	A	A	A	A	A	A	A	A	A	A	A	A	A	A	A	A	A	A	A	A	A	A	A
S8_5328340	C/G	8	5328340	+	NA	NA	NA	NA	NA	NA	C	N	C	C	N	C	G	G	N	G	C	S	G	C	C	C	C	G	S	G	N	C	G	N	G	C	C	G	C	C	C	C	C	G	G	C	G	C	C
S8_5328351	G/A	8	5328351	+	NA	NA	NA	NA	NA	NA	G	G	G	G	G	G	G	G	G	G	G	R	G	G	G	G	G	G	G	G	G	G	G	G	G	G	G	G	G	G	G	G	G	G	G	G	G	G	G
S8_5329714	T/G	8	5329714	+	NA	NA	NA	NA	NA	NA	T	T	T	T	T	T	T	T	T	T	T	G	T	T	T	T	T	T	T	T	T	T	T	T	T	T	T	T	T	T	T	T	T	T	T	T	T	T	T
S8_5329730	C/G	8	5329730	+	NA	NA	NA	NA	NA	NA	C	C	G	C	G	C	C	C	C	C	C	G	C	C	C	C	C	C	C	C	C	C	C	C	C	C	C	C	C	C	C	C	C	C	G	C	C	C	C
S8_5329738	A/G	8	5329738	+	NA	NA	NA	NA	NA	NA	A	A	A	A	A	A	A	A	A	A	A	G	A	A	A	A	A	A	A	A	A	A	A	A	A	A	A	A	A	A	A	A	A	A	A	A	A	A	A
S8_5329896	C/A	8	5329896	+	NA	NA	NA	NA	NA	NA	C	C	C	C	C	C	C	C	C	C	C	C	C	C	C	C	C	C	C	C	C	C	C	C	C	C	C	C	C	C	C	C	C	C	C	C	C	C	C
S8_5329992	C/G	8	5329992	+	NA	NA	NA	NA	NA	NA	C	C	C	C	C	C	C	C	C	C	C	C	C	C	C	C	C	C	C	C	C	C	C	C	C	C	C	C	C	C	C	C	C	C	C	C	C	C	C
S8_5330001	G/A	8	5330001	+	NA	NA	NA	NA	NA	NA	G	G	G	G	G	G	G	G	G	G	G	G	G	G	G	G	G	G	G	G	G	G	G	G	G	G	G	G	G	G	G	G	G	G	G	G	G	G	G
S8_5330036	G/C	8	5330036	+	NA	NA	NA	NA	NA	NA	G	G	G	G	G	G	G	G	G	G	G	G	G	G	G	G	G	G	G	G	G	G	G	G	G	G	G	G	G	G	G	G	G	G	G	G	G	G	G
S8_5330058	G/T	8	5330058	+	NA	NA	NA	NA	NA	NA	G	G	G	G	G	G	G	G	G	G	G	G	G	G	G	G	G	G	G	G	T	G	G	G	T	K	G	T	G	G	G	G	G	G	G	G	G	G	G
S8_5330085	G/A	8	5330085	+	NA	NA	NA	NA	NA	NA	G	G	G	G	G	G	G	G	G	G	G	G	G	G	A	A	G	G	G	G	G	A	G	G	G	G	A	G	A	G	A	G	A	G	G	G	G	A	G
S8_5330159	C/A	8	5330159	+	NA	NA	NA	NA	NA	NA	M	N	A	C	A	A	C	M	C	C	A	A	C	A	C	C	A	C	A	C	C	C	A	A	A	C	C	C	C	C	C	A	C	C	C	C	M	C	A
S8_5330169	C/T	8	5330169	+	NA	NA	NA	NA	NA	NA	C	C	C	T	C	C	Y	C	C	T	C	C	Y	C	C	C	C	T	C	T	C	C	C	C	C	C	C	C	C	Y	C	C	C	T	T	T	C	C	C
S8_5330362	G/C	8	5330362	+	NA	NA	NA	NA	NA	NA	G	G	G	G	G	G	G	G	G	G	N	G	G	G	G	G	G	G	G	G	G	G	G	G	G	S	G	G	G	G	G	N	G	G	G	G	G	G	G
S8_5330376	C/T	8	5330376	+	NA	NA	NA	NA	NA	NA	C	C	C	C	C	C	C	C	C	C	C	C	C	C	T	T	C	C	C	C	C	T	C	C	C	C	T	C	T	C	T	C	T	C	C	C	C	T	C
S8_5330429	A/G	8	5330429	+	NA	NA	NA	NA	NA	NA	G	N	A	G	A	A	A	A	A	G	A	G	G	N	A	A	G	G	R	G	G	A	G	N	G	A	A	G	A	G	A	A	A	G	N	A	G	A	A
S8_5330442	C/T	8	5330442	+	NA	NA	NA	NA	NA	NA	C	C	C	C	C	C	C	C	C	C	C	C	C	C	C	C	C	C	C	C	C	C	C	C	C	C	C	C	C	C	C	C	C	C	C	C	C	C	C
S8_5330451	C/A	8	5330451	+	NA	NA	NA	NA	NA	NA	C	C	C	C	C	C	C	C	C	C	C	C	C	C	C	C	C	C	C	C	C	C	C	C	C	C	C	C	C	C	C	C	C	C	C	C	C	C	C
S8_5330502	G/C	8	5330502	+	NA	NA	NA	NA	NA	NA	G	G	N	G	N	G	G	G	G	G	C	G	G	G	G	G	G	G	G	G	S	G	C	G	G	S	G	G	G	G	G	N	G	G	G	G	G	G	G
S8_5330517	G/C	8	5330517	+	NA	NA	NA	NA	NA	NA	G	C	G	G	G	G	S	G	G	G	G	C	G	G	G	G	G	C	G	C	G	G	G	C	G	G	G	G	G	C	G	G	G	C	C	C	G	G	G
S8_5330528	G/C	8	5330528	+	NA	NA	NA	NA	NA	NA	G	G	G	G	G	G	G	S	G	G	G	G	G	G	G	G	G	G	G	G	G	G	G	G	G	G	G	G	G	G	G	G	G	G	G	G	G	G	G
S8_5330760	G/C	8	5330760	+	NA	NA	NA	NA	NA	NA	G	G	G	G	G	G	G	S	G	G	G	G	G	G	G	G	G	G	G	G	G	G	G	G	G	G	G	G	G	G	G	G	G	G	G	G	G	G	G
S8_5330799	C/A	8	5330799	+	NA	NA	NA	NA	NA	NA	C	C	C	C	C	C	C	C	C	C	C	C	C	C	C	C	C	C	C	C	C	C	C	C	C	M	C	C	C	C	C	C	C	C	C	C	C	C	C
S8_5330827	C/T	8	5330827	+	NA	NA	NA	NA	NA	NA	C	C	C	C	C	C	C	C	C	C	T	C	Y	C	C	C	C	C	C	C	N	C	C	C	C	Y	C	C	C	C	C	T	C	C	C	C	C	C	C
S8_5330862	T/C	8	5330862	+	NA	NA	NA	NA	NA	NA	Y	T	N	N	T	C	Y	N	C	T	N	T	T	C	C	C	T	T	C	T	T	C	T	T	T	T	C	T	C	T	C	T	C	T	T	T	T	C	C
S8_5330904	C/A	8	5330904	+	NA	NA	NA	NA	NA	NA	M	C	N	N	C	A	M	N	A	C	N	C	C	A	A	A	C	C	A	C	C	A	C	C	C	C	A	C	A	C	A	C	A	C	C	C	C	A	A
S8_5330988	C/G	8	5330988	+	NA	NA	NA	NA	NA	NA	C	C	C	C	C	C	C	C	C	C	C	C	C	C	C	C	S	C	C	C	C	C	C	C	C	C	C	C	C	N	C	C	C	C	C	C	C	C	C
S8_5331003	G/A	8	5331003	+	NA	NA	NA	NA	NA	NA	G	G	G	G	G	G	G	G	G	G	G	G	G	G	G	G	G	G	G	G	G	G	G	G	G	G	G	G	G	G	G	G	G	G	G	G	G	G	G
S8_5331009	G/A	8	5331009	+	NA	NA	NA	NA	NA	NA	G	G	G	G	G	G	G	G	G	G	G	G	G	G	G	G	G	G	G	G	G	G	G	G	G	G	G	G	G	G	G	G	G	G	G	G	G	G	G
S8_5331011	G/C	8	5331011	+	NA	NA	NA	NA	NA	NA	C	G	C	C	C	G	G	G	C	C	G	G	S	C	G	G	G	G	G	G	C	G	G	G	S	C	G	C	G	G	G	G	G	G	G	G	C	G	G
S8_5331029	G/A	8	5331029	+	NA	NA	NA	NA	NA	NA	G	G	G	G	G	G	G	R	G	G	G	G	R	G	G	G	G	G	G	G	G	G	G	G	G	G	G	G	G	G	G	G	G	G	G	G	G	G	G
S8_5331164	C/G	8	5331164	+	NA	NA	NA	NA	NA	NA	C	C	G	C	G	C	C	C	C	C	C	C	C	C	C	C	C	C	C	C	C	C	C	C	C	C	C	C	C	C	C	C	C	C	C	C	C	C	C
S8_5331320	C/A	8	5331320	+	NA	NA	NA	NA	NA	NA	C	C	A	C	A	C	C	C	C	C	C	C	C	C	C	C	C	C	C	C	C	C	C	C	C	C	C	C	C	C	C	C	C	C	C	C	C	C	C
S8_5331326	C/G	8	5331326	+	NA	NA	NA	NA	NA	NA	C	C	G	C	G	C	C	C	C	C	C	C	C	C	C	C	C	C	C	C	C	C	C	C	C	C	C	C	C	C	C	C	C	C	C	C	C	C	C
S8_5331329	C/G	8	5331329	+	NA	NA	NA	NA	NA	NA	C	C	C	C	C	C	C	C	C	C	C	C	C	C	C	C	C	C	C	C	C	C	G	C	C	C	C	C	C	C	C	C	C	C	C	C	C	C	C
S8_5331365	C/T	8	5331365	+	NA	NA	NA	NA	NA	NA	C	C	C	C	C	C	C	C	C	C	C	C	C	C	C	C	C	C	C	C	C	C	C	C	C	C	C	C	C	C	C	C	C	C	C	C	C	C	C
S8_5331401	C/G	8	5331401	+	NA	NA	NA	NA	NA	NA	C	C	G	C	G	C	C	C	C	C	C	C	C	S	C	C	C	C	G	C	C	C	C	C	C	C	C	C	C	C	C	C	C	C	C	C	C	C	C
S8_5331422	C/T	8	5331422	+	NA	NA	NA	NA	NA	NA	T	C	C	T	C	C	T	C	C	T	C	C	C	T	C	C	Y	C	C	C	N	C	C	C	T	T	C	T	C	C	C	C	C	C	C	C	T	N	C
S8_5338978	G/T	8	5338978	+	NA	NA	NA	NA	NA	NA	G	G	G	G	G	G	G	G	G	G	G	G	G	G	G	G	G	G	G	G	G	G	G	G	G	G	G	G	G	G	G	G	G	G	G	G	G	G	G
S8_5338995	A/G	8	5338995	+	NA	NA	NA	NA	NA	NA	A	A	A	A	A	A	A	A	A	A	N	A	A	A	A	A	A	A	A	A	A	A	A	A	A	A	R	A	A	A	A	A	A	A	A	A	A	A	A
S8_5364403	G/A	8	5364403	+	NA	NA	NA	NA	NA	NA	R	G	G	G	G	G	G	N	G	G	G	G	G	G	G	R	A	G	R	G	G	G	G	G	G	G	G	G	G	G	R	G	G	G	G	G	G	G	G
S8_5364407	A/T	8	5364407	+	NA	NA	NA	NA	NA	NA	A	A	A	A	A	A	A	A	A	A	A	N	A	A	A	A	A	A	A	A	A	A	A	A	A	A	A	A	A	A	A	A	A	A	A	A	A	A	A
S8_5477072	T/C	8	5477072	+	NA	NA	NA	NA	NA	NA	T	T	T	T	T	T	T	T	T	T	T	T	T	T	T	T	T	T	T	T	T	T	T	T	T	T	T	T	T	T	T	T	T	T	T	T	T	T	T
S8_5477079	C/T	8	5477079	+	NA	NA	NA	NA	NA	NA	C	C	C	C	C	C	C	C	C	C	C	C	C	C	C	C	C	C	C	C	C	C	C	C	C	C	C	C	C	C	C	C	C	C	C	C	C	C	C
S8_5491034	G/A	8	5491034	+	NA	NA	NA	NA	NA	NA	G	G	G	G	G	G	G	G	G	G	G	G	G	G	G	G	G	G	G	G	G	G	G	G	G	R	G	G	G	G	G	G	G	G	G	G	G	G	G
S8_5527346	T/C	8	5527346	+	NA	NA	NA	NA	NA	NA	T	T	T	T	T	T	T	T	T	T	T	T	T	T	T	T	T	T	C	T	T	T	T	T	T	T	T	T	T	T	T	T	T	T	T	T	T	T	T
S8_5527368	T/G	8	5527368	+	NA	NA	NA	NA	NA	NA	T	T	T	T	T	T	T	K	T	T	G	T	G	T	T	T	T	T	T	T	T	T	T	T	T	T	T	T	T	T	T	N	T	T	T	T	G	T	T
S8_5527395	T/G	8	5527395	+	NA	NA	NA	NA	NA	NA	T	T	T	T	T	T	T	K	T	T	G	T	G	T	T	T	T	T	T	T	T	T	T	T	T	T	T	T	T	T	T	N	T	T	T	T	G	T	T
S8_5529440	A/C	8	5529440	+	NA	NA	NA	NA	NA	NA	A	A	A	C	A	A	A	A	A	A	A	N	A	A	A	A	A	A	C	A	A	A	A	A	A	A	A	A	A	A	A	A	A	A	A	A	A	A	A
S8_5529830	G/A	8	5529830	+	NA	NA	NA	NA	NA	NA	G	A	G	G	G	R	G	G	R	G	G	G	G	G	A	A	G	G	N	G	G	A	A	A	G	G	R	G	A	A	A	G	A	N	A	G	G	A	A
S8_5529836	G/A	8	5529836	+	NA	NA	NA	NA	NA	NA	G	G	G	G	G	G	G	G	G	G	G	G	G	G	G	G	G	G	G	G	G	G	G	G	G	G	G	G	G	G	G	G	G	G	G	G	G	G	G
S8_5529895	C/T	8	5529895	+	NA	NA	NA	NA	NA	NA	C	C	C	C	C	C	C	C	C	C	C	C	C	C	C	C	C	C	C	C	C	C	C	C	C	C	C	C	C	C	C	C	C	C	C	C	C	C	C
S8_5530300	C/T	8	5530300	+	NA	NA	NA	NA	NA	NA	C	C	C	C	C	C	C	C	C	C	C	C	C	C	C	C	C	C	C	C	C	Y	C	C	C	C	C	C	C	C	C	C	C	C	C	C	C	C	C
S8_5530360	C/G	8	5530360	+	NA	NA	NA	NA	NA	NA	C	C	C	C	C	C	C	C	C	C	C	C	C	C	C	C	C	C	C	C	C	C	C	C	C	G	C	C	C	C	C	C	C	C	C	C	C	C	C
S8_5530366	C/G	8	5530366	+	NA	NA	NA	NA	NA	NA	C	C	C	C	C	C	C	C	C	C	C	C	C	C	C	C	C	C	C	C	C	C	C	C	C	S	C	C	C	C	C	C	C	C	C	C	C	C	C
S8_5530382	T/C	8	5530382	+	NA	NA	NA	NA	NA	NA	T	T	C	T	T	Y	T	T	T	T	T	C	C	T	T	T	T	C	T	T	T	T	T	T	T	T	T	T	T	T	T	T	T	C	T	C	T	T	T
S8_5530402	C/G	8	5530402	+	NA	NA	NA	NA	NA	NA	C	C	C	C	C	C	C	C	C	C	C	C	C	C	C	C	C	C	G	C	C	C	C	C	C	C	C	C	C	C	C	C	C	C	C	C	G	C	C
S8_5530426	G/A	8	5530426	+	NA	NA	NA	NA	NA	NA	G	G	G	G	G	G	G	G	G	G	G	G	G	G	G	G	G	G	A	G	G	G	G	G	G	G	G	G	G	G	G	G	G	G	G	G	A	G	G
S8_5530429	A/G	8	5530429	+	NA	NA	NA	NA	NA	NA	A	A	A	A	A	R	A	A	A	A	A	A	A	A	A	A	A	A	A	A	A	A	A	A	A	G	A	A	A	A	A	A	A	A	A	A	A	A	G
S8_5530468	G/C	8	5530468	+	NA	NA	NA	NA	NA	NA	C	C	G	G	C	G	S	S	G	S	C	G	G	G	C	C	C	G	G	C	G	C	C	C	C	G	C	C	C	G	C	C	C	G	C	G	G	C	G
S8_5530502	G/C	8	5530502	+	NA	NA	NA	NA	NA	NA	G	G	G	G	G	G	G	G	G	G	G	G	G	G	G	G	G	G	G	G	G	G	G	G	G	G	G	G	G	G	G	G	G	G	G	G	G	G	G
S8_5530514	T/A	8	5530514	+	NA	NA	NA	NA	NA	NA	T	T	T	T	T	T	T	T	T	T	T	T	T	T	T	T	T	T	T	T	T	T	T	T	T	T	T	T	T	T	T	T	T	T	T	T	T	T	T
S8_5530516	G/C	8	5530516	+	NA	NA	NA	NA	NA	NA	G	G	G	G	G	G	G	G	G	G	G	G	G	G	G	G	G	G	G	G	G	G	G	G	G	G	G	G	G	G	G	G	G	G	G	G	G	G	G
S8_5530519	T/A	8	5530519	+	NA	NA	NA	NA	NA	NA	T	T	T	T	T	T	T	T	T	T	T	T	T	T	T	T	T	T	T	T	T	T	T	T	T	T	T	T	T	T	T	T	T	T	T	T	T	T	T
S8_5530520	C/A	8	5530520	+	NA	NA	NA	NA	NA	NA	C	C	C	C	C	C	C	C	C	C	C	C	C	C	C	C	C	C	C	C	C	C	C	C	C	C	C	C	C	C	C	C	C	C	C	C	C	C	C
S8_5531041	C/A	8	5531041	+	NA	NA	NA	NA	NA	NA	C	C	C	C	C	C	C	C	C	C	C	C	M	C	C	C	C	A	C	A	C	C	C	C	C	C	C	C	C	C	C	C	C	C	C	C	C	C	C
S8_5531075	A/G	8	5531075	+	NA	NA	NA	NA	NA	NA	A	A	A	A	A	A	A	A	A	A	A	A	A	A	A	A	A	A	A	A	A	A	A	A	A	A	A	A	A	A	A	A	A	A	A	A	A	A	A
S8_5531088	G/C	8	5531088	+	NA	NA	NA	NA	NA	NA	G	G	G	G	G	G	G	G	G	G	G	G	S	G	C	C	G	C	G	C	G	C	G	G	G	G	C	G	C	G	C	G	C	G	G	G	G	C	G
S8_5531089	T/G	8	5531089	+	NA	NA	NA	NA	NA	NA	T	T	T	T	T	T	T	T	K	T	T	T	K	T	G	G	T	G	T	G	T	G	T	T	T	T	G	T	G	T	G	T	G	T	T	T	T	G	T
S8_5531092	C/A	8	5531092	+	NA	NA	NA	NA	NA	NA	C	C	C	C	C	C	C	C	C	C	C	C	M	C	A	A	C	A	C	A	C	A	C	C	C	C	A	C	A	C	A	C	A	C	C	C	C	A	C
S8_5531187	C/T	8	5531187	+	NA	NA	NA	NA	NA	NA	C	C	C	T	C	C	T	C	C	C	C	T	C	C	C	C	C	T	T	Y	C	C	C	C	C	T	C	C	C	T	C	C	C	C	C	C	C	C	C
S8_5531198	T/A	8	5531198	+	NA	NA	NA	NA	NA	NA	T	T	T	A	T	T	A	T	T	T	T	A	T	T	T	T	T	W	T	T	T	T	T	T	T	A	T	T	T	A	T	T	T	T	T	T	T	T	T
S8_5531224	T/C	8	5531224	+	NA	NA	NA	NA	NA	NA	T	T	T	T	T	C	T	T	T	T	C	T	T	C	N	T	N	T	T	T	Y	N	T	T	T	T	Y	T	N	T	T	C	N	C	T	T	C	T	C
S8_5531975	G/C	8	5531975	+	NA	NA	NA	NA	NA	NA	G	G	G	G	G	G	G	G	G	G	G	G	G	G	G	G	G	G	G	G	G	G	G	G	G	G	G	G	G	G	G	G	G	C	G	G	G	G	G
S8_5531978	G/A	8	5531978	+	NA	NA	NA	NA	NA	NA	G	G	G	G	G	G	G	G	G	G	G	G	G	G	G	G	G	G	G	G	G	G	G	G	G	G	G	G	G	G	G	G	G	A	G	G	G	G	G
S8_5531982	G/A	8	5531982	+	NA	NA	NA	NA	NA	NA	G	G	G	G	G	G	G	G	G	G	G	G	G	G	G	G	G	G	G	G	G	G	G	G	G	G	G	G	G	G	G	G	G	G	G	G	G	G	G
S8_5531988	C/G	8	5531988	+	NA	NA	NA	NA	NA	NA	C	C	C	G	C	C	S	C	C	C	C	C	C	C	C	C	C	C	C	C	C	C	C	C	C	C	C	C	C	G	C	C	C	C	C	C	C	C	C
S8_5532004	C/G	8	5532004	+	NA	NA	NA	NA	NA	NA	C	C	C	C	C	C	C	C	C	C	C	C	C	C	C	C	C	C	C	C	C	C	C	C	C	C	C	C	C	C	C	C	C	G	C	C	C	C	C
S8_5532006	G/C	8	5532006	+	NA	NA	NA	NA	NA	NA	G	G	G	G	G	G	G	G	G	G	G	G	G	G	G	G	G	G	G	G	G	G	G	G	G	G	G	G	G	G	G	S	G	C	G	G	G	G	G
S8_5532153	T/A	8	5532153	+	NA	NA	NA	NA	NA	NA	T	T	T	A	T	T	T	T	T	T	T	T	T	T	T	T	T	T	T	T	T	T	T	T	T	T	T	T	T	A	T	T	T	T	T	T	T	T	T
S8_5532316	C/G	8	5532316	+	NA	NA	NA	NA	NA	NA	S	C	C	C	C	C	C	C	S	C	C	C	C	C	C	C	C	C	G	C	C	C	C	C	C	C	C	C	C	C	C	C	C	C	C	C	C	C	C
S8_5532564	T/G	8	5532564	+	NA	NA	NA	NA	NA	NA	T	T	T	T	T	T	T	T	T	T	T	T	T	T	T	T	T	T	T	T	T	T	T	T	T	T	T	T	T	T	T	T	T	T	T	T	T	T	T
S8_5532566	T/C	8	5532566	+	NA	NA	NA	NA	NA	NA	T	C	C	T	C	T	T	T	T	C	C	T	C	T	T	T	C	C	T	C	C	T	C	C	C	T	C	C	T	T	T	C	T	T	C	C	T	T	T
S8_5532569	T/A	8	5532569	+	NA	NA	NA	NA	NA	NA	T	T	T	T	T	T	T	T	T	T	T	T	T	T	T	T	T	T	T	T	T	T	T	T	T	T	T	T	T	T	T	T	T	T	T	T	T	T	T
S8_5532572	C/T	8	5532572	+	NA	NA	NA	NA	NA	NA	C	C	C	C	C	C	C	C	C	C	C	C	C	C	C	C	C	C	C	C	C	C	C	C	C	C	C	C	C	C	C	C	C	C	C	C	C	C	C
S8_5532589	A/G	8	5532589	+	NA	NA	NA	NA	NA	NA	A	A	A	A	A	A	A	A	A	A	A	A	A	A	A	A	A	A	A	A	A	A	A	A	A	A	A	A	A	A	A	A	A	A	A	A	A	A	A
S8_5603982	A/G	8	5603982	+	NA	NA	NA	NA	NA	NA	A	A	A	A	A	A	A	A	A	A	A	A	A	A	A	A	A	A	A	A	A	A	A	A	A	A	A	A	A	A	A	A	A	A	A	A	A	A	A
S8_5603988	G/T	8	5603988	+	NA	NA	NA	NA	NA	NA	G	G	G	G	G	G	G	G	G	G	G	G	G	G	G	G	G	G	G	G	G	G	G	G	G	G	G	G	G	G	G	G	G	G	G	G	G	G	G
S8_5603989	A/G	8	5603989	+	NA	NA	NA	NA	NA	NA	A	A	A	A	A	A	A	A	A	A	A	A	A	A	A	A	A	A	A	A	A	A	A	A	A	R	A	A	A	A	A	A	A	A	A	A	A	A	A
S8_5604107	A/G	8	5604107	+	NA	NA	NA	NA	NA	NA	G	A	A	A	A	G	G	R	G	A	A	A	A	A	A	A	A	A	A	A	N	A	A	A	A	R	A	A	A	A	A	A	A	N	A	A	G	A	R
S8_5604110	G/A	8	5604110	+	NA	NA	NA	NA	NA	NA	G	G	G	G	G	G	R	G	G	G	G	G	G	G	G	G	G	G	G	G	G	G	G	G	G	G	G	G	G	G	G	G	G	G	G	G	G	G	G
S8_5604118	G/A	8	5604118	+	NA	NA	NA	NA	NA	NA	G	G	G	G	G	A	G	G	A	G	G	G	G	G	G	G	G	G	G	G	G	G	G	G	G	G	G	G	G	G	G	G	G	G	G	G	G	G	G
S8_5604133	C/T	8	5604133	+	NA	NA	NA	NA	NA	NA	C	C	C	C	C	C	C	C	C	C	C	C	C	C	C	C	C	C	C	C	C	C	C	C	C	C	C	C	C	C	C	C	C	C	C	C	C	C	C
S8_5604166	G/A	8	5604166	+	NA	NA	NA	NA	NA	NA	G	A	G	G	N	G	G	G	G	G	A	G	G	A	G	G	A	G	G	G	G	G	A	A	G	G	A	G	G	G	G	A	G	G	A	G	G	G	G
S8_5604180	G/A	8	5604180	+	NA	NA	NA	NA	NA	NA	G	G	G	G	G	G	G	A	G	G	G	G	G	G	G	G	G	G	G	G	N	G	G	G	G	G	G	G	G	G	G	G	G	G	G	G	G	G	G
S8_5604193	C/T	8	5604193	+	NA	NA	NA	NA	NA	NA	C	C	C	C	C	C	C	C	C	C	C	C	C	C	C	C	C	C	C	C	C	C	C	C	C	C	C	C	C	C	C	C	C	C	C	C	C	C	C
S8_5604226	G/A	8	5604226	+	NA	NA	NA	NA	NA	NA	G	G	G	G	G	G	A	G	R	G	G	G	G	G	G	G	G	G	G	G	G	G	G	G	G	G	G	G	G	G	G	G	G	G	G	G	G	G	G
S8_5604231	C/T	8	5604231	+	NA	NA	NA	NA	NA	NA	C	C	C	C	C	T	C	C	C	C	C	T	C	C	N	N	C	C	C	C	C	C	Y	C	C	T	C	C	C	C	C	C	C	T	T	C	C	Y	T
S8_5604234	T/C	8	5604234	+	NA	NA	NA	NA	NA	NA	T	T	T	N	T	C	C	T	C	T	T	N	T	T	C	C	T	T	T	T	T	C	T	T	T	T	N	T	N	T	C	T	C	T	T	T	N	C	N
S8_5604241	C/A	8	5604241	+	NA	NA	NA	NA	NA	NA	C	A	C	C	A	C	C	N	C	C	A	C	C	A	C	C	A	C	C	C	A	C	A	A	C	C	A	C	C	C	C	A	C	C	A	C	C	C	C
S8_5604244	G/C	8	5604244	+	NA	NA	NA	NA	NA	NA	G	C	G	N	C	G	G	N	C	G	C	G	G	C	C	C	C	G	G	G	C	N	C	C	G	G	C	G	C	S	C	C	N	N	C	G	S	C	G
S8_5604263	G/A	8	5604263	+	NA	NA	NA	NA	NA	NA	R	G	A	G	G	G	G	G	G	A	G	G	A	G	G	G	G	A	A	A	G	G	G	G	A	G	G	A	G	G	G	G	G	G	G	A	G	G	G
S8_5604264	C/T	8	5604264	+	NA	NA	NA	NA	NA	NA	Y	C	T	C	C	C	C	C	C	T	C	C	T	C	C	C	C	T	T	T	C	C	C	C	T	C	C	T	C	C	C	C	C	C	C	T	C	C	C
S8_5604280	C/T	8	5604280	+	NA	NA	NA	NA	NA	NA	C	C	C	C	C	C	C	C	C	C	C	C	C	C	C	C	C	C	C	C	C	C	C	C	C	C	C	C	C	C	C	C	C	C	C	C	C	C	C
S8_5604292	C/T	8	5604292	+	NA	NA	NA	NA	NA	NA	Y	C	T	C	C	C	C	C	C	T	C	C	T	C	C	C	C	T	T	T	C	C	C	C	T	C	C	T	C	C	C	C	C	C	C	T	C	C	C
S8_5604343	A/G	8	5604343	+	NA	NA	NA	NA	NA	NA	A	A	A	A	A	R	A	A	R	A	A	G	A	A	A	A	A	A	A	A	A	A	A	A	A	G	A	A	A	A	A	A	A	G	A	A	A	A	R
S8_5604418	C/T	8	5604418	+	NA	NA	NA	NA	NA	NA	C	C	N	C	C	C	T	C	C	Y	C	C	C	C	C	C	C	C	C	C	C	C	C	C	C	C	C	C	C	C	C	C	C	C	C	C	C	C	C
S8_5604443	C/T	8	5604443	+	NA	NA	NA	NA	NA	NA	C	C	N	C	C	C	C	C	C	Y	C	C	C	C	C	C	C	C	C	C	C	C	C	C	C	C	C	C	C	C	C	C	C	C	C	C	C	C	C
S8_5604472	C/T	8	5604472	+	NA	NA	NA	NA	NA	NA	C	C	N	T	C	C	C	C	C	C	T	C	Y	C	C	C	N	Y	C	C	T	C	C	C	Y	C	C	C	C	T	C	C	C	C	C	C	T	C	C
S8_5604506	G/A	8	5604506	+	NA	NA	NA	NA	NA	NA	G	G	N	G	G	G	G	G	G	G	G	G	G	G	G	G	N	G	G	G	G	G	G	G	G	G	G	G	G	G	G	G	G	G	G	G	A	G	G
S8_5604514	A/C	8	5604514	+	NA	NA	NA	NA	NA	NA	C	A	N	C	A	A	A	A	A	C	N	N	M	A	A	A	N	M	A	A	N	A	A	A	M	A	A	N	A	C	A	N	A	A	C	A	A	A	A
S8_5604519	A/G	8	5604519	+	NA	NA	NA	NA	NA	NA	G	A	N	A	A	R	A	A	R	G	A	N	A	A	A	A	N	A	A	N	N	A	N	A	A	G	A	A	A	A	A	N	A	G	G	A	G	A	A
S8_5604714	G/A	8	5604714	+	NA	NA	NA	NA	NA	NA	A	G	G	G	G	G	G	G	A	G	G	R	G	G	G	G	A	G	G	G	G	G	G	G	G	G	G	G	G	G	G	G	G	A	A	G	A	G	G
S8_5604721	G/A	8	5604721	+	NA	NA	NA	NA	NA	NA	A	G	N	G	G	A	G	A	A	G	G	A	G	G	G	G	G	G	G	G	N	G	G	G	G	G	G	G	G	G	G	G	G	G	G	G	A	G	G
S8_5604742	G/A	8	5604742	+	NA	NA	NA	NA	NA	NA	A	G	N	G	G	A	G	A	A	G	G	A	G	G	G	G	G	G	G	G	N	G	G	G	G	G	G	G	G	G	G	G	G	G	G	G	A	G	G
S8_5604770	G/A	8	5604770	+	NA	NA	NA	NA	NA	NA	G	A	G	G	A	G	G	G	G	G	R	G	G	A	G	G	A	G	G	G	G	G	A	A	G	G	R	G	G	G	G	A	G	G	A	G	G	G	G
S8_5604773	C/G	8	5604773	+	NA	NA	NA	NA	NA	NA	C	G	C	C	G	C	C	C	C	C	S	C	C	G	C	C	G	C	C	C	C	C	G	G	C	C	S	C	C	C	C	G	C	C	G	C	C	C	C
S8_5621930	C/T	8	5621930	+	NA	NA	NA	NA	NA	NA	C	C	C	C	C	C	C	C	C	C	C	C	C	C	C	C	C	C	C	C	C	C	C	C	C	C	C	C	C	C	C	C	C	C	C	C	C	C	C
S8_5678863	A/G	8	5678863	+	NA	NA	NA	NA	NA	NA	A	G	A	A	G	A	R	R	G	A	G	A	A	G	G	G	G	A	G	A	G	G	G	G	A	A	G	A	G	G	G	G	G	A	G	A	G	G	A
S8_5678881	A/G	8	5678881	+	NA	NA	NA	NA	NA	NA	A	G	A	G	G	A	A	G	A	A	G	A	A	G	A	A	A	R	A	A	A	A	G	G	A	A	R	A	A	A	A	G	A	A	G	A	G	A	A
S8_5678885	G/C	8	5678885	+	NA	NA	NA	NA	NA	NA	G	G	G	G	G	G	G	G	G	G	G	G	G	G	G	G	G	G	G	G	G	G	G	G	G	G	G	G	G	G	G	G	G	G	G	G	G	G	G
S8_5678995	A/G	8	5678995	+	NA	NA	NA	NA	NA	NA	A	A	A	G	A	A	A	A	A	A	A	A	A	A	A	A	N	A	A	A	G	A	A	A	A	A	A	A	A	A	A	A	A	G	A	A	A	A	A
S8_5679039	A/G	8	5679039	+	NA	NA	NA	NA	NA	NA	R	A	G	A	A	R	A	A	A	G	A	G	G	A	A	A	N	G	A	G	A	A	G	A	G	G	A	G	A	A	A	A	A	A	A	G	A	A	R
S8_5679073	A/T	8	5679073	+	NA	NA	NA	NA	NA	NA	A	A	A	A	A	A	A	W	T	A	A	A	A	A	T	T	A	A	T	A	A	T	A	A	A	A	A	A	T	T	T	A	T	A	A	A	A	T	A
S8_5679075	A/G	8	5679075	+	NA	NA	NA	NA	NA	NA	A	A	A	G	A	A	R	A	A	A	A	A	A	A	A	A	A	A	A	A	A	A	A	A	A	A	A	A	A	A	A	A	A	A	A	A	A	A	A
S8_5680520	A/G	8	5680520	+	NA	NA	NA	NA	NA	NA	A	G	N	G	A	A	A	N	A	A	N	A	A	R	A	A	A	A	A	A	A	A	A	N	A	A	R	A	A	A	A	A	A	A	G	A	A	A	A
S8_5680567	G/A	8	5680567	+	NA	NA	NA	NA	NA	NA	G	A	N	A	G	G	G	N	G	G	N	G	G	R	G	G	G	G	G	G	G	G	G	N	G	G	R	G	G	G	G	G	G	G	A	G	G	G	G
S8_5680893	C/T	8	5680893	+	NA	NA	NA	NA	NA	NA	C	T	C	C	T	T	C	Y	C	T	T	Y	C	T	T	T	T	Y	C	T	T	C	T	T	T	Y	T	T	N	C	C	T	N	N	T	C	T	T	T
S8_5680999	T/C	8	5680999	+	NA	NA	NA	NA	NA	NA	T	N	T	N	N	T	C	T	C	T	T	T	T	C	C	C	T	T	C	T	T	C	T	N	T	T	C	T	C	C	C	T	C	C	N	T	Y	C	T
S8_5681003	C/T	8	5681003	+	NA	NA	NA	NA	NA	NA	C	N	C	N	N	C	T	C	T	C	C	C	C	T	T	T	C	C	T	C	C	T	C	N	C	C	T	C	T	T	T	C	T	T	N	C	Y	T	C
S8_5681016	A/T	8	5681016	+	NA	NA	NA	NA	NA	NA	A	A	A	A	A	A	A	A	A	A	A	A	A	A	A	A	A	A	A	A	A	A	A	A	A	A	A	A	A	A	A	A	A	A	A	A	A	A	A
S8_5681094	G/A	8	5681094	+	NA	NA	NA	NA	NA	NA	G	A	G	A	G	G	R	G	R	G	A	G	G	A	G	G	N	G	G	G	A	G	G	R	G	G	R	G	G	G	G	A	G	G	A	G	N	G	G
S8_5681115	A/G	8	5681115	+	NA	NA	NA	NA	NA	NA	A	G	A	G	A	A	R	A	R	A	G	A	A	G	A	A	N	A	A	A	G	A	A	R	A	A	R	A	A	A	A	G	A	A	G	A	N	A	A
S8_5721649	G/T	8	5721649	+	NA	NA	NA	NA	NA	NA	G	G	G	G	G	G	G	G	G	G	G	G	G	G	G	G	G	G	G	G	G	G	G	G	G	G	G	G	G	G	G	G	G	G	G	G	G	G	G
S8_5721653	A/G	8	5721653	+	NA	NA	NA	NA	NA	NA	A	A	A	A	A	A	A	A	A	R	A	A	A	A	A	A	A	A	A	A	A	A	A	A	A	A	A	A	A	A	A	A	A	A	A	A	A	A	A
S8_5721704	G/T	8	5721704	+	NA	NA	NA	NA	NA	NA	G	G	G	G	G	G	G	G	G	G	G	G	G	G	G	G	G	G	G	G	G	G	G	G	G	G	G	G	G	G	G	G	G	T	G	G	G	G	G
S8_5721706	G/T	8	5721706	+	NA	NA	NA	NA	NA	NA	G	G	G	G	G	G	G	G	G	G	G	G	G	G	G	G	G	G	G	G	G	G	G	G	G	G	G	G	G	G	G	G	G	T	G	G	G	G	G
S8_5820425	C/G	8	5820425	+	NA	NA	NA	NA	NA	NA	C	C	C	C	C	C	C	C	C	C	C	C	C	C	C	C	C	C	C	C	C	C	C	C	C	C	C	C	C	C	C	C	C	C	C	C	C	C	C
S8_5820619	A/G	8	5820619	+	NA	NA	NA	NA	NA	NA	A	A	A	A	A	A	A	A	A	A	A	A	A	A	A	A	A	A	A	A	A	A	A	A	A	A	A	A	A	A	A	A	A	A	A	A	A	A	A
S8_5820641	G/A	8	5820641	+	NA	NA	NA	NA	NA	NA	G	G	G	G	G	G	G	G	G	G	G	G	G	G	G	G	G	G	G	G	G	G	G	G	G	G	G	G	G	G	G	G	G	G	G	G	G	G	G
S8_5820683	C/T	8	5820683	+	NA	NA	NA	NA	NA	NA	C	C	T	C	C	C	C	C	C	Y	C	C	C	C	C	C	T	Y	C	T	T	C	T	C	T	C	C	T	C	C	C	C	C	C	C	C	C	C	C
S8_5820691	T/A	8	5820691	+	NA	NA	NA	NA	NA	NA	T	T	T	T	T	T	T	T	T	T	T	T	T	T	T	T	T	T	T	T	T	T	T	T	T	T	T	T	T	T	T	T	T	T	T	T	T	T	T
S8_5820692	C/G	8	5820692	+	NA	NA	NA	NA	NA	NA	C	C	C	C	C	C	C	C	C	C	C	C	C	C	C	C	C	C	C	C	C	C	C	C	C	C	C	C	C	C	C	C	C	C	C	C	C	C	C
S8_5820706	C/T	8	5820706	+	NA	NA	NA	NA	NA	NA	C	C	C	C	C	C	C	C	C	C	C	C	C	C	C	C	C	C	C	C	C	C	C	C	C	C	C	C	C	C	C	C	C	C	C	C	C	C	C
S8_5820762	T/A	8	5820762	+	NA	NA	NA	NA	NA	NA	T	T	T	T	T	T	T	T	T	T	T	T	T	T	T	T	T	T	T	T	T	T	T	T	T	T	T	T	T	T	T	T	T	T	T	T	T	T	T
S8_5820790	C/T	8	5820790	+	NA	NA	NA	NA	NA	NA	C	C	C	C	C	C	C	C	C	C	C	C	C	C	C	C	C	C	C	C	C	C	C	C	C	C	C	C	C	C	C	C	C	C	C	C	C	C	C
S8_5820887	C/T	8	5820887	+	NA	NA	NA	NA	NA	NA	Y	C	C	C	C	T	Y	C	T	C	C	T	C	C	T	T	C	C	T	C	C	T	C	C	C	C	Y	C	T	T	T	C	T	C	C	C	C	T	Y
S8_5820893	C/T	8	5820893	+	NA	NA	NA	NA	NA	NA	Y	C	C	C	C	T	Y	C	T	C	C	T	C	C	T	T	C	C	T	C	C	T	C	C	C	C	Y	C	T	T	T	C	T	C	C	C	C	T	Y
S8_5820920	A/C	8	5820920	+	NA	NA	NA	NA	NA	NA	A	A	C	A	A	A	A	A	A	A	A	A	A	M	A	A	C	C	A	C	N	A	C	A	M	A	A	A	A	A	A	A	A	A	A	A	A	A	A
S8_5821109	C/T	8	5821109	+	NA	NA	NA	NA	NA	NA	C	C	C	C	C	C	C	C	C	C	C	C	Y	C	C	C	C	C	C	C	C	C	C	C	C	C	C	C	C	C	C	C	C	C	C	C	C	C	C
S8_5821799	A/G	8	5821799	+	NA	NA	NA	NA	NA	NA	A	A	G	A	A	R	G	N	G	G	A	A	N	G	G	G	A	R	G	G	A	G	G	A	A	A	R	A	G	G	G	A	G	A	A	A	G	G	A
S8_5822495	C/G	8	5822495	+	NA	NA	NA	NA	NA	NA	C	C	C	C	C	C	C	C	C	C	C	C	C	C	C	C	C	C	C	C	C	C	C	C	C	C	C	C	C	C	C	C	C	C	C	C	C	C	C
S8_5822558	G/T	8	5822558	+	NA	NA	NA	NA	NA	NA	G	G	G	G	G	G	G	G	G	G	G	G	G	G	G	G	G	G	G	G	G	G	G	G	G	G	G	G	G	G	G	G	G	G	G	G	G	G	G
S8_5822571	C/G	8	5822571	+	NA	NA	NA	NA	NA	NA	C	C	C	C	C	C	C	C	C	C	C	C	C	C	C	C	C	C	C	C	C	C	C	C	C	C	C	C	C	C	C	C	S	C	C	C	C	C	C
S8_5822734	C/T	8	5822734	+	NA	NA	NA	NA	NA	NA	C	C	C	C	C	C	C	Y	C	C	C	C	C	C	C	C	C	C	C	C	C	C	C	C	C	C	C	C	C	C	C	C	C	C	C	C	N	C	C
S8_5822828	G/A	8	5822828	+	NA	NA	NA	NA	NA	NA	G	G	G	G	G	G	A	G	A	G	G	G	R	G	A	A	G	G	R	G	G	A	G	G	G	G	R	G	A	A	A	G	A	G	G	G	G	A	N
S8_5822910	A/C	8	5822910	+	NA	NA	NA	NA	NA	NA	A	C	N	C	A	A	A	A	A	A	A	C	A	C	A	A	A	A	A	A	A	A	A	C	C	A	A	C	A	A	A	A	A	A	N	A	A	A	A
S8_5822978	A/C	8	5822978	+	NA	NA	NA	NA	NA	NA	A	A	C	A	A	A	A	A	A	A	A	A	A	A	A	A	A	A	N	C	N	A	C	A	A	A	A	A	A	A	A	A	A	A	A	A	A	A	A
S8_5823113	C/G	8	5823113	+	NA	NA	NA	NA	NA	NA	C	C	C	C	C	C	C	C	C	C	C	C	C	C	C	C	C	C	C	C	C	C	C	C	C	C	C	C	C	C	C	C	C	C	C	C	S	C	C
S8_5823137	T/C	8	5823137	+	NA	NA	NA	NA	NA	NA	T	T	T	T	T	T	T	Y	C	T	T	T	T	T	T	T	C	C	T	C	C	T	C	T	T	T	T	T	T	T	T	T	T	N	T	T	T	T	T
S8_5823168	G/A	8	5823168	+	NA	NA	NA	NA	NA	NA	G	G	G	G	G	G	G	G	G	G	G	G	G	G	G	G	G	A	G	G	G	G	G	G	G	G	G	G	G	G	G	G	G	G	G	G	G	G	G
S8_5823191	G/T	8	5823191	+	NA	NA	NA	NA	NA	NA	G	G	G	G	G	G	G	G	G	G	G	T	G	G	G	G	G	G	G	G	G	G	G	G	G	G	G	G	G	G	G	G	G	G	G	G	G	G	G
S8_5823222	G/A	8	5823222	+	NA	NA	NA	NA	NA	NA	G	G	G	G	G	G	G	G	A	G	G	G	A	G	G	G	G	G	G	A	G	G	A	G	G	G	G	G	G	G	G	G	G	G	G	G	G	G	R
S8_5823228	G/T	8	5823228	+	NA	NA	NA	NA	NA	NA	G	T	T	T	G	G	T	G	G	G	G	G	G	T	T	T	G	G	T	G	G	T	G	T	K	G	K	K	T	T	T	G	T	G	G	G	N	T	G
S8_5823308	T/C	8	5823308	+	NA	NA	NA	NA	NA	NA	T	T	T	T	T	T	T	T	T	T	T	T	T	T	T	T	T	T	T	T	T	T	T	T	T	T	T	T	T	T	T	T	T	T	T	T	T	T	T
S8_5823315	G/C	8	5823315	+	NA	NA	NA	NA	NA	NA	G	G	G	G	G	G	G	G	G	G	G	G	G	G	G	G	G	G	G	G	G	G	G	G	G	G	G	G	G	G	G	G	G	G	G	G	G	G	G
S8_5824709	G/A	8	5824709	+	NA	NA	NA	NA	NA	NA	G	G	A	G	G	R	G	G	R	G	G	G	G	G	G	G	G	G	G	A	G	G	A	G	G	G	G	G	G	G	G	G	G	G	G	G	N	G	R
S8_5824725	G/C	8	5824725	+	NA	NA	NA	NA	NA	NA	G	G	G	G	G	G	G	G	G	G	G	G	C	G	G	G	G	G	G	G	G	G	G	G	G	G	G	G	G	G	G	G	G	G	G	G	G	G	G
S8_5824735	A/G	8	5824735	+	NA	NA	NA	NA	NA	NA	A	A	G	A	A	G	A	A	G	A	A	A	A	A	A	A	G	A	A	G	G	A	G	A	A	A	A	A	A	A	A	A	A	A	A	A	N	A	R
S8_5824756	C/A	8	5824756	+	NA	NA	NA	NA	NA	NA	C	C	C	C	C	C	C	C	C	C	C	C	A	C	C	C	C	C	C	C	C	C	C	C	C	C	C	C	C	C	C	C	C	C	C	C	C	C	C
S8_5866325	G/C	8	5866325	+	NA	NA	NA	NA	NA	NA	G	G	G	G	G	G	G	G	G	G	G	G	G	G	G	G	G	G	G	G	G	G	G	G	G	G	G	G	G	G	G	G	G	G	G	G	G	G	G
S8_5866330	A/G	8	5866330	+	NA	NA	NA	NA	NA	NA	A	A	A	A	A	A	A	A	A	A	A	A	A	A	A	A	A	A	A	A	A	A	A	A	A	A	A	A	A	A	A	A	A	A	A	A	A	A	A
S8_5893880	C/T	8	5893880	+	NA	NA	NA	NA	NA	NA	C	C	C	C	C	C	C	C	C	C	C	C	C	C	C	C	C	C	C	C	C	C	C	C	C	C	C	C	C	C	C	C	C	C	C	C	C	C	C
S8_5894185	C/T	8	5894185	+	NA	NA	NA	NA	NA	NA	T	C	C	C	C	Y	C	C	C	T	T	C	C	C	C	C	C	C	C	C	C	C	C	C	C	C	Y	C	C	C	C	C	C	T	T	C	C	C	C
S8_5894198	A/C	8	5894198	+	NA	NA	NA	NA	NA	NA	A	A	A	A	A	A	A	A	A	A	A	A	A	A	A	A	A	C	A	A	A	A	A	A	A	A	A	A	A	A	A	A	A	A	A	A	A	A	A
S8_5894234	A/G	8	5894234	+	NA	NA	NA	NA	NA	NA	A	A	A	A	A	A	A	A	A	A	A	A	A	A	A	A	A	A	A	A	A	A	A	A	A	A	A	A	A	A	A	A	A	A	A	A	A	A	A
S8_5901226	T/C	8	5901226	+	NA	NA	NA	NA	NA	NA	T	C	C	C	C	T	T	T	N	T	T	C	C	T	T	T	C	C	T	C	C	T	C	C	C	T	T	C	T	T	T	N	T	T	T	C	C	T	T
S8_5901258	G/A	8	5901258	+	NA	NA	NA	NA	NA	NA	G	N	A	A	N	G	G	G	G	G	G	G	A	G	G	G	G	G	G	G	G	G	G	R	R	G	G	N	G	G	G	G	G	G	G	A	G	G	G
S8_5901272	C/T	8	5901272	+	NA	NA	NA	NA	NA	NA	C	N	T	T	N	C	C	C	C	C	C	C	T	C	C	C	C	C	C	C	C	C	C	Y	Y	C	C	N	C	C	C	C	C	C	C	T	C	C	C
S8_5901275	C/T	8	5901275	+	NA	NA	NA	NA	NA	NA	C	C	C	C	C	C	C	C	C	C	C	T	C	C	C	C	C	C	C	C	C	C	C	C	C	C	C	C	C	C	C	C	C	C	C	C	C	C	C
S8_5903185	C/G	8	5903185	+	NA	NA	NA	NA	NA	NA	C	C	C	C	C	C	C	C	C	C	C	C	C	C	C	C	C	C	C	C	C	C	C	C	C	C	C	C	C	C	C	C	C	C	C	C	C	C	C
S8_5903197	T/A	8	5903197	+	NA	NA	NA	NA	NA	NA	T	T	T	T	T	T	T	T	T	T	T	T	T	T	T	T	T	W	T	T	T	T	T	T	T	T	T	T	T	T	T	T	T	T	T	T	T	T	T
S8_5904522	A/G	8	5904522	+	NA	NA	NA	NA	NA	NA	A	A	A	A	A	A	A	A	A	A	A	A	A	A	A	A	A	G	A	A	A	A	A	A	A	A	A	A	A	A	A	A	A	A	A	G	A	A	A
S8_5904523	A/G	8	5904523	+	NA	NA	NA	NA	NA	NA	A	A	A	A	A	A	A	A	A	A	A	A	A	A	A	A	A	G	A	A	A	A	A	A	A	A	A	A	A	A	A	A	A	A	A	G	A	A	A
S8_5904591	C/G	8	5904591	+	NA	NA	NA	NA	NA	NA	C	N	G	C	C	C	C	C	C	C	C	C	C	S	C	C	G	C	C	G	G	C	G	N	G	C	C	G	C	C	C	C	C	C	N	C	C	C	C
S8_5905897	T/C	8	5905897	+	NA	NA	NA	NA	NA	NA	N	T	N	C	T	T	T	N	N	Y	Y	C	C	T	T	T	C	T	C	N	C	T	C	T	C	T	T	C	T	N	T	T	T	T	C	N	T	T	T
S8_5905909	G/A	8	5905909	+	NA	NA	NA	NA	NA	NA	N	G	N	A	G	G	G	N	N	R	R	A	A	G	G	G	A	G	A	N	A	G	A	G	A	G	G	A	G	N	G	G	G	G	A	N	G	G	G
S8_5905910	C/T	8	5905910	+	NA	NA	NA	NA	NA	NA	N	C	N	T	C	C	C	N	N	Y	Y	T	T	C	C	C	T	C	T	N	T	C	T	C	T	C	C	T	C	N	C	C	C	C	T	N	C	C	C
S8_5905925	C/G	8	5905925	+	NA	NA	NA	NA	NA	NA	N	C	N	G	C	C	C	N	N	S	S	G	G	C	C	C	G	C	G	N	G	C	G	C	G	C	C	G	C	N	C	C	C	C	G	N	C	C	C
S8_5907151	G/A	8	5907151	+	NA	NA	NA	NA	NA	NA	G	G	G	G	G	G	G	G	G	G	G	G	G	G	G	G	G	G	G	G	G	G	G	G	G	G	G	G	G	G	G	G	G	G	G	G	G	G	G
S8_5907166	T/C	8	5907166	+	NA	NA	NA	NA	NA	NA	T	T	T	C	T	T	T	T	T	T	T	T	Y	T	T	T	N	T	T	T	T	T	T	T	T	T	T	T	T	T	T	T	T	T	T	T	T	T	T
S8_5907184	G/A	8	5907184	+	NA	NA	NA	NA	NA	NA	G	G	G	G	G	G	G	G	G	G	G	G	G	G	G	G	G	G	G	G	G	G	A	G	G	G	G	G	G	G	G	G	G	G	G	G	G	G	G
S8_5911765	A/G	8	5911765	+	NA	NA	NA	NA	NA	NA	R	A	G	G	A	G	A	G	R	R	G	G	G	A	A	A	G	A	G	R	G	A	G	A	R	A	R	G	A	A	A	R	A	A	A	A	A	A	R
S8_5911772	C/T	8	5911772	+	NA	NA	NA	NA	NA	NA	C	T	C	C	T	C	T	C	C	Y	C	C	C	T	T	T	C	T	C	C	C	T	C	T	C	T	Y	C	T	C	T	C	T	T	T	T	T	T	Y
S8_5911794	A/G	8	5911794	+	NA	NA	NA	NA	NA	NA	A	G	A	A	G	A	G	A	R	R	A	A	A	G	G	G	A	G	A	A	A	G	A	G	A	G	R	A	G	G	G	A	G	G	G	G	G	G	R
S8_5911804	C/T	8	5911804	+	NA	NA	NA	NA	NA	NA	C	C	C	C	C	C	C	C	C	C	C	C	C	C	C	C	C	C	C	C	C	C	C	C	C	C	C	C	C	C	C	C	C	C	C	C	C	C	C
S8_5911817	T/C	8	5911817	+	NA	NA	NA	NA	NA	NA	T	C	T	T	C	T	C	T	T	Y	T	T	T	C	C	C	T	C	T	T	Y	C	T	C	T	C	Y	T	C	C	C	T	C	C	C	C	C	C	Y
S8_5911855	G/C	8	5911855	+	NA	NA	NA	NA	NA	NA	G	G	G	G	G	G	G	G	G	G	G	N	G	G	G	G	G	G	G	G	G	G	G	G	G	G	G	G	G	C	G	G	G	G	G	G	G	G	G
S8_5912145	A/G	8	5912145	+	NA	NA	NA	NA	NA	NA	A	G	N	A	G	A	R	A	A	G	A	A	A	G	A	A	A	G	A	A	A	A	A	G	A	G	A	A	A	G	A	R	A	G	G	G	G	A	A
S8_5912148	C/G	8	5912148	+	NA	NA	NA	NA	NA	NA	C	G	N	C	G	C	S	C	C	G	C	C	C	G	C	C	C	G	C	C	C	C	C	G	C	G	C	C	C	G	C	S	C	G	G	G	G	C	C
S8_5912168	G/A	8	5912168	+	NA	NA	NA	NA	NA	NA	G	G	N	G	G	N	R	A	N	G	G	G	R	G	A	A	A	G	A	A	A	A	A	G	G	G	R	G	A	G	A	R	A	G	G	G	G	A	A
S8_5912287	A/G	8	5912287	+	NA	NA	NA	NA	NA	NA	G	A	A	G	A	A	A	A	A	A	A	G	A	A	A	A	A	A	A	A	A	A	A	A	R	A	R	A	A	A	A	A	A	A	A	A	A	A	A
S8_5917629	C/T	8	5917629	+	NA	NA	NA	NA	NA	NA	C	C	Y	C	C	C	C	C	C	C	T	C	C	C	C	C	C	C	C	T	C	C	T	C	C	C	C	C	C	C	C	N	C	C	C	C	C	C	C
S8_5917709	T/C	8	5917709	+	NA	NA	NA	NA	NA	NA	T	N	C	T	T	T	T	T	T	T	C	T	T	T	T	T	C	T	T	C	T	T	C	N	T	T	T	T	T	T	T	C	T	T	T	T	T	T	T
S8_5919129	C/T	8	5919129	+	NA	NA	NA	NA	NA	NA	C	N	T	C	C	C	C	C	C	C	T	C	C	T	C	C	T	C	C	T	T	C	T	N	T	T	C	N	C	C	C	T	C	C	C	T	C	C	C
S8_5919193	C/T	8	5919193	+	NA	NA	NA	NA	NA	NA	C	C	C	C	C	C	C	C	C	C	C	C	C	C	C	C	C	T	C	C	C	C	C	C	C	C	C	C	C	C	C	C	C	T	C	C	C	C	C
S8_5919226	C/G	8	5919226	+	NA	NA	NA	NA	NA	NA	C	C	G	C	C	C	C	S	C	C	G	C	C	S	C	C	G	C	C	G	G	C	G	C	C	G	C	C	C	C	C	G	C	C	C	G	C	C	C
S8_5919239	C/T	8	5919239	+	NA	NA	NA	NA	NA	NA	C	C	C	C	C	C	C	C	C	C	C	C	C	C	C	C	C	T	C	C	C	C	C	C	C	C	C	C	C	C	C	C	C	T	C	C	C	C	C
S8_5919336	A/G	8	5919336	+	NA	NA	NA	NA	NA	NA	A	A	N	A	A	A	R	A	G	G	A	G	G	A	A	A	A	A	G	A	N	A	A	A	R	A	A	A	A	N	A	A	A	A	A	G	G	A	A
S8_5977151	G/A	8	5977151	+	NA	NA	NA	NA	NA	NA	R	G	G	G	G	G	G	G	G	G	G	N	A	G	G	G	N	G	G	G	G	G	G	G	G	G	R	G	G	G	G	G	G	G	G	G	G	G	G
S8_5977242	G/A	8	5977242	+	NA	NA	NA	NA	NA	NA	G	G	N	G	G	G	G	G	G	G	G	G	G	G	G	G	G	G	G	G	G	G	G	G	G	G	G	G	G	G	G	G	G	G	G	G	G	G	G
S8_5977359	C/G	8	5977359	+	NA	NA	NA	NA	NA	NA	C	C	N	C	C	C	S	C	C	C	C	C	C	C	C	C	N	C	C	C	C	C	G	C	C	C	C	C	C	N	C	C	C	C	C	C	C	C	C
S8_5977394	G/C	8	5977394	+	NA	NA	NA	NA	NA	NA	G	G	G	G	G	G	G	G	G	G	G	G	G	G	G	G	G	G	G	G	G	G	G	G	G	G	G	G	G	G	G	G	G	G	G	G	G	G	G
S8_5977402	T/A	8	5977402	+	NA	NA	NA	NA	NA	NA	T	T	T	T	T	T	T	T	T	T	T	T	T	T	T	T	T	T	T	T	T	T	T	T	T	T	T	T	T	T	T	T	T	T	T	T	T	T	T
S8_5977408	C/G	8	5977408	+	NA	NA	NA	NA	NA	NA	C	C	C	C	C	C	C	C	C	C	C	C	C	C	C	C	G	C	C	C	C	C	C	C	C	C	C	C	C	C	C	C	C	C	C	C	C	C	C
S8_5977469	C/G	8	5977469	+	NA	NA	NA	NA	NA	NA	C	C	C	C	C	C	C	C	C	C	C	C	C	C	C	C	N	C	C	G	C	C	C	C	C	C	C	C	C	C	C	C	C	N	G	C	C	C	C
S8_5977475	G/C	8	5977475	+	NA	NA	NA	NA	NA	NA	G	G	G	G	G	G	G	G	G	G	G	G	G	G	G	G	N	N	G	C	G	G	G	G	G	G	G	G	G	G	G	G	G	N	C	G	G	G	G
S8_5977495	T/A	8	5977495	+	NA	NA	NA	NA	NA	NA	T	T	T	T	T	T	T	T	T	T	T	T	T	T	T	T	T	T	T	T	T	T	T	T	T	T	T	T	T	T	T	T	T	T	T	T	T	T	T
S8_5977497	C/A	8	5977497	+	NA	NA	NA	NA	NA	NA	C	C	C	C	C	C	C	C	C	C	C	C	C	C	C	C	C	C	C	C	C	C	C	C	C	C	C	C	C	C	C	C	C	C	C	C	C	C	C
S8_5977498	T/G	8	5977498	+	NA	NA	NA	NA	NA	NA	T	T	T	T	T	T	T	T	T	K	T	T	T	T	T	T	T	G	T	T	T	T	T	T	T	T	T	T	T	G	T	T	T	G	T	T	T	T	T
S8_5977502	G/A	8	5977502	+	NA	NA	NA	NA	NA	NA	G	A	A	G	A	G	G	R	G	A	A	G	G	R	G	G	A	A	G	A	A	G	A	A	A	A	G	A	G	A	G	A	G	A	A	A	G	G	G
S8_5977542	T/G	8	5977542	+	NA	NA	NA	NA	NA	NA	T	G	G	T	G	T	T	K	T	G	G	T	T	K	T	T	G	G	T	G	G	T	G	G	G	G	T	G	T	G	T	G	T	G	G	G	T	T	T
S8_5977552	A/C	8	5977552	+	NA	NA	NA	NA	NA	NA	A	C	C	A	C	A	A	M	A	C	C	A	A	M	A	A	C	C	A	C	C	A	C	C	C	C	A	C	A	C	A	C	A	C	C	C	A	A	A
S8_5977571	C/T	8	5977571	+	NA	NA	NA	NA	NA	NA	C	C	C	C	C	T	T	C	C	C	C	T	T	C	C	C	C	C	C	C	C	C	C	C	C	C	C	C	C	C	C	C	C	C	C	C	C	C	T
S8_5977581	T/A	8	5977581	+	NA	NA	NA	NA	NA	NA	T	T	T	T	T	T	T	T	T	W	T	T	T	T	T	T	T	A	T	T	T	T	T	T	T	T	T	T	T	A	T	T	T	A	T	T	T	T	T
S8_5977586	T/A	8	5977586	+	NA	NA	NA	NA	NA	NA	T	T	T	T	T	T	T	T	T	W	T	T	T	T	T	T	T	A	T	T	T	T	T	T	T	T	T	T	T	A	T	T	T	A	T	T	T	T	T
S8_5977589	T/A	8	5977589	+	NA	NA	NA	NA	NA	NA	T	A	A	T	A	T	T	W	T	T	A	T	T	W	T	T	A	T	T	A	A	T	A	A	A	A	T	A	T	T	T	A	T	T	A	A	T	T	T
S8_5994671	T/C	8	5994671	+	NA	NA	NA	NA	NA	NA	T	T	T	T	T	T	T	T	T	T	T	T	T	T	T	T	T	T	T	T	T	T	T	T	T	T	T	T	T	T	T	T	T	T	T	T	T	T	T
S8_5994733	T/C	8	5994733	+	NA	NA	NA	NA	NA	NA	T	T	T	T	T	T	T	T	T	Y	T	T	T	T	T	T	T	C	T	T	T	T	T	T	T	T	T	T	T	N	T	T	T	T	T	T	T	T	T
S8_5994735	G/C	8	5994735	+	NA	NA	NA	NA	NA	NA	G	G	G	G	G	G	G	G	G	S	G	G	G	G	G	G	G	C	G	G	G	G	G	G	G	G	G	G	G	G	G	G	G	G	G	G	G	G	G
S8_5994777	G/A	8	5994777	+	NA	NA	NA	NA	NA	NA	G	G	G	G	G	G	G	G	G	R	G	G	G	G	G	G	G	A	G	G	G	G	G	G	G	G	G	G	G	G	G	G	G	G	G	G	G	G	G
S8_5994908	T/A	8	5994908	+	NA	NA	NA	NA	NA	NA	T	T	N	T	T	T	T	T	T	T	T	T	T	T	T	T	T	T	T	T	T	T	T	T	T	T	T	T	T	T	T	T	T	T	T	T	T	T	T
S8_5994912	C/G	8	5994912	+	NA	NA	NA	NA	NA	NA	C	C	N	C	C	C	C	C	C	C	C	C	C	C	C	C	C	C	C	C	C	C	C	C	C	C	C	C	C	C	C	C	C	C	C	C	C	C	C
S8_5994992	T/A	8	5994992	+	NA	NA	NA	NA	NA	NA	T	T	T	T	T	W	W	A	W	T	T	T	T	T	A	A	T	T	T	T	T	A	T	T	T	T	T	T	A	T	A	T	A	T	T	T	T	A	A
S8_5995018	C/G	8	5995018	+	NA	NA	NA	NA	NA	NA	C	C	C	C	C	C	C	C	C	C	C	C	C	C	C	C	C	C	C	C	C	C	C	C	C	C	C	C	C	C	C	C	C	C	C	C	C	C	C
S8_5995031	G/A	8	5995031	+	NA	NA	NA	NA	NA	NA	G	G	G	G	G	G	G	G	G	G	G	G	G	G	G	G	G	G	G	G	G	G	G	G	G	G	G	G	G	G	G	G	G	G	G	G	G	G	G
S8_5995138	G/A	8	5995138	+	NA	NA	NA	NA	NA	NA	G	G	N	A	G	G	G	G	G	G	N	G	G	G	G	G	N	G	A	G	G	G	G	G	G	G	R	G	G	N	G	G	G	G	G	G	A	G	G
S8_5997736	G/A	8	5997736	+	NA	NA	NA	NA	NA	NA	G	G	G	G	G	G	G	G	G	G	G	G	G	G	G	G	G	G	G	G	G	G	G	G	G	G	G	G	G	G	G	G	G	G	G	G	G	G	G
S8_5997815	C/A	8	5997815	+	NA	NA	NA	NA	NA	NA	C	C	A	C	C	C	C	C	C	C	C	C	C	C	C	C	C	C	C	C	C	C	C	C	C	M	C	C	C	C	C	C	C	C	C	A	C	C	C
S8_5997830	T/A	8	5997830	+	NA	NA	NA	NA	NA	NA	T	T	T	T	T	T	T	T	T	T	T	T	T	T	T	T	T	T	T	T	T	T	T	T	T	T	T	T	T	T	T	T	T	T	T	T	T	T	T
S8_6023309	C/T	8	6023309	+	NA	NA	NA	NA	NA	NA	C	C	C	C	C	C	Y	C	C	C	C	C	T	C	C	C	C	C	C	C	C	C	C	C	C	C	C	C	C	C	C	C	C	C	C	C	C	C	C
S8_6023313	G/A	8	6023313	+	NA	NA	NA	NA	NA	NA	G	G	G	G	G	G	G	G	G	G	G	G	G	G	G	G	G	G	G	G	G	G	G	G	G	G	G	G	G	G	G	G	G	G	G	G	G	G	G
S8_6023323	A/G	8	6023323	+	NA	NA	NA	NA	NA	NA	A	A	G	A	A	A	R	A	A	R	A	A	G	A	A	A	A	G	A	A	G	A	A	A	A	A	A	A	A	A	A	A	A	A	A	G	A	A	A
S8_6026044	A/G	8	6026044	+	NA	NA	NA	NA	NA	NA	A	N	G	A	A	A	A	A	A	G	A	A	R	A	A	A	N	G	A	A	G	A	A	A	G	R	A	G	A	A	A	N	A	A	A	G	R	A	A
S8_6026066	C/T	8	6026066	+	NA	NA	NA	NA	NA	NA	C	T	C	C	C	C	C	T	C	Y	T	C	C	T	C	C	T	C	C	T	C	C	T	T	T	C	C	T	C	T	C	T	C	T	T	C	C	C	C
S8_6026069	C/T	8	6026069	+	NA	NA	NA	NA	NA	NA	C	T	C	C	C	C	C	N	C	Y	T	C	C	T	C	C	T	C	C	T	C	C	T	T	T	C	C	T	C	T	C	T	C	T	T	C	C	C	C
S8_6026074	G/T	8	6026074	+	NA	NA	NA	NA	NA	NA	G	G	G	G	G	G	G	G	G	G	G	G	G	G	G	G	G	G	G	G	G	G	G	G	G	G	G	G	G	G	G	G	G	G	G	G	G	G	G
S8_6026112	G/A	8	6026112	+	NA	NA	NA	NA	NA	NA	G	G	G	A	G	G	G	G	G	G	G	G	G	G	G	G	G	G	G	G	G	G	G	G	G	G	G	G	G	G	G	G	G	G	G	G	G	G	G
S8_6026118	C/A	8	6026118	+	NA	NA	NA	NA	NA	NA	C	C	C	C	C	A	C	C	C	C	C	A	C	C	A	A	C	C	C	C	C	A	C	C	C	C	C	C	A	C	A	C	M	C	C	C	C	A	A
S8_6026146	G/A	8	6026146	+	NA	NA	NA	NA	NA	NA	G	G	G	G	G	G	G	G	G	G	G	G	G	G	G	G	G	G	G	G	G	G	G	G	G	G	G	G	G	G	G	G	G	G	G	G	G	G	G
S8_6026147	T/C	8	6026147	+	NA	NA	NA	NA	NA	NA	T	T	T	T	T	T	Y	T	T	T	T	T	C	T	T	T	T	T	T	T	T	T	T	T	T	T	T	T	T	T	T	T	T	T	T	T	T	T	T
S8_6026159	G/A	8	6026159	+	NA	NA	NA	NA	NA	NA	G	A	G	G	G	G	G	R	G	R	A	G	G	A	G	G	A	G	G	A	G	G	A	A	A	G	G	A	G	A	G	A	G	A	A	G	G	G	G
S8_6107473	C/A	8	6107473	+	NA	NA	NA	NA	NA	NA	C	C	A	C	C	C	C	C	C	C	C	C	C	C	C	C	C	C	C	C	N	C	C	C	C	C	C	C	C	C	C	C	C	C	C	C	C	C	C
S8_6107520	G/T	8	6107520	+	NA	NA	NA	NA	NA	NA	G	G	G	G	G	G	G	G	G	G	G	G	G	G	G	G	G	G	G	G	G	G	G	G	G	G	G	G	G	G	G	G	G	G	G	G	G	G	G
S8_6107526	G/T	8	6107526	+	NA	NA	NA	NA	NA	NA	G	G	G	G	G	G	G	G	G	G	G	G	G	G	G	G	G	G	G	G	G	G	G	G	G	G	G	G	G	G	G	G	G	G	G	G	G	G	G
S8_6107533	A/G	8	6107533	+	NA	NA	NA	NA	NA	NA	A	A	A	A	A	A	A	A	A	A	A	A	A	A	A	A	A	A	A	A	A	A	A	A	A	A	A	A	A	A	A	A	A	A	A	A	A	A	A
S8_6111204	G/A	8	6111204	+	NA	NA	NA	NA	NA	NA	G	G	G	G	G	G	G	G	G	G	G	G	G	G	G	G	G	G	G	G	G	G	G	G	G	G	G	G	G	G	G	G	G	G	G	G	G	G	G
S8_6111245	A/G	8	6111245	+	NA	NA	NA	NA	NA	NA	A	A	A	A	A	A	A	A	A	A	A	A	A	A	A	A	A	A	A	A	A	A	A	A	A	A	A	A	A	A	A	A	A	A	A	A	A	A	A
S8_6121032	T/C	8	6121032	+	NA	NA	NA	NA	NA	NA	T	T	T	C	T	C	C	N	T	Y	T	C	T	T	C	C	T	T	T	T	T	C	T	T	T	T	Y	T	C	T	C	T	C	T	T	T	N	C	C
S8_6121138	T/C	8	6121138	+	NA	NA	NA	NA	NA	NA	T	T	T	C	Y	C	Y	T	T	Y	T	C	T	T	C	C	T	T	T	T	T	C	T	T	T	T	Y	T	C	T	C	T	C	T	T	T	T	C	C
S8_6121170	T/G	8	6121170	+	NA	NA	NA	NA	NA	NA	T	T	T	T	T	T	T	T	T	T	T	T	T	T	T	T	T	T	T	T	T	T	T	T	T	T	T	T	T	T	T	T	T	T	T	T	T	T	T
S8_6121181	A/T	8	6121181	+	NA	NA	NA	NA	NA	NA	A	A	A	T	W	T	W	A	A	W	A	T	A	A	T	T	A	A	A	A	A	T	A	A	A	A	W	A	T	A	T	A	T	A	A	A	A	T	T
S8_6122892	C/A	8	6122892	+	NA	NA	NA	NA	NA	NA	C	C	C	C	C	C	C	C	C	C	C	C	C	C	C	C	C	C	C	C	C	C	C	C	C	C	C	C	C	C	C	C	C	C	C	C	C	C	C
S8_6151005	C/T	8	6151005	+	NA	NA	NA	NA	NA	NA	T	C	C	C	C	C	C	C	Y	C	C	C	C	C	C	C	C	T	T	C	C	C	C	C	C	T	T	C	C	C	C	C	C	C	C	C	T	C	C
S8_6151007	G/C	8	6151007	+	NA	NA	NA	NA	NA	NA	C	G	G	G	G	G	G	G	S	G	G	G	G	G	G	G	G	C	C	G	G	G	G	G	G	C	C	G	G	G	G	G	G	G	G	G	C	G	G
S8_6151011	A/G	8	6151011	+	NA	NA	NA	NA	NA	NA	G	A	A	A	A	A	A	A	R	A	A	A	A	A	A	A	A	G	G	A	A	A	A	A	A	G	G	A	A	A	A	A	A	A	A	A	G	A	A
S8_6151012	G/A	8	6151012	+	NA	NA	NA	NA	NA	NA	A	G	G	G	G	G	G	G	R	G	G	G	G	G	G	G	G	A	A	G	G	G	G	G	G	A	A	G	G	G	G	G	G	G	G	G	A	G	G
S8_6151014	G/C	8	6151014	+	NA	NA	NA	NA	NA	NA	C	G	G	G	G	G	G	G	S	G	G	G	G	G	G	G	G	C	C	G	G	G	G	G	G	C	C	G	G	G	G	G	G	G	G	G	C	G	G
S8_6252746	C/T	8	6252746	+	NA	NA	NA	NA	NA	NA	C	C	C	C	C	C	C	C	C	C	C	C	C	C	C	C	C	C	C	C	C	C	C	C	C	C	C	C	C	C	C	C	C	C	C	C	C	C	C
S8_6253018	C/T	8	6253018	+	NA	NA	NA	NA	NA	NA	C	C	C	C	C	C	C	C	C	C	C	C	C	C	C	C	C	C	C	C	C	C	C	C	C	C	C	C	C	C	C	C	C	C	C	C	C	C	C
S8_6291127	G/A	8	6291127	+	NA	NA	NA	NA	NA	NA	A	G	N	G	G	G	G	G	G	G	G	A	G	G	G	G	G	A	G	G	N	G	G	G	G	G	R	G	G	G	G	G	G	G	G	G	G	G	G
S8_6291151	T/C	8	6291151	+	NA	NA	NA	NA	NA	NA	T	T	T	T	T	T	T	T	T	T	T	C	T	T	T	T	T	T	T	T	N	T	T	T	T	T	T	T	T	T	T	T	T	T	T	T	T	T	T
S8_6291216	C/T	8	6291216	+	NA	NA	NA	NA	NA	NA	Y	C	C	C	C	Y	C	C	C	C	C	T	C	C	C	C	C	C	C	C	C	C	C	C	C	C	C	C	C	C	C	C	C	C	C	C	C	C	C
S8_6359026	C/G	8	6359026	+	NA	NA	NA	NA	NA	NA	C	C	N	G	G	C	C	C	C	C	C	G	C	C	C	C	C	C	G	C	C	C	C	C	C	C	C	S	C	C	C	C	C	C	C	C	S	C	S
S8_6359139	A/C	8	6359139	+	NA	NA	NA	NA	NA	NA	C	A	A	C	M	M	A	A	A	A	A	C	A	A	A	A	N	A	C	A	A	A	A	A	A	C	A	M	A	A	A	A	A	A	A	A	C	A	A
S8_6359431	G/A	8	6359431	+	NA	NA	NA	NA	NA	NA	G	G	N	G	G	G	G	G	R	G	G	G	G	G	G	G	G	G	G	G	G	G	G	G	G	G	G	G	G	G	G	G	N	G	A	G	G	G	G
S8_6359503	A/G	8	6359503	+	NA	NA	NA	NA	NA	NA	A	A	A	A	A	A	A	A	A	A	A	A	A	A	A	A	A	A	A	A	A	A	A	A	A	A	A	A	A	A	A	A	A	A	A	A	A	A	A
S8_6359923	C/T	8	6359923	+	NA	NA	NA	NA	NA	NA	C	N	Y	C	T	Y	C	T	C	Y	C	C	C	C	C	C	T	C	C	C	C	C	C	C	C	C	C	C	C	N	C	C	C	C	C	C	C	C	T
S8_6359929	G/A	8	6359929	+	NA	NA	NA	NA	NA	NA	G	G	G	G	G	G	G	G	G	G	G	G	A	G	G	G	G	G	A	G	G	G	G	G	A	G	G	A	G	G	G	G	G	A	G	A	A	G	G
S8_6359935	C/T	8	6359935	+	NA	NA	NA	NA	NA	NA	C	C	T	C	T	C	C	T	C	C	C	C	C	C	C	C	T	C	C	C	C	C	C	C	C	C	C	C	C	C	C	C	C	C	C	C	C	C	C
S8_6359938	T/G	8	6359938	+	NA	NA	NA	NA	NA	NA	T	T	G	T	G	T	T	G	T	T	T	T	T	T	T	T	G	T	T	T	T	T	T	T	T	T	T	T	T	T	T	T	T	T	T	T	T	T	T
S8_6359962	T/C	8	6359962	+	NA	NA	NA	NA	NA	NA	T	T	T	T	T	C	T	T	T	Y	T	T	T	T	T	T	T	T	T	T	T	T	T	T	T	T	T	T	T	N	T	T	T	T	T	T	T	T	C
S8_6395417	A/G	8	6395417	+	NA	NA	NA	NA	NA	NA	A	A	A	G	A	A	R	G	A	R	A	A	A	A	G	G	A	G	A	A	A	G	A	A	A	A	G	A	G	A	G	A	G	A	A	A	A	G	A
S8_6396164	G/A	8	6396164	+	NA	NA	NA	NA	NA	NA	G	G	G	G	G	G	G	G	G	G	G	G	G	G	G	G	G	G	G	G	G	G	G	G	G	G	G	G	G	G	G	G	G	G	G	G	G	G	G
S8_6396171	G/A	8	6396171	+	NA	NA	NA	NA	NA	NA	G	G	G	G	G	G	G	G	G	G	G	G	G	G	G	G	G	G	G	G	G	G	G	G	G	G	G	G	G	G	G	G	G	G	G	G	G	G	G
S8_6396470	T/A	8	6396470	+	NA	NA	NA	NA	NA	NA	T	T	T	T	T	T	T	T	T	T	T	T	T	T	T	T	T	T	T	T	T	T	T	T	T	T	T	T	T	T	T	T	T	T	T	T	T	T	T
S8_6396472	A/G	8	6396472	+	NA	NA	NA	NA	NA	NA	A	A	A	A	A	A	A	A	A	A	A	A	A	A	A	A	A	A	R	A	A	A	A	A	A	A	A	A	A	A	A	A	A	A	A	A	A	A	A
S8_6396473	A/C	8	6396473	+	NA	NA	NA	NA	NA	NA	A	A	A	A	N	A	A	A	A	A	A	A	A	A	A	A	A	A	A	A	N	A	A	A	C	C	A	C	A	A	A	A	A	C	C	C	A	A	A
S8_6396506	A/G	8	6396506	+	NA	NA	NA	NA	NA	NA	A	A	A	G	A	G	A	A	A	A	A	A	A	A	G	G	A	G	R	A	A	G	A	A	A	A	G	A	G	A	G	A	G	A	A	A	A	G	G
S8_6396539	C/T	8	6396539	+	NA	NA	NA	NA	NA	NA	Y	C	N	T	C	N	Y	T	T	C	C	C	C	C	T	T	C	T	N	C	C	T	C	C	C	C	T	C	T	C	T	C	T	C	C	C	T	T	Y
S8_6396791	C/G	8	6396791	+	NA	NA	NA	NA	NA	NA	C	C	C	C	C	C	C	S	C	S	C	C	C	C	C	C	C	C	C	C	C	C	C	C	C	C	C	C	C	C	C	C	C	C	C	C	C	C	C
S8_6396802	T/C	8	6396802	+	NA	NA	NA	NA	NA	NA	T	T	T	T	N	T	T	T	T	Y	T	T	T	C	T	T	T	T	T	T	T	T	T	T	C	C	T	N	T	T	T	T	T	C	C	C	C	T	T
S8_6396907	G/C	8	6396907	+	NA	NA	NA	NA	NA	NA	G	G	G	G	S	G	G	G	C	C	G	G	G	C	G	G	G	G	G	G	S	G	G	G	C	C	G	C	G	G	G	G	G	C	C	C	G	G	G
S8_6396909	G/T	8	6396909	+	NA	NA	NA	NA	NA	NA	G	G	G	G	K	G	G	K	T	T	G	G	G	T	G	G	G	G	G	G	K	G	G	G	T	T	G	T	G	G	G	G	G	T	T	T	G	G	G
S8_6396911	A/C	8	6396911	+	NA	NA	NA	NA	NA	NA	A	A	A	A	M	A	A	M	C	C	A	A	A	C	A	A	A	A	A	A	M	A	A	A	C	C	A	C	A	A	A	A	A	C	C	C	A	A	A
S8_6396974	A/G	8	6396974	+	NA	NA	NA	NA	NA	NA	A	A	A	A	A	A	A	A	A	A	A	A	A	A	A	A	A	A	A	A	A	A	A	A	A	A	A	A	A	A	A	A	A	A	A	A	A	A	A
S8_6396975	T/C	8	6396975	+	NA	NA	NA	NA	NA	NA	T	T	T	T	T	T	T	C	T	Y	T	T	T	T	T	T	T	T	T	T	T	T	T	T	T	T	T	T	T	T	T	T	T	T	T	T	T	T	T
S8_6396978	G/C	8	6396978	+	NA	NA	NA	NA	NA	NA	C	C	C	G	G	G	S	G	G	G	C	C	C	G	G	G	C	G	G	C	C	G	C	C	G	G	G	G	G	C	G	C	G	G	G	G	G	G	G
S8_6397014	C/T	8	6397014	+	NA	NA	NA	NA	NA	NA	C	C	C	C	C	C	C	C	C	C	C	C	C	C	C	C	C	C	C	C	C	C	C	C	C	C	C	C	C	C	C	C	C	C	C	C	C	C	C
S8_6397868	G/C	8	6397868	+	NA	NA	NA	NA	NA	NA	G	G	G	G	G	G	G	G	G	G	G	G	G	G	G	G	G	G	G	G	G	G	S	G	G	G	G	G	G	G	G	G	G	G	G	G	G	G	G
S8_6397888	G/T	8	6397888	+	NA	NA	NA	NA	NA	NA	G	G	G	G	G	G	G	G	G	G	G	G	G	G	G	G	G	K	T	G	G	G	G	G	G	G	G	G	G	G	G	G	G	G	G	G	G	G	G
S8_6456712	T/C	8	6456712	+	NA	NA	NA	NA	NA	NA	T	C	C	T	T	T	T	T	Y	T	C	C	C	C	T	T	C	C	T	N	C	T	C	C	T	T	C	T	T	C	T	C	T	T	T	T	C	T	T
S8_6456716	C/T	8	6456716	+	NA	NA	NA	NA	NA	NA	C	T	T	C	C	C	C	C	Y	C	T	T	T	T	C	C	T	T	C	N	T	C	T	T	C	C	T	C	C	T	C	T	C	C	C	C	T	C	C
S8_6456735	T/C	8	6456735	+	NA	NA	NA	NA	NA	NA	T	T	T	T	T	T	T	T	T	T	T	T	T	T	T	T	T	T	T	T	T	T	T	T	T	T	T	T	T	T	T	T	T	T	T	T	T	T	T
S8_6456980	A/G	8	6456980	+	NA	NA	NA	NA	NA	NA	G	A	A	A	A	A	A	N	A	G	A	A	A	A	A	A	A	A	A	A	A	A	G	A	G	G	A	R	A	A	A	A	A	G	G	G	A	A	A
S8_6456984	C/T	8	6456984	+	NA	NA	NA	NA	NA	NA	C	C	C	C	C	C	C	C	C	C	C	C	C	C	C	C	C	C	C	C	C	C	C	C	C	C	C	C	C	C	C	C	C	C	C	C	C	C	C
S8_6456993	T/G	8	6456993	+	NA	NA	NA	NA	NA	NA	T	T	G	T	T	T	T	T	T	T	T	G	T	T	T	T	T	G	T	T	T	T	G	T	T	T	G	T	T	G	T	T	T	T	T	T	T	T	T
S8_6457000	C/T	8	6457000	+	NA	NA	NA	NA	NA	NA	C	C	C	C	C	C	C	Y	C	C	C	C	C	C	C	C	C	C	C	C	C	C	C	C	C	C	C	C	C	C	C	C	C	C	C	C	C	C	C
S8_6457035	C/T	8	6457035	+	NA	NA	NA	NA	NA	NA	C	C	C	C	C	C	C	C	C	C	C	C	C	C	C	C	C	C	C	C	C	C	C	C	C	C	C	C	C	C	C	C	C	C	C	C	C	C	C
S8_6457038	C/T	8	6457038	+	NA	NA	NA	NA	NA	NA	C	C	C	C	C	C	C	C	C	C	T	C	C	C	C	C	C	C	C	C	C	C	C	C	C	C	C	C	C	C	C	N	C	C	C	C	C	C	C
S8_6457644	C/T	8	6457644	+	NA	NA	NA	NA	NA	NA	C	C	C	C	C	C	C	C	C	C	C	T	C	C	C	C	C	C	C	C	C	C	C	C	C	C	C	C	C	C	C	C	C	C	C	C	C	C	C
S8_6457954	G/A	8	6457954	+	NA	NA	NA	NA	NA	NA	G	G	G	G	G	G	G	G	G	G	G	G	G	G	G	G	G	G	G	G	G	G	G	G	G	G	G	G	G	G	G	G	G	G	G	G	G	G	G
S8_6457966	G/A	8	6457966	+	NA	NA	NA	NA	NA	NA	G	G	G	G	G	G	G	G	G	G	G	G	G	G	G	G	G	G	G	G	G	G	G	G	G	G	G	G	G	G	G	G	G	G	G	G	G	G	G
S8_6464991	G/A	8	6464991	+	NA	NA	NA	NA	NA	NA	A	A	G	G	G	R	G	G	R	A	G	G	A	G	G	G	A	G	A	A	N	G	A	A	A	G	G	G	G	A	G	G	G	G	G	N	G	G	G
S8_6465004	G/C	8	6465004	+	NA	NA	NA	NA	NA	NA	G	G	G	G	G	G	G	G	G	G	G	G	G	G	G	G	G	G	G	G	G	G	G	G	G	G	G	G	G	G	G	G	G	G	G	G	G	G	G
S8_6465013	T/G	8	6465013	+	NA	NA	NA	NA	NA	NA	G	G	T	T	T	K	T	T	K	G	T	T	G	G	T	T	G	T	G	G	G	T	G	G	G	T	T	T	T	G	T	T	T	T	G	N	T	T	T
S8_6465014	T/C	8	6465014	+	NA	NA	NA	NA	NA	NA	C	C	T	T	T	Y	T	T	Y	C	T	T	C	T	T	T	C	T	C	C	C	T	C	C	C	T	T	T	T	T	T	T	T	T	T	T	T	T	T
S8_6465018	G/T	8	6465018	+	NA	NA	NA	NA	NA	NA	T	T	G	G	G	K	G	G	K	T	G	G	T	G	G	G	T	G	T	T	T	G	T	T	T	G	G	G	G	T	G	G	G	G	G	N	G	G	G
S8_6465060	G/T	8	6465060	+	NA	NA	NA	NA	NA	NA	G	G	G	G	G	G	G	G	G	G	G	G	G	G	G	G	G	G	G	G	G	G	G	G	G	G	G	G	G	G	G	G	G	G	G	G	G	G	G
S8_6465097	C/T	8	6465097	+	NA	NA	NA	NA	NA	NA	C	Y	C	C	C	C	C	C	T	C	C	C	T	C	C	C	T	C	C	T	T	C	C	Y	C	C	C	C	C	C	C	C	C	C	C	C	C	C	C
S8_6465123	A/G	8	6465123	+	NA	NA	NA	NA	NA	NA	A	A	A	A	A	A	A	A	A	A	A	N	A	A	A	A	A	A	A	A	A	A	A	A	A	A	A	A	A	A	A	A	A	A	A	A	A	A	A
S8_6465127	G/A	8	6465127	+	NA	NA	NA	NA	NA	NA	G	G	G	G	G	G	G	G	G	G	G	G	G	G	G	G	G	G	G	G	G	G	G	G	G	G	G	G	G	G	G	G	G	G	G	G	G	G	G
S8_6465145	C/T	8	6465145	+	NA	NA	NA	NA	NA	NA	C	C	C	C	C	C	C	C	C	C	C	C	C	C	C	C	C	C	C	C	C	C	C	C	C	C	C	C	C	C	C	C	C	C	C	C	C	C	C
S8_6465155	C/T	8	6465155	+	NA	NA	NA	NA	NA	NA	T	C	C	C	C	C	C	Y	C	C	C	C	C	C	C	C	C	C	T	C	C	C	C	C	C	C	C	C	C	C	C	C	C	C	C	C	T	C	C
S8_6465157	G/C	8	6465157	+	NA	NA	NA	NA	NA	NA	C	G	G	G	G	G	G	S	G	G	G	G	G	G	G	G	G	G	C	G	G	G	G	G	G	G	G	G	G	G	G	G	G	G	G	G	C	G	G
S8_6465179	T/C	8	6465179	+	NA	NA	NA	NA	NA	NA	T	C	T	T	T	T	T	T	Y	T	T	T	C	T	T	T	C	T	T	Y	C	T	T	Y	T	T	T	T	T	T	T	T	T	T	T	T	T	T	T
S8_6465232	C/A	8	6465232	+	NA	NA	NA	NA	NA	NA	C	A	C	C	A	C	C	C	A	A	C	C	A	C	C	C	A	C	M	A	A	C	C	A	A	A	C	A	C	C	C	C	C	A	A	A	A	C	C
S8_6465738	C/T	8	6465738	+	NA	NA	NA	NA	NA	NA	C	C	C	C	T	C	C	C	C	T	C	C	C	C	C	C	C	C	N	C	C	C	C	C	T	T	C	T	C	C	C	C	C	T	T	T	C	C	C
S8_6480552	C/T	8	6480552	+	NA	NA	NA	NA	NA	NA	T	C	C	C	C	C	C	C	C	T	C	C	C	C	C	C	C	C	T	C	C	C	C	C	C	C	C	C	C	C	C	C	C	C	C	C	C	C	C
S8_6480599	C/T	8	6480599	+	NA	NA	NA	NA	NA	NA	C	C	C	C	N	C	C	T	C	C	C	T	C	C	C	C	C	C	C	C	C	C	T	C	T	T	C	T	C	C	C	C	C	T	T	Y	T	C	C
S8_6480609	C/T	8	6480609	+	NA	NA	NA	NA	NA	NA	T	T	C	C	C	Y	C	C	C	Y	C	C	T	C	C	C	T	C	T	T	T	C	C	T	C	C	C	C	C	C	C	C	C	C	C	C	C	C	T
S8_6480611	T/G	8	6480611	+	NA	NA	NA	NA	NA	NA	G	T	T	T	T	T	T	T	T	T	T	T	T	T	T	T	T	T	T	T	T	T	T	T	T	T	T	T	T	T	T	T	T	T	T	T	T	T	T
S8_6480613	G/T	8	6480613	+	NA	NA	NA	NA	NA	NA	G	T	G	G	G	G	G	G	G	G	G	G	T	G	G	G	T	G	G	T	T	G	G	T	G	G	G	G	G	G	G	G	G	G	G	G	G	G	G
S8_6480631	G/A	8	6480631	+	NA	NA	NA	NA	NA	NA	A	A	G	G	G	R	G	G	G	R	G	G	A	G	G	G	A	G	A	A	A	G	G	A	G	G	G	G	G	G	G	G	G	G	G	G	G	G	A
S8_6480654	G/A	8	6480654	+	NA	NA	NA	NA	NA	NA	A	G	G	G	G	G	G	G	G	G	G	G	G	G	G	G	G	G	A	G	G	G	G	G	G	G	G	G	G	G	G	G	G	G	G	G	G	G	G
S8_6480668	A/T	8	6480668	+	NA	NA	NA	NA	NA	NA	A	A	A	A	A	W	A	A	A	A	A	A	A	A	A	A	A	A	A	A	A	A	A	A	A	A	A	A	A	A	A	A	A	A	A	A	A	A	A
S8_6480685	C/T	8	6480685	+	NA	NA	NA	NA	NA	NA	C	C	C	C	C	Y	C	C	C	C	C	C	C	C	C	C	C	C	C	C	C	C	C	C	C	C	C	C	C	C	C	C	C	C	C	C	C	C	C
S8_6481199	A/C	8	6481199	+	NA	NA	NA	NA	NA	NA	C	N	A	A	C	A	A	A	A	C	A	A	A	A	A	A	C	A	M	A	C	A	M	N	C	C	A	C	A	A	A	A	A	C	C	C	A	A	A
S8_6481204	G/A	8	6481204	+	NA	NA	NA	NA	NA	NA	G	G	A	G	G	G	R	G	G	G	G	A	G	G	G	G	G	G	G	G	G	G	G	G	G	G	G	G	G	A	G	G	G	G	G	G	G	G	G
S8_6481205	C/T	8	6481205	+	NA	NA	NA	NA	NA	NA	C	C	C	C	C	C	C	C	C	C	C	C	C	C	C	C	C	C	C	C	C	C	C	C	C	C	C	C	C	C	C	C	C	C	C	C	C	C	C
S8_6481206	A/G	8	6481206	+	NA	NA	NA	NA	NA	NA	G	N	A	A	G	A	A	A	A	G	A	A	A	A	A	A	G	A	R	A	G	A	R	N	G	G	A	G	A	A	A	A	A	G	G	G	A	A	A
S8_6481231	G/T	8	6481231	+	NA	NA	NA	NA	NA	NA	G	G	G	G	G	G	G	G	G	G	G	G	G	T	G	G	G	G	G	G	G	G	G	G	G	G	G	G	G	G	G	G	G	G	G	G	G	G	G
S8_6481236	C/A	8	6481236	+	NA	NA	NA	NA	NA	NA	C	A	C	C	C	C	C	C	C	C	C	C	A	A	C	C	A	C	A	A	A	C	C	M	C	C	C	C	C	C	C	C	C	C	C	C	C	C	C
S8_6481250	T/G	8	6481250	+	NA	NA	NA	NA	NA	NA	G	T	T	T	G	T	T	T	T	G	T	T	T	T	T	T	T	T	T	T	T	T	T	T	G	T	T	G	T	T	T	T	T	G	G	G	T	T	T
S8_6481267	T/C	8	6481267	+	NA	NA	NA	NA	NA	NA	T	T	T	T	T	T	T	T	T	T	T	T	T	T	T	T	T	T	C	T	T	T	T	T	T	T	T	T	T	T	T	T	T	T	T	T	T	T	T
S8_6481269	G/A	8	6481269	+	NA	NA	NA	NA	NA	NA	G	G	G	G	G	G	G	R	G	G	G	A	G	G	G	G	G	G	G	G	G	G	A	G	G	R	G	G	G	G	G	G	G	G	G	G	A	G	G
S8_6481282	A/T	8	6481282	+	NA	NA	NA	NA	NA	NA	A	T	A	A	A	A	A	A	A	A	A	A	T	T	A	A	T	A	T	T	T	A	A	W	A	A	A	A	A	A	A	A	A	A	A	A	A	A	A
S8_6481304	A/T	8	6481304	+	NA	NA	NA	NA	NA	NA	A	A	A	A	A	T	A	A	A	A	A	A	A	A	A	A	N	A	A	A	A	A	A	A	A	A	A	A	A	A	A	A	A	A	A	A	A	A	W
S8_6481311	G/C	8	6481311	+	NA	NA	NA	NA	NA	NA	G	G	G	G	G	C	G	G	G	G	G	G	G	G	G	G	N	G	G	G	G	G	G	G	G	G	G	G	G	G	G	G	G	G	G	G	G	G	S
S8_6481350	T/A	8	6481350	+	NA	NA	NA	NA	NA	NA	T	T	T	T	T	A	T	T	T	T	T	T	T	T	T	T	N	T	T	T	T	T	T	T	T	T	T	T	T	T	T	T	T	T	T	T	T	T	W
S8_6481358	C/T	8	6481358	+	NA	NA	NA	NA	NA	NA	C	C	C	C	C	T	C	C	C	C	C	C	C	C	C	C	N	C	C	C	C	C	C	C	C	C	C	C	C	C	C	C	C	C	C	C	C	C	Y
S8_6481359	G/A	8	6481359	+	NA	NA	NA	NA	NA	NA	G	G	G	G	G	G	G	G	G	G	G	A	G	G	G	G	N	G	G	G	G	G	G	G	G	G	G	G	G	G	G	G	G	G	G	G	G	G	G
S8_6508089	T/C	8	6508089	+	NA	NA	NA	NA	NA	NA	T	T	T	T	T	T	T	T	T	T	T	T	T	T	T	T	T	T	C	T	T	T	T	T	T	T	T	T	T	T	T	T	T	T	T	T	T	T	T
S8_6508101	C/T	8	6508101	+	NA	NA	NA	NA	NA	NA	C	C	C	C	C	C	C	C	C	C	C	C	C	C	C	C	C	C	T	C	C	C	C	C	C	C	C	C	C	C	C	C	C	C	C	C	C	C	C
S8_6508161	C/T	8	6508161	+	NA	NA	NA	NA	NA	NA	C	C	C	C	C	C	C	C	C	C	C	C	C	C	C	C	C	C	C	C	C	C	C	C	C	C	C	C	C	C	C	C	C	C	C	C	T	C	C
S8_6508162	A/G	8	6508162	+	NA	NA	NA	NA	NA	NA	A	A	A	A	A	A	A	A	A	A	A	A	A	A	A	A	A	A	A	A	A	A	A	A	A	A	A	A	A	A	A	A	A	A	A	A	A	A	A
S8_6508187	A/G	8	6508187	+	NA	NA	NA	NA	NA	NA	G	A	A	A	G	A	A	A	A	G	A	A	A	R	A	A	A	R	A	A	A	A	R	A	G	R	A	G	A	A	A	A	A	G	G	G	A	A	A
S8_6511135	G/T	8	6511135	+	NA	NA	NA	NA	NA	NA	G	T	T	G	K	G	G	T	G	K	G	T	T	G	G	G	T	G	G	T	T	N	T	T	G	T	G	G	N	T	G	G	N	G	G	T	G	G	G
S8_6511195	G/A	8	6511195	+	NA	NA	NA	NA	NA	NA	A	A	G	R	G	G	G	G	G	G	G	G	A	G	G	G	A	G	A	A	G	G	G	A	G	G	G	G	G	G	G	G	N	G	G	G	G	G	R
S8_6511252	C/T	8	6511252	+	NA	NA	NA	NA	NA	NA	C	T	C	T	C	C	N	C	T	C	C	C	T	C	T	T	T	T	C	T	T	T	C	T	C	C	T	C	T	C	T	C	T	C	C	C	C	T	C
S8_6511255	C/T	8	6511255	+	NA	NA	NA	NA	NA	NA	C	C	N	C	T	C	C	Y	C	Y	N	T	C	C	C	C	C	C	C	C	C	C	T	C	T	T	C	T	C	C	C	T	C	T	T	T	C	C	C
S8_6511277	G/A	8	6511277	+	NA	NA	NA	NA	NA	NA	R	G	G	G	G	G	G	G	G	G	G	G	G	G	G	G	G	G	G	G	G	G	G	G	G	G	G	G	G	G	G	G	G	G	G	G	G	G	G
S8_6511281	C/A	8	6511281	+	NA	NA	NA	NA	NA	NA	C	C	C	C	C	C	C	C	C	C	C	A	C	C	C	C	C	C	C	C	C	C	C	C	C	C	C	C	C	C	C	C	C	C	C	C	C	C	C
S8_6511282	G/T	8	6511282	+	NA	NA	NA	NA	NA	NA	G	G	G	G	T	G	G	G	G	G	G	G	G	G	G	G	G	G	G	G	G	G	G	G	K	G	G	T	G	G	G	G	G	T	T	G	G	G	G
S8_6511345	C/T	8	6511345	+	NA	NA	NA	NA	NA	NA	C	C	C	C	C	C	C	C	C	C	C	T	C	C	C	C	C	C	C	C	C	C	T	C	C	C	C	C	C	C	C	C	C	C	C	C	C	C	C
S8_6511346	G/A	8	6511346	+	NA	NA	NA	NA	NA	NA	G	A	G	G	G	G	G	G	G	G	G	G	A	G	G	G	N	G	G	N	N	G	G	G	G	G	G	G	G	G	G	G	G	G	G	G	G	G	G
S8_6511448	C/T	8	6511448	+	NA	NA	NA	NA	NA	NA	C	C	C	C	C	C	C	C	C	C	C	T	C	C	C	C	C	C	C	C	C	C	T	C	C	C	C	C	C	C	C	C	C	C	C	C	C	C	C
S8_6511518	G/A	8	6511518	+	NA	NA	NA	NA	NA	NA	A	G	G	G	G	R	G	G	G	G	A	A	G	A	G	G	G	G	A	G	G	G	A	G	G	G	G	G	G	G	G	N	G	G	G	G	G	G	A
S8_6511530	C/A	8	6511530	+	NA	NA	NA	NA	NA	NA	C	C	C	C	C	C	C	C	C	C	C	C	C	C	C	C	C	C	C	C	C	C	C	C	C	C	C	C	C	C	C	C	C	C	C	C	C	C	C
S8_6511539	G/A	8	6511539	+	NA	NA	NA	NA	NA	NA	G	G	G	G	G	G	G	G	G	G	A	G	G	A	G	G	G	G	G	G	G	G	G	G	G	G	G	G	G	G	G	N	G	G	G	G	G	G	G
S8_6511542	A/T	8	6511542	+	NA	NA	NA	NA	NA	NA	A	A	A	A	A	A	A	A	A	A	A	T	A	A	A	A	A	A	A	A	A	A	T	A	A	A	A	A	A	A	A	A	A	A	A	A	A	A	A
S8_6511551	A/G	8	6511551	+	NA	NA	NA	NA	NA	NA	A	A	A	A	A	A	A	A	A	A	A	G	A	A	A	A	A	A	A	A	A	A	G	A	A	A	A	A	A	A	A	A	A	A	A	A	A	A	A
S8_6511680	C/T	8	6511680	+	NA	NA	NA	NA	NA	NA	C	C	N	T	C	C	C	C	C	C	C	C	C	C	T	T	C	T	C	C	C	T	C	C	C	C	T	C	T	C	T	C	T	C	C	C	C	T	C
S8_6511716	G/A	8	6511716	+	NA	NA	NA	NA	NA	NA	G	G	G	G	G	R	G	G	G	G	G	G	G	G	G	G	G	G	G	G	G	G	G	G	G	G	G	G	G	G	G	G	G	G	G	G	G	G	G
S8_6511764	G/C	8	6511764	+	NA	NA	NA	NA	NA	NA	G	G	G	G	G	G	G	G	G	G	C	G	G	C	G	G	G	G	G	G	G	G	G	G	G	G	G	G	G	G	G	C	G	G	G	G	G	G	G
S8_6511776	C/T	8	6511776	+	NA	NA	NA	NA	NA	NA	C	T	C	C	C	C	C	C	C	C	C	C	T	C	C	C	T	C	C	T	T	C	C	T	C	T	C	C	C	C	C	C	C	C	C	T	C	C	C
S8_6511835	C/A	8	6511835	+	NA	NA	NA	NA	NA	NA	C	C	C	C	C	C	C	C	C	C	C	C	C	M	C	C	C	C	C	C	C	C	C	C	C	C	C	C	C	C	C	C	C	C	C	C	C	C	C
S8_6511855	G/C	8	6511855	+	NA	NA	NA	NA	NA	NA	G	G	G	G	G	G	G	G	G	G	G	G	G	S	G	G	G	G	G	G	G	G	G	G	G	G	G	G	G	G	G	G	G	G	G	G	G	G	G
S8_6511923	C/T	8	6511923	+	NA	NA	NA	NA	NA	NA	C	C	C	C	C	C	C	C	C	C	C	C	C	C	C	C	C	C	C	C	C	C	C	C	C	C	C	C	C	C	C	C	C	C	C	C	C	C	C
S8_6512011	G/A	8	6512011	+	NA	NA	NA	NA	NA	NA	G	G	G	G	G	G	G	G	G	G	G	G	G	G	G	G	G	G	G	G	G	G	G	G	G	G	G	G	G	G	G	G	G	G	G	G	G	G	G
S8_6512056	A/G	8	6512056	+	NA	NA	NA	NA	NA	NA	A	A	A	A	A	A	A	A	A	A	G	A	A	G	A	A	A	A	A	A	A	A	A	A	A	A	A	A	A	A	A	R	A	A	A	A	A	A	A
S8_6512060	A/T	8	6512060	+	NA	NA	NA	NA	NA	NA	A	A	A	A	A	A	A	A	A	A	A	T	A	A	A	A	A	A	A	A	A	A	T	A	A	A	A	A	A	A	A	A	A	A	A	A	A	A	A
S8_6512086	A/G	8	6512086	+	NA	NA	NA	NA	NA	NA	A	A	A	A	R	A	A	A	R	A	A	A	A	A	A	A	A	A	G	A	A	A	A	A	G	A	A	G	A	A	A	A	A	G	G	A	G	A	A
S8_6512107	C/G	8	6512107	+	NA	NA	NA	NA	NA	NA	C	C	C	C	C	C	C	C	C	C	C	C	C	C	C	C	C	C	C	C	C	C	C	C	C	C	C	C	C	C	C	C	C	C	C	C	C	C	C
S8_6512153	C/G	8	6512153	+	NA	NA	NA	NA	NA	NA	C	C	C	C	C	C	C	C	C	C	N	C	C	S	C	C	C	C	C	C	C	C	C	C	C	C	C	C	C	C	C	N	C	C	C	C	C	C	C
S8_6512225	G/C	8	6512225	+	NA	NA	NA	NA	NA	NA	G	G	N	G	G	S	G	G	G	G	G	G	G	G	G	G	G	G	G	G	G	G	G	G	G	G	G	G	G	C	G	G	G	G	G	G	G	G	C
S8_6512247	C/A	8	6512247	+	NA	NA	NA	NA	NA	NA	C	C	C	C	C	C	C	C	C	C	A	C	C	A	C	C	C	C	C	C	C	C	C	C	C	C	C	C	C	C	C	N	C	C	C	C	C	C	C
S8_6512281	G/A	8	6512281	+	NA	NA	NA	NA	NA	NA	R	G	G	G	G	G	G	G	G	G	G	G	G	G	G	G	G	G	G	G	G	G	G	G	G	G	G	G	G	G	G	G	G	G	G	G	G	G	G
S8_6512311	C/T	8	6512311	+	NA	NA	NA	NA	NA	NA	C	C	C	C	C	C	C	C	C	C	C	C	C	C	C	C	C	C	C	C	C	C	C	C	C	C	C	C	C	C	C	C	C	C	C	C	C	C	C
S8_6512330	G/A	8	6512330	+	NA	NA	NA	NA	NA	NA	G	G	G	G	G	G	G	G	G	G	G	G	G	G	G	G	G	G	G	G	G	G	G	G	G	G	G	G	G	G	G	G	G	G	G	G	G	G	G
S8_6512332	C/T	8	6512332	+	NA	NA	NA	NA	NA	NA	Y	C	C	C	C	C	C	C	C	C	C	C	C	C	C	C	C	C	C	C	C	C	C	C	C	C	C	C	C	C	C	C	C	C	C	C	C	C	C
S8_6512383	A/G	8	6512383	+	NA	NA	NA	NA	NA	NA	A	A	A	A	A	R	A	A	A	A	A	A	A	A	A	A	A	A	A	A	A	A	A	A	A	A	A	A	A	G	A	A	A	A	A	A	A	A	R
S8_6512397	G/A	8	6512397	+	NA	NA	NA	NA	NA	NA	G	G	G	G	G	R	G	G	G	G	A	G	G	A	G	G	G	G	G	G	G	G	G	G	G	G	G	G	G	A	G	A	G	G	G	G	G	G	R
S8_6512508	C/T	8	6512508	+	NA	NA	NA	NA	NA	NA	C	C	C	C	C	Y	C	C	C	C	C	C	C	C	C	C	C	C	C	C	C	C	C	C	C	C	C	C	C	C	C	C	C	C	C	C	C	C	C
S8_6512545	T/G	8	6512545	+	NA	NA	NA	NA	NA	NA	T	N	T	T	T	T	T	T	T	G	T	G	T	T	T	T	G	T	G	G	T	T	T	T	T	G	T	T	T	T	T	T	T	T	T	G	T	T	T
S8_6512546	C/G	8	6512546	+	NA	NA	NA	NA	NA	NA	S	C	C	C	C	C	C	C	C	C	C	C	C	C	C	C	C	C	C	C	C	C	C	C	C	C	C	C	C	C	C	C	C	C	C	C	C	C	C
S8_6512953	G/A	8	6512953	+	NA	NA	NA	NA	NA	NA	G	G	G	G	G	G	G	G	G	G	G	G	G	G	G	G	G	G	G	G	G	G	G	G	G	G	G	G	G	G	G	G	G	G	G	G	G	G	G
S8_6512956	C/G	8	6512956	+	NA	NA	NA	NA	NA	NA	C	C	G	C	C	C	C	C	G	C	C	C	C	C	C	C	C	C	C	C	C	C	C	C	C	C	C	C	C	G	C	C	C	C	C	C	C	C	C
S8_6513015	G/C	8	6513015	+	NA	NA	NA	NA	NA	NA	G	G	G	G	G	C	G	G	G	G	G	G	G	G	G	G	G	G	G	G	G	G	G	G	G	G	G	G	G	G	G	G	G	G	G	G	G	G	C
S8_6513063	G/A	8	6513063	+	NA	NA	NA	NA	NA	NA	G	G	G	G	G	G	G	G	G	G	G	G	G	G	G	G	G	G	G	G	G	G	G	G	G	G	G	G	G	G	G	G	G	G	G	G	G	G	G
S8_6513075	A/C	8	6513075	+	NA	NA	NA	NA	NA	NA	C	A	A	A	A	A	A	A	A	A	A	A	A	A	A	A	A	A	A	A	A	A	A	A	A	A	A	A	A	A	A	A	A	A	A	A	A	A	A
S8_6513120	G/C	8	6513120	+	NA	NA	NA	NA	NA	NA	G	G	G	C	S	G	G	G	G	G	N	G	C	C	G	G	G	C	G	G	C	G	G	G	C	G	C	C	G	G	G	C	G	C	C	G	G	G	G
S8_6513126	A/T	8	6513126	+	NA	NA	NA	NA	NA	NA	A	A	A	T	W	A	A	A	A	A	N	A	T	T	A	A	A	T	A	A	T	A	A	A	T	A	T	T	A	A	A	T	A	T	T	A	A	A	A
S8_6583135	C/T	8	6583135	+	NA	NA	NA	NA	NA	NA	C	C	C	C	C	C	C	C	C	C	C	C	C	C	C	C	C	C	C	C	C	C	C	C	C	C	C	C	C	C	C	C	C	C	C	C	C	C	C
S8_6583384	C/T	8	6583384	+	NA	NA	NA	NA	NA	NA	C	C	C	T	T	C	C	Y	C	Y	C	C	C	C	C	C	C	T	C	C	C	C	C	C	T	T	T	T	C	C	C	C	C	T	T	T	C	C	C
S8_6585136	A/G	8	6585136	+	NA	NA	NA	NA	NA	NA	A	A	A	A	A	A	A	A	A	A	A	G	A	A	A	A	A	A	A	A	A	A	G	A	A	A	A	A	A	A	A	A	A	A	A	A	A	A	A
S8_6585205	G/A	8	6585205	+	NA	NA	NA	NA	NA	NA	G	N	G	G	G	G	G	N	N	G	G	G	G	G	A	A	A	G	G	A	G	A	G	N	G	G	G	G	A	G	A	G	A	G	G	G	A	A	A
S8_6585337	C/T	8	6585337	+	NA	NA	NA	NA	NA	NA	C	T	N	C	C	T	C	T	C	C	C	C	C	T	T	T	T	C	Y	T	T	T	C	N	C	C	C	C	T	T	T	C	T	C	C	C	N	T	T
S8_6585374	C/T	8	6585374	+	NA	NA	NA	NA	NA	NA	C	T	N	C	C	T	C	T	C	C	C	C	C	T	T	T	T	C	Y	T	T	T	C	N	C	C	C	C	T	T	T	C	T	C	C	C	N	T	T
S8_6587132	T/C	8	6587132	+	NA	NA	NA	NA	NA	NA	T	T	T	T	T	T	T	T	T	T	T	T	T	T	T	T	T	T	T	T	T	T	T	T	T	T	T	T	T	T	T	T	T	T	T	T	T	T	T
S8_6587183	G/T	8	6587183	+	NA	NA	NA	NA	NA	NA	G	G	G	G	G	G	G	G	G	G	G	G	G	G	G	G	G	G	G	G	G	G	G	G	G	G	G	G	G	G	G	G	G	G	G	G	G	G	G
S8_6587197	A/G	8	6587197	+	NA	NA	NA	NA	NA	NA	A	A	A	A	A	A	A	A	A	A	A	A	A	A	A	A	A	A	A	A	A	A	A	A	A	A	A	A	A	A	A	A	A	A	A	A	A	A	A
S8_6587261	T/A	8	6587261	+	NA	NA	NA	NA	NA	NA	T	T	T	T	T	T	T	T	T	T	T	T	T	T	T	T	T	T	T	T	T	T	T	T	T	T	T	T	T	T	T	T	T	T	T	T	T	T	T
S8_6587325	C/A	8	6587325	+	NA	NA	NA	NA	NA	NA	C	C	C	M	A	C	M	M	C	A	A	A	A	C	C	C	C	M	C	C	A	C	A	C	A	A	A	A	C	C	C	A	C	M	A	A	C	C	C
S8_6587410	C/G	8	6587410	+	NA	NA	NA	NA	NA	NA	C	C	C	C	C	C	C	C	C	C	C	C	C	C	C	C	C	C	C	C	C	C	C	C	C	C	C	C	C	G	C	C	C	C	C	C	C	C	C
S8_6587493	T/A	8	6587493	+	NA	NA	NA	NA	NA	NA	A	A	T	T	T	A	W	T	A	T	T	T	T	T	A	A	A	T	A	A	T	A	T	N	T	T	T	T	A	T	A	T	A	T	T	T	A	A	A
S8_6587537	G/A	8	6587537	+	NA	NA	NA	NA	NA	NA	G	G	G	G	G	G	G	G	G	G	G	G	G	G	G	G	G	G	G	G	G	G	G	G	G	G	G	G	G	G	G	G	G	G	G	G	G	G	G
S8_6587583	C/T	8	6587583	+	NA	NA	NA	NA	NA	NA	C	C	C	C	C	C	C	C	C	C	C	C	C	C	C	C	C	C	C	C	C	C	C	C	Y	C	C	C	C	C	C	C	C	C	C	C	C	C	C
S8_6587584	C/T	8	6587584	+	NA	NA	NA	NA	NA	NA	C	C	C	C	C	C	C	C	C	C	C	C	C	C	C	C	C	C	C	C	C	C	C	C	C	C	C	C	C	C	C	C	C	C	C	C	C	C	C
S8_6587610	C/T	8	6587610	+	NA	NA	NA	NA	NA	NA	C	C	T	C	C	C	C	C	C	C	C	C	C	C	C	C	C	C	C	C	C	C	C	C	C	C	C	C	C	C	C	C	C	C	C	C	C	C	C
S8_6587795	T/A	8	6587795	+	NA	NA	NA	NA	NA	NA	T	T	T	T	T	T	T	T	T	T	T	T	T	T	T	T	T	T	T	T	T	T	T	T	T	T	T	T	T	T	T	T	T	T	T	T	T	T	T
S8_6587810	G/A	8	6587810	+	NA	NA	NA	NA	NA	NA	G	G	G	A	A	G	G	R	G	R	G	G	G	G	G	G	G	A	G	G	G	G	G	G	A	A	G	A	G	G	G	G	G	A	A	A	G	G	G
S8_6587822	A/T	8	6587822	+	NA	NA	NA	NA	NA	NA	A	A	A	T	T	A	A	W	A	W	A	A	A	A	A	A	A	T	A	A	A	A	A	A	T	T	A	T	A	A	A	A	A	T	T	T	A	A	A
S8_6588373	C/T	8	6588373	+	NA	NA	NA	NA	NA	NA	C	C	C	C	C	C	C	C	C	C	C	C	C	C	C	C	C	C	C	C	C	C	C	C	C	C	C	C	C	C	C	C	C	C	T	C	C	C	C
S8_6588379	T/C	8	6588379	+	NA	NA	NA	NA	NA	NA	T	T	T	T	T	T	T	T	T	T	T	T	T	T	T	T	T	T	T	T	T	T	T	T	T	T	T	T	T	T	T	T	T	T	T	T	T	T	T
S8_6591267	G/A	8	6591267	+	NA	NA	NA	NA	NA	NA	G	G	G	G	G	G	G	G	G	G	G	G	G	G	G	G	G	G	G	G	G	G	G	G	G	G	G	G	G	G	G	G	G	G	G	G	N	G	G
S8_6592148	C/T	8	6592148	+	NA	NA	NA	NA	NA	NA	C	C	C	C	C	C	C	C	C	C	C	C	C	C	C	C	C	C	C	C	C	C	C	C	C	C	C	C	C	C	C	C	C	C	C	C	C	C	C
S8_6592164	G/C	8	6592164	+	NA	NA	NA	NA	NA	NA	G	C	N	G	G	G	S	C	C	G	G	G	G	G	C	C	C	G	C	C	N	C	G	C	G	G	G	G	C	G	C	G	C	S	C	G	C	C	G
S8_6592181	G/C	8	6592181	+	NA	NA	NA	NA	NA	NA	G	G	G	G	G	G	S	G	G	C	C	G	G	G	G	G	G	G	G	G	G	G	G	G	G	C	G	G	G	G	G	C	G	G	G	G	G	G	G
S8_6592182	C/G	8	6592182	+	NA	NA	NA	NA	NA	NA	C	G	N	C	C	C	S	G	G	C	C	C	C	C	G	G	G	C	G	G	N	G	C	G	C	C	C	C	G	C	G	C	G	S	G	C	G	G	C
S8_6592186	C/T	8	6592186	+	NA	NA	NA	NA	NA	NA	C	C	C	C	C	C	Y	C	C	Y	T	C	C	C	C	C	C	C	C	C	C	C	C	C	C	T	C	C	C	C	C	T	C	C	C	C	C	C	C
S8_6592204	C/T	8	6592204	+	NA	NA	NA	NA	NA	NA	C	C	C	C	C	C	C	C	C	C	C	C	C	C	C	C	C	C	C	C	C	C	C	C	C	C	C	C	C	C	C	C	C	T	C	N	C	C	C
S8_6592208	C/A	8	6592208	+	NA	NA	NA	NA	NA	NA	C	C	C	C	C	C	C	C	C	C	C	C	C	C	C	C	C	C	C	C	C	C	C	C	C	C	C	C	C	C	C	C	C	C	C	C	C	C	C
S8_6592255	C/T	8	6592255	+	NA	NA	NA	NA	NA	NA	C	C	C	C	C	C	C	C	C	C	C	C	C	C	C	C	C	C	C	C	C	C	C	C	C	C	C	C	C	C	C	C	C	C	C	C	C	C	C
S8_6592265	A/C	8	6592265	+	NA	NA	NA	NA	NA	NA	A	A	A	A	A	A	A	M	A	C	C	A	A	A	A	A	A	A	A	A	C	A	A	A	C	C	A	C	A	A	A	N	A	C	C	C	A	A	A
S8_6592295	C/T	8	6592295	+	NA	NA	NA	NA	NA	NA	C	C	C	C	C	C	C	C	C	C	C	C	C	C	C	C	C	C	C	C	C	C	C	C	C	C	C	C	C	C	C	C	C	C	C	C	C	C	C
S8_6592400	C/T	8	6592400	+	NA	NA	NA	NA	NA	NA	C	C	N	C	C	C	C	C	C	Y	T	C	C	C	C	C	C	C	C	C	C	C	C	C	C	Y	C	C	C	C	C	T	C	C	C	C	C	C	C
S8_6592409	C/A	8	6592409	+	NA	NA	NA	NA	NA	NA	C	C	C	C	C	C	C	C	C	C	C	C	C	C	C	C	C	C	C	C	C	C	C	C	C	C	C	C	C	C	C	C	C	C	C	C	C	C	C
S8_6592436	G/C	8	6592436	+	NA	NA	NA	NA	NA	NA	G	G	N	G	G	G	G	G	G	S	C	G	G	G	G	G	G	G	G	G	G	G	G	G	G	S	G	G	G	G	G	C	G	G	G	G	G	G	G
S8_6593430	G/T	8	6593430	+	NA	NA	NA	NA	NA	NA	G	T	G	G	G	G	G	G	G	G	G	G	G	G	G	G	T	G	G	K	G	G	G	G	G	G	G	G	G	G	G	G	G	G	G	G	G	G	G
S8_6593448	T/C	8	6593448	+	NA	NA	NA	NA	NA	NA	T	T	T	T	T	T	T	T	T	T	T	T	T	T	T	T	T	T	T	T	T	T	T	T	T	T	T	T	T	T	T	T	T	T	T	T	T	T	T
S8_6593462	G/A	8	6593462	+	NA	NA	NA	NA	NA	NA	G	G	G	G	G	G	G	R	G	G	G	G	G	G	G	G	G	G	G	G	G	G	G	G	G	G	G	G	G	G	G	G	G	N	G	G	N	G	G
S8_6641373	G/T	8	6641373	+	NA	NA	NA	NA	NA	NA	K	G	G	G	G	G	G	G	G	G	G	G	G	G	G	G	G	G	G	G	G	G	G	G	G	G	G	G	G	G	G	G	G	G	G	G	G	G	G
S8_6641391	A/T	8	6641391	+	NA	NA	NA	NA	NA	NA	A	A	A	A	A	A	A	A	A	A	A	A	A	A	A	A	A	A	A	A	A	A	A	A	A	A	A	A	A	A	A	A	A	A	A	A	A	A	A
S8_6660889	T/C	8	6660889	+	NA	NA	NA	NA	NA	NA	T	T	N	T	T	T	T	C	T	T	T	T	T	T	T	T	T	T	T	T	T	T	T	T	C	T	T	C	T	T	T	T	T	C	C	C	T	T	T
S8_6664562	T/A	8	6664562	+	NA	NA	NA	NA	NA	NA	T	T	T	T	T	A	T	T	T	T	T	N	T	T	T	T	T	T	T	T	T	T	T	T	T	T	T	T	T	T	T	T	T	T	T	T	T	T	A
S8_6664576	C/T	8	6664576	+	NA	NA	NA	NA	NA	NA	C	C	C	C	C	T	C	C	C	C	C	N	C	C	C	C	C	C	C	C	C	C	C	C	C	C	C	C	C	C	C	C	C	C	C	C	C	C	T
S8_6664628	C/T	8	6664628	+	NA	NA	NA	NA	NA	NA	C	C	C	C	C	C	C	N	C	C	C	C	T	C	C	C	C	C	N	C	N	C	C	C	C	C	C	C	C	C	C	C	C	C	T	C	C	C	Y
S8_6664629	T/C	8	6664629	+	NA	NA	NA	NA	NA	NA	T	T	T	T	T	T	T	N	T	T	T	T	C	T	T	T	T	T	N	T	N	T	T	T	T	T	T	T	T	T	T	T	T	T	C	T	T	T	Y
S8_6664637	G/C	8	6664637	+	NA	NA	NA	NA	NA	NA	G	G	G	G	G	G	G	N	G	G	G	G	G	G	G	G	G	G	N	G	G	G	G	G	G	G	G	G	G	G	G	G	G	G	G	G	G	G	S
S8_6700350	G/A	8	6700350	+	NA	NA	NA	NA	NA	NA	G	G	G	N	G	G	G	G	G	G	G	G	A	G	G	G	G	A	G	G	G	G	G	G	G	G	G	G	G	G	G	G	G	G	G	G	G	G	G
S8_6701572	A/G	8	6701572	+	NA	NA	NA	NA	NA	NA	A	A	A	G	A	A	G	G	G	A	G	A	A	R	G	G	A	A	G	A	A	G	A	A	A	A	G	A	G	A	G	A	G	A	A	A	G	G	A
S8_6701770	C/T	8	6701770	+	NA	NA	NA	NA	NA	NA	C	C	C	C	C	C	C	C	C	Y	T	C	C	C	C	C	C	C	C	C	C	C	C	C	C	Y	C	C	C	C	C	T	C	C	C	C	C	C	C
S8_6701784	A/G	8	6701784	+	NA	NA	NA	NA	NA	NA	A	A	A	A	A	A	A	A	A	A	A	A	A	A	A	A	A	A	A	A	A	A	A	A	A	A	A	A	A	A	A	A	A	A	A	A	A	A	A
S8_6701786	C/T	8	6701786	+	NA	NA	NA	NA	NA	NA	C	C	C	C	C	C	C	C	C	C	C	C	C	C	C	C	C	C	C	C	C	C	C	C	C	C	C	C	C	C	C	C	C	C	C	C	C	C	C
S8_6774348	G/A	8	6774348	+	NA	NA	NA	NA	NA	NA	G	G	G	G	G	G	G	G	G	G	G	G	G	G	G	G	G	G	G	G	G	G	G	G	G	G	G	G	G	G	G	G	G	G	G	G	G	G	G
S8_6804636	G/A	8	6804636	+	NA	NA	NA	NA	NA	NA	G	A	A	A	G	G	G	G	G	G	G	G	G	G	G	G	A	A	G	A	G	G	A	A	G	G	R	G	G	A	G	G	G	A	A	G	G	G	G
[truncated: 35,698 more rows]
[truncated: 243 more columns]
