# Supplementary material for: The Pattern and Distribution of Deleterious Mutations in Maize
Source: G3 (Bethesda). 2013 Nov 26;4(1):163–71. doi: 10.1534/g3.113.008870 (PMC3887532; doi:10.1534/g3.113.008870)
Supplement: Supporting Information [file supp_g3.113.008870_FileS3.zip › Zea20120110_282_imp/282_20120110_scv10mF8maf002_mgs_E1pLD5kpUn_imp95_1024_chr7.hmp.txt]

rs#	alleles	chrom	pos	strand	assembly#	center	protLSID	assayLSID	panelLSID	QCcode	33-16	38-11	4226	4722	A188	A214N	A239	A272	A441-5	A554	A556	A6	A619	A632	A634	A635	A641	A654	A659	A661	A679	A680	A682	Ab28A	B10	B103	B104	B105	B109	B115	B14A	B164	B2-good	B37	B46	B52	B57	B64	B68
S7_1083	C/T	7	1083	+	NA	NA	NA	NA	NA	NA	C	C	C	C	C	N	C	C	N	C	C	C	C	C	C	C	C	C	C	C	C	C	C	Y	C	C	C	C	C	C	C	C	C	C	C	N	N	C	C
S7_20285	G/T	7	20285	+	NA	NA	NA	NA	NA	NA	G	G	G	G	G	G	G	G	G	G	G	G	G	G	G	G	G	G	G	G	G	G	G	G	G	G	G	G	G	G	G	G	G	G	G	G	G	G	G
S7_32556	C/T	7	32556	+	NA	NA	NA	NA	NA	NA	C	C	C	C	C	C	C	C	N	C	C	C	C	C	C	C	C	C	C	C	C	C	T	C	Y	C	C	C	C	C	C	C	C	C	T	N	C	C	C
S7_32638	C/A	7	32638	+	NA	NA	NA	NA	NA	NA	C	C	C	A	C	C	C	C	C	C	C	C	C	C	C	C	C	C	A	C	C	C	C	C	C	C	A	C	C	C	C	C	A	C	C	C	C	C	C
S7_32675	A/T	7	32675	+	NA	NA	NA	NA	NA	NA	T	A	T	A	A	A	A	W	A	W	A	T	A	T	A	A	A	A	A	A	A	A	T	A	T	A	A	T	A	A	A	A	A	T	T	A	A	A	A
S7_32676	C/A	7	32676	+	NA	NA	NA	NA	NA	NA	A	C	A	C	C	A	C	M	C	M	C	M	C	A	C	C	C	C	C	C	C	C	A	C	A	C	C	A	C	C	C	C	C	A	A	C	C	C	C
S7_32702	T/A	7	32702	+	NA	NA	NA	NA	NA	NA	T	T	T	A	N	N	T	T	N	T	T	T	T	T	T	T	T	T	A	T	T	T	T	T	T	T	N	T	T	T	T	T	N	T	T	A	T	T	T
S7_32724	C/T	7	32724	+	NA	NA	NA	NA	NA	NA	C	C	C	C	N	N	C	C	N	C	C	C	C	C	C	C	C	C	C	C	C	C	C	C	C	C	C	C	C	C	C	C	N	C	C	C	C	C	C
S7_32741	T/C	7	32741	+	NA	NA	NA	NA	NA	NA	T	T	T	T	N	N	T	T	N	T	T	T	T	T	T	T	T	T	T	T	T	T	T	T	T	T	T	T	T	T	T	T	N	T	T	C	T	T	T
S7_32744	T/C	7	32744	+	NA	NA	NA	NA	NA	NA	T	T	T	T	N	N	T	T	N	T	T	T	T	T	T	T	T	T	T	T	T	T	T	T	T	T	T	T	T	T	T	T	N	T	T	C	T	T	T
S7_32939	C/A	7	32939	+	NA	NA	NA	NA	NA	NA	C	C	C	A	C	C	C	C	C	C	C	C	C	C	C	C	C	C	A	C	C	C	C	C	C	C	C	C	C	C	C	C	C	C	C	C	C	C	C
S7_32945	G/C	7	32945	+	NA	NA	NA	NA	NA	NA	C	S	N	G	G	C	G	G	N	C	G	G	S	C	G	C	C	C	G	G	G	G	C	G	C	C	G	C	G	C	C	G	G	C	C	G	S	C	C
S7_33055	C/G	7	33055	+	NA	NA	NA	NA	NA	NA	C	C	C	C	C	C	C	C	C	C	C	C	C	C	C	C	C	C	C	C	C	C	C	C	C	C	C	C	C	C	C	C	C	C	C	C	C	C	C
S7_33056	A/G	7	33056	+	NA	NA	NA	NA	NA	NA	A	A	A	A	A	A	A	A	A	A	A	A	A	A	A	A	A	A	A	A	A	A	A	A	A	A	A	A	A	A	A	A	A	A	A	A	A	A	A
S7_33057	G/C	7	33057	+	NA	NA	NA	NA	NA	NA	G	G	G	G	G	G	G	G	G	G	G	G	G	G	G	G	G	G	G	G	G	G	G	G	G	G	G	G	G	G	G	G	G	G	G	G	G	G	G
S7_33061	G/C	7	33061	+	NA	NA	NA	NA	NA	NA	G	G	G	G	G	G	G	G	G	G	G	G	G	G	G	G	G	G	G	G	G	G	G	G	G	G	G	G	G	G	G	G	G	G	G	G	G	G	G
S7_33062	G/A	7	33062	+	NA	NA	NA	NA	NA	NA	G	G	G	G	G	G	G	G	G	G	G	G	G	G	G	G	G	G	G	G	G	G	G	G	G	G	G	G	G	G	G	G	G	G	G	G	G	G	G
S7_33063	C/G	7	33063	+	NA	NA	NA	NA	NA	NA	C	C	C	C	C	C	C	C	C	C	C	C	C	C	C	C	C	C	C	C	C	C	C	C	C	C	C	C	C	C	C	C	C	C	C	C	C	C	C
S7_33359	C/A	7	33359	+	NA	NA	NA	NA	NA	NA	C	C	C	C	C	C	C	C	C	C	C	C	C	C	C	C	C	C	C	C	C	C	C	C	C	C	C	C	C	C	C	C	C	C	C	A	C	C	C
S7_33922	T/A	7	33922	+	NA	NA	NA	NA	NA	NA	T	T	T	N	T	N	T	T	T	T	T	T	T	T	T	T	T	T	T	T	T	T	T	T	T	T	T	T	T	T	T	T	T	T	T	A	T	T	T
S7_33925	A/T	7	33925	+	NA	NA	NA	NA	NA	NA	A	A	A	N	A	N	A	A	A	A	A	A	A	A	A	A	A	A	A	A	A	A	A	A	A	A	A	A	A	A	A	A	A	A	A	T	A	A	A
S7_35284	G/C	7	35284	+	NA	NA	NA	NA	NA	NA	C	G	N	G	G	G	G	S	G	S	G	G	G	C	G	G	G	G	G	G	G	G	G	G	G	C	G	C	G	G	G	G	G	C	G	G	G	G	G
S7_35320	C/A	7	35320	+	NA	NA	NA	NA	NA	NA	C	C	C	A	A	N	C	C	C	C	C	C	C	C	C	C	C	C	A	C	C	C	A	C	A	C	A	C	C	C	C	C	A	C	A	C	C	C	C
S7_159584	G/C	7	159584	+	NA	NA	NA	NA	NA	NA	G	G	G	N	N	N	G	G	N	G	G	G	G	G	G	G	G	G	C	G	G	G	C	G	G	G	G	G	G	G	G	G	C	G	G	N	G	G	G
S7_159607	T/C	7	159607	+	NA	NA	NA	NA	NA	NA	T	T	T	N	N	N	T	T	N	T	T	T	T	T	T	T	T	T	C	T	T	T	C	T	T	T	T	T	T	T	T	T	C	T	T	N	T	T	T
S7_178667	A/T	7	178667	+	NA	NA	NA	NA	NA	NA	A	A	A	A	N	A	A	A	A	A	A	A	A	A	A	A	A	A	A	A	A	A	A	A	A	W	A	A	A	A	A	A	A	A	A	A	A	A	A
S7_178693	C/T	7	178693	+	NA	NA	NA	NA	NA	NA	C	C	C	C	N	C	C	C	C	C	C	C	C	C	C	C	C	C	C	C	C	C	C	C	C	C	C	C	C	C	C	C	C	C	C	C	C	C	C
S7_178694	G/A	7	178694	+	NA	NA	NA	NA	NA	NA	G	G	G	G	N	G	G	G	G	G	G	G	G	G	G	G	G	G	G	G	G	G	G	G	G	R	G	G	G	G	G	G	G	G	G	G	G	G	G
S7_178709	G/A	7	178709	+	NA	NA	NA	NA	NA	NA	G	G	G	A	N	G	G	G	G	G	G	G	G	G	G	G	G	G	G	G	G	G	A	G	A	G	A	G	G	G	G	G	G	G	A	A	G	G	G
S7_178757	C/T	7	178757	+	NA	NA	NA	NA	NA	NA	C	C	C	C	N	C	C	C	C	C	C	C	C	C	C	C	C	C	C	C	C	C	C	C	C	C	C	C	C	C	C	C	C	C	C	C	C	C	C
S7_178768	C/T	7	178768	+	NA	NA	NA	NA	NA	NA	C	C	C	C	N	C	C	C	C	C	C	C	C	C	C	C	C	C	T	C	C	C	C	C	C	C	C	C	C	C	C	C	T	C	C	C	C	C	C
S7_178778	T/C	7	178778	+	NA	NA	NA	NA	NA	NA	T	T	T	C	N	T	T	T	T	T	T	T	T	T	T	T	T	T	C	T	T	T	C	T	C	Y	C	T	T	T	T	T	C	T	C	C	T	T	T
S7_179907	T/C	7	179907	+	NA	NA	NA	NA	NA	NA	T	T	T	T	T	N	T	T	N	T	T	T	T	T	T	T	T	T	T	T	T	T	T	T	T	T	T	T	T	T	T	T	T	T	T	T	T	T	T
S7_180000	T/A	7	180000	+	NA	NA	NA	NA	NA	NA	T	T	T	T	T	N	T	T	N	T	T	T	T	T	T	T	T	T	T	T	T	T	T	T	T	A	T	T	T	T	T	T	T	T	T	T	T	T	T
S7_189269	G/C	7	189269	+	NA	NA	NA	NA	NA	NA	G	G	G	G	G	G	G	G	G	G	G	G	G	G	G	G	G	G	G	G	G	G	G	G	G	S	G	G	G	G	G	G	G	G	G	G	G	G	G
S7_272709	C/T	7	272709	+	NA	NA	NA	NA	NA	NA	C	C	C	C	C	C	C	C	C	C	C	C	C	C	C	C	C	C	C	C	C	C	C	C	C	C	C	C	C	C	C	C	C	C	C	C	C	C	C
S7_272710	G/A	7	272710	+	NA	NA	NA	NA	NA	NA	G	G	G	G	G	G	G	G	G	G	G	G	G	G	G	G	G	G	G	G	G	G	G	G	G	R	G	G	G	G	G	G	G	G	G	G	G	G	G
S7_272729	A/G	7	272729	+	NA	NA	NA	NA	NA	NA	A	A	A	A	A	A	A	A	A	A	A	A	A	A	A	A	A	A	A	A	A	A	A	A	A	R	R	A	A	A	A	A	A	A	A	A	A	A	A
S7_272735	G/A	7	272735	+	NA	NA	NA	NA	NA	NA	G	G	G	G	G	G	G	G	G	G	G	G	G	G	G	G	G	G	G	G	G	G	G	G	G	G	G	G	G	G	G	G	G	G	G	G	G	G	G
S7_272741	G/A	7	272741	+	NA	NA	NA	NA	NA	NA	G	G	G	G	G	G	G	G	G	G	G	G	G	G	G	G	G	G	G	G	G	G	G	G	G	G	G	G	G	G	G	G	G	G	G	G	G	G	G
S7_273052	C/A	7	273052	+	NA	NA	NA	NA	NA	NA	C	C	C	C	C	C	C	C	C	C	C	C	C	C	C	C	C	C	C	C	M	C	C	C	C	C	C	C	C	C	C	C	C	C	C	C	C	C	C
S7_273085	G/A	7	273085	+	NA	NA	NA	NA	NA	NA	G	G	G	G	G	G	G	G	G	G	G	R	G	G	G	G	G	G	G	G	G	G	G	G	G	G	G	G	G	G	G	G	G	G	G	G	G	G	G
S7_273102	G/T	7	273102	+	NA	NA	NA	NA	NA	NA	G	G	G	G	G	T	G	G	G	G	G	G	G	G	G	G	G	G	G	G	G	G	G	G	G	G	G	G	G	G	G	G	G	G	G	K	G	G	G
S7_275615	A/G	7	275615	+	NA	NA	NA	NA	NA	NA	A	A	A	A	A	A	A	A	A	A	A	A	A	A	A	A	A	A	A	A	A	A	A	A	A	A	A	A	A	A	A	A	A	A	A	A	A	A	A
S7_275786	C/G	7	275786	+	NA	NA	NA	NA	NA	NA	C	C	C	C	N	N	C	C	C	C	C	C	C	C	C	C	C	C	C	C	C	C	G	C	N	C	G	C	C	C	C	C	C	C	G	N	C	C	C
S7_301523	G/A	7	301523	+	NA	NA	NA	NA	NA	NA	G	G	G	N	N	G	G	G	G	G	G	G	G	G	G	G	G	G	A	G	G	G	A	G	A	G	R	G	G	G	G	G	G	G	A	N	G	G	G
S7_301535	T/A	7	301535	+	NA	NA	NA	NA	NA	NA	T	T	T	N	N	T	T	T	T	T	T	T	T	T	T	T	T	T	T	T	T	T	T	T	T	T	T	T	T	T	T	T	N	T	T	T	T	T	T
S7_302474	C/T	7	302474	+	NA	NA	NA	NA	NA	NA	C	C	C	C	N	C	C	C	C	C	C	C	C	C	C	C	C	C	C	C	C	C	C	C	C	C	C	C	C	C	C	C	C	C	C	C	C	C	C
S7_302756	G/A	7	302756	+	NA	NA	NA	NA	NA	NA	G	G	G	G	N	G	G	G	G	G	G	G	G	G	G	G	G	G	G	G	G	G	G	G	G	G	G	G	G	G	G	G	G	G	G	G	G	G	G
S7_302760	G/T	7	302760	+	NA	NA	NA	NA	NA	NA	G	G	G	T	G	G	G	G	G	G	G	G	G	G	G	G	G	G	T	G	G	G	T	G	T	G	T	G	G	G	G	G	G	G	T	G	G	G	G
S7_303611	A/G	7	303611	+	NA	NA	NA	NA	NA	NA	A	A	A	A	A	G	A	A	A	A	A	A	A	A	A	A	A	A	A	A	A	A	A	A	A	R	A	A	A	A	A	A	A	A	A	A	A	A	A
S7_303683	A/G	7	303683	+	NA	NA	NA	NA	NA	NA	A	A	A	A	A	G	A	A	A	A	A	A	A	A	A	A	A	A	A	A	A	A	A	A	A	G	A	A	A	A	A	A	A	A	A	A	A	A	A
S7_303693	C/T	7	303693	+	NA	NA	NA	NA	NA	NA	C	C	C	C	C	T	C	C	C	C	C	C	C	C	C	C	C	C	C	C	C	C	C	C	C	T	C	C	C	C	C	C	C	C	C	C	C	C	C
S7_303737	C/T	7	303737	+	NA	NA	NA	NA	NA	NA	C	C	C	C	C	C	C	C	C	C	C	C	C	C	C	C	C	C	C	C	C	C	C	C	C	C	C	C	C	C	C	C	C	C	C	C	C	C	C
S7_303902	C/A	7	303902	+	NA	NA	NA	NA	NA	NA	C	C	C	C	C	C	C	C	C	C	C	C	C	C	C	C	C	C	C	C	C	C	C	C	C	A	C	C	C	C	C	C	C	C	C	C	C	C	C
S7_303906	T/C	7	303906	+	NA	NA	NA	NA	NA	NA	T	T	T	T	T	C	T	T	T	T	T	T	T	T	T	T	T	T	T	T	T	T	T	T	T	T	T	T	T	T	T	T	T	T	T	T	T	T	T
S7_304500	A/G	7	304500	+	NA	NA	NA	NA	NA	NA	A	A	A	A	N	G	A	A	N	A	A	A	A	A	A	A	A	A	A	A	A	A	A	A	A	A	A	A	A	A	A	A	N	A	A	G	A	A	A
S7_304598	T/A	7	304598	+	NA	NA	NA	NA	NA	NA	T	T	T	T	N	T	T	T	T	T	T	T	T	T	T	T	T	T	T	T	T	T	T	T	T	T	T	T	T	T	T	T	T	T	T	T	T	T	T
S7_305322	G/T	7	305322	+	NA	NA	NA	NA	NA	NA	G	G	N	N	N	N	G	G	N	G	G	G	G	G	G	G	G	G	G	G	G	G	T	G	T	G	G	G	G	G	G	G	G	G	T	N	N	G	G
S7_305335	C/T	7	305335	+	NA	NA	NA	NA	NA	NA	C	C	N	T	N	N	C	C	N	C	C	C	C	C	C	C	C	C	C	C	C	C	T	C	T	C	C	C	C	C	C	C	C	C	T	N	N	C	C
S7_305337	T/C	7	305337	+	NA	NA	NA	NA	NA	NA	T	T	T	T	N	N	T	T	T	T	T	T	T	T	T	T	T	T	T	T	T	T	T	T	T	T	T	T	T	T	T	T	T	T	T	T	N	T	T
S7_305848	C/T	7	305848	+	NA	NA	NA	NA	NA	NA	C	C	C	C	C	C	C	C	C	C	C	C	C	C	C	C	C	C	C	C	C	C	C	C	C	C	C	C	C	C	C	C	C	C	C	C	C	C	C
S7_305852	C/G	7	305852	+	NA	NA	NA	NA	NA	NA	C	C	C	N	C	N	C	C	C	C	C	C	C	C	C	C	C	C	N	C	C	C	C	C	C	C	C	C	C	C	C	C	C	C	C	N	C	C	C
S7_306512	G/A	7	306512	+	NA	NA	NA	NA	NA	NA	G	G	G	A	N	N	G	G	N	G	G	G	G	G	G	G	G	G	A	G	G	G	A	G	A	A	G	G	G	G	G	G	A	G	A	A	G	G	G
S7_306554	C/T	7	306554	+	NA	NA	NA	NA	NA	NA	C	C	C	C	N	N	C	C	C	C	C	C	C	C	C	C	C	C	C	C	C	C	C	C	C	C	C	C	C	C	C	C	C	C	C	C	C	C	C
S7_306735	G/A	7	306735	+	NA	NA	NA	NA	NA	NA	G	G	G	G	N	G	G	G	N	G	G	G	G	G	G	G	G	G	G	G	G	G	G	G	G	G	G	G	G	G	G	G	N	G	G	G	G	G	G
S7_306912	T/C	7	306912	+	NA	NA	NA	NA	NA	NA	N	N	T	T	N	T	T	N	N	T	N	N	N	N	N	T	T	T	T	T	T	T	Y	N	T	T	T	N	T	T	T	T	T	T	T	T	N	T	T
S7_307032	A/G	7	307032	+	NA	NA	NA	NA	NA	NA	A	A	A	N	A	A	A	A	N	A	A	A	A	A	A	A	A	A	G	A	A	A	A	A	A	A	A	A	A	A	A	A	G	A	A	A	A	A	A
S7_307075	C/T	7	307075	+	NA	NA	NA	NA	NA	NA	C	C	C	N	C	N	C	C	N	C	C	C	C	C	C	C	C	C	T	C	C	C	C	C	C	T	C	C	C	C	C	C	T	C	C	C	C	C	C
S7_307149	C/T	7	307149	+	NA	NA	NA	NA	NA	NA	C	C	C	C	C	N	C	C	C	C	C	C	C	C	C	C	C	C	T	C	C	C	C	C	C	C	C	C	C	C	C	C	N	C	C	C	C	C	C
S7_307254	G/T	7	307254	+	NA	NA	NA	NA	NA	NA	G	G	G	G	G	G	G	G	N	G	G	G	G	G	G	G	G	G	T	G	G	G	G	G	G	G	G	G	G	G	G	G	T	G	G	G	G	G	G
S7_307263	G/A	7	307263	+	NA	NA	NA	NA	NA	NA	G	G	G	A	G	G	G	G	N	G	G	G	G	G	G	G	G	G	G	G	G	G	A	G	A	G	A	G	G	G	G	G	G	G	A	A	G	G	G
S7_307274	C/G	7	307274	+	NA	NA	NA	NA	NA	NA	C	C	C	C	C	C	C	C	N	C	C	C	C	C	C	C	C	C	C	C	S	C	C	C	C	C	C	C	C	C	C	C	C	C	C	C	C	C	C
S7_307299	G/A	7	307299	+	NA	NA	NA	NA	NA	NA	G	G	G	G	G	N	G	G	G	G	G	G	G	G	G	G	G	G	G	G	G	G	G	G	G	G	G	G	G	G	G	G	G	G	G	G	G	G	G
S7_307419	C/T	7	307419	+	NA	NA	NA	NA	NA	NA	C	C	C	T	C	C	C	C	C	C	C	C	C	C	C	C	C	C	C	C	C	C	T	C	T	C	Y	C	C	C	C	C	C	C	T	Y	C	C	C
S7_307845	C/T	7	307845	+	NA	NA	NA	NA	NA	NA	C	C	C	T	C	N	C	C	C	C	C	C	C	C	C	C	C	C	T	C	C	C	T	C	T	T	T	C	C	C	C	C	T	Y	T	Y	Y	C	C
S7_308210	T/A	7	308210	+	NA	NA	NA	NA	NA	NA	T	T	T	N	T	T	T	T	T	T	T	T	T	T	T	T	T	T	T	T	T	T	T	T	T	T	T	T	T	T	T	T	T	T	T	T	T	T	T
S7_308213	T/A	7	308213	+	NA	NA	NA	NA	NA	NA	T	T	T	N	T	T	T	T	T	T	T	T	T	T	T	T	T	T	T	T	T	T	T	T	T	T	T	T	T	T	T	T	T	T	T	T	T	T	T
S7_308782	G/C	7	308782	+	NA	NA	NA	NA	NA	NA	G	G	G	G	G	G	G	G	G	G	G	G	G	G	G	G	G	G	G	G	G	G	G	G	G	C	G	G	G	G	G	G	G	G	G	G	G	G	G
S7_308849	T/C	7	308849	+	NA	NA	NA	NA	NA	NA	T	T	T	T	T	T	T	T	T	T	T	T	T	T	T	T	T	Y	T	T	T	T	T	T	T	T	T	T	T	T	T	T	T	T	T	T	T	T	T
S7_308866	A/G	7	308866	+	NA	NA	NA	NA	NA	NA	A	A	A	G	A	G	A	A	A	A	A	A	A	A	A	A	A	A	G	A	A	A	G	A	G	G	R	A	A	A	A	A	G	A	G	G	A	A	A
S7_309000	G/C	7	309000	+	NA	NA	NA	NA	NA	NA	G	G	G	G	G	G	G	G	G	G	G	G	G	G	G	G	G	G	G	G	G	G	G	G	G	C	G	G	G	G	G	G	G	G	G	G	G	G	G
S7_412072	C/T	7	412072	+	NA	NA	NA	NA	NA	NA	C	C	C	N	C	C	C	C	C	C	C	C	C	C	C	C	C	C	C	C	C	C	C	C	C	C	C	C	C	C	C	C	C	C	C	C	C	C	C
S7_412099	C/T	7	412099	+	NA	NA	NA	NA	NA	NA	C	C	C	C	T	C	C	C	C	C	C	C	C	C	C	C	C	C	C	C	C	C	C	C	C	C	C	C	C	C	C	C	C	C	C	C	C	C	C
S7_412105	G/A	7	412105	+	NA	NA	NA	NA	NA	NA	G	G	G	G	G	G	G	G	G	G	G	G	G	G	G	G	G	G	G	G	G	G	G	G	G	G	G	G	G	G	G	G	G	G	G	G	G	G	G
S7_412123	C/T	7	412123	+	NA	NA	NA	NA	NA	NA	C	C	C	C	C	C	C	C	C	C	C	C	C	C	C	C	C	C	C	C	C	C	C	C	C	C	C	C	C	C	C	C	C	C	C	C	C	C	C
S7_412132	G/A	7	412132	+	NA	NA	NA	NA	NA	NA	G	G	G	G	G	G	G	G	G	G	G	G	G	G	G	G	G	G	G	G	G	G	G	G	G	G	G	G	G	G	G	G	G	G	G	G	G	G	G
S7_428147	C/G	7	428147	+	NA	NA	NA	NA	NA	NA	C	C	C	C	C	C	C	C	C	C	C	C	C	C	C	C	C	C	C	C	C	C	C	C	C	G	C	C	C	C	C	C	C	C	C	C	C	C	C
S7_428153	C/T	7	428153	+	NA	NA	NA	NA	NA	NA	C	C	C	C	C	C	C	C	C	C	C	C	C	C	C	C	C	C	C	C	C	C	C	C	C	C	C	C	C	C	C	C	C	C	C	C	C	C	C
S7_428513	C/A	7	428513	+	NA	NA	NA	NA	NA	NA	C	C	C	C	C	C	C	C	C	C	C	C	C	C	C	C	C	C	C	C	C	C	C	C	C	C	C	C	C	C	C	C	C	C	C	C	C	C	C
S7_430389	T/A	7	430389	+	NA	NA	NA	NA	NA	NA	T	T	T	T	T	T	T	T	T	T	T	T	T	T	T	T	T	T	T	T	T	T	T	T	T	T	T	T	T	T	T	T	T	T	T	T	T	T	T
S7_445891	C/A	7	445891	+	NA	NA	NA	NA	NA	NA	C	C	C	N	C	N	C	C	N	C	C	C	C	C	C	C	C	C	N	C	C	C	C	C	C	C	C	C	C	C	C	C	C	C	C	C	C	C	C
S7_460132	A/G	7	460132	+	NA	NA	NA	NA	NA	NA	A	A	A	A	N	A	A	A	N	A	A	A	A	A	A	A	A	A	A	A	A	A	A	A	A	A	A	A	A	A	A	A	A	A	A	A	A	A	A
S7_572241	T/C	7	572241	+	NA	NA	NA	NA	NA	NA	T	T	T	T	T	T	T	T	T	T	T	T	T	T	T	T	T	C	T	T	T	T	T	T	T	T	T	T	T	C	T	T	T	T	T	T	T	T	T
S7_572703	G/A	7	572703	+	NA	NA	NA	NA	NA	NA	G	G	G	A	G	A	G	G	G	G	G	G	R	G	G	G	G	G	A	G	N	G	A	G	A	A	A	G	G	G	G	G	A	G	A	A	G	G	G
S7_572747	A/G	7	572747	+	NA	NA	NA	NA	NA	NA	A	A	A	A	A	A	A	A	A	A	A	A	A	A	A	A	A	A	A	A	A	A	A	A	A	R	A	A	A	A	A	A	A	A	A	A	A	A	A
S7_572763	C/G	7	572763	+	NA	NA	NA	NA	NA	NA	C	C	C	C	C	C	C	C	C	C	C	C	C	C	C	C	C	C	C	C	C	C	C	C	C	C	C	C	C	C	C	C	C	C	C	C	C	C	C
S7_572774	C/T	7	572774	+	NA	NA	NA	NA	NA	NA	C	C	C	C	C	C	C	C	C	C	C	C	C	C	C	C	C	C	C	C	C	C	C	C	C	C	C	C	C	C	C	C	C	C	C	C	C	C	C
S7_572800	C/G	7	572800	+	NA	NA	NA	NA	NA	NA	C	C	C	G	C	C	C	C	C	C	C	C	C	C	C	C	C	C	G	C	C	C	G	C	G	G	G	C	C	C	C	C	G	C	G	G	C	C	C
S7_572819	A/G	7	572819	+	NA	NA	NA	NA	NA	NA	A	A	A	G	A	G	A	A	A	A	A	A	R	A	A	A	A	A	G	A	G	A	G	A	G	A	G	A	A	A	A	A	R	A	G	G	A	A	A
S7_572895	G/C	7	572895	+	NA	NA	NA	NA	NA	NA	G	G	G	G	G	G	G	G	G	G	G	G	G	G	G	G	G	G	G	G	G	G	G	G	G	G	G	G	G	G	G	G	G	G	G	G	G	G	G
S7_587696	G/T	7	587696	+	NA	NA	NA	NA	NA	NA	G	G	G	G	N	N	G	G	N	G	G	G	G	G	G	G	G	G	G	G	G	G	G	G	G	T	G	G	G	G	G	G	G	G	G	G	G	G	G
S7_680579	G/A	7	680579	+	NA	NA	NA	NA	NA	NA	G	G	G	G	G	G	G	G	G	G	G	G	G	G	G	A	A	G	G	G	G	G	G	G	G	G	G	G	G	G	A	G	N	G	G	G	A	A	N
S7_718129	C/T	7	718129	+	NA	NA	NA	NA	NA	NA	C	C	C	C	N	C	C	C	C	C	C	T	C	C	C	C	C	C	N	C	C	C	N	C	N	C	C	C	C	C	C	C	C	C	C	C	C	C	C
S7_718149	C/T	7	718149	+	NA	NA	NA	NA	NA	NA	T	C	T	C	N	T	T	Y	N	Y	Y	C	T	T	T	C	C	T	N	N	T	T	N	C	N	C	T	C	T	T	C	T	T	C	C	T	N	C	C
S7_725992	T/C	7	725992	+	NA	NA	NA	NA	NA	NA	T	T	T	T	T	T	T	T	T	T	T	T	T	T	T	T	T	T	T	T	T	T	T	T	T	T	T	T	T	T	T	T	T	T	T	T	T	T	T
S7_726003	T/C	7	726003	+	NA	NA	NA	NA	NA	NA	T	T	T	T	T	T	T	T	T	T	T	T	T	T	T	T	T	T	T	T	T	T	T	T	T	T	T	T	T	T	T	T	T	T	T	T	T	T	T
S7_726012	T/C	7	726012	+	NA	NA	NA	NA	NA	NA	T	T	T	T	T	T	T	T	T	T	T	T	T	T	T	T	T	T	T	T	T	T	T	T	T	T	T	T	T	T	T	T	T	T	T	T	T	T	T
S7_726013	A/G	7	726013	+	NA	NA	NA	NA	NA	NA	A	A	A	A	A	A	A	A	A	A	A	A	A	A	A	A	A	A	A	A	A	A	A	A	A	A	A	A	A	A	A	A	A	A	A	A	A	A	A
S7_726020	G/A	7	726020	+	NA	NA	NA	NA	NA	NA	G	G	G	G	G	G	G	G	G	G	G	G	G	G	G	G	G	G	G	G	G	G	G	G	G	G	G	G	G	G	G	G	G	G	G	G	G	G	G
S7_726112	C/T	7	726112	+	NA	NA	NA	NA	NA	NA	C	C	C	C	C	C	C	C	C	C	C	C	C	C	C	C	C	C	C	C	C	C	C	C	C	C	C	C	C	C	C	C	C	C	C	C	C	C	C
S7_726145	T/G	7	726145	+	NA	NA	NA	NA	NA	NA	T	T	T	T	T	G	T	T	T	T	T	G	T	T	T	T	T	T	G	K	T	T	G	T	G	T	T	T	T	T	T	T	T	T	G	T	T	T	T
S7_726247	G/A	7	726247	+	NA	NA	NA	NA	NA	NA	G	G	G	G	G	G	G	G	G	G	G	G	G	G	G	G	G	G	G	G	G	G	G	G	G	G	G	G	G	G	G	G	G	G	G	G	G	G	G
S7_726267	C/T	7	726267	+	NA	NA	NA	NA	NA	NA	C	C	C	C	C	T	C	Y	C	C	C	C	C	C	C	C	C	C	C	C	C	C	C	C	C	C	C	C	C	C	C	C	C	C	C	C	C	C	C
S7_729258	G/T	7	729258	+	NA	NA	NA	NA	NA	NA	G	G	G	T	G	G	G	G	G	G	G	G	T	T	T	G	G	G	G	G	G	G	G	G	G	G	G	G	G	G	G	G	G	G	G	G	G	G	G
S7_729259	C/A	7	729259	+	NA	NA	NA	NA	NA	NA	C	C	C	A	C	C	C	C	C	C	C	C	A	A	A	C	C	C	C	C	C	C	C	C	C	C	C	C	C	C	C	C	C	C	C	C	C	C	C
S7_729263	G/C	7	729263	+	NA	NA	NA	NA	NA	NA	G	G	G	C	G	G	G	G	G	G	G	G	C	C	C	G	G	G	G	G	G	G	G	G	G	G	G	G	G	G	G	G	G	G	G	G	G	G	G
S7_729265	G/A	7	729265	+	NA	NA	NA	NA	NA	NA	G	G	G	A	G	G	G	G	G	G	G	G	A	A	A	G	G	G	G	G	G	G	G	G	G	G	G	G	G	G	G	G	G	G	G	G	G	G	G
S7_729309	T/C	7	729309	+	NA	NA	NA	NA	NA	NA	T	T	T	T	T	N	T	T	T	T	T	T	T	T	T	T	T	T	T	T	T	T	T	T	T	T	T	T	T	T	T	T	T	T	T	T	T	T	T
S7_729337	G/T	7	729337	+	NA	NA	NA	NA	NA	NA	G	G	G	G	G	N	G	T	G	G	G	G	G	G	G	G	G	G	G	G	G	G	G	G	G	G	G	G	G	G	G	G	G	G	G	G	G	G	G
S7_729379	G/T	7	729379	+	NA	NA	NA	NA	NA	NA	G	G	G	G	T	T	G	G	G	G	G	G	G	G	G	G	G	G	G	G	G	G	G	G	G	T	G	T	G	G	G	G	G	T	G	G	G	G	G
S7_729380	G/T	7	729380	+	NA	NA	NA	NA	NA	NA	G	G	G	G	T	T	G	G	G	G	G	G	G	G	G	G	G	G	G	G	G	G	G	G	G	T	G	T	G	G	G	G	G	T	G	G	G	G	G
S7_729395	G/T	7	729395	+	NA	NA	NA	NA	NA	NA	G	G	G	G	N	G	G	T	G	G	G	G	G	G	G	G	G	G	G	G	G	G	G	G	G	G	G	G	G	G	G	G	G	G	G	G	G	G	G
S7_729401	A/T	7	729401	+	NA	NA	NA	NA	NA	NA	A	A	A	A	N	A	A	A	A	A	A	A	A	A	A	A	A	A	A	A	A	A	A	A	A	A	A	A	A	A	A	A	A	A	A	A	A	A	A
S7_729458	G/A	7	729458	+	NA	NA	NA	NA	NA	NA	G	A	G	G	G	N	G	G	G	G	G	A	A	G	G	G	G	G	G	G	G	G	G	A	G	G	G	G	G	G	G	G	G	G	G	G	G	G	G
S7_729482	G/A	7	729482	+	NA	NA	NA	NA	NA	NA	G	G	G	G	G	N	G	G	G	G	G	G	G	G	G	G	G	A	G	G	G	G	G	G	G	G	G	G	G	A	G	G	G	G	G	N	G	G	G
S7_772868	C/T	7	772868	+	NA	NA	NA	NA	NA	NA	C	C	C	C	C	T	C	C	C	C	C	T	C	C	C	C	C	C	C	C	C	C	C	C	C	C	C	C	C	C	C	C	C	C	C	C	C	C	C
S7_772882	A/G	7	772882	+	NA	NA	NA	NA	NA	NA	A	A	G	G	A	G	A	A	R	A	A	G	G	G	A	A	A	A	A	A	A	G	A	A	A	A	A	A	G	A	A	G	A	A	A	G	A	A	A
S7_772926	T/C	7	772926	+	NA	NA	NA	NA	NA	NA	T	T	C	C	T	C	T	T	Y	T	T	C	C	C	T	T	T	T	T	T	T	C	T	T	T	T	T	T	C	T	T	C	T	T	T	C	T	T	T
S7_772933	T/G	7	772933	+	NA	NA	NA	NA	NA	NA	T	T	G	G	T	G	T	T	K	T	T	G	G	G	T	T	T	T	T	T	T	G	T	T	T	T	T	T	G	T	T	G	T	T	T	G	T	T	T
S7_772965	C/T	7	772965	+	NA	NA	NA	NA	NA	NA	C	C	T	C	C	C	C	Y	N	C	C	C	C	C	C	C	C	C	C	C	N	T	C	C	C	C	C	C	T	C	C	N	C	C	C	C	C	C	C
S7_772966	C/T	7	772966	+	NA	NA	NA	NA	NA	NA	C	C	T	C	C	C	C	Y	N	C	C	C	C	C	C	C	C	C	C	C	N	T	C	C	C	C	C	C	T	C	C	N	C	C	C	C	C	C	C
S7_772978	G/T	7	772978	+	NA	NA	NA	NA	NA	NA	G	G	G	G	G	G	G	G	G	G	G	G	G	G	G	G	G	G	G	G	G	G	G	G	G	G	G	G	G	G	G	G	G	G	G	G	G	G	G
S7_773063	G/A	7	773063	+	NA	NA	NA	NA	NA	NA	G	G	G	G	G	G	G	G	G	G	G	G	A	G	G	G	G	G	G	G	G	G	G	G	G	G	G	G	G	G	G	G	G	G	G	G	G	G	G
S7_773148	C/T	7	773148	+	NA	NA	NA	NA	NA	NA	C	C	N	N	N	N	C	C	N	C	C	C	T	T	C	C	C	C	C	C	N	T	C	C	C	C	C	C	T	C	C	T	C	C	C	T	C	C	C
S7_773209	C/T	7	773209	+	NA	NA	NA	NA	NA	NA	C	C	C	C	C	C	C	C	C	C	C	C	T	C	C	C	C	C	C	C	C	C	C	C	C	C	C	C	C	C	C	C	C	C	C	C	C	C	C
S7_773259	A/G	7	773259	+	NA	NA	NA	NA	NA	NA	A	A	A	A	A	A	A	A	A	A	A	A	A	A	A	A	A	A	A	A	A	A	A	A	A	A	A	A	A	A	A	A	A	A	A	A	A	A	A
S7_773947	A/G	7	773947	+	NA	NA	NA	NA	NA	NA	A	A	A	A	A	A	A	A	A	A	A	A	A	A	A	A	A	A	A	A	A	A	N	A	A	N	A	A	A	N	A	A	A	A	N	A	A	A	A
S7_773950	A/G	7	773950	+	NA	NA	NA	NA	NA	NA	A	A	A	A	A	A	A	A	A	A	A	A	A	A	A	A	A	A	A	A	A	A	N	A	A	N	A	A	A	N	A	A	A	A	N	A	A	A	A
S7_804420	C/T	7	804420	+	NA	NA	NA	NA	NA	NA	C	C	C	C	C	N	C	C	C	C	C	C	C	C	C	C	C	C	C	C	C	C	C	C	C	C	C	C	C	C	C	C	C	C	C	C	C	C	C
S7_804435	G/T	7	804435	+	NA	NA	NA	NA	NA	NA	G	G	G	G	G	G	G	G	G	G	G	G	G	G	G	G	G	G	G	G	G	G	G	G	G	G	G	G	G	G	G	G	G	G	G	G	G	G	G
S7_804452	C/T	7	804452	+	NA	NA	NA	NA	NA	NA	C	C	T	C	C	C	Y	C	C	C	C	T	C	C	C	C	C	C	C	C	C	C	C	C	C	T	C	T	C	C	C	C	C	T	C	C	C	C	C
S7_804486	G/A	7	804486	+	NA	NA	NA	NA	NA	NA	G	G	G	G	N	N	G	G	G	G	G	G	G	G	G	G	G	G	G	G	G	G	G	G	G	G	G	G	G	G	G	G	G	G	G	N	G	G	G
S7_804494	C/T	7	804494	+	NA	NA	NA	NA	NA	NA	C	C	C	C	N	N	C	N	C	C	C	C	C	C	C	C	C	C	C	C	C	C	C	C	C	C	C	C	C	C	C	C	C	C	C	N	C	C	C
S7_805215	C/G	7	805215	+	NA	NA	NA	NA	NA	NA	C	C	C	C	C	C	C	C	C	C	C	C	G	C	C	C	C	C	C	C	C	C	C	C	C	C	C	C	C	C	C	C	C	C	C	C	C	C	C
S7_805233	G/C	7	805233	+	NA	NA	NA	NA	NA	NA	G	C	G	G	G	G	G	G	G	G	G	G	G	G	G	G	G	C	G	G	G	G	G	S	G	G	G	G	G	C	G	G	G	G	G	C	G	G	G
S7_805728	G/A	7	805728	+	NA	NA	NA	NA	NA	NA	G	G	G	G	G	G	G	G	G	R	G	G	G	G	G	G	G	G	G	G	G	G	G	G	G	G	G	G	G	G	G	G	G	G	G	A	G	G	G
S7_805749	A/G	7	805749	+	NA	NA	NA	NA	NA	NA	A	G	G	A	A	A	A	R	A	G	A	A	G	G	A	A	A	G	A	A	A	A	A	G	A	A	A	A	A	G	A	A	A	A	A	G	A	A	A
S7_805758	G/A	7	805758	+	NA	NA	NA	NA	NA	NA	G	G	G	G	G	G	G	G	G	G	G	G	G	G	G	G	G	G	G	G	G	G	G	G	G	G	G	G	G	G	G	G	G	G	G	G	G	G	G
S7_805798	T/A	7	805798	+	NA	NA	NA	NA	NA	NA	T	T	T	T	T	T	T	T	T	T	T	T	A	T	T	T	T	T	T	T	T	T	T	T	T	T	T	T	T	T	T	T	T	T	T	T	T	T	T
S7_805848	C/T	7	805848	+	NA	NA	NA	NA	NA	NA	C	C	C	C	N	T	T	C	C	C	Y	T	C	C	C	T	T	C	T	C	C	C	C	C	C	T	C	T	C	C	T	C	T	T	C	C	T	T	T
S7_805849	C/T	7	805849	+	NA	NA	NA	NA	NA	NA	C	C	C	T	C	C	C	C	C	C	C	C	C	C	C	C	C	C	C	C	C	C	C	C	C	C	C	C	C	C	C	C	C	C	C	C	C	C	C
S7_805851	G/T	7	805851	+	NA	NA	NA	NA	NA	NA	G	G	G	G	N	T	T	G	G	G	K	T	G	G	G	T	T	G	T	G	G	G	G	G	G	T	G	T	G	G	T	G	T	T	G	G	T	T	T
S7_805953	G/A	7	805953	+	NA	NA	NA	NA	NA	NA	G	A	G	A	N	N	G	N	G	G	G	G	G	G	G	G	G	A	G	G	G	G	G	A	G	G	G	G	G	A	G	G	G	G	G	G	G	G	G
S7_806067	A/C	7	806067	+	NA	NA	NA	NA	NA	NA	A	A	A	A	N	N	A	A	N	A	A	A	C	A	A	A	A	A	A	A	A	A	A	A	A	A	A	A	A	A	A	A	A	A	A	N	A	A	A
S7_806096	C/A	7	806096	+	NA	NA	NA	NA	NA	NA	C	A	C	C	N	N	C	C	N	M	C	C	C	C	C	C	C	A	C	C	C	C	C	A	C	C	C	C	C	A	C	C	C	C	C	N	C	C	C
S7_806138	C/T	7	806138	+	NA	NA	NA	NA	NA	NA	T	C	T	C	C	C	C	C	C	C	C	C	C	T	C	C	C	C	C	C	C	C	Y	C	C	C	C	C	C	C	C	C	C	C	C	C	C	C	C
S7_806160	G/T	7	806160	+	NA	NA	NA	NA	NA	NA	G	G	G	G	G	G	T	G	G	G	G	T	T	G	G	G	G	G	G	G	G	G	G	G	G	K	G	T	G	G	G	G	G	T	G	G	G	G	G
S7_806623	T/C	7	806623	+	NA	NA	NA	NA	NA	NA	T	T	T	T	T	T	T	T	T	T	T	T	T	T	T	T	T	T	T	T	T	T	T	T	T	T	T	T	T	T	T	T	T	T	T	C	T	T	T
S7_806646	C/A	7	806646	+	NA	NA	NA	NA	NA	NA	C	C	C	C	C	C	C	C	C	C	C	C	C	C	C	C	C	C	C	C	C	C	C	C	C	C	C	C	C	C	C	C	C	C	C	C	C	C	C
S7_806760	G/C	7	806760	+	NA	NA	NA	NA	NA	NA	G	C	G	G	S	G	G	G	G	S	S	G	G	G	G	C	C	C	C	G	G	G	G	C	G	C	G	G	G	C	C	G	C	G	G	G	C	C	C
S7_806761	A/G	7	806761	+	NA	NA	NA	NA	NA	NA	A	A	A	A	A	A	A	A	A	A	A	A	A	A	A	A	A	A	A	A	A	A	A	A	A	A	A	A	A	A	A	A	A	A	A	A	A	A	A
S7_806795	A/T	7	806795	+	NA	NA	NA	NA	NA	NA	A	A	A	A	A	A	A	A	A	A	A	A	T	A	A	A	A	A	A	A	A	A	A	A	A	A	A	A	A	A	A	A	A	A	A	A	A	A	A
S7_806867	G/T	7	806867	+	NA	NA	NA	NA	NA	NA	G	N	G	G	N	G	G	G	N	G	G	G	T	G	N	G	G	G	N	G	G	G	G	N	G	G	N	G	G	G	G	G	G	G	G	G	N	G	G
S7_807065	G/A	7	807065	+	NA	NA	NA	NA	NA	NA	G	N	G	G	G	G	G	G	N	G	G	G	G	G	G	G	G	N	G	G	G	G	G	N	G	G	G	G	G	G	G	G	N	G	G	G	N	G	G
S7_920950	T/A	7	920950	+	NA	NA	NA	NA	NA	NA	T	T	T	T	T	T	T	T	T	T	T	T	T	T	T	T	T	T	T	T	T	T	T	T	T	T	T	T	T	T	T	T	T	T	T	T	T	T	T
S7_920980	C/T	7	920980	+	NA	NA	NA	NA	NA	NA	C	C	C	C	C	C	C	C	C	C	C	C	C	C	C	C	C	C	T	C	C	C	C	C	C	C	C	C	C	C	C	C	C	C	C	C	C	C	C
S7_921018	G/A	7	921018	+	NA	NA	NA	NA	NA	NA	G	G	G	G	G	G	G	G	G	G	G	G	G	G	G	G	G	G	G	G	G	G	G	G	G	G	G	G	G	G	G	G	G	G	G	G	G	G	G
S7_921294	G/A	7	921294	+	NA	NA	NA	NA	NA	NA	G	G	G	G	G	G	G	G	G	G	G	G	G	G	G	G	G	G	A	G	G	G	G	G	G	G	G	G	G	G	G	G	G	G	G	G	G	G	G
S7_921366	T/C	7	921366	+	NA	NA	NA	NA	NA	NA	N	C	T	C	N	N	T	T	T	T	T	C	T	T	T	C	N	C	T	T	T	T	T	C	T	C	T	T	T	C	N	T	T	T	T	N	N	T	C
S7_921537	C/A	7	921537	+	NA	NA	NA	NA	NA	NA	C	C	C	C	N	C	C	N	N	C	C	C	C	C	C	C	C	C	C	C	C	C	C	C	C	C	C	C	C	C	C	C	M	C	C	C	A	C	C
S7_921591	T/C	7	921591	+	NA	NA	NA	NA	NA	NA	T	C	T	T	N	C	T	T	T	T	T	T	C	T	T	T	T	C	T	T	T	T	T	C	T	T	T	T	T	C	T	T	T	T	T	T	T	T	T
S7_921600	C/G	7	921600	+	NA	NA	NA	NA	NA	NA	C	C	C	C	N	C	C	G	C	C	C	C	C	C	C	C	C	C	S	C	C	C	C	C	C	C	C	C	C	C	C	C	C	C	C	C	C	C	C
S7_921638	A/G	7	921638	+	NA	NA	NA	NA	NA	NA	A	A	A	A	A	A	A	A	A	A	R	A	A	A	A	A	A	A	A	A	A	A	A	A	A	A	A	A	A	A	A	A	G	A	A	N	N	A	A
S7_921664	A/G	7	921664	+	NA	NA	NA	NA	NA	NA	G	A	G	A	A	N	A	N	A	A	R	N	G	R	A	A	A	G	A	A	A	A	A	G	A	G	A	G	A	G	A	A	G	G	A	N	N	A	A
S7_921898	A/C	7	921898	+	NA	NA	NA	NA	NA	NA	A	C	C	A	N	C	M	C	N	C	A	A	C	C	A	C	C	C	A	A	A	A	A	C	A	C	A	C	A	C	C	A	M	C	A	C	A	C	C
S7_922124	A/G	7	922124	+	NA	NA	NA	NA	NA	NA	A	A	A	A	A	A	A	A	A	A	A	A	A	A	A	A	A	A	A	A	A	A	A	A	A	A	A	A	A	A	A	A	A	A	A	A	A	A	A
S7_922176	G/T	7	922176	+	NA	NA	NA	NA	NA	NA	G	T	T	G	G	T	T	G	G	K	G	G	T	T	G	G	G	T	G	G	G	G	G	T	G	T	G	T	G	T	G	G	G	T	G	G	G	G	G
S7_922189	G/A	7	922189	+	NA	NA	NA	NA	NA	NA	A	G	G	G	G	G	G	G	G	G	G	G	G	G	G	G	G	G	G	G	G	G	G	G	G	G	G	G	G	G	G	G	G	G	G	G	G	G	G
S7_922201	C/T	7	922201	+	NA	NA	NA	NA	NA	NA	C	C	C	C	T	C	C	C	C	C	C	C	C	C	C	T	T	C	C	C	C	C	C	C	C	C	C	C	C	C	T	C	C	C	C	C	C	T	T
S7_922240	C/T	7	922240	+	NA	NA	NA	NA	NA	NA	C	C	C	C	C	C	Y	C	C	C	C	C	C	C	C	C	C	C	T	C	C	C	C	C	C	C	C	C	C	C	C	C	C	C	C	C	C	C	C
S7_922291	G/A	7	922291	+	NA	NA	NA	NA	NA	NA	A	G	G	G	G	G	G	G	G	G	G	G	G	G	G	G	G	G	G	G	G	G	G	G	G	G	G	G	G	G	G	G	G	G	G	G	G	G	G
S7_922292	G/A	7	922292	+	NA	NA	NA	NA	NA	NA	G	G	G	G	A	G	G	G	G	G	G	G	G	G	G	A	A	G	G	G	G	G	G	G	G	G	G	G	G	G	A	G	G	G	G	G	G	A	A
S7_922298	T/C	7	922298	+	NA	NA	NA	NA	NA	NA	C	T	T	T	T	T	T	C	T	T	C	T	T	T	T	T	T	T	C	T	T	T	T	T	T	T	T	T	T	T	T	T	C	T	T	C	C	T	T
S7_922357	G/A	7	922357	+	NA	NA	NA	NA	NA	NA	G	G	G	G	A	G	G	G	G	G	G	G	G	G	G	A	A	G	G	G	G	G	G	G	G	G	G	G	G	G	A	G	G	G	G	G	G	A	A
S7_922360	C/A	7	922360	+	NA	NA	NA	NA	NA	NA	C	A	A	C	C	A	C	C	C	M	C	C	A	A	C	C	C	A	C	C	C	C	C	A	C	A	C	A	C	A	C	C	C	A	C	C	C	C	C
S7_922434	T/C	7	922434	+	NA	NA	NA	NA	NA	NA	T	C	C	T	N	C	C	T	T	C	T	T	C	Y	T	C	C	C	T	T	T	T	T	C	T	C	T	C	T	C	C	T	T	C	T	T	T	C	C
S7_922441	C/T	7	922441	+	NA	NA	NA	NA	NA	NA	C	C	C	C	C	C	C	C	C	C	Y	C	C	C	C	C	C	C	C	C	C	C	C	C	C	C	C	C	C	C	C	C	T	C	C	T	T	C	C
S7_922447	C/T	7	922447	+	NA	NA	NA	NA	NA	NA	C	C	C	C	C	C	C	C	C	C	C	C	C	C	C	C	C	C	C	C	C	C	C	C	C	C	C	C	C	C	C	C	C	C	C	C	C	C	C
S7_922495	A/G	7	922495	+	NA	NA	NA	NA	NA	NA	A	A	A	A	G	A	A	A	A	A	A	A	A	A	A	G	G	A	A	A	A	A	A	A	A	A	A	A	A	A	G	A	A	A	A	A	A	G	G
S7_922522	A/C	7	922522	+	NA	NA	NA	NA	NA	NA	C	C	C	A	C	C	M	A	A	M	A	A	C	C	A	C	C	M	A	A	A	A	A	C	A	C	A	C	A	C	C	A	A	C	A	A	A	C	C
S7_923396	C/A	7	923396	+	NA	NA	NA	NA	NA	NA	C	C	C	C	N	C	C	C	C	C	M	C	C	C	C	C	C	C	C	C	C	C	C	C	C	C	C	C	C	C	C	C	C	C	C	A	A	C	C
S7_923457	T/C	7	923457	+	NA	NA	NA	NA	NA	NA	C	T	T	T	C	T	T	T	N	T	T	C	T	T	T	C	C	C	C	T	T	T	T	T	T	T	T	T	T	C	C	T	C	T	T	T	N	C	C
S7_923509	G/A	7	923509	+	NA	NA	NA	NA	NA	NA	A	G	G	G	G	G	G	G	N	G	G	G	G	G	G	G	G	G	G	G	G	G	G	G	G	G	G	G	G	G	G	G	G	G	G	G	G	G	G
S7_923623	G/A	7	923623	+	NA	NA	NA	NA	NA	NA	G	G	G	G	G	G	G	G	G	G	R	G	G	G	G	G	G	G	G	G	G	G	G	G	G	G	G	G	G	G	G	G	G	G	G	G	G	G	G
S7_923660	C/A	7	923660	+	NA	NA	NA	NA	NA	NA	C	C	C	C	C	C	C	M	C	C	M	C	C	C	C	C	C	C	C	C	C	C	C	C	C	C	C	C	C	C	C	C	C	C	C	M	C	C	C
S7_923678	G/T	7	923678	+	NA	NA	NA	NA	NA	NA	G	G	G	G	K	G	G	G	G	G	G	T	G	G	G	N	T	G	G	G	G	G	G	G	G	G	G	G	G	T	T	G	G	G	G	G	N	T	T
S7_923679	A/C	7	923679	+	NA	NA	NA	NA	NA	NA	A	A	A	A	M	A	A	A	A	A	A	C	A	A	A	N	C	A	A	A	A	A	A	A	A	A	A	A	A	C	C	A	A	A	A	A	N	C	C
S7_924065	G/A	7	924065	+	NA	NA	NA	NA	NA	NA	G	G	G	G	G	G	G	G	G	G	G	G	G	G	G	G	G	G	A	G	G	G	G	G	G	G	G	G	G	G	G	G	G	G	G	G	G	G	G
S7_924066	T/C	7	924066	+	NA	NA	NA	NA	NA	NA	T	T	T	T	T	T	T	T	T	T	Y	T	T	T	T	T	T	T	T	T	T	T	T	T	T	T	T	T	T	T	T	T	T	T	T	C	C	T	T
S7_924067	A/G	7	924067	+	NA	NA	NA	NA	NA	NA	A	A	A	A	A	A	A	A	A	A	A	A	A	A	A	A	A	A	A	A	A	A	A	A	A	A	A	A	A	A	A	A	A	A	A	A	A	A	A
S7_924074	A/T	7	924074	+	NA	NA	NA	NA	NA	NA	A	A	A	A	A	A	A	A	A	A	A	A	A	A	A	A	A	A	A	A	A	A	A	A	A	A	A	A	A	A	A	A	A	A	A	A	A	A	A
S7_924075	G/T	7	924075	+	NA	NA	NA	NA	NA	NA	G	G	G	G	G	G	G	G	G	G	G	G	G	G	G	G	G	G	G	G	G	G	G	G	G	G	G	G	G	G	G	G	G	G	G	G	G	G	G
S7_953217	G/C	7	953217	+	NA	NA	NA	NA	NA	NA	G	G	G	G	G	N	G	G	G	G	G	G	G	G	G	G	G	G	G	G	G	G	G	G	G	G	G	G	G	G	G	G	G	G	G	G	G	G	G
S7_953232	G/A	7	953232	+	NA	NA	NA	NA	NA	NA	G	G	G	G	G	G	G	G	N	G	G	G	G	G	G	G	G	G	G	G	G	G	G	G	G	G	G	G	G	G	G	G	G	G	G	G	G	G	G
S7_953239	C/T	7	953239	+	NA	NA	NA	NA	NA	NA	C	C	C	C	C	C	C	C	N	C	C	C	C	C	C	C	C	C	C	C	C	C	C	C	C	C	C	C	C	C	C	C	C	C	C	C	C	C	C
S7_953240	A/T	7	953240	+	NA	NA	NA	NA	NA	NA	A	A	A	A	A	A	A	A	N	A	A	A	A	A	A	A	A	A	A	A	A	A	A	A	A	A	A	A	A	A	A	A	A	A	A	A	A	A	A
S7_953241	C/G	7	953241	+	NA	NA	NA	NA	NA	NA	C	C	C	C	C	C	C	C	N	C	C	C	C	C	C	C	C	C	C	C	C	C	C	C	C	C	C	C	C	C	C	C	C	C	C	C	C	C	C
S7_953242	A/C	7	953242	+	NA	NA	NA	NA	NA	NA	A	A	A	A	A	A	A	A	N	A	A	A	A	A	A	A	A	A	A	A	A	A	A	A	A	A	A	A	A	A	A	A	A	A	A	A	A	A	A
S7_953243	G/A	7	953243	+	NA	NA	NA	NA	NA	NA	G	G	G	G	G	G	G	G	N	G	G	G	G	G	G	G	G	G	G	G	G	G	G	G	G	G	G	G	G	G	G	G	G	G	G	G	G	G	G
S7_953248	T/A	7	953248	+	NA	NA	NA	NA	NA	NA	T	T	T	T	T	T	T	T	N	T	T	T	T	T	T	T	T	T	T	T	T	T	T	T	T	T	T	T	T	T	T	T	T	T	T	T	T	T	T
S7_953269	T/A	7	953269	+	NA	NA	NA	NA	NA	NA	T	T	T	T	T	N	T	T	T	T	T	T	T	T	T	T	T	T	T	T	T	T	T	T	T	T	T	T	T	T	T	T	T	T	T	T	T	T	T
S7_954638	T/C	7	954638	+	NA	NA	NA	NA	NA	NA	T	T	T	T	T	T	T	T	T	T	T	T	T	T	T	T	T	T	T	T	T	T	T	T	T	T	T	T	T	T	T	T	T	T	T	T	T	T	T
S7_954691	C/A	7	954691	+	NA	NA	NA	NA	NA	NA	C	C	C	C	C	N	C	C	C	C	C	C	C	C	C	C	C	C	C	C	C	C	C	C	C	C	C	C	C	C	C	C	C	C	C	C	C	C	C
S7_954830	G/A	7	954830	+	NA	NA	NA	NA	NA	NA	A	G	G	G	A	G	G	G	G	G	G	A	A	N	G	A	R	A	G	G	G	G	G	R	G	A	G	N	G	A	A	G	G	G	G	G	G	A	A
S7_954979	T/C	7	954979	+	NA	NA	NA	NA	NA	NA	T	T	C	C	N	N	T	T	N	Y	T	T	T	C	T	T	T	T	T	T	T	T	C	T	N	T	T	C	T	T	T	T	T	C	T	T	C	T	T
S7_955146	C/T	7	955146	+	NA	NA	NA	NA	NA	NA	C	C	C	C	C	C	C	C	C	C	C	C	C	C	C	C	C	C	N	C	C	C	C	C	C	C	C	C	C	C	C	C	C	C	C	C	C	C	C
S7_955179	C/A	7	955179	+	NA	NA	NA	NA	NA	NA	C	C	C	C	C	C	C	C	C	C	A	C	C	C	C	C	C	C	N	C	C	C	C	C	C	C	C	C	C	C	C	C	C	C	C	C	A	C	C
S7_955180	T/A	7	955180	+	NA	NA	NA	NA	NA	NA	T	T	T	T	T	T	T	T	T	T	A	T	T	T	T	T	T	T	N	T	T	T	T	T	T	T	T	T	T	T	T	T	T	T	T	T	A	T	T
S7_955692	C/T	7	955692	+	NA	NA	NA	NA	NA	NA	C	T	C	C	C	C	C	C	C	C	C	T	C	C	C	C	C	T	C	C	C	C	C	T	C	T	C	C	C	T	C	C	C	C	C	C	C	C	C
S7_955721	C/A	7	955721	+	NA	NA	NA	NA	NA	NA	C	C	C	C	C	C	C	C	C	C	C	C	C	C	C	C	C	C	C	C	C	C	C	C	C	C	C	C	C	C	C	C	C	C	C	C	C	C	C
S7_955731	G/A	7	955731	+	NA	NA	NA	NA	NA	NA	G	A	G	G	N	A	A	A	G	R	G	A	A	A	G	G	G	A	A	G	G	G	A	A	G	A	G	A	G	A	G	G	G	A	N	G	N	G	G
S7_955736	G/A	7	955736	+	NA	NA	NA	NA	NA	NA	G	A	G	G	N	A	A	A	G	R	G	A	A	A	G	G	G	A	A	G	G	G	A	A	G	A	G	A	G	A	G	G	G	A	N	G	N	G	G
S7_955737	A/G	7	955737	+	NA	NA	NA	NA	NA	NA	A	G	A	A	N	G	G	G	A	R	A	G	G	G	A	A	A	G	G	A	A	A	G	G	A	G	A	G	A	G	A	A	A	G	N	A	N	A	A
S7_955762	G/A	7	955762	+	NA	NA	NA	NA	NA	NA	G	A	G	G	N	G	G	G	G	G	R	N	G	G	G	G	G	A	A	G	G	G	G	A	G	A	G	G	G	A	G	G	G	G	G	G	A	G	G
S7_955763	A/G	7	955763	+	NA	NA	NA	NA	NA	NA	A	G	A	A	N	A	A	A	A	A	G	N	A	A	A	A	A	G	G	A	A	A	A	G	A	G	A	A	A	G	A	A	A	A	A	A	G	A	A
S7_955804	C/A	7	955804	+	NA	NA	NA	NA	NA	NA	C	C	C	A	N	C	C	C	C	C	C	C	C	C	C	C	C	C	C	C	C	C	C	C	C	C	C	C	C	C	C	C	C	C	C	N	C	C	C
S7_955903	G/A	7	955903	+	NA	NA	NA	NA	NA	NA	A	G	G	N	N	N	G	G	N	G	G	G	G	G	G	A	A	G	G	G	G	G	G	G	G	G	R	G	G	G	A	G	N	G	G	N	N	A	A
S7_957245	A/G	7	957245	+	NA	NA	NA	NA	NA	NA	A	A	A	A	N	A	A	A	N	A	A	A	G	N	A	N	G	A	A	A	A	A	A	A	A	A	A	A	A	A	G	A	A	A	A	A	A	G	G
S7_958414	C/T	7	958414	+	NA	NA	NA	NA	NA	NA	C	C	C	C	C	C	C	C	C	C	Y	C	C	C	C	C	C	C	C	C	C	C	C	C	C	C	C	C	C	C	C	C	C	C	C	C	T	C	C
S7_958422	A/G	7	958422	+	NA	NA	NA	NA	NA	NA	A	A	A	A	A	A	A	A	A	A	A	A	A	A	A	A	A	A	A	A	A	A	A	A	A	A	A	A	A	A	A	A	A	A	A	A	A	A	A
S7_958454	C/T	7	958454	+	NA	NA	NA	NA	NA	NA	C	C	C	C	C	C	C	C	C	C	Y	C	C	C	C	C	C	C	C	C	C	C	C	C	C	C	C	C	C	C	C	C	C	C	C	C	T	C	C
S7_964469	C/T	7	964469	+	NA	NA	NA	NA	NA	NA	C	C	C	C	C	C	C	C	C	C	C	C	C	C	C	C	C	C	C	C	C	C	C	C	C	C	C	C	C	C	C	C	C	C	C	C	C	C	C
S7_964508	C/T	7	964508	+	NA	NA	NA	NA	NA	NA	C	C	C	C	C	C	C	C	C	C	C	C	C	C	C	C	C	C	C	C	C	C	C	C	C	C	C	C	C	C	C	C	C	C	C	C	C	C	C
S7_985891	C/G	7	985891	+	NA	NA	NA	NA	NA	NA	N	N	N	C	N	N	G	C	N	N	C	C	N	N	C	C	C	C	C	C	N	C	C	N	C	N	C	N	C	C	C	N	C	C	N	C	C	C	C
S7_985908	C/G	7	985908	+	NA	NA	NA	NA	NA	NA	C	C	C	G	C	N	C	C	C	C	C	C	C	C	C	C	C	C	G	C	C	C	C	C	C	C	C	C	C	C	C	C	G	C	C	G	C	C	C
S7_985913	C/A	7	985913	+	NA	NA	NA	NA	NA	NA	C	C	C	C	C	N	C	C	C	C	A	C	C	C	C	C	C	C	C	C	C	C	C	C	C	C	C	C	C	C	C	C	C	C	C	C	A	C	C
S7_985928	T/G	7	985928	+	NA	NA	NA	NA	NA	NA	T	T	T	G	T	N	T	T	T	T	G	T	T	T	T	T	T	T	G	T	T	T	T	T	T	T	T	T	T	T	T	T	G	T	T	G	G	T	T
S7_986226	G/A	7	986226	+	NA	NA	NA	NA	NA	NA	G	G	G	G	G	G	G	G	G	G	G	G	G	G	G	G	G	G	G	G	G	G	G	G	G	G	G	G	G	G	G	G	G	G	G	G	G	G	G
S7_986266	G/T	7	986266	+	NA	NA	NA	NA	NA	NA	G	G	G	G	G	G	G	G	G	G	G	G	G	G	G	G	G	G	G	G	G	G	G	G	G	G	G	G	G	G	G	G	G	G	G	G	G	G	G
S7_986790	G/A	7	986790	+	NA	NA	NA	NA	NA	NA	G	G	G	G	N	N	G	G	G	G	G	R	G	G	G	G	G	G	G	G	G	G	G	G	G	G	G	G	G	G	G	G	G	G	G	G	G	G	G
S7_986837	G/A	7	986837	+	NA	NA	NA	NA	NA	NA	G	G	G	G	N	N	G	G	G	G	G	G	G	G	G	G	G	G	G	G	G	G	G	G	G	G	G	G	G	G	G	G	G	G	G	G	G	G	G
S7_986925	T/C	7	986925	+	NA	NA	NA	NA	NA	NA	T	T	T	T	T	N	T	T	T	T	T	T	T	T	T	T	T	T	T	T	T	T	T	T	T	T	T	T	T	T	T	T	T	T	T	T	T	T	T
S7_986927	C/T	7	986927	+	NA	NA	NA	NA	NA	NA	C	C	C	C	C	N	C	C	C	C	C	C	C	C	C	C	C	C	C	C	C	C	C	C	C	C	C	C	C	C	C	C	C	C	C	C	C	C	C
S7_987122	A/G	7	987122	+	NA	NA	NA	NA	NA	NA	A	A	A	A	A	A	A	G	A	A	A	A	A	A	A	A	N	A	A	A	A	A	A	A	A	A	G	A	A	A	A	A	A	A	A	G	N	A	A
S7_987198	G/A	7	987198	+	NA	NA	NA	NA	NA	NA	G	G	G	G	N	N	G	G	G	G	G	R	G	G	G	G	G	G	G	G	G	G	G	G	G	G	G	G	G	G	G	G	G	G	G	G	G	G	G
S7_987221	G/A	7	987221	+	NA	NA	NA	NA	NA	NA	G	G	G	A	N	N	G	G	G	G	G	G	G	G	G	G	G	G	G	G	G	G	G	G	G	G	G	G	G	G	G	G	G	G	G	G	G	G	G
S7_987233	G/T	7	987233	+	NA	NA	NA	NA	NA	NA	G	G	G	G	N	N	G	T	G	G	G	G	G	G	G	G	T	G	G	G	G	G	G	G	G	G	T	G	G	G	G	G	G	G	G	G	G	N	T
S7_987302	G/A	7	987302	+	NA	NA	NA	NA	NA	NA	G	G	G	A	A	G	G	G	G	G	G	A	A	G	G	G	G	G	A	G	G	G	G	G	G	A	G	G	G	G	G	G	G	G	G	A	N	G	G
S7_988200	C/T	7	988200	+	NA	NA	NA	NA	NA	NA	C	C	C	C	C	N	C	C	C	C	C	C	C	C	C	C	C	C	C	C	C	C	C	C	C	C	C	C	C	C	C	C	C	C	C	C	C	C	C
S7_988272	T/C	7	988272	+	NA	NA	NA	NA	NA	NA	T	T	T	C	T	T	T	T	T	T	T	C	T	T	T	T	T	T	T	T	T	T	T	T	T	T	T	T	T	T	T	T	T	T	T	T	C	T	T
S7_988481	G/T	7	988481	+	NA	NA	NA	NA	NA	NA	G	T	G	T	T	T	G	N	G	G	T	K	T	G	G	G	G	T	T	G	G	G	G	T	G	G	G	G	G	T	G	G	T	G	G	T	T	G	G
S7_988501	C/A	7	988501	+	NA	NA	NA	NA	NA	NA	C	A	C	A	C	C	C	N	C	C	A	C	C	C	C	C	C	A	A	C	C	C	C	A	C	C	C	C	C	A	C	C	A	C	C	A	A	C	C
S7_988519	G/A	7	988519	+	NA	NA	NA	NA	NA	NA	G	A	G	A	G	G	G	N	G	G	A	G	G	G	G	G	G	A	A	G	G	G	G	A	G	G	G	G	G	A	G	G	A	G	G	A	A	G	G
S7_988639	G/C	7	988639	+	NA	NA	NA	NA	NA	NA	C	G	G	G	N	N	G	G	N	S	G	G	C	C	N	G	G	G	G	G	G	G	G	G	G	G	G	C	G	G	G	G	G	C	G	G	G	G	G
S7_988650	T/G	7	988650	+	NA	NA	NA	NA	NA	NA	T	T	T	T	N	N	T	T	N	T	T	T	G	T	T	T	T	T	T	T	T	T	T	T	T	T	T	T	T	T	T	T	T	T	T	T	T	T	T
S7_988652	C/T	7	988652	+	NA	NA	NA	NA	NA	NA	T	C	C	C	N	N	C	C	N	Y	C	N	T	T	N	C	C	C	C	C	C	C	C	C	C	C	C	T	C	C	C	C	C	T	C	C	C	C	C
S7_989120	G/A	7	989120	+	NA	NA	NA	NA	NA	NA	G	G	G	G	G	G	A	A	A	G	G	G	G	G	A	G	G	G	G	A	A	A	A	G	A	A	A	G	A	G	G	A	G	G	A	G	G	G	G
S7_989237	C/T	7	989237	+	NA	NA	NA	NA	NA	NA	C	C	C	C	N	C	C	C	N	C	C	C	T	C	C	C	C	C	C	C	C	C	C	C	C	C	C	C	C	C	C	C	C	C	C	C	C	C	C
S7_989397	G/T	7	989397	+	NA	NA	NA	NA	NA	NA	G	G	G	G	G	N	G	G	G	G	G	G	G	G	G	G	G	G	G	G	G	G	G	G	G	G	G	G	G	G	G	G	G	G	G	G	G	G	G
S7_992964	G/T	7	992964	+	NA	NA	NA	NA	NA	NA	G	T	G	T	G	N	G	G	N	G	T	G	G	G	G	G	G	T	T	G	G	G	G	T	G	G	G	G	G	T	G	G	G	G	G	G	N	G	G
S7_992970	G/A	7	992970	+	NA	NA	NA	NA	NA	NA	G	A	G	A	G	N	G	G	N	G	A	G	G	G	G	G	G	A	A	G	G	G	G	A	G	G	G	G	G	A	G	G	G	G	G	G	N	G	G
S7_993012	A/C	7	993012	+	NA	NA	NA	NA	NA	NA	A	C	A	C	A	N	A	A	N	A	C	A	A	A	A	A	A	C	C	A	A	A	A	C	A	A	A	A	A	C	A	A	A	A	A	A	N	A	A
S7_993013	T/G	7	993013	+	NA	NA	NA	NA	NA	NA	T	G	T	G	T	N	T	T	N	T	G	T	T	T	T	T	T	G	G	T	T	T	T	G	T	T	T	T	T	G	T	T	T	T	T	T	N	T	T
S7_993014	C/T	7	993014	+	NA	NA	NA	NA	NA	NA	C	T	C	T	C	N	C	C	N	C	T	C	C	C	C	C	C	T	T	C	C	C	C	T	C	C	C	C	C	T	C	C	C	C	C	C	N	C	C
S7_995036	C/T	7	995036	+	NA	NA	NA	NA	NA	NA	C	T	C	C	N	C	C	N	C	C	C	T	C	C	C	T	T	T	C	C	C	C	C	Y	C	T	T	C	C	T	T	C	C	C	C	C	C	T	T
S7_995099	G/C	7	995099	+	NA	NA	NA	NA	NA	NA	G	G	G	N	N	N	G	G	G	G	G	G	G	G	G	G	G	G	N	G	G	G	G	G	G	G	G	G	G	G	G	G	G	G	G	G	N	G	G
S7_995471	A/G	7	995471	+	NA	NA	NA	NA	NA	NA	A	A	A	A	A	A	A	A	A	A	G	A	A	A	A	A	A	A	G	A	A	A	A	A	A	A	A	A	A	A	A	A	R	A	A	A	N	A	A
S7_995515	C/T	7	995515	+	NA	NA	NA	NA	NA	NA	C	C	C	T	C	C	C	C	C	C	T	C	C	C	C	C	C	C	T	C	C	C	C	C	C	C	C	C	C	C	C	C	Y	C	C	C	N	C	C
S7_995619	T/A	7	995619	+	NA	NA	NA	NA	NA	NA	T	T	T	T	T	A	T	T	T	T	W	T	T	T	T	T	T	T	A	T	T	T	T	T	T	T	T	T	T	T	T	T	A	T	T	T	A	T	T
S7_995700	G/A	7	995700	+	NA	NA	NA	NA	NA	NA	G	G	G	G	G	A	A	G	A	G	R	G	G	G	A	G	G	G	G	A	A	A	A	G	A	G	G	G	A	G	G	A	G	G	A	G	G	G	G
S7_995713	G/A	7	995713	+	NA	NA	NA	NA	NA	NA	G	G	G	G	G	G	G	G	G	G	R	G	G	G	G	G	G	G	G	G	G	G	G	G	G	G	G	G	G	G	G	G	G	G	G	G	A	G	G
S7_995717	T/C	7	995717	+	NA	NA	NA	NA	NA	NA	T	T	T	T	T	C	C	T	C	T	Y	T	T	T	C	T	T	T	T	C	C	C	C	T	C	T	T	T	C	T	T	C	T	T	C	T	T	T	T
S7_995726	C/T	7	995726	+	NA	NA	NA	NA	NA	NA	C	C	C	C	C	C	C	C	C	C	C	C	C	C	C	C	C	C	T	C	C	C	C	C	C	C	C	C	C	C	C	C	T	C	C	C	C	C	C
S7_995862	A/C	7	995862	+	NA	NA	NA	NA	NA	NA	A	A	A	A	A	C	A	A	A	A	A	A	A	A	A	A	A	A	A	A	A	A	A	A	A	A	A	A	A	A	A	A	A	A	A	A	A	A	A
S7_995881	A/G	7	995881	+	NA	NA	NA	NA	NA	NA	A	A	A	A	A	G	A	A	A	A	A	A	A	A	A	A	A	A	A	A	A	A	A	A	A	A	A	A	A	A	A	A	A	A	A	A	A	A	A
S7_995903	C/T	7	995903	+	NA	NA	NA	NA	NA	NA	T	T	T	T	T	C	C	Y	C	T	C	T	Y	T	C	T	T	T	C	C	C	C	C	T	C	T	T	T	C	T	T	C	C	T	C	C	C	T	T
S7_996249	C/T	7	996249	+	NA	NA	NA	NA	NA	NA	C	C	C	T	C	C	C	C	C	C	C	C	C	C	C	T	T	C	C	C	C	C	C	C	C	C	C	C	C	C	T	C	C	C	C	C	C	T	T
S7_996411	C/T	7	996411	+	NA	NA	NA	NA	NA	NA	C	N	C	C	N	C	Y	N	N	C	C	N	T	N	N	C	C	C	C	C	C	C	N	N	C	C	C	C	C	C	C	N	C	C	C	C	C	N	C
S7_996522	G/A	7	996522	+	NA	NA	NA	NA	NA	NA	G	G	G	G	G	N	G	G	G	G	G	G	G	G	G	G	G	G	G	G	G	G	G	G	G	G	G	G	G	G	G	G	G	G	G	G	G	G	G
S7_996552	T/A	7	996552	+	NA	NA	NA	NA	NA	NA	T	T	T	T	T	N	T	T	T	T	W	T	T	T	T	T	T	T	T	T	T	T	T	T	T	T	T	T	T	T	T	T	T	T	T	T	T	T	T
S7_996688	A/T	7	996688	+	NA	NA	NA	NA	NA	NA	A	A	A	A	A	A	A	A	A	A	A	A	A	A	A	A	A	A	A	A	A	A	A	A	A	A	A	A	A	A	A	A	A	A	A	A	A	A	A
S7_996723	C/T	7	996723	+	NA	NA	NA	NA	NA	NA	C	C	C	C	N	N	C	C	N	C	C	C	C	C	C	C	C	C	C	C	C	C	C	C	C	C	C	C	C	C	C	C	C	C	C	C	C	C	C
S7_996743	G/A	7	996743	+	NA	NA	NA	NA	NA	NA	G	G	G	G	N	N	G	G	N	G	G	G	R	G	G	G	G	G	A	G	G	G	G	G	G	G	G	G	G	G	G	G	A	G	G	N	G	G	G
S7_996749	G/A	7	996749	+	NA	NA	NA	NA	NA	NA	G	G	G	G	N	N	G	G	N	G	G	G	R	G	G	G	G	G	A	G	G	G	G	G	G	G	G	G	G	G	G	G	A	G	G	N	G	G	G
S7_1063304	G/A	7	1063304	+	NA	NA	NA	NA	NA	NA	G	N	G	G	N	G	G	G	N	G	G	A	G	G	G	G	G	G	A	G	G	G	A	G	A	G	G	A	G	G	G	N	G	G	A	G	G	A	N
S7_1063307	G/T	7	1063307	+	NA	NA	NA	NA	NA	NA	G	N	G	G	N	G	G	G	N	G	G	T	G	G	G	G	G	G	T	G	G	G	T	G	T	G	G	T	G	G	G	N	G	G	T	G	G	T	N
S7_1063392	C/G	7	1063392	+	NA	NA	NA	NA	NA	NA	C	C	C	C	C	N	C	C	C	C	C	C	C	C	C	C	C	C	C	C	C	C	C	C	C	C	C	C	C	C	C	C	C	C	C	C	C	C	C
S7_1063403	C/T	7	1063403	+	NA	NA	NA	NA	NA	NA	T	C	C	C	C	N	C	T	C	C	T	C	C	C	Y	C	C	C	C	C	N	C	C	C	C	C	C	C	C	C	C	C	C	C	C	C	C	C	C
S7_1063439	T/C	7	1063439	+	NA	NA	NA	NA	NA	NA	T	T	T	T	C	N	T	T	T	Y	T	T	C	C	T	C	C	C	T	T	T	T	T	T	T	C	C	C	T	C	C	T	C	C	T	C	T	C	C
S7_1120060	A/T	7	1120060	+	NA	NA	NA	NA	NA	NA	A	T	A	A	T	T	A	A	T	A	A	A	T	T	A	T	T	T	A	A	A	A	A	T	A	T	A	T	A	T	T	A	A	T	A	A	T	T	T
S7_1120067	G/A	7	1120067	+	NA	NA	NA	NA	NA	NA	G	G	G	G	G	G	G	G	A	G	G	G	A	G	G	A	A	A	G	G	G	G	G	G	G	A	G	A	G	A	A	G	G	A	G	G	G	A	A
S7_1120090	C/T	7	1120090	+	NA	NA	NA	NA	NA	NA	C	C	C	C	T	T	C	C	C	C	C	C	C	T	C	C	C	C	C	C	C	C	C	C	C	C	C	C	C	C	C	C	C	C	C	C	C	C	C
S7_1120095	G/A	7	1120095	+	NA	NA	NA	NA	NA	NA	G	A	G	G	A	A	G	G	A	G	G	G	A	A	G	A	A	A	G	G	G	G	G	A	G	A	G	A	G	A	A	G	G	A	G	G	A	A	A
S7_1120165	C/T	7	1120165	+	NA	NA	NA	NA	NA	NA	C	C	C	C	C	N	C	C	N	C	C	C	C	C	C	C	C	C	C	C	C	C	C	C	C	C	C	C	C	C	C	C	C	C	C	C	C	C	C
S7_1120166	A/C	7	1120166	+	NA	NA	NA	NA	NA	NA	A	A	A	A	A	N	A	A	N	A	A	A	A	C	A	A	A	A	A	A	A	A	A	A	A	A	A	A	A	A	A	A	A	A	A	A	A	A	A
S7_1120168	T/C	7	1120168	+	NA	NA	NA	NA	NA	NA	T	T	T	T	T	N	T	T	N	T	T	T	T	T	T	T	T	T	T	T	T	T	T	T	T	T	T	T	T	T	T	T	T	T	T	T	T	T	T
S7_1120170	A/G	7	1120170	+	NA	NA	NA	NA	NA	NA	A	A	A	A	A	N	A	A	N	A	A	A	A	A	A	A	A	A	A	A	A	A	A	A	A	A	A	A	A	A	A	A	A	A	A	A	A	A	A
S7_1120198	G/A	7	1120198	+	NA	NA	NA	NA	NA	NA	G	G	G	G	G	N	G	G	N	G	G	G	A	G	G	A	A	A	G	R	G	G	G	G	G	A	G	A	G	A	A	G	N	N	G	G	G	A	A
S7_1120211	C/T	7	1120211	+	NA	NA	NA	NA	NA	NA	C	C	C	C	C	N	C	C	N	C	C	C	C	C	C	C	C	C	C	C	C	C	C	C	C	C	C	C	C	C	C	C	C	C	C	C	C	C	C
S7_1120235	T/C	7	1120235	+	NA	NA	NA	NA	NA	NA	T	T	T	T	T	T	Y	T	T	Y	T	T	T	T	T	T	T	T	T	T	T	T	T	T	T	T	T	T	T	T	T	T	C	T	T	T	T	T	T
S7_1120449	G/A	7	1120449	+	NA	NA	NA	NA	NA	NA	G	G	G	G	N	N	G	G	G	G	G	G	G	R	G	G	G	G	G	G	G	G	G	G	G	G	G	G	G	G	G	G	G	G	G	G	N	G	G
S7_1120476	C/T	7	1120476	+	NA	NA	NA	NA	NA	NA	C	C	C	C	N	N	C	C	C	C	C	C	C	C	C	C	C	C	C	C	N	C	C	C	C	C	C	C	C	C	C	C	C	C	C	C	N	C	C
S7_1120647	C/G	7	1120647	+	NA	NA	NA	NA	NA	NA	C	C	C	C	N	N	C	C	N	C	N	C	C	C	C	C	C	C	C	C	C	C	C	C	C	C	C	C	C	C	C	C	C	C	C	C	C	C	C
S7_1120653	C/A	7	1120653	+	NA	NA	NA	NA	NA	NA	C	C	C	C	N	N	C	C	N	C	N	C	C	C	C	C	C	C	C	C	C	C	C	C	C	C	C	C	C	C	C	C	C	C	C	C	C	C	C
S7_1120708	G/A	7	1120708	+	NA	NA	NA	NA	NA	NA	A	G	G	G	N	N	A	G	G	G	G	G	A	G	G	G	G	A	G	G	G	G	G	G	G	G	A	G	G	A	G	G	N	G	G	G	G	G	G
S7_1120975	A/C	7	1120975	+	NA	NA	NA	NA	NA	NA	A	A	A	A	C	M	A	A	C	A	A	A	A	C	A	A	A	A	A	A	A	A	A	A	A	A	A	A	A	A	A	A	A	A	A	A	A	A	A
S7_1120988	A/G	7	1120988	+	NA	NA	NA	NA	NA	NA	A	G	A	A	A	R	A	A	A	A	A	A	A	A	A	G	G	A	A	G	A	A	A	G	A	G	A	G	A	A	G	A	A	G	A	A	G	G	G
S7_1135776	T/C	7	1135776	+	NA	NA	NA	NA	NA	NA	T	T	T	T	T	T	T	T	T	T	T	T	T	T	T	T	T	T	C	T	C	T	C	T	C	T	T	T	T	T	T	C	T	T	C	T	T	T	T
S7_1135802	G/T	7	1135802	+	NA	NA	NA	NA	NA	NA	G	G	G	G	G	G	G	G	G	G	G	G	G	G	G	G	G	G	T	G	T	G	T	G	T	G	G	G	G	G	G	T	G	G	T	G	G	G	G
S7_1135862	T/C	7	1135862	+	NA	NA	NA	NA	NA	NA	C	T	T	N	T	N	T	Y	N	T	T	T	T	T	T	T	T	T	C	T	T	T	C	T	C	T	T	T	T	T	T	T	N	T	C	T	T	T	T
S7_1135863	C/T	7	1135863	+	NA	NA	NA	NA	NA	NA	T	C	C	N	C	N	C	Y	N	C	C	C	C	C	C	C	C	C	T	C	C	C	T	C	T	C	C	C	C	C	C	C	N	C	T	C	C	C	C
S7_1135885	G/A	7	1135885	+	NA	NA	NA	NA	NA	NA	G	G	G	N	G	N	G	R	N	G	G	G	G	G	G	G	G	G	A	G	G	G	A	G	A	G	G	G	G	G	G	G	N	G	A	G	G	G	G
S7_1135888	G/A	7	1135888	+	NA	NA	NA	NA	NA	NA	G	G	G	G	G	N	G	G	N	G	G	G	G	G	G	G	G	G	G	G	G	G	G	G	G	G	G	G	G	G	G	G	G	G	G	G	G	G	G
S7_1135966	G/A	7	1135966	+	NA	NA	NA	NA	NA	NA	G	N	G	A	G	G	G	G	G	G	A	A	G	G	G	G	G	G	A	G	G	G	G	G	G	G	G	G	G	G	G	G	G	G	G	A	N	G	G
S7_1135972	G/A	7	1135972	+	NA	NA	NA	NA	NA	NA	G	N	G	A	A	G	G	G	G	R	A	A	G	A	G	G	G	G	A	G	G	G	G	G	G	G	G	G	G	G	G	G	G	G	G	A	N	G	G
S7_1136897	G/A	7	1136897	+	NA	NA	NA	NA	NA	NA	G	G	G	G	A	G	G	G	R	G	G	A	G	G	R	G	G	G	A	G	G	G	G	G	G	G	G	G	G	G	G	G	G	G	G	G	G	G	G
S7_1136939	G/C	7	1136939	+	NA	NA	NA	NA	NA	NA	G	G	G	G	C	G	G	G	S	G	G	C	G	G	S	G	G	G	C	G	G	G	G	G	G	G	G	G	G	G	G	G	G	G	G	G	G	G	G
S7_1137475	T/C	7	1137475	+	NA	NA	NA	NA	NA	NA	T	C	C	T	C	T	Y	T	T	Y	C	T	C	C	C	C	C	T	T	N	T	Y	T	C	T	C	C	C	C	T	C	N	T	C	T	T	N	C	C
S7_1137514	C/A	7	1137514	+	NA	NA	NA	NA	NA	NA	C	C	C	C	C	C	C	C	C	C	C	C	C	C	C	C	C	C	C	C	C	C	C	C	C	C	C	C	C	C	C	C	C	C	C	C	C	C	C
S7_1137725	C/T	7	1137725	+	NA	NA	NA	NA	NA	NA	C	C	C	C	C	C	C	C	C	C	C	C	C	C	C	T	T	C	C	C	C	C	C	C	C	T	C	T	C	C	T	C	C	T	C	C	C	T	T
S7_1137831	G/C	7	1137831	+	NA	NA	NA	NA	NA	NA	G	G	G	G	G	G	G	G	G	G	G	G	G	G	G	G	G	G	G	G	G	G	G	G	G	G	G	G	G	G	G	G	G	G	G	G	G	G	G
S7_1137840	C/G	7	1137840	+	NA	NA	NA	NA	NA	NA	C	C	C	G	N	C	C	S	G	C	G	C	G	G	C	G	G	C	C	C	C	G	C	C	C	G	G	G	G	C	G	C	G	G	C	C	G	G	G
S7_1137885	C/T	7	1137885	+	NA	NA	NA	NA	NA	NA	C	C	Y	T	N	N	C	N	T	C	T	C	T	T	C	N	T	C	C	T	T	T	C	C	C	T	T	T	T	C	T	C	Y	T	C	C	T	T	N
S7_1137919	G/A	7	1137919	+	NA	NA	NA	NA	NA	NA	G	A	G	G	N	N	G	G	G	G	G	G	G	G	G	N	G	A	A	G	G	G	A	A	A	G	G	G	G	A	G	A	G	G	A	A	G	G	G
S7_1138023	C/T	7	1138023	+	NA	NA	NA	NA	NA	NA	C	T	C	C	C	C	C	C	N	C	C	T	C	C	T	C	C	T	C	C	T	C	T	T	T	C	C	C	C	T	C	N	C	C	T	T	N	C	C
S7_1138107	G/C	7	1138107	+	NA	NA	NA	NA	NA	NA	G	G	G	G	G	N	G	G	G	G	G	G	G	G	G	G	G	G	G	G	G	G	G	G	G	G	G	G	G	G	G	G	G	G	G	G	G	G	G
S7_1140031	A/T	7	1140031	+	NA	NA	NA	NA	NA	NA	A	A	A	A	A	A	W	T	N	A	A	T	A	A	A	A	A	A	T	A	A	A	A	A	A	A	A	A	A	A	A	A	A	A	A	A	A	A	A
S7_1140064	G/C	7	1140064	+	NA	NA	NA	NA	NA	NA	G	G	G	C	G	C	G	G	N	G	G	G	G	G	C	G	G	G	G	G	G	G	G	G	G	G	G	G	G	G	G	G	G	G	G	G	G	G	G
S7_1140118	G/C	7	1140118	+	NA	NA	NA	NA	NA	NA	C	G	G	G	G	G	G	G	G	G	C	G	G	G	C	G	G	G	G	G	G	G	G	G	G	G	G	G	G	G	G	G	G	G	G	G	G	G	G
S7_1140129	G/T	7	1140129	+	NA	NA	NA	NA	NA	NA	G	G	T	G	G	G	N	T	G	G	G	T	T	G	G	T	T	G	T	T	G	T	G	G	G	T	T	T	T	G	T	G	N	T	G	G	T	T	T
S7_1140803	A/G	7	1140803	+	NA	NA	NA	NA	NA	NA	A	A	A	G	N	A	A	N	N	A	R	G	A	A	A	G	G	G	A	A	A	A	G	G	G	G	A	G	A	G	G	A	N	G	G	N	N	G	G
S7_1140806	C/A	7	1140806	+	NA	NA	NA	NA	NA	NA	C	C	C	N	N	C	C	N	N	C	C	A	C	C	C	C	C	C	C	C	C	C	C	C	C	C	C	C	C	C	C	C	N	C	C	N	N	C	C
S7_1140808	T/G	7	1140808	+	NA	NA	NA	NA	NA	NA	T	T	T	N	N	T	T	N	N	T	T	G	T	T	T	T	T	T	T	T	T	T	T	T	T	T	T	T	T	T	T	T	N	T	T	N	N	T	T
S7_1140832	C/T	7	1140832	+	NA	NA	NA	NA	NA	NA	C	C	C	C	N	N	C	C	N	C	C	C	C	C	C	C	C	C	C	C	C	C	C	C	C	C	C	C	C	C	C	C	C	C	C	T	C	C	C
S7_1140854	C/G	7	1140854	+	NA	NA	NA	NA	NA	NA	C	G	C	N	N	N	C	C	N	C	C	C	C	C	C	G	G	G	C	C	C	C	G	G	G	G	C	G	C	G	G	N	N	N	G	G	C	G	G
S7_1140870	C/G	7	1140870	+	NA	NA	NA	NA	NA	NA	C	G	C	N	N	N	C	C	N	C	C	C	C	C	C	G	G	G	C	C	C	C	G	G	G	G	C	G	C	G	G	N	N	N	G	G	C	G	G
S7_1140934	C/T	7	1140934	+	NA	NA	NA	NA	NA	NA	C	C	C	C	C	C	C	C	C	C	C	C	C	C	C	C	C	C	C	C	C	C	C	C	C	C	C	C	C	C	C	C	C	C	C	C	C	C	C
S7_1140936	C/T	7	1140936	+	NA	NA	NA	NA	NA	NA	C	T	C	C	C	C	C	C	C	C	T	C	C	C	C	T	T	T	C	C	C	C	T	Y	T	T	C	T	C	T	T	T	Y	T	T	T	C	T	T
S7_1142074	T/C	7	1142074	+	NA	NA	NA	NA	NA	NA	T	C	T	T	T	T	T	T	T	T	Y	T	T	T	T	T	T	C	T	T	N	T	C	C	C	T	T	T	T	C	T	C	C	T	C	Y	T	T	T
S7_1142075	C/T	7	1142075	+	NA	NA	NA	NA	NA	NA	C	T	C	C	C	C	C	C	C	C	Y	C	C	C	C	C	C	T	C	C	N	C	T	T	T	C	C	C	C	T	C	T	T	C	T	Y	C	C	C
S7_1142080	C/T	7	1142080	+	NA	NA	NA	NA	NA	NA	C	C	C	Y	C	C	C	C	C	C	C	C	C	C	C	C	C	C	C	C	C	C	C	C	C	C	C	C	C	C	C	C	C	C	C	C	C	C	C
S7_1142138	C/T	7	1142138	+	NA	NA	NA	NA	NA	NA	C	C	C	C	C	C	C	C	C	C	C	C	C	C	C	C	C	C	C	C	C	C	C	C	C	C	C	C	C	C	C	C	C	C	C	C	C	C	C
S7_1144445	T/C	7	1144445	+	NA	NA	NA	NA	NA	NA	T	T	T	T	T	N	T	T	N	T	T	T	T	T	T	T	T	T	T	T	T	T	T	T	T	T	T	T	T	T	T	T	T	T	T	T	T	T	T
S7_1144479	G/A	7	1144479	+	NA	NA	NA	NA	NA	NA	G	G	G	G	G	G	G	G	G	G	G	G	G	G	G	G	G	G	G	G	G	G	G	G	G	G	G	G	G	G	G	G	G	G	G	G	G	G	G
S7_1144484	T/C	7	1144484	+	NA	NA	NA	NA	NA	NA	T	T	N	T	T	T	T	T	T	T	T	T	C	C	T	T	T	T	C	Y	T	T	T	T	T	T	C	T	T	T	T	T	T	T	T	T	T	T	T
S7_1144621	C/T	7	1144621	+	NA	NA	NA	NA	NA	NA	C	C	C	C	C	C	C	C	C	C	C	C	C	C	C	C	C	C	C	C	C	C	C	C	C	C	C	C	C	C	C	C	C	C	C	C	C	C	C
S7_1144624	T/C	7	1144624	+	NA	NA	NA	NA	NA	NA	T	T	T	T	T	C	T	T	T	T	T	T	T	T	T	T	T	T	T	T	T	T	T	T	T	T	T	T	T	T	T	T	T	T	T	T	T	T	T
S7_1144630	A/C	7	1144630	+	NA	NA	NA	NA	NA	NA	A	A	C	A	A	A	A	A	C	A	A	A	C	C	A	A	A	A	C	C	A	M	A	A	A	A	C	A	A	A	A	A	A	A	A	A	A	A	A
S7_1147662	T/A	7	1147662	+	NA	NA	NA	NA	NA	NA	T	T	N	A	N	N	A	A	N	W	A	T	T	T	A	T	T	T	T	T	T	A	T	T	T	T	N	T	A	T	T	T	T	T	T	W	A	T	T
S7_1147675	G/A	7	1147675	+	NA	NA	NA	NA	NA	NA	G	G	N	A	N	N	A	A	N	R	A	G	G	G	A	G	G	G	G	G	G	A	G	G	G	G	N	G	A	G	G	G	G	G	G	R	A	G	G
S7_1147686	G/A	7	1147686	+	NA	NA	NA	NA	NA	NA	A	A	A	G	N	N	G	G	N	R	G	G	G	G	G	G	G	A	G	G	G	G	A	A	A	G	G	G	G	A	G	A	A	G	A	R	G	G	G
S7_1147850	A/T	7	1147850	+	NA	NA	NA	NA	NA	NA	T	W	N	A	A	A	A	W	N	W	A	A	T	T	A	A	A	T	T	T	W	A	T	T	T	A	T	A	A	T	A	N	W	A	T	W	A	A	A
S7_1148056	C/T	7	1148056	+	NA	NA	NA	NA	NA	NA	C	C	N	C	C	C	C	C	N	C	C	C	T	T	C	C	C	C	T	Y	C	C	C	C	C	C	Y	C	C	C	C	C	C	C	C	C	C	C	C
S7_1148090	G/A	7	1148090	+	NA	NA	NA	NA	NA	NA	G	G	G	G	G	G	G	G	N	G	G	A	G	G	A	A	A	G	G	G	G	G	G	G	G	A	G	A	G	G	A	G	G	N	G	G	G	A	A
S7_1148197	C/T	7	1148197	+	NA	NA	NA	NA	NA	NA	C	C	C	C	C	C	C	C	C	C	C	C	C	C	C	C	C	C	C	C	C	C	C	C	C	C	C	C	C	C	C	C	C	C	C	C	C	C	C
S7_1148204	G/A	7	1148204	+	NA	NA	NA	NA	NA	NA	G	G	G	G	G	G	G	G	G	G	G	A	G	G	R	A	A	G	G	G	R	G	G	G	G	A	G	A	G	G	A	G	G	N	G	G	G	A	A
S7_1148205	T/G	7	1148205	+	NA	NA	NA	NA	NA	NA	T	T	T	T	T	T	T	T	T	T	T	G	T	T	K	G	G	T	T	T	K	T	T	T	T	G	T	G	T	T	G	T	T	N	T	T	T	G	G
S7_1169160	G/A	7	1169160	+	NA	NA	NA	NA	NA	NA	G	G	G	A	G	G	G	G	G	G	G	G	G	G	G	R	A	G	G	G	G	G	G	G	R	G	G	G	G	G	R	G	G	G	A	G	G	A	A
S7_1169164	G/T	7	1169164	+	NA	NA	NA	NA	NA	NA	G	G	G	T	G	G	G	G	G	G	G	G	G	G	G	K	T	G	G	G	G	G	G	G	K	G	G	G	G	G	K	G	G	G	T	G	G	T	T
S7_1169165	C/G	7	1169165	+	NA	NA	NA	NA	NA	NA	C	C	C	G	C	C	C	C	C	C	C	C	C	C	C	S	G	C	C	C	C	C	C	C	S	C	C	C	C	C	S	C	C	C	G	C	C	G	G
S7_1169167	C/G	7	1169167	+	NA	NA	NA	NA	NA	NA	C	C	C	G	C	C	C	C	C	C	C	C	C	C	C	S	G	C	C	C	C	C	C	C	S	C	C	C	C	C	S	C	C	C	G	C	C	G	G
S7_1169320	G/A	7	1169320	+	NA	NA	NA	NA	NA	NA	G	G	G	G	G	G	G	G	G	G	G	G	G	G	G	G	G	G	G	G	G	G	G	G	G	G	G	G	G	G	G	G	G	G	G	G	G	G	G
S7_1192367	A/T	7	1192367	+	NA	NA	NA	NA	NA	NA	A	A	A	N	T	A	A	A	N	A	T	A	A	A	A	A	A	A	A	A	A	T	A	A	A	A	A	A	T	A	A	A	A	A	A	A	A	A	A
S7_1192368	G/T	7	1192368	+	NA	NA	NA	NA	NA	NA	G	G	G	N	T	G	G	G	N	G	T	G	G	G	G	G	G	G	G	G	G	T	G	G	G	G	G	G	T	G	G	G	G	G	G	G	G	G	G
S7_1192369	T/G	7	1192369	+	NA	NA	NA	NA	NA	NA	T	T	T	N	G	T	T	T	N	T	G	T	T	T	T	T	T	T	T	T	T	G	T	T	T	T	T	T	G	T	T	T	T	T	T	T	T	T	T
S7_1192370	T/G	7	1192370	+	NA	NA	NA	NA	NA	NA	T	T	T	N	G	T	T	T	N	T	G	T	T	T	T	T	T	T	T	T	T	G	T	T	T	T	T	T	G	T	T	T	T	T	T	T	T	T	T
S7_1192397	G/A	7	1192397	+	NA	NA	NA	NA	NA	NA	G	G	G	G	G	A	G	G	G	G	G	G	G	G	G	G	G	G	G	G	G	G	G	G	G	G	G	G	G	G	G	G	G	G	G	G	G	G	G
S7_1197067	G/A	7	1197067	+	NA	NA	NA	NA	NA	NA	G	G	G	G	G	G	G	G	N	G	G	A	G	G	G	G	G	G	G	G	G	G	G	G	G	G	G	G	G	G	G	G	G	G	G	G	G	G	G
S7_1197068	G/T	7	1197068	+	NA	NA	NA	NA	NA	NA	G	G	G	G	G	G	G	G	N	G	G	T	G	G	G	G	G	G	G	G	G	G	G	G	G	G	G	G	G	G	G	G	G	G	G	G	G	G	G
S7_1197078	G/T	7	1197078	+	NA	NA	NA	NA	NA	NA	G	G	G	G	G	G	G	G	N	G	G	G	G	G	G	G	G	G	G	G	G	G	G	G	G	G	G	G	G	G	G	G	G	G	G	G	G	G	G
S7_1197084	G/A	7	1197084	+	NA	NA	NA	NA	NA	NA	G	G	G	G	G	G	G	G	N	G	G	G	G	G	G	G	G	G	G	G	G	G	G	G	G	G	G	G	G	G	G	G	G	G	G	G	G	G	G
S7_1197119	C/T	7	1197119	+	NA	NA	NA	NA	NA	NA	C	Y	N	N	T	N	C	N	N	T	T	C	T	C	N	C	C	Y	C	Y	C	T	C	Y	C	Y	T	C	T	C	C	T	Y	C	C	C	C	C	C
S7_1200500	A/G	7	1200500	+	NA	NA	NA	NA	NA	NA	A	A	A	A	A	A	A	A	A	A	A	A	A	A	A	A	A	A	A	A	A	A	A	A	A	A	A	A	A	A	A	A	A	A	A	A	A	A	A
S7_1200510	G/T	7	1200510	+	NA	NA	NA	NA	NA	NA	G	G	G	G	G	G	G	T	G	G	G	G	G	G	G	G	G	G	G	G	G	G	G	G	G	G	G	G	G	G	G	G	G	G	G	G	G	G	G
S7_1200522	C/G	7	1200522	+	NA	NA	NA	NA	NA	NA	C	C	C	C	C	C	C	C	C	C	C	C	G	C	C	C	C	C	C	C	C	C	C	C	C	C	C	C	C	C	C	C	C	C	C	C	C	C	C
S7_1200550	A/G	7	1200550	+	NA	NA	NA	NA	NA	NA	A	A	A	A	A	A	A	A	A	A	A	A	A	A	A	A	A	A	A	A	A	A	A	A	A	A	A	A	A	A	A	A	A	A	A	A	A	A	A
S7_1223829	T/C	7	1223829	+	NA	NA	NA	NA	NA	NA	T	T	T	T	T	N	T	T	T	T	T	T	T	Y	T	T	T	T	T	T	T	T	C	T	T	T	T	T	T	T	T	T	T	T	N	T	T	T	T
S7_1223857	C/G	7	1223857	+	NA	NA	NA	NA	NA	NA	N	N	C	G	C	C	C	N	N	C	C	G	C	G	N	N	C	C	N	C	N	C	N	N	C	C	C	C	C	N	N	N	N	C	N	N	N	N	C
S7_1224023	C/T	7	1224023	+	NA	NA	NA	NA	NA	NA	T	C	C	C	T	C	Y	C	T	C	Y	C	T	C	C	T	T	C	T	T	C	T	C	C	C	T	T	T	T	C	T	C	C	T	C	C	C	T	T
S7_1224027	G/A	7	1224027	+	NA	NA	NA	NA	NA	NA	G	A	A	G	G	G	G	R	G	G	R	G	G	G	G	G	G	A	G	G	A	G	A	A	A	G	G	G	G	A	G	R	R	G	A	A	G	G	G
S7_1224029	G/A	7	1224029	+	NA	NA	NA	NA	NA	NA	G	G	G	A	G	G	G	G	G	G	G	A	G	R	G	G	G	G	G	G	G	G	G	G	G	G	G	G	G	G	G	G	G	G	G	G	G	G	G
S7_1224045	C/G	7	1224045	+	NA	NA	NA	NA	NA	NA	C	C	C	C	C	G	C	C	C	C	C	C	C	C	C	C	C	C	C	C	C	C	C	C	C	C	C	C	C	C	C	C	C	C	C	C	C	C	C
S7_1230235	G/T	7	1230235	+	NA	NA	NA	NA	NA	NA	G	G	G	G	G	G	G	G	N	G	G	G	G	G	G	G	G	G	G	G	G	G	G	G	G	G	G	G	G	G	G	G	G	G	G	G	G	G	G
S7_1232027	A/C	7	1232027	+	NA	NA	NA	NA	NA	NA	A	A	A	A	A	A	A	A	A	A	A	A	A	A	A	A	M	A	A	A	A	A	A	A	A	C	A	A	A	A	A	A	A	A	A	A	A	C	A
S7_1232030	T/A	7	1232030	+	NA	NA	NA	NA	NA	NA	T	T	T	T	T	T	T	T	T	T	T	T	T	T	T	T	W	T	T	T	T	T	T	T	T	A	T	T	T	T	T	T	T	T	T	T	T	A	T
S7_1232032	C/A	7	1232032	+	NA	NA	NA	NA	NA	NA	C	C	C	C	C	C	C	C	C	C	C	C	C	C	C	C	M	C	C	C	C	C	C	C	C	A	C	C	C	C	C	C	C	C	C	C	C	A	C
S7_1232034	A/T	7	1232034	+	NA	NA	NA	NA	NA	NA	A	A	A	A	A	A	A	A	A	A	A	A	A	A	A	A	W	A	A	A	A	A	A	A	A	T	A	A	A	A	A	A	A	A	A	A	A	T	A
S7_1233431	C/T	7	1233431	+	NA	NA	NA	NA	NA	NA	C	C	C	C	C	C	C	C	N	C	C	C	T	C	C	C	C	C	C	C	C	C	C	C	C	C	C	C	C	C	C	C	C	C	C	C	C	C	C
S7_1233467	T/C	7	1233467	+	NA	NA	NA	NA	NA	NA	T	T	T	T	T	T	T	T	N	T	T	T	C	T	T	T	T	T	T	T	T	T	T	T	T	T	T	T	T	T	T	T	T	T	T	T	T	T	T
S7_1233486	C/G	7	1233486	+	NA	NA	NA	NA	NA	NA	C	C	C	C	C	C	C	C	N	C	C	G	C	C	C	C	C	C	C	C	C	C	C	C	C	C	C	C	C	C	C	C	C	C	C	C	C	C	C
S7_1233489	A/C	7	1233489	+	NA	NA	NA	NA	NA	NA	A	A	A	A	A	A	A	A	N	A	A	C	A	A	A	A	A	A	A	A	A	A	A	A	A	A	A	A	A	A	A	A	A	A	A	A	A	A	A
S7_1233490	T/C	7	1233490	+	NA	NA	NA	NA	NA	NA	T	T	T	T	T	T	T	T	N	T	T	C	T	T	T	T	T	T	T	T	T	T	T	T	T	T	T	T	T	T	T	T	T	T	T	T	T	T	T
S7_1265806	C/A	7	1265806	+	NA	NA	NA	NA	NA	NA	C	C	C	C	C	C	C	C	C	C	C	C	C	C	C	C	C	C	C	C	C	C	C	C	C	C	C	C	C	C	C	C	C	C	C	C	C	C	C
S7_1265837	T/A	7	1265837	+	NA	NA	NA	NA	NA	NA	T	T	T	T	W	T	T	T	T	T	T	T	T	T	T	T	T	T	T	T	A	T	T	T	T	T	T	T	T	T	T	T	T	T	T	T	T	T	T
S7_1265839	G/C	7	1265839	+	NA	NA	NA	NA	NA	NA	G	G	G	G	S	G	G	G	G	G	G	G	G	G	G	G	G	G	G	G	C	G	G	G	G	G	G	G	G	G	G	G	G	G	G	G	G	G	G
S7_1265840	C/T	7	1265840	+	NA	NA	NA	NA	NA	NA	C	C	C	C	Y	C	C	C	C	C	C	C	C	C	C	C	C	C	C	C	T	C	C	C	C	C	C	C	C	C	C	C	C	C	C	C	C	C	C
S7_1265841	A/G	7	1265841	+	NA	NA	NA	NA	NA	NA	A	A	A	A	R	A	A	A	A	A	A	A	A	A	A	A	A	A	A	A	G	A	A	A	A	A	A	A	A	A	A	A	A	A	A	A	A	A	A
S7_1266583	C/T	7	1266583	+	NA	NA	NA	NA	NA	NA	T	C	C	C	C	N	C	C	C	C	C	C	C	C	C	C	C	C	C	C	C	C	T	C	Y	C	C	C	C	C	C	C	C	C	T	C	C	C	C
S7_1267762	G/C	7	1267762	+	NA	NA	NA	NA	NA	NA	G	G	G	G	G	G	G	G	G	G	G	G	G	G	G	G	G	G	G	G	G	G	G	G	G	G	S	G	G	G	G	G	G	G	G	G	G	G	G
S7_1267767	G/A	7	1267767	+	NA	NA	NA	NA	NA	NA	G	G	G	R	G	G	G	G	G	G	G	G	G	A	G	G	G	G	G	G	G	G	G	G	G	G	G	G	G	G	G	G	G	G	G	G	G	G	G
S7_1267785	G/C	7	1267785	+	NA	NA	NA	NA	NA	NA	G	G	G	G	C	G	G	G	S	G	C	C	G	G	C	G	G	G	G	G	C	G	G	G	G	G	G	G	G	G	G	G	G	G	G	G	G	G	G
S7_1268699	G/C	7	1268699	+	NA	NA	NA	NA	NA	NA	G	G	G	G	G	G	G	G	C	G	G	G	G	G	G	G	G	G	G	G	G	G	G	G	G	G	G	G	G	G	G	G	G	G	G	G	G	G	G
S7_1268703	C/T	7	1268703	+	NA	NA	NA	NA	NA	NA	C	C	C	C	C	C	C	C	C	C	C	C	C	C	C	C	C	C	C	C	C	C	C	C	C	C	C	C	C	C	C	C	C	C	C	C	C	C	C
S7_1268709	G/T	7	1268709	+	NA	NA	NA	NA	NA	NA	G	G	G	G	G	G	G	G	G	G	G	G	G	G	G	G	G	G	G	G	G	G	G	G	G	G	G	G	G	G	G	G	G	G	G	G	G	G	G
S7_1268718	T/A	7	1268718	+	NA	NA	NA	NA	NA	NA	T	W	A	T	A	T	W	T	T	T	T	T	T	A	T	T	T	T	T	T	A	T	A	A	A	T	T	A	T	T	T	W	T	A	A	T	T	T	T
S7_1268739	C/T	7	1268739	+	NA	NA	NA	NA	NA	NA	C	C	C	C	C	C	C	C	C	C	C	C	C	C	C	C	C	C	C	C	C	C	C	C	C	C	C	C	C	C	C	C	C	C	C	C	C	C	C
S7_1269013	A/G	7	1269013	+	NA	NA	NA	NA	NA	NA	N	N	A	A	A	N	A	A	N	A	A	G	N	G	A	A	A	A	N	A	A	A	G	N	R	A	A	G	A	A	A	A	A	G	N	N	A	A	A
S7_1269064	G/C	7	1269064	+	NA	NA	NA	NA	NA	NA	C	G	G	G	G	G	G	G	G	G	G	G	G	G	G	G	G	G	G	G	G	G	G	G	G	G	G	G	G	G	G	G	C	G	G	G	G	G	G
S7_1269075	C/A	7	1269075	+	NA	NA	NA	NA	NA	NA	C	C	C	A	C	C	C	C	C	C	C	C	C	C	C	C	C	C	C	C	C	C	C	C	C	C	C	C	C	C	C	C	C	C	C	C	C	C	C
S7_1269076	G/A	7	1269076	+	NA	NA	NA	NA	NA	NA	G	G	G	G	G	G	G	G	G	G	G	G	G	G	A	G	G	G	G	G	G	G	G	G	G	G	G	G	G	G	G	G	G	G	G	G	G	G	G
S7_1269090	G/A	7	1269090	+	NA	NA	NA	NA	NA	NA	G	G	G	G	R	G	G	G	G	G	G	G	G	G	G	G	G	G	G	G	R	G	G	G	G	G	G	G	G	G	G	G	G	G	G	R	G	G	G
S7_1269112	C/A	7	1269112	+	NA	NA	NA	NA	NA	NA	C	C	C	C	C	C	C	C	C	C	C	C	C	C	C	C	C	C	C	C	C	C	C	C	C	C	C	C	C	C	C	C	C	C	C	C	C	C	C
S7_1269113	C/A	7	1269113	+	NA	NA	NA	NA	NA	NA	C	C	C	C	C	C	C	C	C	C	C	C	C	C	C	C	C	C	C	C	C	C	C	C	C	C	C	C	C	C	C	C	C	C	C	C	C	C	C
S7_1269119	C/T	7	1269119	+	NA	NA	NA	NA	NA	NA	C	T	T	C	C	C	Y	C	C	C	C	T	C	T	C	C	C	C	C	C	C	C	T	T	T	C	C	T	C	C	C	C	C	T	T	C	C	C	C
S7_1269120	C/T	7	1269120	+	NA	NA	NA	NA	NA	NA	C	T	T	T	N	T	T	Y	N	T	Y	T	C	T	N	T	T	C	T	C	Y	C	T	T	T	C	N	T	N	C	T	C	C	T	T	N	C	T	T
S7_1269128	G/A	7	1269128	+	NA	NA	NA	NA	NA	NA	G	G	G	G	G	G	G	G	N	G	G	G	G	G	G	G	G	G	G	G	G	G	G	G	G	G	G	G	G	G	G	G	G	G	G	G	G	G	G
S7_1269193	C/G	7	1269193	+	NA	NA	NA	NA	NA	NA	C	C	C	S	C	C	C	C	C	C	C	C	C	C	C	C	C	C	C	C	C	C	C	C	C	C	C	C	C	C	C	C	C	C	C	C	C	C	C
S7_1269194	C/T	7	1269194	+	NA	NA	NA	NA	NA	NA	C	C	C	Y	C	C	C	C	C	C	C	C	C	C	C	C	C	C	C	C	C	C	C	C	C	C	C	C	C	C	C	C	C	C	C	C	C	C	C
S7_1269208	G/A	7	1269208	+	NA	NA	NA	NA	NA	NA	G	G	G	G	N	A	G	G	G	G	R	G	G	G	G	A	A	A	A	A	G	A	G	G	G	G	A	G	A	A	A	R	G	G	G	N	G	A	A
S7_1269237	T/G	7	1269237	+	NA	NA	NA	NA	NA	NA	G	T	T	T	T	T	T	T	G	T	T	T	T	T	T	T	T	T	T	T	T	T	T	T	T	T	T	T	T	T	T	T	K	T	T	T	T	T	T
S7_1285403	T/A	7	1285403	+	NA	NA	NA	NA	NA	NA	T	T	T	T	T	T	T	T	T	T	T	T	T	T	T	T	T	T	T	T	T	T	T	T	T	T	W	T	T	T	T	T	T	T	T	T	T	T	T
S7_1286028	T/A	7	1286028	+	NA	NA	NA	NA	NA	NA	T	T	T	T	T	T	T	T	T	T	T	T	T	T	T	T	T	T	T	T	T	T	T	T	T	T	T	W	T	T	T	T	T	T	T	T	T	T	T
S7_1286039	G/A	7	1286039	+	NA	NA	NA	NA	NA	NA	G	G	A	G	N	G	A	G	N	R	A	G	G	G	G	G	G	G	G	R	A	A	N	G	G	G	A	G	A	G	G	A	R	N	G	R	A	G	G
S7_1286040	A/G	7	1286040	+	NA	NA	NA	NA	NA	NA	G	A	A	A	A	G	A	A	A	A	A	A	G	A	A	G	G	G	A	A	A	A	A	A	R	A	A	A	A	G	G	A	A	A	G	A	A	G	G
S7_1286063	T/C	7	1286063	+	NA	NA	NA	NA	NA	NA	T	T	T	T	T	T	T	T	T	T	T	T	T	T	T	T	T	T	T	T	T	T	T	T	T	T	T	T	T	T	T	T	T	T	T	T	T	T	T
S7_1286070	A/T	7	1286070	+	NA	NA	NA	NA	NA	NA	A	A	T	A	N	A	T	A	N	W	T	A	A	A	A	A	A	A	A	W	T	T	N	A	A	A	T	A	T	A	A	T	W	N	A	W	T	A	A
S7_1286073	T/C	7	1286073	+	NA	NA	NA	NA	NA	NA	T	T	T	T	T	T	T	T	T	T	T	T	T	T	T	T	T	T	T	T	T	T	T	T	T	T	T	Y	T	T	T	T	T	T	T	T	T	T	T
S7_1286080	G/C	7	1286080	+	NA	NA	NA	NA	NA	NA	G	G	G	C	N	G	G	C	N	S	G	C	G	C	G	G	G	G	G	S	G	G	N	G	G	G	G	G	G	G	G	G	S	G	G	G	G	G	G
S7_1290216	G/T	7	1290216	+	NA	NA	NA	NA	NA	NA	T	T	G	G	G	T	G	G	G	G	G	G	T	T	G	T	T	T	G	T	G	G	G	K	K	G	G	G	G	T	T	G	T	G	T	G	G	T	T
S7_1291449	T/C	7	1291449	+	NA	NA	NA	NA	NA	NA	T	T	T	T	T	T	Y	T	T	T	T	T	T	Y	T	T	T	T	T	Y	T	T	T	T	T	T	T	T	T	T	T	T	T	T	T	T	T	T	T
S7_1291451	C/T	7	1291451	+	NA	NA	NA	NA	NA	NA	C	C	C	Y	C	C	C	Y	C	C	C	C	C	C	C	C	C	C	C	C	T	C	C	C	C	C	C	C	C	C	C	C	C	C	C	C	T	C	C
S7_1291460	G/C	7	1291460	+	NA	NA	NA	NA	NA	NA	G	G	G	G	G	G	G	G	G	G	G	G	G	G	G	G	G	G	G	G	G	G	G	G	G	G	G	G	G	G	G	G	G	G	G	G	G	G	G
S7_1291487	C/G	7	1291487	+	NA	NA	NA	NA	NA	NA	C	C	C	C	C	C	C	C	N	C	C	C	C	C	C	C	C	C	C	C	C	C	G	C	S	C	C	C	C	C	C	C	C	C	G	C	C	C	C
S7_1291496	C/G	7	1291496	+	NA	NA	NA	NA	NA	NA	C	C	C	C	C	C	C	C	C	C	C	C	C	C	C	C	C	C	C	C	G	C	C	C	C	C	C	C	C	C	C	C	C	C	C	C	G	C	C
S7_1292077	A/G	7	1292077	+	NA	NA	NA	NA	NA	NA	A	A	A	A	A	A	A	A	N	A	A	A	A	A	G	A	A	A	A	A	A	A	A	A	R	A	A	A	A	A	A	A	A	A	G	A	A	A	A
S7_1292386	C/T	7	1292386	+	NA	NA	NA	NA	NA	NA	C	C	C	C	C	N	C	C	N	C	C	C	C	C	C	C	C	C	C	C	C	C	C	C	C	C	C	C	C	C	C	C	C	C	C	C	C	C	C
S7_1292402	C/A	7	1292402	+	NA	NA	NA	NA	NA	NA	C	C	C	C	C	N	C	C	N	C	C	C	C	C	C	C	C	C	C	C	C	C	C	C	C	C	C	C	C	C	C	N	C	C	C	C	C	C	C
S7_1292445	T/C	7	1292445	+	NA	NA	NA	NA	NA	NA	T	T	T	T	T	T	T	T	N	T	T	C	T	T	T	T	T	T	T	T	T	T	T	T	T	T	T	T	T	T	T	T	T	T	T	T	T	T	T
S7_1292469	A/C	7	1292469	+	NA	NA	NA	NA	NA	NA	A	A	A	A	C	A	A	A	N	A	A	A	A	A	C	A	A	A	A	A	A	A	A	A	A	A	C	A	A	A	A	N	A	A	A	A	A	A	A
S7_1292470	T/G	7	1292470	+	NA	NA	NA	NA	NA	NA	T	T	T	T	G	T	T	T	N	T	T	T	T	T	G	T	T	T	T	T	T	T	T	T	T	T	G	T	T	T	T	N	T	T	T	T	T	T	T
S7_1292477	T/C	7	1292477	+	NA	NA	NA	NA	NA	NA	T	T	T	T	C	T	T	T	N	T	T	T	T	T	C	T	T	T	T	T	T	T	T	T	T	T	C	T	T	T	T	N	T	T	T	T	T	T	T
S7_1292478	G/C	7	1292478	+	NA	NA	NA	NA	NA	NA	G	G	G	G	C	G	G	G	N	G	G	G	G	G	S	G	G	G	G	G	G	G	G	G	G	G	G	G	G	G	G	G	G	G	G	G	G	G	G
S7_1292479	C/G	7	1292479	+	NA	NA	NA	NA	NA	NA	C	C	C	C	G	C	C	C	N	C	C	C	C	C	G	C	C	C	C	C	C	C	C	C	C	C	G	C	C	C	C	N	C	C	C	C	C	C	C
S7_1292481	C/A	7	1292481	+	NA	NA	NA	NA	NA	NA	C	C	C	C	A	C	C	C	N	C	C	C	C	C	A	C	C	C	C	C	C	C	C	C	C	C	A	C	C	C	C	N	C	C	C	C	C	C	C
S7_1292583	C/A	7	1292583	+	NA	NA	NA	NA	NA	NA	C	C	C	C	C	C	C	A	A	C	C	C	C	C	C	C	C	M	M	C	C	C	C	C	C	C	C	C	C	A	C	C	C	C	C	C	C	C	C
S7_1292609	C/G	7	1292609	+	NA	NA	NA	NA	NA	NA	C	C	C	C	C	C	C	C	N	C	C	C	C	C	C	C	C	C	C	C	C	C	C	C	C	C	C	C	C	C	C	C	C	C	C	C	C	C	C
S7_1292650	T/C	7	1292650	+	NA	NA	NA	NA	NA	NA	T	C	T	C	C	N	T	T	N	T	T	C	C	N	T	T	C	N	T	T	T	T	N	T	C	C	T	C	T	N	T	C	T	C	C	T	T	N	N
S7_1292659	G/A	7	1292659	+	NA	NA	NA	NA	NA	NA	G	N	G	N	N	A	R	G	N	R	G	G	G	A	A	A	A	A	G	R	R	G	G	G	R	A	G	G	G	A	R	G	A	G	A	G	G	A	A
S7_1292804	G/T	7	1292804	+	NA	NA	NA	NA	NA	NA	G	G	G	N	G	N	G	G	G	G	G	T	G	G	G	G	G	N	G	G	G	G	G	G	G	G	G	G	G	G	G	G	G	G	G	G	G	N	G
S7_1293349	C/G	7	1293349	+	NA	NA	NA	NA	NA	NA	C	C	C	C	C	C	S	C	G	C	G	C	C	C	C	C	C	C	G	G	N	G	C	C	C	C	C	C	G	C	C	C	C	G	C	C	C	C	C
S7_1293356	G/C	7	1293356	+	NA	NA	NA	NA	NA	NA	G	G	G	G	G	G	S	G	G	C	G	G	G	S	C	G	G	G	G	G	G	G	G	G	G	C	C	G	G	G	G	G	C	G	G	G	G	G	G
S7_1293364	C/T	7	1293364	+	NA	NA	NA	NA	NA	NA	C	C	C	C	C	C	C	C	C	C	C	C	C	C	C	C	C	C	C	C	C	C	C	C	C	C	C	C	C	C	C	C	C	C	C	C	C	C	C
S7_1293419	G/C	7	1293419	+	NA	NA	NA	NA	NA	NA	G	G	G	G	G	G	S	G	G	C	N	G	G	C	C	G	G	G	G	S	G	N	G	G	G	C	C	G	G	G	G	G	C	G	G	G	G	G	G
S7_1293487	G/A	7	1293487	+	NA	NA	NA	NA	NA	NA	A	A	A	G	R	A	G	A	G	G	G	A	A	G	N	A	A	G	G	G	G	G	A	A	A	G	G	A	G	G	A	A	G	G	A	A	R	A	A
S7_1293629	A/G	7	1293629	+	NA	NA	NA	NA	NA	NA	A	A	A	A	A	A	A	A	A	A	A	A	A	A	A	A	A	A	A	A	A	A	A	A	A	A	A	A	A	A	A	A	A	A	A	A	G	A	A
S7_1293722	C/T	7	1293722	+	NA	NA	NA	NA	NA	NA	C	C	C	C	C	C	C	C	C	C	C	C	C	C	C	C	C	C	C	C	C	C	C	C	C	C	C	C	C	C	C	C	C	C	C	C	C	C	C
S7_1293724	G/A	7	1293724	+	NA	NA	NA	NA	NA	NA	G	G	G	G	G	G	G	G	G	G	G	G	G	G	G	G	G	G	G	G	G	G	G	G	G	G	G	G	G	G	G	G	G	G	G	G	G	G	G
S7_1293748	C/T	7	1293748	+	NA	NA	NA	NA	NA	NA	C	T	C	C	C	C	C	C	C	C	C	C	C	C	C	C	C	C	C	C	C	C	C	T	C	C	C	C	C	C	C	C	C	C	C	C	C	C	C
S7_1293811	G/T	7	1293811	+	NA	NA	NA	NA	NA	NA	G	T	T	T	G	T	G	T	T	G	G	T	T	G	G	T	T	T	G	G	T	G	T	T	T	G	G	K	G	T	T	G	G	G	T	T	G	T	T
S7_1293835	C/G	7	1293835	+	NA	NA	NA	NA	NA	NA	C	G	G	G	C	G	C	G	G	C	C	G	G	C	C	G	G	G	C	C	G	C	G	G	G	C	C	S	C	G	G	C	C	C	G	G	C	G	G
S7_1294057	T/C	7	1294057	+	NA	NA	NA	NA	NA	NA	C	T	T	T	Y	T	C	C	N	C	C	T	C	C	C	T	T	T	T	C	T	C	T	T	T	C	C	T	C	T	T	T	C	T	T	T	N	T	T
S7_1294105	G/A	7	1294105	+	NA	NA	NA	NA	NA	NA	G	G	G	G	G	G	G	G	G	G	G	G	G	G	G	G	G	G	G	G	G	G	G	G	G	G	G	G	G	G	G	G	G	G	G	G	G	G	G
S7_1294217	A/G	7	1294217	+	NA	NA	NA	NA	NA	NA	A	A	A	A	A	A	A	A	N	A	A	A	A	A	A	A	A	A	G	A	A	A	G	A	A	A	A	R	A	A	A	G	A	A	A	A	A	A	A
S7_1295584	G/C	7	1295584	+	NA	NA	NA	NA	NA	NA	G	G	G	G	C	G	C	S	G	C	C	G	C	S	G	G	G	G	C	C	G	C	G	G	G	C	C	S	C	G	G	G	C	C	G	G	G	G	G
S7_1295632	G/A	7	1295632	+	NA	NA	NA	NA	NA	NA	A	G	A	A	G	A	G	G	R	G	G	G	G	G	G	A	A	A	G	G	A	G	A	G	A	G	G	A	G	A	A	A	G	G	A	A	G	A	A
S7_1295688	G/A	7	1295688	+	NA	NA	NA	NA	NA	NA	G	G	G	G	N	G	G	G	G	A	A	G	A	A	G	G	G	G	G	A	G	A	G	G	G	A	A	G	A	G	G	R	A	G	G	G	G	G	G
S7_1295928	A/G	7	1295928	+	NA	NA	NA	NA	NA	NA	G	G	G	G	A	N	A	A	G	A	A	G	A	A	A	G	G	G	A	A	G	A	G	G	G	A	A	G	A	G	G	G	A	A	G	G	A	G	G
S7_1295937	C/G	7	1295937	+	NA	NA	NA	NA	NA	NA	G	G	G	G	C	N	C	C	G	C	C	G	C	C	C	G	G	G	C	C	G	C	G	G	G	C	C	G	C	G	G	G	C	C	G	G	C	G	G
S7_1297354	C/T	7	1297354	+	NA	NA	NA	NA	NA	NA	T	C	C	T	C	N	C	C	C	C	C	T	C	T	C	T	T	Y	C	C	T	C	T	T	T	C	C	Y	C	T	T	T	C	C	T	T	C	T	T
S7_1297359	T/A	7	1297359	+	NA	NA	NA	NA	NA	NA	T	A	T	T	T	T	T	T	T	T	T	T	T	T	T	T	T	T	T	T	T	T	T	A	T	T	T	T	T	T	T	T	T	T	T	T	T	T	T
S7_1299114	T/C	7	1299114	+	NA	NA	NA	NA	NA	NA	T	T	T	T	T	T	T	T	T	T	T	T	T	T	T	T	T	T	T	T	T	T	T	T	T	T	T	T	T	T	T	T	T	T	T	T	T	T	T
S7_1299126	A/T	7	1299126	+	NA	NA	NA	NA	NA	NA	A	A	A	T	A	A	A	A	A	A	A	A	T	A	A	A	A	T	T	A	A	A	A	A	A	T	A	A	A	T	A	A	A	A	A	A	A	A	A
S7_1299132	C/A	7	1299132	+	NA	NA	NA	NA	NA	NA	C	A	C	C	A	C	A	N	C	A	A	C	C	C	C	C	C	C	C	N	C	A	C	A	C	C	A	C	A	C	C	N	A	C	C	C	C	C	C
S7_1299301	G/C	7	1299301	+	NA	NA	NA	NA	NA	NA	G	G	C	C	G	N	G	G	S	G	G	G	G	G	G	G	G	C	G	G	N	G	G	G	G	C	G	C	G	C	G	G	G	C	G	G	N	G	G
S7_1299404	T/C	7	1299404	+	NA	NA	NA	NA	NA	NA	T	T	T	T	T	T	T	T	T	T	T	T	T	T	T	T	T	T	T	T	T	T	T	T	T	T	T	T	T	T	T	T	T	T	T	T	T	T	T
S7_1299433	A/G	7	1299433	+	NA	NA	NA	NA	NA	NA	A	G	A	A	G	A	R	A	A	G	G	A	A	A	A	A	A	A	A	A	A	G	A	G	A	A	G	A	G	A	A	A	G	A	A	A	A	A	A
S7_1299435	A/G	7	1299435	+	NA	NA	NA	NA	NA	NA	A	G	A	A	G	A	N	A	A	G	G	A	A	A	A	A	A	A	A	A	A	G	A	G	A	A	G	A	G	A	A	A	G	A	A	A	A	A	A
S7_1301770	G/C	7	1301770	+	NA	NA	NA	NA	NA	NA	G	G	G	G	G	G	G	G	G	G	G	G	G	G	G	G	G	G	G	G	S	G	G	G	G	G	G	G	G	G	G	G	G	G	G	G	G	G	G
S7_1301782	C/T	7	1301782	+	NA	NA	NA	NA	NA	NA	C	C	C	C	C	C	C	C	C	C	C	C	C	C	C	C	C	C	C	C	C	C	C	C	C	C	C	C	C	C	C	C	C	C	C	C	C	C	C
S7_1301800	G/A	7	1301800	+	NA	NA	NA	NA	NA	NA	G	G	G	R	G	G	G	G	G	G	G	G	G	G	G	G	G	A	G	G	G	G	G	G	G	G	G	G	G	G	G	G	G	G	G	G	G	G	G
S7_1301801	C/T	7	1301801	+	NA	NA	NA	NA	NA	NA	C	C	C	C	C	C	C	C	C	C	C	C	C	C	C	C	C	C	C	C	C	C	C	C	C	C	C	C	C	C	C	C	C	C	C	C	C	C	C
S7_1301812	T/C	7	1301812	+	NA	NA	NA	NA	NA	NA	T	C	C	T	C	T	C	T	C	C	C	T	T	T	T	T	T	C	T	T	C	C	T	C	T	Y	C	T	C	N	T	T	C	C	T	T	T	T	T
S7_1301955	A/C	7	1301955	+	NA	NA	NA	NA	NA	NA	A	C	A	A	C	A	C	A	A	C	C	A	A	A	A	A	A	A	A	A	A	C	A	C	A	A	C	A	C	A	A	A	C	A	A	A	A	A	A
S7_1301992	G/T	7	1301992	+	NA	NA	NA	NA	NA	NA	T	G	T	T	G	G	G	G	T	G	G	G	G	G	G	G	G	T	G	G	N	G	G	G	G	T	G	K	G	T	G	G	G	T	G	G	G	G	G
S7_1302142	A/G	7	1302142	+	NA	NA	NA	NA	NA	NA	A	A	A	A	A	A	A	A	A	A	A	A	A	A	A	A	A	A	A	A	A	A	A	A	A	A	A	A	A	A	A	A	A	A	A	A	A	A	A
S7_1303907	A/T	7	1303907	+	NA	NA	NA	NA	NA	NA	A	A	A	A	A	A	A	A	A	A	A	A	A	A	A	A	A	A	A	A	A	A	A	A	A	A	A	A	A	A	A	A	A	A	A	A	A	A	A
S7_1303938	C/T	7	1303938	+	NA	NA	NA	NA	NA	NA	C	C	C	C	C	C	C	C	C	C	C	C	C	C	C	C	C	C	C	C	C	C	C	C	C	C	C	C	C	C	C	C	C	C	C	C	C	C	C
S7_1304136	G/T	7	1304136	+	NA	NA	NA	NA	NA	NA	G	G	G	G	G	G	G	G	G	G	G	G	G	G	G	G	G	G	G	G	G	G	G	G	G	G	G	G	G	G	G	G	G	G	G	G	G	G	G
S7_1304148	C/T	7	1304148	+	NA	NA	NA	NA	NA	NA	C	C	T	C	C	C	C	C	T	C	C	T	T	T	T	T	T	C	T	C	C	C	T	C	Y	C	C	C	C	C	T	C	C	C	T	T	Y	T	T
S7_1306926	G/A	7	1306926	+	NA	NA	NA	NA	NA	NA	G	G	G	G	G	G	G	G	N	G	G	G	G	G	G	G	G	G	G	G	G	G	G	G	G	G	G	G	G	G	G	G	N	G	G	G	G	G	G
S7_1306966	C/T	7	1306966	+	NA	NA	NA	NA	NA	NA	C	C	C	C	C	C	C	C	N	C	C	C	C	C	C	C	C	C	C	C	C	C	C	C	C	C	C	C	C	C	C	C	N	C	C	C	C	C	C
S7_1306968	G/A	7	1306968	+	NA	NA	NA	NA	NA	NA	G	G	G	G	G	G	G	G	N	G	G	G	G	G	G	G	G	G	G	G	G	G	G	G	G	G	G	G	G	G	G	G	N	G	G	G	G	G	G
S7_1307763	G/T	7	1307763	+	NA	NA	NA	NA	NA	NA	G	T	G	G	G	G	G	G	G	G	G	G	G	G	G	G	G	G	G	G	G	G	G	T	G	G	G	G	G	G	G	G	G	G	G	G	G	G	G
S7_1307828	G/A	7	1307828	+	NA	NA	NA	NA	NA	NA	G	A	G	G	G	G	G	G	G	G	G	G	G	G	G	G	G	G	G	G	G	G	G	R	G	G	G	G	G	G	G	G	G	G	G	G	G	G	G
S7_1307831	G/A	7	1307831	+	NA	NA	NA	NA	NA	NA	G	A	G	G	G	G	G	G	G	G	G	G	G	G	G	G	G	G	G	G	G	G	G	R	G	G	G	G	G	G	G	G	G	G	G	G	G	G	G
S7_1308207	G/A	7	1308207	+	NA	NA	NA	NA	NA	NA	G	A	G	G	G	G	G	G	G	G	G	G	G	G	G	G	G	G	G	G	G	G	G	A	G	G	G	G	G	G	G	G	G	G	G	G	G	G	G
S7_1308270	C/T	7	1308270	+	NA	NA	NA	NA	NA	NA	C	C	C	C	C	C	C	C	N	C	C	C	C	C	C	C	C	C	C	C	C	C	C	C	C	C	C	C	C	C	C	C	C	C	C	C	C	C	C
S7_1308308	A/C	7	1308308	+	NA	NA	NA	NA	NA	NA	A	A	A	A	A	A	A	A	A	A	A	A	A	A	A	A	A	A	A	A	A	A	A	A	A	A	A	A	A	A	A	A	A	A	A	A	A	A	A
S7_1308311	A/C	7	1308311	+	NA	NA	NA	NA	NA	NA	A	A	A	A	A	A	A	A	C	A	A	A	A	A	A	A	A	A	A	A	A	A	A	A	A	A	A	A	A	A	A	A	A	A	A	A	A	A	A
S7_1308318	C/T	7	1308318	+	NA	NA	NA	NA	NA	NA	T	C	T	C	C	C	C	C	C	C	C	C	C	C	C	C	C	C	C	C	C	C	C	C	C	C	C	Y	C	C	C	C	C	T	C	C	C	C	C
S7_1309765	C/A	7	1309765	+	NA	NA	NA	NA	NA	NA	C	C	C	C	C	A	C	C	C	C	C	C	C	C	C	C	C	C	C	C	C	C	C	C	C	C	C	C	C	C	C	C	C	C	C	C	C	C	C
S7_1309766	C/G	7	1309766	+	NA	NA	NA	NA	NA	NA	C	C	C	C	C	G	C	C	C	C	C	C	C	C	C	C	C	C	C	C	C	C	C	C	C	C	C	C	C	C	C	C	C	C	C	C	C	C	C
S7_1309777	T/C	7	1309777	+	NA	NA	NA	NA	NA	NA	T	T	T	C	T	T	T	C	T	T	T	C	T	Y	C	C	C	C	T	T	C	T	T	Y	T	C	T	N	T	C	C	T	T	T	C	C	C	C	C
S7_1309802	A/G	7	1309802	+	NA	NA	NA	NA	NA	NA	A	A	A	A	A	A	A	A	G	A	A	A	A	A	A	A	A	A	A	A	A	A	A	A	A	A	A	A	A	A	A	A	A	A	A	A	A	A	A
S7_1309804	T/C	7	1309804	+	NA	NA	NA	NA	NA	NA	T	T	T	C	T	C	T	C	C	T	T	C	T	Y	C	C	C	C	T	T	C	T	T	Y	T	C	T	C	T	C	C	T	T	T	C	C	C	C	C
S7_1311125	T/G	7	1311125	+	NA	NA	NA	NA	NA	NA	T	T	T	T	T	T	T	T	T	T	T	T	T	T	T	T	T	T	T	T	T	T	T	T	T	T	T	T	T	T	T	T	T	T	T	T	T	T	T
S7_1312326	T/C	7	1312326	+	NA	NA	NA	NA	NA	NA	T	T	T	T	T	T	T	Y	T	T	T	C	T	T	T	T	T	T	T	T	T	T	T	T	T	T	T	T	T	T	T	T	T	T	T	T	T	T	T
S7_1312342	C/A	7	1312342	+	NA	NA	NA	NA	NA	NA	C	C	C	C	C	C	C	M	C	C	C	M	C	C	C	C	C	C	C	C	C	C	C	C	C	C	C	C	C	C	C	C	C	C	C	C	C	C	C
S7_1312352	T/G	7	1312352	+	NA	NA	NA	NA	NA	NA	T	T	T	T	T	T	T	K	T	T	T	K	T	T	T	T	T	T	T	T	T	T	T	T	T	T	T	T	T	T	T	T	T	T	T	T	T	T	T
S7_1312362	G/T	7	1312362	+	NA	NA	NA	NA	NA	NA	G	G	G	G	T	G	T	K	G	T	T	T	T	G	G	G	G	G	G	G	G	T	G	G	G	G	T	G	T	G	G	K	T	G	G	G	G	G	G
S7_1314652	C/G	7	1314652	+	NA	NA	NA	NA	NA	NA	C	N	C	C	C	N	C	C	C	C	C	C	C	C	C	C	C	C	N	C	C	C	C	C	C	C	C	C	C	C	C	C	C	C	C	C	C	C	C
S7_1314775	T/C	7	1314775	+	NA	NA	NA	NA	NA	NA	Y	T	T	T	C	N	C	T	T	C	C	T	C	T	T	N	N	T	C	C	C	C	T	T	T	Y	C	T	C	N	C	C	C	T	T	Y	N	N	C
S7_1315010	A/T	7	1315010	+	NA	NA	NA	NA	NA	NA	A	A	A	A	A	A	A	A	A	A	A	N	A	A	A	A	A	A	A	A	A	A	A	A	A	A	A	A	A	A	A	A	A	A	A	A	A	N	A
S7_1315019	A/G	7	1315019	+	NA	NA	NA	NA	NA	NA	A	A	A	A	A	A	A	A	A	A	A	N	A	A	A	A	A	A	A	A	A	A	A	A	A	A	A	A	A	A	A	A	A	A	A	A	A	N	A
S7_1315162	T/G	7	1315162	+	NA	NA	NA	NA	NA	NA	T	T	T	T	T	T	T	T	T	T	T	T	T	T	T	N	T	T	T	T	T	T	T	T	T	T	T	T	T	T	T	T	T	T	T	T	T	N	T
S7_1315177	C/G	7	1315177	+	NA	NA	NA	NA	NA	NA	C	C	C	C	C	C	C	C	C	C	C	C	C	C	C	N	C	C	C	C	C	C	C	C	C	C	C	C	C	C	C	C	C	C	C	C	C	N	C
S7_1315984	A/T	7	1315984	+	NA	NA	NA	NA	NA	NA	A	A	A	A	A	A	A	A	A	A	A	A	A	A	A	A	A	A	A	A	A	A	A	A	A	A	A	A	A	A	A	A	A	A	A	A	A	A	A
S7_1315989	T/A	7	1315989	+	NA	NA	NA	NA	NA	NA	T	T	T	T	T	T	T	T	T	T	T	A	T	T	T	T	T	T	T	T	T	T	T	T	T	T	W	T	T	T	T	T	T	T	T	T	T	T	T
S7_1316062	G/A	7	1316062	+	NA	NA	NA	NA	NA	NA	G	G	G	G	G	N	G	G	G	G	G	G	G	G	G	G	G	G	G	G	G	G	G	G	G	G	G	G	G	G	G	G	G	G	G	N	G	G	G
S7_1316268	T/A	7	1316268	+	NA	NA	NA	NA	NA	NA	T	T	T	T	T	T	T	T	T	T	T	T	T	T	T	T	T	T	T	T	T	T	T	T	T	T	T	T	T	T	T	T	T	T	T	T	T	T	T
S7_1316740	T/C	7	1316740	+	NA	NA	NA	NA	NA	NA	T	T	T	T	T	T	T	T	T	T	T	T	T	T	T	T	T	T	T	T	T	T	T	T	T	T	T	T	T	T	T	T	T	T	T	T	T	T	T
S7_1316777	C/G	7	1316777	+	NA	NA	NA	NA	NA	NA	C	C	C	C	C	C	C	C	C	C	C	C	C	S	C	C	C	C	C	C	C	C	C	C	C	C	C	C	C	C	C	C	C	C	C	C	C	C	C
S7_1316969	G/C	7	1316969	+	NA	NA	NA	NA	NA	NA	G	G	G	G	G	G	G	S	G	G	G	G	G	G	C	G	G	G	G	G	G	G	G	G	G	G	G	G	G	G	G	G	G	G	G	G	G	G	G
S7_1317078	T/C	7	1317078	+	NA	NA	NA	NA	NA	NA	T	T	C	T	T	C	T	Y	T	C	T	T	C	T	T	C	C	Y	T	C	T	C	T	T	C	C	C	T	C	C	C	C	Y	T	C	C	C	C	C
S7_1317188	G/C	7	1317188	+	NA	NA	NA	NA	NA	NA	C	C	C	G	G	C	G	G	G	C	G	G	C	G	G	C	C	C	G	C	G	C	G	C	C	C	C	G	C	C	C	C	G	G	C	C	C	C	C
S7_1317269	C/G	7	1317269	+	NA	NA	NA	NA	NA	NA	C	G	G	C	C	C	C	C	C	G	C	C	G	C	C	C	C	C	C	G	C	G	C	G	C	G	G	C	G	C	C	G	S	C	C	C	G	C	C
S7_1317587	T/C	7	1317587	+	NA	NA	NA	NA	NA	NA	T	T	T	T	T	C	T	Y	T	T	T	T	T	C	T	C	C	C	T	T	T	T	T	T	C	C	T	T	T	C	C	C	T	T	C	C	T	C	C
S7_1317590	C/T	7	1317590	+	NA	NA	NA	NA	NA	NA	C	C	C	C	C	C	C	C	C	C	C	C	C	C	C	C	C	C	C	C	C	C	C	C	C	C	C	C	C	C	C	C	C	C	C	C	C	C	C
S7_1317659	C/A	7	1317659	+	NA	NA	NA	NA	NA	NA	A	C	C	C	C	A	C	C	C	C	C	C	C	A	C	A	A	A	C	C	C	C	C	C	M	C	C	C	C	A	A	C	C	C	A	A	C	A	A
S7_1317697	G/T	7	1317697	+	NA	NA	NA	NA	NA	NA	G	G	G	G	G	G	G	K	G	G	G	G	G	G	G	G	G	G	G	G	G	G	G	G	G	G	G	G	G	G	G	G	G	G	G	G	G	G	G
S7_1317710	G/C	7	1317710	+	NA	NA	NA	NA	NA	NA	C	G	G	G	G	G	G	G	S	G	G	C	G	G	G	G	G	G	G	G	G	G	G	G	G	G	G	G	G	G	G	G	G	G	G	G	G	G	G
S7_1317719	G/T	7	1317719	+	NA	NA	NA	NA	NA	NA	G	K	G	G	G	G	G	G	G	T	G	G	G	G	G	G	G	G	G	G	G	G	G	T	G	G	T	G	G	G	G	G	G	G	G	G	G	G	G
S7_1317726	T/C	7	1317726	+	NA	NA	NA	NA	NA	NA	T	T	T	T	T	T	T	T	T	T	T	T	T	T	T	T	T	T	T	T	T	T	T	T	T	C	T	T	T	T	T	C	T	T	T	T	T	T	T
S7_1317781	C/T	7	1317781	+	NA	NA	NA	NA	NA	NA	C	C	C	C	C	C	C	C	C	C	C	C	C	C	C	C	C	C	C	C	C	C	C	C	C	C	C	C	C	C	C	C	C	C	C	C	C	C	C
S7_1317822	G/A	7	1317822	+	NA	NA	NA	NA	NA	NA	G	G	G	G	G	G	G	G	G	G	G	G	G	G	G	G	G	G	G	G	G	G	G	G	G	G	G	G	G	G	G	G	G	G	G	G	G	G	G
S7_1317829	C/A	7	1317829	+	NA	NA	NA	NA	NA	NA	C	C	C	C	C	C	C	C	C	C	C	C	C	C	C	C	C	C	C	C	C	C	C	C	C	C	C	C	C	C	C	C	C	C	C	C	C	C	C
S7_1317899	G/C	7	1317899	+	NA	NA	NA	NA	NA	NA	G	G	C	G	G	G	G	S	C	G	G	G	C	G	G	G	G	G	C	C	G	C	G	G	G	G	G	G	C	G	G	G	G	S	G	G	C	G	G
S7_1317937	C/A	7	1317937	+	NA	NA	NA	NA	NA	NA	C	C	C	C	C	N	C	C	C	C	C	C	C	C	C	C	C	C	C	C	C	C	C	C	C	C	C	C	C	C	C	C	C	C	C	C	C	C	C
S7_1317977	C/G	7	1317977	+	NA	NA	NA	NA	NA	NA	C	G	G	C	G	C	C	C	G	G	C	C	G	G	C	C	C	C	C	G	C	G	C	G	C	C	G	C	G	C	C	C	C	C	C	C	C	C	C
S7_1317992	G/C	7	1317992	+	NA	NA	NA	NA	NA	NA	G	G	G	G	G	G	G	G	G	G	G	G	G	G	G	G	G	G	G	G	G	G	G	G	G	G	G	G	G	G	G	G	G	G	G	G	G	G	G
S7_1317993	T/C	7	1317993	+	NA	NA	NA	NA	NA	NA	T	T	T	C	N	C	C	Y	T	T	Y	C	T	T	C	C	C	C	C	T	C	T	C	T	C	C	T	C	T	C	C	C	C	C	C	T	Y	C	C
S7_1318277	C/G	7	1318277	+	NA	NA	NA	NA	NA	NA	G	C	C	C	C	G	C	G	G	S	C	C	C	G	N	G	G	G	C	C	C	C	C	C	G	C	G	C	C	G	G	C	C	C	G	G	C	G	G
S7_1318290	C/A	7	1318290	+	NA	NA	NA	NA	NA	NA	A	C	C	C	C	C	C	C	C	M	C	C	C	C	C	C	C	C	C	C	C	C	C	C	C	C	A	C	C	C	C	C	C	C	C	A	C	C	C
S7_1318294	C/G	7	1318294	+	NA	NA	NA	NA	NA	NA	G	C	C	C	C	C	C	C	C	S	C	C	C	C	C	C	C	C	C	C	C	C	C	C	C	C	G	C	C	C	C	C	C	C	C	G	C	C	C
S7_1318298	G/A	7	1318298	+	NA	NA	NA	NA	NA	NA	G	G	G	G	G	G	G	G	G	G	G	G	G	G	G	G	G	G	G	G	G	G	G	G	G	G	G	G	G	G	G	G	G	G	G	G	G	G	G
S7_1318316	C/T	7	1318316	+	NA	NA	NA	NA	NA	NA	C	C	C	C	C	T	C	C	C	C	C	C	C	T	C	T	T	T	C	C	C	C	C	C	Y	C	C	C	C	T	T	C	C	C	T	C	C	T	T
S7_1318319	C/G	7	1318319	+	NA	NA	NA	NA	NA	NA	G	C	C	C	C	C	C	C	C	S	C	C	C	C	C	C	C	C	C	C	C	C	C	C	C	C	S	C	C	C	C	C	C	C	C	G	C	C	C
S7_1365015	T/A	7	1365015	+	NA	NA	NA	NA	NA	NA	N	T	A	A	N	N	T	T	T	T	T	T	T	T	T	T	T	T	T	T	T	T	A	T	T	T	T	A	T	T	T	T	T	A	T	T	T	T	T
S7_1365016	C/T	7	1365016	+	NA	NA	NA	NA	NA	NA	C	C	C	C	C	N	C	C	C	C	C	C	C	C	C	C	C	C	C	C	C	C	C	C	C	C	C	C	C	C	C	C	C	C	C	C	C	C	C
S7_1365766	C/T	7	1365766	+	NA	NA	NA	NA	NA	NA	C	C	C	C	C	C	C	C	T	C	C	C	C	C	C	C	C	C	C	C	C	C	C	C	C	C	C	C	C	C	C	C	C	C	C	C	C	C	C
S7_1365771	G/A	7	1365771	+	NA	NA	NA	NA	NA	NA	G	G	A	A	G	G	A	G	G	G	G	G	G	G	G	G	G	G	A	G	G	G	G	G	G	G	G	A	G	G	G	G	G	A	G	G	G	G	G
S7_1365791	G/A	7	1365791	+	NA	NA	NA	NA	NA	NA	G	G	G	G	G	G	G	G	G	G	G	G	G	G	G	G	G	G	G	G	G	R	G	G	G	G	G	G	G	G	G	G	G	G	G	G	G	G	G
S7_1365819	A/C	7	1365819	+	NA	NA	NA	NA	NA	NA	A	A	A	A	A	N	A	A	A	A	A	A	C	A	A	A	A	A	A	A	A	A	A	A	A	A	A	A	A	A	A	A	A	A	A	A	A	A	A
S7_1365875	G/A	7	1365875	+	NA	NA	NA	NA	NA	NA	G	G	G	G	G	G	G	R	G	G	G	A	G	A	G	G	G	G	G	G	G	G	R	G	G	G	G	G	G	G	G	G	G	G	G	G	G	G	G
S7_1365887	C/A	7	1365887	+	NA	NA	NA	NA	NA	NA	C	C	C	C	C	C	C	M	C	C	C	A	C	M	C	C	C	C	C	C	C	C	M	C	C	C	C	C	C	C	C	C	C	C	C	C	C	C	C
S7_1365890	G/C	7	1365890	+	NA	NA	NA	NA	NA	NA	G	G	G	G	G	G	G	S	G	G	G	G	G	G	G	G	G	G	G	G	G	G	G	G	G	G	G	G	G	G	G	G	G	G	G	G	G	G	G
S7_1365893	C/T	7	1365893	+	NA	NA	NA	NA	NA	NA	C	C	C	C	C	N	C	C	C	C	C	C	C	C	C	C	C	C	C	C	C	C	C	C	C	C	C	C	C	C	C	C	C	C	C	C	C	C	C
S7_1365900	G/A	7	1365900	+	NA	NA	NA	NA	NA	NA	G	G	A	A	G	G	R	G	A	G	G	G	G	G	G	G	G	G	A	G	G	G	R	G	G	G	G	A	G	G	G	G	G	A	G	G	G	G	G
S7_1365937	G/A	7	1365937	+	NA	NA	NA	NA	NA	NA	G	G	G	G	G	G	G	G	G	G	G	G	G	G	G	G	G	G	G	G	G	G	G	G	G	G	G	G	G	G	G	G	G	G	G	G	A	G	G
S7_1365948	G/T	7	1365948	+	NA	NA	NA	NA	NA	NA	G	G	G	G	G	G	G	G	G	G	G	T	G	K	G	G	G	G	G	G	G	G	K	G	G	G	G	G	G	G	G	G	G	G	G	G	G	G	G
S7_1365998	C/T	7	1365998	+	NA	NA	NA	NA	NA	NA	C	T	C	C	C	N	C	C	C	C	Y	C	C	C	T	T	T	T	C	C	C	C	C	T	Y	C	C	C	C	T	T	C	Y	C	T	T	T	T	T
S7_1366034	C/T	7	1366034	+	NA	NA	NA	NA	NA	NA	C	C	C	C	C	C	C	C	C	C	C	C	T	C	C	C	C	C	C	C	C	C	C	C	C	C	C	C	C	C	C	C	C	C	C	C	C	C	C
S7_1366131	T/C	7	1366131	+	NA	NA	NA	NA	NA	NA	C	T	N	C	T	T	C	Y	C	C	T	C	C	C	T	T	T	T	Y	T	C	T	C	T	T	C	T	C	T	T	T	T	T	C	T	T	T	T	T
S7_1366165	A/G	7	1366165	+	NA	NA	NA	NA	NA	NA	A	G	A	A	A	G	A	A	A	A	A	A	A	A	G	G	G	G	A	G	A	A	A	G	R	A	A	A	A	G	G	G	A	A	G	G	G	G	G
S7_1367576	C/G	7	1367576	+	NA	NA	NA	NA	NA	NA	S	C	C	N	C	G	C	S	G	C	C	S	C	G	S	G	C	G	N	C	C	C	G	C	C	C	C	C	C	C	S	C	C	C	N	N	G	G	G
S7_1367594	G/A	7	1367594	+	NA	NA	NA	NA	NA	NA	G	G	G	G	G	G	G	G	G	G	G	G	G	G	G	G	G	G	G	G	G	G	G	G	G	G	G	G	G	G	G	G	G	G	G	G	G	G	G
S7_1441655	G/C	7	1441655	+	NA	NA	NA	NA	NA	NA	G	G	C	C	G	N	S	G	N	G	G	G	G	G	G	G	G	G	G	G	G	G	C	N	S	C	G	C	G	G	G	G	G	C	N	C	G	G	G
S7_1441676	C/T	7	1441676	+	NA	NA	NA	NA	NA	NA	C	C	C	C	C	C	C	N	C	C	C	C	C	C	C	C	C	C	C	C	C	C	C	C	C	C	C	C	C	C	C	T	C	C	C	C	C	C	C
S7_1441797	A/T	7	1441797	+	NA	NA	NA	NA	NA	NA	A	T	A	T	T	A	A	A	W	A	A	A	T	T	A	A	A	A	T	A	A	T	W	T	A	A	A	A	T	A	A	T	A	A	A	A	T	A	A
S7_1449938	T/C	7	1449938	+	NA	NA	NA	NA	NA	NA	T	T	T	T	T	T	T	T	T	T	T	T	T	T	T	T	T	T	T	T	T	T	T	T	T	T	T	T	T	T	T	T	T	T	T	T	T	T	T
S7_1449939	T/C	7	1449939	+	NA	NA	NA	NA	NA	NA	T	T	T	T	T	T	T	T	T	T	T	T	T	T	T	T	T	T	T	T	T	T	T	T	T	T	T	T	T	T	T	T	T	T	T	T	T	T	T
S7_1449986	G/A	7	1449986	+	NA	NA	NA	NA	NA	NA	G	R	A	G	A	G	G	A	A	G	G	G	G	G	G	G	G	G	A	G	G	G	R	A	G	A	G	A	G	G	G	G	G	A	G	G	A	G	G
S7_1449987	C/A	7	1449987	+	NA	NA	NA	NA	NA	NA	C	C	C	C	C	C	C	C	C	C	C	C	C	C	C	C	C	C	C	C	C	C	C	C	C	C	C	C	C	C	C	C	C	C	C	C	C	C	C
S7_1450043	G/C	7	1450043	+	NA	NA	NA	NA	NA	NA	G	C	C	G	N	G	G	C	G	G	G	G	G	G	G	G	G	G	C	G	G	G	S	C	G	C	G	C	G	G	G	G	G	C	G	C	G	G	G
S7_1450243	A/G	7	1450243	+	NA	NA	NA	NA	NA	NA	G	A	A	A	A	A	A	A	A	R	A	A	A	A	A	A	A	G	A	A	G	A	A	A	A	A	G	A	A	N	A	A	A	A	A	A	A	A	G
S7_1450297	C/T	7	1450297	+	NA	NA	NA	NA	NA	NA	T	C	C	T	C	C	C	C	C	Y	C	T	T	T	C	C	C	C	C	C	T	C	Y	C	C	C	T	C	C	C	C	T	C	C	C	C	C	C	C
S7_1450321	A/T	7	1450321	+	NA	NA	NA	NA	NA	NA	A	A	A	A	A	A	A	A	A	A	A	A	A	A	A	A	A	A	A	A	A	A	A	A	A	A	A	A	A	A	A	A	A	A	A	A	A	A	A
S7_1519404	G/C	7	1519404	+	NA	NA	NA	NA	NA	NA	G	G	G	G	G	N	G	G	G	G	G	G	G	G	G	G	G	G	G	G	G	G	G	G	G	G	G	G	G	G	G	G	G	G	G	G	G	G	G
S7_1519556	C/G	7	1519556	+	NA	NA	NA	NA	NA	NA	G	C	C	C	C	N	C	S	N	S	C	C	C	G	C	C	C	C	N	C	C	C	S	C	C	C	C	C	C	C	C	C	C	C	C	C	C	C	C
S7_1519662	G/T	7	1519662	+	NA	NA	NA	NA	NA	NA	G	T	G	G	G	G	G	G	G	G	G	T	G	G	G	G	G	G	T	G	G	G	G	T	G	G	G	G	G	G	G	G	G	G	G	G	T	G	G
S7_1556602	C/T	7	1556602	+	NA	NA	NA	NA	NA	NA	C	C	C	C	C	C	C	C	C	C	C	C	C	C	C	C	C	C	C	C	C	C	C	C	C	C	C	C	C	C	C	C	C	C	C	C	C	C	C
S7_1556833	G/A	7	1556833	+	NA	NA	NA	NA	NA	NA	G	G	G	G	G	N	G	G	G	G	G	G	G	G	G	G	G	G	G	G	G	G	G	G	G	G	G	G	G	G	G	G	G	G	G	G	G	G	G
S7_1557467	T/C	7	1557467	+	NA	NA	NA	NA	NA	NA	T	T	T	T	T	T	T	T	T	T	T	C	T	Y	T	N	C	N	T	T	T	T	N	T	N	T	T	T	T	N	T	T	T	T	N	T	T	N	C
S7_1557469	G/A	7	1557469	+	NA	NA	NA	NA	NA	NA	G	G	G	G	G	G	G	G	G	G	G	A	G	R	G	N	A	N	G	G	G	G	N	G	N	G	G	G	G	N	G	G	G	G	N	G	G	N	A
S7_1557470	T/G	7	1557470	+	NA	NA	NA	NA	NA	NA	T	T	T	T	T	T	T	T	T	T	T	G	T	K	T	N	G	N	T	T	T	T	N	T	N	T	T	T	T	N	T	T	T	T	N	T	T	N	G
S7_1557472	T/G	7	1557472	+	NA	NA	NA	NA	NA	NA	T	T	T	T	T	T	T	T	T	T	T	G	T	K	T	N	G	N	T	T	T	T	N	T	N	T	T	T	T	N	T	T	T	T	N	T	T	N	G
S7_1558408	G/C	7	1558408	+	NA	NA	NA	NA	NA	NA	G	G	G	G	G	G	G	G	G	G	G	G	C	G	G	G	G	G	G	G	G	G	G	G	G	G	S	G	G	G	G	G	G	G	G	G	G	G	G
S7_1558414	G/C	7	1558414	+	NA	NA	NA	NA	NA	NA	G	G	G	G	G	G	G	G	G	G	G	G	G	G	G	G	G	G	G	G	G	G	G	G	G	G	G	G	G	G	G	G	G	G	G	G	G	G	G
S7_1558454	G/A	7	1558454	+	NA	NA	NA	NA	NA	NA	G	G	G	G	G	G	G	G	G	G	G	R	G	G	G	G	G	G	G	G	G	G	G	G	G	G	G	G	G	G	G	G	G	G	G	G	G	G	G
S7_1558455	T/C	7	1558455	+	NA	NA	NA	NA	NA	NA	T	T	T	T	T	T	T	T	T	T	T	Y	T	T	T	T	T	T	T	T	T	T	T	T	T	T	T	T	T	T	T	T	T	T	T	T	T	T	T
S7_1558852	A/G	7	1558852	+	NA	NA	NA	NA	NA	NA	A	N	A	A	A	N	A	A	N	A	A	A	A	G	A	A	A	A	A	A	A	A	A	A	A	A	A	A	A	A	A	A	A	A	A	A	A	A	A
S7_1559162	C/T	7	1559162	+	NA	NA	NA	NA	NA	NA	N	C	C	C	C	N	C	C	N	T	C	C	T	T	C	C	C	C	C	C	C	C	C	C	C	C	T	C	C	C	C	C	C	C	C	C	C	C	C
S7_1559180	G/A	7	1559180	+	NA	NA	NA	NA	NA	NA	N	G	G	G	G	N	G	G	N	A	G	G	A	A	G	G	G	G	G	G	G	G	G	G	G	G	A	G	G	G	G	G	G	G	G	G	G	G	G
S7_1568140	T/G	7	1568140	+	NA	NA	NA	NA	NA	NA	T	T	T	T	T	N	T	T	T	T	T	T	T	T	T	T	T	T	T	T	T	T	T	N	T	T	T	T	T	T	T	T	T	T	T	T	N	T	T
S7_1568167	G/T	7	1568167	+	NA	NA	NA	NA	NA	NA	G	G	G	G	G	N	G	G	G	G	G	G	G	G	G	G	G	G	G	G	G	G	G	N	G	G	G	G	G	G	G	G	G	G	G	G	N	G	G
S7_1568178	A/C	7	1568178	+	NA	NA	NA	NA	NA	NA	A	A	A	A	A	N	A	A	A	A	A	A	A	A	A	A	A	A	A	A	A	A	A	N	A	A	A	A	A	A	A	A	A	A	A	A	N	A	A
S7_1568179	C/G	7	1568179	+	NA	NA	NA	NA	NA	NA	C	C	C	C	C	N	C	C	C	C	C	C	C	C	C	C	C	C	C	C	C	C	C	N	C	C	C	C	C	C	C	C	C	C	C	C	N	C	C
S7_1569278	C/T	7	1569278	+	NA	NA	NA	NA	NA	NA	C	C	C	C	C	N	C	C	N	C	C	C	C	C	C	C	C	C	C	C	C	C	C	C	C	C	C	C	C	C	C	C	C	C	C	C	C	C	C
S7_1569310	G/C	7	1569310	+	NA	NA	NA	NA	NA	NA	G	G	G	G	N	N	G	C	N	G	G	G	G	C	N	G	G	G	G	G	G	G	G	G	G	G	G	G	G	G	G	G	G	S	G	G	G	S	G
S7_1569346	C/T	7	1569346	+	NA	NA	NA	NA	NA	NA	C	C	C	C	C	C	C	C	Y	C	C	C	C	Y	C	C	C	C	C	C	C	C	C	C	C	C	C	C	C	C	C	C	C	C	C	C	C	C	C
S7_1569358	G/A	7	1569358	+	NA	NA	NA	NA	NA	NA	G	G	G	G	G	G	G	G	R	G	G	G	G	R	G	G	G	G	G	G	G	G	G	G	G	G	G	G	G	G	G	G	G	G	G	G	G	G	G
S7_1569370	G/A	7	1569370	+	NA	NA	NA	NA	NA	NA	G	G	G	G	G	A	G	G	G	G	G	G	G	G	N	A	A	A	G	A	G	G	R	G	R	G	G	G	G	A	A	A	G	G	A	G	G	A	A
S7_1569660	G/C	7	1569660	+	NA	NA	NA	NA	NA	NA	G	G	G	N	G	C	S	G	N	G	G	G	C	G	C	C	C	C	S	C	G	G	G	G	C	G	N	N	G	C	C	C	G	G	C	C	G	C	C
S7_1627871	G/C	7	1627871	+	NA	NA	NA	NA	NA	NA	G	G	G	G	G	N	S	G	G	G	G	G	C	G	C	G	G	G	G	G	G	G	G	G	G	G	G	G	G	G	G	G	G	G	G	G	G	G	G
S7_1627872	G/C	7	1627872	+	NA	NA	NA	NA	NA	NA	G	G	G	G	G	N	G	G	G	G	G	G	G	G	G	G	G	G	G	G	G	G	G	G	G	G	G	G	G	G	G	G	G	G	G	G	G	G	G
S7_1627899	C/A	7	1627899	+	NA	NA	NA	NA	NA	NA	C	C	C	M	C	N	C	C	C	M	C	C	C	C	C	C	C	C	C	C	C	C	M	C	C	C	M	C	C	C	C	C	C	C	C	C	C	C	C
S7_1627911	C/G	7	1627911	+	NA	NA	NA	NA	NA	NA	C	C	C	C	C	N	C	C	C	S	C	C	C	C	C	C	C	C	C	C	C	C	S	C	C	C	S	C	C	C	C	C	C	C	C	C	C	C	C
S7_1628035	C/A	7	1628035	+	NA	NA	NA	NA	NA	NA	C	C	C	C	C	C	C	C	C	C	C	A	C	C	C	C	C	C	C	C	C	C	C	C	C	C	C	C	C	C	C	C	C	C	C	C	C	C	C
S7_1628045	C/G	7	1628045	+	NA	NA	NA	NA	NA	NA	C	C	C	C	C	C	C	C	C	C	C	C	C	C	C	C	C	C	C	C	C	C	C	C	C	C	C	C	C	C	C	C	C	C	C	C	C	C	C
S7_1628089	G/T	7	1628089	+	NA	NA	NA	NA	NA	NA	G	G	G	G	G	G	G	G	G	G	G	G	G	G	G	G	G	G	G	G	G	G	G	G	G	G	G	G	G	G	G	G	G	G	G	G	G	G	G
S7_1628143	G/A	7	1628143	+	NA	NA	NA	NA	NA	NA	G	G	G	G	G	G	G	G	G	G	G	G	G	G	G	G	G	G	G	G	G	G	G	G	G	G	G	G	G	G	G	G	G	G	G	G	G	G	G
S7_1628279	G/A	7	1628279	+	NA	NA	NA	NA	NA	NA	G	G	G	G	G	G	G	G	G	G	G	G	G	G	G	G	G	G	G	G	G	G	G	G	G	G	G	G	G	G	G	G	G	G	G	G	G	G	G
S7_1628301	G/A	7	1628301	+	NA	NA	NA	NA	NA	NA	G	G	G	R	G	G	G	G	G	G	G	G	G	R	G	G	G	G	G	G	G	G	G	G	G	G	G	G	G	G	G	G	G	G	G	G	G	G	G
S7_1628721	G/A	7	1628721	+	NA	NA	NA	NA	NA	NA	G	G	G	G	G	G	G	G	G	G	G	G	G	G	G	G	G	G	G	G	G	G	G	G	G	G	G	G	G	G	G	G	G	G	G	G	G	G	G
S7_1787938	C/A	7	1787938	+	NA	NA	NA	NA	NA	NA	C	C	C	C	N	C	C	C	C	C	C	A	C	C	C	C	C	C	C	C	C	C	C	C	C	C	C	C	C	C	C	C	C	C	C	C	C	C	C
S7_1788581	C/G	7	1788581	+	NA	NA	NA	NA	NA	NA	C	C	C	C	C	C	C	C	C	C	C	C	C	C	C	C	C	C	C	C	C	C	C	C	C	C	C	C	C	C	C	C	C	C	C	C	C	C	C
S7_1788591	C/T	7	1788591	+	NA	NA	NA	NA	NA	NA	C	C	C	C	C	C	C	C	C	Y	C	C	C	C	C	C	C	C	C	C	C	C	C	C	C	C	Y	C	C	C	C	C	C	C	C	C	C	C	C
S7_1788675	C/T	7	1788675	+	NA	NA	NA	NA	NA	NA	C	C	C	C	C	C	C	C	C	T	C	C	C	C	C	C	C	C	C	C	C	C	C	C	C	C	Y	C	C	C	C	C	C	C	C	C	C	C	C
S7_1788676	A/G	7	1788676	+	NA	NA	NA	NA	NA	NA	A	A	A	A	A	A	A	A	R	G	A	A	G	G	A	A	A	A	A	A	G	R	A	A	A	A	R	A	A	A	A	A	R	A	A	A	A	A	A
S7_1788736	C/T	7	1788736	+	NA	NA	NA	NA	NA	NA	C	C	C	C	C	C	C	C	N	C	C	C	C	C	C	C	C	C	C	C	C	C	C	C	C	C	C	C	C	C	C	C	C	C	C	C	C	C	C
S7_1788741	A/G	7	1788741	+	NA	NA	NA	NA	NA	NA	A	A	A	A	A	G	A	A	A	A	A	A	A	A	A	G	G	G	A	A	A	A	A	A	A	A	A	A	A	G	G	R	A	A	A	A	A	G	G
S7_1788908	G/A	7	1788908	+	NA	NA	NA	NA	NA	NA	G	G	G	G	G	A	G	G	G	G	G	G	G	G	G	A	A	A	G	G	G	G	G	G	G	G	G	G	G	A	A	G	G	G	A	G	G	A	A
S7_1789004	C/T	7	1789004	+	NA	NA	NA	NA	NA	NA	C	C	C	C	C	C	C	C	C	T	C	C	C	C	C	C	C	C	C	C	C	C	C	C	C	C	Y	C	C	C	C	C	C	C	C	C	C	C	C
S7_1789044	G/A	7	1789044	+	NA	NA	NA	NA	NA	NA	G	G	G	G	G	G	G	G	A	G	G	G	G	A	A	G	G	G	G	R	A	R	G	G	G	G	G	G	G	G	G	G	R	G	G	G	G	G	G
S7_1789047	G/A	7	1789047	+	NA	NA	NA	NA	NA	NA	G	G	G	G	G	A	G	G	G	G	G	G	G	G	G	A	A	A	G	G	G	G	G	G	G	G	G	G	G	A	A	G	G	G	G	G	G	A	A
S7_1792194	T/C	7	1792194	+	NA	NA	NA	NA	NA	NA	T	T	T	T	T	T	T	T	T	Y	T	T	T	T	T	T	T	T	T	T	T	T	T	T	T	T	Y	T	T	T	T	T	T	T	T	T	T	T	T
S7_1793497	C/T	7	1793497	+	NA	NA	NA	NA	NA	NA	C	C	C	C	C	C	C	C	C	Y	C	C	C	C	C	C	C	C	C	C	C	C	C	C	C	C	Y	C	C	C	C	C	C	C	C	C	C	C	C
S7_1793958	T/G	7	1793958	+	NA	NA	NA	NA	NA	NA	T	T	T	T	T	G	T	T	T	T	T	T	T	T	T	G	G	G	T	T	T	T	T	T	K	T	T	T	T	G	G	G	T	T	G	T	T	G	G
S7_1793985	C/T	7	1793985	+	NA	NA	NA	NA	NA	NA	T	C	C	T	C	C	Y	Y	C	T	C	C	T	C	T	C	C	C	C	Y	C	C	C	C	C	C	T	C	C	C	C	C	C	C	C	C	C	C	C
S7_1794042	T/C	7	1794042	+	NA	NA	NA	NA	NA	NA	C	T	T	C	T	T	C	T	T	C	T	T	C	T	C	T	T	T	T	C	T	T	T	T	T	T	Y	T	T	T	T	T	T	T	T	T	T	T	T
S7_1794449	T/G	7	1794449	+	NA	NA	NA	NA	NA	NA	G	T	T	G	T	G	G	G	T	G	T	T	G	T	G	G	G	K	T	G	T	T	T	T	G	T	G	T	T	G	G	G	T	T	G	T	T	G	G
S7_1794489	T/A	7	1794489	+	NA	NA	NA	NA	NA	NA	T	T	T	T	T	T	T	T	T	T	T	T	T	T	T	T	T	T	T	T	T	T	T	T	T	T	T	T	T	T	T	T	T	T	T	T	T	T	T
S7_1794525	A/G	7	1794525	+	NA	NA	NA	NA	NA	NA	A	A	A	A	A	A	A	A	A	R	A	A	A	A	A	A	A	A	A	A	A	A	A	A	A	A	R	A	A	A	A	A	A	A	A	A	A	A	A
S7_1920191	C/A	7	1920191	+	NA	NA	NA	NA	NA	NA	C	N	C	C	C	N	C	C	N	C	C	C	C	C	C	C	C	C	C	C	C	C	C	N	C	C	C	C	C	C	C	C	C	C	C	C	C	C	C
S7_1920215	C/T	7	1920215	+	NA	NA	NA	NA	NA	NA	C	N	C	C	C	N	C	C	N	C	C	C	C	C	C	C	C	C	C	C	C	C	C	N	C	C	C	C	C	C	C	C	C	C	C	C	C	C	C
S7_1920505	G/C	7	1920505	+	NA	NA	NA	NA	NA	NA	C	G	G	G	G	N	G	G	N	G	G	C	G	N	S	N	N	C	G	G	C	S	C	G	C	G	S	C	G	C	C	G	G	C	C	S	G	C	C
S7_1920677	T/G	7	1920677	+	NA	NA	NA	NA	NA	NA	T	T	T	T	T	T	T	T	G	T	T	T	T	T	G	T	T	T	T	K	T	T	K	T	T	T	T	T	T	T	T	T	T	T	T	T	T	T	T
S7_1921125	C/T	7	1921125	+	NA	NA	NA	NA	NA	NA	C	C	C	C	C	C	C	C	C	C	C	C	C	C	C	C	C	C	C	C	C	C	C	C	C	C	C	C	C	C	C	C	C	C	C	C	C	C	C
S7_1921197	C/G	7	1921197	+	NA	NA	NA	NA	NA	NA	C	C	C	N	C	N	C	C	C	C	C	C	C	G	C	G	G	G	C	C	C	C	C	C	S	C	C	C	C	G	G	G	C	C	G	S	C	G	G
S7_1921198	C/A	7	1921198	+	NA	NA	NA	NA	NA	NA	C	C	C	N	C	N	C	C	C	C	C	C	C	A	C	A	A	A	C	C	C	C	C	C	M	C	C	C	C	A	A	A	C	C	A	M	C	A	A
S7_1921259	A/T	7	1921259	+	NA	NA	NA	NA	NA	NA	A	A	A	A	A	N	A	A	A	A	A	A	A	A	A	A	A	A	A	A	A	A	A	A	A	A	A	A	A	A	A	A	A	A	A	A	A	A	A
S7_1921263	G/C	7	1921263	+	NA	NA	NA	NA	NA	NA	G	G	G	G	G	N	G	G	G	G	G	G	G	G	G	G	G	G	G	G	G	G	G	G	G	G	G	G	G	G	G	G	G	G	G	G	G	G	G
S7_1921338	G/A	7	1921338	+	NA	NA	NA	NA	NA	NA	G	G	G	G	G	G	G	G	N	G	G	G	G	G	G	G	G	G	G	G	G	G	G	G	G	G	G	G	G	G	G	G	G	G	G	G	G	G	G
S7_1921458	C/G	7	1921458	+	NA	NA	NA	NA	NA	NA	C	C	C	C	S	G	C	S	G	C	C	G	C	S	G	C	C	C	C	S	C	C	C	C	C	C	C	C	C	C	C	C	C	C	C	C	C	C	C
S7_1921485	C/T	7	1921485	+	NA	NA	NA	NA	NA	NA	C	C	C	C	C	C	C	C	C	C	C	C	C	C	C	C	C	C	C	C	C	C	C	C	C	C	C	C	C	C	C	C	C	C	C	C	C	Y	C
S7_1922584	G/A	7	1922584	+	NA	NA	NA	NA	NA	NA	G	G	G	G	G	G	G	G	G	G	G	G	G	G	G	G	G	G	G	G	G	G	G	G	G	G	G	G	G	G	G	G	G	G	G	G	G	G	G
S7_1922602	T/A	7	1922602	+	NA	NA	NA	NA	NA	NA	T	T	T	T	T	T	T	A	T	T	T	T	T	A	A	T	T	T	T	T	T	T	T	T	T	T	T	T	T	T	T	T	T	T	T	T	T	T	T
S7_1926388	C/T	7	1926388	+	NA	NA	NA	NA	NA	NA	C	C	C	N	C	N	C	C	N	Y	Y	C	T	C	C	C	C	C	T	C	C	C	C	C	C	C	C	Y	C	C	C	C	C	T	C	C	C	C	C
S7_1926494	A/G	7	1926494	+	NA	NA	NA	NA	NA	NA	A	A	A	N	A	N	G	A	N	G	A	G	G	N	G	A	A	A	G	A	A	A	A	A	A	A	A	G	A	A	A	A	A	G	A	A	N	A	A
S7_1927800	T/C	7	1927800	+	NA	NA	NA	NA	NA	NA	T	T	T	T	T	T	T	T	T	T	T	T	T	T	T	T	T	T	T	T	T	T	T	T	T	T	T	T	T	T	T	T	T	T	T	T	T	T	T
S7_1929404	A/G	7	1929404	+	NA	NA	NA	NA	NA	NA	A	A	A	G	A	A	A	A	G	A	A	G	A	G	G	G	G	G	A	A	A	A	A	A	A	A	R	A	A	G	G	A	A	A	G	A	G	G	G
S7_1929581	G/T	7	1929581	+	NA	NA	NA	NA	NA	NA	G	G	G	N	G	G	G	G	G	G	K	G	T	G	G	G	N	G	T	G	G	G	G	G	G	G	G	K	G	N	G	G	G	T	G	G	G	G	N
S7_1931706	G/A	7	1931706	+	NA	NA	NA	NA	NA	NA	G	G	G	G	G	G	G	G	G	G	G	G	G	G	G	G	G	G	G	G	G	G	G	G	G	G	G	G	G	G	G	G	G	G	G	G	G	G	G
S7_1933140	A/G	7	1933140	+	NA	NA	NA	NA	NA	NA	A	A	A	A	A	N	A	A	A	A	A	A	A	A	A	A	A	A	A	A	A	A	A	A	A	A	A	A	A	A	A	A	A	A	A	A	A	A	A
S7_1933488	C/G	7	1933488	+	NA	NA	NA	NA	NA	NA	C	C	C	G	C	C	C	C	C	C	C	G	C	S	G	C	C	C	C	C	C	C	C	C	C	C	G	C	C	C	C	C	C	C	C	C	C	C	C
S7_1933547	C/T	7	1933547	+	NA	NA	NA	NA	NA	NA	C	C	C	C	C	N	C	C	N	C	C	C	C	C	C	T	T	T	C	C	C	C	C	C	Y	C	C	C	C	T	T	Y	C	C	Y	C	C	T	T
S7_1933564	G/A	7	1933564	+	NA	NA	NA	NA	NA	NA	G	G	G	G	G	G	G	G	N	G	G	G	G	G	G	G	G	G	G	G	G	G	G	G	G	G	G	G	G	G	G	G	G	G	G	G	G	G	G
S7_1934847	G/A	7	1934847	+	NA	NA	NA	NA	NA	NA	G	G	G	A	G	G	G	G	R	G	G	A	G	A	G	A	A	A	G	G	G	G	G	G	R	G	G	G	G	A	A	N	G	G	A	G	A	A	A
S7_1934944	C/A	7	1934944	+	NA	NA	NA	NA	NA	NA	C	C	C	C	C	C	C	C	M	C	C	C	C	C	C	A	A	A	C	C	C	C	C	C	M	C	C	C	C	A	A	M	C	C	A	C	C	A	A
S7_1936743	A/G	7	1936743	+	NA	NA	NA	NA	NA	NA	A	A	A	G	R	A	A	A	G	A	A	N	A	G	R	G	G	G	A	A	A	A	A	A	A	A	G	A	A	G	G	A	A	A	G	A	G	G	G
S7_1938402	C/T	7	1938402	+	NA	NA	NA	NA	NA	NA	C	C	C	C	C	C	C	C	T	C	C	C	C	T	C	T	T	T	C	C	C	C	C	C	Y	C	C	C	C	T	T	T	C	C	T	C	C	T	T
S7_1938403	T/C	7	1938403	+	NA	NA	NA	NA	NA	NA	T	T	T	T	T	T	T	T	T	T	T	T	T	T	T	T	T	T	T	T	T	T	T	T	T	T	T	T	T	T	T	T	T	T	T	T	T	T	T
S7_1938409	C/T	7	1938409	+	NA	NA	NA	NA	NA	NA	C	C	C	C	C	C	C	C	C	C	C	C	C	C	C	C	C	C	C	C	C	C	C	C	C	C	C	C	C	C	C	C	C	C	C	C	C	C	C
S7_1938410	T/C	7	1938410	+	NA	NA	NA	NA	NA	NA	T	T	T	T	T	T	T	T	T	T	T	T	T	T	T	T	T	T	T	T	T	T	T	T	T	T	T	T	T	T	T	T	T	T	T	T	T	T	T
S7_1938414	C/T	7	1938414	+	NA	NA	NA	NA	NA	NA	C	C	C	C	C	C	C	C	C	C	C	C	C	C	C	C	C	C	C	C	C	C	C	C	C	C	C	C	C	C	C	C	C	C	C	C	C	C	C
S7_1938426	C/T	7	1938426	+	NA	NA	NA	NA	NA	NA	C	C	C	C	C	C	C	C	C	C	C	C	C	C	C	C	C	C	C	C	C	C	C	C	C	C	C	C	C	C	C	C	C	C	C	C	C	C	C
S7_1938450	G/A	7	1938450	+	NA	NA	NA	NA	NA	NA	G	G	G	G	G	G	G	G	G	G	G	G	G	G	G	G	G	G	G	G	G	G	G	G	G	G	G	G	G	G	G	G	G	G	G	G	G	G	G
S7_1938482	C/T	7	1938482	+	NA	NA	NA	NA	NA	NA	C	C	C	C	C	C	C	C	N	C	C	C	C	T	C	T	T	T	C	C	C	C	C	C	Y	C	C	C	C	T	T	T	C	C	T	C	C	T	T
S7_1938501	C/G	7	1938501	+	NA	NA	NA	NA	NA	NA	G	C	C	C	C	C	C	C	C	C	C	C	C	C	C	C	C	C	C	C	C	C	C	C	C	C	C	C	C	C	C	C	C	C	C	C	C	C	C
S7_1939350	T/G	7	1939350	+	NA	NA	NA	NA	NA	NA	T	T	T	T	T	T	T	T	G	T	T	T	T	T	T	G	K	G	T	T	T	T	T	T	K	T	T	T	T	G	G	G	T	T	G	T	T	G	G
S7_1943581	G/A	7	1943581	+	NA	NA	NA	NA	NA	NA	G	G	G	G	G	G	G	G	N	G	G	G	A	G	G	G	G	G	G	G	G	G	G	G	G	G	G	G	G	G	G	G	G	G	G	G	G	G	G
S7_1943734	A/T	7	1943734	+	NA	NA	NA	NA	NA	NA	A	A	A	W	A	A	A	A	N	A	A	T	T	T	T	T	T	T	A	W	A	A	A	A	T	A	T	A	A	T	T	T	A	A	T	A	T	T	T
S7_1943782	G/A	7	1943782	+	NA	NA	NA	NA	NA	NA	G	G	G	G	G	G	G	G	G	G	G	G	G	R	G	G	G	G	G	G	G	G	G	G	G	G	G	G	G	G	G	G	G	G	G	G	G	G	G
S7_1943821	A/G	7	1943821	+	NA	NA	NA	NA	NA	NA	A	A	A	A	A	A	A	A	A	A	A	A	A	R	A	A	A	A	A	A	A	A	A	A	A	A	A	A	A	A	A	A	A	A	A	A	A	A	A
S7_1943824	C/T	7	1943824	+	NA	NA	NA	NA	NA	NA	C	C	C	C	C	C	C	C	C	C	C	C	C	C	C	C	C	C	C	C	C	C	C	C	C	C	C	C	C	C	C	C	C	C	C	C	C	C	C
S7_1943836	C/T	7	1943836	+	NA	NA	NA	NA	NA	NA	C	C	C	C	C	N	C	C	T	C	C	C	T	C	C	T	T	T	C	C	C	C	C	C	Y	C	C	C	C	T	T	Y	C	C	T	C	C	T	T
S7_1943837	T/C	7	1943837	+	NA	NA	NA	NA	NA	NA	T	T	T	T	T	T	T	T	T	T	T	T	T	Y	T	T	T	T	T	T	T	T	T	T	T	T	T	T	T	T	T	T	T	T	T	T	T	T	T
S7_1943840	A/T	7	1943840	+	NA	NA	NA	NA	NA	NA	A	A	A	A	A	A	A	A	A	A	A	A	A	W	A	A	A	A	A	A	A	A	A	A	A	A	A	A	A	A	A	A	A	A	A	A	A	A	A
S7_1943876	G/A	7	1943876	+	NA	NA	NA	NA	NA	NA	G	G	G	G	G	G	G	G	G	G	G	G	A	A	G	A	A	A	G	G	G	G	G	G	A	G	G	G	G	A	A	A	G	G	A	G	N	A	A
S7_1943895	A/T	7	1943895	+	NA	NA	NA	NA	NA	NA	A	A	A	A	A	A	A	A	A	A	A	A	T	A	A	T	T	T	A	A	A	A	A	A	W	A	A	A	A	T	T	T	A	A	T	A	A	T	T
S7_1943899	A/G	7	1943899	+	NA	NA	NA	NA	NA	NA	A	A	A	A	A	A	A	A	A	A	A	N	A	R	A	A	A	A	A	A	A	A	A	A	A	A	R	A	A	A	A	A	A	A	A	A	G	A	A
S7_1943912	G/C	7	1943912	+	NA	NA	NA	NA	NA	NA	G	G	G	G	G	G	G	G	G	G	G	G	G	G	G	G	G	G	G	G	G	G	G	G	G	G	G	G	G	G	G	G	G	G	G	G	G	G	G
S7_1943920	T/C	7	1943920	+	NA	NA	NA	NA	NA	NA	T	T	T	T	T	T	T	T	T	T	T	T	T	T	T	T	T	T	T	T	T	T	T	T	T	T	T	T	T	T	T	T	T	T	T	T	T	T	T
S7_1943984	G/A	7	1943984	+	NA	NA	NA	NA	NA	NA	N	G	N	A	A	G	G	A	N	A	N	A	G	A	A	G	G	G	A	R	N	A	N	N	G	G	A	G	G	G	G	G	G	R	G	G	A	G	G
S7_1944047	G/C	7	1944047	+	NA	NA	NA	NA	NA	NA	G	G	G	G	G	G	G	G	G	G	G	G	G	G	G	G	G	G	G	G	G	G	G	G	G	G	G	G	G	G	G	G	G	G	G	G	G	G	G
S7_1944050	G/C	7	1944050	+	NA	NA	NA	NA	NA	NA	G	G	G	G	G	G	G	G	G	G	G	G	G	G	G	G	G	G	G	G	G	G	G	G	G	G	G	G	G	G	G	G	G	G	G	G	G	G	G
S7_1944063	A/T	7	1944063	+	NA	NA	NA	NA	NA	NA	A	A	A	A	A	A	A	A	A	A	A	A	A	A	A	A	A	A	A	A	A	A	A	A	A	A	A	A	A	A	A	A	A	A	A	A	A	A	A
S7_1944442	C/G	7	1944442	+	NA	NA	NA	NA	NA	NA	C	S	C	G	N	N	G	C	N	G	G	C	C	S	C	C	C	C	G	S	C	G	C	N	C	C	C	G	G	C	C	C	C	G	C	C	C	C	C
S7_1944656	T/G	7	1944656	+	NA	NA	NA	NA	NA	NA	T	T	G	G	N	T	G	G	K	G	G	T	G	G	G	T	T	T	G	T	G	G	G	T	T	G	T	G	G	T	T	T	G	G	T	T	G	T	T
S7_1944660	C/G	7	1944660	+	NA	NA	NA	NA	NA	NA	G	G	C	C	C	G	C	C	S	C	C	C	C	C	C	G	G	G	C	C	C	C	C	G	S	C	C	C	C	G	G	N	C	C	G	G	C	G	G
S7_1944692	G/A	7	1944692	+	NA	NA	NA	NA	NA	NA	G	G	G	G	G	G	G	G	G	G	G	A	G	G	G	G	G	G	G	G	G	G	G	G	G	G	G	G	G	G	G	G	G	G	G	G	G	G	G
S7_1944727	G/C	7	1944727	+	NA	NA	NA	NA	NA	NA	G	G	C	G	G	G	G	S	G	G	G	G	G	G	G	G	G	G	G	G	C	S	C	G	G	C	G	S	G	G	G	G	S	G	G	G	G	G	G
S7_1944743	G/A	7	1944743	+	NA	NA	NA	NA	NA	NA	G	A	G	G	G	N	G	G	N	G	G	G	G	G	G	A	A	A	G	G	G	G	G	A	R	G	G	G	G	A	A	A	G	G	A	A	G	A	A
S7_1952084	G/A	7	1952084	+	NA	NA	NA	NA	NA	NA	G	N	G	G	N	G	G	G	N	G	G	G	G	G	G	G	G	G	G	G	G	G	R	N	G	A	G	G	G	G	G	G	A	G	G	G	G	G	G
S7_1952087	C/T	7	1952087	+	NA	NA	NA	NA	NA	NA	C	C	C	N	C	C	Y	C	N	C	C	C	C	C	C	C	C	C	N	C	C	C	C	C	C	C	C	C	C	C	C	C	C	T	C	C	C	C	C
S7_1952121	G/A	7	1952121	+	NA	NA	NA	NA	NA	NA	A	G	G	G	G	G	G	G	N	A	G	G	G	G	G	G	G	G	G	G	G	G	G	G	G	G	A	G	G	G	G	G	G	G	G	G	G	G	G
S7_1952129	G/A	7	1952129	+	NA	NA	NA	NA	NA	NA	A	G	G	G	G	G	G	G	N	A	G	G	G	G	G	G	G	G	G	G	G	G	G	G	G	G	A	G	G	G	G	G	G	G	G	G	G	G	G
S7_1952182	G/T	7	1952182	+	NA	NA	NA	NA	NA	NA	G	G	G	T	G	N	G	G	G	G	K	G	G	G	G	G	G	G	K	G	G	G	G	G	G	G	G	G	G	G	G	G	G	T	G	G	G	G	G
S7_1952227	T/C	7	1952227	+	NA	NA	NA	NA	NA	NA	T	T	C	T	C	C	T	T	C	T	T	C	C	C	C	C	C	C	T	Y	C	C	Y	T	C	T	T	C	C	C	C	C	T	T	C	C	C	C	C
S7_1952237	A/G	7	1952237	+	NA	NA	NA	NA	NA	NA	G	A	A	A	A	A	A	A	A	R	A	A	A	A	A	A	A	A	A	R	A	A	A	A	A	A	G	A	A	A	A	A	A	A	A	A	A	A	A
S7_1952249	G/A	7	1952249	+	NA	NA	NA	NA	NA	NA	G	G	A	G	A	A	G	G	A	R	G	A	A	A	A	A	A	A	G	G	A	A	R	G	A	G	G	A	A	A	A	A	G	G	A	A	A	A	A
S7_1952281	G/C	7	1952281	+	NA	NA	NA	NA	NA	NA	C	G	G	G	G	N	G	G	G	S	G	G	G	G	G	G	G	G	G	S	G	G	G	G	G	G	C	G	G	G	G	G	G	G	G	G	G	G	G
S7_1953336	C/T	7	1953336	+	NA	NA	NA	NA	NA	NA	C	C	C	C	C	C	C	C	C	C	C	C	C	C	C	C	C	C	C	C	C	C	C	C	C	C	C	C	C	C	C	C	C	C	C	C	C	C	C
S7_1953342	C/T	7	1953342	+	NA	NA	NA	NA	NA	NA	T	C	C	T	C	N	T	C	C	C	Y	N	C	C	C	T	T	T	T	T	C	C	C	C	T	C	T	T	C	T	T	T	C	T	T	C	C	T	T
S7_1953569	C/T	7	1953569	+	NA	NA	NA	NA	NA	NA	C	C	C	C	C	C	C	C	C	C	C	C	C	Y	T	C	C	C	C	C	C	C	C	C	C	C	C	C	C	C	C	C	C	C	C	C	T	C	C
S7_1953571	C/A	7	1953571	+	NA	NA	NA	NA	NA	NA	C	C	C	C	C	C	C	C	C	C	C	C	C	M	A	C	C	C	C	C	C	C	C	C	C	C	C	C	C	C	C	C	C	C	C	C	A	C	C
S7_1953597	G/T	7	1953597	+	NA	NA	NA	NA	NA	NA	G	G	G	G	G	G	G	G	G	G	G	G	G	K	T	G	G	G	G	G	G	G	G	G	G	G	G	G	G	G	G	G	G	G	G	G	T	G	G
S7_1955425	G/T	7	1955425	+	NA	NA	NA	NA	NA	NA	G	G	T	G	G	G	G	G	K	K	G	G	T	G	G	T	T	T	T	T	T	T	G	G	T	G	G	K	G	T	T	G	G	G	T	G	G	T	T
S7_1955434	A/G	7	1955434	+	NA	NA	NA	NA	NA	NA	G	G	A	A	A	A	A	A	A	A	A	A	A	A	A	A	A	A	A	A	A	A	G	R	A	G	A	A	A	A	A	A	G	A	A	A	A	A	A
S7_1955436	G/A	7	1955436	+	NA	NA	NA	NA	NA	NA	G	G	G	G	G	G	G	G	G	G	G	G	G	G	G	G	G	G	G	G	G	G	G	G	G	G	G	G	G	G	G	G	G	G	G	G	G	G	G
S7_1955496	T/A	7	1955496	+	NA	NA	NA	NA	NA	NA	W	A	T	T	T	T	T	T	N	T	T	T	T	T	T	T	N	W	T	T	T	T	T	A	T	A	T	T	T	T	T	T	W	T	T	T	T	N	W
S7_1955500	T/G	7	1955500	+	NA	NA	NA	NA	NA	NA	K	N	T	T	T	T	T	T	N	T	T	T	T	T	T	T	T	T	T	T	T	T	T	G	T	G	T	T	T	T	T	T	K	T	T	T	T	T	T
S7_1955770	G/T	7	1955770	+	NA	NA	NA	NA	NA	NA	T	G	T	G	G	G	G	G	G	K	G	G	T	G	G	G	G	G	T	K	G	G	T	G	G	G	G	G	G	G	G	G	G	G	G	G	K	G	G
S7_1955786	G/A	7	1955786	+	NA	NA	NA	NA	NA	NA	G	G	G	G	G	G	G	G	G	G	G	G	G	G	G	G	G	G	G	G	G	G	G	G	G	G	G	G	G	G	G	G	G	G	G	G	G	G	G
S7_1955787	C/G	7	1955787	+	NA	NA	NA	NA	NA	NA	G	G	G	C	N	C	C	C	C	G	C	C	G	C	C	C	C	C	G	S	C	C	G	G	C	G	C	C	C	C	C	C	G	C	C	C	G	C	C
S7_1956159	G/A	7	1956159	+	NA	NA	NA	NA	NA	NA	G	G	G	G	G	G	G	G	G	G	G	G	G	G	G	G	G	G	A	G	G	G	G	G	G	G	G	G	G	G	G	G	G	G	G	G	G	G	G
S7_1956185	T/C	7	1956185	+	NA	NA	NA	NA	NA	NA	C	C	C	T	C	T	T	T	T	C	T	T	C	Y	N	T	T	T	C	Y	T	T	C	C	T	C	Y	T	T	T	T	Y	Y	T	T	N	C	T	T
S7_1956242	G/C	7	1956242	+	NA	NA	NA	NA	NA	NA	C	N	G	G	G	G	S	S	G	C	G	G	C	S	C	G	G	G	G	C	G	G	S	C	G	C	S	G	G	G	G	G	C	G	G	C	C	G	G
S7_1956265	C/G	7	1956265	+	NA	NA	NA	NA	NA	NA	C	C	C	C	C	C	C	C	C	C	C	C	C	C	C	C	C	C	S	C	C	C	C	C	C	C	C	C	C	C	C	C	C	C	C	C	C	C	C
S7_1956822	G/T	7	1956822	+	NA	NA	NA	NA	NA	NA	G	K	G	G	G	N	G	G	G	T	G	G	T	G	G	G	G	G	G	G	G	G	G	N	G	G	G	G	G	G	G	G	G	G	G	G	N	G	G
S7_1956868	C/T	7	1956868	+	NA	NA	NA	NA	NA	NA	C	C	C	C	C	C	C	C	C	C	C	C	C	C	C	C	C	C	C	C	C	C	C	C	C	C	Y	C	C	C	C	C	C	C	C	C	C	C	C
S7_1956891	A/G	7	1956891	+	NA	NA	NA	NA	NA	NA	A	N	A	A	A	G	A	R	A	G	A	A	G	R	A	A	A	A	A	A	A	A	A	G	A	A	A	A	A	A	A	A	A	A	A	A	G	A	A
S7_1956892	A/C	7	1956892	+	NA	NA	NA	NA	NA	NA	A	N	A	A	A	C	A	M	A	C	A	A	C	M	A	A	A	A	A	A	A	A	A	C	A	A	A	A	A	A	A	A	A	A	A	A	C	A	A
S7_1956911	G/A	7	1956911	+	NA	NA	NA	NA	NA	NA	G	G	G	G	G	G	G	G	G	G	G	G	G	G	G	G	G	G	G	G	G	G	G	G	G	G	G	G	G	G	G	G	G	G	G	G	G	G	G
S7_1956923	C/A	7	1956923	+	NA	NA	NA	NA	NA	NA	C	C	C	C	C	C	C	C	C	C	C	A	C	C	C	C	C	C	C	C	C	C	C	C	C	C	C	C	C	C	C	C	C	C	C	C	C	C	C
S7_1956926	G/C	7	1956926	+	NA	NA	NA	NA	NA	NA	G	G	S	G	G	G	G	G	G	G	G	G	G	G	G	G	G	G	G	G	G	G	S	G	G	G	G	S	G	G	G	G	G	G	G	G	G	G	G
S7_1956968	C/T	7	1956968	+	NA	NA	NA	NA	NA	NA	C	C	C	C	C	N	C	Y	C	C	C	C	C	C	C	C	C	C	C	C	C	C	C	C	C	C	C	C	C	C	C	C	C	C	C	C	C	C	C
S7_1956982	C/G	7	1956982	+	NA	NA	NA	NA	NA	NA	C	C	C	C	C	C	C	C	C	G	C	C	G	C	C	C	C	C	C	C	C	C	C	C	C	C	C	C	C	C	C	C	C	C	C	C	C	C	C
S7_1956990	A/G	7	1956990	+	NA	NA	NA	NA	NA	NA	A	A	A	A	A	A	A	A	A	G	A	A	G	A	A	A	A	A	A	A	A	A	A	A	A	A	A	A	A	A	A	A	A	A	A	A	A	A	A
S7_1957044	G/A	7	1957044	+	NA	NA	NA	NA	NA	NA	G	A	G	G	G	G	G	G	G	R	G	G	A	G	G	G	G	G	G	R	G	G	G	R	G	G	G	G	G	G	G	G	G	G	G	G	A	G	G
S7_1957059	G/A	7	1957059	+	NA	NA	NA	NA	NA	NA	A	G	G	G	G	G	G	G	G	G	G	G	G	R	G	G	G	G	G	G	G	G	R	G	G	A	G	G	G	G	G	G	A	G	G	G	G	G	G
S7_1957092	G/C	7	1957092	+	NA	NA	NA	NA	NA	NA	G	G	G	C	G	G	C	G	N	G	N	G	G	G	C	N	S	N	C	G	G	G	C	G	G	C	C	G	G	G	G	G	G	G	N	C	G	G	S
S7_1975278	T/A	7	1975278	+	NA	NA	NA	NA	NA	NA	T	T	A	T	A	T	T	N	T	T	A	T	T	T	T	T	T	T	A	T	T	T	T	T	T	T	W	T	A	T	T	A	T	T	T	N	T	T	T
S7_1975285	A/T	7	1975285	+	NA	NA	NA	NA	NA	NA	W	A	A	A	A	A	A	A	A	A	A	A	A	A	A	A	A	A	A	A	A	A	W	A	A	T	A	A	A	A	A	A	W	A	A	A	A	A	A
S7_1975286	T/A	7	1975286	+	NA	NA	NA	NA	NA	NA	W	T	T	T	T	T	T	T	T	T	T	T	T	T	T	T	T	T	T	T	T	T	W	T	T	A	T	T	T	T	T	T	W	T	T	T	T	T	T
S7_1975290	C/T	7	1975290	+	NA	NA	NA	NA	NA	NA	Y	C	C	C	C	C	C	C	C	C	C	C	C	C	C	C	C	C	C	C	C	C	Y	C	C	T	C	C	C	C	C	C	Y	C	C	C	C	C	C
S7_1975292	T/C	7	1975292	+	NA	NA	NA	NA	NA	NA	Y	T	T	T	T	T	T	T	T	T	T	T	T	T	T	T	T	T	T	T	T	T	Y	T	T	C	T	T	T	T	T	T	Y	T	T	T	T	T	T
S7_1975614	G/A	7	1975614	+	NA	NA	NA	NA	NA	NA	G	G	G	G	G	G	G	G	G	G	G	G	G	G	G	G	G	G	G	G	G	G	G	G	G	G	G	G	G	G	G	G	G	G	G	G	G	G	G
S7_1975980	C/T	7	1975980	+	NA	NA	NA	NA	NA	NA	C	C	T	C	C	C	C	C	N	C	C	C	C	C	C	C	C	C	C	C	C	C	T	C	C	C	C	C	C	C	C	C	C	C	C	C	C	C	C
S7_1975989	C/T	7	1975989	+	NA	NA	NA	NA	NA	NA	Y	C	C	C	C	Y	C	C	C	T	C	T	T	C	C	C	C	C	C	Y	C	C	C	T	C	C	N	C	C	C	C	C	C	C	C	C	C	C	C
S7_1977287	A/G	7	1977287	+	NA	NA	NA	NA	NA	NA	A	A	A	A	A	A	A	A	A	A	A	A	A	A	A	A	A	A	A	A	A	A	A	A	A	A	A	A	A	A	A	A	A	A	A	A	A	A	A
S7_1977304	C/T	7	1977304	+	NA	NA	NA	NA	NA	NA	C	C	C	C	C	C	C	C	C	C	C	C	C	C	C	C	C	C	C	C	C	C	C	C	C	C	C	C	C	C	C	C	C	C	C	C	C	C	C
S7_1984510	C/A	7	1984510	+	NA	NA	NA	NA	NA	NA	C	C	N	C	C	C	C	C	C	C	M	C	C	C	C	C	C	C	C	C	C	C	C	C	C	C	C	C	C	C	C	C	C	A	C	C	C	C	C
S7_1984512	T/A	7	1984512	+	NA	NA	NA	NA	NA	NA	T	T	N	T	T	T	T	T	T	T	W	T	T	T	T	T	T	T	T	T	T	T	T	T	T	T	T	T	T	T	T	T	T	A	T	T	T	T	T
S7_1984513	T/A	7	1984513	+	NA	NA	NA	NA	NA	NA	T	T	N	T	T	T	T	T	T	T	W	T	T	T	T	T	T	T	T	T	T	T	T	T	T	T	T	T	T	T	T	T	T	A	T	T	T	T	T
S7_1984514	C/A	7	1984514	+	NA	NA	NA	NA	NA	NA	C	C	C	C	C	C	C	C	C	C	M	C	C	C	C	C	C	C	C	C	C	C	C	C	C	C	C	C	C	C	C	C	C	A	C	C	C	C	C
S7_1985121	C/A	7	1985121	+	NA	NA	NA	NA	NA	NA	C	C	C	C	C	C	C	C	M	C	C	C	C	C	C	C	C	C	C	C	C	M	C	C	C	C	M	C	C	C	C	C	C	C	C	C	C	C	C
S7_1985151	G/T	7	1985151	+	NA	NA	NA	NA	NA	NA	G	G	G	G	G	G	G	G	G	G	G	G	G	G	G	G	G	G	G	G	G	G	G	G	G	G	G	G	G	G	G	G	G	G	G	G	G	G	G
S7_1985257	G/C	7	1985257	+	NA	NA	NA	NA	NA	NA	G	C	G	C	G	C	S	G	G	G	S	G	C	S	G	C	C	C	G	G	G	G	G	C	S	G	G	C	G	C	C	G	G	C	C	G	C	C	C
S7_1985306	T/C	7	1985306	+	NA	NA	NA	NA	NA	NA	T	T	T	C	T	T	Y	T	T	T	T	T	C	T	T	C	C	C	T	T	T	T	T	N	Y	T	T	C	T	C	C	T	T	C	C	T	C	C	C
S7_1985504	G/C	7	1985504	+	NA	NA	NA	NA	NA	NA	G	G	C	G	N	N	G	G	C	G	C	G	G	G	N	G	G	G	G	G	G	G	S	G	G	G	G	G	C	G	G	C	G	G	G	G	G	G	G
S7_1985639	T/C	7	1985639	+	NA	NA	NA	NA	NA	NA	T	T	C	T	N	C	T	T	C	T	C	T	T	T	T	T	T	T	T	T	T	T	C	T	T	T	T	T	C	T	T	C	Y	T	T	T	T	T	T
S7_1985677	A/C	7	1985677	+	NA	NA	NA	NA	NA	NA	A	A	A	M	A	A	M	A	A	A	A	A	C	A	A	A	A	A	A	A	A	A	A	A	A	A	A	A	A	A	A	A	A	C	A	A	A	A	A
S7_1985762	A/T	7	1985762	+	NA	NA	NA	NA	NA	NA	A	A	A	W	A	A	A	A	A	A	W	A	T	A	A	A	A	A	A	A	A	A	A	A	A	A	A	A	A	A	A	A	A	T	A	A	T	A	A
S7_1985771	T/A	7	1985771	+	NA	NA	NA	NA	NA	NA	T	T	T	W	T	T	T	T	T	T	W	T	T	T	T	T	T	T	T	T	T	T	T	T	T	T	T	T	T	T	T	T	T	A	T	T	T	T	T
S7_1985792	A/G	7	1985792	+	NA	NA	NA	NA	NA	NA	A	A	A	A	A	A	A	A	A	A	A	A	A	A	G	A	A	A	A	A	A	A	A	A	A	G	A	A	A	A	A	A	A	A	A	A	A	A	A
S7_1985836	G/A	7	1985836	+	NA	NA	NA	NA	NA	NA	A	A	G	G	N	G	R	A	G	G	G	A	R	A	G	A	N	A	A	G	G	N	R	A	R	G	G	G	G	G	A	G	R	G	R	A	G	A	A
S7_1986173	C/T	7	1986173	+	NA	NA	NA	NA	NA	NA	C	C	C	C	C	N	C	C	C	C	C	T	C	C	C	C	C	C	C	C	C	C	C	C	C	C	C	C	C	C	C	C	C	C	C	C	C	C	C
S7_1986395	T/C	7	1986395	+	NA	NA	NA	NA	NA	NA	T	T	T	T	T	N	T	T	T	T	T	T	T	T	T	T	Y	T	T	T	T	T	T	T	T	T	T	T	T	T	T	T	T	T	N	T	T	T	T
S7_1986587	A/G	7	1986587	+	NA	NA	NA	NA	NA	NA	A	A	A	A	N	N	A	G	A	R	R	A	A	R	G	A	A	A	A	A	A	A	A	A	A	A	R	A	G	A	A	G	A	A	A	A	A	A	A
S7_1987072	T/G	7	1987072	+	NA	NA	NA	NA	NA	NA	T	T	T	T	T	T	T	T	T	T	T	T	T	T	T	T	T	T	T	T	T	T	T	T	T	T	T	T	T	T	T	T	T	T	T	T	T	T	T
S7_1987110	T/C	7	1987110	+	NA	NA	NA	NA	NA	NA	T	C	T	T	T	T	T	T	T	T	T	T	T	T	T	T	T	T	T	T	T	T	T	Y	T	T	T	T	T	T	T	T	T	T	T	T	T	T	T
S7_1987326	A/G	7	1987326	+	NA	NA	NA	NA	NA	NA	A	A	A	A	A	A	A	A	A	A	A	A	G	A	A	A	A	A	A	A	G	R	A	A	A	A	A	A	A	A	A	A	A	A	A	A	G	A	A
S7_1987383	C/G	7	1987383	+	NA	NA	NA	NA	NA	NA	C	G	C	S	C	C	S	S	C	C	S	G	G	C	C	G	G	G	C	C	G	S	S	G	G	C	C	C	C	G	G	C	C	G	G	C	G	G	G
S7_1987443	T/G	7	1987443	+	NA	NA	NA	NA	NA	NA	G	T	G	N	N	T	T	T	N	G	T	G	T	G	G	G	G	G	G	G	T	G	G	K	K	G	G	T	T	G	G	G	G	T	G	N	T	G	G
S7_2062531	A/T	7	2062531	+	NA	NA	NA	NA	NA	NA	A	A	A	A	A	A	W	A	A	A	A	A	A	A	A	A	A	A	A	A	W	W	A	A	A	A	A	A	A	A	A	A	A	A	A	A	A	A	A
S7_2062557	A/C	7	2062557	+	NA	NA	NA	NA	NA	NA	A	A	A	A	A	A	A	A	A	A	A	A	A	A	A	A	A	A	A	A	A	A	A	A	A	A	A	A	A	A	A	A	A	A	A	A	A	A	A
S7_2062640	C/T	7	2062640	+	NA	NA	NA	NA	NA	NA	C	C	T	C	C	C	C	C	C	C	C	C	C	C	C	C	C	C	T	C	C	C	T	C	C	C	C	Y	C	C	C	C	C	C	C	C	C	C	C
S7_2062979	C/G	7	2062979	+	NA	NA	NA	NA	NA	NA	G	C	C	G	C	C	C	G	C	C	C	C	C	C	C	G	G	G	C	C	C	C	C	C	G	C	C	C	C	G	G	C	S	G	G	C	C	G	G
S7_2063121	C/T	7	2063121	+	NA	NA	NA	NA	NA	NA	C	C	C	C	C	C	C	C	C	Y	C	C	C	C	C	C	C	C	C	Y	C	Y	C	C	C	C	C	C	C	C	C	C	C	C	C	C	C	C	C
S7_2063294	C/A	7	2063294	+	NA	NA	NA	NA	NA	NA	C	C	C	C	C	C	C	C	C	C	C	C	A	C	C	C	C	C	C	C	C	C	C	C	C	C	C	C	C	C	C	C	C	C	C	C	C	C	C
S7_2064461	A/G	7	2064461	+	NA	NA	NA	NA	NA	NA	A	A	A	A	R	A	A	A	A	A	A	A	G	A	A	A	A	A	A	A	A	A	A	A	A	A	A	A	A	A	A	A	A	A	A	A	G	A	A
S7_2064495	C/T	7	2064495	+	NA	NA	NA	NA	NA	NA	C	C	C	C	C	C	C	C	C	C	C	C	T	C	C	C	C	C	C	C	C	C	C	C	C	C	C	C	C	C	C	C	C	C	C	C	T	C	C
S7_2064496	C/T	7	2064496	+	NA	NA	NA	NA	NA	NA	C	C	C	C	Y	C	C	C	C	C	C	C	T	C	C	C	C	C	C	C	C	C	C	C	C	C	C	C	C	C	C	C	C	C	C	C	T	C	C
S7_2064572	T/C	7	2064572	+	NA	NA	NA	NA	NA	NA	T	C	C	T	C	T	C	T	N	T	T	T	T	T	T	T	T	T	C	T	N	Y	C	C	T	C	T	C	C	T	T	T	C	T	T	N	T	T	T
S7_2064587	C/T	7	2064587	+	NA	NA	NA	NA	NA	NA	C	T	T	Y	T	C	T	C	T	C	C	C	T	C	C	C	C	C	T	Y	N	Y	T	T	C	T	C	T	T	C	C	Y	T	C	C	N	T	C	C
S7_2072816	T/G	7	2072816	+	NA	NA	NA	NA	NA	NA	T	T	T	N	G	G	G	K	T	G	K	T	G	T	T	T	T	T	T	N	G	G	T	T	T	T	G	T	G	T	T	G	T	T	T	T	T	T	T
S7_2073226	A/C	7	2073226	+	NA	NA	NA	NA	NA	NA	A	C	A	A	A	A	A	M	A	M	A	C	C	A	C	A	A	A	A	C	N	C	A	C	A	M	C	A	A	A	A	A	A	A	A	A	C	A	A
S7_2073469	C/T	7	2073469	+	NA	NA	NA	NA	NA	NA	C	C	C	C	C	C	C	C	C	C	C	C	C	C	C	C	C	C	C	C	C	C	C	C	C	C	C	C	C	C	C	C	C	C	C	C	C	C	C
S7_2073480	T/C	7	2073480	+	NA	NA	NA	NA	NA	NA	T	T	T	T	T	T	T	T	T	Y	T	T	C	T	Y	T	T	T	T	Y	N	C	T	T	T	T	T	T	T	T	T	T	T	T	T	T	T	T	T
S7_2073501	G/T	7	2073501	+	NA	NA	NA	NA	NA	NA	G	G	G	G	G	G	G	G	K	G	G	G	G	G	G	G	G	G	G	G	G	G	G	G	G	G	G	G	G	G	G	G	G	G	G	G	G	G	G
S7_2132994	G/T	7	2132994	+	NA	NA	NA	NA	NA	NA	G	G	G	G	G	G	G	G	G	G	G	T	G	G	G	G	G	G	G	G	G	G	G	G	G	G	G	G	G	G	G	G	G	G	G	G	G	G	G
S7_2133042	T/C	7	2133042	+	NA	NA	NA	NA	NA	NA	T	T	T	T	T	T	T	T	T	Y	T	T	C	T	C	T	T	T	T	T	C	Y	T	T	T	T	C	T	T	T	T	T	T	T	T	T	T	T	T
S7_2133516	C/G	7	2133516	+	NA	NA	NA	NA	NA	NA	C	C	C	C	C	C	C	C	C	C	G	C	C	C	C	C	C	C	C	C	C	C	C	C	C	C	C	C	C	G	C	G	G	C	C	C	C	C	C
S7_2133531	G/C	7	2133531	+	NA	NA	NA	NA	NA	NA	G	G	G	G	G	G	G	G	G	G	C	G	G	G	G	G	G	G	G	G	G	G	G	G	G	G	G	G	G	C	G	C	C	G	G	G	G	G	G
S7_2133581	T/C	7	2133581	+	NA	NA	NA	NA	NA	NA	T	T	T	T	T	T	T	T	T	T	T	T	T	T	T	T	T	T	T	T	T	T	T	T	T	T	T	T	T	T	T	T	T	T	T	T	T	T	T
S7_2133628	A/G	7	2133628	+	NA	NA	NA	NA	NA	NA	A	A	A	A	A	A	R	A	A	R	R	A	G	G	G	G	G	G	A	N	N	R	A	R	G	G	A	G	A	G	G	A	A	G	G	R	A	G	G
S7_2135320	C/T	7	2135320	+	NA	NA	NA	NA	NA	NA	C	T	N	N	C	C	C	C	N	C	C	C	T	T	N	T	T	T	C	T	N	C	T	T	C	C	C	T	C	T	T	C	C	T	N	Y	N	T	T
S7_2135343	C/A	7	2135343	+	NA	NA	NA	NA	NA	NA	C	A	C	N	C	C	C	C	C	M	C	C	A	M	A	A	A	A	C	M	M	A	C	A	A	C	C	A	C	A	A	C	C	A	A	A	C	A	A
S7_2135357	G/C	7	2135357	+	NA	NA	NA	NA	NA	NA	G	G	C	G	G	G	G	G	G	G	G	G	G	G	G	G	G	G	C	G	G	G	C	G	G	G	G	G	G	G	G	G	G	G	G	G	G	G	G
S7_2135407	C/G	7	2135407	+	NA	NA	NA	NA	NA	NA	C	G	C	N	C	C	C	C	C	S	C	C	G	C	G	C	C	C	C	C	C	C	C	G	C	C	C	C	C	C	C	C	C	G	C	C	C	C	C
S7_2135480	G/A	7	2135480	+	NA	NA	NA	NA	NA	NA	G	A	G	G	G	G	G	G	G	R	G	G	A	G	A	G	G	G	G	G	G	G	G	A	G	G	G	G	G	G	G	G	G	A	G	G	G	G	G
S7_2135482	C/G	7	2135482	+	NA	NA	NA	NA	NA	NA	C	G	C	C	C	C	C	C	C	S	C	C	G	C	G	C	C	C	C	C	C	C	C	G	C	C	C	C	C	C	C	C	C	G	C	C	C	C	C
S7_2135484	G/A	7	2135484	+	NA	NA	NA	NA	NA	NA	G	A	G	G	G	G	G	G	G	R	G	G	A	G	A	G	G	G	G	G	G	G	G	A	G	G	G	G	G	G	G	G	G	A	G	G	G	G	G
S7_2135487	G/A	7	2135487	+	NA	NA	NA	NA	NA	NA	G	G	G	G	G	G	G	G	G	G	G	N	G	G	G	G	G	G	G	G	G	G	G	G	G	G	G	G	G	G	G	G	G	G	G	G	G	G	G
S7_2135500	T/C	7	2135500	+	NA	NA	NA	NA	NA	NA	T	C	T	T	T	T	T	T	T	Y	T	T	C	T	C	T	T	T	T	T	T	T	T	C	T	T	T	T	T	T	T	T	T	C	T	T	T	T	T
S7_2140737	G/A	7	2140737	+	NA	NA	NA	NA	NA	NA	G	G	G	G	G	G	G	G	G	G	G	G	G	G	G	G	G	G	G	G	G	G	G	G	G	G	G	G	G	G	G	G	G	G	G	G	G	G	G
S7_2140811	G/A	7	2140811	+	NA	NA	NA	NA	NA	NA	R	G	G	G	A	A	N	G	R	G	A	G	G	G	G	G	G	G	G	G	A	A	G	G	G	A	R	G	A	G	G	R	G	G	G	G	G	G	G
S7_2140871	G/A	7	2140871	+	NA	NA	NA	NA	NA	NA	G	G	N	G	G	G	G	A	A	G	G	A	G	A	A	A	A	A	A	A	G	G	A	G	A	G	G	G	G	A	A	G	A	G	A	A	A	A	A
S7_2140961	G/T	7	2140961	+	NA	NA	NA	NA	NA	NA	K	G	G	K	G	G	G	G	G	G	K	G	G	G	G	G	G	G	G	G	G	K	G	G	G	G	G	G	G	G	G	G	G	G	G	G	G	G	G
S7_2140999	G/A	7	2140999	+	NA	NA	NA	NA	NA	NA	A	G	G	N	A	N	R	A	G	G	A	G	A	G	G	G	G	G	G	G	A	A	G	G	G	A	A	G	A	G	G	A	R	G	G	G	A	G	G
S7_2141010	T/C	7	2141010	+	NA	NA	NA	NA	NA	NA	C	T	T	N	C	N	Y	C	T	T	C	T	C	T	T	T	T	T	T	T	C	C	T	T	T	C	C	T	C	T	T	C	Y	T	T	T	C	T	T
S7_2141020	G/C	7	2141020	+	NA	NA	NA	NA	NA	NA	C	G	G	N	C	N	S	C	G	G	C	G	C	G	G	G	G	G	G	G	C	C	G	G	G	C	C	G	C	G	G	C	S	G	G	G	C	G	G
S7_2141171	A/C	7	2141171	+	NA	NA	NA	NA	NA	NA	A	A	A	A	A	N	A	A	A	A	A	A	A	A	A	A	A	A	A	A	A	A	A	A	A	A	A	A	A	A	A	A	A	A	A	A	A	A	A
S7_2141174	G/C	7	2141174	+	NA	NA	NA	NA	NA	NA	G	G	G	G	G	N	G	G	G	G	G	G	G	G	G	G	G	G	G	G	G	G	G	G	G	G	G	G	G	G	G	G	G	G	G	G	G	G	G
S7_2141184	T/C	7	2141184	+	NA	NA	NA	NA	NA	NA	T	T	T	T	N	N	T	T	T	Y	C	T	T	T	T	T	T	T	T	C	C	C	T	T	T	N	C	T	C	T	T	C	C	T	N	T	T	T	T
S7_2141228	C/G	7	2141228	+	NA	NA	NA	NA	NA	NA	C	C	C	C	N	N	C	C	C	C	G	C	C	C	C	C	C	C	C	G	S	C	C	C	C	C	G	C	G	C	C	N	G	C	C	C	C	C	C
S7_2142021	C/T	7	2142021	+	NA	NA	NA	NA	NA	NA	C	C	C	C	C	C	C	C	C	C	C	T	C	C	C	C	C	C	C	C	C	C	C	C	C	C	C	C	C	C	C	C	C	C	C	C	C	C	C
S7_2142061	C/T	7	2142061	+	NA	NA	NA	NA	NA	NA	C	C	C	C	C	C	C	C	C	C	C	C	C	C	C	C	C	C	C	C	C	C	C	C	C	C	C	C	C	C	C	C	C	C	C	C	C	C	C
S7_2142079	G/T	7	2142079	+	NA	NA	NA	NA	NA	NA	T	G	G	N	T	G	K	G	G	G	G	T	G	K	G	T	T	K	G	G	T	T	G	G	T	T	T	G	T	T	T	G	T	G	T	T	G	T	T
S7_2142081	A/T	7	2142081	+	NA	NA	NA	NA	NA	NA	T	A	A	N	T	A	W	A	A	A	A	T	A	W	A	T	T	W	A	A	T	T	A	A	T	T	T	A	T	T	T	A	T	A	T	T	A	T	T
S7_2142159	G/C	7	2142159	+	NA	NA	NA	NA	NA	NA	G	G	C	G	G	C	G	G	G	G	G	G	G	G	C	G	G	G	C	G	G	G	C	G	G	G	G	G	G	G	G	G	G	G	G	G	G	G	G
S7_2142160	A/G	7	2142160	+	NA	NA	NA	NA	NA	NA	A	A	G	A	A	G	A	A	A	A	A	A	A	A	G	A	A	A	G	A	A	A	G	A	A	A	A	A	A	A	A	A	A	A	A	A	A	A	A
S7_2142397	G/C	7	2142397	+	NA	NA	NA	NA	NA	NA	G	G	G	G	G	G	G	G	G	G	N	G	G	G	G	G	G	G	G	G	G	G	G	G	G	G	G	G	G	G	G	G	G	G	G	G	G	G	G
S7_2142698	A/C	7	2142698	+	NA	NA	NA	NA	NA	NA	A	A	A	A	A	A	A	A	A	M	A	A	A	A	A	A	A	A	A	A	A	A	A	A	A	A	A	A	A	A	A	A	A	A	A	A	A	A	A
S7_2144335	G/T	7	2144335	+	NA	NA	NA	NA	NA	NA	G	G	G	G	G	G	G	G	G	G	G	G	G	G	G	G	G	G	G	G	G	G	G	G	G	G	G	G	G	G	G	G	G	G	G	G	G	G	G
S7_2144345	C/G	7	2144345	+	NA	NA	NA	NA	NA	NA	C	C	C	C	C	C	C	C	C	C	C	C	C	C	C	C	C	C	C	S	C	C	C	C	C	C	C	C	C	C	C	C	C	C	C	C	C	C	C
S7_2144346	C/A	7	2144346	+	NA	NA	NA	NA	NA	NA	C	C	C	C	C	C	C	C	C	C	C	C	C	C	C	C	C	C	C	M	C	C	C	C	C	C	C	C	C	C	C	C	C	C	C	C	C	C	C
S7_2144354	C/G	7	2144354	+	NA	NA	NA	NA	NA	NA	C	C	G	C	C	C	C	C	N	C	C	C	C	C	C	C	S	C	G	C	C	C	G	C	C	C	S	G	C	C	C	C	C	C	C	C	C	C	C
S7_2145164	T/C	7	2145164	+	NA	NA	NA	NA	NA	NA	T	T	T	T	T	T	T	T	T	T	T	T	T	T	T	T	T	T	T	T	T	T	T	T	T	T	T	T	T	T	T	T	T	T	T	T	T	T	T
S7_2145330	G/A	7	2145330	+	NA	NA	NA	NA	NA	NA	G	G	A	G	G	G	G	G	N	G	G	G	G	G	G	G	G	G	A	R	G	G	A	G	G	G	G	A	G	G	G	G	G	G	G	G	G	G	G
S7_2145350	C/T	7	2145350	+	NA	NA	NA	NA	NA	NA	C	C	T	C	C	C	C	C	N	C	C	C	C	C	C	C	C	C	T	C	C	C	T	C	C	C	C	T	C	C	C	C	C	C	C	C	C	C	C
S7_2151208	A/G	7	2151208	+	NA	NA	NA	NA	NA	NA	A	A	A	R	A	A	A	A	A	A	A	A	A	A	A	A	A	A	A	A	A	A	A	A	A	A	A	A	A	A	A	A	A	A	A	A	A	A	A
S7_2151324	C/A	7	2151324	+	NA	NA	NA	NA	NA	NA	C	C	C	C	C	C	C	C	C	C	C	C	C	C	C	C	C	C	C	C	C	C	C	C	C	C	C	C	C	C	C	C	C	C	C	C	C	C	C
S7_2151342	G/T	7	2151342	+	NA	NA	NA	NA	NA	NA	G	G	G	G	G	G	G	G	G	G	G	G	G	G	G	G	G	G	G	G	G	G	G	G	G	G	G	G	G	G	G	G	G	G	G	G	G	G	G
S7_2151405	G/A	7	2151405	+	NA	NA	NA	NA	NA	NA	G	G	G	G	G	G	G	G	G	G	G	G	G	G	G	G	G	G	G	G	G	G	G	G	G	G	G	G	G	G	G	G	G	G	G	G	G	G	G
S7_2151406	C/G	7	2151406	+	NA	NA	NA	NA	NA	NA	C	C	C	C	C	C	C	C	C	C	C	C	C	C	C	C	C	C	C	C	C	C	C	C	C	C	C	C	C	C	C	C	C	C	C	C	C	C	C
S7_2151429	G/T	7	2151429	+	NA	NA	NA	NA	NA	NA	G	G	G	G	K	T	G	G	G	K	T	G	T	K	G	G	G	G	G	T	G	K	G	G	G	T	G	G	G	G	G	T	G	G	G	G	N	G	G
S7_2151975	G/A	7	2151975	+	NA	NA	NA	NA	NA	NA	R	G	A	N	G	G	G	G	G	G	G	G	G	G	G	G	G	G	A	G	G	G	A	G	G	G	G	G	G	G	G	G	G	G	G	G	G	G	G
S7_2156874	G/A	7	2156874	+	NA	NA	NA	NA	NA	NA	G	N	G	G	G	G	G	G	G	G	G	G	G	G	G	G	G	G	G	G	G	G	G	R	G	G	G	G	G	G	G	G	G	A	G	G	G	G	G
S7_2156882	C/G	7	2156882	+	NA	NA	NA	NA	NA	NA	C	C	C	G	G	G	S	G	G	C	G	G	C	G	C	G	G	C	C	S	C	C	G	S	G	G	C	N	G	C	G	G	C	C	G	C	C	G	G
S7_2156904	C/G	7	2156904	+	NA	NA	NA	NA	NA	NA	C	G	C	G	C	C	C	S	C	C	C	C	C	C	C	C	C	C	C	C	N	C	C	S	C	C	C	C	G	C	C	C	C	G	C	C	C	C	C
S7_2156931	G/C	7	2156931	+	NA	NA	NA	NA	NA	NA	S	C	G	G	G	G	S	S	G	C	G	G	C	G	C	G	G	C	G	C	C	C	G	C	G	G	C	G	C	C	G	G	C	C	G	C	C	G	G
S7_2160710	G/C	7	2160710	+	NA	NA	NA	NA	NA	NA	G	G	G	G	G	G	G	G	G	G	G	G	G	G	G	G	G	G	G	G	G	G	G	G	G	G	G	G	G	G	G	G	G	G	G	G	G	G	G
S7_2160725	T/C	7	2160725	+	NA	NA	NA	NA	NA	NA	T	C	N	C	T	T	T	T	C	T	T	T	T	T	Y	T	T	T	C	T	T	T	C	C	Y	T	C	T	T	T	T	T	T	T	T	T	T	T	T
S7_2175891	T/G	7	2175891	+	NA	NA	NA	NA	NA	NA	T	T	T	G	G	K	K	K	K	G	T	T	T	G	T	G	G	T	T	T	T	T	T	T	G	G	T	K	T	T	G	T	T	G	G	T	T	G	G
S7_2175894	A/G	7	2175894	+	NA	NA	NA	NA	NA	NA	A	A	A	A	A	A	A	R	A	A	G	G	A	A	A	A	A	G	A	R	G	G	A	A	A	A	A	A	G	G	A	G	G	A	A	G	G	A	A
S7_2175897	C/T	7	2175897	+	NA	NA	NA	NA	NA	NA	C	C	C	C	C	C	C	C	C	C	C	C	C	C	C	C	C	C	C	C	C	C	C	C	C	C	C	C	C	C	C	C	C	C	C	C	C	C	C
S7_2175925	A/C	7	2175925	+	NA	NA	NA	NA	NA	NA	A	A	A	A	A	A	A	M	A	A	A	A	A	A	A	A	A	A	A	A	A	A	A	A	A	A	A	A	A	A	A	A	A	A	A	A	A	A	A
S7_2175928	C/A	7	2175928	+	NA	NA	NA	NA	NA	NA	C	C	C	C	C	C	C	C	C	C	C	C	C	C	C	C	C	C	C	C	C	C	M	C	C	C	C	C	C	C	C	C	C	C	C	C	C	C	C
S7_2175934	G/A	7	2175934	+	NA	NA	NA	NA	NA	NA	G	G	G	G	G	A	G	G	G	G	G	G	G	A	G	A	R	G	G	G	G	G	G	G	R	G	G	G	G	G	R	G	G	G	R	G	G	A	A
S7_2175938	T/A	7	2175938	+	NA	NA	NA	NA	NA	NA	T	T	T	T	T	A	T	T	T	T	T	T	T	A	T	A	W	T	T	T	T	T	T	T	W	T	T	T	T	T	W	T	T	T	W	T	T	A	A
S7_2175945	C/T	7	2175945	+	NA	NA	NA	NA	NA	NA	T	T	T	T	C	C	C	C	C	C	C	C	T	C	T	C	C	C	T	Y	C	C	T	T	C	C	T	Y	C	C	C	C	C	C	C	C	C	C	C
S7_2175947	C/T	7	2175947	+	NA	NA	NA	NA	NA	NA	C	C	C	C	C	C	C	C	C	C	C	C	C	C	C	C	C	C	C	C	C	C	C	C	C	C	C	C	C	C	C	C	C	C	C	C	C	C	C
S7_2175965	C/G	7	2175965	+	NA	NA	NA	NA	NA	NA	C	C	C	C	C	C	C	C	C	C	C	C	C	C	C	C	C	C	C	C	C	C	C	C	C	C	C	C	C	C	C	C	C	C	C	C	C	C	C
S7_2175968	T/C	7	2175968	+	NA	NA	NA	NA	NA	NA	T	T	T	T	T	T	T	T	T	T	T	T	T	T	T	T	T	T	T	T	T	T	T	T	T	T	T	T	T	T	T	T	T	T	T	T	T	T	T
S7_2175987	T/A	7	2175987	+	NA	NA	NA	NA	NA	NA	T	T	T	T	T	T	T	T	T	T	T	T	T	T	T	T	T	T	T	T	T	T	T	T	T	T	T	T	T	T	T	T	T	T	T	T	T	T	T
S7_2176022	A/G	7	2176022	+	NA	NA	NA	NA	NA	NA	A	A	A	G	A	A	A	A	A	A	A	A	A	A	A	A	A	A	A	A	A	A	A	A	A	A	A	A	A	A	A	A	A	A	A	A	A	A	A
S7_2176023	A/G	7	2176023	+	NA	NA	NA	NA	NA	NA	A	A	A	R	A	A	A	A	A	A	A	A	A	A	A	A	A	A	A	A	A	A	A	A	A	A	A	A	A	A	A	A	A	A	A	A	A	A	A
S7_2176063	G/T	7	2176063	+	NA	NA	NA	NA	NA	NA	G	G	G	G	G	G	G	G	G	G	G	G	G	G	G	G	G	G	G	G	G	G	G	G	G	G	G	G	G	G	G	G	G	G	G	G	G	G	G
S7_2176078	G/A	7	2176078	+	NA	NA	NA	NA	NA	NA	G	G	G	A	G	G	G	G	G	G	G	G	G	G	G	G	G	G	G	G	G	G	G	G	G	G	G	G	G	G	G	G	G	G	G	G	G	G	G
S7_2176098	C/G	7	2176098	+	NA	NA	NA	NA	NA	NA	C	C	C	C	C	C	C	C	C	C	C	C	C	C	C	C	C	C	C	C	C	C	C	C	C	C	C	C	C	C	C	C	C	C	C	C	C	C	C
S7_2176113	C/A	7	2176113	+	NA	NA	NA	NA	NA	NA	C	C	C	C	C	A	C	C	M	C	C	C	A	C	C	C	C	C	C	C	C	C	C	C	C	C	C	C	C	C	C	C	C	C	N	C	C	C	C
S7_2176124	G/C	7	2176124	+	NA	NA	NA	NA	NA	NA	G	G	G	C	G	G	G	G	G	G	G	G	G	G	G	G	G	G	G	G	G	G	G	G	G	G	G	G	G	G	G	G	G	G	G	G	G	G	G
S7_2176131	A/G	7	2176131	+	NA	NA	NA	NA	NA	NA	A	A	A	A	A	A	A	A	A	A	A	A	A	A	A	A	A	A	A	A	A	A	A	A	A	A	A	A	A	A	A	A	A	A	A	A	A	A	A
S7_2176368	A/C	7	2176368	+	NA	NA	NA	NA	NA	NA	A	A	A	A	A	A	A	A	A	A	A	A	A	A	A	A	A	A	A	A	A	A	A	A	A	A	A	A	A	A	A	A	A	A	A	A	A	A	A
S7_2176401	G/A	7	2176401	+	NA	NA	NA	NA	NA	NA	G	G	G	G	A	G	R	G	G	G	G	G	G	G	G	G	G	G	G	G	G	G	G	G	G	R	G	G	G	G	G	G	G	G	G	G	G	G	G
S7_2176406	C/T	7	2176406	+	NA	NA	NA	NA	NA	NA	C	C	C	C	C	C	C	C	C	C	C	C	C	C	C	C	C	C	C	C	C	C	C	C	C	C	C	C	C	C	C	C	C	C	C	C	C	C	C
S7_2176413	T/C	7	2176413	+	NA	NA	NA	NA	NA	NA	T	T	T	T	C	T	Y	T	T	T	T	T	T	T	T	T	T	T	T	T	T	T	T	T	T	C	T	T	T	T	T	T	T	T	T	T	T	T	T
S7_2176418	T/A	7	2176418	+	NA	NA	NA	NA	NA	NA	T	T	T	T	A	T	W	T	T	T	T	T	T	T	T	T	T	T	T	T	T	T	T	T	T	A	T	T	T	T	T	T	T	T	T	T	T	T	T
S7_2176446	A/G	7	2176446	+	NA	NA	NA	NA	NA	NA	A	A	A	A	A	A	A	A	A	A	A	A	A	A	A	A	A	A	A	A	A	A	A	A	A	A	A	A	A	A	A	A	A	A	A	A	A	A	A
S7_2176502	T/C	7	2176502	+	NA	NA	NA	NA	NA	NA	T	T	T	T	T	T	T	T	T	T	T	T	T	T	T	T	T	T	T	T	T	T	T	T	T	T	T	T	T	T	T	T	T	T	T	T	T	T	T
S7_2176525	A/G	7	2176525	+	NA	NA	NA	NA	NA	NA	G	A	A	A	A	A	A	A	A	R	A	A	A	G	A	G	G	G	A	A	A	A	A	A	G	G	A	R	A	G	G	A	A	G	G	G	A	G	G
S7_2176718	C/T	7	2176718	+	NA	NA	NA	NA	NA	NA	C	C	C	Y	C	C	C	C	C	C	C	T	C	C	C	C	C	T	C	C	C	Y	C	C	C	C	C	C	C	T	C	C	Y	C	C	T	C	C	C
S7_2176737	G/A	7	2176737	+	NA	NA	NA	NA	NA	NA	A	G	G	G	G	G	G	G	R	G	G	G	G	G	G	G	G	G	G	G	G	G	G	G	G	G	G	G	G	G	G	G	G	G	G	G	G	G	G
S7_2176788	C/T	7	2176788	+	NA	NA	NA	NA	NA	NA	C	C	C	Y	T	C	Y	C	C	C	C	T	C	C	C	C	C	T	C	C	T	T	C	C	C	T	C	C	C	T	C	C	T	C	C	T	C	C	C
S7_2176801	G/T	7	2176801	+	NA	NA	NA	NA	NA	NA	T	G	G	G	G	G	G	G	K	G	G	G	G	G	G	G	G	G	G	G	G	G	G	G	G	G	G	G	G	G	G	G	G	G	G	G	G	G	G
S7_2176810	C/T	7	2176810	+	NA	NA	NA	NA	NA	NA	T	T	C	C	C	C	C	C	Y	C	C	C	Y	C	T	C	C	C	C	Y	C	C	C	T	C	C	T	C	C	C	C	C	C	T	C	C	T	C	C
S7_2176813	G/T	7	2176813	+	NA	NA	NA	NA	NA	NA	T	G	G	G	G	G	G	G	K	G	G	G	G	G	G	G	G	G	G	G	G	G	G	G	G	G	G	G	G	G	G	G	G	G	G	G	G	G	G
S7_2176834	G/A	7	2176834	+	NA	NA	NA	NA	NA	NA	G	G	G	G	G	G	G	G	G	R	G	G	G	A	G	A	A	G	G	G	G	G	G	G	A	G	G	R	G	G	A	G	G	A	A	G	R	A	A
S7_2176876	C/T	7	2176876	+	NA	NA	NA	NA	NA	NA	C	C	C	C	C	C	C	C	C	C	C	C	C	C	C	C	C	C	C	C	C	C	C	C	C	C	C	C	C	C	C	C	C	C	C	C	C	C	C
S7_2176877	C/T	7	2176877	+	NA	NA	NA	NA	NA	NA	C	T	C	C	C	C	C	C	C	C	C	C	Y	C	T	C	C	C	C	Y	C	C	C	T	C	C	T	C	C	C	C	C	C	C	C	C	C	C	C
S7_2176930	A/G	7	2176930	+	NA	NA	NA	NA	NA	NA	A	A	A	A	A	A	A	A	A	A	A	A	A	A	A	A	A	A	A	A	A	A	A	A	A	A	A	A	A	A	A	A	A	A	A	A	A	A	A
S7_2177217	G/T	7	2177217	+	NA	NA	NA	NA	NA	NA	G	G	G	G	G	G	G	G	G	G	G	G	G	G	G	G	G	G	G	G	G	G	G	G	G	G	G	G	G	G	G	G	G	G	G	G	G	G	G
S7_2177332	G/A	7	2177332	+	NA	NA	NA	NA	NA	NA	R	G	G	G	G	G	G	G	G	G	G	G	G	G	G	G	G	G	G	G	G	G	G	G	G	G	G	G	G	G	G	G	G	G	G	G	G	G	G
S7_2177334	G/C	7	2177334	+	NA	NA	NA	NA	NA	NA	S	G	G	G	G	G	G	G	G	G	G	G	G	G	G	G	G	G	G	G	G	G	G	G	G	G	G	G	G	G	G	G	G	G	G	G	G	G	G
S7_2177468	C/T	7	2177468	+	NA	NA	NA	NA	NA	NA	C	C	C	C	C	T	C	C	Y	C	C	C	T	C	C	C	C	C	C	C	C	C	C	C	C	C	C	C	C	C	C	C	C	C	C	C	C	C	C
S7_2177514	T/C	7	2177514	+	NA	NA	NA	NA	NA	NA	T	C	Y	T	T	T	T	T	C	T	T	T	C	C	C	C	C	T	C	Y	C	C	C	C	C	T	C	C	T	T	C	T	T	T	C	T	T	C	C
S7_2207794	C/T	7	2207794	+	NA	NA	NA	NA	NA	NA	C	C	T	C	C	C	C	C	C	C	C	C	C	T	T	T	T	C	T	C	C	C	T	C	Y	T	C	Y	C	C	T	C	C	C	C	C	C	T	T
S7_2207813	T/G	7	2207813	+	NA	NA	NA	NA	NA	NA	T	T	G	T	T	T	T	T	T	T	T	N	G	G	G	G	G	T	G	T	T	T	G	T	K	G	G	K	T	T	G	T	T	T	T	T	G	G	G
S7_2207815	A/C	7	2207815	+	NA	NA	NA	NA	NA	NA	A	A	A	A	A	A	A	A	A	A	A	A	A	A	A	A	A	A	A	A	A	A	A	A	A	A	A	A	A	A	A	A	A	A	A	A	A	A	A
S7_2207816	G/C	7	2207816	+	NA	NA	NA	NA	NA	NA	G	G	G	G	G	G	G	G	G	G	G	G	G	G	G	G	G	G	G	G	G	G	G	G	G	G	G	G	G	G	G	G	G	G	G	G	G	G	G
S7_2207817	T/C	7	2207817	+	NA	NA	NA	NA	NA	NA	T	T	T	T	T	T	T	T	T	T	T	T	T	T	T	T	T	T	T	T	T	T	T	T	T	T	T	T	T	T	T	T	T	T	T	T	T	T	T
S7_2207836	A/C	7	2207836	+	NA	NA	NA	NA	NA	NA	C	A	C	M	A	C	A	A	N	M	A	C	C	C	C	C	C	C	C	M	A	A	C	A	M	C	C	M	A	C	C	A	A	A	A	A	C	C	C
S7_2292856	C/G	7	2292856	+	NA	NA	NA	NA	NA	NA	C	C	C	C	C	C	C	C	C	C	S	C	C	C	C	C	C	C	C	C	C	C	C	C	C	C	C	C	C	C	C	S	C	C	C	C	C	C	C
S7_2292862	C/G	7	2292862	+	NA	NA	NA	NA	NA	NA	C	C	C	C	S	C	C	S	C	C	C	C	C	C	C	C	C	C	C	C	C	C	C	C	C	C	C	C	C	C	C	C	C	C	C	C	C	C	C
S7_2292912	C/T	7	2292912	+	NA	NA	NA	NA	NA	NA	C	C	C	C	C	C	C	C	C	C	C	C	C	C	C	C	C	C	C	C	C	C	C	C	C	C	C	C	C	C	C	C	C	C	C	C	C	C	C
S7_2292921	C/T	7	2292921	+	NA	NA	NA	NA	NA	NA	C	C	C	C	C	C	C	C	C	C	C	C	C	C	C	C	C	C	C	C	C	C	C	C	C	C	C	C	C	C	C	C	C	C	C	C	C	C	C
S7_2292978	T/C	7	2292978	+	NA	NA	NA	NA	NA	NA	T	T	C	T	T	T	T	T	T	T	T	T	T	C	T	C	Y	T	Y	C	T	T	T	T	C	T	T	T	C	T	C	T	T	T	N	T	T	C	C
S7_2292994	C/G	7	2292994	+	NA	NA	NA	NA	NA	NA	C	G	C	C	C	G	C	C	C	S	C	C	C	C	C	C	C	G	C	C	C	C	S	S	C	C	C	C	C	G	C	G	C	C	C	C	C	C	C
S7_2311855	A/G	7	2311855	+	NA	NA	NA	NA	NA	NA	G	A	N	A	A	N	A	A	A	G	A	R	G	A	A	N	A	A	A	A	G	R	A	A	A	A	A	A	A	A	A	A	N	A	N	A	G	A	A
S7_2311858	T/A	7	2311858	+	NA	NA	NA	NA	NA	NA	T	T	T	T	T	N	T	T	T	T	T	T	T	T	T	T	T	T	T	T	T	T	T	T	T	W	T	T	T	T	T	T	T	T	N	T	T	T	T
S7_2311859	T/C	7	2311859	+	NA	NA	NA	NA	NA	NA	C	T	N	T	T	N	T	T	T	C	T	Y	C	T	T	N	T	Y	T	T	C	Y	T	T	T	Y	T	T	N	T	T	T	N	C	N	C	C	T	T
S7_2311861	T/A	7	2311861	+	NA	NA	NA	NA	NA	NA	A	T	N	T	T	N	T	T	T	A	T	W	A	T	T	N	T	W	T	T	A	W	T	T	T	T	T	T	T	T	T	T	N	T	N	T	A	T	T
S7_2312470	G/A	7	2312470	+	NA	NA	NA	NA	NA	NA	G	G	G	G	G	G	G	G	G	G	G	G	G	G	G	G	G	A	G	G	G	G	G	G	G	A	G	G	G	A	G	G	G	G	G	G	G	G	G
S7_2318516	A/G	7	2318516	+	NA	NA	NA	NA	NA	NA	A	A	A	A	A	A	A	A	A	A	A	G	A	A	A	A	A	A	A	A	A	A	A	A	A	A	A	A	A	A	A	A	A	A	A	A	A	A	A
S7_2318522	C/T	7	2318522	+	NA	NA	NA	NA	NA	NA	C	C	C	C	C	C	C	C	C	C	C	C	C	C	C	C	C	C	C	C	C	C	C	C	C	C	C	C	C	C	C	C	C	C	C	C	C	C	C
S7_2318542	G/C	7	2318542	+	NA	NA	NA	NA	NA	NA	G	G	G	G	G	G	G	G	G	G	G	C	G	G	G	G	G	G	G	G	G	G	G	G	G	G	G	G	G	G	G	G	G	G	G	G	G	G	G
S7_2319143	C/T	7	2319143	+	NA	NA	NA	NA	NA	NA	C	C	C	C	C	C	C	C	C	C	C	C	C	T	N	T	C	T	T	C	C	C	T	C	C	T	C	C	C	T	C	C	C	C	C	T	C	N	C
S7_2319163	G/A	7	2319163	+	NA	NA	NA	NA	NA	NA	A	G	G	G	G	G	G	G	G	G	G	G	G	G	G	G	G	G	G	G	G	G	G	G	G	G	G	G	G	G	G	G	G	G	G	G	G	G	G
S7_2319185	T/A	7	2319185	+	NA	NA	NA	NA	NA	NA	T	T	T	T	T	T	W	T	T	T	T	T	T	T	T	T	T	T	T	T	T	T	T	T	W	T	T	T	T	T	T	T	T	W	T	T	T	T	T
S7_2319486	T/G	7	2319486	+	NA	NA	NA	NA	NA	NA	T	T	T	T	T	T	T	T	T	T	T	T	T	T	T	T	T	T	T	T	T	T	T	T	T	T	T	T	T	T	T	T	T	T	T	T	T	T	T
S7_2319518	A/G	7	2319518	+	NA	NA	NA	NA	NA	NA	A	A	A	A	A	A	R	A	A	A	R	A	A	A	A	A	A	A	A	A	A	A	A	A	A	A	G	A	A	A	A	R	A	R	A	A	A	A	A
S7_2319521	C/A	7	2319521	+	NA	NA	NA	NA	NA	NA	C	C	C	C	C	C	C	C	C	C	C	C	C	C	C	C	C	C	C	C	C	C	C	C	C	C	C	C	C	C	C	C	C	C	C	C	C	C	C
S7_2319541	T/A	7	2319541	+	NA	NA	NA	NA	NA	NA	T	T	T	T	T	A	T	T	T	A	T	T	T	T	T	T	T	T	T	T	T	T	T	T	T	T	T	T	T	T	T	T	T	T	T	T	T	T	T
S7_2319566	G/C	7	2319566	+	NA	NA	NA	NA	NA	NA	G	G	G	G	G	G	G	G	G	G	G	G	G	G	G	G	G	C	C	G	G	G	G	G	G	G	G	G	G	C	G	G	G	G	G	G	G	G	G
S7_2319588	T/C	7	2319588	+	NA	NA	NA	NA	NA	NA	T	T	T	T	T	T	T	T	T	T	T	T	T	T	T	T	T	T	T	T	T	T	T	T	T	T	T	T	T	T	T	T	T	T	T	T	T	T	T
S7_2319765	G/T	7	2319765	+	NA	NA	NA	NA	NA	NA	G	G	G	G	G	G	G	G	G	G	G	G	G	G	G	G	G	G	G	G	G	G	G	G	G	G	G	G	G	G	G	G	G	G	N	G	G	G	G
S7_2319773	T/C	7	2319773	+	NA	NA	NA	NA	NA	NA	T	T	T	T	T	T	T	T	T	T	T	T	T	T	T	T	T	C	Y	T	T	T	T	T	T	T	T	T	T	C	T	T	T	T	N	T	T	T	T
S7_2328322	G/A	7	2328322	+	NA	NA	NA	NA	NA	NA	G	G	G	G	G	G	G	G	G	G	G	G	G	G	G	G	G	G	G	G	G	G	G	G	G	G	G	G	G	G	G	G	G	G	G	G	G	G	G
S7_2359343	C/A	7	2359343	+	NA	NA	NA	NA	NA	NA	C	C	C	C	C	C	C	C	C	C	C	A	C	C	C	C	C	C	C	C	C	C	C	C	C	C	C	C	C	C	C	C	C	C	C	C	C	C	C
S7_2359348	C/G	7	2359348	+	NA	NA	NA	NA	NA	NA	G	C	C	C	C	C	C	C	C	C	C	C	C	C	C	C	C	C	C	C	C	C	C	C	C	C	C	C	C	C	C	C	C	C	C	C	C	C	C
S7_2359350	C/T	7	2359350	+	NA	NA	NA	NA	NA	NA	T	C	C	C	C	C	C	C	C	C	C	C	C	C	C	C	C	C	C	C	C	C	C	C	C	C	C	C	C	C	C	C	C	C	C	C	C	C	C
S7_2359376	C/G	7	2359376	+	NA	NA	NA	NA	NA	NA	G	N	C	C	C	N	C	C	G	C	N	C	N	C	S	C	C	C	S	G	C	C	C	G	C	C	C	C	C	C	C	N	C	C	C	C	C	C	C
S7_2359381	G/T	7	2359381	+	NA	NA	NA	NA	NA	NA	T	G	G	G	G	N	G	G	G	G	G	G	N	G	G	G	G	G	G	T	G	G	G	G	G	G	G	G	G	G	G	G	G	G	G	G	G	G	G
S7_2359392	G/C	7	2359392	+	NA	NA	NA	NA	NA	NA	G	G	G	G	G	N	G	G	G	G	G	G	N	G	G	G	G	G	G	G	G	G	G	G	G	G	G	G	G	G	G	G	G	G	G	G	G	G	G
S7_2359400	A/G	7	2359400	+	NA	NA	NA	NA	NA	NA	A	A	A	A	A	N	A	A	A	A	A	A	N	A	A	A	A	A	A	A	A	A	A	A	A	A	A	A	A	A	A	A	A	A	A	A	A	A	A
S7_2359406	G/A	7	2359406	+	NA	NA	NA	NA	NA	NA	A	G	N	N	G	N	G	G	G	G	G	G	N	G	G	R	A	G	G	A	G	G	G	G	G	G	R	N	G	G	G	N	G	G	G	G	G	G	A
S7_2359416	G/C	7	2359416	+	NA	NA	NA	NA	NA	NA	G	G	C	C	C	C	G	G	N	G	S	C	N	C	G	C	C	N	N	G	G	G	G	N	C	C	G	C	G	C	C	C	G	C	C	C	G	C	C
S7_2359418	C/T	7	2359418	+	NA	NA	NA	NA	NA	NA	C	C	T	T	T	T	C	C	N	C	Y	T	N	T	C	T	T	N	N	C	C	C	C	N	T	T	C	T	C	T	T	T	C	T	T	T	C	T	T
S7_2359423	C/T	7	2359423	+	NA	NA	NA	NA	NA	NA	C	C	T	N	T	T	C	C	C	C	Y	T	C	T	C	T	T	C	C	C	C	C	C	C	T	T	C	T	C	C	T	C	C	C	T	T	C	T	T
S7_2359424	C/A	7	2359424	+	NA	NA	NA	NA	NA	NA	C	C	C	N	C	C	C	M	A	C	C	C	A	C	C	C	C	A	A	C	C	C	C	C	C	C	C	C	C	A	C	N	C	C	C	C	C	C	C
S7_2359427	T/G	7	2359427	+	NA	NA	NA	NA	NA	NA	T	T	T	N	T	T	T	G	G	T	T	T	G	T	T	T	T	G	G	T	T	T	T	T	T	T	T	T	T	G	T	N	T	T	T	T	T	T	T
S7_2359442	G/C	7	2359442	+	NA	NA	NA	NA	NA	NA	G	G	G	G	G	G	G	G	G	G	G	G	G	G	G	G	G	G	G	G	G	G	G	G	G	G	G	G	G	G	G	G	C	G	G	G	G	G	G
S7_2359928	C/T	7	2359928	+	NA	NA	NA	NA	NA	NA	C	C	C	C	C	C	C	C	C	C	C	T	C	C	Y	C	C	T	T	Y	C	C	C	C	C	C	C	C	C	T	C	C	C	C	C	Y	C	C	C
S7_2359937	T/C	7	2359937	+	NA	NA	NA	NA	NA	NA	T	T	T	T	T	T	T	T	T	T	T	T	C	T	Y	T	T	C	C	Y	T	T	T	T	T	T	T	T	T	C	T	T	T	T	T	Y	T	T	T
S7_2359946	A/C	7	2359946	+	NA	NA	NA	NA	NA	NA	C	C	C	C	C	A	C	C	N	A	C	A	A	C	A	C	C	A	A	A	C	C	M	C	C	C	C	A	C	A	C	C	C	A	N	M	C	C	C
S7_2359967	G/A	7	2359967	+	NA	NA	NA	NA	NA	NA	G	G	G	G	G	G	G	G	G	G	G	G	G	G	G	G	G	G	G	G	G	G	G	G	G	G	G	G	G	G	G	G	G	G	G	G	G	G	G
S7_2359997	G/C	7	2359997	+	NA	NA	NA	NA	NA	NA	G	G	G	N	G	N	G	G	G	S	G	G	C	C	G	C	N	C	G	G	G	G	G	G	G	G	G	C	G	C	C	G	G	C	N	G	G	C	C
S7_2360302	T/C	7	2360302	+	NA	NA	NA	NA	NA	NA	C	T	T	T	T	T	C	Y	C	Y	T	T	T	T	T	T	T	T	T	T	T	T	C	T	T	T	T	T	T	T	T	T	T	C	T	T	Y	T	T
S7_2360358	T/C	7	2360358	+	NA	NA	NA	NA	NA	NA	N	T	T	T	T	T	T	T	C	C	T	T	T	T	N	T	T	T	T	T	T	T	C	T	T	T	T	T	T	T	T	T	T	C	T	T	T	T	T
S7_2360369	C/T	7	2360369	+	NA	NA	NA	NA	NA	NA	C	C	C	C	C	C	Y	C	C	C	C	C	C	C	C	C	C	C	C	C	C	C	C	C	C	C	C	C	C	C	C	C	C	C	C	C	C	C	C
S7_2360387	G/T	7	2360387	+	NA	NA	NA	NA	NA	NA	G	G	G	T	T	G	T	G	G	G	K	T	T	G	N	K	N	N	G	G	T	K	G	G	G	G	T	N	T	T	T	T	G	G	T	G	T	T	T
S7_2360473	G/T	7	2360473	+	NA	NA	NA	NA	NA	NA	G	T	G	G	G	G	G	G	G	G	G	G	G	G	G	G	G	G	G	G	G	G	G	T	G	G	G	G	G	G	G	G	G	G	G	G	G	G	G
S7_2360518	G/T	7	2360518	+	NA	NA	NA	NA	NA	NA	G	G	G	G	G	G	G	G	G	K	G	G	G	G	G	G	G	G	G	G	G	G	G	G	G	G	G	N	G	G	G	G	G	T	G	G	G	G	G
S7_2360554	G/C	7	2360554	+	NA	NA	NA	NA	NA	NA	G	C	G	G	G	G	G	G	G	G	G	G	G	G	G	G	G	G	G	G	G	G	G	C	G	G	G	G	G	G	G	G	G	G	G	G	G	G	G
S7_2360568	A/G	7	2360568	+	NA	NA	NA	NA	NA	NA	A	A	A	A	A	A	A	A	A	A	A	A	A	A	A	A	A	A	A	A	A	A	A	A	A	G	A	A	A	A	A	A	A	A	A	A	A	A	A
S7_2360570	G/C	7	2360570	+	NA	NA	NA	NA	NA	NA	G	C	G	G	G	G	G	G	G	G	G	G	G	G	G	G	G	G	G	G	G	G	G	C	G	G	G	G	G	G	G	G	G	G	G	G	G	G	G
S7_2360636	A/G	7	2360636	+	NA	NA	NA	NA	NA	NA	A	A	A	A	A	A	A	A	A	R	A	A	A	A	A	A	A	A	A	A	A	A	A	A	A	A	A	G	A	A	A	A	A	G	N	A	A	N	A
S7_2360714	A/G	7	2360714	+	NA	NA	NA	NA	NA	NA	A	N	A	A	A	A	A	A	A	A	A	A	A	A	A	A	A	A	A	A	A	A	A	G	A	A	A	A	A	A	A	A	A	A	A	A	A	A	A
S7_2360788	C/T	7	2360788	+	NA	NA	NA	NA	NA	NA	C	C	C	C	C	C	C	C	C	C	C	C	C	C	C	C	C	C	C	C	C	C	C	C	C	C	C	C	C	C	C	C	C	C	C	C	C	C	C
S7_2360799	G/C	7	2360799	+	NA	NA	NA	NA	NA	NA	G	G	G	G	G	G	G	G	G	G	G	C	G	G	G	G	G	G	G	G	G	G	G	G	G	G	G	G	G	G	G	G	G	G	G	G	G	G	G
S7_2360834	G/A	7	2360834	+	NA	NA	NA	NA	NA	NA	G	G	G	G	G	G	G	G	G	G	G	G	G	G	G	G	G	G	G	G	G	G	G	G	G	G	G	G	G	G	G	G	G	G	G	G	G	G	G
S7_2360847	C/T	7	2360847	+	NA	NA	NA	NA	NA	NA	C	C	C	C	C	C	C	C	C	Y	C	C	C	C	C	C	C	C	C	C	C	C	C	C	C	C	C	C	C	C	C	C	C	T	C	C	C	C	C
S7_2360873	G/A	7	2360873	+	NA	NA	NA	NA	NA	NA	R	G	G	G	G	G	G	G	R	G	G	G	G	G	G	G	G	G	G	G	G	G	G	G	G	A	G	G	G	G	G	G	G	G	G	G	A	G	G
S7_2436985	A/G	7	2436985	+	NA	NA	NA	NA	NA	NA	A	A	A	A	A	A	A	G	A	A	A	A	A	A	A	A	A	A	A	A	A	A	A	A	A	A	A	A	A	A	A	A	A	A	A	A	A	A	A
S7_2437271	C/T	7	2437271	+	NA	NA	NA	NA	NA	NA	C	C	C	C	C	C	C	C	C	C	C	C	C	C	C	C	C	C	C	C	C	C	C	C	C	C	C	C	C	C	C	C	C	C	C	C	C	C	C
S7_2461819	C/T	7	2461819	+	NA	NA	NA	NA	NA	NA	C	C	C	C	C	C	C	C	C	C	C	C	C	C	C	C	C	C	C	C	C	C	C	C	C	C	C	C	C	C	C	C	C	C	C	C	C	C	C
S7_2461846	A/T	7	2461846	+	NA	NA	NA	NA	NA	NA	T	T	T	A	T	A	T	T	A	A	T	A	T	A	A	A	A	A	T	T	T	T	T	T	A	A	T	A	T	A	A	T	T	T	A	A	T	A	A
S7_2461865	G/C	7	2461865	+	NA	NA	NA	NA	NA	NA	G	G	G	G	G	G	G	G	G	C	G	G	G	G	G	G	G	G	G	G	G	G	G	G	G	C	G	G	G	G	G	G	G	G	G	G	G	G	G
S7_2461908	G/A	7	2461908	+	NA	NA	NA	NA	NA	NA	G	G	G	G	G	G	G	G	G	G	G	G	G	G	G	G	G	G	G	G	R	G	G	G	G	G	G	G	G	G	G	G	G	G	G	G	G	G	G
S7_2463066	G/A	7	2463066	+	NA	NA	NA	NA	NA	NA	G	A	G	A	A	G	R	G	A	G	N	G	A	G	N	G	A	R	A	A	A	A	A	A	G	G	G	A	A	G	G	G	G	A	G	G	G	G	R
S7_2463160	A/G	7	2463160	+	NA	NA	NA	NA	NA	NA	A	A	A	A	A	N	A	A	A	A	A	A	A	A	G	A	A	A	A	A	A	A	A	A	A	A	A	A	A	R	A	A	A	A	A	A	G	A	A
S7_2463190	C/T	7	2463190	+	NA	NA	NA	NA	NA	NA	C	C	C	C	C	N	C	C	C	C	C	C	C	C	T	C	C	C	C	C	C	C	C	C	C	C	C	C	C	Y	C	C	C	C	C	C	T	C	C
S7_2463348	G/A	7	2463348	+	NA	NA	NA	NA	NA	NA	G	G	G	G	G	G	G	G	G	G	G	G	G	G	G	G	G	G	G	G	G	G	G	G	G	G	G	G	G	G	G	G	G	G	G	G	G	G	G
S7_2463356	G/A	7	2463356	+	NA	NA	NA	NA	NA	NA	G	G	G	G	G	G	G	G	G	G	G	G	G	G	G	G	G	G	G	G	G	G	G	G	G	G	G	G	G	G	G	G	G	G	G	G	G	G	G
S7_2463366	C/T	7	2463366	+	NA	NA	NA	NA	NA	NA	C	C	C	C	C	C	C	C	C	C	C	C	C	C	C	C	C	C	C	C	C	C	C	C	C	C	C	C	C	C	C	C	C	C	C	C	C	C	C
S7_2463374	G/A	7	2463374	+	NA	NA	NA	NA	NA	NA	G	G	G	G	G	G	G	G	G	G	G	G	G	G	G	G	G	G	G	G	G	G	G	G	G	G	G	G	G	G	G	G	G	G	G	G	G	G	G
S7_2463388	T/C	7	2463388	+	NA	NA	NA	NA	NA	NA	T	T	T	T	T	T	T	T	T	T	T	T	T	T	T	T	T	T	T	T	T	T	T	T	T	T	T	T	T	T	T	T	T	T	T	T	T	T	T
S7_2522541	G/A	7	2522541	+	NA	NA	NA	NA	NA	NA	G	G	G	G	G	G	G	G	G	G	R	A	G	A	R	G	G	A	G	G	G	A	G	G	G	A	G	G	G	A	G	R	G	G	G	R	G	G	G
S7_2554747	C/T	7	2554747	+	NA	NA	NA	NA	NA	NA	C	C	Y	C	C	C	C	C	C	C	C	C	C	C	C	C	C	C	C	C	C	C	C	C	C	C	C	C	C	C	C	C	C	C	C	C	C	C	C
S7_2554794	T/A	7	2554794	+	NA	NA	NA	NA	NA	NA	T	T	W	T	T	T	T	T	T	T	T	T	T	T	T	T	T	T	T	T	T	T	T	T	T	T	T	T	T	T	T	T	T	T	T	T	T	T	T
S7_2555245	A/C	7	2555245	+	NA	NA	NA	NA	NA	NA	A	A	A	A	A	A	A	A	A	A	A	N	A	A	A	A	A	A	A	A	A	A	A	A	A	A	A	A	A	A	A	A	A	A	A	A	A	A	A
S7_2555285	C/T	7	2555285	+	NA	NA	NA	NA	NA	NA	C	C	C	C	C	C	C	C	C	C	C	N	C	C	C	C	C	C	C	C	C	C	C	C	C	C	C	C	C	C	C	C	C	C	C	C	C	C	C
S7_2558062	G/A	7	2558062	+	NA	NA	NA	NA	NA	NA	G	G	G	G	G	G	G	G	G	G	G	G	G	G	G	G	G	G	G	G	G	G	G	G	G	G	G	G	G	G	G	G	G	G	G	G	G	G	G
S7_2558094	G/T	7	2558094	+	NA	NA	NA	NA	NA	NA	G	G	T	G	T	G	G	G	N	G	G	G	T	G	G	G	G	G	G	G	G	G	G	G	G	T	N	G	G	G	G	G	G	G	N	N	G	G	G
S7_2568631	A/T	7	2568631	+	NA	NA	NA	NA	NA	NA	A	A	W	A	A	A	A	A	A	W	A	A	A	A	A	A	A	A	A	A	A	A	A	A	A	A	A	A	A	A	A	A	A	A	A	A	A	A	A
S7_2569060	C/T	7	2569060	+	NA	NA	NA	NA	NA	NA	C	C	C	C	C	C	C	C	C	C	C	C	C	C	C	C	C	C	C	C	C	C	C	C	C	C	C	C	C	C	C	C	C	C	N	C	Y	Y	C
S7_2569083	G/A	7	2569083	+	NA	NA	NA	NA	NA	NA	G	G	G	G	G	G	G	G	G	G	G	G	G	G	G	G	G	G	G	G	G	G	G	G	G	G	G	G	G	G	G	G	G	G	N	G	R	R	G
S7_2582949	G/A	7	2582949	+	NA	NA	NA	NA	NA	NA	G	A	G	A	N	G	G	G	A	A	A	G	A	G	G	G	G	A	R	G	A	G	G	A	G	G	A	G	A	A	G	G	R	G	G	A	G	G	G
S7_2582951	C/T	7	2582951	+	NA	NA	NA	NA	NA	NA	C	C	C	C	N	C	C	C	C	C	T	C	C	C	C	C	C	C	C	C	C	C	C	C	C	C	T	C	T	C	C	C	Y	C	C	C	C	C	C
S7_2582985	G/A	7	2582985	+	NA	NA	NA	NA	NA	NA	G	A	G	A	G	G	G	G	A	R	G	G	A	G	G	G	G	A	R	G	G	G	A	A	G	G	G	A	G	A	G	G	G	A	G	A	G	G	G
S7_2583090	G/A	7	2583090	+	NA	NA	NA	NA	NA	NA	G	G	G	G	G	G	G	G	R	R	G	G	G	G	G	G	G	A	G	G	G	G	G	G	G	G	G	G	G	A	G	G	G	G	G	R	G	G	G
S7_2583141	C/A	7	2583141	+	NA	NA	NA	NA	NA	NA	C	C	A	C	A	C	C	M	C	C	C	A	C	C	C	C	C	C	A	A	C	C	C	C	C	A	M	C	A	C	C	C	M	C	C	C	C	C	C
S7_2585001	T/C	7	2585001	+	NA	NA	NA	NA	NA	NA	T	T	T	T	T	C	T	T	T	T	T	T	T	T	C	T	T	T	T	T	T	T	T	T	T	T	T	T	T	T	T	T	T	T	T	T	T	T	T
S7_2585022	C/T	7	2585022	+	NA	NA	NA	NA	NA	NA	C	C	C	C	C	T	C	C	C	C	C	C	C	C	T	C	C	C	C	C	C	C	C	C	C	C	C	C	C	C	C	C	C	C	C	C	C	C	C
S7_2585030	A/G	7	2585030	+	NA	NA	NA	NA	NA	NA	A	A	A	A	R	G	A	A	A	A	A	A	A	A	G	A	A	A	A	A	A	A	A	A	A	A	A	A	A	A	A	A	A	A	A	A	A	A	A
S7_2585042	G/A	7	2585042	+	NA	NA	NA	NA	NA	NA	G	G	G	N	G	G	G	G	G	G	G	G	G	G	G	G	G	G	G	G	G	G	G	G	G	G	G	G	G	G	G	G	G	G	G	G	G	G	G
S7_2585055	A/G	7	2585055	+	NA	NA	NA	NA	NA	NA	A	A	A	N	A	A	A	A	A	A	A	A	A	A	A	A	A	A	A	A	A	A	A	A	A	A	A	A	A	A	A	A	A	A	A	A	A	A	A
S7_2585056	A/G	7	2585056	+	NA	NA	NA	NA	NA	NA	A	A	A	A	A	A	A	A	A	A	A	G	R	A	A	A	A	A	A	A	A	R	A	R	A	A	A	A	A	A	A	A	A	A	A	A	A	A	A
S7_2585057	A/G	7	2585057	+	NA	NA	NA	NA	NA	NA	A	A	A	A	A	A	A	A	A	A	A	G	R	A	A	A	A	A	A	A	A	R	A	R	A	A	A	A	A	A	A	A	A	A	A	A	A	A	A
S7_2585058	A/T	7	2585058	+	NA	NA	NA	NA	NA	NA	A	A	A	A	A	A	A	A	A	A	A	T	W	A	A	A	A	A	A	A	A	W	A	W	A	A	A	A	A	A	A	A	A	A	A	A	A	A	A
S7_2585165	T/C	7	2585165	+	NA	NA	NA	NA	NA	NA	T	T	T	T	T	N	C	N	T	T	C	T	T	T	T	T	T	T	T	T	C	T	T	T	T	T	C	C	C	T	T	T	T	C	T	T	T	T	T
S7_2585170	C/A	7	2585170	+	NA	NA	NA	NA	NA	NA	C	C	C	C	C	C	C	C	C	C	C	C	C	C	C	C	C	C	C	C	C	C	C	C	C	C	C	C	C	C	C	C	C	C	C	C	C	C	C
S7_2585212	C/A	7	2585212	+	NA	NA	NA	NA	NA	NA	C	C	A	C	C	C	C	C	C	C	C	C	C	C	C	C	C	C	C	C	C	C	C	C	C	C	C	C	C	C	C	C	C	C	C	C	C	C	C
S7_2585236	C/G	7	2585236	+	NA	NA	NA	NA	NA	NA	C	C	G	C	C	C	C	C	C	C	C	C	C	C	C	C	C	C	C	C	C	C	C	C	C	C	C	C	C	C	C	C	C	C	C	C	C	C	C
S7_2585256	C/A	7	2585256	+	NA	NA	NA	NA	NA	NA	C	C	C	C	C	C	C	C	C	C	C	C	C	C	C	C	C	C	C	C	C	C	C	C	C	C	C	C	C	C	C	C	C	C	C	C	C	C	C
S7_2585293	T/C	7	2585293	+	NA	NA	NA	NA	NA	NA	T	T	T	T	T	T	T	T	T	T	T	C	C	T	T	T	T	T	T	T	T	Y	T	Y	T	T	T	T	T	T	T	T	C	T	T	T	T	T	T
S7_2585306	C/A	7	2585306	+	NA	NA	NA	NA	NA	NA	C	C	C	C	C	C	C	C	C	C	C	C	C	C	C	C	C	C	C	C	C	C	C	C	C	C	C	C	C	C	C	C	C	C	C	C	C	C	C
S7_2585348	G/A	7	2585348	+	NA	NA	NA	NA	NA	NA	G	G	G	G	G	G	G	G	G	G	G	A	A	G	G	G	G	G	G	G	A	A	G	R	G	G	G	G	G	G	G	G	G	G	G	G	G	G	G
S7_2585384	G/T	7	2585384	+	NA	NA	NA	NA	NA	NA	G	G	G	G	G	T	G	K	G	G	K	G	G	T	G	T	T	G	G	G	G	G	T	G	T	G	G	T	G	G	T	K	G	T	T	G	G	T	T
S7_2585387	C/T	7	2585387	+	NA	NA	NA	NA	NA	NA	C	C	C	C	C	T	C	Y	C	C	Y	C	C	T	C	T	T	C	C	C	C	C	T	C	T	C	C	T	C	C	T	Y	C	T	T	C	C	T	T
S7_2585414	C/T	7	2585414	+	NA	NA	NA	NA	NA	NA	C	C	C	C	C	N	C	C	C	C	C	C	C	C	C	C	C	C	C	C	C	C	C	C	C	C	C	C	C	C	C	C	C	C	C	C	C	C	C
S7_2585429	G/A	7	2585429	+	NA	NA	NA	NA	NA	NA	G	G	G	G	G	N	G	G	G	G	G	G	A	G	G	G	G	G	G	G	G	G	G	G	G	G	G	G	G	G	G	G	G	G	G	G	G	G	G
S7_2585587	G/A	7	2585587	+	NA	NA	NA	NA	NA	NA	G	G	G	G	G	G	G	G	G	G	G	G	G	G	N	G	G	G	A	G	G	G	G	G	G	G	G	G	G	G	G	G	G	G	G	G	G	G	G
S7_2586117	G/A	7	2586117	+	NA	NA	NA	NA	NA	NA	G	G	A	A	A	G	G	G	G	G	A	G	G	A	G	A	A	G	G	A	A	A	G	G	A	G	A	G	A	G	A	A	A	G	A	G	G	A	A
S7_2586147	G/A	7	2586147	+	NA	NA	NA	NA	NA	NA	G	G	G	G	G	G	G	G	G	G	G	G	G	G	G	G	G	G	G	G	G	G	G	G	G	G	G	G	G	G	G	G	G	G	G	G	G	G	G
S7_2614850	C/A	7	2614850	+	NA	NA	NA	NA	NA	NA	A	C	C	C	C	A	C	A	C	A	C	C	C	C	C	C	C	C	C	C	C	C	A	C	C	C	A	C	A	C	C	C	A	C	C	C	C	C	C
S7_2614868	G/A	7	2614868	+	NA	NA	NA	NA	NA	NA	G	G	G	G	A	G	G	G	G	G	G	G	G	G	G	G	G	G	G	G	A	R	G	G	G	G	G	G	G	G	G	G	G	G	G	G	G	G	G
S7_2615444	G/A	7	2615444	+	NA	NA	NA	NA	NA	NA	A	G	A	G	G	A	G	G	N	G	G	G	G	G	G	G	G	G	G	G	G	G	R	G	G	G	A	N	G	G	G	N	G	G	G	G	G	G	G
S7_2615480	G/A	7	2615480	+	NA	NA	NA	NA	NA	NA	G	G	G	G	G	G	G	G	G	G	G	G	G	G	G	G	G	R	G	G	G	G	G	G	G	G	G	G	G	G	G	G	G	G	G	G	G	G	G
S7_2615517	C/T	7	2615517	+	NA	NA	NA	NA	NA	NA	C	C	C	C	T	C	C	C	C	C	C	C	T	T	C	T	T	C	T	C	C	C	C	C	C	T	C	T	C	C	T	C	C	T	C	C	C	T	T
S7_2615527	C/T	7	2615527	+	NA	NA	NA	NA	NA	NA	C	C	C	C	T	C	C	C	C	C	C	C	T	T	C	T	T	C	T	C	C	C	C	C	C	T	C	T	C	C	T	C	C	T	C	C	C	T	T
S7_2615537	C/G	7	2615537	+	NA	NA	NA	NA	NA	NA	C	C	C	C	C	C	C	C	C	C	C	C	C	C	C	C	C	C	C	C	C	C	C	C	C	C	C	C	C	C	C	C	C	C	C	C	C	C	C
S7_2615606	G/A	7	2615606	+	NA	NA	NA	NA	NA	NA	G	G	G	G	G	G	R	G	G	G	G	G	A	G	G	G	G	G	G	G	G	G	G	G	G	G	G	G	G	G	G	G	G	G	G	G	G	G	G
S7_2615786	G/A	7	2615786	+	NA	NA	NA	NA	NA	NA	G	G	G	G	G	G	G	G	G	G	G	G	G	G	G	G	G	G	G	G	G	G	G	G	G	G	G	G	G	G	G	G	G	G	G	G	G	G	G
S7_2615879	G/A	7	2615879	+	NA	NA	NA	NA	NA	NA	G	G	G	G	G	G	G	G	G	G	G	G	G	G	G	G	G	G	G	G	G	G	G	G	G	G	G	G	G	G	G	G	G	G	G	G	G	G	G
S7_2615891	T/G	7	2615891	+	NA	NA	NA	NA	NA	NA	T	T	T	T	K	T	K	T	T	T	T	T	G	G	G	G	G	T	T	T	T	T	T	T	T	G	T	G	T	T	G	T	T	G	K	T	T	G	G
S7_2615912	C/T	7	2615912	+	NA	NA	NA	NA	NA	NA	C	C	C	C	C	C	Y	C	C	C	C	C	T	T	T	T	T	C	C	C	C	C	C	C	C	T	C	T	C	C	T	C	C	T	Y	C	C	T	T
S7_2615934	G/T	7	2615934	+	NA	NA	NA	NA	NA	NA	G	G	G	G	G	G	K	G	G	G	G	G	T	T	T	T	T	G	G	G	G	G	G	G	G	K	G	T	G	G	T	G	G	T	G	G	G	T	T
S7_2615969	C/G	7	2615969	+	NA	NA	NA	NA	NA	NA	C	C	C	C	C	C	S	C	C	C	C	C	G	G	G	G	G	C	C	C	C	C	C	C	C	S	C	G	C	C	G	C	C	G	C	C	C	G	G
S7_2616085	G/A	7	2616085	+	NA	NA	NA	NA	NA	NA	G	G	G	G	G	G	G	G	G	G	G	N	G	G	G	G	G	G	G	G	G	G	G	G	G	G	G	G	G	G	G	G	G	G	G	G	G	G	G
S7_2616201	A/G	7	2616201	+	NA	NA	NA	NA	NA	NA	A	A	A	A	A	G	A	A	A	A	A	A	A	A	A	A	A	A	A	A	A	A	A	A	A	A	A	A	A	A	A	A	A	A	A	A	A	A	A
S7_2616254	C/T	7	2616254	+	NA	NA	NA	NA	NA	NA	C	C	C	C	C	N	C	C	C	C	C	Y	C	C	T	C	C	C	C	C	C	C	C	C	C	C	C	C	C	C	C	C	C	C	C	C	C	C	C
S7_2617918	T/C	7	2617918	+	NA	NA	NA	NA	NA	NA	T	T	T	T	T	T	T	T	T	T	T	T	T	T	T	T	T	T	T	T	T	T	T	T	T	T	T	T	T	T	T	T	T	T	T	T	T	T	T
S7_2618039	A/C	7	2618039	+	NA	NA	NA	NA	NA	NA	A	C	A	A	A	A	A	M	A	A	A	A	C	C	A	C	C	C	A	A	A	A	A	M	A	C	A	C	A	C	C	A	A	C	A	C	A	C	C
S7_2618056	G/C	7	2618056	+	NA	NA	NA	NA	NA	NA	C	G	C	G	G	G	G	G	G	G	G	C	G	G	C	G	G	G	G	G	G	C	G	G	G	G	G	G	G	G	G	G	G	G	G	G	G	G	G
S7_2618083	A/G	7	2618083	+	NA	NA	NA	NA	NA	NA	A	A	A	A	A	A	A	A	R	A	A	A	A	A	A	A	A	A	A	A	A	A	G	A	A	A	G	A	A	A	A	A	A	A	A	A	G	A	A
S7_2618141	C/A	7	2618141	+	NA	NA	NA	NA	NA	NA	C	C	C	A	C	C	C	C	C	C	A	C	C	C	C	C	C	C	C	C	C	C	C	C	M	C	C	C	C	C	C	M	C	C	A	C	C	C	C
S7_2620983	C/T	7	2620983	+	NA	NA	NA	NA	NA	NA	C	C	C	C	C	C	C	C	C	C	C	C	C	C	C	C	C	C	C	C	C	C	C	C	C	C	C	C	C	C	C	C	C	C	C	C	C	C	C
S7_2621018	G/T	7	2621018	+	NA	NA	NA	NA	NA	NA	G	G	T	G	G	G	G	G	G	G	G	G	G	G	G	G	G	G	G	G	G	G	G	G	G	G	G	G	G	G	G	G	G	G	G	G	G	G	G
S7_2622639	A/T	7	2622639	+	NA	NA	NA	NA	NA	NA	A	A	T	A	A	A	A	W	A	A	A	T	T	T	A	T	T	T	A	A	A	A	A	A	W	T	A	T	A	T	T	A	A	T	T	W	A	T	T
S7_2622731	A/C	7	2622731	+	NA	NA	NA	NA	NA	NA	A	A	A	A	A	A	A	A	A	A	A	A	A	A	A	A	A	A	A	A	A	A	A	A	A	A	A	A	A	A	A	A	A	A	A	A	A	A	A
S7_2628340	G/T	7	2628340	+	NA	NA	NA	NA	NA	NA	G	G	G	G	G	N	G	G	G	T	G	G	N	N	G	K	K	G	G	G	G	K	G	G	N	G	G	G	G	G	G	G	G	G	N	G	G	G	G
S7_2628354	G/A	7	2628354	+	NA	NA	NA	NA	NA	NA	G	G	G	G	G	G	G	G	G	G	G	G	N	G	G	G	G	G	G	G	G	G	G	G	G	G	G	G	G	G	G	G	G	G	N	G	G	G	G
S7_2629334	C/A	7	2629334	+	NA	NA	NA	NA	NA	NA	C	C	C	C	C	C	C	C	C	C	C	C	C	C	C	C	C	C	A	C	C	C	C	C	C	C	C	C	C	C	C	C	C	C	C	C	C	C	C
S7_2629356	C/T	7	2629356	+	NA	NA	NA	NA	NA	NA	C	C	C	C	C	C	C	C	C	C	C	C	C	C	C	C	C	C	T	C	C	C	C	C	C	C	C	C	C	C	C	C	C	C	C	C	C	C	C
S7_2629379	C/T	7	2629379	+	NA	NA	NA	NA	NA	NA	T	C	C	C	C	C	Y	C	Y	Y	C	C	T	T	C	T	T	T	C	C	C	Y	T	Y	T	T	Y	T	C	T	T	C	C	T	T	N	T	T	T
S7_2629381	C/T	7	2629381	+	NA	NA	NA	NA	NA	NA	T	C	C	C	C	C	Y	C	Y	Y	C	C	T	T	C	T	T	T	C	C	C	Y	T	Y	T	T	Y	T	C	T	T	C	C	T	T	N	T	T	T
S7_2629388	G/A	7	2629388	+	NA	NA	NA	NA	NA	NA	R	A	A	N	A	A	A	A	A	R	A	G	N	A	A	G	A	R	A	R	A	A	A	A	A	A	A	G	A	A	A	A	A	G	N	G	R	N	N
S7_2629411	C/T	7	2629411	+	NA	NA	NA	NA	NA	NA	C	C	C	C	C	C	C	C	C	C	C	C	C	C	C	N	C	C	C	C	C	C	C	C	C	C	C	C	C	C	C	C	C	C	C	C	C	C	N
S7_2629457	C/T	7	2629457	+	NA	NA	NA	NA	NA	NA	C	C	C	C	C	C	C	C	C	C	C	C	C	C	C	C	C	C	C	C	C	C	C	C	C	C	C	C	C	C	C	C	C	C	C	C	C	C	C
S7_2629495	C/T	7	2629495	+	NA	NA	NA	NA	NA	NA	C	C	C	C	C	C	C	C	C	C	C	C	C	C	C	C	C	C	C	C	C	C	C	C	C	C	C	C	C	C	C	C	C	C	C	C	C	C	C
S7_2629528	G/A	7	2629528	+	NA	NA	NA	NA	NA	NA	G	G	A	G	G	A	G	R	G	A	G	G	G	G	G	G	G	G	G	G	R	R	G	G	G	G	G	G	G	G	G	G	G	G	G	G	G	G	G
S7_2629538	G/A	7	2629538	+	NA	NA	NA	NA	NA	NA	G	G	G	G	G	G	G	G	G	A	G	G	G	G	G	G	G	G	G	G	R	R	G	G	G	G	G	G	G	G	G	G	G	G	G	G	G	G	G
S7_2629669	G/T	7	2629669	+	NA	NA	NA	NA	NA	NA	G	T	G	T	G	G	T	T	T	G	T	G	G	N	T	G	N	G	G	K	G	G	T	T	T	T	T	N	T	N	T	T	T	N	T	T	G	T	N
S7_2629682	C/T	7	2629682	+	NA	NA	NA	NA	NA	NA	C	T	C	T	C	C	T	T	T	C	T	C	C	N	T	C	N	C	C	Y	C	C	T	T	T	T	T	N	T	N	T	T	T	N	T	T	C	T	N
S7_2629708	C/A	7	2629708	+	NA	NA	NA	NA	NA	NA	C	A	C	A	C	C	A	A	A	C	A	C	C	N	A	C	N	C	C	M	C	C	A	A	A	A	A	N	A	N	A	A	A	N	A	A	C	A	N
S7_2629821	A/G	7	2629821	+	NA	NA	NA	NA	NA	NA	A	A	N	G	A	A	A	A	A	A	A	G	A	A	A	A	A	A	A	A	A	A	A	A	A	A	A	A	A	A	A	A	A	A	A	A	A	A	A
S7_2630153	G/C	7	2630153	+	NA	NA	NA	NA	NA	NA	G	G	G	G	G	G	G	G	G	G	G	G	G	G	G	G	G	G	G	G	G	G	G	G	G	G	G	G	G	G	G	G	G	N	G	G	G	G	G
S7_2630158	C/G	7	2630158	+	NA	NA	NA	NA	NA	NA	C	C	C	C	C	C	C	C	C	C	C	C	C	C	C	C	C	C	C	C	C	C	C	C	C	C	C	C	C	C	C	C	C	N	C	C	C	C	C
S7_2630182	A/T	7	2630182	+	NA	NA	NA	NA	NA	NA	A	A	A	A	A	A	A	A	A	A	A	A	A	A	A	A	A	A	A	A	A	A	A	A	A	A	A	A	A	A	A	A	A	A	A	A	A	A	A
S7_2630256	G/A	7	2630256	+	NA	NA	NA	NA	NA	NA	G	G	G	G	G	G	R	G	G	A	G	G	G	G	G	G	G	G	G	G	G	G	A	G	G	G	A	G	G	G	G	G	G	G	G	G	G	G	G
S7_2630562	G/C	7	2630562	+	NA	NA	NA	NA	NA	NA	G	G	C	G	G	G	G	G	G	G	G	G	C	C	G	C	C	C	G	S	G	G	G	G	G	C	G	C	G	C	C	G	G	C	G	C	C	C	C
S7_2630564	G/T	7	2630564	+	NA	NA	NA	NA	NA	NA	G	G	G	G	G	G	K	G	G	K	G	G	G	G	G	G	G	G	G	G	G	G	G	G	G	G	G	G	G	G	G	G	G	G	G	G	G	G	G
S7_2636498	T/A	7	2636498	+	NA	NA	NA	NA	NA	NA	T	T	T	N	T	N	W	T	T	W	T	T	A	A	T	A	A	A	T	T	T	T	T	T	A	A	T	A	T	A	A	T	T	A	A	A	T	A	A
S7_2636521	T/G	7	2636521	+	NA	NA	NA	NA	NA	NA	T	T	T	T	T	T	T	T	T	T	T	T	T	T	T	T	T	T	T	T	T	T	T	T	T	T	T	T	T	T	T	T	T	T	T	T	T	T	T
S7_2636602	T/C	7	2636602	+	NA	NA	NA	NA	NA	NA	T	T	T	T	T	T	T	T	T	T	T	T	T	T	T	T	T	T	T	T	T	T	T	T	T	T	T	T	T	T	T	T	T	T	T	T	T	T	T
S7_2636630	C/T	7	2636630	+	NA	NA	NA	NA	NA	NA	C	C	C	C	Y	C	C	C	C	T	C	C	C	C	C	C	C	C	C	C	C	C	C	C	C	C	C	C	C	C	C	C	C	C	C	C	C	C	C
S7_2662933	C/T	7	2662933	+	NA	NA	NA	NA	NA	NA	C	C	C	C	C	C	C	C	C	C	C	C	T	C	C	C	C	C	C	C	C	C	C	C	C	C	C	C	C	C	C	C	C	C	C	C	C	C	C
S7_2662944	C/T	7	2662944	+	NA	NA	NA	NA	NA	NA	T	C	C	C	C	C	C	C	C	T	C	N	C	C	N	C	C	C	C	C	C	C	C	C	C	C	C	C	C	C	C	C	N	N	N	C	C	C	C
S7_2662956	G/A	7	2662956	+	NA	NA	NA	NA	NA	NA	A	G	G	G	G	G	G	G	G	A	G	N	G	G	N	G	G	G	G	G	G	G	G	G	G	G	G	G	G	G	G	G	N	N	N	G	G	G	G
S7_2662964	C/T	7	2662964	+	NA	NA	NA	NA	NA	NA	T	C	C	C	C	C	C	C	C	T	C	N	C	C	N	C	C	C	C	C	C	C	C	C	C	C	C	C	C	C	C	C	N	N	N	C	C	C	C
S7_2662971	C/T	7	2662971	+	NA	NA	NA	NA	NA	NA	C	C	C	C	C	C	C	C	C	C	C	C	T	C	C	C	C	C	C	C	C	C	C	C	C	C	C	C	C	C	C	C	C	C	C	C	C	C	C
S7_2662978	C/T	7	2662978	+	NA	NA	NA	NA	NA	NA	C	C	C	C	C	C	C	C	C	C	C	C	C	C	C	C	C	C	C	C	C	C	C	C	C	C	C	C	C	C	C	C	C	C	C	C	C	C	C
S7_2663326	T/G	7	2663326	+	NA	NA	NA	NA	NA	NA	T	T	T	T	T	T	T	K	T	T	T	T	T	G	T	N	K	T	T	K	T	T	T	T	T	T	T	T	T	T	T	T	T	T	N	T	T	G	T
S7_2663718	C/T	7	2663718	+	NA	NA	NA	NA	NA	NA	C	C	C	C	C	C	C	C	Y	C	C	C	C	C	C	C	C	C	C	Y	C	C	T	C	C	C	T	C	C	C	C	C	C	C	C	C	C	C	C
S7_2663789	C/T	7	2663789	+	NA	NA	NA	NA	NA	NA	T	T	T	C	Y	C	C	C	N	T	C	C	T	C	T	C	C	C	C	Y	C	C	T	T	C	C	T	C	C	C	C	C	T	C	C	C	Y	C	C
S7_2663867	G/A	7	2663867	+	NA	NA	NA	NA	NA	NA	G	N	R	G	G	G	G	G	G	G	N	G	G	R	G	N	G	G	G	G	G	G	A	G	N	R	G	G	A	G	G	G	G	G	G	G	N	G	G
S7_2663871	C/G	7	2663871	+	NA	NA	NA	NA	NA	NA	C	G	G	C	N	C	C	C	C	C	N	C	C	S	C	G	N	S	C	G	C	S	G	G	G	G	C	C	G	C	C	C	C	C	G	C	N	C	C
S7_2711974	T/C	7	2711974	+	NA	NA	NA	NA	NA	NA	C	C	T	C	T	C	T	C	T	C	C	T	T	T	C	T	T	T	T	C	T	T	C	C	C	T	C	T	C	T	T	C	C	T	C	T	C	T	T
S7_2711977	C/G	7	2711977	+	NA	NA	NA	NA	NA	NA	C	C	C	C	C	C	C	C	C	C	C	C	C	C	C	C	C	C	C	C	C	C	C	C	C	C	C	C	C	C	C	C	C	C	C	C	C	C	C
S7_2712031	C/A	7	2712031	+	NA	NA	NA	NA	NA	NA	C	C	C	C	C	C	C	C	C	C	C	C	C	C	A	C	C	C	C	C	C	C	C	C	C	C	C	C	C	C	C	C	C	C	C	C	C	C	C
S7_2712041	G/A	7	2712041	+	NA	NA	NA	NA	NA	NA	G	G	G	G	G	G	G	G	G	G	G	G	G	G	G	G	G	G	G	G	G	G	G	G	G	G	G	G	G	G	G	G	G	G	G	G	A	G	G
S7_2712046	C/G	7	2712046	+	NA	NA	NA	NA	NA	NA	C	C	C	G	C	C	C	C	C	C	G	C	C	C	C	C	C	C	C	C	C	C	C	C	S	C	C	C	C	C	C	G	C	C	G	C	C	C	C
S7_2712055	C/T	7	2712055	+	NA	NA	NA	NA	NA	NA	C	C	C	C	C	C	C	C	C	C	C	C	C	C	C	C	C	C	C	C	C	C	C	C	C	C	C	C	C	C	C	C	C	C	C	C	C	C	C
S7_2712063	G/A	7	2712063	+	NA	NA	NA	NA	NA	NA	G	G	G	G	G	G	G	G	G	G	G	G	G	G	G	G	G	G	G	G	G	G	G	G	G	G	G	G	G	G	G	G	G	G	G	G	G	G	G
S7_2712265	C/A	7	2712265	+	NA	NA	NA	NA	NA	NA	C	C	C	C	C	C	C	C	C	C	C	C	C	C	C	C	C	C	C	C	C	C	C	C	C	C	C	C	C	C	C	C	C	C	C	C	C	C	C
S7_2712292	G/A	7	2712292	+	NA	NA	NA	NA	NA	NA	G	G	G	G	G	A	G	G	G	G	G	G	G	G	G	G	G	G	G	G	G	G	G	G	G	G	G	G	G	G	G	G	G	G	G	G	G	G	G
S7_2712313	G/A	7	2712313	+	NA	NA	NA	NA	NA	NA	G	G	G	G	G	G	G	G	G	G	G	G	G	G	A	G	G	G	G	G	G	G	G	G	G	G	G	G	G	G	G	G	G	G	G	G	G	G	G
S7_2712327	C/G	7	2712327	+	NA	NA	NA	NA	NA	NA	C	C	C	C	C	C	C	C	C	C	C	C	C	C	C	C	C	C	G	C	C	C	C	C	C	C	C	C	C	C	C	C	C	C	C	C	C	C	C
S7_2712339	C/A	7	2712339	+	NA	NA	NA	NA	NA	NA	C	C	C	A	C	C	C	C	C	C	A	C	C	C	C	C	C	C	C	C	C	C	C	C	A	C	C	C	C	C	C	M	C	C	A	C	C	C	C
S7_2712439	A/G	7	2712439	+	NA	NA	NA	NA	NA	NA	G	A	A	G	A	G	A	A	A	G	G	A	A	A	A	A	A	A	G	A	G	G	G	A	G	A	G	A	G	A	A	G	G	A	G	A	G	A	A
S7_2712469	C/T	7	2712469	+	NA	NA	NA	NA	NA	NA	C	C	C	C	C	C	C	C	C	C	C	C	C	C	C	C	C	C	C	C	C	C	C	C	C	C	C	C	C	C	C	C	C	C	C	C	C	C	C
S7_2712496	G/A	7	2712496	+	NA	NA	NA	NA	NA	NA	G	G	G	G	G	G	G	G	G	G	G	G	G	G	G	G	G	G	G	G	G	G	G	G	G	G	G	G	G	G	G	G	G	G	G	G	G	G	G
S7_2712526	A/C	7	2712526	+	NA	NA	NA	NA	NA	NA	A	A	A	C	A	A	A	A	A	A	M	A	A	A	A	A	A	A	A	A	C	C	A	A	C	A	A	A	A	A	A	C	A	A	C	A	A	A	A
S7_2712547	C/A	7	2712547	+	NA	NA	NA	NA	NA	NA	C	C	C	M	C	C	C	C	C	C	C	C	C	C	C	C	C	C	C	C	C	C	C	C	M	C	C	C	C	C	C	C	C	C	A	C	C	C	C
S7_2712658	C/G	7	2712658	+	NA	NA	NA	NA	NA	NA	C	C	C	C	C	C	C	C	C	C	C	C	C	C	C	C	C	C	C	C	C	C	C	C	C	C	C	C	C	C	C	C	C	C	C	C	C	C	C
S7_2712718	C/T	7	2712718	+	NA	NA	NA	NA	NA	NA	C	C	C	C	C	C	C	C	C	C	C	C	C	C	C	C	C	C	C	C	C	C	C	C	C	C	C	C	C	C	C	C	C	C	C	C	T	C	C
S7_2712742	C/G	7	2712742	+	NA	NA	NA	NA	NA	NA	C	C	C	C	C	G	C	C	C	C	C	C	C	C	C	C	C	C	C	C	C	C	C	C	C	C	C	C	C	C	C	C	C	C	C	C	G	C	C
S7_2712811	C/T	7	2712811	+	NA	NA	NA	NA	NA	NA	C	C	C	C	C	C	C	C	C	C	C	C	C	C	C	C	C	C	C	C	Y	T	C	C	C	C	C	C	C	C	C	C	C	C	C	C	C	C	C
S7_2717959	G/A	7	2717959	+	NA	NA	NA	NA	NA	NA	A	G	G	G	G	G	G	G	N	R	G	G	G	G	A	G	G	G	G	G	G	G	A	G	G	G	R	G	G	G	G	G	G	G	G	G	G	G	G
S7_2718146	G/C	7	2718146	+	NA	NA	NA	NA	NA	NA	G	G	G	G	G	G	G	G	G	G	G	G	G	G	G	G	G	G	S	G	G	G	G	G	G	G	G	G	G	G	G	G	G	G	G	G	G	G	G
S7_2718158	C/A	7	2718158	+	NA	NA	NA	NA	NA	NA	C	C	C	C	C	C	C	C	C	C	C	C	C	C	C	C	C	C	M	C	C	C	C	C	C	C	C	C	C	C	C	C	C	C	C	C	C	C	C
S7_2718411	C/T	7	2718411	+	NA	NA	NA	NA	NA	NA	C	C	C	C	C	C	C	C	C	C	C	C	C	C	C	C	C	C	C	C	C	C	Y	C	C	C	Y	C	C	C	C	C	C	C	C	C	C	C	C
S7_2722334	C/A	7	2722334	+	NA	NA	NA	NA	NA	NA	C	C	C	C	C	C	C	M	C	C	C	C	C	C	C	C	C	C	C	C	C	C	C	C	C	C	C	C	C	C	C	C	C	C	C	C	C	C	C
S7_2722335	T/G	7	2722335	+	NA	NA	NA	NA	NA	NA	T	T	T	T	T	T	T	K	T	T	T	T	T	T	T	T	T	T	T	T	T	T	T	T	T	T	T	T	T	T	T	T	T	T	T	T	T	T	T
S7_2722336	A/T	7	2722336	+	NA	NA	NA	NA	NA	NA	A	A	A	A	A	A	A	W	A	A	A	A	A	A	A	A	A	A	A	A	A	A	A	A	A	A	A	A	A	A	A	A	A	A	A	A	A	A	A
S7_2722380	C/T	7	2722380	+	NA	NA	NA	NA	NA	NA	C	C	C	T	C	C	C	C	C	C	T	C	T	T	N	T	T	C	C	C	C	C	C	C	T	T	C	T	C	T	T	T	C	T	T	C	C	T	T
S7_2722384	C/A	7	2722384	+	NA	NA	NA	NA	NA	NA	C	C	C	M	C	C	C	C	C	C	A	C	A	A	C	A	A	C	C	C	C	C	C	C	A	A	C	A	C	M	M	M	C	A	M	C	C	A	A
S7_2733815	T/C	7	2733815	+	NA	NA	NA	NA	NA	NA	T	T	T	T	T	T	T	T	T	T	T	T	T	T	C	T	T	T	T	T	T	T	T	T	T	T	T	T	T	T	T	T	T	T	T	T	T	T	T
S7_2734773	G/T	7	2734773	+	NA	NA	NA	NA	NA	NA	G	G	G	G	G	G	G	G	G	G	N	K	G	G	G	G	G	G	G	K	G	G	T	G	G	G	T	G	G	G	G	G	G	G	G	G	N	G	G
S7_2734794	G/C	7	2734794	+	NA	NA	NA	NA	NA	NA	G	G	G	G	G	G	G	G	G	G	N	G	G	G	G	G	G	G	G	G	G	G	G	G	G	G	G	G	G	G	G	G	G	G	G	G	G	G	G
S7_2734798	T/A	7	2734798	+	NA	NA	NA	NA	NA	NA	T	T	T	N	T	T	T	T	T	T	N	T	T	T	T	W	T	T	T	T	T	T	T	T	T	T	T	T	T	T	N	T	T	T	T	T	T	A	W
S7_2740514	A/G	7	2740514	+	NA	NA	NA	NA	NA	NA	A	A	A	A	A	A	A	A	A	R	A	G	G	A	A	R	A	A	A	A	A	A	A	A	R	R	R	G	A	A	A	A	A	A	A	G	A	G	A
S7_2742041	G/A	7	2742041	+	NA	NA	NA	NA	NA	NA	G	G	G	G	G	G	G	G	G	G	G	G	G	G	G	G	G	G	G	G	G	G	G	G	G	G	G	G	G	G	G	G	G	G	G	G	G	G	G
S7_2742085	C/T	7	2742085	+	NA	NA	NA	NA	NA	NA	C	C	C	C	C	C	C	C	C	C	C	N	C	C	C	C	C	C	C	C	C	C	C	C	C	C	C	C	C	C	C	C	C	C	C	C	N	C	C
S7_2744822	G/A	7	2744822	+	NA	NA	NA	NA	NA	NA	G	G	G	G	G	G	R	G	G	G	G	G	G	G	G	G	G	A	G	G	G	G	G	G	G	G	G	G	G	G	G	G	G	G	G	G	A	G	G
S7_2744864	G/A	7	2744864	+	NA	NA	NA	NA	NA	NA	G	G	G	G	G	G	G	G	G	G	G	G	G	G	G	G	G	G	G	G	G	G	G	G	G	G	G	G	G	G	G	G	G	G	G	G	G	G	G
S7_2744870	G/A	7	2744870	+	NA	NA	NA	NA	NA	NA	G	G	G	G	G	G	G	G	G	G	G	G	G	G	G	G	G	G	G	G	G	G	G	G	G	G	G	G	G	G	G	G	G	G	G	G	G	G	G
S7_2747270	G/A	7	2747270	+	NA	NA	NA	NA	NA	NA	G	G	G	G	G	G	G	G	G	G	G	G	G	G	G	G	G	G	G	G	G	G	G	G	G	G	G	G	G	G	G	G	G	G	G	G	G	G	G
S7_2747271	A/G	7	2747271	+	NA	NA	NA	NA	NA	NA	A	A	A	A	A	A	A	A	A	A	A	A	A	A	A	A	A	A	A	A	A	A	A	A	A	A	A	A	A	A	A	A	A	A	A	A	A	A	A
S7_2747360	C/T	7	2747360	+	NA	NA	NA	NA	NA	NA	C	C	C	C	C	C	C	C	C	C	C	C	C	C	C	C	C	C	C	C	C	C	C	C	C	C	C	C	C	C	C	C	C	C	C	C	C	C	C
S7_2747413	G/T	7	2747413	+	NA	NA	NA	NA	NA	NA	G	G	G	G	G	T	G	G	G	G	G	G	G	T	G	T	N	G	G	G	G	G	G	G	G	T	G	T	G	G	T	G	G	T	G	G	G	T	T
S7_2747427	C/T	7	2747427	+	NA	NA	NA	NA	NA	NA	C	C	C	C	C	T	C	C	C	C	C	C	C	T	C	T	N	C	C	C	C	C	C	C	C	T	C	T	C	C	T	C	C	T	C	C	C	T	T
S7_2747526	G/A	7	2747526	+	NA	NA	NA	NA	NA	NA	G	A	G	G	G	G	G	G	G	G	G	G	G	G	G	G	G	G	G	G	G	G	G	A	G	G	G	G	G	G	G	G	G	G	G	G	G	G	G
S7_2747566	A/C	7	2747566	+	NA	NA	NA	NA	NA	NA	A	A	A	A	A	A	A	A	C	A	A	A	A	A	A	A	A	A	A	A	A	A	A	A	A	A	A	A	A	A	A	A	A	A	A	A	A	A	A
S7_2747637	C/T	7	2747637	+	NA	NA	NA	NA	NA	NA	C	C	C	C	C	C	C	C	C	C	C	C	C	C	C	C	C	C	C	C	C	C	C	C	C	C	C	C	C	C	C	C	C	C	C	C	C	C	C
S7_2747655	G/T	7	2747655	+	NA	NA	NA	NA	NA	NA	G	G	G	G	G	G	G	K	T	G	G	G	G	T	N	N	N	G	G	G	G	G	G	G	G	K	G	T	G	G	T	G	G	T	G	G	G	T	T
S7_2747712	G/A	7	2747712	+	NA	NA	NA	NA	NA	NA	A	G	G	G	G	G	G	G	G	A	G	A	G	G	G	G	G	G	G	G	G	G	G	G	G	A	G	G	G	G	G	G	A	G	G	G	G	G	G
S7_2747741	T/C	7	2747741	+	NA	NA	NA	NA	NA	NA	T	T	T	T	T	T	T	T	T	T	T	T	T	T	T	T	T	T	T	T	T	T	T	T	T	T	T	T	T	T	T	T	T	T	T	T	T	T	T
S7_2747748	A/G	7	2747748	+	NA	NA	NA	NA	NA	NA	A	A	A	A	A	A	A	A	A	A	A	A	A	A	A	A	A	A	A	A	A	R	A	A	A	A	A	A	A	G	A	A	A	A	A	A	A	A	A
S7_2748023	G/T	7	2748023	+	NA	NA	NA	NA	NA	NA	G	G	G	T	G	G	G	G	G	G	G	G	G	G	G	G	G	G	G	G	G	G	G	G	N	G	G	G	G	G	G	G	G	G	G	G	G	G	G
S7_2748035	C/T	7	2748035	+	NA	NA	NA	NA	NA	NA	C	C	C	C	Y	C	C	C	C	C	C	C	C	C	C	C	C	C	C	C	C	C	C	C	C	Y	C	C	C	C	C	C	C	C	C	C	C	C	C
S7_2748057	C/T	7	2748057	+	NA	NA	NA	NA	NA	NA	C	C	C	C	C	C	C	C	C	C	C	C	C	C	C	C	C	C	C	C	C	C	C	C	C	C	C	C	C	C	C	C	C	C	C	C	C	C	C
S7_2748159	G/A	7	2748159	+	NA	NA	NA	NA	NA	NA	G	G	G	G	G	G	G	G	G	G	G	G	G	G	G	G	G	G	G	G	G	G	G	G	G	G	G	G	G	G	G	G	G	G	G	G	G	G	G
S7_2748162	C/G	7	2748162	+	NA	NA	NA	NA	NA	NA	C	C	C	C	C	C	C	C	C	C	C	C	C	C	C	C	C	C	C	C	C	C	C	C	C	C	C	C	C	C	C	C	C	C	C	C	C	C	C
S7_2748177	C/G	7	2748177	+	NA	NA	NA	NA	NA	NA	C	C	G	C	C	G	C	C	C	C	C	C	C	G	C	G	C	C	C	C	C	C	C	C	C	G	C	G	C	C	G	C	C	G	C	C	G	G	G
S7_2748231	A/G	7	2748231	+	NA	NA	NA	NA	NA	NA	G	A	A	A	A	R	A	R	A	A	A	A	A	A	A	A	A	G	A	A	A	R	A	A	A	A	A	A	A	G	A	A	A	A	A	A	A	A	A
S7_2748245	C/T	7	2748245	+	NA	NA	NA	NA	NA	NA	C	C	C	C	C	C	C	C	C	C	C	C	C	C	C	C	C	C	C	C	C	C	C	C	C	C	C	C	C	C	C	C	C	C	C	C	C	C	C
S7_2748704	G/C	7	2748704	+	NA	NA	NA	NA	NA	NA	C	G	G	G	G	G	C	G	G	S	G	G	S	G	G	G	G	C	G	G	G	C	G	G	G	G	G	G	G	C	G	G	G	G	G	C	G	G	G
S7_2773233	G/A	7	2773233	+	NA	NA	NA	NA	NA	NA	G	G	G	G	G	G	G	G	G	G	G	G	A	G	G	G	G	G	G	G	G	G	G	G	G	G	G	G	G	G	G	G	R	G	G	G	G	G	G
S7_2773235	C/T	7	2773235	+	NA	NA	NA	NA	NA	NA	C	C	C	C	C	C	C	C	C	C	C	C	C	C	C	C	C	C	C	C	C	C	C	C	C	C	C	C	C	C	C	C	C	C	C	C	C	C	C
S7_2773287	G/C	7	2773287	+	NA	NA	NA	NA	NA	NA	G	G	G	S	G	G	G	G	G	G	G	G	G	G	G	G	G	G	G	G	G	G	G	G	G	G	G	G	G	G	G	S	G	G	C	G	G	G	G
S7_2773810	C/G	7	2773810	+	NA	NA	NA	NA	NA	NA	C	C	C	C	C	C	S	S	G	C	C	C	C	C	C	C	C	G	C	C	C	C	C	C	C	C	C	C	C	C	C	C	C	C	C	C	N	C	C
S7_2773812	G/C	7	2773812	+	NA	NA	NA	NA	NA	NA	G	G	G	G	G	G	G	G	G	G	G	G	G	G	G	G	G	G	G	G	G	G	G	G	G	G	G	G	G	G	G	G	G	G	G	G	G	G	G
S7_2773814	A/C	7	2773814	+	NA	NA	NA	NA	NA	NA	A	A	A	A	A	A	A	A	A	A	A	A	A	A	A	A	A	A	A	A	A	A	A	A	A	A	A	A	A	M	A	A	A	A	A	A	A	A	A
S7_2773828	C/T	7	2773828	+	NA	NA	NA	NA	NA	NA	C	C	C	C	C	C	C	C	C	C	C	C	C	C	C	C	C	C	C	C	C	C	C	C	C	C	C	C	C	Y	C	C	C	C	C	C	C	C	C
S7_2775892	C/T	7	2775892	+	NA	NA	NA	NA	NA	NA	C	C	C	C	C	C	C	C	C	C	C	C	C	C	C	C	C	C	C	C	C	Y	C	C	C	C	C	C	C	C	C	C	C	C	C	C	C	C	C
S7_2776075	C/T	7	2776075	+	NA	NA	NA	NA	NA	NA	C	C	C	C	C	C	C	C	C	C	C	C	C	C	C	C	C	T	C	C	C	C	C	C	C	C	C	C	C	T	C	C	C	C	C	C	N	C	C
S7_2776087	A/G	7	2776087	+	NA	NA	NA	NA	NA	NA	A	A	A	A	A	G	A	A	A	A	A	A	A	A	A	A	A	A	A	A	A	A	A	A	A	A	A	A	A	A	A	A	A	A	A	A	A	A	A
S7_2776098	A/T	7	2776098	+	NA	NA	NA	NA	NA	NA	T	A	A	A	A	A	A	A	A	A	A	A	A	A	A	A	A	A	A	A	A	A	A	A	A	A	A	A	A	A	A	A	A	A	A	A	A	A	A
S7_2776648	T/C	7	2776648	+	NA	NA	NA	NA	NA	NA	C	T	T	C	Y	C	T	T	T	T	T	C	C	T	T	T	T	T	T	T	T	T	T	T	C	T	T	T	T	T	T	T	T	T	C	T	C	T	T
S7_2781618	G/A	7	2781618	+	NA	NA	NA	NA	NA	NA	G	N	G	G	G	A	G	N	N	G	A	R	G	A	G	A	A	G	G	A	A	R	G	G	R	A	G	A	A	N	A	N	G	A	G	G	A	A	A
S7_2781696	T/C	7	2781696	+	NA	NA	NA	NA	NA	NA	T	C	N	C	C	C	C	N	N	T	C	T	T	C	T	C	C	C	T	C	C	C	T	C	C	C	T	C	C	C	C	C	Y	C	C	T	T	C	C
S7_2781708	A/G	7	2781708	+	NA	NA	NA	NA	NA	NA	A	G	N	G	G	G	G	N	N	A	G	A	A	G	A	G	G	G	A	G	G	G	A	G	G	G	A	G	G	G	G	G	R	G	G	A	A	G	G
S7_2781752	C/G	7	2781752	+	NA	NA	NA	NA	NA	NA	C	C	C	C	C	C	N	G	C	C	G	C	C	G	C	G	G	C	C	C	G	C	C	C	C	G	C	G	G	S	G	C	C	G	C	C	C	G	G
S7_2781771	T/C	7	2781771	+	NA	NA	NA	NA	NA	NA	T	T	T	T	T	T	N	C	T	T	C	T	T	C	T	C	C	T	T	T	C	T	T	T	T	C	T	C	C	Y	C	T	T	C	T	T	T	C	C
S7_2781787	T/C	7	2781787	+	NA	NA	NA	NA	NA	NA	T	T	T	T	T	T	T	T	T	T	T	T	T	T	T	T	T	T	T	T	T	T	T	T	T	T	T	T	T	T	T	T	T	T	T	T	T	T	T
S7_2781798	A/C	7	2781798	+	NA	NA	NA	NA	NA	NA	A	A	A	C	N	A	A	A	A	A	A	A	A	A	M	A	A	C	A	A	A	A	A	A	C	A	A	A	A	A	A	C	A	A	C	A	A	A	A
S7_2781849	T/C	7	2781849	+	NA	NA	NA	NA	NA	NA	T	T	T	T	T	T	T	T	T	T	T	T	T	T	T	T	T	T	T	T	T	T	T	T	T	T	T	T	T	T	T	T	T	T	T	T	T	T	T
S7_2781877	G/A	7	2781877	+	NA	NA	NA	NA	NA	NA	G	G	G	G	G	G	G	G	G	G	G	G	G	G	G	G	G	G	G	G	G	G	G	G	G	G	G	G	G	G	G	G	G	G	G	G	G	G	G
S7_2781897	G/A	7	2781897	+	NA	NA	NA	NA	NA	NA	G	A	G	G	G	G	A	A	A	G	A	G	G	A	G	A	A	A	G	G	A	G	G	A	R	A	G	A	A	A	A	A	G	A	A	G	G	A	A
S7_2795225	T/G	7	2795225	+	NA	NA	NA	NA	NA	NA	T	G	T	G	T	G	G	G	G	T	K	T	T	T	N	T	T	T	T	T	G	T	T	G	G	T	T	G	G	K	T	G	K	G	G	T	K	T	T
S7_2795273	C/G	7	2795273	+	NA	NA	NA	NA	NA	NA	C	C	C	C	C	C	C	C	C	C	C	C	C	C	C	C	C	C	C	C	C	C	C	C	C	C	C	C	C	C	C	C	C	C	C	C	C	C	C
S7_2795355	T/G	7	2795355	+	NA	NA	NA	NA	NA	NA	T	G	T	T	N	G	T	G	N	T	K	T	T	T	G	T	T	N	T	T	G	T	T	T	N	T	T	G	G	K	T	N	T	G	G	T	T	T	T
S7_2795373	T/C	7	2795373	+	NA	NA	NA	NA	NA	NA	T	C	T	T	N	C	T	C	N	T	Y	T	T	T	C	T	T	N	T	T	C	T	T	T	N	T	T	C	C	Y	T	N	T	C	C	T	T	T	T
S7_2857665	C/T	7	2857665	+	NA	NA	NA	NA	NA	NA	C	C	C	C	C	C	C	C	C	C	C	C	C	C	C	C	C	C	C	C	C	C	C	C	C	C	C	C	C	C	C	C	C	C	C	C	C	C	C
S7_2857689	A/G	7	2857689	+	NA	NA	NA	NA	NA	NA	A	A	A	A	A	A	A	A	A	A	A	A	A	A	A	A	A	A	A	A	A	A	A	A	A	A	A	A	A	A	A	A	A	A	A	A	A	A	A
S7_2870752	G/C	7	2870752	+	NA	NA	NA	NA	NA	NA	G	G	G	C	G	G	G	G	G	G	G	G	G	G	G	G	G	G	G	G	G	G	G	G	S	G	G	G	G	G	G	G	G	G	C	G	G	G	G
S7_2870935	G/C	7	2870935	+	NA	NA	NA	NA	NA	NA	G	G	G	G	G	G	G	G	G	G	G	G	G	G	G	G	G	G	G	G	G	G	G	G	G	G	G	G	G	G	G	G	G	G	G	G	G	G	G
S7_2870962	A/T	7	2870962	+	NA	NA	NA	NA	NA	NA	A	A	A	A	A	A	A	A	A	A	A	A	A	A	A	A	A	A	A	A	A	A	A	A	A	A	A	A	A	A	A	A	A	A	A	A	A	A	A
S7_2870981	G/T	7	2870981	+	NA	NA	NA	NA	NA	NA	T	G	G	G	G	G	G	G	N	G	G	T	T	G	T	G	G	T	G	G	G	G	K	G	G	G	G	G	G	G	G	G	G	G	G	T	G	G	G
S7_2871021	A/G	7	2871021	+	NA	NA	NA	NA	NA	NA	A	A	A	A	A	A	A	A	A	A	A	A	A	A	A	A	A	A	A	A	A	A	A	A	A	A	A	A	A	A	A	A	A	A	A	A	A	A	A
S7_2871022	G/C	7	2871022	+	NA	NA	NA	NA	NA	NA	G	G	G	G	G	G	G	G	G	G	G	G	G	G	G	G	G	G	G	G	G	G	G	G	G	G	G	G	G	G	G	G	G	G	G	G	G	G	G
S7_2874079	C/G	7	2874079	+	NA	NA	NA	NA	NA	NA	C	C	C	C	C	C	C	C	C	C	C	C	C	C	C	C	C	C	C	C	C	C	C	C	C	C	C	C	C	C	C	C	C	C	C	C	C	C	C
S7_2874134	C/T	7	2874134	+	NA	NA	NA	NA	NA	NA	C	C	C	C	C	C	C	C	C	C	C	C	C	C	C	C	C	C	C	C	C	C	C	C	C	C	C	C	C	C	C	C	C	C	C	C	C	C	C
S7_2874924	G/A	7	2874924	+	NA	NA	NA	NA	NA	NA	A	G	G	G	N	G	G	G	N	A	G	A	A	G	G	G	G	G	A	G	G	G	A	G	R	G	R	G	G	G	G	G	G	G	G	N	G	G	G
S7_2875011	G/A	7	2875011	+	NA	NA	NA	NA	NA	NA	G	G	G	G	G	G	G	G	G	R	G	G	G	G	G	G	G	G	G	G	G	R	A	G	G	G	A	G	G	G	G	G	G	G	G	G	G	G	G
S7_2875079	C/G	7	2875079	+	NA	NA	NA	NA	NA	NA	G	C	G	C	N	N	S	C	C	C	C	C	C	C	C	C	C	C	C	N	G	C	G	C	C	C	C	C	G	G	C	C	C	C	C	C	C	C	C
S7_2875082	C/G	7	2875082	+	NA	NA	NA	NA	NA	NA	C	C	C	C	C	C	C	C	C	C	C	C	C	C	C	C	C	C	C	C	C	C	C	C	C	C	C	C	C	C	C	C	C	C	C	C	C	C	C
S7_2875102	G/C	7	2875102	+	NA	NA	NA	NA	NA	NA	G	G	G	G	G	G	G	G	G	G	G	G	G	G	G	G	G	G	G	G	G	G	G	G	G	G	G	G	G	G	G	G	G	G	G	G	G	G	G
S7_2888457	G/C	7	2888457	+	NA	NA	NA	NA	NA	NA	G	G	G	G	G	G	G	G	G	G	G	G	G	G	G	G	G	G	G	G	G	G	G	G	G	G	G	G	G	G	G	G	G	G	G	G	G	G	G
S7_2888474	C/T	7	2888474	+	NA	NA	NA	NA	NA	NA	C	T	C	C	C	C	C	C	C	Y	C	C	T	C	C	C	C	C	C	C	C	C	C	Y	C	C	C	C	C	C	C	C	C	C	C	C	C	C	C
S7_2888477	G/T	7	2888477	+	NA	NA	NA	NA	NA	NA	G	T	G	G	G	G	G	G	G	K	G	G	T	G	G	G	G	G	G	G	G	G	G	K	G	G	G	G	G	G	G	G	G	G	G	G	G	G	G
S7_2888486	A/G	7	2888486	+	NA	NA	NA	NA	NA	NA	A	A	A	A	A	A	A	A	A	A	A	A	A	A	A	A	A	A	A	A	A	A	A	A	A	A	A	A	A	A	A	A	A	A	A	A	A	A	A
S7_2888488	G/A	7	2888488	+	NA	NA	NA	NA	NA	NA	G	G	G	G	G	G	G	G	G	G	G	G	G	G	G	G	G	G	G	G	G	G	G	G	G	G	G	G	G	G	G	G	G	G	G	G	G	G	G
S7_2888491	A/G	7	2888491	+	NA	NA	NA	NA	NA	NA	A	A	A	A	A	G	A	A	A	A	A	A	A	A	A	A	A	A	A	A	A	A	A	A	A	A	A	A	A	A	A	A	R	A	A	A	A	A	A
S7_2888494	C/T	7	2888494	+	NA	NA	NA	NA	NA	NA	C	C	C	C	C	C	C	C	C	C	C	C	C	C	C	C	C	C	C	C	C	C	C	C	C	C	C	C	C	C	C	C	C	C	C	C	C	C	C
S7_2888581	C/T	7	2888581	+	NA	NA	NA	NA	NA	NA	C	C	C	C	C	C	C	C	C	C	C	C	C	C	C	C	C	C	C	C	C	C	C	C	C	C	C	C	C	C	C	C	C	C	C	C	C	C	C
S7_2888621	C/G	7	2888621	+	NA	NA	NA	NA	NA	NA	G	C	C	G	C	C	S	S	C	C	C	S	N	G	S	G	G	C	C	S	C	C	C	C	G	S	C	N	C	C	G	N	C	G	G	C	C	G	G
S7_2888812	G/A	7	2888812	+	NA	NA	NA	NA	NA	NA	G	G	G	G	G	G	G	G	G	G	G	G	G	G	G	G	G	G	G	G	G	G	G	G	G	G	G	G	G	G	G	G	G	G	G	G	G	G	G
S7_2891016	C/T	7	2891016	+	NA	NA	NA	NA	NA	NA	Y	C	C	C	T	C	C	C	C	Y	C	C	T	C	T	C	N	C	C	C	C	C	T	C	Y	Y	T	C	C	C	C	C	C	N	Y	C	C	C	C
S7_2891033	G/A	7	2891033	+	NA	NA	NA	NA	NA	NA	G	G	G	G	G	G	G	G	G	G	G	G	G	G	G	G	G	G	G	G	G	G	G	G	G	G	G	G	G	G	G	G	G	G	G	G	G	G	G
S7_2891068	G/A	7	2891068	+	NA	NA	NA	NA	NA	NA	G	G	G	G	G	G	G	G	G	R	G	G	N	G	G	G	G	G	G	G	G	G	G	G	G	G	G	G	G	G	G	G	G	G	G	G	G	G	G
S7_2897763	G/A	7	2897763	+	NA	NA	NA	NA	NA	NA	G	A	A	G	G	A	A	A	G	N	A	G	G	G	G	G	G	A	G	G	A	G	G	A	G	G	G	G	A	A	G	G	N	N	G	N	G	G	G
S7_2897775	G/A	7	2897775	+	NA	NA	NA	NA	NA	NA	G	A	A	G	G	A	A	A	G	A	A	G	G	G	G	A	G	A	G	G	A	G	R	A	G	G	G	G	A	A	A	G	N	N	G	N	G	A	A
S7_2906288	T/C	7	2906288	+	NA	NA	NA	NA	NA	NA	T	T	C	T	T	T	T	T	T	T	T	T	T	T	T	T	T	T	T	T	T	T	T	T	T	T	T	T	T	T	T	T	T	T	T	T	T	T	T
S7_2914615	G/A	7	2914615	+	NA	NA	NA	NA	NA	NA	G	G	G	G	G	G	G	G	G	G	G	G	G	G	G	G	G	G	G	G	G	G	G	G	G	G	G	G	G	G	G	G	G	G	G	G	G	G	G
S7_2914652	C/T	7	2914652	+	NA	NA	NA	NA	NA	NA	C	C	C	C	C	C	C	C	C	C	C	C	C	C	C	C	C	C	C	C	C	C	C	C	C	C	C	C	C	C	C	C	C	C	C	C	C	C	C
S7_2915205	C/T	7	2915205	+	NA	NA	NA	NA	NA	NA	C	C	C	C	T	C	C	C	T	C	C	T	C	C	C	C	Y	C	C	C	C	T	C	C	C	C	C	C	C	C	C	C	C	C	C	C	Y	C	C
S7_2915544	C/T	7	2915544	+	NA	NA	NA	NA	NA	NA	C	C	C	C	C	C	C	C	C	C	C	C	C	C	C	C	C	C	C	C	C	C	C	C	C	C	C	C	C	C	C	C	C	C	C	C	C	C	C
S7_2950935	C/A	7	2950935	+	NA	NA	NA	NA	NA	NA	C	C	C	C	C	C	C	C	C	C	C	C	C	C	C	C	C	C	C	C	C	C	M	C	C	C	C	A	C	C	C	C	C	A	C	C	C	C	C
S7_2950956	A/G	7	2950956	+	NA	NA	NA	NA	NA	NA	A	A	A	A	A	A	A	A	A	A	A	A	A	A	A	A	A	A	A	A	A	A	R	A	A	A	A	G	A	A	A	A	A	G	A	A	A	A	A
S7_2950990	C/T	7	2950990	+	NA	NA	NA	NA	NA	NA	C	C	C	C	C	C	C	C	C	C	C	C	C	C	C	C	C	C	C	C	C	C	Y	C	C	C	C	T	C	C	C	C	C	T	C	C	C	C	C
S7_2951001	T/C	7	2951001	+	NA	NA	NA	NA	NA	NA	C	T	T	T	T	T	T	T	T	T	T	T	T	T	T	T	T	T	T	T	T	T	T	T	T	T	T	T	T	T	T	T	T	T	T	T	T	T	T
S7_2952367	C/A	7	2952367	+	NA	NA	NA	NA	NA	NA	C	C	C	C	C	C	C	C	C	C	C	C	C	C	C	C	M	C	C	C	C	C	C	C	C	C	C	C	C	C	C	C	C	C	C	C	C	C	C
S7_2952369	G/A	7	2952369	+	NA	NA	NA	NA	NA	NA	G	G	G	G	G	G	G	G	G	G	G	A	A	G	G	G	G	A	G	G	G	G	R	G	G	G	G	R	G	N	G	G	G	A	G	G	R	G	G
S7_2956897	G/C	7	2956897	+	NA	NA	NA	NA	NA	NA	G	G	G	G	G	G	G	G	G	G	G	G	G	G	G	G	G	G	G	G	G	G	G	G	G	G	G	G	G	G	G	G	G	G	G	G	G	G	G
S7_2956908	A/G	7	2956908	+	NA	NA	NA	NA	NA	NA	A	A	A	A	A	A	A	A	A	A	A	A	A	A	A	A	A	A	A	A	A	A	A	A	A	A	A	A	A	A	A	A	A	A	A	A	A	A	A
S7_2956911	T/G	7	2956911	+	NA	NA	NA	NA	NA	NA	T	T	T	T	T	T	T	T	T	T	T	T	T	T	T	T	T	T	T	T	T	T	T	T	T	T	T	T	T	T	T	T	T	T	T	T	T	T	T
S7_2956930	G/C	7	2956930	+	NA	NA	NA	NA	NA	NA	G	G	G	G	G	G	G	G	G	G	G	G	G	G	G	G	G	G	G	G	G	G	G	G	G	G	G	G	G	G	G	G	G	G	G	G	G	G	G
S7_2956931	G/C	7	2956931	+	NA	NA	NA	NA	NA	NA	G	G	G	G	G	G	G	G	G	G	G	G	G	G	G	G	G	G	G	G	G	G	G	G	G	G	G	G	G	G	G	G	G	G	G	G	G	G	G
S7_2956933	G/C	7	2956933	+	NA	NA	NA	NA	NA	NA	G	G	G	G	G	G	G	G	G	G	G	G	G	G	G	G	G	G	G	G	G	G	G	G	G	G	G	G	G	G	G	G	G	G	G	G	G	G	G
S7_2956937	G/C	7	2956937	+	NA	NA	NA	NA	NA	NA	G	G	G	G	G	G	G	G	G	G	G	G	G	G	G	G	G	G	G	G	G	G	G	G	G	G	G	G	G	G	G	G	G	G	G	G	G	G	G
S7_2956965	A/G	7	2956965	+	NA	NA	NA	NA	NA	NA	A	A	A	A	A	A	A	A	A	A	A	A	A	A	A	A	A	A	A	A	A	A	A	A	A	A	A	A	A	A	A	A	A	A	A	A	A	A	A
S7_2957108	G/C	7	2957108	+	NA	NA	NA	NA	NA	NA	G	G	G	G	G	G	G	G	G	G	G	G	G	G	G	G	G	G	G	G	G	G	G	G	G	G	G	G	G	G	G	G	G	G	G	G	G	G	G
S7_2957115	C/G	7	2957115	+	NA	NA	NA	NA	NA	NA	C	N	C	C	C	C	C	G	S	S	G	C	N	N	C	C	C	C	C	G	G	G	C	C	C	C	C	C	G	C	C	N	G	C	C	C	C	C	C
S7_2957121	C/G	7	2957121	+	NA	NA	NA	NA	NA	NA	C	G	C	C	C	C	C	G	S	C	S	C	N	N	C	C	C	C	C	G	G	C	C	C	C	C	C	C	G	C	C	G	G	C	C	C	C	C	C
S7_2957430	G/A	7	2957430	+	NA	NA	NA	NA	NA	NA	G	G	G	G	G	G	G	G	G	G	G	G	G	G	G	G	G	G	G	G	G	G	G	G	G	G	G	G	G	G	G	G	G	G	G	G	G	G	G
S7_2957441	T/C	7	2957441	+	NA	NA	NA	NA	NA	NA	T	C	T	Y	T	C	C	Y	T	C	Y	T	Y	C	T	T	T	T	T	C	C	T	T	C	C	Y	T	T	C	T	N	T	C	C	N	T	T	Y	N
S7_2957503	G/C	7	2957503	+	NA	NA	NA	NA	NA	NA	G	G	G	G	G	G	G	G	G	G	G	G	S	G	G	G	S	G	G	C	G	S	S	G	G	G	G	C	G	G	G	G	G	C	G	G	G	G	G
S7_2960686	C/T	7	2960686	+	NA	NA	NA	NA	NA	NA	C	C	T	T	C	T	T	T	T	C	T	T	Y	T	C	T	C	Y	C	C	T	C	C	C	T	T	C	C	T	T	T	T	T	C	T	C	C	T	T
S7_2960712	T/C	7	2960712	+	NA	NA	NA	NA	NA	NA	T	T	T	T	T	T	T	T	T	T	T	T	T	T	T	T	T	C	T	T	T	T	T	T	T	T	T	T	T	T	T	T	T	T	T	T	T	T	T
S7_2960748	C/G	7	2960748	+	NA	NA	NA	NA	NA	NA	C	C	C	C	C	C	C	S	C	C	S	C	C	C	C	C	C	C	C	C	C	C	C	C	C	C	C	C	C	C	C	C	C	C	C	C	C	C	C
S7_2961103	A/G	7	2961103	+	NA	NA	NA	NA	NA	NA	A	A	A	A	A	A	A	A	A	A	A	A	A	A	A	A	A	A	A	A	A	A	A	A	A	A	A	A	A	A	A	A	A	A	A	A	A	A	A
S7_2961111	C/T	7	2961111	+	NA	NA	NA	NA	NA	NA	C	C	C	C	C	C	C	C	C	C	C	C	C	C	C	C	C	C	C	C	C	C	C	C	C	C	C	C	C	C	C	C	C	C	C	C	C	C	C
S7_2961114	T/G	7	2961114	+	NA	NA	NA	NA	NA	NA	T	T	T	T	T	T	T	T	T	T	T	T	T	T	T	T	T	T	T	T	T	T	T	T	T	T	T	T	T	T	T	T	T	T	T	T	T	T	T
S7_2961119	G/A	7	2961119	+	NA	NA	NA	NA	NA	NA	G	G	G	G	G	G	G	G	G	G	G	G	G	G	G	G	G	G	G	G	G	G	G	G	G	G	G	G	G	G	G	G	G	G	G	G	G	G	G
S7_2961138	G/T	7	2961138	+	NA	NA	NA	NA	NA	NA	G	G	G	G	G	G	G	G	G	G	G	G	G	G	G	G	G	G	G	G	G	G	G	G	G	G	G	G	G	G	G	G	G	G	G	G	G	G	G
S7_2962051	C/T	7	2962051	+	NA	NA	NA	NA	NA	NA	C	T	C	C	C	C	C	C	C	C	C	C	C	C	C	C	C	C	C	C	C	C	C	T	C	C	C	C	C	C	C	C	C	C	C	C	C	C	C
S7_2962067	G/A	7	2962067	+	NA	NA	NA	NA	NA	NA	G	G	G	G	G	G	G	G	G	G	G	G	G	G	G	G	R	G	G	G	G	R	G	G	G	G	G	G	G	G	G	G	G	G	G	G	G	G	G
S7_2962070	G/A	7	2962070	+	NA	NA	NA	NA	NA	NA	G	G	G	G	G	G	G	G	G	G	G	G	G	G	G	G	G	G	G	G	G	G	G	G	G	G	G	G	G	G	G	G	G	G	G	G	G	G	G
S7_2962157	C/G	7	2962157	+	NA	NA	NA	NA	NA	NA	C	C	C	C	C	C	G	C	C	C	C	C	C	G	C	G	C	G	C	S	C	C	S	C	G	G	C	G	C	G	G	S	S	G	G	C	C	G	G
S7_2962172	G/C	7	2962172	+	NA	NA	NA	NA	NA	NA	G	G	G	G	G	G	G	G	G	G	G	G	G	G	G	G	G	G	G	G	G	G	G	G	G	G	G	G	G	G	G	G	G	G	G	G	G	G	G
S7_2962241	G/T	7	2962241	+	NA	NA	NA	NA	NA	NA	G	G	G	G	G	G	G	G	G	G	G	G	G	G	G	G	G	G	G	G	G	G	G	G	G	G	G	G	G	G	G	G	G	G	G	G	G	G	G
S7_2962305	T/C	7	2962305	+	NA	NA	NA	NA	NA	NA	T	N	T	T	T	T	Y	T	T	T	T	T	C	C	T	C	Y	C	T	Y	T	T	T	C	C	C	T	C	T	T	C	N	C	C	C	T	T	C	C
S7_2963161	G/A	7	2963161	+	NA	NA	NA	NA	NA	NA	G	A	A	A	G	G	G	N	G	G	G	G	G	A	A	A	A	A	A	A	G	G	G	A	A	A	G	G	G	A	A	A	G	G	A	A	G	A	A
S7_2963272	A/G	7	2963272	+	NA	NA	NA	NA	NA	NA	A	A	A	A	A	N	A	A	A	A	A	A	A	A	A	A	A	A	A	A	A	A	A	A	A	A	A	A	A	A	A	A	A	R	A	A	A	A	A
S7_2963276	T/C	7	2963276	+	NA	NA	NA	NA	NA	NA	Y	T	T	T	T	T	T	T	N	Y	T	C	T	T	T	T	T	T	T	T	T	T	Y	T	T	T	Y	T	T	T	T	T	T	T	T	T	N	T	T
S7_2963278	G/A	7	2963278	+	NA	NA	NA	NA	NA	NA	R	G	G	G	G	G	G	G	N	R	G	A	G	G	G	G	G	G	G	G	G	G	R	G	G	G	R	G	G	G	G	G	G	G	G	G	N	G	G
S7_2965151	T/C	7	2965151	+	NA	NA	NA	NA	NA	NA	T	C	T	N	T	T	T	T	T	T	C	C	T	C	T	C	T	T	T	T	T	T	T	C	Y	C	T	T	T	T	C	Y	T	T	Y	T	T	C	C
S7_2965168	G/C	7	2965168	+	NA	NA	NA	NA	NA	NA	G	G	G	G	G	G	G	G	G	G	G	G	G	G	G	G	G	G	G	G	G	G	G	G	G	G	G	G	G	G	G	G	G	G	G	G	G	G	G
S7_2965192	G/A	7	2965192	+	NA	NA	NA	NA	NA	NA	G	G	G	G	G	G	G	G	G	G	G	G	G	G	G	G	G	G	G	G	G	G	G	G	G	G	G	G	G	G	G	G	G	G	G	G	G	G	G
S7_2966423	C/T	7	2966423	+	NA	NA	NA	NA	NA	NA	C	C	C	C	C	C	C	C	C	C	C	C	C	C	C	C	C	C	C	C	C	C	C	C	C	C	C	C	C	C	C	C	C	C	C	C	C	C	C
S7_2966752	G/C	7	2966752	+	NA	NA	NA	NA	NA	NA	G	G	G	G	G	G	G	G	G	G	G	G	G	G	G	G	G	G	G	G	G	G	G	G	G	G	G	G	G	G	G	G	G	G	G	G	G	G	G
S7_2966753	C/A	7	2966753	+	NA	NA	NA	NA	NA	NA	C	C	C	C	C	C	C	C	C	C	C	C	C	C	C	C	C	C	C	C	C	C	C	C	C	C	C	C	C	C	C	C	C	C	C	C	C	C	C
S7_2966782	T/G	7	2966782	+	NA	NA	NA	NA	NA	NA	T	T	T	T	T	T	T	T	T	T	T	T	T	T	T	T	T	T	T	T	T	T	T	T	T	T	T	T	T	T	T	T	T	T	T	T	T	T	T
S7_2967708	G/A	7	2967708	+	NA	NA	NA	NA	NA	NA	G	G	G	G	G	G	G	G	G	G	G	G	G	G	G	G	G	G	G	G	G	G	G	G	G	G	G	G	G	G	G	G	G	G	G	G	G	G	G
S7_2967709	T/C	7	2967709	+	NA	NA	NA	NA	NA	NA	T	T	T	T	T	T	T	T	T	T	T	T	T	T	T	T	T	T	T	T	T	T	T	T	T	T	T	T	T	T	T	T	T	T	T	T	T	T	T
S7_2967841	C/T	7	2967841	+	NA	NA	NA	NA	NA	NA	C	C	C	C	C	C	C	C	C	C	C	C	T	C	C	C	C	C	C	C	C	C	C	C	C	C	Y	C	C	C	C	C	C	C	C	C	C	C	C
S7_2967896	G/C	7	2967896	+	NA	NA	NA	NA	NA	NA	G	G	G	G	G	G	G	G	G	G	G	G	G	G	G	G	G	G	G	G	G	G	G	G	G	G	G	G	G	G	G	G	G	G	G	G	G	G	G
S7_2967971	A/C	7	2967971	+	NA	NA	NA	NA	NA	NA	C	C	C	A	A	A	A	A	N	A	A	C	C	A	N	A	M	C	A	A	A	A	M	C	A	A	N	A	N	C	A	N	A	A	A	C	M	A	A
S7_2967988	C/G	7	2967988	+	NA	NA	NA	NA	NA	NA	C	C	C	G	G	C	C	S	C	S	C	C	C	G	C	G	C	C	G	S	C	N	S	C	S	G	C	G	C	C	G	C	G	G	G	C	C	G	G
S7_2968139	A/T	7	2968139	+	NA	NA	NA	NA	NA	NA	T	A	A	A	A	A	A	A	A	A	A	A	A	A	A	A	A	W	A	A	A	A	W	A	A	A	A	A	A	W	A	A	A	A	A	A	A	A	A
S7_2976526	C/A	7	2976526	+	NA	NA	NA	NA	NA	NA	C	C	C	C	C	C	C	C	C	C	C	C	C	C	C	C	C	C	C	C	C	C	C	C	C	C	C	C	C	C	C	C	C	C	C	C	C	C	C
S7_2976532	G/C	7	2976532	+	NA	NA	NA	NA	NA	NA	G	G	G	G	G	G	G	G	G	G	G	G	G	G	G	G	G	G	G	G	G	G	G	G	G	G	G	G	G	G	G	G	G	G	G	G	G	G	G
S7_2976587	C/T	7	2976587	+	NA	NA	NA	NA	NA	NA	C	C	C	C	C	C	C	C	C	C	C	C	C	C	C	C	C	C	C	C	C	C	C	C	C	C	C	C	C	C	C	C	C	C	C	C	C	C	C
S7_2976606	G/C	7	2976606	+	NA	NA	NA	NA	NA	NA	G	G	G	G	G	G	G	G	G	G	G	G	G	G	G	G	G	C	G	G	G	G	C	G	G	G	G	G	G	G	G	G	G	G	G	G	G	G	G
S7_2976626	C/T	7	2976626	+	NA	NA	NA	NA	NA	NA	C	C	C	C	C	C	C	C	C	C	C	N	Y	C	C	C	C	C	C	C	C	C	C	C	C	Y	C	C	C	C	C	C	C	C	C	C	C	C	C
S7_2997457	C/T	7	2997457	+	NA	NA	NA	NA	NA	NA	C	C	C	C	C	C	C	C	C	C	C	C	C	C	C	C	C	C	C	C	C	C	C	C	C	C	C	C	C	C	C	C	C	C	C	C	C	C	C
S7_2997709	C/G	7	2997709	+	NA	NA	NA	NA	NA	NA	C	C	C	G	C	G	C	C	C	C	C	C	G	C	C	C	S	C	C	C	C	C	C	C	C	C	C	C	C	C	C	C	C	C	C	C	C	C	C
S7_2997718	A/G	7	2997718	+	NA	NA	NA	NA	NA	NA	A	A	A	A	A	A	A	A	A	A	A	A	A	A	A	A	A	A	A	A	A	A	A	A	A	A	A	A	A	A	A	A	A	A	A	A	A	A	A
S7_2997722	T/C	7	2997722	+	NA	NA	NA	NA	NA	NA	T	C	T	C	T	C	T	T	C	T	T	T	C	T	T	T	Y	T	T	T	T	T	T	C	T	T	Y	T	T	T	T	T	T	T	T	T	T	T	T
S7_2997740	T/C	7	2997740	+	NA	NA	NA	NA	NA	NA	T	T	T	T	T	T	T	T	T	T	T	T	T	T	T	T	T	T	T	T	T	T	T	T	T	T	T	T	T	T	T	T	T	T	T	T	T	T	T
S7_2998218	T/A	7	2998218	+	NA	NA	NA	NA	NA	NA	T	T	T	T	T	T	T	T	W	T	T	T	T	T	A	T	T	T	T	T	T	T	T	T	T	T	T	T	T	T	T	T	T	T	T	T	T	T	T
S7_3004454	C/T	7	3004454	+	NA	NA	NA	NA	NA	NA	C	C	C	C	Y	C	C	C	C	C	C	C	C	C	C	C	C	C	Y	C	C	T	C	C	C	C	C	C	C	C	C	C	C	C	C	T	C	C	C
S7_3007586	G/A	7	3007586	+	NA	NA	NA	NA	NA	NA	G	A	G	G	G	G	G	G	G	G	G	G	G	G	G	G	G	G	G	G	G	G	A	R	G	G	R	G	G	G	G	G	G	G	G	G	G	G	G
S7_3008799	G/A	7	3008799	+	NA	NA	NA	NA	NA	NA	G	G	G	G	G	G	G	G	G	G	G	G	G	G	G	G	G	G	R	G	G	G	G	G	G	G	G	G	G	G	G	G	G	G	G	R	G	G	G
S7_3008808	G/A	7	3008808	+	NA	NA	NA	NA	NA	NA	G	G	G	G	G	G	G	G	G	G	G	G	G	G	G	G	G	G	G	G	G	R	G	G	G	G	G	G	G	G	G	G	G	G	G	G	G	G	G
S7_3008811	G/T	7	3008811	+	NA	NA	NA	NA	NA	NA	G	G	G	G	G	G	G	G	G	G	G	G	G	G	G	G	G	G	K	G	G	G	G	G	G	G	G	G	G	G	G	G	G	G	G	K	G	G	G
S7_3009202	T/C	7	3009202	+	NA	NA	NA	NA	NA	NA	T	T	T	N	T	T	T	T	T	T	T	T	T	T	T	T	T	T	T	T	T	T	T	T	T	T	T	T	T	T	T	T	T	T	T	T	T	T	T
S7_3009213	C/T	7	3009213	+	NA	NA	NA	NA	NA	NA	C	C	C	N	C	C	C	C	C	C	C	C	C	C	C	C	C	C	C	C	C	C	C	C	C	C	C	C	C	C	C	C	C	C	C	C	C	C	C
S7_3009223	C/G	7	3009223	+	NA	NA	NA	NA	NA	NA	C	C	C	N	C	C	C	C	C	C	C	C	C	C	C	C	C	C	C	C	C	C	C	C	C	C	C	C	C	C	C	C	C	C	C	C	C	C	C
S7_3009357	G/C	7	3009357	+	NA	NA	NA	NA	NA	NA	G	G	G	G	G	G	G	G	G	G	G	G	G	G	G	G	G	G	G	G	G	G	G	G	G	S	G	G	G	G	G	G	G	G	G	G	G	G	G
S7_3009560	A/G	7	3009560	+	NA	NA	NA	NA	NA	NA	A	A	A	A	A	G	A	A	A	A	A	A	A	A	A	A	A	A	A	A	A	A	A	A	A	A	A	A	A	A	A	A	A	A	A	A	A	A	A
S7_3009592	A/G	7	3009592	+	NA	NA	NA	NA	NA	NA	A	A	A	A	A	G	A	A	A	A	A	A	A	A	A	A	A	A	A	A	A	A	A	A	A	A	A	A	A	A	A	A	A	A	A	A	A	A	A
S7_3009662	G/A	7	3009662	+	NA	NA	NA	NA	NA	NA	G	G	G	G	G	A	G	G	G	G	G	G	G	G	G	G	G	G	G	G	G	G	G	G	G	G	G	G	G	G	G	G	G	G	G	G	G	G	G
S7_3009668	T/A	7	3009668	+	NA	NA	NA	NA	NA	NA	T	T	T	T	T	T	T	T	T	T	T	T	T	T	T	T	T	T	T	T	T	T	T	T	T	T	T	T	T	T	T	T	T	T	T	T	T	T	T
S7_3009670	G/T	7	3009670	+	NA	NA	NA	NA	NA	NA	G	G	G	G	G	G	G	G	G	G	T	G	G	T	G	T	G	G	G	G	G	K	K	G	K	T	G	T	G	G	T	T	G	T	T	G	G	T	T
S7_3009702	G/A	7	3009702	+	NA	NA	NA	NA	NA	NA	G	G	G	G	G	A	G	G	G	G	A	G	G	A	G	A	G	G	G	G	G	A	R	G	R	A	G	A	G	G	R	A	G	A	A	G	G	A	A
S7_3009813	C/G	7	3009813	+	NA	NA	NA	NA	NA	NA	C	C	C	C	C	C	C	C	C	C	C	C	C	C	C	C	C	C	C	C	C	C	C	C	C	C	C	C	C	C	C	C	C	C	C	C	C	C	C
S7_3022495	C/A	7	3022495	+	NA	NA	NA	NA	NA	NA	C	M	A	A	C	N	C	A	M	C	C	M	C	C	C	C	C	A	N	C	C	C	A	A	C	C	C	A	C	A	C	C	A	A	C	M	C	C	C
S7_3023297	G/A	7	3023297	+	NA	NA	NA	NA	NA	NA	G	G	G	N	G	G	G	G	G	G	G	G	G	G	G	G	G	R	G	G	G	G	G	G	G	G	G	G	G	G	G	G	G	G	G	G	G	G	G
S7_3023321	G/A	7	3023321	+	NA	NA	NA	NA	NA	NA	G	G	G	G	G	G	G	G	G	G	G	G	G	G	G	G	G	R	G	G	G	G	G	G	G	G	G	G	G	G	G	G	G	G	G	G	G	G	G
S7_3023393	C/T	7	3023393	+	NA	NA	NA	NA	NA	NA	C	C	C	C	C	C	C	C	C	C	C	N	C	C	C	C	C	C	C	C	C	C	C	C	C	C	C	C	C	C	C	C	C	C	C	C	C	C	C
S7_3023410	T/C	7	3023410	+	NA	NA	NA	NA	NA	NA	T	T	T	T	T	T	T	T	T	T	T	T	T	T	T	T	T	T	T	T	T	T	T	T	T	T	T	T	T	T	T	T	T	T	T	T	T	T	T
S7_3071581	A/G	7	3071581	+	NA	NA	NA	NA	NA	NA	A	A	A	A	A	A	A	A	A	A	A	A	A	A	A	A	A	A	A	A	A	A	A	A	A	A	A	A	A	A	A	A	A	A	A	A	A	A	A
S7_3071596	C/A	7	3071596	+	NA	NA	NA	NA	NA	NA	C	C	C	C	C	C	C	C	C	C	C	C	C	C	C	C	C	C	C	C	C	C	C	C	C	C	C	C	C	C	C	C	C	C	C	C	C	C	C
S7_3071605	A/T	7	3071605	+	NA	NA	NA	NA	NA	NA	A	A	A	A	A	A	A	A	A	A	A	A	A	A	A	A	A	A	A	A	A	A	A	A	A	A	A	A	A	A	A	A	A	A	A	A	A	A	A
S7_3071640	G/T	7	3071640	+	NA	NA	NA	NA	NA	NA	G	G	G	G	G	G	G	G	K	G	G	G	G	G	G	G	G	G	G	G	G	G	T	G	G	G	G	G	G	G	G	G	G	G	G	G	G	G	G
S7_3071643	G/A	7	3071643	+	NA	NA	NA	NA	NA	NA	G	G	G	G	G	G	G	G	R	G	G	G	G	G	G	G	G	G	G	G	G	G	A	G	G	G	G	G	G	G	G	G	G	G	G	G	G	G	G
S7_3071710	A/C	7	3071710	+	NA	NA	NA	NA	NA	NA	A	A	A	A	A	A	A	A	N	A	A	A	A	A	A	A	A	A	A	A	A	A	M	A	A	A	A	A	A	A	A	A	A	A	A	A	A	A	A
S7_3071712	A/G	7	3071712	+	NA	NA	NA	NA	NA	NA	A	A	A	A	A	A	A	A	A	A	A	A	A	A	A	A	A	A	A	A	A	A	A	A	A	A	A	A	A	A	A	A	A	A	A	A	A	A	A
S7_3071713	C/G	7	3071713	+	NA	NA	NA	NA	NA	NA	C	C	C	C	C	C	C	C	N	C	C	C	C	C	C	C	C	C	C	C	C	C	S	C	C	C	C	C	C	C	C	C	C	C	C	C	C	C	C
S7_3071716	C/G	7	3071716	+	NA	NA	NA	NA	NA	NA	C	C	C	C	C	C	C	C	C	C	C	C	C	C	C	C	C	C	C	C	C	C	C	C	C	C	C	C	C	C	C	C	C	C	C	C	C	C	C
S7_3071726	G/A	7	3071726	+	NA	NA	NA	NA	NA	NA	G	G	G	G	G	G	G	G	G	G	G	G	G	G	G	G	G	G	G	G	G	G	G	G	G	G	G	G	G	G	G	G	G	G	G	G	G	G	G
S7_3071843	C/G	7	3071843	+	NA	NA	NA	NA	NA	NA	C	C	C	C	C	C	C	C	C	C	C	C	C	C	C	C	C	C	C	C	C	C	C	C	C	C	C	C	C	C	C	C	C	C	C	C	C	C	C
S7_3072044	C/T	7	3072044	+	NA	NA	NA	NA	NA	NA	C	C	C	C	C	C	C	C	C	C	C	C	C	C	C	C	C	C	C	C	C	C	C	C	C	C	C	C	C	C	C	C	C	C	C	C	C	C	C
S7_3072057	A/G	7	3072057	+	NA	NA	NA	NA	NA	NA	A	A	A	A	A	A	A	A	A	A	A	A	A	A	A	A	A	A	A	A	A	A	A	A	A	A	A	A	A	A	A	A	A	A	A	A	A	A	A
S7_3072096	G/T	7	3072096	+	NA	NA	NA	NA	NA	NA	G	G	G	G	G	G	G	G	G	G	G	G	G	G	G	G	G	G	G	G	G	G	G	G	T	G	G	G	G	G	G	G	G	G	T	G	G	G	G
S7_3073779	A/G	7	3073779	+	NA	NA	NA	NA	NA	NA	A	A	A	A	A	G	A	A	A	A	A	A	A	A	A	A	A	A	A	A	A	A	A	A	A	A	A	A	A	A	A	A	A	A	A	A	A	A	A
S7_3073807	G/A	7	3073807	+	NA	NA	NA	NA	NA	NA	G	G	G	G	G	A	G	G	G	G	G	G	G	G	G	G	G	G	G	G	G	G	G	G	G	G	G	G	G	G	G	G	G	G	G	G	G	G	G
S7_3073832	C/G	7	3073832	+	NA	NA	NA	NA	NA	NA	C	C	C	G	C	C	C	C	C	C	G	C	S	C	G	C	C	C	C	C	C	C	C	C	C	C	C	C	C	C	C	S	C	C	C	C	C	C	C
S7_3073843	T/A	7	3073843	+	NA	NA	NA	NA	NA	NA	A	T	T	T	T	A	A	W	T	W	T	T	T	T	T	T	W	T	A	T	T	T	T	T	T	T	T	T	T	T	T	T	T	T	T	W	T	T	T
S7_3074244	T/C	7	3074244	+	NA	NA	NA	NA	NA	NA	T	T	T	T	T	T	T	T	T	T	T	T	T	C	T	C	N	T	T	T	T	T	T	T	T	C	T	T	T	T	C	T	T	T	T	T	T	C	C
S7_3074250	T/G	7	3074250	+	NA	NA	NA	NA	NA	NA	T	T	T	T	T	T	T	T	T	T	T	T	T	T	T	T	T	T	T	T	T	T	T	T	T	T	T	T	T	T	T	T	T	T	T	T	T	T	T
S7_3074321	G/T	7	3074321	+	NA	NA	NA	NA	NA	NA	G	G	G	G	G	G	G	G	G	G	G	G	G	G	G	G	G	G	G	G	G	G	G	G	G	G	G	G	G	G	G	G	K	G	G	G	G	G	G
S7_3074323	C/T	7	3074323	+	NA	NA	NA	NA	NA	NA	C	C	C	C	C	C	C	C	C	C	C	C	C	C	C	C	C	C	C	C	C	C	C	C	C	C	C	C	C	C	C	C	C	C	C	C	C	C	C
S7_3074357	G/T	7	3074357	+	NA	NA	NA	NA	NA	NA	G	G	G	G	G	G	G	G	G	G	G	G	G	G	G	G	G	G	G	G	G	G	G	G	G	G	G	G	G	G	G	G	G	G	G	G	G	G	G
S7_3074755	G/T	7	3074755	+	NA	NA	NA	NA	NA	NA	G	G	G	G	G	G	G	G	G	G	G	N	G	G	G	G	G	G	G	G	G	G	G	G	G	G	G	G	G	G	G	G	G	G	G	G	G	G	G
S7_3082862	T/G	7	3082862	+	NA	NA	NA	NA	NA	NA	T	T	G	T	T	T	K	T	T	K	T	T	T	T	G	T	T	T	G	T	T	T	T	T	T	T	T	T	T	T	T	T	T	T	T	G	T	T	T
S7_3082896	G/A	7	3082896	+	NA	NA	NA	NA	NA	NA	G	G	A	A	G	A	R	G	G	R	G	G	G	G	A	G	G	G	A	G	G	G	G	G	G	G	G	G	G	G	G	G	G	G	G	A	G	G	G
S7_3082919	A/C	7	3082919	+	NA	NA	NA	NA	NA	NA	A	A	C	A	A	C	M	A	A	A	A	A	A	A	A	A	A	A	C	A	A	A	A	A	A	A	A	A	A	A	A	A	A	A	A	C	A	A	A
S7_3163137	G/A	7	3163137	+	NA	NA	NA	NA	NA	NA	G	A	G	G	G	G	G	G	A	G	G	A	G	G	G	G	G	G	G	G	G	A	G	A	G	G	G	G	G	R	G	G	A	G	G	G	G	G	G
S7_3163170	C/T	7	3163170	+	NA	NA	NA	NA	NA	NA	C	T	C	C	C	C	C	Y	T	C	C	T	C	C	C	C	C	C	C	C	C	T	C	T	C	C	C	C	C	Y	C	C	T	C	C	C	C	C	C
S7_3163218	C/T	7	3163218	+	NA	NA	NA	NA	NA	NA	C	T	C	C	C	C	C	C	T	C	C	T	C	C	T	C	C	C	C	C	C	C	Y	T	C	C	C	C	C	C	C	C	T	C	C	C	C	C	C
S7_3163236	C/A	7	3163236	+	NA	NA	NA	NA	NA	NA	A	C	C	C	C	C	A	M	C	C	C	C	C	C	C	C	C	C	A	C	A	C	C	C	C	C	A	C	A	C	C	C	C	C	C	A	C	C	C
S7_3164110	T/A	7	3164110	+	NA	NA	NA	NA	NA	NA	T	T	T	T	T	T	W	T	T	T	T	W	T	T	T	T	T	T	T	T	T	T	T	T	T	T	T	T	T	T	T	T	T	T	T	T	T	T	T
S7_3164157	G/C	7	3164157	+	NA	NA	NA	NA	NA	NA	G	G	G	G	G	G	S	G	G	G	G	S	G	G	G	G	G	G	G	G	G	G	G	G	G	G	G	G	G	G	G	G	G	G	G	G	G	G	G
S7_3164257	C/A	7	3164257	+	NA	NA	NA	NA	NA	NA	C	C	C	C	C	C	C	C	C	C	C	C	C	C	C	C	C	C	C	C	C	C	C	C	C	C	C	C	C	C	C	C	C	M	C	C	C	C	C
S7_3164439	C/T	7	3164439	+	NA	NA	NA	NA	NA	NA	C	T	C	C	C	C	C	C	Y	C	C	C	C	C	C	C	C	C	C	C	C	Y	T	T	C	C	C	C	C	C	C	C	Y	C	C	C	C	C	C
S7_3167837	G/A	7	3167837	+	NA	NA	NA	NA	NA	NA	G	G	G	G	G	G	G	G	G	G	G	G	G	G	G	G	G	G	G	G	G	G	G	G	G	G	G	G	G	G	G	G	G	G	G	G	G	G	G
S7_3167839	G/C	7	3167839	+	NA	NA	NA	NA	NA	NA	G	G	G	G	G	G	G	G	G	G	G	G	G	G	G	G	G	G	G	G	G	G	G	G	G	G	G	G	G	G	G	G	G	G	G	G	G	G	G
S7_3167856	T/C	7	3167856	+	NA	NA	NA	NA	NA	NA	T	T	T	T	T	T	T	T	T	T	T	T	T	T	T	T	T	T	T	T	T	T	T	T	T	T	T	T	T	T	T	T	T	T	T	T	T	T	T
S7_3168385	C/T	7	3168385	+	NA	NA	NA	NA	NA	NA	C	C	C	C	C	C	C	C	C	C	C	C	C	T	C	T	C	C	C	C	C	C	C	C	C	T	C	C	C	C	T	C	C	C	C	C	C	T	T
S7_3168410	C/T	7	3168410	+	NA	NA	NA	NA	NA	NA	C	C	C	C	C	C	C	C	C	C	C	C	C	T	C	T	C	C	C	C	C	C	C	C	C	T	C	C	C	C	T	C	C	C	C	C	C	T	T
S7_3168625	T/G	7	3168625	+	NA	NA	NA	NA	NA	NA	T	T	T	T	T	T	T	T	T	T	T	T	T	T	T	T	T	T	T	T	T	T	T	T	T	T	T	T	T	T	T	T	T	T	T	T	T	T	T
S7_3168653	C/G	7	3168653	+	NA	NA	NA	NA	NA	NA	C	C	C	C	C	C	C	C	C	C	C	C	C	C	C	C	C	C	C	C	C	C	C	C	C	C	C	C	C	C	C	C	C	C	C	C	C	C	C
S7_3169036	G/A	7	3169036	+	NA	NA	NA	NA	NA	NA	G	A	A	G	G	G	A	A	G	A	G	A	G	A	G	A	N	G	A	G	A	G	G	A	G	A	R	G	A	G	A	N	G	G	G	A	G	A	A
S7_3170835	A/T	7	3170835	+	NA	NA	NA	NA	NA	NA	A	A	A	A	A	A	A	A	A	A	A	A	A	A	A	A	A	A	A	A	A	A	A	A	A	A	A	A	A	A	A	A	A	A	A	A	A	A	A
S7_3170837	A/G	7	3170837	+	NA	NA	NA	NA	NA	NA	A	A	A	A	A	A	A	A	A	A	A	A	A	A	A	A	A	A	A	A	A	A	R	A	A	A	A	A	A	A	A	A	A	A	A	A	A	A	A
S7_3170839	A/G	7	3170839	+	NA	NA	NA	NA	NA	NA	A	A	A	A	A	A	A	A	A	A	A	A	A	A	A	A	A	A	A	A	A	A	A	A	A	A	A	A	A	A	A	A	A	A	A	A	A	A	A
S7_3170853	A/G	7	3170853	+	NA	NA	NA	NA	NA	NA	A	A	A	A	A	A	A	A	A	A	A	A	G	A	A	A	A	R	A	A	A	A	A	A	A	A	A	A	A	A	A	A	A	A	R	A	A	A	A
S7_3170855	G/A	7	3170855	+	NA	NA	NA	NA	NA	NA	G	G	G	G	G	G	G	G	G	G	G	G	G	G	G	G	G	G	G	G	G	G	G	G	G	G	G	G	G	G	G	G	G	G	G	G	G	G	G
S7_3170868	C/G	7	3170868	+	NA	NA	NA	NA	NA	NA	C	C	C	C	C	C	C	C	C	C	C	C	C	C	C	C	C	C	C	C	C	C	S	C	C	C	C	C	C	C	C	C	C	C	C	C	C	C	C
S7_3170939	A/G	7	3170939	+	NA	NA	NA	NA	NA	NA	A	A	A	A	A	A	A	A	A	A	A	A	A	A	A	A	A	A	A	A	A	A	A	A	A	A	A	G	A	A	A	A	A	G	A	A	A	A	A
S7_3170989	G/A	7	3170989	+	NA	NA	NA	NA	NA	NA	G	G	G	G	G	G	G	G	G	G	G	G	G	G	G	G	G	G	G	G	G	G	G	G	G	G	G	A	G	G	G	G	G	A	G	G	G	G	G
S7_3171781	T/G	7	3171781	+	NA	NA	NA	NA	NA	NA	T	T	T	T	T	T	T	T	T	T	T	T	T	T	T	T	T	T	T	T	T	T	T	T	T	T	T	T	T	T	T	T	T	T	T	T	T	T	T
S7_3173100	C/G	7	3173100	+	NA	NA	NA	NA	NA	NA	C	C	C	C	C	C	C	C	C	C	C	C	C	C	C	C	C	C	C	C	C	C	C	C	C	C	C	G	C	C	C	C	C	G	C	G	C	C	C
S7_3173173	A/G	7	3173173	+	NA	NA	NA	NA	NA	NA	G	A	A	A	A	A	A	A	A	A	R	A	A	A	A	A	A	A	A	A	A	R	A	A	A	A	A	A	A	A	A	A	A	R	A	A	A	A	A
S7_3175595	G/T	7	3175595	+	NA	NA	NA	NA	NA	NA	G	G	G	G	G	G	G	G	G	G	G	G	G	G	G	G	G	G	G	G	G	G	G	G	G	G	G	G	G	G	G	G	G	G	G	G	G	G	G
S7_3175628	G/A	7	3175628	+	NA	NA	NA	NA	NA	NA	G	G	R	G	G	G	G	G	G	G	G	G	G	G	G	G	G	G	G	G	G	G	G	G	G	G	G	G	G	G	G	G	G	G	G	G	G	G	G
S7_3175779	T/C	7	3175779	+	NA	NA	NA	NA	NA	NA	T	T	T	T	T	T	T	T	T	T	T	T	T	T	T	T	T	T	T	T	T	T	T	T	T	T	T	T	T	T	T	T	T	T	T	T	T	T	T
S7_3175895	A/T	7	3175895	+	NA	NA	NA	NA	NA	NA	A	A	A	A	A	T	A	A	A	A	A	A	A	A	A	A	A	A	A	A	A	A	A	A	A	A	A	A	A	A	A	A	A	A	A	A	A	A	A
S7_3176318	A/G	7	3176318	+	NA	NA	NA	NA	NA	NA	A	A	A	A	A	N	A	A	A	A	A	A	A	A	A	A	A	A	A	A	A	G	A	A	A	A	A	A	A	A	A	A	A	A	A	A	A	A	A
S7_3176322	A/G	7	3176322	+	NA	NA	NA	NA	NA	NA	A	A	A	A	A	N	A	A	A	A	A	A	A	A	A	A	A	A	A	A	A	G	A	A	A	A	A	A	A	A	A	A	A	A	A	A	A	A	A
S7_3176382	C/A	7	3176382	+	NA	NA	NA	NA	NA	NA	C	C	C	C	C	C	C	C	C	C	C	C	C	C	C	C	A	C	M	C	C	C	C	C	C	C	C	C	C	C	C	C	C	C	C	C	C	C	C
S7_3177190	G/A	7	3177190	+	NA	NA	NA	NA	NA	NA	G	G	G	G	G	G	G	G	G	G	G	G	G	G	G	G	G	G	G	G	G	G	G	G	G	G	G	G	G	G	G	G	G	G	G	G	G	G	G
S7_3178562	A/T	7	3178562	+	NA	NA	NA	NA	NA	NA	A	A	A	A	A	A	A	A	A	A	A	A	A	A	A	A	A	A	A	A	A	A	A	A	A	A	A	A	A	A	A	A	A	A	A	A	A	A	A
S7_3178610	T/C	7	3178610	+	NA	NA	NA	NA	NA	NA	T	T	T	T	T	T	T	T	T	T	T	T	T	T	T	T	T	T	T	T	T	T	T	T	T	T	T	T	T	T	T	T	T	T	T	T	T	T	T
S7_3182153	T/C	7	3182153	+	NA	NA	NA	NA	NA	NA	T	T	T	T	T	T	T	T	T	T	T	T	T	T	T	T	T	T	T	T	T	T	T	T	T	T	T	T	T	T	T	T	T	T	T	T	T	T	T
S7_3182597	G/A	7	3182597	+	NA	NA	NA	NA	NA	NA	G	G	G	G	G	G	G	G	G	G	G	G	G	G	G	G	G	G	G	G	G	G	G	G	G	G	G	G	G	G	G	G	G	G	G	G	G	G	G
S7_3182627	G/T	7	3182627	+	NA	NA	NA	NA	NA	NA	G	G	G	G	G	G	G	G	G	G	G	G	G	G	G	G	G	G	G	G	G	G	G	G	G	G	G	G	G	G	G	G	G	G	G	G	G	G	G
S7_3183072	G/A	7	3183072	+	NA	NA	NA	NA	NA	NA	G	G	G	G	G	G	G	G	G	G	G	G	G	G	G	G	G	G	G	G	G	G	G	G	G	G	G	G	G	G	G	G	G	G	G	G	G	G	G
S7_3183270	T/G	7	3183270	+	NA	NA	NA	NA	NA	NA	T	T	G	T	T	T	T	T	T	T	G	G	K	T	T	T	T	T	T	G	T	T	T	T	T	T	T	G	T	K	T	G	T	G	T	T	T	T	T
S7_3183273	A/T	7	3183273	+	NA	NA	NA	NA	NA	NA	A	A	A	A	A	A	A	A	A	A	A	A	A	A	A	A	A	A	A	A	A	A	A	A	A	A	A	A	A	A	A	A	A	A	A	A	A	A	A
S7_3183396	A/G	7	3183396	+	NA	NA	NA	NA	NA	NA	A	A	A	A	A	A	A	A	A	A	A	A	A	A	A	A	A	A	A	A	A	A	A	A	A	A	A	A	A	A	A	A	A	A	A	A	A	A	A
S7_3184109	G/T	7	3184109	+	NA	NA	NA	NA	NA	NA	G	G	G	G	G	G	G	G	G	G	G	G	G	T	G	N	G	G	K	G	G	G	G	G	G	T	K	G	G	G	T	G	G	G	G	G	G	T	N
S7_3184121	G/T	7	3184121	+	NA	NA	NA	NA	NA	NA	T	T	G	G	G	T	G	T	T	G	T	T	G	T	G	T	K	G	K	T	T	T	G	T	T	T	T	T	T	G	T	T	T	T	T	T	K	T	T
S7_3184151	G/T	7	3184151	+	NA	NA	NA	NA	NA	NA	G	G	G	G	G	G	G	G	G	G	G	T	G	G	G	G	G	G	G	G	G	G	G	G	G	G	G	G	G	G	G	G	G	G	G	G	G	G	G
S7_3184248	A/T	7	3184248	+	NA	NA	NA	NA	NA	NA	A	A	A	A	A	A	W	A	A	A	A	A	A	A	A	A	A	A	A	A	A	A	A	A	A	A	A	A	A	A	A	A	A	A	A	A	A	A	A
S7_3184767	A/C	7	3184767	+	NA	NA	NA	NA	NA	NA	A	M	M	A	A	A	A	A	A	A	A	A	A	A	A	A	A	A	A	A	A	A	A	M	A	A	A	A	A	M	A	A	A	A	A	A	A	A	A
S7_3185335	G/A	7	3185335	+	NA	NA	NA	NA	NA	NA	G	G	G	G	G	G	G	G	G	G	G	G	G	A	G	A	G	G	G	G	G	G	G	G	R	A	R	G	G	G	R	G	R	G	A	G	G	A	A
S7_3185338	A/G	7	3185338	+	NA	NA	NA	NA	NA	NA	A	A	A	A	A	A	A	A	A	A	A	A	A	G	A	G	A	A	A	A	A	A	A	A	R	G	R	A	A	A	R	A	R	A	G	A	A	G	G
S7_3185349	C/T	7	3185349	+	NA	NA	NA	NA	NA	NA	C	C	C	Y	C	C	C	C	C	C	C	C	C	C	C	C	C	C	C	C	C	C	C	C	C	C	C	C	C	C	C	C	C	C	C	C	C	C	C
S7_3185526	G/C	7	3185526	+	NA	NA	NA	NA	NA	NA	G	G	G	G	G	G	G	G	G	G	G	G	G	G	N	G	G	G	G	G	G	G	C	G	G	G	G	S	G	G	G	G	G	G	G	G	G	G	G
S7_3185589	C/G	7	3185589	+	NA	NA	NA	NA	NA	NA	C	C	C	C	C	C	C	C	C	C	C	C	C	C	C	C	C	C	C	C	C	C	C	C	C	C	C	C	C	C	C	C	C	C	C	C	C	C	C
S7_3185613	A/G	7	3185613	+	NA	NA	NA	NA	NA	NA	A	A	A	A	A	A	A	A	A	A	A	A	A	A	A	A	A	A	A	A	A	A	A	A	A	A	A	A	A	A	A	A	A	A	A	A	A	A	A
S7_3185732	G/T	7	3185732	+	NA	NA	NA	NA	NA	NA	G	G	G	G	G	G	G	G	G	G	G	G	G	G	G	G	G	G	G	G	G	G	G	G	G	G	G	G	G	G	G	G	G	G	G	G	G	G	G
S7_3185807	C/T	7	3185807	+	NA	NA	NA	NA	NA	NA	C	C	C	C	C	C	C	C	C	C	C	C	C	C	C	C	C	C	C	C	C	Y	C	C	C	C	C	C	C	C	C	C	C	C	C	C	C	C	C
S7_3189867	T/A	7	3189867	+	NA	NA	NA	NA	NA	NA	T	T	T	N	T	T	T	T	T	T	T	T	W	T	T	T	T	T	T	T	T	T	T	T	T	T	T	T	T	T	T	T	T	T	T	T	T	T	T
S7_3189899	A/C	7	3189899	+	NA	NA	NA	NA	NA	NA	A	A	A	A	A	A	A	A	A	A	A	A	A	A	A	A	A	A	M	A	A	A	A	A	A	A	A	A	A	A	A	M	A	A	A	A	A	A	A
S7_3189964	G/A	7	3189964	+	NA	NA	NA	NA	NA	NA	G	G	G	G	G	G	G	G	G	G	G	G	R	G	G	G	G	G	G	G	G	G	G	G	G	G	G	G	G	G	G	G	G	G	G	G	G	G	G
S7_3189981	C/A	7	3189981	+	NA	NA	NA	NA	NA	NA	C	C	C	C	C	C	C	C	C	C	M	C	C	C	C	C	C	C	M	C	C	C	C	C	C	C	C	C	C	C	C	C	C	C	C	C	C	C	C
S7_3189987	G/A	7	3189987	+	NA	NA	NA	NA	NA	NA	G	G	G	G	G	G	G	G	G	G	G	G	G	G	G	G	G	G	G	G	G	G	R	G	G	G	G	G	G	G	G	G	G	G	G	G	G	G	G
S7_3189996	G/T	7	3189996	+	NA	NA	NA	NA	NA	NA	G	G	G	G	G	G	G	G	G	G	G	G	G	G	G	G	G	G	G	G	G	G	G	G	G	G	G	G	G	G	G	G	G	G	G	G	G	G	G
S7_3189997	C/A	7	3189997	+	NA	NA	NA	NA	NA	NA	A	C	C	A	M	C	A	C	A	C	M	C	A	C	A	C	N	C	C	N	A	M	A	C	A	C	C	C	A	C	C	A	A	C	A	A	A	C	C
S7_3194464	G/A	7	3194464	+	NA	NA	NA	NA	NA	NA	A	G	G	G	G	G	R	G	G	G	A	G	A	G	G	G	A	G	A	G	G	G	G	G	A	G	G	G	G	G	G	A	R	G	A	G	A	G	G
S7_3194489	A/G	7	3194489	+	NA	NA	NA	NA	NA	NA	G	A	A	A	A	A	A	A	A	A	A	A	G	A	A	A	G	A	A	A	A	A	A	A	G	A	A	A	A	A	A	A	R	A	G	A	G	A	A
S7_3194490	C/T	7	3194490	+	NA	NA	NA	NA	NA	NA	T	C	C	C	C	C	C	C	C	C	C	C	C	C	C	C	T	C	C	C	C	C	C	C	T	C	C	C	C	C	C	C	Y	C	T	C	T	C	C
S7_3194504	C/T	7	3194504	+	NA	NA	NA	NA	NA	NA	C	C	C	C	C	C	Y	C	C	C	T	C	C	C	C	C	C	C	T	C	C	C	C	C	C	C	C	C	C	C	C	T	C	C	C	C	C	C	C
S7_3194514	G/T	7	3194514	+	NA	NA	NA	NA	NA	NA	G	G	G	G	G	G	G	G	G	G	G	G	G	G	G	G	G	G	G	G	G	G	G	G	G	G	G	G	G	G	G	G	G	G	G	G	G	G	G
S7_3194545	A/G	7	3194545	+	NA	NA	NA	NA	NA	NA	A	A	A	A	A	A	A	R	A	A	A	A	G	A	A	A	A	A	G	R	A	A	G	A	R	A	A	A	A	A	A	N	N	A	A	A	N	A	A
S7_3194732	C/T	7	3194732	+	NA	NA	NA	NA	NA	NA	T	C	C	C	C	C	C	Y	C	C	C	C	T	C	C	C	C	C	T	C	C	C	C	C	T	C	C	C	C	C	C	C	Y	C	T	C	T	C	C
S7_3248491	A/T	7	3248491	+	NA	NA	NA	NA	NA	NA	A	A	A	A	A	A	A	A	A	A	A	A	A	A	A	A	A	A	A	A	A	A	A	A	A	A	A	A	A	N	A	A	A	A	A	A	A	A	A
S7_3248893	C/T	7	3248893	+	NA	NA	NA	NA	NA	NA	C	C	C	C	C	C	C	C	C	C	C	C	C	C	C	C	C	C	C	C	C	C	C	C	C	C	C	C	C	C	C	C	C	C	C	C	C	C	C
S7_3248935	C/T	7	3248935	+	NA	NA	NA	NA	NA	NA	N	C	C	C	C	C	C	C	C	C	C	C	C	C	C	C	C	C	C	C	C	C	C	C	C	C	C	C	C	C	C	C	C	C	C	C	C	C	C
S7_3249040	G/T	7	3249040	+	NA	NA	NA	NA	NA	NA	G	G	G	G	G	G	G	G	G	G	G	G	G	G	G	G	G	G	G	G	G	G	G	G	G	G	G	G	G	G	G	G	G	G	G	G	G	G	G
S7_3249067	T/A	7	3249067	+	NA	NA	NA	NA	NA	NA	T	T	T	T	T	T	T	T	T	T	T	T	T	T	T	T	T	T	T	T	T	T	T	T	T	T	T	T	T	T	T	T	T	T	T	T	T	T	T
S7_3249469	A/G	7	3249469	+	NA	NA	NA	NA	NA	NA	A	A	A	A	A	A	A	A	A	A	A	A	A	A	A	A	A	A	A	A	A	A	A	A	A	A	A	A	A	A	A	A	A	A	A	A	A	A	A
S7_3249512	C/T	7	3249512	+	NA	NA	NA	NA	NA	NA	C	C	C	C	C	C	C	C	C	C	C	C	C	C	C	C	C	C	C	C	C	C	C	C	C	C	C	C	C	C	C	C	C	C	C	C	T	C	C
S7_3249590	C/T	7	3249590	+	NA	NA	NA	NA	NA	NA	T	T	C	C	C	C	C	C	C	C	C	C	C	C	C	C	T	C	C	C	C	C	C	T	C	C	C	C	C	C	C	C	C	C	C	C	C	C	C
S7_3249603	A/T	7	3249603	+	NA	NA	NA	NA	NA	NA	A	A	A	A	A	A	A	A	A	A	A	A	A	A	A	A	A	A	A	A	A	A	A	A	A	A	A	A	A	A	A	A	A	A	A	A	A	A	A
S7_3249626	C/T	7	3249626	+	NA	NA	NA	NA	NA	NA	C	C	C	C	C	C	C	C	C	C	C	C	C	C	C	C	C	C	C	C	C	C	C	C	C	C	C	C	C	C	C	C	C	C	C	C	C	C	C
S7_3249644	C/T	7	3249644	+	NA	NA	NA	NA	NA	NA	C	C	C	C	C	C	C	C	C	C	C	C	C	C	C	C	C	C	C	C	C	C	C	C	C	C	C	C	C	C	C	C	C	C	C	C	T	C	C
S7_3365207	G/A	7	3365207	+	NA	NA	NA	NA	NA	NA	G	G	G	G	G	G	G	G	G	G	G	G	G	G	G	G	G	G	G	G	G	G	G	G	G	G	G	G	G	G	G	G	G	G	G	G	G	G	G
S7_3365223	C/G	7	3365223	+	NA	NA	NA	NA	NA	NA	C	C	C	C	C	C	C	C	C	C	C	S	C	C	C	C	C	C	C	C	C	C	C	C	S	C	C	C	C	C	C	C	C	C	G	C	C	C	C
S7_3365256	C/T	7	3365256	+	NA	NA	NA	NA	NA	NA	C	C	C	C	C	C	C	C	C	C	C	Y	C	C	C	C	C	C	C	C	C	C	C	C	Y	C	C	C	C	C	C	C	C	C	T	C	C	C	C
S7_3446438	G/A	7	3446438	+	NA	NA	NA	NA	NA	NA	G	G	A	A	R	N	A	G	N	G	G	A	A	G	A	G	G	A	R	R	G	A	A	G	A	A	G	G	G	A	G	G	G	G	A	R	A	G	G
S7_3446443	G/T	7	3446443	+	NA	NA	NA	NA	NA	NA	T	G	G	G	G	G	G	K	G	G	G	G	G	G	G	N	K	G	K	G	G	G	G	G	G	G	G	T	G	G	N	G	G	T	G	G	G	N	T
S7_3446477	T/G	7	3446477	+	NA	NA	NA	NA	NA	NA	T	T	G	G	K	N	G	T	N	T	T	G	G	T	G	T	T	G	K	K	T	G	G	T	G	G	T	T	T	G	T	T	T	T	G	K	G	T	T
S7_3484185	G/T	7	3484185	+	NA	NA	NA	NA	NA	NA	G	G	G	G	G	G	G	G	G	G	G	G	G	G	G	G	G	G	G	G	G	G	T	G	G	G	G	G	G	G	G	G	G	G	G	G	G	G	G
S7_3484227	G/A	7	3484227	+	NA	NA	NA	NA	NA	NA	G	G	G	R	G	G	G	G	G	G	G	G	G	G	G	G	G	G	G	G	G	G	G	G	G	G	G	G	G	G	G	G	G	G	G	G	G	G	G
S7_3484230	C/T	7	3484230	+	NA	NA	NA	NA	NA	NA	C	C	C	C	C	C	C	C	C	C	C	C	C	T	C	T	C	C	C	C	C	C	C	C	C	T	C	Y	C	C	N	C	C	C	C	C	C	T	T
S7_3484251	G/C	7	3484251	+	NA	NA	NA	NA	NA	NA	G	G	G	G	G	G	G	G	G	G	G	G	G	C	G	C	G	G	G	G	G	G	G	G	G	C	S	G	G	G	G	G	G	G	G	G	G	C	C
S7_3484263	G/C	7	3484263	+	NA	NA	NA	NA	NA	NA	G	G	G	G	G	G	G	G	G	G	G	G	G	G	G	G	G	G	G	G	G	G	G	G	G	G	G	G	G	G	G	G	G	C	G	G	G	G	G
S7_3484284	C/G	7	3484284	+	NA	NA	NA	NA	NA	NA	G	C	G	C	N	C	G	G	C	S	G	C	G	G	G	G	C	G	G	C	C	N	C	C	G	G	G	G	C	G	G	G	C	G	G	C	G	G	G
S7_3484301	G/A	7	3484301	+	NA	NA	NA	NA	NA	NA	G	G	G	G	G	G	G	G	G	G	G	G	G	A	G	A	G	G	G	G	G	G	A	G	G	A	A	G	G	G	N	G	G	G	G	G	G	A	A
S7_3484330	A/C	7	3484330	+	NA	NA	NA	NA	NA	NA	A	C	A	C	M	C	A	C	C	M	A	C	A	A	A	A	C	A	A	C	C	A	C	C	A	A	A	A	C	M	A	A	C	A	A	C	A	A	A
S7_3484533	C/T	7	3484533	+	NA	NA	NA	NA	NA	NA	C	C	C	C	C	C	C	C	C	C	C	C	C	C	C	C	C	C	C	C	C	C	C	C	C	C	C	C	C	C	C	C	C	C	C	C	C	C	C
S7_3562165	A/G	7	3562165	+	NA	NA	NA	NA	NA	NA	A	A	A	A	A	A	A	A	A	A	A	A	A	A	A	A	A	A	A	A	A	A	A	A	A	A	A	A	A	A	A	A	A	A	A	A	A	A	A
S7_3562310	A/C	7	3562310	+	NA	NA	NA	NA	NA	NA	A	A	A	A	A	A	A	A	A	A	A	A	A	A	A	A	A	A	A	A	A	A	A	A	A	C	A	A	A	A	A	A	A	A	A	A	A	A	A
S7_3567383	C/T	7	3567383	+	NA	NA	NA	NA	NA	NA	C	C	T	C	C	C	C	C	C	C	C	C	T	T	Y	T	C	C	C	C	C	C	C	C	C	T	T	C	C	C	T	C	C	C	C	C	C	T	T
S7_3567391	G/A	7	3567391	+	NA	NA	NA	NA	NA	NA	G	G	A	G	G	G	G	G	G	G	G	G	A	A	G	A	G	G	G	G	G	G	G	G	G	A	A	G	G	G	R	G	G	G	G	G	G	A	A
S7_3567413	C/T	7	3567413	+	NA	NA	NA	NA	NA	NA	C	C	C	C	C	C	C	C	C	C	C	C	C	C	C	C	C	C	C	C	C	C	C	C	C	C	C	C	C	C	C	C	C	C	C	C	C	C	C
S7_3613983	T/C	7	3613983	+	NA	NA	NA	NA	NA	NA	T	T	T	T	T	T	T	T	T	T	T	T	T	T	T	T	T	T	T	T	T	T	T	T	T	T	T	T	T	T	T	T	T	T	T	T	T	T	T
S7_3613991	G/C	7	3613991	+	NA	NA	NA	NA	NA	NA	G	G	G	G	G	G	G	G	G	G	G	G	G	G	G	G	G	G	G	G	G	S	G	G	G	G	G	G	G	G	G	G	G	G	G	G	G	G	G
S7_3613993	A/C	7	3613993	+	NA	NA	NA	NA	NA	NA	A	A	A	A	A	A	A	A	A	A	A	A	A	A	A	A	A	A	A	A	A	M	A	A	A	A	A	A	A	A	A	A	A	A	A	A	A	A	A
S7_3614027	A/G	7	3614027	+	NA	NA	NA	NA	NA	NA	A	A	A	A	A	A	A	A	A	A	A	A	A	A	A	A	A	A	A	A	A	A	A	A	A	A	A	A	A	A	A	A	A	A	A	A	A	A	A
S7_3662912	G/A	7	3662912	+	NA	NA	NA	NA	NA	NA	G	G	G	G	G	G	G	R	G	G	G	G	G	G	G	G	G	G	G	G	G	G	A	G	G	G	G	G	G	G	G	G	G	G	A	G	G	G	G
S7_3662913	G/A	7	3662913	+	NA	NA	NA	NA	NA	NA	G	G	G	G	G	G	G	G	G	G	G	G	G	G	G	G	G	G	G	G	G	G	G	G	G	G	G	G	G	G	G	G	G	G	R	G	G	G	G
S7_3664622	G/A	7	3664622	+	NA	NA	NA	NA	NA	NA	G	G	G	G	G	G	G	G	G	G	G	G	G	G	G	G	G	G	G	G	G	G	G	G	G	G	G	G	G	G	G	G	G	G	G	G	G	G	G
S7_3665147	C/A	7	3665147	+	NA	NA	NA	NA	NA	NA	C	C	C	C	C	C	C	C	C	C	C	C	C	C	C	C	C	C	C	C	C	C	C	C	C	C	C	C	C	C	C	C	C	C	C	C	C	C	C
S7_3665176	C/T	7	3665176	+	NA	NA	NA	NA	NA	NA	C	T	C	C	T	N	C	C	T	C	C	C	C	T	T	T	N	T	C	C	C	T	T	T	C	T	T	T	C	C	T	C	C	T	C	C	C	T	T
S7_3665969	T/C	7	3665969	+	NA	NA	NA	NA	NA	NA	T	T	Y	T	T	T	T	T	T	T	T	T	T	T	T	T	T	T	T	T	T	T	T	T	T	T	T	T	T	T	T	T	T	T	T	T	T	T	T
S7_3666848	C/T	7	3666848	+	NA	NA	NA	NA	NA	NA	C	C	C	C	C	N	C	C	C	C	C	C	C	C	C	C	C	C	C	C	C	C	C	C	C	C	C	Y	C	C	C	C	C	C	C	C	C	C	C
S7_3666884	T/A	7	3666884	+	NA	NA	NA	NA	NA	NA	T	T	T	T	T	T	T	T	W	T	T	T	T	T	T	T	T	T	T	T	T	T	T	T	T	T	T	T	T	T	T	T	T	T	T	T	T	T	T
S7_3666921	G/T	7	3666921	+	NA	NA	NA	NA	NA	NA	G	G	G	T	G	G	G	G	G	G	G	G	G	G	G	G	G	G	G	G	G	G	G	G	G	G	G	G	G	G	G	G	G	G	G	G	G	G	G
S7_3667017	G/A	7	3667017	+	NA	NA	NA	NA	NA	NA	G	G	A	G	G	A	G	G	A	G	G	G	G	G	G	G	G	G	R	G	G	G	G	G	R	G	G	G	G	G	G	G	G	G	A	R	G	G	G
S7_3667148	T/C	7	3667148	+	NA	NA	NA	NA	NA	NA	T	T	C	T	T	C	T	Y	T	T	T	T	C	T	T	T	T	T	Y	T	T	T	C	T	C	T	T	T	T	C	T	T	T	T	C	C	T	T	T
S7_3670992	T/G	7	3670992	+	NA	NA	NA	NA	NA	NA	T	T	T	T	T	T	T	T	T	T	T	T	T	T	T	T	T	T	T	T	T	T	T	T	T	T	T	T	T	T	T	T	T	T	T	T	T	T	T
S7_3671451	C/T	7	3671451	+	NA	NA	NA	NA	NA	NA	C	N	C	C	C	C	C	C	C	C	C	N	C	C	C	C	C	C	C	C	C	C	C	N	C	C	C	C	C	C	C	C	C	C	C	C	C	C	C
S7_3672554	G/T	7	3672554	+	NA	NA	NA	NA	NA	NA	G	T	G	G	G	G	G	G	G	G	G	G	G	G	G	G	G	G	G	G	G	G	G	T	G	G	G	G	G	G	G	G	G	G	G	G	G	K	G
S7_3672671	G/C	7	3672671	+	NA	NA	NA	NA	NA	NA	G	G	G	G	G	G	G	G	G	G	G	G	G	G	G	G	G	G	G	G	G	G	G	G	G	G	G	G	G	G	G	G	G	G	G	G	G	G	G
S7_3698382	C/A	7	3698382	+	NA	NA	NA	NA	NA	NA	C	C	C	C	C	C	C	C	C	C	C	C	C	C	C	C	C	C	C	C	C	C	C	C	C	C	C	C	C	C	C	C	C	C	C	C	C	C	C
S7_3763581	C/T	7	3763581	+	NA	NA	NA	NA	NA	NA	C	C	C	C	C	C	C	C	C	C	C	C	C	C	C	C	C	C	C	C	C	C	C	C	C	C	C	C	C	C	C	C	C	C	C	C	C	C	C
S7_3824675	T/C	7	3824675	+	NA	NA	NA	NA	NA	NA	T	T	T	T	T	T	T	T	T	T	T	T	T	T	T	T	T	T	T	T	T	T	T	T	T	T	T	T	T	T	T	T	T	T	T	T	T	T	T
S7_3824716	A/G	7	3824716	+	NA	NA	NA	NA	NA	NA	A	A	A	A	A	A	A	A	A	A	A	A	A	A	A	A	A	A	A	A	A	A	A	A	A	A	A	A	A	A	A	A	A	A	A	A	A	A	A
S7_3824731	A/G	7	3824731	+	NA	NA	NA	NA	NA	NA	A	A	A	A	A	A	A	A	A	A	A	A	A	A	A	A	A	A	A	A	A	A	A	A	A	A	A	A	A	A	A	A	A	A	A	A	A	A	A
S7_3825016	T/C	7	3825016	+	NA	NA	NA	NA	NA	NA	C	T	T	T	T	T	C	T	T	T	T	T	T	T	T	T	T	T	T	T	T	T	T	T	T	T	T	T	T	T	T	T	C	T	T	T	T	T	T
S7_3848842	C/A	7	3848842	+	NA	NA	NA	NA	NA	NA	C	C	C	C	C	C	C	C	C	C	C	C	C	C	C	C	C	C	C	C	C	C	C	C	C	C	C	C	C	C	C	C	C	C	C	C	C	C	C
S7_3865899	C/T	7	3865899	+	NA	NA	NA	NA	NA	NA	C	C	C	T	C	C	C	C	C	C	C	C	T	T	T	T	C	C	C	C	C	C	C	C	C	T	Y	C	C	C	N	C	C	C	C	Y	C	T	T
S7_3865922	G/A	7	3865922	+	NA	NA	NA	NA	NA	NA	G	G	G	A	G	G	G	G	G	G	G	G	G	G	G	G	G	G	G	G	G	G	G	G	G	G	G	G	G	G	G	G	G	G	G	G	G	G	G
S7_3865977	C/T	7	3865977	+	NA	NA	NA	NA	NA	NA	C	C	C	T	C	C	C	C	C	C	C	C	C	C	C	C	C	C	C	C	C	C	C	C	C	C	C	C	C	C	C	C	C	C	C	C	C	C	C
S7_3865979	T/C	7	3865979	+	NA	NA	NA	NA	NA	NA	T	T	T	C	T	T	T	T	T	T	T	T	T	T	T	T	T	T	T	T	T	T	T	T	T	T	T	T	T	T	T	T	T	T	T	T	T	T	T
S7_3870775	C/T	7	3870775	+	NA	NA	NA	NA	NA	NA	C	C	C	C	C	C	C	C	C	C	C	C	C	C	C	C	C	C	C	C	C	C	C	C	C	C	C	C	C	C	C	C	C	C	C	C	C	C	C
S7_3870888	C/G	7	3870888	+	NA	NA	NA	NA	NA	NA	C	C	C	C	C	C	C	C	C	C	C	C	C	C	C	C	C	C	C	C	C	C	C	C	C	C	C	C	C	C	C	C	C	C	C	C	C	C	C
S7_3870920	A/G	7	3870920	+	NA	NA	NA	NA	NA	NA	A	A	A	A	A	A	A	A	A	A	A	A	A	A	A	A	A	A	A	A	A	A	A	A	A	A	A	A	A	A	A	A	A	A	A	A	A	A	A
S7_3870922	T/C	7	3870922	+	NA	NA	NA	NA	NA	NA	T	T	T	T	T	T	T	T	T	T	T	T	T	T	T	T	T	T	T	T	T	T	T	T	T	T	T	T	T	T	T	T	T	T	T	T	T	T	T
S7_3884649	T/A	7	3884649	+	NA	NA	NA	NA	NA	NA	T	T	T	T	T	T	T	T	A	T	T	T	T	T	T	T	T	T	T	T	T	T	T	T	W	T	T	A	T	T	T	T	T	T	N	T	A	T	T
S7_3884934	T/C	7	3884934	+	NA	NA	NA	NA	NA	NA	T	T	T	T	T	Y	T	T	C	T	T	T	T	T	T	T	T	T	T	T	T	T	T	T	C	T	T	T	T	T	T	T	T	T	C	T	C	T	T
S7_3886780	G/C	7	3886780	+	NA	NA	NA	NA	NA	NA	G	G	C	G	S	S	G	C	G	C	G	C	G	G	G	G	G	G	G	G	G	S	G	G	G	G	G	G	G	G	G	G	S	G	G	G	G	G	G
S7_3886858	A/G	7	3886858	+	NA	NA	NA	NA	NA	NA	A	A	G	A	G	R	A	G	A	G	A	G	A	A	A	A	A	A	A	G	G	G	A	A	A	A	A	A	G	A	A	A	G	A	A	A	G	A	A
S7_3891034	C/T	7	3891034	+	NA	NA	NA	NA	NA	NA	C	C	C	C	C	C	C	C	C	C	C	C	C	C	C	C	C	C	C	C	C	C	C	C	C	C	C	C	C	T	C	C	C	C	C	C	C	C	C
S7_3891307	C/T	7	3891307	+	NA	NA	NA	NA	NA	NA	C	C	C	C	C	C	C	C	C	C	C	C	C	C	C	C	C	C	C	C	C	C	C	C	C	C	C	C	C	C	C	C	C	C	C	C	C	C	C
S7_3891351	C/T	7	3891351	+	NA	NA	NA	NA	NA	NA	C	C	C	C	C	C	C	C	C	C	C	C	C	C	C	C	C	C	C	C	C	C	C	C	Y	C	C	C	C	C	C	C	C	C	T	C	C	C	C
S7_3891359	T/G	7	3891359	+	NA	NA	NA	NA	NA	NA	T	T	T	T	T	T	T	T	T	T	T	T	T	T	T	T	T	T	T	T	T	T	T	T	T	T	T	T	T	T	T	T	T	T	T	T	T	T	T
S7_3891984	G/A	7	3891984	+	NA	NA	NA	NA	NA	NA	G	G	G	G	G	G	G	G	G	G	G	G	G	G	G	G	G	G	G	G	G	G	G	G	G	G	G	G	G	G	G	G	G	G	G	G	G	G	G
S7_3891989	G/C	7	3891989	+	NA	NA	NA	NA	NA	NA	C	G	G	G	G	G	S	G	G	G	G	G	G	G	G	G	G	G	G	G	G	G	G	G	G	G	G	S	G	G	G	G	C	G	G	G	C	G	G
S7_3892074	G/C	7	3892074	+	NA	NA	NA	NA	NA	NA	C	G	G	G	G	G	G	G	G	G	G	G	G	C	G	C	G	G	G	G	G	G	G	N	G	C	C	G	G	G	C	G	C	G	N	G	G	C	C
S7_3892908	C/T	7	3892908	+	NA	NA	NA	NA	NA	NA	C	C	C	C	C	C	C	C	C	C	C	C	C	C	T	C	T	C	C	C	C	C	C	C	C	C	C	C	C	C	C	C	C	T	C	C	C	C	C
S7_3892909	C/G	7	3892909	+	NA	NA	NA	NA	NA	NA	C	C	C	C	C	C	C	C	C	C	C	C	C	C	G	C	G	C	C	C	C	C	C	C	C	C	C	C	C	C	C	C	C	G	C	C	C	C	C
S7_3892916	G/A	7	3892916	+	NA	NA	NA	NA	NA	NA	G	G	G	G	G	G	G	G	G	G	G	G	G	G	G	G	G	G	G	G	G	G	G	G	G	G	G	G	G	G	G	G	G	G	G	G	G	G	G
S7_3892932	C/G	7	3892932	+	NA	NA	NA	NA	NA	NA	C	C	C	C	C	G	C	C	C	C	C	C	C	C	C	C	C	C	C	C	C	C	C	C	S	C	C	C	C	C	C	C	C	C	C	C	C	C	C
S7_3892942	T/G	7	3892942	+	NA	NA	NA	NA	NA	NA	T	T	T	T	T	T	T	T	T	T	T	T	T	T	T	T	T	T	T	T	T	T	T	T	T	T	T	T	T	T	T	T	T	T	T	T	T	T	T
S7_3894126	C/A	7	3894126	+	NA	NA	NA	NA	NA	NA	C	C	C	C	C	C	C	C	C	C	C	C	C	C	C	C	C	C	C	C	C	C	C	C	C	C	C	C	C	C	C	C	C	C	C	C	C	C	C
S7_3894139	A/G	7	3894139	+	NA	NA	NA	NA	NA	NA	A	A	A	A	A	A	A	A	A	A	A	A	A	A	A	A	A	A	A	A	A	A	A	A	A	A	A	A	A	A	A	A	A	A	A	A	A	A	A
S7_3894167	T/G	7	3894167	+	NA	NA	NA	NA	NA	NA	K	T	T	T	T	T	T	T	T	T	T	T	T	T	T	T	T	T	T	T	T	T	T	T	T	T	T	T	T	T	T	T	T	T	T	T	T	T	T
S7_3904405	G/C	7	3904405	+	NA	NA	NA	NA	NA	NA	G	G	G	G	G	C	G	G	G	S	G	G	G	C	G	C	G	G	G	G	G	G	G	G	G	C	S	G	G	G	N	G	G	G	G	G	C	C	G
S7_3904549	C/G	7	3904549	+	NA	NA	NA	NA	NA	NA	C	C	C	C	C	C	C	C	G	C	C	C	C	C	C	C	C	C	C	C	C	C	C	C	C	C	C	C	C	C	C	C	C	C	C	C	C	C	C
S7_3904567	G/C	7	3904567	+	NA	NA	NA	NA	NA	NA	C	G	G	C	G	G	G	G	G	G	G	G	G	G	C	G	G	G	G	S	G	G	G	G	G	G	G	G	G	G	G	S	G	G	G	G	G	G	G
S7_3904582	T/C	7	3904582	+	NA	NA	NA	NA	NA	NA	C	T	T	C	T	C	T	T	T	T	T	T	T	T	T	T	T	T	T	T	T	T	T	T	T	T	T	T	T	T	T	Y	T	T	T	T	T	T	T
S7_3904607	C/G	7	3904607	+	NA	NA	NA	NA	NA	NA	C	C	C	C	C	C	G	S	C	G	C	G	C	G	C	G	G	G	C	C	C	C	G	C	C	G	G	C	C	C	G	C	C	G	C	G	G	G	G
S7_3904613	G/C	7	3904613	+	NA	NA	NA	NA	NA	NA	G	G	S	G	G	C	G	G	G	G	G	G	G	G	G	G	G	G	G	G	G	G	G	G	G	G	G	G	G	G	G	G	G	G	G	G	G	G	G
S7_3904617	C/G	7	3904617	+	NA	NA	NA	NA	NA	NA	C	C	C	C	C	C	C	C	C	C	C	S	C	C	C	C	C	C	C	C	C	C	G	C	C	C	C	C	C	C	C	C	C	C	C	C	C	C	C
S7_3904618	T/G	7	3904618	+	NA	NA	NA	NA	NA	NA	T	T	T	T	T	T	T	T	T	T	T	K	T	T	T	T	T	T	T	T	T	T	G	T	T	T	T	T	T	T	T	T	T	T	T	T	T	T	T
S7_4028675	A/C	7	4028675	+	NA	NA	NA	NA	NA	NA	A	N	A	A	A	A	A	A	A	M	A	A	C	A	A	A	A	A	N	N	A	C	A	C	A	A	A	A	A	A	A	A	A	A	A	A	A	A	A
S7_4028676	G/A	7	4028676	+	NA	NA	NA	NA	NA	NA	G	N	G	G	G	G	G	G	G	R	G	G	A	G	G	G	G	G	N	N	G	A	G	A	G	G	G	G	G	G	G	G	G	G	G	G	G	G	G
S7_4029231	G/T	7	4029231	+	NA	NA	NA	NA	NA	NA	G	G	G	G	G	G	G	G	G	G	G	N	G	G	G	G	G	G	G	G	G	G	G	G	G	G	G	G	G	G	G	G	G	G	G	G	G	G	G
S7_4029868	C/A	7	4029868	+	NA	NA	NA	NA	NA	NA	C	C	C	C	C	C	C	M	C	C	C	C	C	C	C	C	C	C	C	C	C	C	C	C	C	C	C	C	C	C	C	C	C	C	C	C	C	C	C
S7_4030458	C/T	7	4030458	+	NA	NA	NA	NA	NA	NA	C	C	C	C	C	C	C	C	C	C	C	C	C	C	C	C	C	C	C	C	C	C	C	C	C	C	C	C	C	C	C	C	C	C	C	C	C	C	C
S7_4034273	A/G	7	4034273	+	NA	NA	NA	NA	NA	NA	A	A	A	A	A	A	A	A	A	A	A	A	A	A	A	A	A	A	A	A	A	A	A	A	A	A	A	A	A	A	A	A	A	A	A	A	A	A	A
S7_4034323	G/T	7	4034323	+	NA	NA	NA	NA	NA	NA	G	G	G	T	G	G	G	G	G	G	G	G	G	G	G	G	G	G	G	G	G	G	G	G	G	G	G	G	G	G	G	G	G	G	G	G	G	G	G
S7_4034341	T/C	7	4034341	+	NA	NA	NA	NA	NA	NA	T	T	T	C	T	T	T	T	T	T	T	T	T	T	T	T	T	C	T	T	T	T	T	T	T	T	T	T	T	T	T	T	T	T	T	Y	T	T	T
S7_4034653	A/G	7	4034653	+	NA	NA	NA	NA	NA	NA	A	A	A	A	A	A	A	A	A	A	A	A	A	A	A	A	A	G	A	A	A	A	A	A	A	A	A	A	A	A	A	A	A	A	A	A	A	A	A
S7_4065699	G/T	7	4065699	+	NA	NA	NA	NA	NA	NA	G	N	G	G	G	G	G	G	G	G	G	G	K	G	G	G	G	G	G	G	G	K	G	N	G	G	G	G	G	G	G	G	G	G	G	G	G	G	G
S7_4065981	G/C	7	4065981	+	NA	NA	NA	NA	NA	NA	G	G	G	G	G	G	G	G	G	G	G	G	G	G	G	G	G	G	G	G	G	G	G	G	G	G	G	G	G	G	G	G	G	G	G	G	G	G	G
S7_4066014	G/C	7	4066014	+	NA	NA	NA	NA	NA	NA	G	G	G	C	N	C	G	G	N	C	C	C	G	G	G	G	G	G	G	G	G	G	C	G	C	S	G	G	G	G	G	C	S	G	C	N	G	G	G
S7_4066024	G/A	7	4066024	+	NA	NA	NA	NA	NA	NA	G	G	G	A	N	A	G	G	N	A	A	A	G	G	G	G	G	G	G	G	G	G	A	G	A	R	G	G	G	G	G	A	R	G	A	N	G	G	G
S7_4066036	A/T	7	4066036	+	NA	NA	NA	NA	NA	NA	A	A	A	A	A	A	A	A	A	A	A	A	A	A	A	A	A	A	A	A	A	A	A	A	A	A	A	A	A	A	A	A	A	A	A	A	A	A	A
S7_4066037	G/A	7	4066037	+	NA	NA	NA	NA	NA	NA	G	G	G	G	G	G	G	G	G	G	G	G	G	G	G	G	G	G	G	G	G	G	G	G	G	G	G	G	G	G	G	G	G	G	G	G	G	G	G
S7_4066040	C/G	7	4066040	+	NA	NA	NA	NA	NA	NA	C	C	C	C	C	C	C	C	C	C	C	C	C	C	C	C	C	C	C	C	C	C	C	C	C	C	C	C	C	C	C	C	C	C	C	C	C	C	C
S7_4066041	T/C	7	4066041	+	NA	NA	NA	NA	NA	NA	T	T	T	T	T	T	T	T	T	T	T	T	T	T	T	T	T	T	T	T	T	T	T	T	T	T	T	T	T	T	T	T	T	T	T	T	T	T	T
S7_4066042	G/A	7	4066042	+	NA	NA	NA	NA	NA	NA	G	G	G	G	G	G	G	G	G	G	G	G	G	G	G	G	G	G	G	G	G	G	G	G	G	G	G	G	G	G	G	G	G	G	G	G	G	G	G
S7_4066043	G/C	7	4066043	+	NA	NA	NA	NA	NA	NA	G	G	G	G	G	G	G	G	G	G	G	G	G	G	G	G	G	G	G	G	G	G	G	G	G	G	G	G	G	G	G	G	G	G	G	G	G	G	G
S7_4066044	G/T	7	4066044	+	NA	NA	NA	NA	NA	NA	G	G	G	G	G	G	G	G	G	G	G	G	G	G	G	G	G	G	G	G	G	G	G	G	G	G	G	G	G	G	G	G	G	G	G	G	G	G	G
S7_4066045	C/G	7	4066045	+	NA	NA	NA	NA	NA	NA	C	C	C	C	C	C	C	C	C	C	C	C	C	C	C	C	C	C	C	C	C	C	C	C	C	C	C	C	C	C	C	C	C	C	C	C	C	C	C
S7_4066046	C/G	7	4066046	+	NA	NA	NA	NA	NA	NA	C	C	C	C	C	C	C	C	C	C	C	C	C	C	C	C	C	C	C	C	C	C	C	C	C	C	C	C	C	C	C	C	C	C	C	C	C	C	C
S7_4066047	T/G	7	4066047	+	NA	NA	NA	NA	NA	NA	T	T	T	T	T	T	T	T	T	T	T	T	T	T	T	T	T	T	T	T	T	T	T	T	T	T	T	T	T	T	T	T	T	T	T	T	T	T	T
S7_4066049	T/C	7	4066049	+	NA	NA	NA	NA	NA	NA	T	T	T	T	T	T	T	T	T	T	T	T	T	T	T	T	T	T	T	T	T	T	T	T	T	T	T	T	T	T	T	T	T	T	T	T	T	T	T
S7_4066050	G/T	7	4066050	+	NA	NA	NA	NA	NA	NA	G	G	G	G	G	G	G	G	G	G	G	G	G	G	G	G	G	G	G	G	G	G	G	G	G	G	G	G	G	G	G	G	G	G	G	G	G	G	G
S7_4066052	G/T	7	4066052	+	NA	NA	NA	NA	NA	NA	G	G	G	G	G	G	G	G	G	G	G	G	G	G	G	G	G	G	G	G	G	G	G	G	G	G	G	G	G	G	G	G	G	G	G	G	G	G	G
S7_4066179	T/C	7	4066179	+	NA	NA	NA	NA	NA	NA	T	T	T	T	T	T	T	T	T	T	T	T	T	T	T	T	T	T	T	T	T	T	T	T	T	T	T	T	T	T	T	T	T	T	T	T	T	T	T
S7_4066452	C/T	7	4066452	+	NA	NA	NA	NA	NA	NA	C	C	C	C	C	C	C	C	C	C	C	C	C	C	C	C	C	C	C	C	C	C	C	C	C	C	C	C	C	C	C	C	C	C	C	C	C	C	C
S7_4066454	C/A	7	4066454	+	NA	NA	NA	NA	NA	NA	C	C	C	C	C	C	C	C	C	C	C	C	C	C	C	C	C	C	C	C	C	C	C	C	C	C	C	C	C	C	C	C	C	C	C	C	C	C	C
S7_4066463	C/G	7	4066463	+	NA	NA	NA	NA	NA	NA	C	C	C	C	C	C	C	C	C	C	S	C	C	C	C	C	C	C	C	C	C	C	C	C	C	C	C	C	C	C	C	C	C	C	C	C	C	C	C
S7_4076675	A/G	7	4076675	+	NA	NA	NA	NA	NA	NA	A	A	A	A	A	A	A	A	A	A	A	A	A	A	A	A	A	A	A	A	A	A	A	A	A	A	A	A	A	A	A	A	A	A	A	A	A	A	A
S7_4079127	A/G	7	4079127	+	NA	NA	NA	NA	NA	NA	A	A	A	A	A	A	A	A	A	A	A	A	A	A	A	A	A	A	A	A	A	A	A	A	A	A	A	A	A	A	A	A	A	A	A	A	A	A	A
S7_4079144	C/G	7	4079144	+	NA	NA	NA	NA	NA	NA	C	C	C	C	C	C	C	C	C	C	C	C	C	C	C	C	C	C	C	C	C	C	C	C	C	C	C	C	C	C	C	C	C	C	C	C	C	C	C
S7_4079148	G/A	7	4079148	+	NA	NA	NA	NA	NA	NA	G	G	G	G	G	G	G	G	G	G	G	G	G	G	G	G	G	G	G	G	G	G	G	G	G	G	G	G	G	G	G	G	G	G	G	G	G	G	G
S7_4079244	G/T	7	4079244	+	NA	NA	NA	NA	NA	NA	G	N	G	T	K	G	K	G	G	K	G	G	G	G	G	G	G	G	G	G	G	G	G	N	G	G	G	G	G	G	G	G	G	G	G	G	G	G	G
S7_4079283	G/A	7	4079283	+	NA	NA	NA	NA	NA	NA	G	G	G	G	G	G	G	G	G	G	G	G	G	G	G	G	G	G	G	G	G	G	G	G	G	G	G	G	G	G	G	G	G	G	G	G	G	G	G
S7_4079286	G/A	7	4079286	+	NA	NA	NA	NA	NA	NA	G	N	G	A	R	G	R	G	G	R	G	G	G	G	G	G	G	G	G	G	G	G	G	N	G	G	G	G	G	G	G	G	G	G	G	G	G	G	G
S7_4079358	T/G	7	4079358	+	NA	NA	NA	NA	NA	NA	T	T	G	T	K	T	N	T	G	T	T	T	T	G	G	G	T	G	T	G	G	G	G	T	G	G	G	T	G	K	K	T	N	T	G	K	G	N	T
S7_4079442	C/T	7	4079442	+	NA	NA	NA	NA	NA	NA	C	C	C	C	C	C	C	C	C	C	C	C	C	C	C	C	C	C	T	C	C	C	C	N	C	C	C	C	C	C	C	C	T	C	C	C	C	C	C
S7_4079451	T/C	7	4079451	+	NA	NA	NA	NA	NA	NA	T	T	T	T	T	T	T	T	T	T	T	N	T	T	T	T	T	T	T	T	T	T	T	T	T	T	T	T	T	T	T	T	T	T	T	T	T	T	T
S7_4079473	G/T	7	4079473	+	NA	NA	NA	NA	NA	NA	G	G	G	G	G	G	G	G	G	G	G	N	G	G	G	G	G	G	G	G	G	G	G	G	G	G	G	G	G	G	G	G	G	G	G	G	G	G	G
S7_4079481	G/A	7	4079481	+	NA	NA	NA	NA	NA	NA	G	G	G	G	G	G	G	G	G	G	G	N	G	G	G	G	G	G	G	G	G	G	G	G	G	G	G	G	G	G	G	G	G	G	G	G	G	G	G
S7_4079486	G/A	7	4079486	+	NA	NA	NA	NA	NA	NA	A	G	G	G	G	G	G	A	G	G	A	G	G	G	G	G	G	G	G	G	G	G	G	G	G	G	G	N	G	G	G	G	G	A	G	G	G	G	G
S7_4079517	G/A	7	4079517	+	NA	NA	NA	NA	NA	NA	G	G	G	A	R	G	G	G	G	A	G	R	G	G	G	G	G	G	A	G	G	G	G	G	G	G	G	G	G	G	G	G	G	G	G	G	G	G	G
S7_4079538	G/A	7	4079538	+	NA	NA	NA	NA	NA	NA	G	G	G	G	G	A	G	G	G	G	G	G	G	G	G	G	G	G	G	G	G	G	G	G	G	G	G	G	G	G	G	G	G	G	G	G	G	G	G
S7_4079596	G/T	7	4079596	+	NA	NA	NA	NA	NA	NA	G	G	G	G	G	G	G	G	G	G	G	G	G	G	G	G	G	G	G	G	G	G	G	G	G	G	G	G	G	G	G	G	G	G	G	G	G	G	G
S7_4079663	C/T	7	4079663	+	NA	NA	NA	NA	NA	NA	T	C	C	C	C	C	C	Y	C	C	C	C	Y	T	C	N	C	C	C	C	C	C	C	C	C	Y	C	Y	C	C	C	C	C	T	C	C	C	T	T
S7_4079961	C/T	7	4079961	+	NA	NA	NA	NA	NA	NA	C	C	C	C	C	C	C	C	C	C	C	C	C	C	C	C	C	C	C	C	C	C	C	C	C	C	C	C	C	C	C	C	C	C	C	C	C	C	C
S7_4079991	G/T	7	4079991	+	NA	NA	NA	NA	NA	NA	G	G	G	G	G	G	G	G	G	G	G	G	G	G	G	G	G	G	K	G	G	G	G	G	G	G	G	G	G	G	G	G	G	G	G	G	G	G	G
S7_4080930	A/T	7	4080930	+	NA	NA	NA	NA	NA	NA	A	A	A	A	A	A	A	A	A	A	A	A	A	A	A	A	A	T	A	A	A	A	A	A	A	A	A	A	A	A	A	A	A	A	A	T	T	A	A
S7_4081114	T/C	7	4081114	+	NA	NA	NA	NA	NA	NA	Y	C	C	Y	N	T	T	C	C	T	C	C	C	C	T	C	N	T	C	N	N	T	T	C	T	C	C	C	T	T	C	T	N	C	T	T	T	C	C
S7_4083741	G/A	7	4083741	+	NA	NA	NA	NA	NA	NA	G	G	G	G	G	G	G	G	G	G	G	G	G	G	G	G	G	G	G	G	G	G	G	G	G	G	G	G	G	G	G	G	G	G	G	G	G	G	G
S7_4083751	C/G	7	4083751	+	NA	NA	NA	NA	NA	NA	C	C	C	C	C	C	C	C	C	C	C	C	C	C	C	C	C	C	C	C	C	C	C	C	C	C	C	C	C	C	C	C	C	C	C	C	C	C	C
S7_4083821	G/A	7	4083821	+	NA	NA	NA	NA	NA	NA	G	G	G	G	G	G	G	G	G	G	G	G	G	G	G	G	G	G	G	G	G	G	G	G	G	G	G	G	G	A	G	G	G	G	G	G	G	G	G
S7_4083831	C/T	7	4083831	+	NA	NA	NA	NA	NA	NA	C	C	C	C	C	C	C	C	C	C	C	C	C	C	C	C	C	C	C	C	C	C	C	C	C	C	C	C	C	T	C	C	C	C	C	C	C	C	C
S7_4109488	A/G	7	4109488	+	NA	NA	NA	NA	NA	NA	A	A	A	A	A	A	A	A	A	A	A	A	G	A	A	A	G	A	A	A	A	A	A	A	A	A	A	A	A	R	A	A	A	A	A	A	A	A	A
S7_4109500	T/A	7	4109500	+	NA	NA	NA	NA	NA	NA	T	T	T	T	T	A	T	T	T	T	T	N	T	T	T	T	T	T	T	T	T	T	T	T	T	T	T	T	T	T	T	T	T	T	T	T	T	T	T
S7_4109504	A/G	7	4109504	+	NA	NA	NA	NA	NA	NA	A	A	A	A	A	G	A	A	A	A	A	N	A	A	A	A	A	A	A	A	A	A	A	A	A	A	A	A	A	A	A	A	A	A	A	A	A	A	A
S7_4109574	C/T	7	4109574	+	NA	NA	NA	NA	NA	NA	C	C	C	C	C	C	T	C	C	C	C	C	C	C	T	C	C	C	C	C	C	C	C	C	T	C	C	C	C	C	C	C	Y	C	T	Y	C	C	C
S7_4109600	C/G	7	4109600	+	NA	NA	NA	NA	NA	NA	C	G	N	C	C	C	C	N	G	C	G	C	C	C	C	C	C	S	C	C	S	C	G	G	C	C	N	N	G	C	C	C	C	G	C	C	N	C	C
S7_4110082	T/A	7	4110082	+	NA	NA	NA	NA	NA	NA	T	T	T	T	T	T	T	T	T	T	T	T	T	T	T	T	T	A	T	T	T	T	T	T	T	T	T	T	T	T	T	T	T	T	T	T	A	T	T
S7_4110083	C/A	7	4110083	+	NA	NA	NA	NA	NA	NA	C	C	C	C	C	C	C	C	C	C	C	C	C	C	C	C	C	A	C	C	C	C	C	C	C	C	C	C	C	C	C	C	C	C	C	C	A	C	C
S7_4110713	C/A	7	4110713	+	NA	NA	NA	NA	NA	NA	C	C	C	A	C	A	A	C	C	A	C	A	A	C	A	C	C	M	C	C	C	C	C	C	A	C	C	A	C	C	C	A	A	C	A	A	A	C	C
S7_4110816	C/G	7	4110816	+	NA	NA	NA	NA	NA	NA	C	C	C	C	C	C	C	C	C	C	C	C	C	C	C	C	C	C	C	C	C	S	C	C	C	C	C	C	C	C	C	C	C	C	C	C	C	C	C
S7_4110835	C/G	7	4110835	+	NA	NA	NA	NA	NA	NA	C	C	C	C	C	C	C	C	C	C	C	C	C	C	C	C	C	C	C	C	C	S	C	C	C	C	C	C	C	C	C	C	C	C	C	C	C	C	C
S7_4111771	G/T	7	4111771	+	NA	NA	NA	NA	NA	NA	G	G	G	G	G	G	G	G	N	G	G	G	G	G	G	G	G	G	G	G	G	K	G	G	G	G	G	G	G	G	G	G	N	G	G	G	G	G	G
S7_4111885	T/C	7	4111885	+	NA	NA	NA	NA	NA	NA	T	T	T	T	T	T	T	T	T	T	T	T	T	T	T	T	T	T	T	T	T	T	T	T	T	Y	T	T	T	T	T	T	T	T	T	T	T	T	T
S7_4111903	T/C	7	4111903	+	NA	NA	NA	NA	NA	NA	T	T	T	C	T	C	T	T	T	T	T	T	Y	T	T	T	T	T	T	T	T	T	T	T	T	T	T	T	T	T	T	T	T	T	T	T	T	T	T
S7_4111926	T/C	7	4111926	+	NA	NA	NA	NA	NA	NA	T	T	T	C	T	T	T	T	T	T	T	T	T	T	T	T	T	T	T	T	T	T	T	T	T	T	T	T	T	T	T	T	T	T	T	T	T	T	T
S7_4114833	C/A	7	4114833	+	NA	NA	NA	NA	NA	NA	C	A	C	A	C	C	C	C	C	M	C	C	C	C	C	C	C	A	C	A	C	A	C	N	C	C	C	C	C	C	C	C	C	C	C	C	C	C	C
S7_4114835	C/A	7	4114835	+	NA	NA	NA	NA	NA	NA	C	A	C	A	C	C	C	C	C	M	C	C	C	C	C	C	C	A	C	A	C	A	C	N	C	C	C	C	C	C	C	C	C	C	C	C	C	C	C
S7_4114987	C/A	7	4114987	+	NA	NA	NA	NA	NA	NA	A	C	A	C	M	C	A	A	C	C	A	C	C	A	A	A	A	C	A	C	A	C	A	C	A	A	A	C	A	A	A	A	A	C	A	A	C	A	A
S7_4115073	A/G	7	4115073	+	NA	NA	NA	NA	NA	NA	A	A	A	A	A	A	A	A	A	A	A	A	A	A	A	A	A	A	A	A	A	A	A	A	A	A	A	A	A	A	A	A	A	A	A	A	A	A	A
S7_4115203	G/T	7	4115203	+	NA	NA	NA	NA	NA	NA	T	G	T	G	G	G	T	T	T	N	T	T	T	G	T	G	G	G	K	G	T	G	T	G	G	G	T	G	T	T	G	G	G	G	G	T	G	G	G
S7_4115257	C/T	7	4115257	+	NA	NA	NA	NA	NA	NA	C	C	C	C	C	C	C	C	C	N	C	C	C	C	C	C	C	C	C	C	C	C	C	C	C	C	C	T	C	C	C	C	C	T	C	C	C	C	C
S7_4115311	C/G	7	4115311	+	NA	NA	NA	NA	NA	NA	C	C	C	G	C	C	C	C	C	C	C	C	C	C	C	C	C	C	C	S	C	C	C	C	C	C	C	C	C	C	C	C	C	C	C	C	C	C	C
S7_4115381	G/T	7	4115381	+	NA	NA	NA	NA	NA	NA	G	G	G	N	G	G	G	G	G	G	G	G	G	G	G	G	G	G	G	K	G	G	G	G	G	G	G	G	G	G	G	G	G	G	G	G	G	G	G
S7_4116456	T/G	7	4116456	+	NA	NA	NA	NA	NA	NA	T	T	T	T	T	T	T	T	T	T	T	T	T	T	T	T	T	T	T	T	T	T	T	T	T	T	T	T	T	T	T	T	T	T	T	T	T	T	T
S7_4116484	G/T	7	4116484	+	NA	NA	NA	NA	NA	NA	G	G	G	G	G	G	G	G	G	G	G	N	G	G	G	G	G	G	G	G	G	G	G	G	K	G	G	G	G	G	G	G	G	G	G	G	G	G	G
S7_4116513	C/T	7	4116513	+	NA	NA	NA	NA	NA	NA	C	C	C	C	C	C	C	C	C	C	C	N	C	C	C	C	C	C	C	C	C	C	C	C	Y	C	C	C	C	C	C	C	C	C	C	C	C	C	C
S7_4118373	A/G	7	4118373	+	NA	NA	NA	NA	NA	NA	A	A	A	G	G	G	A	A	R	R	A	G	A	A	A	A	A	A	A	A	A	A	A	A	R	R	A	G	A	A	A	A	G	G	N	A	G	A	A
S7_4121761	G/T	7	4121761	+	NA	NA	NA	NA	NA	NA	G	G	G	G	G	G	G	G	G	G	G	G	T	G	G	G	G	G	N	G	G	K	G	G	G	G	G	G	G	G	G	G	G	G	G	G	G	G	G
S7_4121766	A/G	7	4121766	+	NA	NA	NA	NA	NA	NA	A	A	A	A	A	A	N	A	A	A	A	A	A	A	A	A	A	A	A	A	A	A	G	A	A	A	A	A	A	A	A	A	A	A	A	A	A	A	A
S7_4237285	C/G	7	4237285	+	NA	NA	NA	NA	NA	NA	C	C	C	C	C	C	C	C	C	C	C	C	C	C	C	C	C	C	C	C	C	C	C	C	S	C	C	C	C	C	C	C	G	C	G	C	C	C	C
S7_4237295	T/A	7	4237295	+	NA	NA	NA	NA	NA	NA	A	T	T	T	A	T	A	T	T	T	W	A	T	A	T	A	T	T	W	T	T	T	A	T	A	A	A	T	T	A	A	T	A	T	A	T	T	A	A
S7_4251113	G/A	7	4251113	+	NA	NA	NA	NA	NA	NA	G	G	G	G	G	G	G	G	G	G	G	G	G	G	G	G	G	G	G	G	G	G	G	G	G	G	G	G	G	G	G	G	G	G	G	G	G	G	G
S7_4251118	C/T	7	4251118	+	NA	NA	NA	NA	NA	NA	T	C	C	C	N	C	T	T	T	C	T	C	T	T	T	T	T	C	T	C	T	C	T	C	N	Y	T	C	T	C	T	Y	T	C	N	C	C	T	T
S7_4251140	G/A	7	4251140	+	NA	NA	NA	NA	NA	NA	G	G	G	G	G	G	G	G	G	G	G	G	G	G	G	G	G	G	G	G	G	G	G	G	G	G	G	G	G	G	G	G	G	G	G	G	G	G	G
S7_4251371	C/T	7	4251371	+	NA	NA	NA	NA	NA	NA	C	C	C	C	C	C	C	C	C	C	C	T	Y	C	C	C	C	C	C	C	C	C	C	C	C	C	C	C	C	C	C	C	Y	C	C	C	C	C	C
S7_4251407	C/T	7	4251407	+	NA	NA	NA	NA	NA	NA	C	C	N	C	C	C	C	C	C	C	C	C	C	C	C	C	C	C	C	C	C	C	C	C	C	C	C	C	C	C	C	C	C	C	C	C	C	C	C
S7_4251420	G/A	7	4251420	+	NA	NA	NA	NA	NA	NA	A	G	G	G	G	G	G	G	G	G	G	R	G	A	G	G	G	G	G	G	G	G	G	G	G	A	G	G	G	G	R	G	G	G	G	G	G	R	G
S7_4251444	A/G	7	4251444	+	NA	NA	NA	NA	NA	NA	A	A	A	A	A	A	A	A	A	A	A	A	A	A	A	A	A	A	A	A	A	A	A	A	A	A	A	A	A	A	A	A	R	A	A	A	A	A	A
S7_4260376	G/C	7	4260376	+	NA	NA	NA	NA	NA	NA	G	G	G	G	G	G	G	G	G	G	G	G	G	G	G	G	G	G	G	G	G	G	G	G	G	G	G	G	G	G	G	G	G	G	G	G	G	G	G
S7_4260602	G/C	7	4260602	+	NA	NA	NA	NA	NA	NA	G	G	G	G	G	G	G	G	G	G	G	G	G	G	G	G	G	G	G	G	G	G	G	G	G	G	G	G	G	G	G	G	G	G	G	G	G	G	G
S7_4260623	G/T	7	4260623	+	NA	NA	NA	NA	NA	NA	G	G	G	G	G	G	G	G	G	G	G	G	G	G	G	G	G	G	G	G	G	G	G	G	G	G	G	G	G	G	G	G	G	G	G	G	G	G	G
S7_4260625	T/A	7	4260625	+	NA	NA	NA	NA	NA	NA	T	T	T	T	T	T	T	T	T	T	T	T	T	T	T	T	T	T	T	T	T	T	T	T	T	T	T	T	T	T	T	T	T	T	T	T	T	T	T
S7_4260680	C/T	7	4260680	+	NA	NA	NA	NA	NA	NA	C	C	C	T	C	T	C	C	C	C	C	T	C	T	C	N	C	T	C	N	C	T	C	C	C	T	C	T	C	T	T	C	C	T	C	T	Y	T	T
S7_4261049	T/C	7	4261049	+	NA	NA	NA	NA	NA	NA	T	T	T	T	T	T	T	T	T	T	T	T	T	T	T	T	T	T	T	T	T	T	T	T	T	T	T	Y	T	T	T	C	T	T	T	T	T	T	T
S7_4262246	T/C	7	4262246	+	NA	NA	NA	NA	NA	NA	T	T	T	T	T	T	T	T	T	T	T	T	T	T	T	T	T	T	T	T	T	T	T	T	T	T	T	T	T	T	T	T	T	T	T	T	T	T	T
S7_4262297	A/G	7	4262297	+	NA	NA	NA	NA	NA	NA	A	A	A	G	A	A	A	A	A	A	A	A	R	A	A	A	A	A	A	A	A	A	A	A	R	A	A	A	A	A	A	A	R	G	A	A	G	A	A
S7_4263971	C/T	7	4263971	+	NA	NA	NA	NA	NA	NA	C	C	C	C	C	C	C	C	C	C	C	C	C	C	C	C	C	C	C	C	C	C	C	C	C	C	C	C	C	C	C	C	C	C	C	C	C	C	C
S7_4263978	C/G	7	4263978	+	NA	NA	NA	NA	NA	NA	C	C	C	C	C	C	C	C	C	C	C	S	C	C	C	C	C	C	C	C	C	C	C	C	C	S	C	C	C	C	C	C	C	C	C	C	C	C	C
S7_4263990	G/T	7	4263990	+	NA	NA	NA	NA	NA	NA	G	G	G	G	G	G	G	G	G	G	G	G	G	G	G	G	G	G	G	G	G	G	G	G	G	K	G	G	G	G	G	G	G	G	G	G	G	G	G
S7_4263994	G/C	7	4263994	+	NA	NA	NA	NA	NA	NA	G	G	G	G	G	G	G	G	G	G	G	G	G	G	G	G	G	G	G	G	G	G	G	G	G	G	G	G	G	G	G	G	G	G	G	G	G	G	G
S7_4304925	G/T	7	4304925	+	NA	NA	NA	NA	NA	NA	G	T	T	T	G	G	G	G	G	T	G	G	G	G	G	N	G	K	G	N	G	G	G	T	T	T	G	G	G	G	N	G	K	G	N	G	G	N	G
S7_4305655	C/G	7	4305655	+	NA	NA	NA	NA	NA	NA	C	C	C	G	C	G	C	C	C	G	C	C	S	C	C	C	C	C	C	C	C	C	C	C	G	C	C	C	C	C	C	C	C	S	C	C	G	C	C
S7_4308658	C/G	7	4308658	+	NA	NA	NA	NA	NA	NA	C	C	C	C	C	C	C	C	C	C	C	C	C	C	C	C	C	C	C	C	C	C	C	C	C	S	C	C	C	C	C	C	C	C	C	C	C	C	C
S7_4367784	C/T	7	4367784	+	NA	NA	NA	NA	NA	NA	C	C	C	C	C	C	C	C	C	C	C	C	C	C	C	C	C	C	C	C	C	C	C	C	C	C	C	Y	C	C	C	C	C	C	C	C	C	C	C
S7_4367926	G/A	7	4367926	+	NA	NA	NA	NA	NA	NA	G	G	G	G	G	G	G	G	G	G	G	G	G	G	G	G	G	G	G	G	G	G	G	G	G	G	G	G	G	G	G	G	G	G	G	G	G	G	G
S7_4367957	C/T	7	4367957	+	NA	NA	NA	NA	NA	NA	C	C	C	C	C	C	C	C	C	C	C	C	C	C	C	C	C	C	C	C	C	C	C	C	C	C	C	C	C	C	C	C	C	C	C	C	T	C	C
S7_4367984	C/A	7	4367984	+	NA	NA	NA	NA	NA	NA	C	C	C	C	C	C	C	C	C	C	C	C	C	C	C	C	C	C	C	C	C	C	C	C	C	C	C	C	C	C	C	M	C	C	C	A	C	C	C
S7_4368004	T/C	7	4368004	+	NA	NA	NA	NA	NA	NA	T	T	T	T	T	T	T	T	T	T	T	T	T	T	T	N	T	T	T	T	T	T	T	T	T	Y	T	T	T	T	T	T	T	T	T	T	T	T	T
S7_4368168	C/A	7	4368168	+	NA	NA	NA	NA	NA	NA	C	C	C	C	C	C	C	C	C	C	C	C	C	C	C	C	C	C	C	C	C	C	C	C	C	C	C	C	C	C	C	C	C	C	C	C	C	C	C
S7_4369798	T/C	7	4369798	+	NA	NA	NA	NA	NA	NA	T	T	T	T	T	T	T	T	T	T	T	T	T	T	T	T	T	T	T	T	T	T	T	T	T	T	T	T	T	T	T	T	T	T	T	T	T	T	T
S7_4369821	C/G	7	4369821	+	NA	NA	NA	NA	NA	NA	C	C	C	C	C	C	C	C	C	C	C	C	C	C	C	C	C	C	C	C	C	C	C	C	C	C	C	C	C	C	C	C	C	C	C	C	C	C	C
S7_4467063	C/T	7	4467063	+	NA	NA	NA	NA	NA	NA	C	C	C	C	C	C	C	C	C	C	C	C	C	C	C	C	C	C	C	C	C	C	C	C	C	C	C	C	C	C	C	C	C	C	C	C	C	C	C
S7_4473277	G/A	7	4473277	+	NA	NA	NA	NA	NA	NA	G	G	G	G	G	G	G	G	G	G	G	G	G	G	G	G	G	G	G	G	G	G	G	G	G	G	G	G	G	G	G	G	G	G	G	G	G	G	G
S7_4538647	C/T	7	4538647	+	NA	NA	NA	NA	NA	NA	C	C	C	C	C	C	C	C	C	C	C	C	C	C	C	C	C	C	C	C	C	C	C	C	C	C	C	C	C	C	C	C	C	C	C	C	C	C	C
S7_4543181	T/C	7	4543181	+	NA	NA	NA	NA	NA	NA	T	T	T	T	T	T	T	Y	T	T	T	T	T	T	T	T	T	T	T	T	T	T	T	T	T	T	T	T	T	T	T	T	T	T	T	T	T	T	T
S7_4543182	C/T	7	4543182	+	NA	NA	NA	NA	NA	NA	C	C	C	C	C	C	C	C	C	C	C	C	C	C	C	C	C	C	C	C	C	C	C	C	C	C	C	C	C	C	C	C	C	C	C	C	C	C	C
S7_4543384	T/C	7	4543384	+	NA	NA	NA	NA	NA	NA	T	T	T	T	T	T	T	T	T	T	T	T	T	T	T	T	T	T	T	T	T	T	T	T	T	T	T	T	T	T	T	T	T	T	T	T	T	T	T
S7_4543385	T/C	7	4543385	+	NA	NA	NA	NA	NA	NA	T	T	T	T	T	T	T	T	T	T	T	T	T	T	T	T	T	T	T	T	T	T	T	T	T	T	T	T	T	T	T	T	T	T	T	T	T	T	T
S7_4543405	A/G	7	4543405	+	NA	NA	NA	NA	NA	NA	A	A	A	A	A	A	A	A	A	A	A	A	A	A	A	A	A	A	A	A	A	A	A	A	A	A	A	A	A	A	A	A	A	A	A	A	A	A	A
S7_4543406	A/G	7	4543406	+	NA	NA	NA	NA	NA	NA	A	A	A	A	A	A	A	A	A	A	A	A	A	A	A	A	A	A	A	A	A	A	A	A	A	A	A	A	A	A	A	A	A	A	A	A	A	A	A
S7_4543839	G/A	7	4543839	+	NA	NA	NA	NA	NA	NA	A	G	G	G	G	G	G	R	G	G	G	G	A	A	R	A	A	A	A	A	G	A	G	G	G	R	G	G	G	G	A	G	G	G	G	G	G	A	A
S7_4543846	G/T	7	4543846	+	NA	NA	NA	NA	NA	NA	T	G	G	G	G	G	G	K	G	G	G	G	T	T	K	T	T	T	T	T	G	T	G	G	G	K	G	G	G	G	T	G	G	G	G	G	G	T	T
S7_4547089	G/A	7	4547089	+	NA	NA	NA	NA	NA	NA	G	G	G	G	G	G	G	A	G	G	G	G	N	N	G	G	G	G	N	G	G	G	G	A	G	G	G	G	G	G	G	G	G	G	G	N	G	A	A
S7_4547097	T/C	7	4547097	+	NA	NA	NA	NA	NA	NA	T	T	T	T	T	T	T	C	T	T	T	T	N	N	T	T	T	T	N	T	T	T	T	C	T	T	T	T	T	T	T	T	T	T	T	N	T	C	C
S7_4547204	A/T	7	4547204	+	NA	NA	NA	NA	NA	NA	A	A	T	A	A	A	A	A	A	W	A	A	T	A	A	A	A	A	A	A	A	A	A	A	T	A	A	W	A	A	A	W	W	A	T	A	A	A	A
S7_4547205	C/A	7	4547205	+	NA	NA	NA	NA	NA	NA	C	C	A	C	C	C	C	C	C	M	C	C	A	C	C	C	C	C	C	C	C	C	C	C	A	C	C	M	C	C	C	M	M	C	A	C	C	C	C
S7_4547212	T/C	7	4547212	+	NA	NA	NA	NA	NA	NA	T	T	T	T	T	T	T	T	T	T	T	T	T	T	T	T	T	T	T	T	T	T	T	T	T	T	T	T	T	T	T	T	T	T	T	T	T	T	T
S7_4547229	T/C	7	4547229	+	NA	NA	NA	NA	NA	NA	T	T	T	T	T	T	T	T	T	T	T	T	T	T	T	T	T	T	T	T	T	T	T	T	T	T	T	T	T	T	T	T	T	T	T	T	T	T	T
S7_4547236	T/C	7	4547236	+	NA	NA	NA	NA	NA	NA	T	T	T	T	T	T	T	T	T	T	T	T	T	T	T	T	T	T	T	T	T	T	T	T	T	T	T	Y	T	T	T	Y	T	T	T	T	T	T	T
S7_4547307	A/G	7	4547307	+	NA	NA	NA	NA	NA	NA	A	A	A	A	A	A	R	R	A	A	A	A	A	A	A	A	A	A	A	A	A	A	A	A	A	A	A	A	A	A	A	A	A	A	A	A	A	A	A
S7_4547624	T/C	7	4547624	+	NA	NA	NA	NA	NA	NA	T	T	Y	T	T	T	T	T	T	T	T	T	T	T	T	T	T	T	T	T	T	T	T	T	T	T	T	T	T	T	T	T	T	T	T	T	T	T	T
S7_4548330	G/T	7	4548330	+	NA	NA	NA	NA	NA	NA	G	G	G	G	G	G	G	G	G	G	G	G	G	G	G	G	G	G	G	G	G	G	G	G	G	G	G	G	G	G	G	G	G	G	G	G	G	G	G
S7_4549634	G/T	7	4549634	+	NA	NA	NA	NA	NA	NA	G	G	G	T	G	G	K	G	G	G	G	G	G	G	G	G	K	G	G	G	G	G	K	G	G	K	K	G	G	G	G	G	G	G	G	G	T	G	G
S7_4549692	A/G	7	4549692	+	NA	NA	NA	NA	NA	NA	R	A	A	A	A	A	A	A	A	N	G	A	A	G	A	N	A	G	A	A	A	A	A	A	A	G	A	N	A	A	G	G	A	A	A	A	A	G	G
S7_4549934	C/A	7	4549934	+	NA	NA	NA	NA	NA	NA	C	C	C	C	C	C	M	M	C	C	C	C	C	C	C	C	C	C	C	N	C	A	A	C	C	C	M	C	C	C	C	C	C	C	C	C	A	C	C
S7_4550165	G/C	7	4550165	+	NA	NA	NA	NA	NA	NA	G	G	G	G	G	N	G	G	G	G	G	C	G	C	G	C	G	C	G	G	G	G	G	G	G	C	G	S	G	G	N	G	G	G	G	G	G	C	C
S7_4568105	C/T	7	4568105	+	NA	NA	NA	NA	NA	NA	C	C	C	C	C	C	C	C	C	C	C	C	C	C	C	C	C	C	C	T	C	T	C	C	C	C	C	C	C	C	C	C	C	C	C	C	C	C	C
S7_4568143	G/C	7	4568143	+	NA	NA	NA	NA	NA	NA	G	G	G	G	G	G	G	G	G	G	G	G	G	G	G	G	G	G	G	G	G	G	G	G	G	G	G	G	G	G	G	G	G	G	G	G	G	G	G
S7_4582825	G/C	7	4582825	+	NA	NA	NA	NA	NA	NA	G	G	G	G	G	G	G	G	G	G	G	G	G	G	G	G	G	G	G	G	G	G	G	G	G	G	G	G	G	G	G	G	G	G	G	G	G	G	G
S7_4583672	G/C	7	4583672	+	NA	NA	NA	NA	NA	NA	G	G	G	G	G	G	G	G	G	G	G	G	G	G	G	G	G	G	G	G	G	G	G	G	G	G	G	G	G	G	G	G	G	G	G	G	G	G	G
S7_4583708	G/C	7	4583708	+	NA	NA	NA	NA	NA	NA	G	S	G	N	C	G	G	G	G	G	G	C	G	C	G	C	G	C	G	G	G	G	G	S	G	C	G	G	G	G	C	G	G	G	G	N	C	C	C
S7_4583734	C/T	7	4583734	+	NA	NA	NA	NA	NA	NA	C	C	C	C	C	C	C	C	C	Y	T	C	Y	C	C	C	C	C	C	C	C	Y	C	C	C	C	C	C	C	C	C	C	C	C	C	C	C	C	C
S7_4583761	G/C	7	4583761	+	NA	NA	NA	NA	NA	NA	G	G	G	G	G	G	G	G	G	C	C	G	C	G	G	G	G	G	G	G	G	G	G	G	G	G	G	G	G	G	G	G	G	G	G	G	G	G	G
S7_4583854	C/T	7	4583854	+	NA	NA	NA	NA	NA	NA	C	C	C	T	C	C	C	C	C	C	C	C	C	C	C	C	C	C	C	C	C	C	C	C	C	C	C	C	C	C	C	C	C	C	C	C	C	C	C
S7_4583869	C/G	7	4583869	+	NA	NA	NA	NA	NA	NA	G	G	G	G	C	C	C	C	G	C	C	C	C	C	G	C	C	C	C	G	C	G	S	G	C	C	C	C	C	C	C	N	C	C	C	S	C	C	C
S7_4583872	C/G	7	4583872	+	NA	NA	NA	NA	NA	NA	G	G	G	G	C	C	C	C	G	C	C	C	C	C	G	C	C	C	C	G	C	G	S	G	C	C	C	C	C	C	C	N	C	C	C	S	C	C	C
S7_4583899	C/A	7	4583899	+	NA	NA	NA	NA	NA	NA	C	C	C	C	C	C	C	C	C	M	C	C	M	C	C	C	C	C	C	C	C	C	C	C	C	C	C	C	C	C	C	C	C	C	C	C	C	C	C
S7_4583975	C/T	7	4583975	+	NA	NA	NA	NA	NA	NA	C	C	C	C	C	C	C	C	C	C	C	C	C	C	C	C	C	C	C	C	C	C	C	C	C	C	C	C	C	C	C	C	C	C	C	C	C	C	C
S7_4583995	G/T	7	4583995	+	NA	NA	NA	NA	NA	NA	G	G	G	T	T	G	G	G	G	G	G	G	T	T	G	T	G	G	G	G	G	G	G	G	G	T	G	G	G	G	T	G	G	G	G	G	G	T	T
S7_4583996	C/G	7	4583996	+	NA	NA	NA	NA	NA	NA	C	C	C	G	G	C	C	C	C	C	C	C	G	G	C	G	C	C	C	C	C	C	C	C	C	G	C	C	C	C	G	C	C	C	C	C	C	G	G
S7_4585457	C/T	7	4585457	+	NA	NA	NA	NA	NA	NA	N	T	T	C	C	C	C	C	C	C	N	C	C	C	T	C	C	C	C	T	C	T	C	T	T	C	C	C	C	T	C	C	Y	C	T	C	C	C	C
S7_4585506	A/T	7	4585506	+	NA	NA	NA	NA	NA	NA	A	A	A	A	A	A	A	A	A	A	A	A	A	A	A	A	A	A	A	A	A	A	A	A	A	A	A	A	A	A	A	A	A	A	A	A	A	A	A
S7_4585507	A/T	7	4585507	+	NA	NA	NA	NA	NA	NA	A	A	A	A	A	A	A	A	A	A	A	A	A	A	A	A	A	A	A	A	A	A	A	A	A	A	A	A	A	A	A	A	A	A	A	A	A	A	A
S7_4585508	C/G	7	4585508	+	NA	NA	NA	NA	NA	NA	C	C	C	C	C	C	C	C	C	C	C	C	C	C	C	C	C	C	C	C	C	C	C	C	C	C	C	C	C	C	C	C	C	C	C	C	C	C	C
S7_4585509	T/C	7	4585509	+	NA	NA	NA	NA	NA	NA	T	T	T	T	T	T	T	T	T	T	T	T	T	T	T	T	T	T	T	T	T	T	T	T	T	T	T	T	T	T	T	T	T	T	T	T	T	T	T
S7_4585603	T/G	7	4585603	+	NA	NA	NA	NA	NA	NA	G	G	G	T	T	T	T	T	T	T	N	T	T	T	G	T	T	T	T	G	T	G	T	G	K	T	T	T	T	T	T	T	K	T	N	N	T	T	T
S7_4585614	C/G	7	4585614	+	NA	NA	NA	NA	NA	NA	C	C	C	G	G	C	C	N	C	C	N	C	N	C	C	C	G	C	C	C	G	C	C	C	C	C	C	G	G	C	C	C	C	G	C	C	C	C	C
S7_4585632	C/T	7	4585632	+	NA	NA	NA	NA	NA	NA	Y	T	T	C	C	C	C	C	C	C	N	C	C	C	T	C	C	C	C	T	C	T	C	T	Y	C	C	C	C	C	C	C	Y	C	N	C	C	C	C
S7_4585646	C/G	7	4585646	+	NA	NA	NA	NA	NA	NA	C	C	C	C	C	C	C	C	C	C	C	C	C	C	C	C	C	C	C	C	C	C	C	C	C	C	C	C	C	C	C	C	C	C	C	C	C	C	C
S7_4680211	T/C	7	4680211	+	NA	NA	NA	NA	NA	NA	T	T	T	T	T	T	T	T	T	T	T	T	T	T	T	T	T	T	T	T	T	T	T	T	T	T	T	T	T	T	T	T	T	T	T	T	T	T	T
S7_4680648	G/A	7	4680648	+	NA	NA	NA	NA	NA	NA	G	G	G	G	G	G	G	A	G	G	G	G	R	G	G	G	G	G	G	G	G	G	R	G	G	G	R	G	G	G	G	G	A	G	G	A	G	G	G
S7_4680772	A/G	7	4680772	+	NA	NA	NA	NA	NA	NA	A	A	A	A	A	A	A	A	A	A	A	A	A	A	A	A	A	A	A	A	A	A	A	A	A	A	A	A	A	A	A	A	A	A	A	A	A	A	A
S7_4681166	C/G	7	4681166	+	NA	NA	NA	NA	NA	NA	C	C	C	N	C	C	C	C	C	C	S	G	C	G	C	G	C	C	C	C	C	G	C	C	C	G	C	C	C	C	G	G	C	C	C	C	C	G	G
S7_4681195	C/A	7	4681195	+	NA	NA	NA	NA	NA	NA	C	C	C	C	C	C	C	C	C	C	C	C	C	C	C	C	C	A	C	C	C	C	C	C	C	C	C	A	C	C	C	C	C	A	C	C	C	C	C
S7_4681203	C/G	7	4681203	+	NA	NA	NA	NA	NA	NA	C	C	C	C	C	C	C	C	C	C	C	C	C	C	C	C	C	G	C	C	C	C	C	C	C	C	C	G	C	C	C	C	C	G	C	C	C	C	C
S7_4681536	C/G	7	4681536	+	NA	NA	NA	NA	NA	NA	C	C	C	C	C	C	C	C	C	C	C	C	C	C	C	C	C	C	C	C	C	C	C	C	C	C	C	C	C	C	C	C	C	C	C	C	C	C	C
S7_4681559	A/G	7	4681559	+	NA	NA	NA	NA	NA	NA	A	A	A	A	A	A	A	A	A	A	A	A	A	A	R	A	A	A	R	A	A	A	A	A	A	A	A	A	A	A	A	A	A	A	A	A	A	A	A
S7_4681690	C/T	7	4681690	+	NA	NA	NA	NA	NA	NA	T	C	C	T	C	C	Y	Y	C	C	N	C	T	C	T	C	C	C	Y	C	C	C	C	C	C	C	C	C	C	C	C	T	N	C	C	C	N	C	C
S7_4703820	A/G	7	4703820	+	NA	NA	NA	NA	NA	NA	G	G	A	A	A	A	A	A	A	A	A	G	A	G	A	G	G	A	A	G	A	G	A	G	A	G	A	A	A	A	G	G	A	A	A	A	A	G	G
S7_4705833	T/C	7	4705833	+	NA	NA	NA	NA	NA	NA	C	C	T	T	T	T	T	Y	T	T	T	C	T	C	T	C	C	T	T	N	T	N	T	T	T	C	T	T	T	T	C	T	T	T	T	T	T	C	C
S7_4705850	A/G	7	4705850	+	NA	NA	NA	NA	NA	NA	G	G	A	A	A	A	A	R	A	A	A	G	A	G	A	G	G	A	A	N	A	G	A	A	A	G	A	A	A	A	G	A	A	A	A	A	A	G	G
S7_4707108	G/A	7	4707108	+	NA	NA	NA	NA	NA	NA	G	G	G	G	G	G	G	G	G	G	G	G	G	G	G	G	G	G	G	G	G	G	G	G	G	G	G	G	G	G	G	G	G	G	G	G	G	G	G
S7_4719071	A/T	7	4719071	+	NA	NA	NA	NA	NA	NA	A	A	A	A	T	A	A	A	A	A	A	A	A	A	A	A	A	A	A	A	A	A	A	A	A	A	A	A	A	A	A	A	A	A	A	A	A	A	A
S7_4721795	G/T	7	4721795	+	NA	NA	NA	NA	NA	NA	T	N	G	G	G	G	G	G	G	G	G	T	G	T	G	T	T	G	G	T	G	N	G	T	G	T	G	G	G	G	T	G	G	G	G	G	G	T	T
S7_4796073	C/T	7	4796073	+	NA	NA	NA	NA	NA	NA	C	C	C	T	C	C	C	C	C	C	C	C	C	C	C	C	C	C	C	C	C	C	C	C	C	C	C	C	C	C	C	C	C	C	C	C	C	C	C
S7_4796104	G/T	7	4796104	+	NA	NA	NA	NA	NA	NA	T	G	G	G	G	G	G	G	G	G	G	G	G	G	G	G	G	G	G	G	G	G	G	G	G	G	G	G	G	G	G	G	G	G	G	G	G	G	G
S7_4796107	T/G	7	4796107	+	NA	NA	NA	NA	NA	NA	G	T	T	G	K	N	T	K	T	T	T	T	T	T	T	T	T	T	T	T	T	T	T	T	T	T	T	T	T	T	T	T	T	T	T	T	T	T	T
S7_4801371	A/C	7	4801371	+	NA	NA	NA	NA	NA	NA	A	A	A	A	A	A	A	A	A	A	A	A	A	A	A	A	A	A	A	A	A	A	A	A	A	A	A	A	A	A	A	A	A	A	A	A	A	A	A
S7_4801383	C/G	7	4801383	+	NA	NA	NA	NA	NA	NA	C	C	C	C	C	C	C	C	C	C	C	C	C	C	C	C	C	C	C	C	C	C	C	C	C	C	C	C	C	C	C	C	C	C	C	C	C	C	C
S7_4801394	G/C	7	4801394	+	NA	NA	NA	NA	NA	NA	G	G	G	G	G	G	G	G	G	G	G	G	G	G	G	G	G	G	G	G	G	G	G	G	G	G	G	G	G	G	G	G	G	G	G	G	G	G	G
S7_4801395	G/C	7	4801395	+	NA	NA	NA	NA	NA	NA	G	G	G	G	G	G	G	G	G	G	G	G	G	G	G	G	G	G	G	G	G	G	G	G	G	G	G	G	G	G	G	G	G	G	G	G	G	G	G
S7_4801443	A/G	7	4801443	+	NA	NA	NA	NA	NA	NA	G	A	A	A	A	A	A	A	A	A	A	A	A	A	A	A	A	A	A	A	A	A	A	A	A	A	A	A	A	A	A	A	A	A	A	A	A	A	A
S7_4801448	T/C	7	4801448	+	NA	NA	NA	NA	NA	NA	C	T	T	T	T	T	T	T	T	T	T	T	T	T	T	T	T	T	T	T	T	T	T	T	T	T	T	T	T	T	T	T	T	T	T	T	T	T	T
S7_4801492	G/A	7	4801492	+	NA	NA	NA	NA	NA	NA	A	G	G	G	G	G	G	G	G	G	G	G	G	G	G	G	G	G	G	G	G	G	G	G	G	G	G	G	G	N	G	G	G	G	G	G	N	G	G
S7_4801500	C/T	7	4801500	+	NA	NA	NA	NA	NA	NA	C	C	C	C	C	C	C	C	C	C	C	C	C	C	C	C	C	C	C	C	C	C	C	C	C	C	C	C	C	C	C	C	C	C	C	C	C	C	C
S7_4801546	G/A	7	4801546	+	NA	NA	NA	NA	NA	NA	G	G	G	G	G	G	G	G	G	G	G	G	G	G	G	G	G	G	G	G	G	G	G	G	G	G	G	G	G	G	G	G	G	G	G	G	G	G	G
S7_4801983	C/T	7	4801983	+	NA	NA	NA	NA	NA	NA	C	C	C	C	C	C	C	C	C	C	C	C	C	C	C	C	C	C	C	C	C	C	C	C	C	C	C	C	C	C	C	C	C	C	C	C	C	C	C
S7_4802441	C/T	7	4802441	+	NA	NA	NA	NA	NA	NA	C	C	C	C	C	C	C	C	C	C	C	C	C	C	C	C	C	C	C	C	C	C	C	C	C	C	C	C	C	T	C	C	C	C	C	C	Y	C	C
S7_4802451	C/T	7	4802451	+	NA	NA	NA	NA	NA	NA	C	C	C	C	C	C	C	C	C	C	C	C	C	C	C	C	C	C	C	C	C	C	C	C	C	C	C	C	C	C	C	C	C	C	C	C	C	C	C
S7_4802453	G/A	7	4802453	+	NA	NA	NA	NA	NA	NA	G	G	G	G	G	G	G	G	G	G	G	G	G	G	G	G	G	G	G	G	G	G	G	G	G	G	G	G	G	G	G	G	G	G	G	G	G	G	G
S7_4802456	T/C	7	4802456	+	NA	NA	NA	NA	NA	NA	T	T	T	T	C	T	T	T	T	T	T	T	C	T	T	T	T	T	T	T	T	T	T	T	T	T	T	T	T	T	T	T	T	T	T	C	T	T	T
S7_4802476	G/A	7	4802476	+	NA	NA	NA	NA	NA	NA	G	G	G	G	G	G	G	G	G	G	G	G	G	G	G	G	G	G	G	G	G	G	G	G	G	G	G	G	G	G	G	G	G	G	G	G	G	G	G
S7_4802490	T/C	7	4802490	+	NA	NA	NA	NA	NA	NA	C	T	T	T	C	T	T	T	T	T	T	T	C	T	T	T	T	T	T	T	T	T	T	T	T	T	T	Y	T	T	T	T	Y	Y	T	C	T	T	T
S7_4802562	C/A	7	4802562	+	NA	NA	NA	NA	NA	NA	C	C	C	C	C	C	C	C	C	C	C	C	C	C	C	C	C	C	C	C	C	C	C	C	C	C	C	C	C	C	C	C	C	C	C	C	C	C	C
S7_4802652	C/T	7	4802652	+	NA	NA	NA	NA	NA	NA	C	C	C	C	C	C	C	C	C	C	C	C	C	C	C	C	C	C	C	C	C	C	C	C	C	C	C	C	C	C	C	C	C	C	C	C	C	C	C
S7_4802757	C/T	7	4802757	+	NA	NA	NA	NA	NA	NA	C	C	C	C	C	C	C	C	C	C	C	C	C	C	C	C	C	C	C	C	C	C	C	C	C	C	C	C	C	C	C	C	C	C	C	C	C	C	C
S7_4802782	A/G	7	4802782	+	NA	NA	NA	NA	NA	NA	A	A	A	G	A	A	A	A	A	A	A	A	A	A	A	A	R	A	A	A	A	G	A	A	A	A	A	A	A	A	A	A	A	A	A	A	A	A	A
S7_4802826	G/A	7	4802826	+	NA	NA	NA	NA	NA	NA	G	G	G	G	G	G	G	G	G	G	G	G	R	G	G	G	G	G	G	G	G	G	G	G	G	G	G	G	G	G	G	G	G	G	G	A	G	G	G
S7_4802846	A/G	7	4802846	+	NA	NA	NA	NA	NA	NA	A	A	A	A	R	A	A	A	A	A	A	A	G	A	A	A	A	A	A	A	A	A	A	A	A	A	A	A	A	A	A	A	R	A	A	G	A	A	A
S7_4802849	C/T	7	4802849	+	NA	NA	NA	NA	NA	NA	C	C	C	C	Y	C	C	C	C	C	C	C	C	C	C	C	C	C	C	C	C	C	C	C	C	C	C	C	C	C	C	C	C	C	C	C	C	C	C
S7_4802857	G/A	7	4802857	+	NA	NA	NA	NA	NA	NA	G	G	G	G	G	G	G	G	G	G	G	G	G	G	G	G	G	G	G	G	G	G	G	G	G	G	G	G	G	G	G	G	G	G	G	G	G	G	G
S7_4802858	C/A	7	4802858	+	NA	NA	NA	NA	NA	NA	C	C	C	C	C	C	C	C	C	C	C	C	C	C	C	C	C	C	C	C	C	C	C	C	C	C	C	C	C	C	C	C	C	C	C	C	C	C	C
S7_4802873	A/G	7	4802873	+	NA	NA	NA	NA	NA	NA	A	A	A	A	A	A	A	A	A	A	A	A	A	A	A	A	A	A	A	A	A	A	A	A	A	A	A	A	A	A	A	A	A	A	A	A	A	A	A
S7_4802883	A/G	7	4802883	+	NA	NA	NA	NA	NA	NA	A	A	A	A	R	A	A	A	A	A	A	A	R	A	A	A	A	A	A	A	A	A	A	A	R	A	A	A	A	A	A	A	R	A	A	G	A	R	A
S7_4802889	G/A	7	4802889	+	NA	NA	NA	NA	NA	NA	G	G	G	G	R	G	G	G	G	G	G	G	R	G	G	G	G	G	G	G	G	G	G	G	G	G	G	G	G	G	G	G	R	G	G	A	G	G	G
S7_4802891	G/A	7	4802891	+	NA	NA	NA	NA	NA	NA	G	G	G	G	G	G	G	G	G	G	G	G	G	G	G	G	G	G	G	G	G	G	G	G	G	G	G	G	G	G	G	G	G	G	G	G	G	G	G
S7_4802943	C/T	7	4802943	+	NA	NA	NA	NA	NA	NA	C	C	C	T	C	C	C	C	C	C	C	C	T	N	C	N	T	C	C	N	C	T	C	C	C	C	C	C	C	C	Y	C	C	C	C	T	C	T	T
S7_4802946	C/G	7	4802946	+	NA	NA	NA	NA	NA	NA	C	C	C	G	C	C	C	C	C	C	C	C	G	N	C	N	G	C	C	N	C	G	C	C	C	C	C	C	C	C	S	C	C	C	C	G	C	G	G
S7_4802959	G/A	7	4802959	+	NA	NA	NA	NA	NA	NA	G	G	G	G	G	G	G	G	G	G	G	G	G	G	G	G	G	G	G	G	G	G	G	G	G	G	G	G	G	G	G	G	G	G	G	G	G	G	G
S7_4802963	G/A	7	4802963	+	NA	NA	NA	NA	NA	NA	G	G	G	G	G	G	G	G	G	G	G	G	G	G	G	G	G	G	G	G	G	G	G	G	G	G	G	G	G	G	G	G	G	G	G	G	G	G	G
S7_4802966	T/C	7	4802966	+	NA	NA	NA	NA	NA	NA	T	T	T	T	T	T	T	T	T	T	T	T	T	T	T	T	T	T	T	T	T	T	T	T	T	T	T	T	T	T	T	T	T	T	T	T	T	T	T
S7_4802967	G/C	7	4802967	+	NA	NA	NA	NA	NA	NA	G	G	G	C	G	G	G	G	G	G	G	G	G	G	G	G	C	G	G	N	G	C	G	G	G	G	G	G	G	G	G	G	G	G	G	G	G	G	G
S7_4802995	G/A	7	4802995	+	NA	NA	NA	NA	NA	NA	G	G	G	G	G	G	G	G	G	G	G	G	G	G	G	G	G	G	G	G	G	G	G	G	G	G	G	G	G	G	G	G	G	G	G	G	G	G	G
S7_4803564	G/A	7	4803564	+	NA	NA	NA	NA	NA	NA	G	G	G	G	G	G	G	G	G	G	G	G	G	G	G	G	G	G	G	G	G	G	G	G	G	G	G	G	G	G	G	G	G	G	G	G	G	G	G
S7_4803582	C/T	7	4803582	+	NA	NA	NA	NA	NA	NA	C	C	C	C	C	C	C	C	C	C	C	C	C	C	C	C	C	C	C	C	C	C	C	C	C	C	C	C	C	C	C	C	C	C	C	C	C	C	C
S7_4803588	G/A	7	4803588	+	NA	NA	NA	NA	NA	NA	G	G	G	G	G	G	G	G	G	G	G	G	G	G	G	G	G	G	G	G	G	G	G	G	G	G	G	G	G	G	G	G	G	G	G	G	G	G	G
S7_4803597	G/A	7	4803597	+	NA	NA	NA	NA	NA	NA	G	G	G	G	G	G	G	G	G	G	G	G	G	G	G	G	G	G	G	G	G	G	G	G	G	G	G	G	G	G	G	G	G	G	G	G	G	G	G
S7_4803628	G/T	7	4803628	+	NA	NA	NA	NA	NA	NA	G	G	G	G	G	G	G	G	G	G	G	G	G	G	G	G	G	G	G	G	G	G	G	G	G	G	G	G	G	G	G	G	G	G	G	G	G	G	G
S7_4803645	C/A	7	4803645	+	NA	NA	NA	NA	NA	NA	A	C	C	C	C	C	C	C	C	C	C	C	C	C	C	C	C	C	C	C	C	C	C	C	C	C	C	C	C	C	C	C	C	C	C	C	C	C	C
S7_4805764	G/C	7	4805764	+	NA	NA	NA	NA	NA	NA	G	G	N	G	N	G	C	C	G	S	G	G	C	C	C	C	G	C	C	C	N	C	G	G	C	C	C	N	N	S	G	S	G	G	C	C	C	G	G
S7_4805774	T/G	7	4805774	+	NA	NA	NA	NA	NA	NA	T	T	N	T	N	T	G	G	T	K	T	T	G	G	G	G	T	G	G	G	N	G	T	T	G	G	G	N	N	K	T	K	T	T	G	G	G	T	T
S7_4805776	G/A	7	4805776	+	NA	NA	NA	NA	NA	NA	G	G	N	G	N	G	A	A	G	R	G	G	A	G	A	G	G	A	A	A	N	A	G	G	A	G	N	N	N	G	G	R	G	G	A	A	A	G	G
S7_4826609	C/T	7	4826609	+	NA	NA	NA	NA	NA	NA	C	C	C	C	C	C	C	N	C	T	C	C	C	C	C	C	C	C	C	C	C	C	T	C	C	C	C	C	C	T	C	C	C	C	C	C	C	C	C
S7_4826617	G/T	7	4826617	+	NA	NA	NA	NA	NA	NA	G	G	G	G	G	G	G	G	G	G	G	G	G	G	T	G	G	G	G	G	G	G	G	G	G	G	G	T	G	G	G	G	G	T	G	G	G	G	G
S7_4826633	G/A	7	4826633	+	NA	NA	NA	NA	NA	NA	G	G	G	G	G	G	G	G	G	G	G	G	G	G	A	G	G	G	G	G	G	G	G	G	G	G	G	A	G	G	G	G	G	A	G	G	G	G	G
S7_4826645	G/T	7	4826645	+	NA	NA	NA	NA	NA	NA	G	T	G	G	G	N	G	G	G	G	G	G	G	G	G	G	G	G	G	T	G	T	G	T	G	G	G	G	G	G	G	G	G	G	G	G	G	G	G
S7_4826828	C/A	7	4826828	+	NA	NA	NA	NA	NA	NA	C	A	C	C	C	C	C	C	C	C	C	C	C	C	C	C	C	C	C	C	C	C	C	A	C	C	C	C	C	C	C	C	C	C	C	C	C	C	C
S7_4826843	G/T	7	4826843	+	NA	NA	NA	NA	NA	NA	G	G	G	G	G	G	G	G	G	G	G	G	G	G	G	G	G	G	G	G	G	G	G	G	G	G	G	K	G	G	G	G	G	T	G	G	K	G	G
S7_4826845	A/G	7	4826845	+	NA	NA	NA	NA	NA	NA	G	A	G	A	G	G	A	A	A	R	R	G	A	G	A	G	R	A	A	A	G	A	N	A	G	G	G	R	G	G	G	A	G	A	G	N	R	G	G
S7_4826859	A/G	7	4826859	+	NA	NA	NA	NA	NA	NA	G	A	G	A	G	G	A	A	A	R	R	G	A	G	A	G	R	A	A	A	G	A	N	A	G	G	G	R	G	G	G	A	G	A	G	N	R	G	G
S7_4826876	T/G	7	4826876	+	NA	NA	NA	NA	NA	NA	T	G	T	T	T	T	T	T	T	T	T	T	T	T	T	T	T	T	T	T	T	T	T	G	T	T	T	T	T	T	T	T	T	T	T	T	T	T	T
S7_4826883	C/A	7	4826883	+	NA	NA	NA	NA	NA	NA	C	C	C	C	C	C	C	C	C	C	C	C	C	C	C	C	C	C	C	C	C	C	A	C	C	C	C	C	C	A	C	C	C	C	C	A	C	C	C
S7_4827186	A/G	7	4827186	+	NA	NA	NA	NA	NA	NA	A	A	A	A	A	A	A	A	A	A	A	A	A	A	A	A	G	A	A	A	A	A	A	A	A	A	A	A	A	A	A	A	A	A	A	A	A	A	A
S7_4827203	C/G	7	4827203	+	NA	NA	NA	NA	NA	NA	G	S	S	G	N	C	C	G	C	G	C	N	G	C	G	C	C	C	G	G	G	G	C	G	C	C	S	C	G	C	C	G	C	C	C	N	C	C	C
S7_4827254	G/A	7	4827254	+	NA	NA	NA	NA	NA	NA	G	G	G	G	G	G	G	G	G	G	G	G	G	G	G	G	G	G	G	G	G	G	G	G	G	G	G	G	G	G	G	G	G	G	G	A	G	G	G
S7_4827278	A/G	7	4827278	+	NA	NA	NA	NA	NA	NA	A	A	A	A	A	A	A	A	A	A	A	A	A	A	A	A	A	A	A	A	A	A	A	A	A	A	A	A	A	A	A	A	A	A	A	G	A	A	A
S7_4827998	C/T	7	4827998	+	NA	NA	NA	NA	NA	NA	C	C	C	C	C	C	C	C	C	C	C	C	C	C	C	C	C	C	C	C	C	C	C	C	C	C	C	C	C	C	C	C	C	C	C	C	C	C	C
S7_4828028	C/T	7	4828028	+	NA	NA	NA	NA	NA	NA	C	C	T	C	C	N	C	T	T	C	C	C	C	T	C	T	T	C	C	N	C	T	T	C	C	T	C	T	C	T	T	C	T	T	C	N	C	T	T
S7_4828338	G/T	7	4828338	+	NA	NA	NA	NA	NA	NA	G	G	G	G	G	G	G	G	G	G	G	G	G	G	G	G	G	G	G	G	G	G	G	G	K	G	G	T	G	G	G	G	G	T	T	G	T	G	G
S7_4828821	A/G	7	4828821	+	NA	NA	NA	NA	NA	NA	A	A	A	A	A	A	A	A	A	A	A	A	A	A	A	A	A	A	A	A	A	A	A	A	A	A	A	A	A	A	A	A	A	A	A	A	A	A	A
S7_4829661	G/A	7	4829661	+	NA	NA	NA	NA	NA	NA	G	A	A	G	G	G	G	G	G	G	G	G	A	G	G	G	G	G	G	G	G	G	G	R	G	G	G	G	G	G	G	G	G	G	G	G	G	G	G
S7_4829676	G/T	7	4829676	+	NA	NA	NA	NA	NA	NA	G	T	T	G	G	G	G	G	G	G	G	G	T	G	G	G	G	G	G	G	G	G	G	K	G	G	G	G	G	G	G	G	G	G	G	G	G	G	G
S7_4829695	G/C	7	4829695	+	NA	NA	NA	NA	NA	NA	G	G	G	G	G	G	G	G	G	G	G	G	G	G	G	G	G	G	G	G	G	G	G	G	G	G	G	G	G	G	G	G	S	G	G	G	G	G	G
S7_4829704	C/G	7	4829704	+	NA	NA	NA	NA	NA	NA	C	C	C	C	C	C	C	C	C	C	C	C	C	C	C	C	C	C	C	C	C	C	C	C	C	C	C	C	C	C	C	C	S	C	C	C	C	C	C
S7_4829843	A/G	7	4829843	+	NA	NA	NA	NA	NA	NA	A	A	A	A	A	A	A	A	A	A	A	A	A	A	A	A	A	A	A	A	A	A	A	A	A	A	A	A	A	A	A	A	A	A	A	A	A	A	A
S7_4830184	A/G	7	4830184	+	NA	NA	NA	NA	NA	NA	A	A	A	A	A	A	A	G	A	A	A	G	A	A	A	N	G	A	A	G	A	G	G	A	A	R	A	A	A	A	R	A	A	A	A	R	A	N	G
S7_4830306	A/G	7	4830306	+	NA	NA	NA	NA	NA	NA	A	A	A	A	A	A	A	A	A	A	A	G	A	A	N	A	A	A	A	A	A	A	A	A	A	A	A	A	A	A	A	A	A	A	A	A	A	A	A
S7_4830440	C/T	7	4830440	+	NA	NA	NA	NA	NA	NA	C	C	C	C	C	C	C	C	C	C	C	C	C	T	N	T	C	T	C	C	C	C	C	C	N	T	C	N	C	C	Y	C	C	T	T	C	C	T	T
S7_4838418	A/G	7	4838418	+	NA	NA	NA	NA	NA	NA	A	A	A	A	A	G	A	A	N	A	G	G	A	G	G	G	G	G	A	A	A	A	A	A	G	G	A	G	A	A	G	G	A	G	G	A	G	G	G
S7_4838449	A/G	7	4838449	+	NA	NA	NA	NA	NA	NA	A	A	A	A	A	A	A	A	A	A	N	A	A	A	N	A	A	A	A	A	A	A	A	A	A	A	A	A	A	A	A	A	A	A	A	A	A	A	A
S7_4838521	A/C	7	4838521	+	NA	NA	NA	NA	NA	NA	A	A	A	A	C	A	A	A	A	A	A	A	A	A	A	A	A	A	A	A	A	A	A	A	A	A	A	A	A	A	A	A	M	A	A	A	A	A	A
S7_4838628	A/C	7	4838628	+	NA	NA	NA	NA	NA	NA	A	A	A	A	A	A	A	A	A	A	A	A	A	A	A	A	M	A	A	A	A	C	M	A	A	A	A	A	A	A	A	A	C	A	A	A	A	A	A
S7_4838654	G/A	7	4838654	+	NA	NA	NA	NA	NA	NA	G	G	G	G	G	G	G	G	G	G	G	G	G	G	G	G	G	G	G	G	G	G	G	G	G	G	G	G	G	G	G	G	A	G	G	G	G	G	G
S7_4838672	C/G	7	4838672	+	NA	NA	NA	NA	NA	NA	G	C	C	C	C	S	S	C	C	C	C	C	C	G	C	G	N	G	C	C	C	C	C	C	S	G	C	G	C	C	G	C	C	C	G	C	G	G	G
S7_4838689	C/G	7	4838689	+	NA	NA	NA	NA	NA	NA	G	C	C	C	C	S	S	C	C	C	C	C	C	G	C	G	N	G	C	C	C	C	C	C	S	G	C	G	C	C	G	C	C	C	G	C	G	G	G
S7_4838707	A/G	7	4838707	+	NA	NA	NA	NA	NA	NA	G	A	A	A	A	R	R	A	A	A	A	A	A	G	A	G	N	G	N	N	A	A	A	A	G	G	A	G	A	A	G	A	A	A	G	A	G	G	G
S7_4838727	A/G	7	4838727	+	NA	NA	NA	NA	NA	NA	G	A	A	A	A	R	R	A	A	A	A	A	A	G	A	G	N	G	N	N	A	A	A	A	G	G	A	G	A	A	G	A	A	A	G	A	G	G	G
S7_4839730	C/T	7	4839730	+	NA	NA	NA	NA	NA	NA	C	C	C	C	C	C	C	C	C	C	C	C	C	T	C	T	C	T	C	C	C	C	C	C	Y	T	C	C	C	C	T	C	C	C	C	C	C	T	T
S7_4839871	T/A	7	4839871	+	NA	NA	NA	NA	NA	NA	T	T	T	T	T	N	T	T	T	T	T	T	T	A	T	A	N	A	T	T	T	T	T	T	A	A	N	A	T	T	A	T	T	T	A	T	T	A	A
S7_4839893	A/C	7	4839893	+	NA	NA	NA	NA	NA	NA	A	A	A	A	A	A	M	A	A	A	A	A	A	A	A	A	A	A	A	A	A	A	A	A	A	A	A	A	A	A	A	A	A	A	A	A	N	A	A
S7_4840188	A/C	7	4840188	+	NA	NA	NA	NA	NA	NA	A	A	A	A	A	A	A	A	A	A	N	A	A	C	C	C	A	C	A	A	A	A	A	A	C	C	A	N	A	C	C	N	M	A	C	A	A	C	C
S7_4840192	C/A	7	4840192	+	NA	NA	NA	NA	NA	NA	C	C	C	C	C	C	C	C	C	C	C	C	C	C	C	C	C	C	C	C	C	C	C	C	C	C	C	C	C	C	C	C	C	C	C	C	C	C	C
S7_4840349	C/T	7	4840349	+	NA	NA	NA	NA	NA	NA	C	T	T	C	T	C	C	C	C	Y	T	T	T	C	T	C	C	C	T	C	C	C	C	T	C	C	C	C	C	C	C	C	Y	C	C	C	C	C	C
S7_4840352	G/A	7	4840352	+	NA	NA	NA	NA	NA	NA	R	G	G	G	G	G	G	A	R	G	G	G	G	G	G	R	G	G	G	A	A	R	A	G	G	G	A	G	A	G	G	A	R	G	G	G	A	G	G
S7_4840359	A/T	7	4840359	+	NA	NA	NA	NA	NA	NA	A	T	T	A	T	A	A	A	A	W	T	T	T	A	T	A	A	A	T	A	A	A	A	T	A	A	A	A	A	A	A	A	W	A	A	A	A	A	A
S7_4840374	C/G	7	4840374	+	NA	NA	NA	NA	NA	NA	C	N	S	C	C	C	C	C	C	C	C	C	C	C	C	C	C	C	C	C	C	C	C	C	C	C	C	G	C	C	C	C	C	G	C	C	C	C	C
S7_4840575	G/T	7	4840575	+	NA	NA	NA	NA	NA	NA	G	G	G	G	G	G	G	G	G	G	G	G	G	K	G	G	G	K	G	G	G	G	G	G	K	K	G	G	G	G	G	G	G	G	G	G	G	G	G
S7_4840602	C/T	7	4840602	+	NA	NA	NA	NA	NA	NA	C	N	C	C	C	C	C	C	C	C	C	C	C	C	C	C	C	C	C	C	C	C	C	C	C	C	C	T	C	C	C	C	C	T	C	C	C	C	C
S7_4840609	G/C	7	4840609	+	NA	NA	NA	NA	NA	NA	G	G	G	G	G	G	G	G	G	G	G	G	G	G	G	G	G	G	G	G	G	G	G	G	G	G	G	G	G	G	G	G	G	G	G	G	G	G	G
S7_4840619	A/G	7	4840619	+	NA	NA	NA	NA	NA	NA	A	N	A	A	A	A	A	A	A	A	A	A	A	A	A	A	A	A	A	A	A	A	A	A	A	A	A	G	A	A	A	A	A	G	A	A	A	A	A
S7_4840635	C/A	7	4840635	+	NA	NA	NA	NA	NA	NA	C	C	C	C	A	C	C	A	C	C	C	C	C	C	A	C	C	C	C	C	C	C	C	C	C	C	C	C	C	C	C	C	A	C	C	C	C	C	C
S7_4840636	T/G	7	4840636	+	NA	NA	NA	NA	NA	NA	T	T	T	T	G	T	T	G	T	T	T	T	T	T	G	T	T	T	T	T	T	T	T	T	T	T	T	T	T	T	T	T	G	T	T	T	T	T	T
S7_4840637	T/C	7	4840637	+	NA	NA	NA	NA	NA	NA	T	T	T	T	C	T	T	C	T	T	T	T	T	T	C	T	T	T	T	T	T	T	T	T	T	T	T	T	T	T	T	T	C	T	T	T	T	T	T
S7_4840638	C/T	7	4840638	+	NA	NA	NA	NA	NA	NA	C	C	C	C	T	C	C	T	C	C	C	C	C	C	T	C	C	C	C	C	C	C	C	C	C	C	C	C	C	C	C	C	T	C	C	C	C	C	C
S7_4840639	T/C	7	4840639	+	NA	NA	NA	NA	NA	NA	T	T	T	T	C	T	T	C	T	T	T	T	T	T	C	T	T	T	T	T	T	T	T	T	T	T	T	T	T	T	T	T	C	T	T	T	T	T	T
S7_4840641	G/T	7	4840641	+	NA	NA	NA	NA	NA	NA	G	G	G	G	T	G	G	T	G	G	G	G	G	G	T	G	G	G	G	G	G	G	G	G	G	G	G	G	G	G	G	G	T	G	G	G	G	G	G
S7_4840644	G/T	7	4840644	+	NA	NA	NA	NA	NA	NA	G	G	G	G	T	G	G	T	G	G	G	G	G	G	T	G	G	G	G	G	G	G	G	G	G	G	G	G	G	G	G	G	T	G	G	G	G	G	G
S7_4840788	C/T	7	4840788	+	NA	NA	NA	NA	NA	NA	T	C	C	C	C	C	Y	C	C	C	C	C	C	T	C	T	Y	Y	C	T	C	T	Y	C	T	T	C	C	C	C	T	C	C	C	T	Y	T	T	T
S7_4840794	C/T	7	4840794	+	NA	NA	NA	NA	NA	NA	T	C	C	C	C	C	C	C	C	C	C	C	C	C	C	C	C	C	C	C	C	C	C	C	C	C	C	C	C	C	C	C	C	C	C	C	T	C	C
S7_4841169	A/G	7	4841169	+	NA	NA	NA	NA	NA	NA	A	A	A	A	A	A	A	A	A	A	A	A	A	A	A	A	A	A	A	A	A	A	A	A	A	A	A	A	A	A	A	A	A	A	A	A	A	A	A
S7_4841170	T/A	7	4841170	+	NA	NA	NA	NA	NA	NA	T	T	T	T	T	T	T	T	T	T	T	T	T	T	T	T	T	T	T	T	T	T	T	T	T	T	T	T	T	T	T	T	T	T	T	T	T	T	T
S7_4863942	G/A	7	4863942	+	NA	NA	NA	NA	NA	NA	G	G	G	G	G	G	G	G	G	G	A	G	G	G	A	G	G	G	G	G	G	G	G	G	G	G	G	A	G	G	G	A	G	A	G	G	G	G	G
S7_4900284	A/T	7	4900284	+	NA	NA	NA	NA	NA	NA	A	A	A	A	A	A	A	A	A	A	N	A	A	A	A	A	A	A	A	A	A	A	A	A	A	A	A	A	A	A	A	T	A	A	A	A	A	A	A
S7_4900285	C/G	7	4900285	+	NA	NA	NA	NA	NA	NA	C	C	C	C	C	C	C	C	C	C	N	C	C	C	C	C	C	C	C	C	C	C	C	C	C	C	C	C	C	C	C	G	C	C	C	C	C	C	C
S7_4900286	T/A	7	4900286	+	NA	NA	NA	NA	NA	NA	T	T	T	T	T	T	T	T	T	T	N	T	T	T	T	T	T	T	T	T	T	T	T	T	T	T	T	T	T	T	T	A	T	T	T	T	T	T	T
S7_4900287	G/A	7	4900287	+	NA	NA	NA	NA	NA	NA	G	G	G	G	G	G	G	G	G	G	N	G	G	G	G	G	G	G	G	G	G	G	G	G	G	G	G	G	G	G	G	A	G	G	G	G	G	G	G
S7_4900288	T/C	7	4900288	+	NA	NA	NA	NA	NA	NA	T	T	T	T	T	T	T	T	T	T	N	T	T	T	T	T	T	T	T	T	T	T	T	T	T	T	T	T	T	T	T	C	T	T	T	T	T	T	T
S7_4900345	C/G	7	4900345	+	NA	NA	NA	NA	NA	NA	C	C	C	C	C	C	C	C	C	C	C	C	C	C	N	C	C	C	C	C	C	C	C	C	C	C	C	C	C	C	C	C	C	C	C	C	C	C	C
S7_4900459	G/A	7	4900459	+	NA	NA	NA	NA	NA	NA	G	G	G	G	G	G	G	G	G	G	G	G	G	G	G	G	G	G	G	A	G	A	G	G	G	G	G	G	G	G	G	G	G	G	G	R	G	G	G
S7_4900495	C/G	7	4900495	+	NA	NA	NA	NA	NA	NA	C	C	C	C	C	C	C	C	C	C	C	C	C	C	C	C	C	C	C	G	C	G	C	C	C	C	C	C	C	C	C	C	C	C	C	S	C	C	C
S7_4901733	C/A	7	4901733	+	NA	NA	NA	NA	NA	NA	C	C	N	C	C	C	C	C	C	C	C	C	C	C	C	C	C	A	C	C	C	C	M	C	C	C	C	C	C	C	C	C	C	M	C	C	C	C	C
S7_4901777	G/A	7	4901777	+	NA	NA	NA	NA	NA	NA	G	G	G	G	G	G	G	G	G	G	G	G	G	G	G	G	G	G	G	G	G	G	G	G	G	G	G	G	G	G	G	A	G	G	G	G	G	G	G
S7_4901847	A/T	7	4901847	+	NA	NA	NA	NA	NA	NA	A	A	A	A	A	T	A	T	A	A	A	A	A	T	A	T	A	A	A	A	A	A	A	A	A	T	A	W	A	A	A	A	A	A	A	A	A	T	T
S7_4902814	C/T	7	4902814	+	NA	NA	NA	NA	NA	NA	C	C	C	C	C	C	C	C	C	C	C	C	C	C	C	C	C	C	C	C	C	C	C	C	C	C	C	C	C	C	C	C	C	C	C	C	C	C	C
S7_4902820	G/C	7	4902820	+	NA	NA	NA	NA	NA	NA	G	G	G	G	G	G	G	G	G	G	G	G	G	G	G	G	G	G	G	N	G	C	N	G	G	G	G	G	G	G	G	G	S	G	G	G	G	G	G
S7_4902835	G/A	7	4902835	+	NA	NA	NA	NA	NA	NA	G	G	G	G	G	G	G	G	G	R	G	G	G	G	G	A	A	A	G	G	G	G	G	G	A	G	G	N	G	G	N	G	G	A	G	G	G	A	N
S7_4903052	G/A	7	4903052	+	NA	NA	NA	NA	NA	NA	G	G	G	G	N	G	G	G	G	G	G	R	G	G	R	G	G	G	G	G	G	G	G	G	G	G	G	G	G	G	G	G	G	G	G	G	G	G	G
S7_4903161	G/T	7	4903161	+	NA	NA	NA	NA	NA	NA	G	G	G	G	G	G	G	G	G	G	G	G	G	G	G	G	G	G	G	G	G	G	G	G	G	G	G	G	G	G	G	G	G	G	G	G	G	G	G
S7_4957140	T/G	7	4957140	+	NA	NA	NA	NA	NA	NA	G	T	T	T	T	T	T	T	T	T	T	T	G	T	N	T	T	T	T	T	T	T	T	T	G	T	T	T	T	T	T	T	T	T	G	T	T	T	T
S7_4957146	G/A	7	4957146	+	NA	NA	NA	NA	NA	NA	G	G	G	G	G	G	G	G	G	G	G	G	G	G	N	G	G	G	G	G	G	G	G	G	G	G	G	G	G	G	G	G	A	G	G	G	G	G	G
S7_4957154	A/G	7	4957154	+	NA	NA	NA	NA	NA	NA	G	A	A	A	A	A	A	A	A	A	A	A	G	A	N	A	A	A	A	A	A	A	A	A	G	A	R	A	A	A	A	A	G	A	G	A	A	A	A
S7_4957156	C/G	7	4957156	+	NA	NA	NA	NA	NA	NA	C	C	C	C	C	C	C	C	C	C	C	C	C	C	N	C	C	C	C	C	C	C	C	C	C	C	C	C	C	C	C	C	C	C	C	C	C	C	C
S7_4957167	C/G	7	4957167	+	NA	NA	NA	NA	NA	NA	G	C	C	C	C	C	C	C	C	C	C	C	G	C	N	C	C	C	C	C	C	C	C	C	G	C	S	C	C	C	C	C	C	C	G	C	C	C	C
S7_4957170	C/T	7	4957170	+	NA	NA	NA	NA	NA	NA	C	C	C	C	C	C	C	C	C	C	C	C	C	C	N	C	C	C	C	C	C	C	C	C	C	C	C	C	C	C	C	C	T	C	C	C	C	C	C
S7_4957173	T/G	7	4957173	+	NA	NA	NA	NA	NA	NA	T	T	T	T	T	T	T	T	T	T	T	T	T	T	N	T	T	T	T	T	T	T	T	T	T	T	T	T	T	T	T	T	G	T	T	T	T	T	T
S7_4957192	A/C	7	4957192	+	NA	NA	NA	NA	NA	NA	C	A	A	A	A	A	A	A	A	A	A	A	C	A	N	A	A	A	A	A	A	A	A	A	C	A	M	A	A	A	A	A	C	A	C	A	A	A	A
S7_4957549	C/G	7	4957549	+	NA	NA	NA	NA	NA	NA	C	C	C	C	C	C	C	C	C	C	C	C	C	C	C	C	C	C	C	C	C	C	C	C	C	C	C	C	C	C	C	C	C	C	C	C	C	C	C
S7_4957584	G/T	7	4957584	+	NA	NA	NA	NA	NA	NA	G	G	G	G	G	G	G	G	G	G	G	G	G	G	G	G	G	G	G	G	G	G	G	G	G	G	G	G	G	G	G	G	G	G	G	T	G	G	G
S7_4957604	T/C	7	4957604	+	NA	NA	NA	NA	NA	NA	T	T	T	T	T	T	T	T	T	T	T	T	T	T	T	T	T	T	T	T	T	T	T	T	T	T	T	T	T	T	T	T	T	T	T	T	T	T	T
S7_4957956	C/G	7	4957956	+	NA	NA	NA	NA	NA	NA	C	C	C	C	C	C	C	C	C	C	C	C	C	C	C	C	C	C	C	C	C	C	C	C	C	C	C	C	C	C	C	C	C	C	C	C	C	C	C
S7_4957996	G/C	7	4957996	+	NA	NA	NA	NA	NA	NA	G	C	C	C	G	G	G	C	S	S	G	G	G	G	G	G	G	C	G	G	G	G	C	C	G	G	G	G	G	G	G	C	C	C	G	G	C	G	G
S7_4958174	A/C	7	4958174	+	NA	NA	NA	NA	NA	NA	A	A	A	A	A	A	A	A	A	A	A	A	A	A	A	A	A	A	A	A	A	A	A	A	A	A	A	A	A	A	A	A	A	A	A	A	A	A	A
S7_4958257	G/C	7	4958257	+	NA	NA	NA	NA	NA	NA	G	G	G	G	G	G	G	S	G	G	G	G	C	G	G	G	G	G	G	G	G	G	G	G	C	G	G	G	G	G	G	G	G	G	C	G	G	G	G
S7_4958543	C/G	7	4958543	+	NA	NA	NA	NA	NA	NA	C	C	C	C	C	C	C	C	C	C	C	C	G	C	C	C	C	C	C	C	C	C	C	C	S	C	C	C	C	C	C	C	C	C	G	C	C	C	C
S7_4958546	G/C	7	4958546	+	NA	NA	NA	NA	NA	NA	G	G	G	G	G	G	G	G	G	G	G	G	G	G	G	G	G	G	G	G	G	G	G	G	G	G	G	G	G	G	G	G	G	C	G	G	G	G	G
S7_4958547	G/C	7	4958547	+	NA	NA	NA	NA	NA	NA	G	G	G	G	G	G	G	G	G	G	G	G	G	G	G	G	G	G	G	G	G	G	G	G	G	G	G	G	G	G	G	G	G	C	G	G	G	G	G
S7_4958551	C/G	7	4958551	+	NA	NA	NA	NA	NA	NA	C	G	G	G	S	C	C	G	C	C	C	C	C	C	C	C	C	C	C	G	C	G	C	G	C	C	C	C	C	C	C	C	C	G	C	G	G	C	C
S7_4958553	T/A	7	4958553	+	NA	NA	NA	NA	NA	NA	T	A	A	A	W	T	T	A	T	T	T	T	T	T	T	T	T	T	T	A	T	A	T	A	T	T	T	T	T	T	T	T	T	A	T	A	A	T	T
S7_4958737	G/C	7	4958737	+	NA	NA	NA	NA	NA	NA	G	S	G	G	G	G	C	G	G	G	G	G	G	G	G	G	G	G	S	G	G	G	G	G	G	G	G	G	G	G	G	G	G	G	G	G	N	G	G
S7_4958738	T/C	7	4958738	+	NA	NA	NA	NA	NA	NA	T	T	C	C	T	T	T	T	T	T	T	T	T	T	T	T	T	T	T	T	T	T	T	T	T	T	T	T	T	T	T	T	T	T	T	Y	T	T	T
S7_4959091	G/T	7	4959091	+	NA	NA	NA	NA	NA	NA	G	G	T	T	G	T	G	G	G	T	G	G	T	T	T	T	T	T	G	G	G	G	T	G	T	T	G	G	G	G	T	T	G	G	T	G	G	T	T
S7_4959094	G/A	7	4959094	+	NA	NA	NA	NA	NA	NA	G	G	G	G	G	G	G	G	G	G	G	G	G	G	G	G	G	G	G	G	G	G	G	G	G	G	G	G	G	G	G	G	G	G	G	G	G	G	G
S7_4959145	G/T	7	4959145	+	NA	NA	NA	NA	NA	NA	G	G	G	G	G	G	G	T	G	G	G	G	G	G	G	G	G	G	G	G	G	G	G	G	G	G	G	G	G	G	G	G	G	G	G	G	G	G	G
S7_4959673	C/A	7	4959673	+	NA	NA	NA	NA	NA	NA	C	C	C	C	C	C	C	C	C	C	C	C	A	C	C	C	C	C	C	C	C	C	C	C	A	C	C	C	C	C	C	C	C	C	A	C	C	C	C
S7_4960087	G/C	7	4960087	+	NA	NA	NA	NA	NA	NA	G	G	G	G	G	G	G	G	G	G	G	G	G	G	G	G	G	G	G	G	G	G	G	G	G	G	G	G	G	G	G	G	G	G	G	G	G	G	G
S7_4960091	T/C	7	4960091	+	NA	NA	NA	NA	NA	NA	T	T	T	T	C	T	T	T	T	T	T	C	T	T	T	T	T	T	T	T	T	T	T	T	T	T	T	T	T	T	T	T	T	T	T	T	T	T	T
S7_4960108	G/C	7	4960108	+	NA	NA	NA	NA	NA	NA	G	C	G	G	C	G	G	G	G	G	G	G	G	G	G	G	G	G	G	G	G	G	G	S	G	G	G	G	G	G	G	G	G	C	G	G	G	G	G
S7_4960175	G/A	7	4960175	+	NA	NA	NA	NA	NA	NA	G	G	G	G	G	A	G	G	G	G	G	G	G	A	G	A	G	G	G	G	G	G	G	G	G	A	G	G	G	G	A	G	G	G	G	G	G	A	A
S7_4960707	G/A	7	4960707	+	NA	NA	NA	NA	NA	NA	G	G	G	A	G	G	G	G	G	G	G	G	G	G	G	G	G	R	G	G	G	G	G	G	G	G	G	G	G	G	G	G	G	G	G	G	G	G	G
S7_4960865	G/C	7	4960865	+	NA	NA	NA	NA	NA	NA	C	S	G	C	N	G	S	N	C	C	N	C	C	G	G	G	G	G	C	N	C	S	G	S	C	G	G	G	C	C	G	G	G	G	C	C	G	G	G
S7_4960870	C/G	7	4960870	+	NA	NA	NA	NA	NA	NA	C	S	C	G	N	C	C	N	G	N	N	G	C	C	C	C	C	C	C	C	G	C	C	C	C	C	C	C	C	G	C	C	C	C	C	G	C	C	C
S7_4960880	G/A	7	4960880	+	NA	NA	NA	NA	NA	NA	G	G	G	G	G	G	G	G	G	G	G	G	A	G	G	G	G	G	A	N	G	G	G	G	A	G	G	G	G	G	G	G	G	G	A	G	G	G	G
S7_4960882	C/A	7	4960882	+	NA	NA	NA	NA	NA	NA	C	C	C	C	C	C	C	C	C	C	C	C	C	C	C	C	C	C	C	C	C	C	C	C	C	C	C	C	C	C	C	C	C	C	C	C	C	C	C
S7_4960887	T/C	7	4960887	+	NA	NA	NA	NA	NA	NA	T	Y	T	C	N	T	T	N	C	T	N	C	T	T	T	T	T	T	T	T	C	T	T	T	T	T	T	T	T	C	T	T	T	T	T	C	T	T	T
S7_4960894	C/G	7	4960894	+	NA	NA	NA	NA	NA	NA	C	C	C	C	C	C	C	C	C	C	C	C	C	C	C	C	C	C	C	C	C	C	C	C	C	C	C	C	C	C	C	C	C	C	C	C	C	C	C
S7_4962440	G/A	7	4962440	+	NA	NA	NA	NA	NA	NA	G	G	G	A	G	G	G	G	G	G	G	A	G	G	G	G	G	G	G	G	G	G	G	G	G	G	G	G	G	G	G	G	G	G	G	G	G	G	G
S7_4965264	T/G	7	4965264	+	NA	NA	NA	NA	NA	NA	T	T	T	T	T	T	T	T	T	T	T	T	T	T	T	T	T	T	T	T	T	T	T	T	T	T	T	T	T	T	T	T	T	T	T	T	T	T	T
S7_4965323	A/C	7	4965323	+	NA	NA	NA	NA	NA	NA	C	A	C	A	A	A	A	A	C	C	A	A	C	C	C	C	M	A	A	A	A	A	A	A	C	C	A	C	A	C	C	A	A	C	C	M	A	C	C
S7_4965889	A/G	7	4965889	+	NA	NA	NA	NA	NA	NA	G	A	A	A	A	G	R	A	A	A	G	N	N	G	N	G	A	A	G	A	A	A	A	A	A	G	A	G	A	N	G	N	A	G	A	G	A	G	G
S7_4965890	G/A	7	4965890	+	NA	NA	NA	NA	NA	NA	A	G	G	G	G	A	R	G	G	G	A	N	N	A	N	A	G	G	A	G	G	G	G	G	G	A	G	A	G	G	A	N	G	A	G	A	G	A	A
S7_4965986	C/T	7	4965986	+	NA	NA	NA	NA	NA	NA	C	C	C	C	C	C	C	C	C	C	C	C	C	C	C	C	C	C	C	C	C	C	C	C	C	C	C	C	C	C	C	C	C	C	C	C	C	C	C
S7_4965987	C/T	7	4965987	+	NA	NA	NA	NA	NA	NA	C	C	C	C	C	C	C	C	C	C	C	C	C	C	C	C	C	C	C	C	C	C	C	C	C	C	C	C	C	C	C	C	C	C	C	C	C	C	C
S7_4966028	C/T	7	4966028	+	NA	NA	NA	NA	NA	NA	C	C	C	C	C	C	C	C	C	C	C	C	C	C	C	C	C	C	C	C	C	C	C	C	C	C	C	C	C	C	C	C	C	C	C	C	C	C	C
S7_4966065	A/G	7	4966065	+	NA	NA	NA	NA	NA	NA	A	A	A	A	A	G	A	A	A	A	A	A	A	G	A	G	A	A	A	A	A	A	A	A	A	G	A	R	A	A	G	A	A	A	A	A	A	G	G
S7_4966074	C/A	7	4966074	+	NA	NA	NA	NA	NA	NA	C	C	A	C	C	C	C	C	C	C	C	C	A	C	C	C	C	C	N	C	C	C	C	C	C	C	C	C	C	C	C	C	C	C	C	C	C	C	C
S7_5037019	G/T	7	5037019	+	NA	NA	NA	NA	NA	NA	G	G	G	G	G	G	G	G	G	G	G	G	G	G	G	G	G	G	G	G	G	G	G	G	G	G	G	G	G	G	G	G	G	G	G	G	G	G	G
S7_5037041	G/A	7	5037041	+	NA	NA	NA	NA	NA	NA	G	G	G	G	G	G	G	G	G	G	R	G	G	G	G	G	G	G	G	G	G	G	G	G	G	G	G	G	G	G	G	G	A	G	G	G	G	G	G
S7_5037043	G/A	7	5037043	+	NA	NA	NA	NA	NA	NA	G	G	G	G	G	G	G	G	G	G	G	G	G	G	G	G	G	G	G	G	G	G	G	G	G	G	G	G	G	G	G	G	G	G	G	G	G	G	G
S7_5037081	G/C	7	5037081	+	NA	NA	NA	NA	NA	NA	G	G	G	G	G	G	G	G	G	G	G	G	G	G	G	G	G	G	G	G	G	G	G	G	G	G	G	G	G	G	G	G	G	G	G	G	G	G	G
S7_5037203	T/G	7	5037203	+	NA	NA	NA	NA	NA	NA	T	G	T	T	T	T	T	T	T	T	T	T	T	T	T	T	T	T	T	T	T	T	T	G	T	T	T	T	T	T	T	T	K	T	T	T	T	T	T
S7_5037233	G/T	7	5037233	+	NA	NA	NA	NA	NA	NA	G	G	G	G	G	G	K	G	G	G	G	G	G	G	G	G	G	G	K	N	G	N	G	G	G	G	G	G	G	G	G	G	G	G	G	G	G	G	G
S7_5037272	A/G	7	5037272	+	NA	NA	NA	NA	NA	NA	A	A	A	A	A	A	A	A	A	A	A	A	A	A	A	A	A	A	A	A	A	A	A	A	A	A	A	A	A	A	A	A	A	A	A	A	A	A	A
S7_5037336	C/G	7	5037336	+	NA	NA	NA	NA	NA	NA	C	G	G	C	C	C	C	G	C	S	G	G	C	C	C	C	C	C	C	G	G	G	C	G	C	C	G	C	G	C	C	S	G	C	C	S	C	C	C
S7_5037804	G/C	7	5037804	+	NA	NA	NA	NA	NA	NA	G	G	S	G	G	G	G	S	G	G	G	G	G	G	G	G	G	G	G	G	G	G	G	G	G	G	G	G	G	S	G	G	G	G	G	G	G	G	G
S7_5067659	T/C	7	5067659	+	NA	NA	NA	NA	NA	NA	T	T	T	T	T	T	T	T	T	T	T	T	T	T	N	T	T	T	T	T	T	T	T	T	T	T	T	T	T	T	T	T	T	T	T	T	T	T	T
S7_5067684	T/A	7	5067684	+	NA	NA	NA	NA	NA	NA	T	T	T	T	T	T	T	T	T	T	T	T	T	T	N	T	T	T	T	T	T	T	T	T	T	T	T	T	T	T	T	T	T	T	T	T	T	T	T
S7_5067696	C/G	7	5067696	+	NA	NA	NA	NA	NA	NA	C	G	C	C	C	N	C	N	C	C	C	C	C	C	N	C	C	C	C	C	C	C	C	G	C	C	C	C	N	G	C	G	C	C	C	C	C	C	C
S7_5067698	G/T	7	5067698	+	NA	NA	NA	NA	NA	NA	G	G	K	N	T	G	T	N	G	T	N	T	T	G	N	T	T	G	G	G	G	G	K	G	G	G	N	T	G	G	N	G	G	T	G	G	T	T	T
S7_5069299	C/T	7	5069299	+	NA	NA	NA	NA	NA	NA	C	C	C	C	C	C	C	C	C	C	C	C	C	C	Y	C	C	C	C	C	C	C	C	C	C	C	C	C	C	C	C	C	C	C	C	C	C	C	C
S7_5069390	T/C	7	5069390	+	NA	NA	NA	NA	NA	NA	T	T	T	T	T	T	T	T	T	T	T	T	T	T	T	T	T	T	T	T	T	T	T	T	T	T	T	T	T	T	T	T	T	T	T	T	T	T	T
S7_5070039	A/G	7	5070039	+	NA	NA	NA	NA	NA	NA	A	A	A	A	A	A	A	A	A	A	A	A	A	A	A	A	A	A	A	A	A	A	A	A	A	A	A	A	A	A	A	A	A	A	A	A	A	A	A
S7_5070095	T/C	7	5070095	+	NA	NA	NA	NA	NA	NA	T	T	T	T	T	T	T	C	C	C	N	N	T	T	T	T	T	T	T	T	C	T	T	T	T	T	C	T	C	T	T	T	C	T	T	T	T	T	T
S7_5070127	T/C	7	5070127	+	NA	NA	NA	NA	NA	NA	T	T	T	T	T	C	T	T	T	T	T	T	T	C	Y	C	T	T	C	C	T	C	T	T	T	C	T	Y	T	T	C	T	T	T	T	T	T	C	C
S7_5070130	C/T	7	5070130	+	NA	NA	NA	NA	NA	NA	C	C	C	C	C	T	C	C	C	C	C	C	C	T	Y	T	C	C	T	T	C	T	C	C	C	T	C	Y	C	C	T	C	C	C	C	C	C	T	T
S7_5070135	T/C	7	5070135	+	NA	NA	NA	NA	NA	NA	T	T	T	T	T	T	T	T	T	T	T	T	T	T	T	T	T	T	T	T	T	T	T	T	T	T	T	T	T	T	T	T	T	T	T	T	C	T	T
S7_5074102	T/C	7	5074102	+	NA	NA	NA	NA	NA	NA	T	T	T	T	T	C	T	T	T	T	T	T	T	C	T	C	T	T	T	T	T	T	T	T	T	C	T	T	T	T	C	T	T	T	T	T	T	C	C
S7_5075037	A/T	7	5075037	+	NA	NA	NA	NA	NA	NA	A	A	A	A	A	T	A	A	A	A	A	A	A	T	A	T	A	A	A	A	A	A	A	A	A	T	A	A	A	A	T	A	A	A	A	A	A	T	T
S7_5075056	C/G	7	5075056	+	NA	NA	NA	NA	NA	NA	S	C	C	G	C	C	C	C	C	C	C	C	C	C	C	C	C	C	C	C	C	C	G	G	C	C	C	C	C	C	C	N	C	C	C	G	C	C	C
S7_5075064	T/A	7	5075064	+	NA	NA	NA	NA	NA	NA	T	T	T	A	T	T	T	T	T	T	T	T	T	T	T	T	T	T	T	T	T	T	W	T	T	T	T	T	T	T	T	T	T	T	T	T	T	T	T
S7_5075068	C/T	7	5075068	+	NA	NA	NA	NA	NA	NA	C	C	C	C	C	T	C	C	C	C	C	C	C	T	C	T	C	C	C	C	C	C	C	C	C	T	C	C	C	C	T	C	C	C	C	C	C	T	T
S7_5092898	G/A	7	5092898	+	NA	NA	NA	NA	NA	NA	G	N	G	A	G	G	G	G	G	G	G	G	G	G	G	G	G	G	G	G	G	G	G	R	G	G	G	G	G	G	G	G	G	G	G	G	G	G	G
S7_5092912	C/G	7	5092912	+	NA	NA	NA	NA	NA	NA	C	N	C	G	C	C	C	C	C	C	C	C	C	C	C	C	C	C	C	C	C	C	C	S	C	C	C	C	C	C	C	C	C	C	C	C	C	C	C
S7_5093203	C/T	7	5093203	+	NA	NA	NA	NA	NA	NA	T	C	C	C	C	C	C	C	C	C	C	C	C	C	C	C	C	C	C	C	C	C	C	C	Y	C	C	C	C	C	C	C	C	C	T	T	C	C	C
S7_5093257	C/T	7	5093257	+	NA	NA	NA	NA	NA	NA	C	C	C	C	C	T	C	C	C	C	C	C	C	T	C	T	C	C	C	C	C	C	C	C	C	T	C	C	C	C	T	C	C	C	C	C	C	T	T
S7_5093380	C/T	7	5093380	+	NA	NA	NA	NA	NA	NA	C	C	C	C	C	C	C	C	C	C	C	C	C	C	C	C	C	C	C	C	C	C	C	C	C	C	C	C	C	C	C	C	C	C	C	C	C	C	C
S7_5093381	C/T	7	5093381	+	NA	NA	NA	NA	NA	NA	C	C	T	C	Y	C	T	C	C	Y	C	C	T	C	C	C	T	C	C	C	C	C	C	Y	C	C	C	C	C	C	C	C	C	C	C	C	C	C	C
S7_5093383	C/T	7	5093383	+	NA	NA	NA	NA	NA	NA	C	C	C	C	C	C	C	C	C	C	C	C	C	C	C	C	C	C	C	C	C	C	C	C	Y	C	C	C	C	C	C	C	C	C	T	C	C	C	C
S7_5093395	C/T	7	5093395	+	NA	NA	NA	NA	NA	NA	C	C	T	C	Y	C	T	C	C	Y	C	C	T	C	C	C	T	C	C	C	C	C	C	Y	C	C	C	C	C	C	C	C	C	C	C	C	C	C	C
S7_5093424	A/T	7	5093424	+	NA	NA	NA	NA	NA	NA	A	A	A	A	A	A	A	A	A	A	A	A	A	A	A	A	A	A	A	A	A	A	A	A	W	A	A	A	A	A	A	A	A	A	T	A	A	A	A
S7_5093477	A/G	7	5093477	+	NA	NA	NA	NA	NA	NA	A	A	A	A	A	A	A	A	G	A	A	A	A	A	A	A	A	A	A	A	A	A	A	A	A	A	A	A	A	A	A	A	A	A	A	A	A	A	A
S7_5095328	A/G	7	5095328	+	NA	NA	NA	NA	NA	NA	A	G	A	A	A	G	A	A	A	A	A	A	A	G	A	G	A	A	A	A	A	A	A	G	A	G	A	A	A	A	G	G	A	A	A	A	N	G	G
S7_5095341	A/G	7	5095341	+	NA	NA	NA	NA	NA	NA	A	A	A	A	A	A	A	A	A	A	A	A	A	A	A	A	A	A	A	A	A	A	A	A	A	A	A	A	A	A	A	A	A	A	A	A	A	A	A
S7_5095343	T/A	7	5095343	+	NA	NA	NA	NA	NA	NA	T	T	T	T	T	T	T	T	T	T	W	T	T	T	T	T	T	A	T	T	T	T	T	T	T	T	T	T	T	T	T	T	T	T	T	T	T	T	T
S7_5095356	T/C	7	5095356	+	NA	NA	NA	NA	NA	NA	T	T	T	T	T	T	T	T	T	T	T	T	T	T	T	T	T	T	T	C	T	C	T	T	T	T	T	T	T	T	T	T	T	T	T	T	T	T	T
S7_5095361	C/A	7	5095361	+	NA	NA	NA	NA	NA	NA	C	C	C	C	C	C	C	C	C	C	C	C	C	C	C	C	C	C	C	A	C	A	C	C	C	C	C	C	C	C	C	C	C	C	C	C	C	C	C
S7_5095445	C/T	7	5095445	+	NA	NA	NA	NA	NA	NA	C	C	C	T	C	C	C	C	C	C	C	C	C	C	N	C	C	C	C	C	C	C	T	C	C	C	C	C	C	C	C	C	C	C	C	C	C	C	C
S7_5096539	A/T	7	5096539	+	NA	NA	NA	NA	NA	NA	A	A	A	A	A	A	A	A	A	A	A	A	A	A	A	A	A	A	A	A	A	A	A	A	A	A	A	A	A	A	A	A	A	A	A	A	A	A	A
S7_5096590	G/T	7	5096590	+	NA	NA	NA	NA	NA	NA	G	G	G	G	G	G	G	G	G	G	G	G	G	G	G	G	G	G	G	G	G	G	G	G	G	G	G	G	G	G	G	G	G	G	G	G	G	G	G
S7_5096640	T/G	7	5096640	+	NA	NA	NA	NA	NA	NA	G	N	T	G	K	G	T	G	G	T	G	T	T	T	G	T	T	T	T	G	G	G	G	N	G	K	G	T	G	T	K	T	G	T	T	N	G	T	T
S7_5096646	T/A	7	5096646	+	NA	NA	NA	NA	NA	NA	T	T	T	T	T	T	T	T	T	T	T	T	T	T	T	T	T	T	T	T	T	T	T	T	T	T	T	T	T	T	T	T	T	T	T	T	T	T	T
S7_5100103	G/A	7	5100103	+	NA	NA	NA	NA	NA	NA	G	G	A	G	G	G	G	A	G	G	R	A	G	G	G	G	R	G	A	A	G	A	G	G	G	G	G	G	G	G	G	G	G	A	G	G	G	G	G
S7_5100122	G/A	7	5100122	+	NA	NA	NA	NA	NA	NA	G	G	G	G	G	G	G	G	G	G	R	A	G	G	G	G	G	G	G	G	G	G	G	G	G	G	G	G	G	G	G	G	G	G	G	G	G	G	G
S7_5100124	G/A	7	5100124	+	NA	NA	NA	NA	NA	NA	G	G	G	G	G	G	G	G	G	G	R	A	G	G	G	G	G	G	G	G	G	G	G	G	G	G	G	G	G	G	G	G	G	G	G	G	G	G	G
S7_5100151	G/A	7	5100151	+	NA	NA	NA	NA	NA	NA	A	G	A	G	A	A	G	G	G	G	G	G	G	A	A	A	G	G	G	G	G	G	G	G	R	A	G	A	G	G	A	G	A	A	A	A	G	A	A
S7_5100164	A/G	7	5100164	+	NA	NA	NA	NA	NA	NA	A	A	A	A	A	A	A	A	A	A	A	A	A	A	A	A	A	A	A	A	A	A	A	A	A	A	A	A	A	A	A	A	A	A	A	A	A	A	A
S7_5100173	A/C	7	5100173	+	NA	NA	NA	NA	NA	NA	A	A	A	A	A	A	A	A	A	A	M	C	A	A	A	A	A	A	A	A	A	A	A	A	A	A	A	A	A	A	A	A	A	A	A	A	A	A	A
S7_5101549	G/T	7	5101549	+	NA	NA	NA	NA	NA	NA	G	G	G	G	G	G	G	K	G	G	G	G	G	T	G	T	T	N	G	G	G	G	G	K	G	T	G	K	G	G	T	G	G	G	G	G	G	T	T
S7_5102695	G/C	7	5102695	+	NA	NA	NA	NA	NA	NA	G	G	G	G	G	G	G	G	G	G	G	G	G	G	G	G	G	G	G	G	G	G	G	G	G	G	G	G	G	G	G	G	G	G	G	G	G	G	G
S7_5102731	T/G	7	5102731	+	NA	NA	NA	NA	NA	NA	T	T	T	T	T	T	T	T	T	T	T	T	T	T	T	T	T	T	T	T	T	T	T	T	T	T	T	T	T	T	T	T	T	T	T	T	T	T	T
S7_5102733	T/A	7	5102733	+	NA	NA	NA	NA	NA	NA	T	T	T	T	T	T	T	T	T	T	T	T	T	T	T	T	T	T	T	T	T	T	T	T	T	T	T	T	T	T	T	T	T	T	T	T	T	T	T
S7_5102734	G/T	7	5102734	+	NA	NA	NA	NA	NA	NA	G	G	G	G	G	G	G	G	G	G	G	G	G	G	G	G	G	G	G	G	G	G	G	G	G	G	G	G	G	G	G	G	G	G	G	G	G	G	G
S7_5102735	A/G	7	5102735	+	NA	NA	NA	NA	NA	NA	A	A	A	A	A	A	A	A	A	A	A	A	A	A	A	A	A	A	A	A	A	A	A	A	A	A	A	A	A	A	A	A	A	A	A	A	A	A	A
S7_5103366	G/A	7	5103366	+	NA	NA	NA	NA	NA	NA	G	G	R	G	G	A	G	A	G	G	G	A	G	R	N	A	G	R	G	G	G	G	G	G	G	A	G	A	G	G	A	G	A	G	G	G	G	R	A
S7_5103369	G/C	7	5103369	+	NA	NA	NA	NA	NA	NA	G	G	G	S	C	G	N	G	S	C	C	G	G	G	N	G	S	G	G	G	C	S	N	G	C	G	C	G	C	S	G	N	G	C	N	G	C	G	G
S7_5106498	A/G	7	5106498	+	NA	NA	NA	NA	NA	NA	G	G	A	G	G	A	G	A	G	R	N	G	G	A	G	A	G	G	G	G	G	G	A	G	R	A	A	A	N	N	A	G	A	A	A	A	A	A	A
S7_5106621	G/C	7	5106621	+	NA	NA	NA	NA	NA	NA	G	G	G	G	G	G	G	G	G	G	G	G	G	G	G	G	G	G	G	G	G	G	G	G	G	G	G	G	G	G	G	G	G	G	G	G	G	G	G
S7_5106623	G/A	7	5106623	+	NA	NA	NA	NA	NA	NA	G	G	G	G	G	G	G	G	G	G	G	G	G	G	G	G	G	G	G	G	G	G	G	G	G	G	G	G	G	G	G	G	G	G	G	G	G	G	G
S7_5106669	G/T	7	5106669	+	NA	NA	NA	NA	NA	NA	G	G	G	G	G	G	G	G	G	G	K	G	G	G	G	G	G	G	G	G	G	G	T	G	G	G	G	G	G	G	G	G	G	T	G	G	T	G	G
S7_5106776	A/T	7	5106776	+	NA	NA	NA	NA	NA	NA	T	T	A	T	A	A	T	A	W	A	A	T	T	W	T	T	T	T	A	A	A	A	A	T	A	A	A	A	A	A	A	W	A	A	W	A	A	N	N
S7_5106800	G/C	7	5106800	+	NA	NA	NA	NA	NA	NA	G	N	G	N	G	G	N	G	C	C	C	G	C	G	G	G	G	G	C	G	G	G	C	G	C	G	G	G	G	N	G	C	N	C	N	C	C	G	G
S7_5106833	T/C	7	5106833	+	NA	NA	NA	NA	NA	NA	T	T	T	T	T	T	T	T	T	T	T	T	T	T	T	T	T	T	T	T	T	T	T	T	T	T	T	T	T	T	T	T	T	T	T	T	T	T	T
S7_5108469	T/C	7	5108469	+	NA	NA	NA	NA	NA	NA	T	T	C	T	T	T	T	Y	T	T	T	T	T	T	T	T	T	T	T	T	T	T	T	Y	T	T	T	T	T	T	T	T	T	T	T	T	T	T	T
S7_5108562	C/G	7	5108562	+	NA	NA	NA	NA	NA	NA	C	C	C	C	C	C	C	C	C	C	C	C	C	C	G	C	C	C	C	C	C	C	C	C	C	C	C	C	C	C	C	C	C	C	C	C	C	C	C
S7_5108679	G/A	7	5108679	+	NA	NA	NA	NA	NA	NA	G	G	G	A	G	G	G	G	G	G	G	G	G	G	G	G	G	G	G	G	G	G	G	G	G	G	G	G	G	G	G	G	G	G	G	G	G	G	G
S7_5108681	G/A	7	5108681	+	NA	NA	NA	NA	NA	NA	G	G	G	A	G	G	G	G	G	G	G	G	G	G	G	G	G	G	G	G	G	G	G	G	G	G	G	G	G	G	G	G	G	G	G	G	G	G	G
S7_5108683	G/T	7	5108683	+	NA	NA	NA	NA	NA	NA	G	G	G	T	G	G	G	G	G	G	G	G	G	G	G	G	G	G	G	G	G	G	G	G	G	G	G	G	G	G	G	G	G	G	G	G	G	G	G
S7_5108688	C/G	7	5108688	+	NA	NA	NA	NA	NA	NA	C	C	C	C	C	S	G	C	C	C	C	C	G	G	C	G	C	C	C	C	C	C	C	C	C	G	C	C	C	C	S	C	C	C	C	C	C	G	G
S7_5108781	G/C	7	5108781	+	NA	NA	NA	NA	NA	NA	G	G	S	C	S	G	G	C	C	S	C	G	G	G	C	G	S	G	C	G	G	G	S	G	S	G	G	G	G	G	G	G	G	C	C	S	G	G	G
S7_5108850	C/T	7	5108850	+	NA	NA	NA	NA	NA	NA	C	C	Y	T	Y	C	C	C	T	N	N	C	C	C	N	C	T	C	T	C	C	C	T	C	C	C	C	C	C	C	C	C	C	T	T	C	C	C	C
S7_5108868	G/T	7	5108868	+	NA	NA	NA	NA	NA	NA	G	G	K	T	K	G	G	G	T	N	N	G	G	G	N	G	T	G	T	G	G	G	T	G	G	G	G	G	G	G	G	G	G	T	T	G	G	G	G
S7_5108933	C/A	7	5108933	+	NA	NA	NA	NA	NA	NA	C	C	C	C	C	C	C	C	C	C	C	C	C	C	C	C	C	C	C	C	C	C	C	C	C	C	C	C	C	C	C	C	C	C	C	C	C	C	C
S7_5108935	C/A	7	5108935	+	NA	NA	NA	NA	NA	NA	C	C	C	C	C	C	C	C	C	C	C	C	C	C	C	C	C	C	C	C	C	C	C	C	C	C	C	C	C	C	C	C	C	C	C	C	C	C	C
S7_5108937	T/C	7	5108937	+	NA	NA	NA	NA	NA	NA	T	T	T	T	T	T	T	T	T	T	T	T	T	T	T	T	T	T	T	T	T	T	T	T	T	T	T	T	T	T	T	T	T	T	T	T	T	T	T
S7_5109040	C/T	7	5109040	+	NA	NA	NA	NA	NA	NA	C	Y	C	C	C	C	C	Y	T	C	C	C	C	C	C	C	C	C	C	C	C	C	C	C	C	C	C	C	C	C	C	C	C	C	C	C	C	C	C
S7_5109100	A/G	7	5109100	+	NA	NA	NA	NA	NA	NA	A	A	A	A	A	A	R	A	A	A	A	A	G	A	A	A	R	A	N	A	A	A	A	A	A	A	A	A	A	A	A	A	A	A	A	A	R	A	A
S7_5109948	T/G	7	5109948	+	NA	NA	NA	NA	NA	NA	T	T	T	T	T	T	K	T	T	T	T	T	G	T	T	T	T	T	T	T	T	T	T	T	T	T	T	T	T	T	T	T	T	T	T	T	T	T	T
S7_5109964	C/A	7	5109964	+	NA	NA	NA	NA	NA	NA	C	C	C	C	C	C	M	C	C	C	C	C	A	C	C	C	C	C	C	C	C	C	C	C	C	C	C	C	C	C	C	C	C	C	C	C	C	C	C
S7_5110061	C/T	7	5110061	+	NA	NA	NA	NA	NA	NA	C	C	T	T	T	C	C	Y	T	Y	T	C	C	C	Y	C	Y	C	Y	C	C	C	T	C	Y	C	C	Y	C	C	C	C	C	T	T	T	C	C	C
S7_5112173	G/A	7	5112173	+	NA	NA	NA	NA	NA	NA	G	G	G	G	G	G	G	G	G	G	G	G	G	G	G	G	G	G	G	G	G	G	G	G	G	G	G	G	G	G	G	G	G	G	G	G	G	G	G
S7_5112187	C/T	7	5112187	+	NA	NA	NA	NA	NA	NA	C	C	C	C	C	C	C	C	C	C	C	T	C	C	C	C	C	C	C	C	C	C	C	C	C	C	C	C	C	C	C	C	C	C	C	C	C	C	C
S7_5112967	G/A	7	5112967	+	NA	NA	NA	NA	NA	NA	G	G	G	A	G	G	G	R	G	G	G	R	G	G	G	G	G	G	G	G	G	G	G	G	G	G	G	G	G	G	G	G	G	G	G	G	G	G	G
S7_5123711	T/C	7	5123711	+	NA	NA	NA	NA	NA	NA	T	T	T	T	T	T	T	T	T	T	T	Y	T	T	T	T	T	T	T	T	T	T	T	T	T	T	T	T	T	T	T	T	T	T	T	T	T	T	T
S7_5123808	G/A	7	5123808	+	NA	NA	NA	NA	NA	NA	G	G	G	G	G	G	G	G	G	G	G	G	G	G	G	G	G	G	G	G	G	G	G	G	G	G	G	G	G	G	G	G	G	G	G	G	G	G	G
S7_5123835	G/T	7	5123835	+	NA	NA	NA	NA	NA	NA	G	G	G	G	G	G	G	K	K	G	G	G	G	G	T	G	G	G	G	G	G	G	G	G	G	G	G	G	G	G	G	G	G	G	G	G	G	G	G
S7_5126930	C/A	7	5126930	+	NA	NA	NA	NA	NA	NA	C	C	C	C	C	C	C	C	C	C	C	C	C	C	C	C	C	C	C	C	C	C	C	C	C	C	C	C	C	C	C	C	C	C	C	C	C	C	C
S7_5126932	G/A	7	5126932	+	NA	NA	NA	NA	NA	NA	G	G	G	G	G	G	G	G	G	G	G	G	G	G	G	G	G	G	G	G	G	G	G	G	G	G	G	G	G	G	G	G	G	G	G	G	G	G	G
S7_5126954	T/C	7	5126954	+	NA	NA	NA	NA	NA	NA	C	T	N	T	T	T	T	T	C	C	C	T	T	T	T	T	T	T	T	T	T	T	C	T	C	T	T	T	T	T	T	T	C	C	Y	C	T	T	T
S7_5126959	T/G	7	5126959	+	NA	NA	NA	NA	NA	NA	G	T	N	T	T	T	T	T	G	G	G	T	T	T	T	T	T	T	T	T	T	T	G	T	G	T	T	T	T	T	T	T	G	G	K	G	T	T	T
S7_5126968	G/C	7	5126968	+	NA	NA	NA	NA	NA	NA	G	G	N	G	G	G	S	G	C	C	C	G	C	G	G	G	C	G	C	G	G	G	C	G	C	G	G	G	G	G	G	G	S	C	C	C	G	G	G
S7_5127150	T/C	7	5127150	+	NA	NA	NA	NA	NA	NA	T	T	T	T	Y	C	T	T	C	C	C	T	T	C	C	C	T	T	Y	T	T	T	C	T	T	C	Y	N	T	T	C	N	T	C	T	T	T	C	C
S7_5129296	C/T	7	5129296	+	NA	NA	NA	NA	NA	NA	T	C	C	T	N	C	C	C	C	C	C	C	C	C	C	C	C	C	C	C	C	C	C	C	C	C	C	C	C	C	C	C	C	C	C	C	C	C	C
S7_5129476	T/A	7	5129476	+	NA	NA	NA	NA	NA	NA	A	T	T	A	T	T	T	T	T	T	N	T	T	T	N	T	T	T	T	T	T	T	A	T	T	T	T	T	T	T	T	T	A	T	T	T	T	T	T
S7_5129499	G/C	7	5129499	+	NA	NA	NA	NA	NA	NA	G	G	G	G	G	G	G	G	G	G	G	G	G	G	N	G	G	G	G	G	G	G	G	G	G	G	G	G	G	G	G	G	G	G	G	G	G	G	G
S7_5134266	T/C	7	5134266	+	NA	NA	NA	NA	NA	NA	C	C	T	C	T	T	T	T	C	T	C	Y	T	T	T	T	T	T	T	C	T	C	T	C	T	T	T	T	T	C	T	C	T	C	T	C	T	T	T
S7_5134287	C/T	7	5134287	+	NA	NA	NA	NA	NA	NA	C	C	T	C	T	T	T	C	C	T	C	C	T	T	T	T	C	C	T	C	T	C	C	C	T	T	T	N	T	C	T	C	T	C	T	C	T	T	T
S7_5134297	C/T	7	5134297	+	NA	NA	NA	NA	NA	NA	C	C	T	C	T	T	T	C	C	T	C	C	T	T	T	T	C	C	T	C	T	C	C	C	T	T	T	N	T	C	T	C	T	C	T	C	T	T	T
S7_5134412	C/T	7	5134412	+	NA	NA	NA	NA	NA	NA	T	C	C	T	N	C	C	C	C	C	C	T	C	C	C	C	C	C	C	T	C	T	C	C	C	C	C	C	C	N	C	C	C	C	C	T	C	C	C
S7_5134463	C/T	7	5134463	+	NA	NA	NA	NA	NA	NA	T	C	C	C	T	Y	T	C	Y	Y	C	C	T	T	T	T	C	Y	T	T	T	T	C	C	T	T	T	T	T	C	T	C	C	C	T	C	Y	T	T
S7_5134474	A/G	7	5134474	+	NA	NA	NA	NA	NA	NA	G	A	A	A	G	G	G	A	G	R	A	A	G	G	G	G	A	R	G	G	G	G	A	A	G	G	G	G	G	A	G	A	A	A	G	A	G	G	G
S7_5134481	A/C	7	5134481	+	NA	NA	NA	NA	NA	NA	C	A	A	A	C	C	C	A	C	M	A	A	C	C	C	C	A	M	C	C	C	C	A	A	C	C	C	C	C	A	C	A	C	A	C	A	C	C	C
S7_5134483	C/A	7	5134483	+	NA	NA	NA	NA	NA	NA	C	C	C	C	C	M	C	C	C	C	C	C	C	A	C	A	C	C	C	C	C	C	C	C	C	A	C	C	C	C	A	C	C	C	C	C	C	A	A
S7_5134488	T/C	7	5134488	+	NA	NA	NA	NA	NA	NA	T	T	T	T	T	Y	T	T	T	T	T	T	T	C	T	C	T	T	T	T	T	T	T	T	T	C	T	T	T	T	C	T	T	T	T	T	T	C	C
S7_5134746	C/T	7	5134746	+	NA	NA	NA	NA	NA	NA	Y	C	T	C	T	C	T	T	C	T	N	C	T	C	T	C	C	C	T	T	T	T	C	C	T	C	N	C	T	T	C	N	T	C	T	C	T	C	C
S7_5134867	G/A	7	5134867	+	NA	NA	NA	NA	NA	NA	G	G	G	G	G	G	G	G	G	G	G	G	G	G	G	G	G	G	G	G	G	G	G	G	G	G	G	G	G	G	G	G	G	G	G	G	G	G	G
S7_5138539	T/C	7	5138539	+	NA	NA	NA	NA	NA	NA	T	T	T	T	T	T	T	T	T	T	T	T	T	Y	T	Y	T	T	T	T	T	T	T	T	T	Y	T	T	T	T	Y	T	T	T	T	T	T	C	Y
S7_5138584	T/G	7	5138584	+	NA	NA	NA	NA	NA	NA	T	T	T	T	T	T	T	T	T	T	T	T	T	K	T	K	T	T	T	T	T	T	T	T	T	K	T	T	T	T	K	T	T	T	T	T	T	G	K
S7_5139016	T/C	7	5139016	+	NA	NA	NA	NA	NA	NA	C	T	T	T	C	T	T	T	T	C	T	C	C	T	C	T	T	T	C	C	C	C	T	T	C	T	C	T	C	T	T	T	Y	T	C	T	C	T	T
S7_5139064	A/G	7	5139064	+	NA	NA	NA	NA	NA	NA	A	A	G	A	A	A	R	A	A	A	A	A	A	A	A	A	A	A	A	A	A	A	A	A	A	A	A	A	A	A	A	A	R	A	A	A	A	A	A
S7_5145953	G/A	7	5145953	+	NA	NA	NA	NA	NA	NA	G	G	G	G	G	G	G	G	G	G	G	G	G	A	G	A	G	G	G	G	G	G	G	G	G	A	G	G	G	G	A	G	G	G	G	A	G	A	A
S7_5145964	C/T	7	5145964	+	NA	NA	NA	NA	NA	NA	C	C	C	C	C	C	C	C	C	C	C	C	C	T	C	T	C	C	C	C	C	C	C	C	C	T	C	C	C	C	T	C	C	C	C	T	C	T	T
S7_5146058	A/G	7	5146058	+	NA	NA	NA	NA	NA	NA	A	G	G	A	A	N	R	A	R	A	G	A	A	G	A	G	A	A	A	A	A	A	A	G	R	G	A	N	A	A	G	G	A	G	G	A	G	G	G
S7_5146091	C/G	7	5146091	+	NA	NA	NA	NA	NA	NA	C	C	C	C	C	C	C	C	C	C	C	C	C	G	C	G	C	C	C	C	C	C	C	C	C	G	C	C	C	C	G	C	C	C	C	C	C	G	G
S7_5146153	T/A	7	5146153	+	NA	NA	NA	NA	NA	NA	A	A	T	T	W	A	T	A	A	T	A	T	T	A	T	A	T	T	T	A	T	A	T	A	T	A	T	A	T	A	A	A	T	A	T	A	T	A	A
S7_5146163	A/G	7	5146163	+	NA	NA	NA	NA	NA	NA	A	A	A	A	A	A	A	A	A	A	A	A	A	A	A	A	A	A	A	A	A	A	A	A	A	A	A	A	A	A	A	A	A	A	A	A	A	A	A
S7_5146180	C/T	7	5146180	+	NA	NA	NA	NA	NA	NA	C	C	T	C	C	C	T	C	C	Y	C	C	C	C	N	C	C	C	C	C	C	C	Y	C	T	C	C	C	C	C	C	C	T	C	T	C	T	C	C
S7_5146184	A/G	7	5146184	+	NA	NA	NA	NA	NA	NA	N	A	G	N	A	A	G	A	R	R	A	G	A	A	N	A	G	G	A	A	A	A	G	A	G	A	A	A	A	A	A	A	G	A	G	A	G	A	A
S7_5146204	C/G	7	5146204	+	NA	NA	NA	NA	NA	NA	G	C	C	G	N	C	C	S	C	C	C	G	C	C	C	C	C	C	C	G	C	G	C	C	C	C	C	C	C	C	C	C	C	C	C	C	C	C	C
S7_5146247	T/C	7	5146247	+	NA	NA	NA	NA	NA	NA	T	T	T	T	T	T	T	T	T	T	T	T	T	T	T	T	T	Y	T	T	T	T	T	T	T	T	T	T	T	T	T	T	T	T	T	T	T	T	T
S7_5146250	T/C	7	5146250	+	NA	NA	NA	NA	NA	NA	T	C	T	T	N	T	T	T	T	Y	C	T	C	T	T	T	T	T	C	T	C	T	T	C	T	T	Y	Y	C	T	T	C	T	C	T	T	T	T	T
S7_5149651	C/G	7	5149651	+	NA	NA	NA	NA	NA	NA	C	C	C	C	C	C	C	C	C	C	C	C	C	C	C	C	C	C	C	C	C	C	C	C	C	C	C	C	C	C	C	C	C	C	C	C	G	C	C
S7_5155273	G/C	7	5155273	+	NA	NA	NA	NA	NA	NA	G	G	G	G	G	G	G	G	G	G	G	G	G	G	G	G	G	G	G	G	G	G	G	G	G	G	G	G	G	G	G	G	G	G	G	G	G	G	G
S7_5155275	G/C	7	5155275	+	NA	NA	NA	NA	NA	NA	G	G	G	G	G	G	G	G	G	G	G	G	G	G	G	G	G	G	G	G	G	G	G	G	G	G	G	G	G	G	G	G	G	G	G	G	G	G	G
S7_5165321	C/A	7	5165321	+	NA	NA	NA	NA	NA	NA	C	C	C	C	A	C	C	C	C	C	C	C	C	C	C	M	M	C	C	C	C	C	C	C	C	C	C	C	C	C	C	C	C	C	C	C	C	C	C
S7_5228754	C/T	7	5228754	+	NA	NA	NA	NA	NA	NA	C	C	C	C	C	C	C	C	C	C	C	Y	C	C	C	C	C	C	C	C	C	C	C	C	C	C	C	C	C	C	C	C	C	C	C	C	C	C	C
S7_5260735	G/T	7	5260735	+	NA	NA	NA	NA	NA	NA	G	G	T	G	G	G	G	G	G	G	G	N	G	G	G	G	G	G	G	G	G	G	G	G	G	G	G	G	G	G	G	G	G	G	G	G	G	G	G
S7_5260745	T/A	7	5260745	+	NA	NA	NA	NA	NA	NA	A	T	A	T	T	N	T	T	T	T	T	N	T	T	T	T	T	T	T	A	T	A	T	T	T	T	T	T	T	T	T	T	T	T	T	T	T	T	T
S7_5260760	A/C	7	5260760	+	NA	NA	NA	NA	NA	NA	A	A	C	A	A	A	A	A	A	A	A	N	A	A	A	A	A	A	A	A	A	A	A	A	A	A	A	A	A	A	A	A	A	A	A	A	A	A	A
S7_5260786	G/T	7	5260786	+	NA	NA	NA	NA	NA	NA	G	G	T	G	G	G	G	G	G	G	G	N	G	G	G	G	G	G	G	G	G	G	G	G	G	G	G	G	G	G	G	G	G	G	G	G	G	G	G
S7_5262542	G/A	7	5262542	+	NA	NA	NA	NA	NA	NA	G	G	G	G	G	G	G	G	G	G	G	G	G	G	G	G	G	G	G	G	G	G	G	G	G	G	G	G	G	G	G	G	G	G	G	G	G	G	G
S7_5262591	G/A	7	5262591	+	NA	NA	NA	NA	NA	NA	G	G	G	G	G	G	G	G	G	G	G	G	G	G	G	G	G	G	G	G	G	G	G	G	G	G	G	G	G	G	G	G	G	G	G	G	G	G	G
S7_5262691	T/C	7	5262691	+	NA	NA	NA	NA	NA	NA	T	T	T	T	T	T	T	T	T	T	T	T	T	T	T	T	T	T	T	T	T	T	T	T	T	T	T	T	T	T	T	T	T	T	T	T	T	T	T
S7_5262710	C/T	7	5262710	+	NA	NA	NA	NA	NA	NA	C	C	C	C	C	C	C	C	C	C	C	C	C	C	C	C	C	C	C	C	C	C	C	C	C	C	C	C	C	C	C	C	C	C	C	C	C	C	C
S7_5267210	A/C	7	5267210	+	NA	NA	NA	NA	NA	NA	A	A	A	A	A	A	A	A	A	A	A	A	A	A	A	A	A	A	A	A	A	A	A	A	A	A	A	A	A	A	A	A	A	A	A	A	A	A	A
S7_5267225	G/A	7	5267225	+	NA	NA	NA	NA	NA	NA	G	G	G	G	G	G	G	G	G	G	G	R	G	G	G	G	A	G	G	G	G	G	G	G	G	G	G	G	G	G	G	G	G	G	G	G	G	G	G
S7_5267226	G/T	7	5267226	+	NA	NA	NA	NA	NA	NA	G	G	G	G	G	G	G	G	G	G	G	K	G	G	G	G	T	G	G	G	G	G	G	G	G	G	G	G	G	G	G	G	G	G	G	G	G	G	G
S7_5267238	G/C	7	5267238	+	NA	NA	NA	NA	NA	NA	G	G	G	G	G	G	G	G	G	G	G	S	G	G	G	G	S	G	G	G	G	G	G	G	G	G	G	G	G	G	G	G	G	G	G	G	G	G	G
S7_5267245	A/G	7	5267245	+	NA	NA	NA	NA	NA	NA	A	A	A	A	A	A	A	A	A	A	A	R	A	A	A	A	R	A	A	A	A	A	A	A	A	A	A	A	A	A	A	A	A	A	A	A	A	A	A
S7_5268249	C/T	7	5268249	+	NA	NA	NA	NA	NA	NA	T	C	C	C	N	T	T	C	C	N	C	T	C	C	N	C	C	T	T	C	C	Y	T	C	T	C	C	C	C	C	C	C	C	C	T	N	C	C	C
S7_5268283	C/A	7	5268283	+	NA	NA	NA	NA	NA	NA	C	C	C	C	C	C	C	C	C	C	C	C	C	C	N	C	C	C	C	C	C	C	C	C	C	C	C	C	C	C	C	C	C	C	C	C	C	C	C
S7_5273010	C/T	7	5273010	+	NA	NA	NA	NA	NA	NA	T	C	C	C	C	C	T	C	C	C	C	C	C	C	Y	C	C	C	T	C	C	C	C	C	T	C	C	C	C	C	C	C	C	C	T	C	C	C	C
S7_5273013	C/T	7	5273013	+	NA	NA	NA	NA	NA	NA	T	C	C	C	C	C	Y	C	C	C	C	C	C	C	T	C	C	C	T	C	C	C	C	C	Y	C	C	C	C	C	C	C	C	C	T	C	C	C	C
S7_5273263	C/G	7	5273263	+	NA	NA	NA	NA	NA	NA	C	C	C	C	G	G	C	G	G	G	C	C	G	G	C	G	C	G	C	G	G	G	G	C	C	G	S	G	G	G	G	C	G	C	C	G	G	G	G
S7_5273470	C/A	7	5273470	+	NA	NA	NA	NA	NA	NA	C	C	A	A	C	C	C	C	C	C	C	C	C	C	C	C	C	C	C	C	C	C	C	C	C	C	C	C	C	C	C	C	C	C	C	C	C	C	C
S7_5274835	G/A	7	5274835	+	NA	NA	NA	NA	NA	NA	G	A	G	G	G	G	G	G	G	G	G	G	A	G	G	G	G	G	R	G	G	G	G	A	G	R	G	A	G	G	G	G	A	A	G	G	G	G	G
S7_5322416	T/C	7	5322416	+	NA	NA	NA	NA	NA	NA	T	C	T	T	Y	C	T	T	T	T	C	T	T	C	T	C	C	T	T	T	T	T	T	C	T	C	C	C	T	T	C	C	T	C	C	C	T	C	C
S7_5322426	G/A	7	5322426	+	NA	NA	NA	NA	NA	NA	G	A	G	G	R	A	G	G	G	G	A	G	G	A	G	A	A	G	G	G	G	G	G	A	G	A	A	A	G	G	A	A	G	A	A	A	G	A	A
S7_5324047	T/C	7	5324047	+	NA	NA	NA	NA	NA	NA	T	C	T	T	Y	C	T	T	T	T	T	T	T	C	T	C	T	T	T	T	T	T	T	C	T	C	C	C	T	C	C	Y	T	T	T	T	T	C	C
S7_5324051	A/G	7	5324051	+	NA	NA	NA	NA	NA	NA	A	A	A	A	A	A	A	A	A	A	A	A	A	A	A	A	A	A	A	A	A	A	A	A	A	A	A	A	A	A	A	A	A	A	A	A	A	A	A
S7_5324102	T/G	7	5324102	+	NA	NA	NA	NA	NA	NA	T	G	T	T	K	K	T	T	T	T	T	T	T	G	T	G	T	T	T	T	T	T	T	K	T	G	G	G	T	T	G	G	T	T	T	T	T	G	G
S7_5324123	C/T	7	5324123	+	NA	NA	NA	NA	NA	NA	C	C	C	C	C	C	C	C	C	C	C	C	C	C	C	C	C	C	C	C	C	C	C	C	C	C	C	C	C	C	C	C	C	C	C	C	C	C	C
S7_5324131	A/C	7	5324131	+	NA	NA	NA	NA	NA	NA	A	C	A	A	M	M	A	A	A	A	A	A	A	C	A	C	A	A	A	A	A	A	A	C	A	C	C	C	A	M	C	C	A	A	A	A	A	C	C
S7_5325268	G/A	7	5325268	+	NA	NA	NA	NA	NA	NA	G	G	G	G	G	G	G	R	G	G	G	G	G	G	G	G	G	G	G	G	G	G	R	G	G	G	G	G	G	G	G	G	G	G	G	G	G	G	G
S7_5325331	C/G	7	5325331	+	NA	NA	NA	NA	NA	NA	C	G	C	C	C	C	C	C	G	C	C	C	C	C	C	C	C	C	C	C	C	C	C	G	C	C	C	C	C	G	C	G	C	C	C	C	C	C	C
S7_5328863	G/A	7	5328863	+	NA	NA	NA	NA	NA	NA	G	R	G	G	G	G	G	G	G	G	G	G	G	G	A	G	G	G	G	G	G	G	G	R	G	G	G	G	G	G	G	R	G	G	G	G	G	G	G
S7_5328864	G/C	7	5328864	+	NA	NA	NA	NA	NA	NA	G	G	G	G	G	G	G	G	G	G	G	G	G	G	G	G	G	G	G	G	G	G	G	G	G	G	G	G	G	G	G	G	G	G	G	G	G	G	G
S7_5328866	G/A	7	5328866	+	NA	NA	NA	NA	NA	NA	G	G	G	G	G	G	G	G	G	G	G	G	G	G	G	G	G	G	G	G	G	G	G	G	G	G	G	G	G	G	G	G	G	G	G	G	G	G	G
S7_5329224	G/A	7	5329224	+	NA	NA	NA	NA	NA	NA	A	G	G	G	G	A	G	G	G	G	G	G	G	A	G	A	N	G	G	G	G	G	G	G	G	A	A	A	G	G	A	G	G	G	G	G	G	A	A
S7_5330233	T/A	7	5330233	+	NA	NA	NA	NA	NA	NA	T	T	T	T	T	T	T	T	T	T	T	T	T	T	T	T	T	T	T	T	T	T	T	T	T	T	T	T	T	T	T	T	T	T	T	T	T	T	T
S7_5330247	G/A	7	5330247	+	NA	NA	NA	NA	NA	NA	G	G	G	G	G	G	G	G	G	G	G	G	G	G	G	G	G	G	G	G	G	G	G	G	G	G	G	G	G	G	G	G	G	G	G	G	G	G	G
S7_5330323	G/T	7	5330323	+	NA	NA	NA	NA	NA	NA	G	G	G	G	G	G	G	G	G	G	G	G	G	G	G	G	G	G	G	G	G	G	G	G	G	G	G	G	G	G	G	G	G	G	G	G	G	G	G
S7_5330352	G/C	7	5330352	+	NA	NA	NA	NA	NA	NA	G	G	G	G	G	G	G	G	G	G	G	G	G	G	G	G	G	G	G	G	G	G	G	G	G	G	G	G	G	G	G	G	G	G	G	G	G	G	G
S7_5330778	C/T	7	5330778	+	NA	NA	NA	NA	NA	NA	C	C	C	C	C	T	C	C	C	C	C	C	C	C	C	C	C	C	C	C	C	C	C	C	C	C	C	C	C	C	C	C	C	C	C	C	C	C	C
S7_5330791	T/G	7	5330791	+	NA	NA	NA	NA	NA	NA	T	T	T	T	T	G	T	T	T	T	T	T	T	T	T	T	T	T	T	T	T	T	T	T	T	T	T	T	T	T	T	T	T	T	T	T	T	T	T
S7_5333754	G/A	7	5333754	+	NA	NA	NA	NA	NA	NA	N	G	G	G	N	G	G	G	N	A	G	G	G	A	N	G	G	G	G	G	A	R	A	G	G	A	R	N	A	G	G	G	N	G	R	G	G	G	N
S7_5333767	C/A	7	5333767	+	NA	NA	NA	NA	NA	NA	C	C	C	C	C	C	C	C	C	C	C	C	C	C	N	C	C	C	C	C	C	C	C	C	C	M	C	C	C	C	C	C	C	C	C	C	C	C	C
S7_5333775	G/A	7	5333775	+	NA	NA	NA	NA	NA	NA	G	G	G	G	G	G	G	G	G	G	G	G	G	G	N	G	G	G	G	G	G	G	G	G	G	R	G	G	G	G	G	G	G	G	G	G	G	G	G
S7_5333776	T/G	7	5333776	+	NA	NA	NA	NA	NA	NA	T	T	T	T	T	T	T	T	T	T	T	T	T	T	N	T	T	T	T	T	T	T	T	T	T	K	T	T	T	T	T	T	T	T	T	T	T	T	T
S7_5333788	A/G	7	5333788	+	NA	NA	NA	NA	NA	NA	A	A	A	A	A	A	A	A	N	G	A	A	A	A	A	A	A	A	A	A	A	A	G	A	A	A	A	A	A	A	A	A	A	A	A	A	A	A	A
S7_5335115	T/C	7	5335115	+	NA	NA	NA	NA	NA	NA	T	T	Y	C	C	C	T	C	N	T	T	T	T	C	C	C	N	C	T	T	C	T	C	T	T	C	C	C	C	N	C	T	C	C	T	T	C	C	C
S7_5335145	A/G	7	5335145	+	NA	NA	NA	NA	NA	NA	A	A	A	A	A	A	A	A	A	R	G	A	A	A	A	A	A	A	A	A	A	A	A	A	A	A	A	A	A	A	A	G	A	A	A	G	A	A	A
S7_5335166	C/T	7	5335166	+	NA	NA	NA	NA	NA	NA	T	T	Y	C	C	C	T	C	T	Y	C	N	T	C	C	C	C	C	T	T	C	T	C	T	T	C	C	C	C	C	C	C	C	C	N	C	C	C	C
S7_5335167	C/T	7	5335167	+	NA	NA	NA	NA	NA	NA	C	C	C	C	C	C	C	C	C	Y	T	C	C	C	C	C	C	C	C	C	C	C	C	C	C	C	C	C	C	T	C	N	C	C	C	C	C	C	C
S7_5335176	T/C	7	5335176	+	NA	NA	NA	NA	NA	NA	T	T	T	T	T	T	T	T	T	Y	C	T	T	T	T	T	T	T	T	T	T	T	T	T	T	T	T	T	T	C	T	N	T	T	T	T	T	T	T
S7_5335179	A/G	7	5335179	+	NA	NA	NA	NA	NA	NA	G	G	R	A	A	A	G	A	G	A	A	A	G	A	A	A	A	A	G	G	A	G	A	G	G	A	A	A	A	A	A	A	A	A	N	A	A	A	A
S7_5335182	G/A	7	5335182	+	NA	NA	NA	NA	NA	NA	A	A	R	G	G	G	A	G	A	G	G	G	A	G	G	G	G	G	A	A	G	A	G	A	A	G	G	G	G	G	G	G	G	G	N	G	G	G	G
S7_5335193	T/G	7	5335193	+	NA	NA	NA	NA	NA	NA	G	G	K	T	T	T	G	T	G	T	T	T	G	T	T	T	T	T	G	G	T	G	T	G	G	T	T	T	T	T	T	T	T	T	N	T	T	T	T
S7_5335227	T/C	7	5335227	+	NA	NA	NA	NA	NA	NA	C	C	T	T	T	T	C	T	C	N	T	Y	C	T	T	T	T	Y	C	N	T	C	T	C	C	T	T	T	T	T	T	N	T	T	C	N	T	T	T
S7_5335258	G/A	7	5335258	+	NA	NA	NA	NA	NA	NA	A	A	G	G	G	G	A	G	A	N	G	R	A	G	G	G	G	R	A	N	G	A	G	A	A	G	G	G	G	G	G	N	G	G	A	N	G	G	G
S7_5335260	T/A	7	5335260	+	NA	NA	NA	NA	NA	NA	A	A	T	T	T	T	A	T	A	N	T	W	A	T	T	T	T	W	A	N	T	A	T	A	A	T	T	T	T	T	T	N	T	T	A	N	T	T	T
S7_5336928	G/C	7	5336928	+	NA	NA	NA	NA	NA	NA	G	G	G	G	G	G	G	G	G	G	G	G	G	G	G	G	G	G	G	G	G	G	G	G	G	G	G	G	G	G	G	G	G	G	G	G	G	G	G
S7_5336940	C/T	7	5336940	+	NA	NA	NA	NA	NA	NA	C	C	C	C	C	C	C	C	C	C	C	C	C	C	C	C	C	T	C	C	C	C	C	C	C	C	C	C	C	C	C	C	T	C	C	C	C	C	C
S7_5336961	C/T	7	5336961	+	NA	NA	NA	NA	NA	NA	C	C	T	T	T	C	C	T	T	Y	T	C	C	T	T	T	T	C	C	C	T	C	T	C	C	T	T	T	T	C	T	T	C	C	C	C	T	T	T
S7_5337045	C/T	7	5337045	+	NA	NA	NA	NA	NA	NA	C	C	C	C	C	C	C	C	C	C	C	C	C	C	C	C	C	C	C	C	C	C	C	C	C	C	C	C	C	C	C	C	C	C	C	C	C	C	C
S7_5337063	G/C	7	5337063	+	NA	NA	NA	NA	NA	NA	G	G	G	G	G	G	G	G	G	G	G	G	G	G	G	G	G	G	G	G	G	G	G	G	G	G	G	G	G	G	G	G	G	G	G	G	G	G	G
S7_5337068	G/A	7	5337068	+	NA	NA	NA	NA	NA	NA	A	G	G	G	G	A	G	G	G	G	G	G	G	G	G	G	G	G	G	G	G	G	G	G	A	G	G	G	G	G	G	G	G	A	A	G	G	G	G
S7_5337444	G/C	7	5337444	+	NA	NA	NA	NA	NA	NA	G	G	G	G	G	G	G	G	G	G	G	S	G	G	G	G	S	G	G	G	G	G	G	G	G	G	G	G	G	G	G	G	G	G	G	G	G	G	G
S7_5337483	C/G	7	5337483	+	NA	NA	NA	NA	NA	NA	S	C	G	G	G	C	C	G	G	G	G	C	C	G	G	G	C	G	C	C	G	C	G	C	C	G	G	G	G	C	G	G	G	C	C	C	G	G	G
[truncated: 35,171 more rows]
[truncated: 243 more columns]
