# Supplementary material for: The Pattern and Distribution of Deleterious Mutations in Maize
Source: G3 (Bethesda). 2013 Nov 26;4(1):163–71. doi: 10.1534/g3.113.008870 (PMC3887532; doi:10.1534/g3.113.008870)
Supplement: Supporting Information [file supp_g3.113.008870_FileS3.zip › Zea20120110_282_imp/282_20120110_scv10mF8maf002_mgs_E1pLD5kpUn_imp95_1024_chr6.hmp.txt]

rs#	alleles	chrom	pos	strand	assembly#	center	protLSID	assayLSID	panelLSID	QCcode	33-16	38-11	4226	4722	A188	A214N	A239	A272	A441-5	A554	A556	A6	A619	A632	A634	A635	A641	A654	A659	A661	A679	A680	A682	Ab28A	B10	B103	B104	B105	B109	B115	B14A	B164	B2-good	B37	B46	B52	B57	B64	B68
S6_120318	C/T	6	120318	+	NA	NA	NA	NA	NA	NA	C	T	C	C	C	C	C	C	C	C	C	C	C	C	C	C	C	C	C	C	C	C	C	T	C	C	C	C	C	C	C	C	C	C	C	T	C	C	C
S6_122286	A/G	6	122286	+	NA	NA	NA	NA	NA	NA	A	A	A	A	A	A	A	A	A	A	A	A	A	A	A	A	A	A	A	A	A	A	A	A	A	A	A	A	A	A	A	A	G	A	A	A	A	A	A
S6_123429	A/G	6	123429	+	NA	NA	NA	NA	NA	NA	A	A	A	A	A	A	A	A	A	A	A	A	A	A	A	A	A	R	A	A	A	A	A	A	A	A	A	A	A	A	A	A	G	A	A	A	A	A	A
S6_125210	G/A	6	125210	+	NA	NA	NA	NA	NA	NA	G	G	G	G	G	G	G	G	G	G	G	G	G	G	G	G	G	G	G	G	G	G	G	G	R	G	G	A	G	N	G	G	G	G	N	G	G	G	G
S6_125999	C/T	6	125999	+	NA	NA	NA	NA	NA	NA	C	C	C	C	C	C	C	C	C	C	C	C	C	C	C	C	C	C	C	C	C	C	C	C	C	C	C	C	C	C	C	C	T	C	C	C	C	C	C
S6_127195	C/T	6	127195	+	NA	NA	NA	NA	NA	NA	C	C	C	C	C	C	C	C	C	C	C	C	C	C	C	C	C	C	C	C	C	C	C	C	C	C	C	C	C	C	C	C	T	C	C	C	C	C	C
S6_129413	T/G	6	129413	+	NA	NA	NA	NA	NA	NA	T	T	N	T	T	T	T	T	T	T	T	T	T	T	T	T	T	T	T	T	T	T	T	T	T	T	T	T	T	T	T	T	G	T	T	T	T	T	T
S6_129540	C/T	6	129540	+	NA	NA	NA	NA	NA	NA	C	C	C	C	C	C	C	C	C	C	T	C	C	C	C	C	C	C	C	C	C	C	C	C	C	C	C	C	C	C	C	T	C	C	C	C	C	C	C
S6_129643	C/A	6	129643	+	NA	NA	NA	NA	NA	NA	C	A	C	C	C	C	C	C	C	A	C	C	A	C	C	A	C	C	C	C	C	C	A	A	C	C	C	C	C	C	C	C	C	C	C	C	C	C	C
S6_129655	T/C	6	129655	+	NA	NA	NA	NA	NA	NA	T	T	T	T	T	T	T	T	T	T	T	T	T	T	T	T	T	T	T	T	T	T	T	T	T	T	T	T	T	T	T	T	C	T	T	T	T	T	T
S6_129760	G/C	6	129760	+	NA	NA	NA	NA	NA	NA	G	G	G	G	G	G	G	G	G	G	G	G	G	G	G	G	G	G	G	G	G	G	G	G	G	G	G	G	G	G	G	G	C	G	G	G	G	G	G
S6_129786	C/T	6	129786	+	NA	NA	NA	NA	NA	NA	C	C	C	C	C	C	C	C	C	C	C	C	C	C	C	C	C	C	C	C	C	C	C	C	C	C	C	C	C	C	C	C	T	C	C	C	C	C	C
S6_129795	A/G	6	129795	+	NA	NA	NA	NA	NA	NA	A	A	A	A	A	A	A	A	A	A	A	A	A	A	A	A	A	A	A	A	A	A	A	A	A	A	A	A	A	A	A	A	A	A	A	A	A	A	A
S6_129803	T/C	6	129803	+	NA	NA	NA	NA	NA	NA	T	T	T	T	T	T	T	T	T	T	T	T	T	T	T	T	T	T	T	T	T	T	T	T	T	T	T	T	T	T	T	T	C	T	T	T	T	T	T
S6_262689	G/A	6	262689	+	NA	NA	NA	NA	NA	NA	G	G	G	G	G	G	G	G	G	G	G	G	G	G	G	G	G	G	G	G	G	G	G	G	G	G	G	G	G	G	G	G	G	G	G	G	G	G	G
S6_262708	G/A	6	262708	+	NA	NA	NA	NA	NA	NA	G	G	G	G	G	G	G	G	G	G	G	G	G	G	G	G	G	G	G	G	G	G	G	G	G	G	G	G	G	G	G	G	G	G	G	G	G	G	G
S6_262742	C/T	6	262742	+	NA	NA	NA	NA	NA	NA	C	C	C	C	C	C	C	C	N	C	C	C	C	C	C	C	C	C	C	C	C	C	C	C	C	C	C	C	C	C	C	C	C	C	C	C	C	C	C
S6_262900	C/T	6	262900	+	NA	NA	NA	NA	NA	NA	C	C	C	C	C	C	C	C	C	C	C	C	C	C	C	C	C	C	C	C	C	C	C	C	C	C	C	C	C	C	C	C	C	C	C	C	C	C	C
S6_262921	C/T	6	262921	+	NA	NA	NA	NA	NA	NA	C	C	C	C	C	C	C	C	C	C	C	C	C	C	C	C	C	C	C	C	C	C	C	C	C	C	C	C	C	C	C	C	C	C	C	C	C	C	C
S6_269390	C/G	6	269390	+	NA	NA	NA	NA	NA	NA	C	C	N	C	C	C	C	C	C	C	C	C	G	C	C	G	C	C	C	N	C	C	G	C	C	C	C	C	C	C	C	C	G	C	C	C	C	C	C
S6_270999	G/C	6	270999	+	NA	NA	NA	NA	NA	NA	G	G	C	G	G	G	G	G	G	G	G	C	G	G	G	G	G	G	G	G	G	G	G	G	G	G	G	G	G	G	G	G	C	G	G	G	G	G	G
S6_271009	A/G	6	271009	+	NA	NA	NA	NA	NA	NA	A	A	A	A	A	A	A	A	G	A	A	A	A	A	A	A	A	A	A	A	A	A	A	A	A	A	A	A	A	A	A	A	A	A	A	A	A	A	A
S6_271286	G/C	6	271286	+	NA	NA	NA	NA	NA	NA	G	C	C	C	N	G	G	G	N	G	N	C	C	G	G	G	G	G	G	N	G	G	G	C	G	G	G	N	G	G	G	C	C	G	G	S	C	G	G
S6_271294	T/C	6	271294	+	NA	NA	NA	NA	NA	NA	T	T	C	T	N	T	T	T	N	T	T	C	T	T	T	T	T	T	T	T	T	T	T	T	T	T	T	N	T	T	T	T	C	T	T	T	T	T	T
S6_272264	T/G	6	272264	+	NA	NA	NA	NA	NA	NA	T	G	T	G	T	T	T	T	T	T	K	T	G	T	T	T	T	T	T	N	T	T	T	G	T	T	T	T	T	T	T	G	G	T	T	T	T	T	T
S6_316128	C/A	6	316128	+	NA	NA	NA	NA	NA	NA	C	C	C	C	C	C	C	C	C	C	C	C	C	C	C	C	C	C	C	C	C	C	C	C	C	C	C	C	C	C	C	C	C	C	C	C	C	C	C
S6_359948	G/A	6	359948	+	NA	NA	NA	NA	NA	NA	G	G	G	G	G	G	G	G	G	G	G	G	G	G	G	G	G	G	G	G	G	G	G	G	G	G	G	G	G	G	G	G	G	G	G	G	G	G	G
S6_360059	G/A	6	360059	+	NA	NA	NA	NA	NA	NA	G	G	G	G	G	G	G	G	G	G	G	G	G	G	G	G	G	G	G	G	G	G	G	G	G	G	G	G	G	G	G	G	G	G	G	G	G	G	G
S6_360118	T/A	6	360118	+	NA	NA	NA	NA	NA	NA	T	A	T	T	T	T	T	T	T	T	T	T	T	T	T	T	T	T	T	T	T	T	T	A	W	T	T	A	T	A	T	T	T	T	A	T	T	T	T
S6_360159	T/C	6	360159	+	NA	NA	NA	NA	NA	NA	T	C	T	T	T	T	T	T	T	T	T	T	T	T	T	T	T	T	T	T	T	T	T	C	Y	T	T	C	T	C	T	T	T	T	C	T	T	T	T
S6_360231	T/G	6	360231	+	NA	NA	NA	NA	NA	NA	T	T	T	T	T	T	T	N	T	T	T	T	T	T	T	T	T	T	T	T	T	T	T	T	T	T	T	T	T	T	T	T	T	T	T	K	G	T	T
S6_360279	C/G	6	360279	+	NA	NA	NA	NA	NA	NA	C	C	C	C	C	C	C	C	C	C	C	C	C	C	C	C	C	C	C	C	C	C	C	C	C	C	C	C	C	C	C	C	C	C	C	C	C	C	C
S6_360343	T/A	6	360343	+	NA	NA	NA	NA	NA	NA	A	T	T	T	A	A	A	T	N	N	N	N	A	A	A	T	A	A	A	T	A	A	T	T	A	A	A	A	A	T	A	N	T	A	T	T	T	A	A
S6_360383	G/T	6	360383	+	NA	NA	NA	NA	NA	NA	G	G	G	G	G	G	G	G	G	G	G	G	G	G	G	G	G	G	G	G	G	G	G	G	G	G	G	G	G	G	G	G	G	G	G	G	G	G	G
S6_360388	C/G	6	360388	+	NA	NA	NA	NA	NA	NA	C	C	C	C	C	C	C	C	C	C	C	C	C	C	C	C	C	C	C	C	C	C	C	C	C	C	C	C	C	G	C	C	C	C	G	C	C	C	C
S6_360610	G/A	6	360610	+	NA	NA	NA	NA	NA	NA	G	G	G	G	G	G	G	G	G	G	G	G	G	G	G	G	G	G	G	G	G	G	G	G	G	G	G	G	G	G	G	G	G	G	G	G	G	G	G
S6_360643	G/A	6	360643	+	NA	NA	NA	NA	NA	NA	G	G	G	G	G	G	G	N	G	G	G	G	A	G	G	G	G	G	G	G	G	G	G	G	G	G	G	G	G	G	G	R	G	G	G	G	A	G	G
S6_360712	T/C	6	360712	+	NA	NA	NA	NA	NA	NA	T	T	T	T	T	T	T	T	T	T	T	T	T	T	T	T	T	T	T	T	T	T	T	T	T	T	T	T	T	T	T	T	T	T	T	T	N	T	T
S6_363913	A/G	6	363913	+	NA	NA	NA	NA	NA	NA	A	A	A	A	A	A	A	A	N	A	A	N	G	A	A	A	A	A	A	A	A	A	A	A	A	A	A	A	A	A	A	A	A	A	A	A	A	A	A
S6_364001	G/A	6	364001	+	NA	NA	NA	NA	NA	NA	G	G	G	G	G	G	G	G	G	R	G	G	G	G	G	A	G	G	G	G	G	G	N	G	G	G	G	G	G	G	G	G	G	G	G	G	G	G	G
S6_364007	G/A	6	364007	+	NA	NA	NA	NA	NA	NA	G	G	G	G	G	G	G	G	G	R	G	G	G	G	G	A	G	G	G	G	G	G	N	G	G	G	G	G	G	G	G	G	G	G	G	G	G	G	G
S6_366476	G/A	6	366476	+	NA	NA	NA	NA	NA	NA	G	G	G	G	G	G	G	G	G	G	G	G	A	G	G	G	G	G	G	G	G	G	G	G	G	G	G	G	G	G	G	G	G	G	G	G	G	G	G
S6_366684	G/A	6	366684	+	NA	NA	NA	NA	NA	NA	G	G	G	G	G	G	G	G	G	G	G	G	G	G	G	G	G	G	G	G	G	G	G	G	G	G	G	G	G	G	G	G	G	G	G	G	G	G	G
S6_368050	C/T	6	368050	+	NA	NA	NA	NA	NA	NA	C	C	C	C	C	C	C	C	C	C	C	C	C	C	C	C	C	C	C	C	C	C	C	C	C	C	C	C	C	C	C	C	C	C	C	C	C	C	C
S6_370986	C/T	6	370986	+	NA	NA	NA	NA	NA	NA	C	C	C	Y	C	C	C	C	C	C	C	C	C	C	C	C	C	C	C	C	C	C	C	C	C	C	C	C	C	C	C	C	T	C	C	C	C	C	C
S6_371015	C/T	6	371015	+	NA	NA	NA	NA	NA	NA	C	C	C	C	C	C	C	C	C	C	C	C	T	C	C	C	C	C	C	C	C	C	C	C	C	C	C	C	C	C	C	C	C	C	C	C	C	C	C
S6_371043	G/A	6	371043	+	NA	NA	NA	NA	NA	NA	G	G	G	G	G	G	G	G	G	G	G	G	G	G	G	G	G	G	G	G	G	G	G	G	G	G	G	G	G	G	G	G	A	G	G	G	G	G	G
S6_371045	A/C	6	371045	+	NA	NA	NA	NA	NA	NA	A	A	A	A	A	A	A	A	A	A	A	A	A	A	A	A	A	A	A	A	A	A	A	A	A	A	A	A	A	A	A	A	C	A	A	A	A	A	A
S6_371049	G/C	6	371049	+	NA	NA	NA	NA	NA	NA	G	G	G	G	G	G	G	G	G	G	G	G	G	G	G	G	G	G	G	G	G	G	G	G	G	G	G	G	G	G	G	G	G	G	G	G	G	G	G
S6_371121	A/C	6	371121	+	NA	NA	NA	NA	NA	NA	A	C	A	C	A	A	A	C	A	C	A	A	A	A	A	C	A	A	A	A	A	A	C	C	A	A	A	A	A	A	A	A	A	A	A	N	C	A	A
S6_371138	G/T	6	371138	+	NA	NA	NA	NA	NA	NA	G	G	G	G	G	G	G	G	T	G	N	T	G	G	G	G	G	G	G	G	G	G	G	G	G	G	G	T	G	N	G	K	G	G	T	G	G	G	G
S6_371295	G/A	6	371295	+	NA	NA	NA	NA	NA	NA	G	G	G	R	G	G	G	G	G	G	G	G	G	G	G	G	G	G	G	G	G	G	G	G	G	G	G	G	G	G	G	G	A	G	G	G	G	G	G
S6_371449	C/A	6	371449	+	NA	NA	NA	NA	NA	NA	C	C	C	C	C	C	C	C	C	C	C	C	A	C	C	C	C	C	C	C	C	C	C	C	C	C	C	C	C	C	C	C	C	C	C	C	C	C	C
S6_371465	G/C	6	371465	+	NA	NA	NA	NA	NA	NA	G	G	G	G	G	G	G	G	G	G	G	G	G	G	G	G	G	G	G	G	G	G	G	G	G	G	G	G	G	G	G	G	G	G	G	G	G	G	G
S6_371469	G/C	6	371469	+	NA	NA	NA	NA	NA	NA	G	G	G	G	G	G	G	G	G	G	G	G	G	G	G	G	G	G	G	G	G	G	G	G	G	G	G	G	G	G	G	G	G	G	G	G	G	G	G
S6_474415	G/A	6	474415	+	NA	NA	NA	NA	NA	NA	G	G	G	G	G	G	G	G	G	G	G	G	G	G	G	G	G	G	G	G	G	G	G	G	G	G	G	G	G	G	G	G	G	G	G	G	G	G	G
S6_474677	T/C	6	474677	+	NA	NA	NA	NA	NA	NA	T	C	T	T	T	T	T	N	T	T	C	T	T	T	T	N	T	T	T	T	T	T	C	N	T	T	T	T	T	T	T	N	T	T	T	N	C	T	T
S6_474678	C/T	6	474678	+	NA	NA	NA	NA	NA	NA	C	C	C	C	C	C	C	C	C	C	C	C	Y	C	C	C	C	C	C	C	C	C	C	C	C	C	C	C	C	C	C	C	C	C	C	C	C	C	C
S6_474763	A/C	6	474763	+	NA	NA	NA	NA	NA	NA	A	C	A	A	A	A	A	A	N	A	A	A	A	A	A	C	A	A	A	A	A	A	C	C	A	A	A	A	A	A	A	A	A	A	A	C	C	A	A
S6_474774	A/G	6	474774	+	NA	NA	NA	NA	NA	NA	A	A	A	G	A	A	A	A	A	A	A	A	A	A	A	A	A	A	A	A	A	A	A	A	A	A	A	A	A	A	A	A	G	A	A	A	A	A	A
S6_474906	C/T	6	474906	+	NA	NA	NA	NA	NA	NA	C	C	C	C	C	C	C	C	C	C	C	C	C	C	C	C	C	C	C	C	C	C	C	C	C	C	C	C	C	C	C	C	C	C	C	C	C	C	C
S6_474952	G/A	6	474952	+	NA	NA	NA	NA	NA	NA	G	G	G	G	G	G	G	G	G	G	G	N	G	G	G	G	G	G	G	G	G	G	G	G	G	G	G	G	G	G	G	G	G	G	G	G	G	G	G
S6_475049	A/C	6	475049	+	NA	NA	NA	NA	NA	NA	A	C	C	A	A	A	A	M	C	M	C	N	A	A	A	C	A	A	A	A	A	A	C	C	A	A	A	A	A	A	A	C	A	A	A	C	C	A	A
S6_475093	T/A	6	475093	+	NA	NA	NA	NA	NA	NA	T	T	T	T	T	T	T	A	T	T	T	A	T	T	T	T	T	T	T	T	T	T	T	T	W	T	T	A	T	A	T	T	T	T	A	T	T	T	T
S6_475198	C/T	6	475198	+	NA	NA	NA	NA	NA	NA	C	C	C	C	C	C	C	C	C	C	C	C	C	C	C	C	C	C	C	C	C	C	C	C	C	C	C	C	C	C	C	C	C	C	C	C	C	C	C
S6_475274	C/G	6	475274	+	NA	NA	NA	NA	NA	NA	C	C	C	C	C	C	C	C	C	C	C	C	C	C	C	C	C	C	C	C	C	C	C	C	C	C	C	C	C	C	C	C	C	C	C	C	C	C	C
S6_475281	G/A	6	475281	+	NA	NA	NA	NA	NA	NA	A	G	G	G	A	A	A	A	G	G	G	G	A	A	A	G	A	A	A	A	A	A	G	G	A	A	A	A	A	A	A	G	G	A	A	G	G	A	A
S6_475298	A/C	6	475298	+	NA	NA	NA	NA	NA	NA	A	A	A	A	A	A	A	M	A	A	A	A	A	A	A	A	A	A	A	A	A	A	A	A	M	A	A	C	A	C	A	A	A	A	C	A	A	A	A
S6_475424	T/A	6	475424	+	NA	NA	NA	NA	NA	NA	T	A	T	T	T	T	T	W	T	T	T	A	T	T	T	T	T	T	T	T	T	T	T	A	A	T	T	N	T	A	T	T	T	T	N	T	T	T	T
S6_475716	C/T	6	475716	+	NA	NA	NA	NA	NA	NA	C	C	C	C	C	C	C	C	C	C	C	C	C	C	C	C	C	C	C	C	C	C	C	C	C	C	C	C	C	C	C	C	C	C	C	C	C	C	C
S6_540565	C/T	6	540565	+	NA	NA	NA	NA	NA	NA	C	C	C	C	C	C	C	C	C	C	C	C	C	C	C	C	C	C	C	C	C	C	C	C	C	C	C	C	C	C	C	C	N	C	C	C	C	C	C
S6_558438	G/A	6	558438	+	NA	NA	NA	NA	NA	NA	G	G	G	G	G	G	G	G	G	G	G	G	G	G	G	G	G	G	G	G	G	G	G	G	G	G	G	G	G	G	G	G	G	G	G	G	G	R	R
S6_561248	C/T	6	561248	+	NA	NA	NA	NA	NA	NA	C	C	C	C	C	C	C	C	C	C	C	C	C	C	C	C	C	C	C	C	C	C	T	C	C	C	C	C	C	C	C	C	C	C	C	N	C	C	C
S6_561281	G/A	6	561281	+	NA	NA	NA	NA	NA	NA	G	G	G	G	G	G	G	G	G	G	G	A	G	G	G	G	G	G	G	G	G	G	G	N	G	G	G	A	G	A	G	G	G	G	A	N	G	G	G
S6_561282	C/T	6	561282	+	NA	NA	NA	NA	NA	NA	C	C	C	C	C	C	C	C	C	C	C	C	C	C	C	C	C	C	C	C	C	C	C	C	C	C	C	C	C	C	C	C	C	C	C	N	C	C	C
S6_628627	G/A	6	628627	+	NA	NA	NA	NA	NA	NA	G	G	G	G	G	G	G	G	G	G	G	G	G	G	G	G	G	G	G	G	G	G	G	G	G	G	G	G	G	G	G	G	G	G	G	G	G	G	G
S6_632237	G/A	6	632237	+	NA	NA	NA	NA	NA	NA	G	G	G	G	G	G	G	A	G	G	G	R	G	G	G	G	G	G	G	G	G	G	G	G	G	G	G	G	G	G	G	G	G	G	G	G	G	G	G
S6_655941	G/C	6	655941	+	NA	NA	NA	NA	NA	NA	G	C	G	G	G	G	G	C	N	G	G	S	G	G	G	G	G	G	G	G	G	G	G	C	G	G	G	G	G	G	G	G	G	G	C	N	C	G	G
S6_655974	G/T	6	655974	+	NA	NA	NA	NA	NA	NA	G	T	G	G	G	G	G	T	N	G	G	K	G	G	G	G	G	G	G	G	G	G	G	T	N	G	G	K	G	G	G	G	G	G	T	N	T	G	G
S6_656067	G/T	6	656067	+	NA	NA	NA	NA	NA	NA	G	G	N	G	G	G	G	N	G	K	G	G	G	G	G	T	G	G	G	N	G	G	T	N	G	G	G	N	G	T	G	G	G	G	G	G	G	G	G
S6_656139	C/T	6	656139	+	NA	NA	NA	NA	NA	NA	C	C	N	C	C	C	C	N	C	Y	C	T	T	C	C	T	C	C	C	C	C	C	T	C	C	C	C	C	C	N	C	C	N	C	C	T	C	C	C
S6_656229	C/T	6	656229	+	NA	NA	NA	NA	NA	NA	C	T	C	C	C	C	C	C	C	C	C	C	C	C	C	C	C	C	C	C	C	C	C	T	Y	C	C	T	C	C	C	C	C	C	T	C	T	C	C
S6_656561	C/G	6	656561	+	NA	NA	NA	NA	NA	NA	C	C	C	C	C	C	C	C	C	C	C	C	C	C	C	C	C	C	C	C	C	C	C	C	C	C	C	C	C	C	C	C	C	C	C	C	C	C	C
S6_656565	A/C	6	656565	+	NA	NA	NA	NA	NA	NA	A	C	A	A	A	A	A	A	A	C	A	A	C	A	A	C	A	A	A	A	A	A	C	C	M	A	A	C	A	A	A	A	A	A	C	C	C	A	A
S6_656571	G/A	6	656571	+	NA	NA	NA	NA	NA	NA	G	A	G	G	G	G	G	G	G	A	G	G	A	G	G	A	G	G	G	G	G	G	A	A	R	G	G	A	G	G	G	G	G	G	A	A	A	G	G
S6_658060	T/C	6	658060	+	NA	NA	NA	NA	NA	NA	T	T	T	T	T	T	T	T	T	T	T	N	T	T	T	T	T	T	T	T	T	T	T	T	C	T	T	C	T	T	T	T	T	T	C	N	T	T	T
S6_658715	C/T	6	658715	+	NA	NA	NA	NA	NA	NA	C	C	C	C	C	C	C	N	C	C	C	C	T	C	C	C	C	C	C	C	C	C	T	C	C	C	C	C	C	T	C	C	C	C	C	T	T	C	C
S6_660345	T/C	6	660345	+	NA	NA	NA	NA	NA	NA	T	C	N	T	N	T	T	T	T	T	T	C	T	T	T	T	T	T	T	N	T	T	T	C	T	T	T	T	T	T	T	T	C	T	T	T	T	T	T
S6_660361	G/C	6	660361	+	NA	NA	NA	NA	NA	NA	G	C	N	G	N	G	G	G	G	G	G	C	G	G	G	G	G	G	G	N	G	G	G	C	G	G	G	G	G	G	G	G	C	G	G	G	G	G	G
S6_660431	C/T	6	660431	+	NA	NA	NA	NA	NA	NA	C	T	N	T	N	C	C	C	C	C	N	N	C	C	C	C	C	C	C	C	C	C	C	T	C	C	C	C	C	C	C	C	T	C	C	N	C	C	C
S6_660444	C/T	6	660444	+	NA	NA	NA	NA	NA	NA	C	C	N	C	N	C	C	Y	C	C	C	C	C	C	C	N	C	C	C	C	C	C	C	C	C	C	C	C	C	C	C	C	C	C	C	N	C	C	C
S6_661780	T/C	6	661780	+	NA	NA	NA	NA	NA	NA	T	T	N	T	C	T	C	T	T	T	T	N	T	T	T	T	T	C	C	C	T	T	T	T	Y	T	T	C	T	T	T	T	C	T	C	T	T	T	T
S6_662565	A/G	6	662565	+	NA	NA	NA	NA	NA	NA	A	A	A	A	A	A	A	A	A	R	A	A	A	A	A	A	A	A	A	A	A	A	G	A	A	A	A	A	A	G	A	A	A	A	A	A	G	A	A
S6_662913	T/G	6	662913	+	NA	NA	NA	NA	NA	NA	T	T	T	T	T	T	T	T	T	T	T	K	T	T	T	T	T	T	T	T	T	T	T	T	T	T	T	T	T	T	T	T	T	T	T	T	T	T	T
S6_662918	G/C	6	662918	+	NA	NA	NA	NA	NA	NA	G	G	G	G	G	G	G	C	G	G	G	S	G	G	G	G	G	G	G	G	G	G	G	G	G	G	G	G	G	G	G	G	N	G	G	G	G	G	G
S6_663035	G/T	6	663035	+	NA	NA	NA	NA	NA	NA	G	G	G	G	G	G	G	G	G	G	G	G	G	G	G	G	G	G	G	G	G	G	G	G	G	G	G	G	G	G	G	G	G	G	G	G	G	G	G
S6_663079	C/T	6	663079	+	NA	NA	NA	NA	NA	NA	C	T	C	C	C	C	C	T	C	T	C	T	C	C	C	C	C	C	C	C	C	C	T	T	C	C	C	C	C	T	C	C	C	C	C	C	T	C	C
S6_702448	G/A	6	702448	+	NA	NA	NA	NA	NA	NA	G	G	N	G	N	G	A	N	N	G	G	N	A	G	G	G	G	A	A	A	G	G	G	G	G	G	G	G	G	G	G	G	A	G	G	G	G	G	G
S6_702512	T/C	6	702512	+	NA	NA	NA	NA	NA	NA	T	C	T	C	T	C	T	T	T	C	T	T	T	C	C	C	C	T	T	T	C	C	C	C	C	C	C	C	C	C	C	Y	Y	C	C	C	C	C	C
S6_702919	A/C	6	702919	+	NA	NA	NA	NA	NA	NA	A	A	A	A	A	A	A	A	A	A	A	A	A	A	A	A	A	A	A	A	A	A	A	A	A	A	A	A	A	A	A	A	A	A	C	A	A	A	A
S6_702960	C/T	6	702960	+	NA	NA	NA	NA	NA	NA	T	C	T	C	C	T	C	C	T	C	C	T	C	T	T	C	T	C	C	C	T	T	C	C	T	T	T	T	T	C	T	C	C	T	T	C	C	T	T
S6_703029	G/A	6	703029	+	NA	NA	NA	NA	NA	NA	G	G	G	G	G	G	G	G	G	G	G	G	N	G	G	G	G	R	R	G	G	G	G	G	G	G	G	G	G	G	G	G	G	G	G	G	G	G	G
S6_768731	C/T	6	768731	+	NA	NA	NA	NA	NA	NA	C	C	C	C	C	C	C	C	C	C	C	C	C	C	C	C	C	C	C	C	C	C	C	C	C	C	C	C	C	C	C	C	C	C	C	C	C	C	C
S6_768736	C/G	6	768736	+	NA	NA	NA	NA	NA	NA	C	G	C	C	N	G	N	N	C	G	C	C	C	G	G	G	G	C	C	C	G	G	G	G	C	G	G	N	G	G	G	S	C	G	N	N	G	G	G
S6_768829	A/T	6	768829	+	NA	NA	NA	NA	NA	NA	A	T	A	A	A	T	A	N	A	T	N	A	A	T	T	T	T	A	A	A	N	T	T	T	A	T	T	T	T	N	T	A	N	T	A	A	T	T	T
S6_768830	T/A	6	768830	+	NA	NA	NA	NA	NA	NA	T	A	T	T	T	A	T	N	T	A	N	T	T	A	A	A	A	T	T	T	N	A	A	A	T	A	A	A	A	N	A	T	N	A	T	T	A	A	A
S6_768832	C/G	6	768832	+	NA	NA	NA	NA	NA	NA	G	C	N	C	C	C	G	N	G	C	N	G	C	C	C	C	C	G	G	G	C	C	C	C	C	C	C	C	C	N	C	S	C	C	C	N	C	C	C
S6_768876	A/G	6	768876	+	NA	NA	NA	NA	NA	NA	G	A	A	A	G	A	G	N	G	A	N	G	A	A	A	A	A	G	G	G	A	A	A	A	A	A	A	A	A	N	A	R	A	A	A	N	A	A	A
S6_769008	C/A	6	769008	+	NA	NA	NA	NA	NA	NA	C	C	C	C	C	C	C	C	C	C	C	C	C	C	C	C	C	C	C	C	C	C	C	C	C	C	C	C	C	C	C	C	A	C	C	C	C	C	C
S6_772896	G/A	6	772896	+	NA	NA	NA	NA	NA	NA	G	G	N	G	G	G	G	R	G	G	G	A	G	G	G	G	G	G	G	G	G	G	G	G	G	G	G	G	G	G	G	G	G	G	G	G	G	G	G
S6_778765	C/T	6	778765	+	NA	NA	NA	NA	NA	NA	C	C	C	C	C	C	C	C	C	C	C	N	N	C	C	C	C	C	C	C	C	C	C	C	N	C	C	C	C	C	C	C	C	C	N	C	C	C	C
S6_778772	C/T	6	778772	+	NA	NA	NA	NA	NA	NA	C	C	C	T	C	C	C	C	C	C	C	C	C	C	C	C	C	C	C	C	C	C	C	C	N	C	C	C	C	N	C	C	C	C	N	C	C	C	C
S6_779801	A/G	6	779801	+	NA	NA	NA	NA	NA	NA	A	A	A	A	A	A	A	A	A	A	A	A	A	A	A	A	A	A	A	A	A	A	A	A	A	A	A	A	A	A	A	A	A	A	A	A	A	A	A
S6_780015	C/T	6	780015	+	NA	NA	NA	NA	NA	NA	C	C	C	C	C	C	C	C	C	C	C	C	C	C	C	C	C	C	C	C	C	C	C	C	C	C	C	C	C	C	C	C	C	C	C	C	C	C	C
S6_780111	A/G	6	780111	+	NA	NA	NA	NA	NA	NA	A	A	A	A	G	A	R	A	G	A	A	A	A	A	A	A	A	G	G	R	A	A	A	A	A	A	A	A	A	A	A	A	A	A	A	A	A	A	A
S6_780616	C/T	6	780616	+	NA	NA	NA	NA	NA	NA	C	C	C	C	C	C	T	Y	N	C	C	C	C	C	C	C	C	T	C	T	C	C	C	C	C	C	C	C	C	C	C	C	T	C	C	C	C	C	C
S6_793557	T/A	6	793557	+	NA	NA	NA	NA	NA	NA	T	T	T	T	T	T	T	T	T	T	T	N	N	T	T	N	T	T	T	T	T	T	T	T	T	T	T	T	T	T	T	T	T	T	T	T	T	T	T
S6_799449	C/A	6	799449	+	NA	NA	NA	NA	NA	NA	C	C	C	C	C	C	C	C	C	C	C	C	C	C	C	C	C	C	C	C	C	C	C	C	C	C	C	C	C	C	C	C	C	C	C	C	C	C	C
S6_870044	C/T	6	870044	+	NA	NA	NA	NA	NA	NA	C	C	C	C	C	C	C	C	C	C	C	C	C	C	C	C	C	C	C	C	C	C	C	C	C	C	C	C	C	C	C	C	C	C	C	C	C	C	C
S6_915420	C/T	6	915420	+	NA	NA	NA	NA	NA	NA	C	C	C	C	C	C	C	C	C	C	C	C	C	C	C	C	C	C	C	C	C	C	C	C	C	C	C	C	C	C	C	C	C	C	C	C	C	C	C
S6_915508	G/A	6	915508	+	NA	NA	NA	NA	NA	NA	G	G	G	G	G	G	G	G	G	G	G	G	G	G	G	G	G	G	G	G	G	G	G	G	G	G	G	G	G	G	G	G	G	G	G	G	G	G	G
S6_919780	C/T	6	919780	+	NA	NA	NA	NA	NA	NA	T	C	C	C	C	C	C	C	N	C	C	C	T	C	C	C	C	C	C	C	C	C	T	C	C	C	C	C	C	C	C	C	C	C	C	T	C	C	C
S6_1078868	G/C	6	1078868	+	NA	NA	NA	NA	NA	NA	G	G	G	G	G	G	G	G	G	G	G	G	G	G	G	G	G	G	G	G	G	G	G	G	G	G	G	G	G	G	G	G	G	G	G	G	G	G	G
S6_1078951	C/T	6	1078951	+	NA	NA	NA	NA	NA	NA	C	C	T	C	C	C	C	C	N	C	C	C	C	C	C	C	C	T	C	C	C	C	Y	C	C	C	C	C	C	C	C	C	C	C	C	C	C	C	C
S6_1169952	A/G	6	1169952	+	NA	NA	NA	NA	NA	NA	A	A	A	A	A	A	A	A	A	A	A	A	A	A	A	A	A	A	A	A	A	A	A	A	A	A	A	A	A	A	A	A	A	A	A	A	A	A	A
S6_1169959	G/A	6	1169959	+	NA	NA	NA	NA	NA	NA	G	G	G	G	G	G	G	G	G	G	G	A	G	G	G	G	G	G	G	G	G	G	G	G	G	G	G	G	G	G	G	G	G	G	G	G	G	G	G
S6_1169969	G/C	6	1169969	+	NA	NA	NA	NA	NA	NA	G	G	G	G	G	G	G	G	G	G	G	G	G	G	G	G	G	G	G	G	G	G	G	G	G	G	G	G	G	G	G	G	G	G	G	G	G	G	G
S6_1236149	T/C	6	1236149	+	NA	NA	NA	NA	NA	NA	C	C	C	C	T	N	N	T	T	T	C	T	T	T	N	C	N	C	T	C	N	N	T	C	N	T	N	T	N	T	N	C	C	N	N	C	T	N	N
S6_1236999	A/T	6	1236999	+	NA	NA	NA	NA	NA	NA	A	A	A	A	T	A	A	A	T	A	A	N	A	A	A	A	A	A	A	A	A	A	A	A	A	A	A	A	A	A	A	A	A	A	A	A	A	A	A
S6_1237012	A/G	6	1237012	+	NA	NA	NA	NA	NA	NA	A	A	N	A	G	A	A	A	G	A	G	G	A	A	A	G	A	G	A	G	A	A	A	A	A	A	A	A	A	A	A	G	G	A	A	A	A	A	A
S6_1237024	C/A	6	1237024	+	NA	NA	NA	NA	NA	NA	C	C	C	C	A	C	C	C	A	C	C	N	C	C	C	C	C	C	C	C	C	C	C	C	C	C	C	C	C	C	C	C	C	C	C	C	C	C	C
S6_1237677	C/T	6	1237677	+	NA	NA	NA	NA	NA	NA	C	C	C	C	C	C	C	C	C	C	C	C	C	C	C	C	C	C	C	C	C	C	C	C	C	C	C	C	C	C	C	C	C	C	C	C	C	C	C
S6_1237703	G/A	6	1237703	+	NA	NA	NA	NA	NA	NA	G	G	G	G	G	G	G	G	G	G	G	G	G	G	G	G	G	G	G	G	G	G	G	G	G	G	G	G	G	G	G	G	G	G	G	G	G	G	G
S6_1237715	C/T	6	1237715	+	NA	NA	NA	NA	NA	NA	C	C	C	C	T	C	C	C	C	C	C	C	C	C	C	C	C	C	C	C	C	C	C	C	C	C	C	N	C	C	C	C	C	C	C	C	C	C	C
S6_1237964	C/T	6	1237964	+	NA	NA	NA	NA	NA	NA	C	C	N	C	C	C	N	C	N	C	C	N	C	C	C	C	C	C	C	C	C	C	C	C	C	C	C	C	C	C	C	C	C	C	C	C	C	C	C
S6_1238001	G/A	6	1238001	+	NA	NA	NA	NA	NA	NA	G	G	N	G	G	G	N	G	G	G	G	G	A	G	G	G	G	G	G	N	G	G	R	G	G	G	G	G	G	G	G	G	G	G	G	G	G	G	G
S6_1239953	G/A	6	1239953	+	NA	NA	NA	NA	NA	NA	G	G	G	G	A	G	R	G	G	G	G	A	G	G	G	G	G	G	G	G	G	G	G	G	G	G	G	G	G	G	G	G	G	G	G	G	G	G	G
S6_1240022	G/A	6	1240022	+	NA	NA	NA	NA	NA	NA	G	G	G	G	G	G	G	G	G	G	G	G	G	G	G	G	G	G	G	G	G	G	G	G	G	G	G	G	G	G	G	G	G	G	G	G	G	G	G
S6_1241714	G/T	6	1241714	+	NA	NA	NA	NA	NA	NA	G	G	G	G	G	G	G	G	G	G	G	G	G	G	G	G	G	G	G	G	G	G	G	G	G	G	G	G	G	G	G	G	G	G	G	G	G	G	G
S6_1241732	G/A	6	1241732	+	NA	NA	NA	NA	NA	NA	G	G	G	G	A	G	R	G	A	G	G	A	G	G	G	G	G	G	A	G	G	G	G	G	G	G	G	G	G	G	G	G	G	G	G	G	G	G	G
S6_1242216	C/G	6	1242216	+	NA	NA	NA	NA	NA	NA	C	C	C	C	C	C	C	C	C	C	C	C	C	C	C	C	C	C	G	C	C	C	C	C	C	C	C	C	C	C	C	C	C	C	C	C	C	C	C
S6_1242226	G/T	6	1242226	+	NA	NA	NA	NA	NA	NA	G	G	G	G	G	G	G	G	G	G	G	G	G	G	G	G	G	G	G	G	G	G	G	G	G	G	G	G	G	G	G	G	G	G	G	G	G	G	G
S6_1242565	C/T	6	1242565	+	NA	NA	NA	NA	NA	NA	C	C	C	C	C	C	C	C	C	C	C	C	C	C	C	C	C	C	C	C	C	C	C	C	C	C	C	C	C	C	C	C	C	C	C	C	C	C	C
S6_1242586	C/T	6	1242586	+	NA	NA	NA	NA	NA	NA	T	T	C	T	C	T	C	T	C	T	C	C	T	T	T	C	T	C	C	C	T	T	T	T	T	T	T	N	T	T	T	C	C	T	T	T	T	T	T
S6_1246866	G/T	6	1246866	+	NA	NA	NA	NA	NA	NA	G	G	G	G	G	G	G	G	G	G	G	G	G	G	G	N	G	G	G	G	G	G	G	G	N	G	G	G	G	G	G	G	G	G	N	N	G	G	G
S6_1250194	G/T	6	1250194	+	NA	NA	NA	NA	NA	NA	G	T	G	N	G	G	G	G	G	G	T	G	G	G	G	G	G	G	G	G	G	G	G	T	G	G	G	G	G	N	G	T	T	G	N	N	N	G	G
S6_1250540	A/G	6	1250540	+	NA	NA	NA	NA	NA	NA	A	A	A	A	A	A	A	A	A	A	A	N	A	A	A	A	A	A	A	A	A	A	A	A	A	A	A	A	A	A	A	A	A	A	A	A	A	A	A
S6_1250676	T/C	6	1250676	+	NA	NA	NA	NA	NA	NA	C	C	T	C	T	C	T	C	T	C	Y	T	C	C	C	T	C	T	T	T	C	C	C	C	C	C	C	C	C	C	C	N	T	C	C	C	C	C	C
S6_1250677	C/T	6	1250677	+	NA	NA	NA	NA	NA	NA	C	C	T	C	T	C	T	C	T	C	Y	T	C	C	C	T	C	T	T	T	C	C	C	C	C	C	C	C	C	C	C	N	T	C	C	C	C	C	C
S6_1250802	G/T	6	1250802	+	NA	NA	NA	NA	NA	NA	G	G	G	G	G	G	G	G	G	G	G	G	G	G	G	G	G	G	G	G	G	G	G	G	G	G	G	G	G	G	G	G	G	G	G	G	G	G	G
S6_1250822	T/C	6	1250822	+	NA	NA	NA	NA	NA	NA	C	C	T	C	T	C	T	C	T	C	N	T	C	C	C	T	C	T	T	T	C	C	C	C	C	C	C	C	C	C	C	C	Y	C	C	C	C	C	C
S6_1280289	T/C	6	1280289	+	NA	NA	NA	NA	NA	NA	T	T	N	T	N	T	N	T	T	T	T	T	T	T	T	T	T	T	T	T	T	T	T	T	T	T	T	T	T	T	T	T	T	T	T	T	T	T	T
S6_1280334	G/T	6	1280334	+	NA	NA	NA	NA	NA	NA	G	G	N	G	N	G	N	G	G	G	G	G	G	G	G	G	G	G	G	G	G	G	G	G	G	G	G	G	G	G	G	G	G	G	G	G	G	G	G
S6_1280404	C/G	6	1280404	+	NA	NA	NA	NA	NA	NA	C	C	N	C	N	C	N	C	C	C	C	N	C	C	C	C	C	C	C	C	C	C	C	C	C	C	C	C	C	C	C	C	C	C	C	C	C	C	C
S6_1280557	C/A	6	1280557	+	NA	NA	NA	NA	NA	NA	C	C	N	C	N	C	C	C	C	C	C	C	C	C	C	C	C	C	C	C	C	C	C	C	C	C	C	C	C	C	C	C	C	C	C	C	C	C	C
S6_1280671	A/T	6	1280671	+	NA	NA	NA	NA	NA	NA	A	A	A	A	A	A	A	A	A	A	A	A	A	A	A	A	A	A	A	A	A	A	A	A	A	A	A	A	A	A	A	A	A	A	A	A	A	A	A
S6_1280681	T/G	6	1280681	+	NA	NA	NA	NA	NA	NA	T	T	T	T	T	T	T	T	T	T	T	T	T	T	T	T	T	T	T	T	T	T	T	T	T	T	T	T	T	T	T	T	T	T	T	T	T	T	T
S6_1281044	C/A	6	1281044	+	NA	NA	NA	NA	NA	NA	C	C	C	C	M	C	C	C	C	C	C	C	C	C	C	C	C	C	C	C	C	C	C	C	C	C	C	C	C	C	C	C	C	C	C	C	C	C	C
S6_1281045	G/C	6	1281045	+	NA	NA	NA	NA	NA	NA	G	G	G	G	G	G	G	G	G	G	G	G	G	G	G	G	G	G	G	G	G	G	G	G	G	G	G	G	G	G	G	G	G	G	S	G	G	G	G
S6_1281153	G/C	6	1281153	+	NA	NA	NA	NA	NA	NA	G	G	C	G	G	G	S	G	N	G	G	C	G	G	G	C	G	C	C	C	G	G	G	G	G	G	G	G	G	G	G	G	C	G	G	G	G	G	G
S6_1281263	C/T	6	1281263	+	NA	NA	NA	NA	NA	NA	C	C	N	C	C	C	C	C	C	C	C	N	C	C	C	C	C	C	C	C	C	C	C	C	C	C	C	C	C	C	C	C	C	C	C	C	C	C	C
S6_1282115	C/G	6	1282115	+	NA	NA	NA	NA	NA	NA	C	C	G	C	C	C	G	C	C	C	G	C	C	C	C	G	C	G	G	G	C	C	C	C	C	C	C	C	C	C	C	G	G	C	C	C	C	C	C
S6_1282146	A/T	6	1282146	+	NA	NA	NA	NA	NA	NA	A	A	T	A	A	A	T	A	A	A	T	A	A	A	A	T	A	T	T	T	A	A	A	A	A	A	A	A	A	A	A	T	T	A	A	A	A	A	A
S6_1282192	G/T	6	1282192	+	NA	NA	NA	NA	NA	NA	G	G	G	G	N	G	G	G	G	G	G	G	G	G	G	G	G	G	G	G	G	G	G	G	G	G	G	G	G	G	G	G	G	G	G	G	G	G	G
S6_1283488	A/C	6	1283488	+	NA	NA	NA	NA	NA	NA	A	A	N	A	A	A	A	A	C	A	A	C	A	A	A	A	A	A	A	A	A	A	A	A	A	A	A	A	A	A	A	A	A	A	A	A	A	A	A
S6_1283774	G/A	6	1283774	+	NA	NA	NA	NA	NA	NA	G	G	G	G	G	G	G	G	G	G	G	G	G	G	G	G	G	G	G	G	G	G	G	G	G	G	G	G	G	G	G	G	G	G	G	G	G	G	G
S6_1283781	C/T	6	1283781	+	NA	NA	NA	NA	NA	NA	C	C	C	C	C	C	C	C	T	C	C	T	C	C	C	C	C	C	C	C	C	C	C	C	C	C	C	C	C	C	C	C	C	C	C	C	C	C	C
S6_1283825	G/T	6	1283825	+	NA	NA	NA	NA	NA	NA	G	G	G	G	G	G	G	G	G	G	G	G	G	G	G	G	G	G	G	G	G	G	G	G	G	G	G	G	G	G	G	G	G	G	G	G	G	G	G
S6_1286570	C/T	6	1286570	+	NA	NA	NA	NA	NA	NA	C	C	C	C	T	C	C	C	C	C	C	C	C	C	C	C	C	C	C	C	C	C	C	C	C	C	C	C	C	C	C	C	C	C	C	C	C	C	C
S6_1286597	T/C	6	1286597	+	NA	NA	NA	NA	NA	NA	T	T	T	T	T	T	T	T	T	T	T	T	T	T	T	T	T	T	T	T	T	T	T	T	T	T	T	T	T	T	T	T	T	T	T	T	T	T	T
S6_1287113	G/A	6	1287113	+	NA	NA	NA	NA	NA	NA	G	G	G	G	G	G	N	G	G	G	G	G	G	G	G	G	G	G	G	G	G	G	G	G	G	G	G	G	G	N	G	G	G	G	G	N	G	G	G
S6_1287188	G/A	6	1287188	+	NA	NA	NA	NA	NA	NA	G	G	G	G	G	G	G	G	G	G	G	G	G	G	G	G	G	G	G	G	G	G	G	G	G	G	G	G	G	G	G	G	G	G	G	G	G	G	G
S6_1287196	C/A	6	1287196	+	NA	NA	NA	NA	NA	NA	C	C	C	C	C	C	C	C	C	C	C	C	C	C	C	C	C	C	C	C	C	C	C	C	C	C	C	C	C	C	C	C	C	C	C	C	C	C	C
S6_1287238	T/C	6	1287238	+	NA	NA	NA	NA	NA	NA	C	C	T	C	T	C	T	C	T	C	T	T	C	C	C	T	C	T	T	T	C	C	C	C	C	C	C	C	C	C	C	T	T	C	C	C	C	C	C
S6_1287243	G/T	6	1287243	+	NA	NA	NA	NA	NA	NA	G	G	G	G	G	G	G	G	T	G	G	T	G	G	G	G	G	G	G	G	G	G	G	G	G	G	G	G	G	G	G	G	G	G	G	G	G	G	G
S6_1287244	G/T	6	1287244	+	NA	NA	NA	NA	NA	NA	G	G	G	G	G	G	G	G	T	G	G	T	G	G	G	G	G	G	G	G	G	G	G	G	G	G	G	G	G	G	G	G	G	G	G	G	G	G	G
S6_1287295	C/T	6	1287295	+	NA	NA	NA	NA	NA	NA	C	C	C	C	T	C	C	C	C	C	T	C	C	C	C	C	C	C	T	C	C	C	C	C	C	C	C	C	C	C	C	T	T	C	C	C	C	C	C
S6_1287326	A/G	6	1287326	+	NA	NA	NA	NA	NA	NA	A	A	G	A	G	A	G	A	N	A	G	G	A	A	A	G	A	G	G	G	A	A	A	A	A	A	A	A	A	A	A	G	G	A	A	A	A	A	A
S6_1287369	A/G	6	1287369	+	NA	NA	NA	NA	NA	NA	A	A	A	A	G	A	A	A	A	A	R	A	A	A	A	A	A	A	G	A	A	A	A	A	A	A	A	A	A	A	A	G	G	A	A	A	A	A	A
S6_1287372	G/A	6	1287372	+	NA	NA	NA	NA	NA	NA	G	G	G	G	G	G	G	G	A	G	G	A	G	G	G	G	G	G	G	G	G	G	G	G	G	G	G	G	G	G	G	G	G	G	G	G	G	G	G
S6_1334849	C/T	6	1334849	+	NA	NA	NA	NA	NA	NA	C	C	C	C	T	C	C	C	C	C	T	C	C	C	C	C	C	C	T	C	C	C	C	C	C	C	C	C	C	C	C	T	T	C	C	C	C	C	C
S6_1334850	T/C	6	1334850	+	NA	NA	NA	NA	NA	NA	T	T	T	T	C	T	T	T	T	T	C	T	T	T	T	T	T	T	C	T	T	T	T	T	T	T	T	T	T	T	T	C	C	Y	T	T	T	T	T
S6_1334851	C/T	6	1334851	+	NA	NA	NA	NA	NA	NA	C	C	C	C	T	C	C	C	C	C	T	C	C	C	C	C	C	C	Y	C	C	C	C	C	C	C	C	C	C	C	C	T	T	C	C	C	C	C	C
S6_1334852	T/C	6	1334852	+	NA	NA	NA	NA	NA	NA	T	T	T	T	C	T	T	T	T	T	C	T	T	T	T	T	T	T	C	T	T	T	T	T	T	T	T	T	T	T	T	C	C	T	T	T	T	T	T
S6_1334872	C/A	6	1334872	+	NA	NA	NA	NA	NA	NA	C	C	C	C	C	C	C	C	C	C	C	C	C	C	C	C	C	C	C	C	C	C	C	M	C	C	C	C	C	C	C	C	C	C	C	C	C	C	C
S6_1334891	C/T	6	1334891	+	NA	NA	NA	NA	NA	NA	T	T	C	T	C	T	C	T	C	T	C	C	C	T	T	C	T	C	C	C	T	T	T	Y	T	T	T	T	T	T	T	C	C	T	T	T	T	T	T
S6_1334898	C/A	6	1334898	+	NA	NA	NA	NA	NA	NA	C	C	C	C	C	C	C	C	A	C	C	A	C	C	C	C	C	C	C	C	C	C	C	M	C	C	C	C	C	C	C	C	C	C	C	C	C	C	C
S6_1336275	T/A	6	1336275	+	NA	NA	NA	NA	NA	NA	T	T	A	T	A	T	A	T	T	T	N	T	T	T	T	A	T	A	A	A	T	T	T	T	T	T	T	T	T	T	T	N	A	T	T	T	T	T	T
S6_1336324	G/T	6	1336324	+	NA	NA	NA	NA	NA	NA	G	G	G	G	G	G	G	G	G	G	G	G	G	G	G	G	G	G	G	G	G	G	G	G	G	G	G	G	G	G	G	G	G	G	G	G	G	G	G
S6_1336327	G/A	6	1336327	+	NA	NA	NA	NA	NA	NA	G	G	G	G	G	G	G	G	A	G	G	G	G	G	G	G	G	G	G	G	G	G	G	G	G	G	G	G	G	G	G	G	G	G	G	G	G	G	G
S6_1337825	G/A	6	1337825	+	NA	NA	NA	NA	NA	NA	G	G	G	G	A	G	G	G	G	G	A	G	G	G	G	G	G	G	R	G	G	G	G	G	G	G	G	G	G	G	G	A	G	G	G	G	G	G	G
S6_1337858	C/T	6	1337858	+	NA	NA	NA	NA	NA	NA	C	C	C	C	T	C	C	C	C	C	T	C	C	C	C	C	C	C	Y	C	C	C	C	C	C	C	C	C	C	C	C	T	C	C	C	C	C	C	C
S6_1337868	G/A	6	1337868	+	NA	NA	NA	NA	NA	NA	G	G	G	G	R	G	G	G	G	G	A	G	G	G	G	G	G	R	R	G	G	G	G	G	G	G	G	G	G	G	G	A	R	G	G	G	G	G	G
S6_1337876	G/A	6	1337876	+	NA	NA	NA	NA	NA	NA	G	G	G	G	R	G	G	G	G	G	A	G	G	G	G	G	G	R	R	G	G	G	G	G	G	G	G	G	G	G	G	A	R	G	G	G	G	G	G
S6_1337881	T/A	6	1337881	+	NA	NA	NA	NA	NA	NA	T	T	T	T	T	T	T	T	T	T	T	T	T	T	T	T	T	T	T	T	T	T	T	T	T	T	T	T	T	T	T	T	T	T	T	T	T	T	T
S6_1337882	G/T	6	1337882	+	NA	NA	NA	NA	NA	NA	G	G	G	G	G	G	G	G	G	G	G	G	G	G	G	G	G	G	G	G	G	G	G	G	G	G	G	G	G	G	G	G	G	G	G	G	G	G	G
S6_1337887	G/T	6	1337887	+	NA	NA	NA	NA	NA	NA	G	G	G	G	G	G	G	G	G	G	G	G	G	G	G	G	G	G	G	G	G	G	G	G	G	G	G	G	G	G	G	G	G	G	G	G	G	G	G
S6_1337896	C/T	6	1337896	+	NA	NA	NA	NA	NA	NA	C	C	C	C	C	C	C	C	C	C	C	C	C	C	C	C	C	C	C	C	C	C	C	C	C	C	C	C	C	C	C	C	C	C	C	C	C	C	C
S6_1337898	A/T	6	1337898	+	NA	NA	NA	NA	NA	NA	A	A	A	A	A	A	A	A	A	A	A	A	A	A	A	A	A	A	A	A	A	A	A	A	A	A	A	A	A	A	A	A	A	A	A	A	A	A	A
S6_1337919	T/A	6	1337919	+	NA	NA	NA	NA	NA	NA	T	T	T	T	T	T	T	T	T	T	T	T	T	T	T	T	T	T	T	T	T	T	T	T	T	T	T	T	T	T	T	T	T	T	T	T	T	T	T
S6_1337949	C/A	6	1337949	+	NA	NA	NA	NA	NA	NA	C	C	A	C	C	C	M	C	C	C	C	C	C	C	C	N	C	M	C	M	C	C	C	C	C	C	C	C	C	C	C	C	C	C	C	C	C	C	C
S6_1337988	C/A	6	1337988	+	NA	NA	NA	NA	NA	NA	C	C	C	C	C	C	C	C	C	C	C	A	C	C	C	C	C	C	C	C	C	C	C	C	C	C	C	C	C	C	C	C	C	C	C	C	C	C	C
S6_1337989	C/A	6	1337989	+	NA	NA	NA	NA	NA	NA	C	C	C	C	C	C	C	C	C	C	C	A	C	C	C	C	C	C	C	C	C	C	C	C	C	C	C	C	C	C	C	C	C	C	C	C	C	C	C
S6_1337998	C/T	6	1337998	+	NA	NA	NA	NA	NA	NA	C	C	C	C	C	C	C	C	C	C	C	C	C	C	C	C	C	C	C	C	C	C	C	C	C	C	C	C	C	C	C	C	C	C	C	C	C	C	C
S6_1338128	C/T	6	1338128	+	NA	NA	NA	NA	NA	NA	C	C	C	C	C	C	C	C	C	C	C	C	C	C	C	C	C	C	C	C	C	C	C	C	C	C	C	C	C	C	C	C	C	C	C	C	C	C	C
S6_1339141	G/T	6	1339141	+	NA	NA	NA	NA	NA	NA	G	G	T	G	G	G	T	G	G	G	G	G	G	G	G	T	G	T	G	T	G	G	G	G	G	G	G	G	G	G	G	G	G	G	G	G	G	G	G
S6_1339182	G/C	6	1339182	+	NA	NA	NA	NA	NA	NA	G	G	G	G	G	G	G	G	G	G	G	G	G	G	G	G	G	G	G	G	G	G	G	G	G	G	G	G	G	G	G	G	G	G	G	G	G	G	G
S6_1339183	G/T	6	1339183	+	NA	NA	NA	NA	NA	NA	G	G	G	G	G	G	G	G	G	G	G	G	G	G	G	G	G	G	G	G	G	G	G	G	G	G	G	G	G	G	G	G	G	G	G	G	G	G	G
S6_1339185	C/G	6	1339185	+	NA	NA	NA	NA	NA	NA	C	C	C	C	C	C	C	C	C	C	C	C	C	C	C	C	C	C	C	C	C	C	C	C	C	C	C	C	C	C	C	C	C	C	C	C	C	C	C
S6_1339187	G/A	6	1339187	+	NA	NA	NA	NA	NA	NA	G	G	G	G	G	G	G	G	G	G	G	G	G	G	G	G	G	G	G	G	G	G	G	G	G	G	G	G	G	G	G	G	G	G	G	G	G	G	G
S6_1339189	G/T	6	1339189	+	NA	NA	NA	NA	NA	NA	G	G	G	G	G	G	G	G	G	G	G	G	G	G	G	G	G	G	G	G	G	G	G	G	G	G	G	G	G	G	G	G	G	G	G	G	G	G	G
S6_1339190	A/C	6	1339190	+	NA	NA	NA	NA	NA	NA	A	A	A	A	A	A	A	A	A	A	A	A	A	A	A	A	A	A	A	A	A	A	A	A	A	A	A	A	A	A	A	A	A	A	A	A	A	A	A
S6_1339195	G/A	6	1339195	+	NA	NA	NA	NA	NA	NA	G	G	G	G	G	G	G	G	G	G	G	G	G	G	G	G	G	G	G	G	G	G	G	G	G	G	G	G	G	G	G	G	G	G	G	G	G	G	G
S6_1339196	C/G	6	1339196	+	NA	NA	NA	NA	NA	NA	C	C	C	C	C	C	C	C	C	C	C	C	C	C	C	C	C	C	C	C	C	C	C	C	C	C	C	C	C	C	C	C	C	C	C	C	C	C	C
S6_1339233	C/T	6	1339233	+	NA	NA	NA	NA	NA	NA	C	C	C	C	C	C	C	C	C	C	C	C	C	C	C	C	C	C	C	C	C	C	C	C	C	C	C	C	C	C	C	C	C	C	C	C	C	C	C
S6_1339251	G/A	6	1339251	+	NA	NA	NA	NA	NA	NA	G	G	G	G	A	G	G	G	G	G	G	G	G	G	G	G	G	G	G	G	G	G	G	G	G	G	G	G	G	G	G	G	G	G	G	G	G	G	G
S6_1339325	T/C	6	1339325	+	NA	NA	NA	NA	NA	NA	T	T	N	T	T	T	T	T	T	T	T	T	T	T	T	T	T	T	C	T	T	T	T	T	T	T	T	T	T	T	T	T	T	T	T	T	T	T	T
S6_1339328	G/T	6	1339328	+	NA	NA	NA	NA	NA	NA	G	G	N	G	G	G	G	G	G	G	G	G	G	G	G	G	G	G	T	G	G	G	G	G	G	G	G	G	G	G	G	G	G	G	G	G	G	G	G
S6_1339342	C/G	6	1339342	+	NA	NA	NA	NA	NA	NA	C	C	N	C	C	C	C	C	C	C	C	C	C	C	C	C	C	C	G	C	C	C	C	C	C	C	C	C	C	C	C	C	C	C	C	C	C	C	C
S6_1339348	T/A	6	1339348	+	NA	NA	NA	NA	NA	NA	T	T	N	T	T	T	T	T	T	T	T	T	T	T	T	T	T	T	A	T	T	T	T	T	T	T	T	T	T	T	T	T	T	T	T	T	T	T	T
S6_1339382	C/A	6	1339382	+	NA	NA	NA	NA	NA	NA	C	C	C	C	C	C	C	C	C	C	C	C	C	C	C	C	C	C	C	C	C	C	C	C	C	C	C	C	C	C	C	C	C	C	C	C	C	C	C
S6_1339403	G/C	6	1339403	+	NA	NA	NA	NA	NA	NA	G	G	C	G	C	G	C	G	G	G	C	G	G	G	G	C	G	C	C	C	G	G	G	G	G	G	G	G	G	G	G	C	C	G	G	G	G	G	G
S6_1339429	A/G	6	1339429	+	NA	NA	NA	NA	NA	NA	A	A	G	A	G	A	G	A	A	A	G	A	A	A	A	G	A	G	G	G	A	A	A	A	A	A	A	A	A	A	A	G	G	A	A	A	A	A	A
S6_1339482	C/T	6	1339482	+	NA	NA	NA	NA	NA	NA	C	C	T	C	C	C	T	C	C	C	T	C	C	C	C	T	C	T	T	N	C	C	C	C	C	C	C	C	C	C	C	T	T	C	C	C	C	C	C
S6_1340864	C/A	6	1340864	+	NA	NA	NA	NA	NA	NA	C	C	C	C	C	C	C	C	C	C	C	C	C	C	C	C	C	C	C	C	C	C	C	C	C	C	C	C	C	C	C	C	C	C	C	C	C	C	C
S6_1340883	A/G	6	1340883	+	NA	NA	NA	NA	NA	NA	G	G	A	G	A	G	A	G	A	G	A	A	G	G	G	A	G	A	A	A	G	G	G	G	G	G	G	G	G	G	G	A	A	G	G	G	G	G	G
S6_1340912	A/G	6	1340912	+	NA	NA	NA	NA	NA	NA	G	G	A	G	A	G	A	G	A	G	A	A	G	G	G	A	G	A	A	A	G	G	G	G	G	G	G	G	G	G	G	A	A	G	G	G	G	G	G
S6_1340916	G/A	6	1340916	+	NA	NA	NA	NA	NA	NA	G	G	G	G	A	G	A	G	A	G	A	G	G	G	G	G	G	G	R	G	G	G	G	G	G	G	G	G	G	G	G	A	A	G	G	G	G	G	G
S6_1340927	C/T	6	1340927	+	NA	NA	NA	NA	NA	NA	C	C	C	C	C	C	C	C	C	C	C	T	C	C	C	C	C	C	C	C	C	C	C	C	C	C	C	C	C	C	C	C	C	C	C	C	C	C	C
S6_1340946	T/C	6	1340946	+	NA	NA	NA	NA	NA	NA	T	T	N	T	N	T	N	T	N	T	T	T	T	T	T	T	T	T	T	T	T	T	T	T	T	T	T	T	T	T	T	T	T	T	T	T	T	T	T
S6_1341011	A/G	6	1341011	+	NA	NA	NA	NA	NA	NA	A	A	G	A	A	A	G	A	G	A	G	A	A	A	A	G	A	G	G	G	A	A	A	A	A	A	A	A	A	A	A	G	G	A	A	A	A	A	A
S6_1341040	A/C	6	1341040	+	NA	NA	NA	NA	NA	NA	A	A	A	A	A	A	A	A	A	A	A	A	A	A	A	A	A	A	A	A	A	A	A	A	A	A	A	A	A	A	A	A	A	A	A	A	C	A	A
S6_1341207	T/G	6	1341207	+	NA	NA	NA	NA	NA	NA	T	T	T	T	G	T	T	T	T	T	T	T	T	T	T	T	T	T	T	T	T	T	T	T	T	T	T	T	T	T	T	T	T	T	T	T	T	T	T
S6_1344620	G/A	6	1344620	+	NA	NA	NA	NA	NA	NA	G	G	N	G	G	G	G	G	G	G	G	G	G	G	G	G	G	G	G	G	G	G	G	G	G	G	G	G	G	G	G	G	G	G	G	G	G	G	G
S6_1371338	G/A	6	1371338	+	NA	NA	NA	NA	NA	NA	G	G	G	G	G	G	G	G	G	G	G	G	G	G	G	G	G	G	G	G	G	G	G	G	G	G	G	G	G	G	G	G	G	G	G	G	G	G	G
S6_1371349	C/T	6	1371349	+	NA	NA	NA	NA	NA	NA	C	C	C	C	C	C	C	C	C	C	C	C	C	C	C	C	C	C	Y	C	C	C	C	C	C	C	C	C	C	C	C	C	C	C	C	C	C	C	C
S6_1520914	C/T	6	1520914	+	NA	NA	NA	NA	NA	NA	C	C	C	C	C	C	C	C	C	C	C	C	C	C	C	C	C	C	C	C	C	C	C	C	C	C	C	C	C	C	C	C	C	C	C	C	C	C	C
S6_1521264	G/A	6	1521264	+	NA	NA	NA	NA	NA	NA	G	G	G	G	G	G	G	G	G	G	G	G	G	G	G	G	G	G	G	G	G	G	G	G	G	G	G	G	G	G	G	G	G	G	G	G	G	G	G
S6_1522185	T/C	6	1522185	+	NA	NA	NA	NA	NA	NA	T	T	T	T	T	T	T	T	T	T	T	T	T	T	T	T	T	T	T	T	T	T	T	T	T	T	T	T	T	T	T	T	T	T	T	T	T	T	T
S6_1522246	C/G	6	1522246	+	NA	NA	NA	NA	NA	NA	C	C	C	C	C	C	C	C	C	C	C	C	C	C	C	C	C	C	C	C	C	C	C	C	C	C	C	C	C	C	C	C	C	C	C	C	C	C	C
S6_1522256	A/G	6	1522256	+	NA	NA	NA	NA	NA	NA	A	A	A	A	A	A	A	A	A	A	A	A	A	A	A	A	A	A	A	A	A	A	A	A	A	A	A	A	A	A	A	A	A	A	A	A	A	A	A
S6_1522347	A/G	6	1522347	+	NA	NA	NA	NA	NA	NA	A	A	A	A	A	A	A	A	A	A	A	A	A	A	A	A	A	A	A	A	A	A	A	A	A	A	A	A	A	A	A	A	A	A	A	A	A	A	A
S6_1527324	G/T	6	1527324	+	NA	NA	NA	NA	NA	NA	G	G	G	G	G	G	G	G	G	G	G	G	G	G	G	G	G	G	G	G	G	G	G	G	G	G	G	G	G	G	G	G	G	G	G	G	G	G	G
S6_1527325	A/G	6	1527325	+	NA	NA	NA	NA	NA	NA	A	A	A	A	A	A	A	A	A	A	A	A	A	A	A	A	A	A	A	A	A	A	A	A	A	A	A	A	A	A	A	A	A	A	A	A	A	A	A
S6_1528469	C/T	6	1528469	+	NA	NA	NA	NA	NA	NA	C	C	C	C	C	C	C	C	C	C	C	C	C	C	C	C	C	C	T	C	C	C	C	C	C	C	C	C	C	C	C	C	C	C	C	C	C	C	C
S6_1529021	T/C	6	1529021	+	NA	NA	NA	NA	NA	NA	T	T	T	T	T	T	T	T	T	T	T	T	T	T	T	T	T	T	T	T	T	T	T	T	T	T	T	T	T	T	T	T	T	T	T	T	T	T	T
S6_1529893	A/C	6	1529893	+	NA	NA	NA	NA	NA	NA	A	A	A	A	A	A	A	A	A	A	A	A	A	A	A	A	A	A	A	A	A	A	A	A	A	A	A	A	A	A	A	A	A	A	A	A	A	A	A
S6_1533220	G/C	6	1533220	+	NA	NA	NA	NA	NA	NA	G	G	G	G	G	G	G	G	G	G	G	G	N	G	G	G	G	G	G	G	G	G	G	G	G	G	G	G	G	G	G	G	G	G	N	G	C	G	G
S6_1533233	G/C	6	1533233	+	NA	NA	NA	NA	NA	NA	G	G	G	G	G	G	G	G	G	G	G	G	N	G	G	G	G	G	G	G	G	G	G	G	G	G	G	G	G	G	G	G	G	G	N	G	C	G	G
S6_1535481	C/G	6	1535481	+	NA	NA	NA	NA	NA	NA	C	C	C	C	C	C	C	C	C	C	C	C	C	C	C	C	C	C	C	C	C	C	C	C	C	C	C	C	C	C	C	C	C	C	C	C	C	C	C
S6_1535617	A/C	6	1535617	+	NA	NA	NA	NA	NA	NA	A	A	A	A	A	A	A	A	A	A	A	A	A	A	A	A	A	A	A	A	A	A	A	A	A	A	A	A	A	A	A	A	A	A	A	A	A	A	A
S6_1535673	G/A	6	1535673	+	NA	NA	NA	NA	NA	NA	G	G	G	G	G	G	G	G	G	G	G	G	G	G	G	G	G	G	G	G	G	G	G	G	G	G	G	G	G	G	G	G	G	G	G	G	G	G	G
S6_1535718	C/T	6	1535718	+	NA	NA	NA	NA	NA	NA	C	C	C	C	C	C	C	C	C	C	C	C	C	C	C	C	C	C	C	C	C	C	C	C	C	C	C	C	C	C	C	C	C	C	C	C	C	C	C
S6_1535721	A/G	6	1535721	+	NA	NA	NA	NA	NA	NA	A	A	A	A	A	A	A	A	A	A	A	A	A	A	A	A	A	A	A	A	A	A	A	A	A	A	A	A	A	A	A	A	A	A	A	A	A	A	A
S6_1537316	C/A	6	1537316	+	NA	NA	NA	NA	NA	NA	C	C	N	C	C	C	C	C	C	C	C	C	C	C	C	A	C	A	C	C	C	C	C	N	C	C	C	C	C	C	C	C	C	C	C	N	C	C	C
S6_1537393	A/G	6	1537393	+	NA	NA	NA	NA	NA	NA	G	G	N	G	N	G	A	G	N	G	A	A	G	G	G	A	G	A	A	A	G	G	G	G	G	G	G	G	G	G	G	N	A	G	G	A	G	G	G
S6_1537400	T/A	6	1537400	+	NA	NA	NA	NA	NA	NA	A	A	N	A	N	A	T	A	N	A	T	T	A	A	A	T	A	T	T	T	A	A	A	A	A	A	A	A	A	A	A	N	T	A	A	T	A	A	A
S6_1537436	G/A	6	1537436	+	NA	NA	NA	NA	NA	NA	A	A	N	A	N	A	G	A	N	A	G	G	A	A	A	G	A	G	G	G	A	A	A	A	A	A	A	A	A	A	A	N	G	A	A	G	A	A	A
S6_1537626	T/C	6	1537626	+	NA	NA	NA	NA	NA	NA	T	T	T	T	T	T	T	T	T	T	T	T	T	T	T	T	T	T	T	T	T	T	T	T	T	T	T	T	T	T	T	T	T	T	T	T	T	T	T
S6_1537672	G/A	6	1537672	+	NA	NA	NA	NA	NA	NA	G	G	N	G	G	G	G	G	N	G	R	N	G	G	G	G	G	G	A	G	G	G	G	G	G	G	G	G	G	G	G	G	G	G	G	G	G	G	G
S6_1537808	A/C	6	1537808	+	NA	NA	NA	NA	NA	NA	A	A	A	A	A	A	A	A	M	A	A	A	A	A	A	A	A	A	C	A	A	A	A	A	A	A	A	A	A	A	A	A	A	A	A	A	A	A	A
S6_1537832	T/C	6	1537832	+	NA	NA	NA	NA	NA	NA	T	T	T	T	T	T	N	T	N	T	T	T	T	T	T	T	T	T	C	T	T	T	T	T	T	T	T	T	T	T	T	T	T	T	T	T	T	T	T
S6_1537975	G/T	6	1537975	+	NA	NA	NA	NA	NA	NA	G	G	G	G	G	G	G	G	G	G	G	G	G	G	G	G	G	G	G	G	G	G	G	G	G	G	G	G	G	G	G	G	G	G	G	G	G	G	G
S6_1537984	G/A	6	1537984	+	NA	NA	NA	NA	NA	NA	G	G	G	G	G	G	G	G	G	G	G	G	G	G	G	G	G	G	G	G	G	G	G	G	G	G	G	G	G	G	G	G	G	G	G	G	G	G	G
S6_1538020	G/A	6	1538020	+	NA	NA	NA	NA	NA	NA	G	G	G	G	G	G	G	G	G	G	G	G	G	G	G	G	G	G	G	G	G	G	G	G	G	G	G	G	G	G	G	G	G	G	G	G	G	G	G
S6_1538401	A/G	6	1538401	+	NA	NA	NA	NA	NA	NA	A	A	N	A	A	A	G	A	A	A	G	A	A	A	A	A	A	A	A	N	A	A	A	A	N	A	A	N	A	A	A	G	A	A	A	A	A	A	A
S6_1538443	C/A	6	1538443	+	NA	NA	NA	NA	NA	NA	C	C	C	C	M	C	C	C	C	C	C	C	C	C	C	C	C	C	C	C	C	C	C	C	N	C	C	N	C	N	C	C	A	C	C	N	C	C	C
S6_1538478	C/T	6	1538478	+	NA	NA	NA	NA	NA	NA	C	C	C	C	C	C	C	C	Y	C	C	C	C	C	C	C	C	C	C	C	C	C	C	C	C	C	C	C	C	C	C	C	C	C	C	C	C	C	C
S6_1539445	G/C	6	1539445	+	NA	NA	NA	NA	NA	NA	G	G	G	G	G	G	G	G	G	G	G	G	G	G	G	G	G	G	G	G	G	G	G	G	G	G	G	G	G	G	G	G	G	G	G	G	G	G	G
S6_1539446	C/T	6	1539446	+	NA	NA	NA	NA	NA	NA	C	C	C	C	C	C	C	C	C	C	C	C	C	C	C	C	C	C	C	C	C	C	C	C	C	C	C	C	C	C	C	C	C	C	C	C	C	C	C
S6_1539458	A/G	6	1539458	+	NA	NA	NA	NA	NA	NA	A	A	A	A	N	A	G	A	A	A	G	G	A	A	A	A	A	A	A	A	A	A	A	A	A	A	A	A	A	A	A	G	A	A	A	A	A	A	A
S6_1539483	A/G	6	1539483	+	NA	NA	NA	NA	NA	NA	A	A	N	A	N	A	G	A	N	A	G	G	A	A	A	A	A	A	G	A	A	A	A	A	A	A	A	A	A	A	A	G	A	A	A	A	A	A	A
S6_1540111	C/T	6	1540111	+	NA	NA	NA	NA	NA	NA	C	C	C	C	C	C	C	C	C	C	C	C	C	C	C	C	C	C	C	C	C	C	C	C	C	C	C	C	C	C	C	C	C	C	C	C	C	C	C
S6_1540121	A/G	6	1540121	+	NA	NA	NA	NA	NA	NA	A	A	A	A	A	A	A	A	A	A	A	A	A	A	A	A	A	A	A	A	A	A	A	A	A	A	A	A	A	A	A	A	A	A	A	A	A	A	A
S6_1540124	T/A	6	1540124	+	NA	NA	NA	NA	NA	NA	T	T	T	T	T	T	W	T	T	T	A	T	T	T	T	T	T	T	T	T	T	T	T	T	T	T	T	T	T	T	T	A	T	T	T	T	T	T	T
S6_1540161	G/A	6	1540161	+	NA	NA	NA	NA	NA	NA	G	G	G	G	G	G	A	R	G	G	A	G	G	G	G	G	G	G	G	G	G	G	G	G	G	G	G	G	G	G	G	A	G	G	G	G	G	G	G
S6_1711425	G/A	6	1711425	+	NA	NA	NA	NA	NA	NA	G	G	G	G	G	G	R	G	G	G	A	G	G	G	G	G	G	G	G	G	G	G	G	G	G	G	G	G	G	G	G	A	N	G	G	G	G	G	G
S6_1741347	T/C	6	1741347	+	NA	NA	NA	NA	NA	NA	T	T	T	T	T	T	T	T	T	T	T	T	T	T	T	T	T	T	T	T	T	T	T	T	T	T	T	T	T	T	T	T	T	T	T	T	T	T	T
S6_1741349	T/C	6	1741349	+	NA	NA	NA	NA	NA	NA	T	T	T	T	T	T	T	T	T	T	T	T	T	T	T	T	T	T	T	T	T	T	T	T	T	T	T	T	T	T	T	T	T	T	T	T	T	T	T
S6_1872250	C/T	6	1872250	+	NA	NA	NA	NA	NA	NA	C	C	C	C	C	C	C	C	C	C	C	C	C	C	C	C	C	C	C	C	C	C	C	C	C	C	C	C	C	C	C	C	C	C	C	C	C	C	C
S6_1872322	G/T	6	1872322	+	NA	NA	NA	NA	NA	NA	G	G	G	G	G	G	G	G	G	G	G	G	G	G	G	G	G	K	G	G	G	G	G	G	G	G	G	G	G	G	G	G	G	G	G	G	G	G	G
S6_1872324	A/T	6	1872324	+	NA	NA	NA	NA	NA	NA	A	A	A	A	A	A	A	A	A	A	A	A	A	A	A	A	A	W	A	A	A	A	A	A	A	A	A	A	A	A	A	A	A	A	A	A	A	A	A
S6_1872325	T/G	6	1872325	+	NA	NA	NA	NA	NA	NA	T	T	T	T	T	T	T	T	T	T	T	T	T	T	T	T	T	K	T	T	T	T	T	T	T	T	T	T	T	T	T	T	T	T	T	T	T	T	T
S6_1872340	C/T	6	1872340	+	NA	NA	NA	NA	NA	NA	C	C	C	C	C	C	C	C	C	C	C	C	C	C	C	C	C	C	C	C	C	C	C	C	C	C	C	C	C	C	C	C	C	C	C	C	C	C	C
S6_1960332	C/T	6	1960332	+	NA	NA	NA	NA	NA	NA	Y	C	T	T	T	T	C	C	C	T	T	C	T	T	T	T	T	T	C	T	T	T	C	C	T	T	T	T	T	T	T	T	T	T	T	C	C	T	T
S6_1960345	G/T	6	1960345	+	NA	NA	NA	NA	NA	NA	G	G	G	G	G	G	G	G	G	G	G	T	G	G	G	G	G	G	G	G	G	G	G	G	G	G	G	G	G	G	G	G	G	G	G	G	G	G	G
S6_1960380	C/T	6	1960380	+	NA	NA	NA	NA	NA	NA	C	C	C	C	C	C	C	C	C	C	C	C	C	C	C	C	C	C	C	C	C	C	C	C	C	C	C	C	C	C	C	C	C	C	C	C	C	C	C
S6_1960381	T/G	6	1960381	+	NA	NA	NA	NA	NA	NA	G	G	T	T	T	T	G	G	G	T	T	G	T	T	T	T	T	T	G	T	T	T	G	G	T	T	T	T	T	T	T	T	T	T	T	G	G	T	T
S6_1960822	G/A	6	1960822	+	NA	NA	NA	NA	NA	NA	G	G	G	G	G	G	A	G	G	G	G	G	G	G	G	G	G	G	R	G	G	G	G	G	G	G	G	G	G	G	G	G	G	G	G	G	G	G	G
S6_1960834	C/T	6	1960834	+	NA	NA	NA	NA	NA	NA	C	C	C	Y	C	T	C	C	C	T	C	C	T	T	T	C	T	C	C	C	T	T	C	C	T	T	T	T	T	T	T	C	C	T	T	C	C	T	T
S6_1961407	G/T	6	1961407	+	NA	NA	NA	NA	NA	NA	G	G	G	G	G	G	G	G	G	G	G	G	G	G	G	G	G	G	G	G	G	G	G	G	G	G	G	G	G	G	G	G	G	G	G	G	G	G	G
S6_1961492	C/T	6	1961492	+	NA	NA	NA	NA	NA	NA	C	Y	C	C	C	C	Y	T	C	C	C	C	C	C	C	C	C	C	C	C	C	C	C	C	C	C	C	C	C	C	C	C	C	C	C	C	N	C	C
S6_1991352	G/C	6	1991352	+	NA	NA	NA	NA	NA	NA	G	G	N	G	G	G	G	G	G	G	G	G	G	G	G	G	G	G	G	G	G	G	G	G	G	G	G	G	G	G	G	G	G	G	G	G	G	G	G
S6_1994392	G/A	6	1994392	+	NA	NA	NA	NA	NA	NA	G	G	G	G	G	G	G	G	G	G	G	G	G	G	G	G	G	G	G	G	G	G	G	G	G	G	G	G	G	G	G	G	G	G	G	G	G	G	G
S6_1994428	T/C	6	1994428	+	NA	NA	NA	NA	NA	NA	T	T	T	T	T	T	N	T	N	T	T	T	T	T	T	T	T	T	T	T	T	T	T	T	T	T	T	T	T	T	T	T	T	T	T	T	T	T	T
S6_1994434	T/C	6	1994434	+	NA	NA	NA	NA	NA	NA	T	C	T	T	C	T	T	N	T	T	T	C	T	T	T	T	T	T	T	T	T	T	C	C	T	T	T	T	T	T	T	T	T	T	T	T	T	T	T
S6_1994463	C/T	6	1994463	+	NA	NA	NA	NA	NA	NA	C	T	C	C	C	C	C	N	C	C	C	C	C	C	C	C	C	C	C	C	C	C	N	T	C	C	C	C	C	C	C	C	C	C	C	Y	C	C	C
S6_1994538	T/A	6	1994538	+	NA	NA	NA	NA	NA	NA	W	T	T	T	T	T	T	T	T	T	T	T	T	T	T	T	T	T	T	T	T	T	T	T	T	T	T	T	T	T	T	T	T	T	T	T	T	T	T
S6_1994553	G/A	6	1994553	+	NA	NA	NA	NA	NA	NA	G	G	G	G	G	G	G	G	G	G	G	G	G	G	G	G	G	G	G	G	G	G	G	G	G	G	G	G	G	G	G	G	G	G	G	A	G	G	G
S6_1994587	T/C	6	1994587	+	NA	NA	NA	NA	NA	NA	T	C	T	T	T	T	T	T	T	T	T	C	T	T	T	T	T	T	T	T	T	T	C	C	T	T	T	T	T	T	T	T	T	T	T	T	T	T	T
S6_1995168	C/A	6	1995168	+	NA	NA	NA	NA	NA	NA	C	A	C	C	C	C	C	N	N	C	C	A	C	C	C	C	C	C	C	C	C	C	A	A	C	C	C	C	C	C	C	C	C	C	C	C	C	C	C
S6_1995181	C/A	6	1995181	+	NA	NA	NA	NA	NA	NA	C	C	C	C	C	C	C	C	C	C	C	C	C	C	C	C	C	C	C	C	C	C	C	C	C	C	C	C	C	C	C	C	C	C	C	C	C	C	C
S6_1995203	C/T	6	1995203	+	NA	NA	NA	NA	NA	NA	C	C	C	C	C	C	C	C	C	C	C	C	C	C	C	C	C	C	C	C	C	C	C	C	C	C	C	C	C	C	C	C	C	C	C	C	C	C	C
S6_1995206	A/G	6	1995206	+	NA	NA	NA	NA	NA	NA	A	G	A	A	A	A	A	N	N	A	A	G	A	A	A	A	A	A	A	A	A	A	G	G	A	A	A	A	A	A	A	A	A	A	A	R	A	A	A
S6_1995211	G/A	6	1995211	+	NA	NA	NA	NA	NA	NA	G	A	G	G	G	G	G	N	G	G	G	A	G	G	G	G	G	G	G	G	G	G	A	A	G	G	G	G	G	G	G	G	G	G	G	R	G	G	G
S6_1995216	G/T	6	1995216	+	NA	NA	NA	NA	NA	NA	G	T	G	G	G	G	G	N	G	G	G	T	G	G	G	G	G	G	G	G	G	G	T	T	G	G	G	G	G	G	G	G	G	G	G	G	G	G	G
S6_1995217	G/T	6	1995217	+	NA	NA	NA	NA	NA	NA	G	G	G	G	G	G	G	G	N	G	G	G	G	G	G	G	G	G	G	G	G	G	G	G	G	G	G	G	G	G	G	G	G	G	G	G	G	G	G
S6_1995234	G/A	6	1995234	+	NA	NA	NA	NA	NA	NA	G	G	G	G	G	G	G	G	N	G	G	G	G	G	G	G	G	G	G	G	G	G	G	G	G	G	G	G	G	G	G	G	G	G	G	G	G	G	G
S6_1998161	C/G	6	1998161	+	NA	NA	NA	NA	NA	NA	C	C	C	G	C	C	C	C	N	C	C	N	C	C	C	C	C	C	G	C	C	C	C	C	C	C	C	C	C	C	C	C	C	C	C	G	C	C	C
S6_2006335	C/A	6	2006335	+	NA	NA	NA	NA	NA	NA	A	C	N	C	A	A	A	C	A	A	C	C	C	A	A	C	A	A	C	A	A	A	C	C	C	A	A	M	A	A	A	C	C	A	C	C	C	A	A
S6_2006822	G/C	6	2006822	+	NA	NA	NA	NA	NA	NA	G	G	G	G	G	G	G	G	C	G	G	G	G	G	G	G	G	G	G	G	G	G	G	G	G	G	G	G	G	G	G	G	G	G	G	G	G	G	G
S6_2006878	C/A	6	2006878	+	NA	NA	NA	NA	NA	NA	C	C	C	C	C	C	C	C	A	C	C	A	A	C	C	C	C	C	C	C	C	C	C	C	A	C	C	A	C	C	C	C	M	C	A	N	C	C	C
S6_2006901	G/T	6	2006901	+	NA	NA	NA	NA	NA	NA	G	G	G	G	G	G	G	K	N	G	G	T	T	G	G	G	G	G	G	G	G	G	G	G	T	G	G	T	G	G	G	G	K	G	T	G	G	G	G
S6_2006902	A/G	6	2006902	+	NA	NA	NA	NA	NA	NA	A	A	A	A	A	A	A	A	A	A	A	A	A	A	A	A	A	A	A	A	A	A	A	A	A	A	A	A	A	A	A	A	A	A	A	A	A	A	A
S6_2006930	C/G	6	2006930	+	NA	NA	NA	NA	NA	NA	C	C	C	C	C	C	C	C	C	C	C	C	C	C	C	C	C	C	C	C	C	C	C	C	C	C	C	C	C	C	C	C	C	C	C	C	C	C	C
S6_2006932	G/A	6	2006932	+	NA	NA	NA	NA	NA	NA	G	G	G	G	G	G	G	G	G	G	G	G	G	G	G	G	G	G	G	G	G	G	G	G	G	G	G	G	G	G	G	G	G	G	G	G	G	G	G
S6_2038832	G/A	6	2038832	+	NA	NA	NA	NA	NA	NA	G	G	G	G	G	G	G	G	G	G	G	G	A	G	G	G	G	G	G	G	G	G	G	G	G	G	G	G	G	G	G	G	G	G	G	R	G	G	G
S6_2038867	G/A	6	2038867	+	NA	NA	NA	NA	NA	NA	G	G	G	G	G	G	G	G	G	G	G	G	A	G	G	G	G	G	G	G	G	G	G	G	G	G	G	G	G	G	G	G	G	G	G	A	G	G	G
S6_2043439	A/C	6	2043439	+	NA	NA	NA	NA	NA	NA	A	C	N	C	C	A	M	C	A	A	A	C	A	A	A	C	A	A	C	A	A	A	A	C	A	A	A	A	A	A	A	A	A	A	A	A	A	A	A
S6_2043451	T/A	6	2043451	+	NA	NA	NA	NA	NA	NA	A	A	A	A	T	T	W	W	T	W	T	A	T	T	T	A	T	T	A	T	T	T	T	A	T	T	T	T	T	T	T	T	T	T	T	T	T	T	T
S6_2043452	A/T	6	2043452	+	NA	NA	NA	NA	NA	NA	T	T	T	T	A	A	W	W	A	W	A	T	A	A	A	T	A	A	T	A	A	A	A	T	A	A	A	A	A	A	A	A	A	A	A	A	A	A	A
S6_2043485	G/C	6	2043485	+	NA	NA	NA	NA	NA	NA	S	C	C	G	C	G	C	S	G	S	G	C	G	G	G	C	G	G	C	G	G	G	G	C	G	G	G	G	G	G	G	G	G	G	G	G	G	G	G
S6_2043537	G/T	6	2043537	+	NA	NA	NA	NA	NA	NA	G	G	G	G	G	G	G	G	G	G	G	G	G	G	G	G	G	G	G	G	G	G	G	G	G	G	G	G	G	G	G	G	G	G	G	G	G	G	G
S6_2043652	T/C	6	2043652	+	NA	NA	NA	NA	NA	NA	T	C	N	T	C	T	C	T	T	T	T	C	T	T	T	C	T	T	C	T	T	T	T	C	T	T	T	N	T	T	T	T	T	T	T	T	T	T	T
S6_2043723	C/T	6	2043723	+	NA	NA	NA	NA	NA	NA	T	N	T	C	C	C	C	C	C	T	C	N	C	C	C	N	C	C	C	C	C	C	C	C	C	C	C	C	C	C	C	C	C	C	C	C	T	C	C
S6_2043820	T/C	6	2043820	+	NA	NA	NA	NA	NA	NA	T	C	C	C	C	T	C	T	T	T	T	C	T	T	T	C	T	T	C	T	T	T	T	C	T	T	T	T	T	T	T	T	T	T	T	T	T	T	T
S6_2043832	A/G	6	2043832	+	NA	NA	NA	NA	NA	NA	R	G	G	G	G	A	G	A	A	A	G	G	A	A	A	G	A	A	G	A	A	A	A	G	A	A	A	A	A	A	A	G	A	A	A	A	A	A	A
S6_2043852	A/G	6	2043852	+	NA	NA	NA	NA	NA	NA	A	A	A	A	A	A	A	A	A	A	A	A	G	A	A	A	A	A	A	A	A	A	A	A	A	A	A	A	A	A	A	A	G	A	A	G	A	A	A
S6_2043872	T/A	6	2043872	+	NA	NA	NA	NA	NA	NA	T	T	T	T	T	T	T	T	A	T	T	T	T	T	T	T	T	A	T	W	T	T	T	T	A	T	T	W	T	A	T	T	T	T	A	T	T	T	T
S6_2043921	A/G	6	2043921	+	NA	NA	NA	NA	NA	NA	A	A	A	A	A	A	A	A	G	A	A	R	A	A	A	A	A	G	A	G	A	A	A	A	G	A	A	G	A	G	A	A	A	A	G	A	A	A	A
S6_2043933	G/A	6	2043933	+	NA	NA	NA	NA	NA	NA	G	G	G	G	G	G	G	G	G	G	G	G	G	G	G	A	G	G	G	G	G	G	G	G	G	G	G	G	G	G	G	G	G	G	G	G	G	G	G
S6_2044001	C/A	6	2044001	+	NA	NA	NA	NA	NA	NA	C	C	C	C	C	C	C	C	C	C	C	N	A	C	C	C	C	C	C	C	C	C	C	C	C	C	C	C	C	C	C	C	C	C	C	A	C	C	C
S6_2045173	T/A	6	2045173	+	NA	NA	NA	NA	NA	NA	T	A	T	A	T	T	T	T	A	T	T	T	T	T	T	A	T	A	A	A	T	T	T	A	A	T	T	W	T	T	T	T	A	T	A	T	T	T	T
S6_2045218	A/C	6	2045218	+	NA	NA	NA	NA	NA	NA	A	A	A	A	A	A	A	M	A	A	M	A	C	A	A	A	A	A	A	A	A	A	A	A	A	A	A	A	A	A	A	M	A	A	A	M	A	A	A
S6_2045231	G/C	6	2045231	+	NA	NA	NA	NA	NA	NA	G	G	G	G	G	G	G	G	G	G	G	G	G	G	G	G	G	G	G	G	G	G	G	G	G	G	G	G	G	G	G	G	G	G	G	G	G	G	G
S6_2045233	A/G	6	2045233	+	NA	NA	NA	NA	NA	NA	A	A	A	A	A	A	A	A	A	A	A	A	A	A	A	A	A	A	A	A	A	A	A	A	A	A	A	A	A	A	A	A	A	A	A	A	A	A	A
S6_2046518	G/T	6	2046518	+	NA	NA	NA	NA	NA	NA	G	G	G	G	G	G	G	G	G	G	G	T	G	G	G	G	G	G	G	G	G	G	G	G	G	G	G	G	G	G	G	G	G	G	G	G	G	G	G
S6_2058651	C/A	6	2058651	+	NA	NA	NA	NA	NA	NA	C	C	C	C	M	C	C	C	C	C	C	A	C	C	C	C	C	C	C	C	C	C	C	C	C	C	C	C	C	C	C	C	C	C	C	C	C	C	C
S6_2058662	G/A	6	2058662	+	NA	NA	NA	NA	NA	NA	G	G	G	G	R	G	G	G	G	G	G	G	G	G	G	G	G	G	G	G	G	G	G	G	G	G	G	G	G	G	G	G	G	G	G	G	G	G	G
S6_2144315	G/T	6	2144315	+	NA	NA	NA	NA	NA	NA	G	T	G	T	G	G	G	G	T	G	G	T	T	G	G	G	G	G	G	G	G	G	T	T	G	G	G	G	G	G	G	G	G	G	G	G	G	G	G
S6_2144478	C/G	6	2144478	+	NA	NA	NA	NA	NA	NA	C	C	C	N	G	C	C	C	C	C	C	C	C	C	C	C	C	C	C	C	C	C	C	C	C	C	C	C	C	C	C	C	C	C	C	C	C	C	C
S6_2145720	C/T	6	2145720	+	NA	NA	NA	NA	NA	NA	C	C	T	C	C	T	C	T	C	N	C	C	C	T	T	T	T	T	C	Y	T	T	T	C	T	T	T	T	T	T	T	C	C	T	T	C	T	T	T
S6_2145723	G/T	6	2145723	+	NA	NA	NA	NA	NA	NA	G	G	T	G	G	T	G	T	G	N	G	G	G	T	T	T	T	T	G	K	T	T	T	G	T	T	T	T	T	T	T	G	G	T	T	G	T	T	T
S6_2145724	T/C	6	2145724	+	NA	NA	NA	NA	NA	NA	T	T	C	T	T	C	T	C	T	N	T	T	T	C	C	C	C	C	T	Y	C	C	C	T	C	C	C	C	C	C	C	T	T	C	C	T	C	C	C
S6_2145727	A/G	6	2145727	+	NA	NA	NA	NA	NA	NA	A	A	G	A	A	G	A	G	A	N	A	A	A	G	G	G	G	G	A	R	G	G	G	A	G	G	G	G	G	G	G	A	A	G	G	A	G	G	G
S6_2145758	C/A	6	2145758	+	NA	NA	NA	NA	NA	NA	C	C	C	C	C	C	C	M	C	C	C	N	C	C	C	C	C	C	C	C	C	C	C	N	C	C	C	C	C	C	C	C	C	C	C	C	C	C	C
S6_2145785	C/T	6	2145785	+	NA	NA	NA	NA	NA	NA	Y	N	C	T	T	C	T	C	N	C	T	N	C	C	C	C	C	C	T	C	C	C	C	C	C	C	C	C	C	C	C	T	T	C	C	T	C	C	C
S6_2146342	C/T	6	2146342	+	NA	NA	NA	NA	NA	NA	C	C	C	C	C	C	C	C	C	C	C	C	C	C	C	C	C	C	T	C	C	C	C	C	C	C	C	C	C	C	C	C	N	C	C	Y	C	C	C
S6_2146376	T/C	6	2146376	+	NA	NA	NA	NA	NA	NA	T	T	T	C	T	T	T	T	T	T	T	C	C	T	T	T	T	T	Y	T	T	T	T	T	T	T	T	T	T	T	T	T	T	T	T	T	T	T	T
S6_2147339	T/C	6	2147339	+	NA	NA	NA	NA	NA	NA	C	T	T	T	C	C	T	T	T	C	T	T	T	C	C	C	C	Y	T	T	C	C	T	T	C	C	C	C	C	T	C	T	C	C	C	C	C	C	C
S6_2147818	G/C	6	2147818	+	NA	NA	NA	NA	NA	NA	G	C	G	G	G	G	G	C	C	G	C	G	C	G	G	G	G	C	C	G	G	G	G	C	G	G	G	G	G	C	G	C	G	G	G	G	G	G	G
S6_2147964	C/T	6	2147964	+	NA	NA	NA	NA	NA	NA	C	C	C	C	C	C	C	C	C	C	C	C	C	C	C	C	C	T	C	C	C	C	C	C	C	C	C	C	C	T	C	C	C	C	C	C	C	C	C
S6_2200753	C/A	6	2200753	+	NA	NA	NA	NA	NA	NA	C	A	N	C	C	C	A	N	A	C	A	A	C	C	C	C	C	C	A	C	C	C	A	A	C	C	C	C	C	C	C	A	A	C	C	C	C	C	C
S6_2200917	G/A	6	2200917	+	NA	NA	NA	NA	NA	NA	G	A	A	G	G	G	A	R	A	G	A	A	G	G	G	R	G	G	A	G	G	G	A	A	G	G	G	G	G	G	G	A	G	G	G	G	G	G	G
S6_2241662	A/G	6	2241662	+	NA	NA	NA	NA	NA	NA	A	A	G	A	A	A	A	A	A	A	A	A	A	A	A	A	A	R	A	A	A	A	A	A	G	A	A	G	A	A	A	A	G	A	G	A	A	A	A
S6_2241758	C/G	6	2241758	+	NA	NA	NA	NA	NA	NA	C	C	C	C	C	C	C	C	C	C	C	C	C	C	C	C	C	C	C	C	C	C	C	C	C	C	C	C	C	C	C	C	C	C	N	C	C	C	C
S6_2242075	T/C	6	2242075	+	NA	NA	NA	NA	NA	NA	T	C	C	C	C	T	C	C	N	T	T	T	T	T	T	T	T	T	C	T	T	T	T	C	T	T	T	T	T	C	T	T	C	T	T	N	C	T	T
S6_2242172	G/C	6	2242172	+	NA	NA	NA	NA	NA	NA	G	G	C	C	G	G	G	G	G	G	G	C	C	G	G	G	G	C	G	G	G	G	C	G	G	G	G	G	G	G	G	G	G	G	G	G	G	G	G
S6_2242205	A/T	6	2242205	+	NA	NA	NA	NA	NA	NA	A	A	A	A	A	A	A	A	A	A	A	A	A	A	A	A	A	A	A	A	A	A	A	A	A	A	A	A	A	A	A	A	A	A	A	A	A	A	A
S6_2242209	A/T	6	2242209	+	NA	NA	NA	NA	NA	NA	A	A	A	A	A	T	A	A	A	A	T	A	A	T	T	T	T	A	A	A	T	T	A	A	T	T	T	T	T	A	T	T	A	T	T	A	A	T	T
S6_2242218	C/T	6	2242218	+	NA	NA	NA	NA	NA	NA	C	C	T	T	C	C	C	C	C	C	C	T	T	C	C	C	C	T	C	Y	C	C	T	C	C	C	C	C	C	C	C	C	C	C	C	Y	C	C	C
S6_2245251	T/C	6	2245251	+	NA	NA	NA	NA	NA	NA	T	T	T	T	T	T	T	T	T	T	T	T	T	T	T	T	T	T	T	T	T	T	T	T	T	T	T	T	T	T	T	T	T	T	T	T	T	T	T
S6_2245257	A/T	6	2245257	+	NA	NA	NA	NA	NA	NA	A	A	A	A	A	A	A	A	A	A	A	A	A	A	A	A	A	A	A	A	A	A	A	A	A	A	A	A	A	A	A	A	A	A	A	A	A	A	A
S6_2245260	A/G	6	2245260	+	NA	NA	NA	NA	NA	NA	A	A	A	A	A	A	A	A	A	A	A	A	A	A	A	A	A	A	A	A	A	A	A	A	A	A	A	A	A	A	A	A	A	A	A	A	A	A	A
S6_2245340	A/C	6	2245340	+	NA	NA	NA	NA	NA	NA	C	C	C	A	C	A	C	C	N	A	A	A	A	A	A	A	A	A	A	A	A	A	A	C	C	A	A	A	A	N	A	A	C	A	C	A	C	A	A
S6_2245347	G/C	6	2245347	+	NA	NA	NA	NA	NA	NA	G	G	G	C	G	G	G	G	N	G	G	C	G	G	G	G	G	C	G	G	G	G	G	G	G	G	G	G	G	G	G	G	G	G	G	G	G	G	G
S6_2245399	A/G	6	2245399	+	NA	NA	NA	NA	NA	NA	A	G	G	A	A	A	A	A	N	A	A	A	A	A	A	A	A	A	A	A	A	A	A	G	A	A	A	A	A	G	A	A	A	A	A	A	A	A	A
S6_2245405	C/A	6	2245405	+	NA	NA	NA	NA	NA	NA	C	C	C	C	C	C	C	C	C	C	C	C	C	C	C	C	C	C	C	C	C	C	C	C	C	C	C	C	C	C	C	C	C	C	C	C	C	C	C
S6_2245414	T/A	6	2245414	+	NA	NA	NA	NA	NA	NA	A	A	A	T	A	T	A	N	N	T	T	A	T	T	T	T	T	W	T	T	T	T	T	A	A	T	T	A	T	A	T	T	A	T	A	N	A	T	T
S6_2245431	A/G	6	2245431	+	NA	NA	NA	NA	NA	NA	A	G	G	A	A	A	A	A	N	A	A	A	A	A	A	A	A	A	A	A	A	A	A	G	A	A	A	A	A	G	A	A	A	A	A	A	A	A	A
S6_2245442	A/T	6	2245442	+	NA	NA	NA	NA	NA	NA	A	A	A	A	A	A	A	A	A	A	A	A	A	A	A	A	A	A	A	A	A	A	A	A	A	A	A	A	A	A	A	A	A	A	A	A	A	A	A
S6_2245495	A/G	6	2245495	+	NA	NA	NA	NA	NA	NA	A	A	A	A	A	A	R	G	G	A	A	A	A	A	A	A	A	A	G	A	A	A	G	A	A	A	A	A	A	A	A	A	A	A	A	A	G	A	A
S6_2245501	A/G	6	2245501	+	NA	NA	NA	NA	NA	NA	A	R	G	A	A	G	R	A	A	G	G	N	A	G	G	G	G	A	A	A	G	G	A	G	A	G	G	N	G	G	G	G	A	G	A	A	A	G	G
S6_2245556	A/G	6	2245556	+	NA	NA	NA	NA	NA	NA	A	G	N	A	A	A	A	A	A	A	A	A	A	A	A	A	A	A	A	A	A	A	A	G	A	A	A	A	A	G	A	A	A	A	A	A	A	A	A
S6_2369066	C/T	6	2369066	+	NA	NA	NA	NA	NA	NA	C	C	C	C	N	C	Y	N	C	C	C	C	C	C	C	C	C	C	C	C	C	C	C	N	C	C	C	C	C	C	C	C	C	C	C	C	N	C	C
S6_2381025	T/G	6	2381025	+	NA	NA	NA	NA	NA	NA	T	T	N	T	T	T	T	T	T	T	T	T	T	T	T	T	T	T	T	T	T	T	T	T	T	T	T	T	T	T	T	T	T	T	T	T	T	T	T
S6_2381034	A/T	6	2381034	+	NA	NA	NA	NA	NA	NA	A	A	N	A	A	A	A	A	A	A	A	A	A	A	A	A	A	A	A	A	A	A	A	A	A	A	A	A	A	A	A	A	A	A	A	A	A	A	A
S6_2381038	T/C	6	2381038	+	NA	NA	NA	NA	NA	NA	T	T	N	N	T	T	C	C	T	T	T	C	C	T	T	T	T	T	C	T	T	T	C	T	T	T	T	T	T	C	T	T	T	T	T	C	N	T	T
S6_2381064	C/G	6	2381064	+	NA	NA	NA	NA	NA	NA	C	G	N	C	C	C	C	C	C	C	C	C	C	C	C	C	C	C	C	C	C	C	C	G	C	C	C	C	C	C	C	C	C	C	C	C	C	C	C
S6_2381200	C/A	6	2381200	+	NA	NA	NA	NA	NA	NA	C	C	C	C	C	C	A	C	C	C	C	A	A	C	C	C	C	C	A	C	C	C	A	C	C	C	C	C	C	C	C	C	C	C	C	A	A	C	C
S6_2381229	G/A	6	2381229	+	NA	NA	NA	NA	NA	NA	G	G	G	G	G	G	A	G	G	G	G	A	A	G	G	G	G	G	A	G	G	G	A	G	G	G	G	G	G	G	G	G	G	G	G	A	A	G	G
S6_2381254	T/C	6	2381254	+	NA	NA	NA	NA	NA	NA	T	T	T	T	T	T	T	T	T	T	T	T	T	T	T	T	T	T	T	T	T	T	T	T	T	T	T	T	T	T	T	T	T	T	T	T	T	T	T
S6_2381288	G/T	6	2381288	+	NA	NA	NA	NA	NA	NA	G	T	T	G	G	G	G	G	G	G	G	G	G	G	G	G	G	G	G	G	G	G	G	T	G	G	G	N	G	G	G	N	G	G	G	G	G	G	G
S6_2381319	A/G	6	2381319	+	NA	NA	NA	NA	NA	NA	A	A	A	A	A	A	A	A	A	A	A	A	A	A	A	A	A	A	A	A	A	A	A	A	A	A	A	N	A	A	A	A	A	A	A	A	A	A	A
S6_2381324	T/G	6	2381324	+	NA	NA	NA	NA	NA	NA	T	T	T	T	T	T	T	T	T	T	T	T	T	T	T	T	T	T	T	T	T	T	T	T	T	T	T	N	T	T	T	T	T	T	T	T	T	T	T
S6_2381340	T/A	6	2381340	+	NA	NA	NA	NA	NA	NA	T	T	T	T	T	T	T	T	T	T	T	T	T	T	T	T	T	T	T	T	T	T	T	T	T	T	T	T	T	T	T	T	T	T	T	T	T	T	T
S6_2381352	T/C	6	2381352	+	NA	NA	NA	NA	NA	NA	T	C	C	T	T	T	T	T	C	T	T	T	T	T	T	T	T	T	T	T	T	T	T	C	T	T	T	T	T	T	T	T	T	T	T	T	T	T	T
S6_2381377	G/T	6	2381377	+	NA	NA	NA	NA	NA	NA	G	G	G	G	G	G	G	G	G	G	G	G	G	G	G	G	G	G	G	G	G	G	G	G	G	G	G	G	G	G	G	G	G	G	G	G	G	G	G
S6_2381956	G/T	6	2381956	+	NA	NA	NA	NA	NA	NA	G	G	G	G	G	G	G	N	G	G	G	G	G	G	G	G	G	G	G	G	G	G	G	G	G	G	G	G	G	T	G	G	G	G	G	N	T	G	G
S6_2381979	A/G	6	2381979	+	NA	NA	NA	NA	NA	NA	A	G	A	A	A	A	A	A	A	A	A	A	A	A	A	A	A	A	A	A	A	A	A	G	A	A	A	A	A	A	A	A	A	A	A	A	A	A	A
S6_2381983	G/T	6	2381983	+	NA	NA	NA	NA	NA	NA	G	G	G	G	G	G	G	G	G	G	G	G	G	G	G	G	G	G	G	G	G	G	G	G	G	G	G	G	G	G	G	G	G	G	G	G	G	G	G
S6_2382011	G/C	6	2382011	+	NA	NA	NA	NA	NA	NA	G	G	G	G	G	G	G	G	G	G	G	G	G	G	G	G	G	G	G	G	G	G	G	G	G	G	G	G	G	G	G	G	G	G	G	G	C	G	G
S6_2382045	T/G	6	2382045	+	NA	NA	NA	NA	NA	NA	T	T	N	T	T	T	T	T	T	K	K	T	T	T	T	G	T	G	T	G	T	T	T	T	T	T	T	T	T	T	T	N	T	T	T	T	T	T	T
S6_2382065	T/C	6	2382065	+	NA	NA	NA	NA	NA	NA	T	C	T	T	T	T	T	T	T	T	T	T	T	T	T	T	T	T	T	T	T	T	T	C	T	T	T	T	T	T	T	T	T	T	T	T	C	T	T
S6_2382491	C/A	6	2382491	+	NA	NA	NA	NA	NA	NA	C	C	C	C	C	C	C	C	C	C	C	C	C	C	C	C	C	C	C	C	C	C	C	C	C	C	C	C	C	C	C	C	C	C	C	C	C	C	C
S6_2382526	C/A	6	2382526	+	NA	NA	NA	NA	NA	NA	C	A	C	C	C	C	C	C	C	C	C	C	C	C	C	C	C	C	C	C	C	C	C	A	C	C	C	C	C	C	C	C	C	C	C	A	C	C	C
S6_2382584	T/C	6	2382584	+	NA	NA	NA	NA	NA	NA	T	T	T	T	T	T	T	T	T	T	T	T	T	T	T	T	T	T	T	T	T	T	T	T	T	T	T	T	T	T	T	T	T	T	T	T	T	T	T
S6_2382593	T/C	6	2382593	+	NA	NA	NA	NA	NA	NA	T	T	T	C	T	T	T	C	C	T	T	C	C	T	T	T	T	C	C	N	T	T	C	T	T	T	T	T	T	C	T	T	T	T	T	T	T	T	T
S6_2382636	G/C	6	2382636	+	NA	NA	NA	NA	NA	NA	G	G	G	G	G	G	G	G	G	G	G	G	G	G	G	G	G	G	C	G	G	G	G	G	G	G	G	G	G	C	G	G	G	G	G	G	G	G	G
S6_2382645	A/G	6	2382645	+	NA	NA	NA	NA	NA	NA	A	A	A	A	A	A	A	G	G	A	A	G	G	A	A	A	A	A	G	A	A	A	A	A	A	A	A	A	A	G	A	A	A	A	A	A	A	A	A
S6_2382654	A/T	6	2382654	+	NA	NA	NA	NA	NA	NA	A	A	A	A	A	A	A	A	A	A	A	T	T	A	A	A	A	A	T	A	A	A	A	A	A	A	A	A	A	T	A	A	A	A	A	A	A	A	A
S6_2383203	C/T	6	2383203	+	NA	NA	NA	NA	NA	NA	C	C	N	C	C	C	C	C	C	C	C	N	C	C	C	C	C	C	C	C	C	C	C	C	C	C	C	C	C	C	C	C	C	C	C	C	C	C	C
S6_2383272	A/T	6	2383272	+	NA	NA	NA	NA	NA	NA	A	A	A	A	A	A	A	W	T	A	A	A	A	A	A	A	A	A	T	A	A	A	A	A	A	A	A	A	A	T	A	A	A	A	A	A	A	A	A
S6_2383273	T/A	6	2383273	+	NA	NA	NA	NA	NA	NA	T	T	T	T	T	T	T	W	A	T	T	T	T	T	T	T	T	T	A	T	T	T	T	T	T	T	T	T	T	A	T	T	T	T	T	T	T	T	T
S6_2383277	A/G	6	2383277	+	NA	NA	NA	NA	NA	NA	A	A	A	A	A	A	A	R	G	A	A	A	A	A	A	A	A	A	G	A	A	A	A	A	A	A	A	A	A	G	A	A	A	A	A	A	A	A	A
S6_2383290	G/T	6	2383290	+	NA	NA	NA	NA	NA	NA	G	G	G	G	G	G	G	G	G	G	G	G	G	G	G	G	G	G	G	G	G	G	G	G	G	G	G	G	G	G	G	G	G	G	G	G	G	G	G
S6_2385899	A/C	6	2385899	+	NA	NA	NA	NA	NA	NA	A	A	A	A	A	A	A	A	A	A	A	A	A	A	A	A	A	A	A	A	A	A	A	A	C	A	A	M	A	A	A	A	A	A	M	A	A	A	A
S6_2385905	A/G	6	2385905	+	NA	NA	NA	NA	NA	NA	A	A	A	A	A	A	A	A	A	A	A	A	A	A	A	A	A	A	A	A	A	A	A	A	A	A	A	A	A	A	A	A	A	A	A	A	A	A	A
S6_2385933	A/G	6	2385933	+	NA	NA	NA	NA	NA	NA	G	A	A	A	A	G	A	A	A	G	G	A	A	G	G	G	G	A	R	A	G	G	A	A	A	G	G	R	G	A	G	G	G	G	A	A	G	G	G
S6_2386032	C/T	6	2386032	+	NA	NA	NA	NA	NA	NA	C	C	C	C	C	C	C	C	C	C	C	C	C	C	C	C	C	C	C	C	C	C	C	C	C	C	C	C	C	C	C	C	C	C	C	C	C	C	C
S6_2386049	T/C	6	2386049	+	NA	NA	NA	NA	NA	NA	T	T	T	T	T	T	T	T	T	T	T	T	T	T	T	T	T	T	T	T	T	T	T	T	T	T	T	T	T	T	T	T	T	T	T	T	T	T	T
S6_2386152	G/A	6	2386152	+	NA	NA	NA	NA	NA	NA	G	G	G	G	G	G	G	G	G	G	G	G	G	G	G	G	G	G	G	G	G	G	G	G	G	G	G	G	G	G	G	G	G	G	G	G	G	G	G
S6_2386197	C/G	6	2386197	+	NA	NA	NA	NA	NA	NA	C	C	C	C	C	C	C	C	C	C	C	C	C	C	C	C	C	C	C	C	C	C	C	C	C	C	C	C	C	C	C	C	C	C	C	C	C	C	C
S6_2386690	G/A	6	2386690	+	NA	NA	NA	NA	NA	NA	G	G	G	G	G	G	G	G	G	G	G	G	G	G	G	G	G	G	G	G	G	G	G	G	G	G	G	G	G	G	G	G	G	G	G	G	G	G	G
S6_2389756	T/A	6	2389756	+	NA	NA	NA	NA	NA	NA	T	T	T	T	T	T	T	T	T	T	T	T	T	T	T	T	T	T	T	T	T	T	T	T	T	T	T	T	T	T	T	T	T	T	T	T	T	T	T
S6_2390350	T/A	6	2390350	+	NA	NA	NA	NA	NA	NA	T	T	T	T	T	T	T	T	T	T	T	T	T	T	T	T	T	T	T	T	T	T	T	T	T	T	T	T	T	T	T	T	T	T	T	T	T	T	T
S6_2390354	C/T	6	2390354	+	NA	NA	NA	NA	NA	NA	C	T	T	C	C	C	T	N	T	C	C	C	C	C	C	C	C	C	C	C	C	C	C	T	C	C	C	C	C	N	C	C	C	C	C	T	T	C	C
S6_2390363	C/G	6	2390363	+	NA	NA	NA	NA	NA	NA	C	C	C	C	C	C	C	C	C	C	C	G	G	C	C	C	C	C	C	C	C	C	C	C	C	C	C	C	C	C	C	C	C	C	C	C	C	C	C
S6_2390388	C/T	6	2390388	+	NA	NA	NA	NA	NA	NA	C	C	C	C	C	C	C	C	C	C	C	C	C	C	C	C	C	C	C	C	C	C	C	C	C	C	C	C	C	C	C	C	C	C	C	C	C	C	C
S6_2390416	C/T	6	2390416	+	NA	NA	NA	NA	NA	NA	C	C	C	C	C	C	C	C	C	C	C	T	T	C	C	C	C	C	C	C	C	C	C	C	C	C	C	C	C	C	C	C	C	C	C	C	C	C	C
S6_2390455	G/A	6	2390455	+	NA	NA	NA	NA	NA	NA	G	G	G	A	G	G	G	G	G	G	G	G	G	G	G	G	G	A	A	A	G	G	A	G	A	G	G	G	G	G	G	G	G	G	A	G	G	G	G
S6_2393008	C/T	6	2393008	+	NA	NA	NA	NA	NA	NA	C	C	C	C	C	C	C	C	C	C	C	C	C	C	C	C	C	C	C	C	C	C	C	C	T	C	C	C	C	C	C	C	C	C	C	C	C	C	C
S6_2393035	T/A	6	2393035	+	NA	NA	NA	NA	NA	NA	T	T	T	T	T	T	T	T	T	T	T	A	A	T	T	T	T	T	T	T	T	T	T	T	T	T	T	T	T	T	T	T	T	T	T	T	T	T	T
S6_2393083	C/T	6	2393083	+	NA	NA	NA	NA	NA	NA	C	T	T	C	C	C	T	C	C	C	C	C	C	C	C	C	C	C	C	C	C	C	C	T	C	C	C	C	C	C	C	C	C	C	C	Y	T	C	C
S6_2393090	T/G	6	2393090	+	NA	NA	NA	NA	NA	NA	T	T	T	T	T	T	T	T	T	T	T	G	G	T	T	T	T	T	T	T	T	T	T	T	T	T	T	T	T	T	T	T	T	T	T	T	T	T	T
S6_2393150	G/A	6	2393150	+	NA	NA	NA	NA	NA	NA	G	G	G	G	G	G	G	G	G	G	G	G	G	G	G	G	G	G	G	G	G	G	G	G	G	G	G	G	G	G	G	G	G	G	G	G	G	G	G
S6_2393175	G/A	6	2393175	+	NA	NA	NA	NA	NA	NA	G	G	G	G	G	G	G	G	G	G	G	G	G	G	G	G	G	G	G	G	G	G	G	G	G	G	G	G	G	G	G	G	G	G	G	G	G	G	G
S6_2394144	A/G	6	2394144	+	NA	NA	NA	NA	NA	NA	A	G	G	A	A	A	G	G	G	A	A	A	A	A	A	A	A	A	A	A	A	A	A	G	A	A	A	A	A	G	A	A	A	A	A	G	G	A	A
S6_2394978	T/A	6	2394978	+	NA	NA	NA	NA	NA	NA	T	A	A	T	T	T	A	W	A	T	T	T	T	T	T	T	T	T	T	T	T	T	T	A	T	T	T	T	T	A	T	T	T	T	T	T	N	T	T
S6_2395139	A/G	6	2395139	+	NA	NA	NA	NA	NA	NA	A	A	A	A	A	A	A	A	A	A	A	A	A	A	A	A	A	A	A	A	A	A	A	A	A	A	A	A	A	A	A	A	A	A	A	A	A	A	A
S6_2396016	A/G	6	2396016	+	NA	NA	NA	NA	NA	NA	N	A	A	A	A	A	A	A	N	N	A	N	A	A	A	A	A	A	A	G	A	A	G	A	A	A	A	A	A	A	A	A	A	A	A	A	N	A	A
S6_2396024	A/C	6	2396024	+	NA	NA	NA	NA	NA	NA	N	A	A	A	A	A	A	A	N	N	A	N	A	A	A	A	A	A	A	C	A	A	C	A	A	A	A	A	A	A	A	A	A	A	A	A	N	A	A
S6_2396136	C/T	6	2396136	+	NA	NA	NA	NA	NA	NA	C	C	C	C	C	C	Y	T	T	C	C	C	C	C	C	C	C	C	T	C	C	C	C	C	C	C	C	C	C	C	C	C	C	C	C	C	T	C	C
S6_2424661	G/A	6	2424661	+	NA	NA	NA	NA	NA	NA	G	G	G	A	G	G	G	G	G	G	A	G	G	G	G	A	G	A	G	A	G	G	G	G	G	G	G	G	G	G	G	A	G	G	G	G	G	G	G
S6_2424729	A/G	6	2424729	+	NA	NA	NA	NA	NA	NA	A	G	G	G	A	A	A	A	A	A	G	G	G	A	R	G	A	G	A	G	A	A	A	G	A	A	A	A	A	G	A	G	A	A	A	A	A	A	A
S6_2424766	T/C	6	2424766	+	NA	NA	NA	NA	NA	NA	T	C	C	C	T	T	T	T	T	T	C	C	C	T	T	C	T	C	T	C	T	T	T	C	T	T	T	T	T	C	T	C	T	T	T	T	T	T	T
S6_2424767	G/T	6	2424767	+	NA	NA	NA	NA	NA	NA	G	T	T	T	G	G	G	G	G	G	T	T	T	G	G	T	G	T	G	T	G	G	G	T	G	G	G	G	G	T	G	T	G	G	G	G	G	G	G
S6_2428162	G/A	6	2428162	+	NA	NA	NA	NA	NA	NA	G	G	G	G	G	G	G	G	G	G	G	A	A	G	G	G	G	G	G	G	G	G	G	G	G	G	G	G	G	G	G	G	G	G	G	G	G	G	G
S6_2428165	C/A	6	2428165	+	NA	NA	NA	NA	NA	NA	M	A	C	C	C	C	C	C	C	M	C	C	C	C	C	C	C	C	C	C	C	C	A	A	C	C	C	C	C	C	C	C	C	C	C	C	C	C	C
S6_2428182	G/A	6	2428182	+	NA	NA	NA	NA	NA	NA	G	G	G	G	G	G	G	G	G	G	G	G	G	G	G	G	G	G	G	G	G	G	G	G	G	G	G	G	G	G	G	G	G	G	G	G	G	G	G
S6_2428198	G/A	6	2428198	+	NA	NA	NA	NA	NA	NA	G	G	G	G	G	G	G	G	G	G	G	A	A	G	G	G	G	G	G	G	G	G	G	G	G	G	G	G	G	G	G	G	G	G	G	G	G	G	G
S6_2428262	C/T	6	2428262	+	NA	NA	NA	NA	NA	NA	C	C	C	C	C	C	C	C	C	C	C	C	C	C	C	C	C	C	C	C	C	C	C	C	C	C	C	C	C	C	C	C	C	C	C	C	C	C	C
S6_2428360	G/C	6	2428360	+	NA	NA	NA	NA	NA	NA	G	G	G	G	G	G	G	G	G	S	G	G	G	G	G	G	G	G	G	G	G	G	C	C	G	G	G	G	G	G	G	G	G	G	G	G	G	G	G
S6_2428403	G/A	6	2428403	+	NA	NA	NA	NA	NA	NA	A	A	A	G	G	G	A	G	G	N	G	A	A	G	G	R	R	G	G	R	G	G	R	A	G	G	G	G	G	A	G	G	G	G	G	G	G	G	G
S6_2428430	G/A	6	2428430	+	NA	NA	NA	NA	NA	NA	G	G	A	G	G	G	R	G	G	G	G	G	G	G	G	G	G	G	G	G	G	G	G	G	G	G	G	G	G	G	G	G	G	G	G	G	G	G	G
S6_2428919	T/C	6	2428919	+	NA	NA	NA	NA	NA	NA	T	T	T	T	T	T	T	C	C	T	T	T	T	T	T	T	T	T	T	T	T	T	T	T	T	T	T	T	T	T	T	T	T	T	T	T	T	T	T
S6_2428931	C/T	6	2428931	+	NA	NA	NA	NA	NA	NA	C	C	T	C	C	C	C	C	C	C	Y	C	C	C	C	C	C	C	C	C	C	C	C	C	C	C	C	C	C	T	C	C	C	C	C	C	C	C	C
S6_2428988	A/T	6	2428988	+	NA	NA	NA	NA	NA	NA	A	A	A	A	A	A	A	A	A	A	A	A	A	A	A	A	A	A	A	A	A	A	A	A	A	A	A	A	A	A	A	A	A	A	A	A	A	A	A
S6_2428990	G/A	6	2428990	+	NA	NA	NA	NA	NA	NA	G	G	G	G	G	G	G	R	A	G	G	G	G	G	G	G	G	G	G	G	G	G	G	G	R	G	G	G	G	G	G	G	G	G	G	G	G	G	G
S6_2428991	G/A	6	2428991	+	NA	NA	NA	NA	NA	NA	G	G	G	G	G	G	G	R	A	G	G	G	G	G	G	G	G	G	G	G	G	G	G	G	G	G	G	G	G	G	G	G	G	G	G	G	G	G	G
S6_2429014	A/G	6	2429014	+	NA	NA	NA	NA	NA	NA	A	A	A	A	A	A	A	A	A	A	A	A	A	A	A	A	A	A	A	A	A	A	A	A	A	A	A	A	A	A	A	A	A	A	A	A	A	A	A
S6_2429015	A/G	6	2429015	+	NA	NA	NA	NA	NA	NA	A	A	A	A	A	A	A	A	A	A	A	A	A	A	A	A	A	A	A	A	A	A	A	A	A	A	A	A	A	A	A	A	A	A	A	A	A	A	A
S6_2429046	C/G	6	2429046	+	NA	NA	NA	NA	NA	NA	G	G	C	C	C	C	N	N	G	S	C	C	C	C	C	C	C	C	C	C	C	C	G	G	C	C	C	C	C	C	C	C	C	C	C	N	C	C	C
S6_2429081	G/A	6	2429081	+	NA	NA	NA	NA	NA	NA	G	G	A	G	G	G	G	G	G	G	G	G	G	G	G	G	G	G	G	G	G	G	G	G	G	G	G	G	G	A	G	G	G	G	G	G	G	G	G
S6_2429097	G/A	6	2429097	+	NA	NA	NA	NA	NA	NA	G	G	A	G	G	G	G	G	G	G	G	G	G	G	G	G	G	G	G	G	G	G	G	G	G	G	G	G	G	A	G	G	G	G	G	G	G	G	G
S6_2429182	G/T	6	2429182	+	NA	NA	NA	NA	NA	NA	K	G	G	G	G	G	G	G	G	G	G	G	G	G	G	G	G	G	G	N	G	G	T	G	G	G	G	G	G	T	G	G	G	G	G	G	G	G	G
S6_2429220	G/A	6	2429220	+	NA	NA	NA	NA	NA	NA	G	G	G	G	G	G	G	G	G	G	G	A	A	G	G	G	G	G	G	G	G	G	G	G	G	G	G	G	G	G	G	G	G	G	G	G	G	G	G
S6_2439337	C/T	6	2439337	+	NA	NA	NA	NA	NA	NA	C	C	C	C	C	C	C	C	C	C	C	C	C	C	C	C	C	C	C	C	C	C	C	C	C	C	C	C	C	C	C	C	C	C	C	C	C	C	C
S6_2440585	A/C	6	2440585	+	NA	NA	NA	NA	NA	NA	M	A	A	C	C	A	C	C	N	M	C	A	A	A	A	C	A	C	C	C	A	A	C	A	A	A	A	A	A	A	A	C	A	A	A	N	C	A	A
S6_2440611	T/C	6	2440611	+	NA	NA	NA	NA	NA	NA	Y	T	T	C	C	T	C	C	N	Y	C	T	T	T	T	C	T	C	C	C	T	T	C	T	T	T	T	T	T	T	T	C	T	T	T	N	C	T	T
S6_2440618	A/G	6	2440618	+	NA	NA	NA	NA	NA	NA	R	A	A	G	G	A	G	G	N	R	G	A	A	A	A	G	A	G	G	G	A	A	G	A	A	A	A	A	A	A	A	G	A	A	A	N	G	A	A
S6_2442522	T/C	6	2442522	+	NA	NA	NA	NA	NA	NA	T	T	C	T	T	C	T	T	T	T	T	C	C	C	C	N	C	N	T	T	C	C	T	C	Y	C	C	C	C	N	C	T	C	C	C	T	T	C	C
S6_2442572	T/A	6	2442572	+	NA	NA	NA	NA	NA	NA	T	T	A	T	T	A	T	T	T	T	T	A	A	A	A	N	A	N	T	T	A	A	T	A	W	A	A	A	A	N	A	T	A	A	A	T	T	A	A
S6_2443979	C/T	6	2443979	+	NA	NA	NA	NA	NA	NA	C	C	C	C	C	C	C	C	C	C	C	C	C	C	C	C	C	C	C	C	C	C	C	C	C	C	C	C	C	C	C	C	C	C	C	C	C	C	C
S6_2444098	A/T	6	2444098	+	NA	NA	NA	NA	NA	NA	A	A	A	A	A	A	A	N	N	A	A	A	A	A	A	A	A	A	A	A	A	A	A	A	A	A	A	A	A	A	A	A	A	A	A	A	A	A	A
S6_2444805	C/G	6	2444805	+	NA	NA	NA	NA	NA	NA	C	C	C	C	C	C	C	C	C	C	C	C	C	C	C	C	C	C	C	C	C	C	C	C	C	C	C	C	C	C	C	C	C	C	C	C	C	C	C
S6_2444848	C/T	6	2444848	+	NA	NA	NA	NA	NA	NA	C	C	C	C	C	C	C	C	C	C	C	C	C	C	C	C	C	C	C	C	C	C	C	C	C	C	C	C	C	C	C	C	C	C	C	C	C	C	C
S6_2445176	T/C	6	2445176	+	NA	NA	NA	NA	NA	NA	T	T	N	C	N	T	C	C	C	Y	T	T	T	T	T	T	T	C	C	C	T	T	T	T	T	T	T	T	T	C	T	T	T	T	T	T	C	T	T
S6_2445180	A/C	6	2445180	+	NA	NA	NA	NA	NA	NA	A	A	N	C	N	A	C	C	C	M	A	A	A	A	A	A	A	C	C	C	A	A	A	A	A	A	A	A	A	C	A	A	A	A	A	A	C	A	A
S6_2445212	G/T	6	2445212	+	NA	NA	NA	NA	NA	NA	G	G	G	G	G	G	G	G	G	G	G	G	G	G	G	G	G	G	G	G	G	G	G	G	G	G	G	G	G	G	G	G	G	G	G	G	G	G	G
S6_2445317	G/A	6	2445317	+	NA	NA	NA	NA	NA	NA	G	G	G	G	G	G	G	G	G	G	G	G	G	G	G	G	G	G	G	G	G	G	G	G	G	G	G	G	G	G	G	G	G	G	G	G	G	G	G
S6_2445347	C/T	6	2445347	+	NA	NA	NA	NA	NA	NA	T	C	C	C	C	C	C	C	C	C	C	C	C	C	C	C	C	C	C	C	C	C	C	C	C	C	C	C	C	C	C	C	C	C	C	C	C	C	C
S6_2445375	A/G	6	2445375	+	NA	NA	NA	NA	NA	NA	A	A	A	A	A	A	A	A	A	A	A	A	A	A	A	A	A	A	A	A	A	A	A	A	A	A	R	A	A	A	A	A	A	A	A	A	A	A	A
S6_2445455	C/A	6	2445455	+	NA	NA	NA	NA	NA	NA	C	C	C	A	C	C	C	C	C	C	C	C	C	C	C	C	C	A	C	A	C	C	A	C	C	C	C	C	C	C	C	C	C	C	C	C	C	C	C
S6_2445528	T/A	6	2445528	+	NA	NA	NA	NA	NA	NA	A	T	A	T	W	A	T	T	W	A	T	A	A	A	A	T	A	T	T	T	A	A	A	T	T	A	A	A	A	T	A	T	T	A	T	T	T	A	A
S6_2445557	G/T	6	2445557	+	NA	NA	NA	NA	NA	NA	T	G	T	G	K	T	G	G	K	T	G	T	T	T	T	G	T	G	G	G	T	T	T	G	G	T	T	T	T	G	T	G	G	T	G	G	G	T	T
S6_2445577	T/C	6	2445577	+	NA	NA	NA	NA	NA	NA	T	T	T	T	T	T	T	T	T	T	T	T	T	T	T	T	T	T	T	T	T	T	Y	T	T	T	T	T	T	T	T	T	T	T	T	T	T	T	T
S6_2445593	C/T	6	2445593	+	NA	NA	NA	NA	NA	NA	C	C	C	C	C	C	C	C	C	C	C	C	C	C	C	C	C	C	C	C	C	C	C	C	C	C	C	C	C	C	C	C	C	C	C	C	C	C	C
S6_2445603	G/A	6	2445603	+	NA	NA	NA	NA	NA	NA	G	G	G	G	G	G	G	G	G	G	G	G	G	G	G	G	G	G	G	G	G	G	R	G	G	G	G	G	G	G	G	G	G	G	G	G	G	G	G
S6_2446103	C/A	6	2446103	+	NA	NA	NA	NA	NA	NA	C	C	C	C	M	C	C	C	C	C	C	C	C	C	C	C	C	C	C	C	C	C	C	C	C	C	C	C	C	C	C	C	C	C	C	C	C	C	C
S6_2446113	G/A	6	2446113	+	NA	NA	NA	NA	NA	NA	N	G	G	G	G	G	G	G	G	G	N	G	G	G	G	N	G	G	G	G	G	G	G	N	N	G	G	N	G	G	G	G	A	G	N	G	G	G	G
S6_2446118	A/G	6	2446118	+	NA	NA	NA	NA	NA	NA	N	A	A	A	A	A	A	A	A	A	N	A	A	A	A	N	A	A	A	A	A	A	A	N	N	A	A	N	A	A	A	A	G	A	N	A	A	A	A
S6_2446126	T/G	6	2446126	+	NA	NA	NA	NA	NA	NA	T	T	G	G	G	T	G	G	G	T	T	G	G	T	T	T	T	T	G	T	T	T	T	T	T	T	T	T	T	G	T	T	T	T	T	T	G	T	T
S6_2446141	A/G	6	2446141	+	NA	NA	NA	NA	NA	NA	A	A	G	G	G	A	R	G	G	A	A	G	G	A	A	A	A	A	G	A	A	A	A	A	A	A	A	A	A	N	A	A	A	A	A	A	G	A	A
S6_2446169	A/G	6	2446169	+	NA	NA	NA	NA	NA	NA	A	A	A	A	A	A	A	A	A	A	A	A	A	A	A	A	A	A	A	A	A	A	A	A	A	A	A	A	A	A	A	A	A	A	A	A	A	A	A
S6_2446175	A/G	6	2446175	+	NA	NA	NA	NA	NA	NA	A	A	A	R	A	A	R	G	G	A	A	A	A	A	A	A	A	A	G	A	A	A	A	A	A	A	A	A	A	G	A	A	A	A	A	A	G	R	A
S6_2446193	T/C	6	2446193	+	NA	NA	NA	NA	NA	NA	T	T	C	C	C	T	C	C	C	Y	T	C	C	T	T	T	T	T	C	T	T	T	T	T	T	T	T	T	T	C	T	T	T	T	T	T	C	T	T
S6_2446204	G/T	6	2446204	+	NA	NA	NA	NA	NA	NA	T	G	G	G	G	G	G	G	G	G	G	G	G	G	G	T	G	G	G	G	G	G	G	G	G	G	G	G	G	G	G	G	G	G	G	G	G	G	G
S6_2446205	G/C	6	2446205	+	NA	NA	NA	NA	NA	NA	G	G	G	C	G	G	S	C	C	G	G	G	G	G	G	G	G	G	C	G	G	G	G	G	G	G	G	G	G	C	G	G	G	G	G	G	C	G	G
S6_2446218	A/T	6	2446218	+	NA	NA	NA	NA	NA	NA	A	A	A	A	A	A	A	A	N	A	A	A	A	A	A	A	A	A	A	A	A	A	A	A	A	A	A	A	A	A	A	A	A	A	A	A	A	A	A
S6_2446219	A/C	6	2446219	+	NA	NA	NA	NA	NA	NA	A	A	A	A	A	A	A	A	N	A	A	A	A	A	A	A	A	A	A	A	A	A	A	A	A	A	A	A	A	A	A	A	A	A	A	A	A	A	A
S6_2446220	G/T	6	2446220	+	NA	NA	NA	NA	NA	NA	G	G	T	G	G	G	G	G	N	G	G	T	T	G	G	G	G	G	G	G	G	G	G	G	G	G	G	G	G	G	G	G	G	G	G	G	G	G	G
S6_2446221	A/G	6	2446221	+	NA	NA	NA	NA	NA	NA	A	A	A	A	A	A	A	A	N	A	A	A	A	A	A	A	A	A	A	A	A	A	A	A	A	A	A	A	A	A	A	A	A	A	A	A	A	A	A
S6_2446222	G/A	6	2446222	+	NA	NA	NA	NA	NA	NA	G	G	G	G	G	G	G	G	N	G	G	G	G	G	G	G	G	G	G	G	G	G	G	G	G	G	G	G	G	G	G	G	G	G	G	G	G	G	G
S6_2446223	C/A	6	2446223	+	NA	NA	NA	NA	NA	NA	C	C	C	C	C	C	C	C	N	C	C	C	C	C	C	C	C	C	C	C	C	C	C	C	C	C	C	C	C	C	C	C	C	C	C	C	C	C	C
S6_2446419	A/G	6	2446419	+	NA	NA	NA	NA	NA	NA	A	A	N	A	N	A	A	N	N	A	A	A	N	A	A	A	A	A	A	A	A	A	A	A	A	A	A	A	A	A	A	A	A	A	A	A	A	A	A
S6_2446422	G/A	6	2446422	+	NA	NA	NA	NA	NA	NA	G	G	N	G	N	G	G	N	N	G	G	G	N	G	G	G	G	G	G	G	G	G	G	G	G	G	G	G	G	G	G	G	G	G	G	G	G	G	G
S6_2446447	G/A	6	2446447	+	NA	NA	NA	NA	NA	NA	G	G	N	G	G	G	G	N	N	G	G	G	N	G	G	G	G	G	G	G	G	G	G	G	G	G	G	G	G	G	G	G	G	G	G	G	G	G	G
S6_2446451	A/C	6	2446451	+	NA	NA	NA	NA	NA	NA	A	A	N	A	N	A	A	N	N	A	A	A	N	A	A	A	A	A	A	A	A	A	A	A	A	A	A	A	A	A	A	A	A	A	A	A	A	A	A
S6_2447209	G/A	6	2447209	+	NA	NA	NA	NA	NA	NA	G	G	G	G	G	G	G	G	G	G	G	G	G	G	G	G	G	G	G	G	G	G	G	G	G	G	G	N	G	G	G	G	G	G	N	G	G	G	G
S6_2447210	G/A	6	2447210	+	NA	NA	NA	NA	NA	NA	G	G	G	G	G	G	G	N	N	G	G	G	G	G	G	G	G	G	G	G	G	G	G	G	G	G	G	N	G	G	G	G	G	G	N	N	G	G	G
S6_2447219	C/G	6	2447219	+	NA	NA	NA	NA	NA	NA	C	C	C	C	C	C	C	N	N	C	C	C	C	C	C	C	C	C	C	C	C	C	C	C	C	C	C	N	C	C	C	C	C	C	N	N	C	C	C
S6_2447223	C/T	6	2447223	+	NA	NA	NA	NA	NA	NA	C	C	C	C	C	C	Y	C	C	T	C	C	C	C	C	N	C	T	T	T	C	C	C	C	C	C	C	N	C	C	C	C	C	C	N	N	T	C	C
S6_2447238	A/T	6	2447238	+	NA	NA	NA	NA	NA	NA	A	A	A	A	A	N	W	N	N	T	A	A	A	A	A	N	N	T	T	T	A	A	A	A	A	A	A	N	A	N	A	A	A	N	N	T	T	A	A
S6_2447287	A/G	6	2447287	+	NA	NA	NA	NA	NA	NA	R	A	G	A	A	A	A	A	A	A	A	G	G	A	A	A	A	A	A	A	A	A	G	A	A	A	A	A	A	A	A	A	A	A	A	A	A	A	A
S6_2447295	T/G	6	2447295	+	NA	NA	NA	NA	NA	NA	T	T	T	T	T	T	T	T	T	K	T	T	T	T	T	T	T	T	T	T	T	T	T	T	T	T	T	T	T	T	T	T	T	T	T	T	T	T	T
S6_2447323	G/C	6	2447323	+	NA	NA	NA	NA	NA	NA	S	G	C	G	G	G	G	G	G	G	G	C	C	G	G	G	G	G	G	G	G	G	C	G	G	G	G	G	G	G	G	G	G	G	G	G	G	G	G
S6_2447349	G/A	6	2447349	+	NA	NA	NA	NA	NA	NA	G	G	G	A	G	G	G	R	A	G	G	G	G	G	G	G	G	A	G	A	G	G	G	G	G	G	G	G	G	A	G	G	G	G	G	G	G	G	G
S6_2449165	C/T	6	2449165	+	NA	NA	NA	NA	NA	NA	C	C	C	C	C	T	C	C	C	T	T	Y	C	T	T	T	T	C	T	C	T	T	C	C	T	T	T	T	T	C	T	T	T	T	T	T	C	T	T
S6_2449186	G/A	6	2449186	+	NA	NA	NA	NA	NA	NA	G	G	G	G	G	A	G	G	G	G	A	G	G	A	A	A	A	G	A	G	A	A	G	G	A	A	A	A	A	G	A	A	A	A	A	A	G	A	A
S6_2449189	G/A	6	2449189	+	NA	NA	NA	NA	NA	NA	G	G	G	G	G	G	G	G	G	G	G	G	G	G	G	G	G	G	G	G	G	G	G	G	G	G	G	G	G	G	G	G	G	G	G	G	G	G	G
S6_2449203	G/A	6	2449203	+	NA	NA	NA	NA	NA	NA	A	G	A	G	G	G	G	G	G	R	G	G	A	G	G	G	G	G	G	G	G	G	A	G	G	G	G	G	G	G	G	G	G	G	G	G	G	G	G
S6_2462573	C/T	6	2462573	+	NA	NA	NA	NA	NA	NA	C	C	C	C	C	C	C	C	C	C	C	T	C	C	C	C	C	C	C	C	C	C	C	C	C	C	C	C	C	C	C	C	C	C	C	C	C	C	C
S6_2589048	G/C	6	2589048	+	NA	NA	NA	NA	NA	NA	G	G	G	C	G	G	G	G	G	G	G	G	G	G	G	G	G	G	S	G	G	G	G	G	G	G	G	N	G	S	G	G	G	G	N	N	G	G	G
S6_2589061	A/G	6	2589061	+	NA	NA	NA	NA	NA	NA	A	G	G	G	G	N	A	A	A	G	A	G	A	N	N	A	N	A	G	A	N	N	A	G	N	N	N	N	N	G	N	G	A	N	N	N	A	N	N
S6_2590164	G/C	6	2590164	+	NA	NA	NA	NA	NA	NA	G	G	G	G	G	G	G	S	S	G	G	G	G	G	G	G	G	G	G	G	G	G	G	G	G	G	G	G	G	G	G	G	G	G	G	G	G	G	G
S6_2590773	G/C	6	2590773	+	NA	NA	NA	NA	NA	NA	C	G	C	G	G	G	G	G	G	G	G	G	C	G	G	G	G	C	G	C	G	G	C	G	G	G	G	G	G	G	G	G	G	G	G	G	G	G	G
S6_2590787	C/G	6	2590787	+	NA	NA	NA	NA	NA	NA	G	C	G	C	C	C	C	C	C	C	C	C	G	C	C	C	C	G	C	G	C	C	G	C	C	C	C	C	C	C	C	C	C	C	C	C	C	C	C
S6_2590902	G/A	6	2590902	+	NA	NA	NA	NA	NA	NA	G	G	R	G	G	A	G	G	G	G	N	G	G	A	A	G	A	G	G	G	A	A	G	G	G	A	A	G	A	G	A	N	G	A	G	G	G	A	A
S6_2590932	C/T	6	2590932	+	NA	NA	NA	NA	NA	NA	C	C	C	T	C	C	C	C	C	C	C	C	C	C	C	C	C	C	C	C	C	C	C	C	C	C	C	C	C	Y	C	C	C	C	C	C	C	C	C
S6_2591009	G/A	6	2591009	+	NA	NA	NA	NA	NA	NA	G	G	G	G	G	G	G	G	G	G	G	G	G	G	G	G	G	G	G	G	G	G	G	G	G	G	G	G	G	G	G	G	G	G	G	G	G	G	G
S6_2591148	C/T	6	2591148	+	NA	NA	NA	NA	NA	NA	C	C	C	C	C	C	C	C	C	C	C	C	C	C	C	C	C	C	C	C	C	C	C	C	C	C	C	C	C	C	C	C	C	C	C	C	C	C	C
S6_2591151	C/T	6	2591151	+	NA	NA	NA	NA	NA	NA	C	C	C	C	C	C	C	C	C	C	C	C	C	C	C	C	C	C	C	C	C	C	C	C	C	C	C	C	C	C	C	C	C	C	C	C	C	C	C
S6_2591152	G/A	6	2591152	+	NA	NA	NA	NA	NA	NA	G	G	G	G	G	G	G	G	G	G	G	G	G	G	G	G	G	G	G	G	G	G	G	G	G	G	G	G	G	G	G	G	G	G	G	G	G	G	G
S6_2591155	G/A	6	2591155	+	NA	NA	NA	NA	NA	NA	G	G	G	G	G	G	G	G	G	G	G	G	G	G	G	G	G	G	G	G	G	G	G	G	G	G	G	G	G	G	G	G	G	G	G	G	G	G	G
S6_2591172	G/C	6	2591172	+	NA	NA	NA	NA	NA	NA	C	C	G	G	C	G	G	G	G	G	G	G	C	G	G	G	G	C	G	C	G	G	C	C	G	G	G	G	G	G	G	G	G	G	G	G	G	G	G
S6_2591199	G/T	6	2591199	+	NA	NA	NA	NA	NA	NA	G	G	G	G	G	T	G	G	G	G	G	K	G	T	T	T	T	G	G	G	T	T	G	G	G	T	T	G	T	G	T	G	G	T	G	G	G	T	T
S6_2591208	G/A	6	2591208	+	NA	NA	NA	NA	NA	NA	G	G	G	G	G	G	R	G	G	R	G	G	G	G	G	G	G	G	A	G	G	G	G	G	R	G	G	R	G	G	G	G	A	G	A	A	G	G	G
S6_2591213	A/C	6	2591213	+	NA	NA	NA	NA	NA	NA	A	A	A	A	A	A	A	A	A	A	A	A	A	A	A	A	A	A	A	A	A	A	A	A	A	A	A	A	A	A	A	A	A	M	A	A	A	A	A
S6_2591228	C/A	6	2591228	+	NA	NA	NA	NA	NA	NA	C	C	C	C	C	C	C	C	C	C	C	C	C	C	C	C	C	C	C	C	C	C	C	C	C	C	C	C	C	C	C	C	C	C	C	C	C	C	C
S6_2591230	C/A	6	2591230	+	NA	NA	NA	NA	NA	NA	C	C	C	C	C	C	C	C	C	C	C	C	C	C	C	C	C	C	C	C	C	C	C	C	C	C	C	C	C	C	C	C	C	C	C	C	C	C	C
S6_2591231	T/C	6	2591231	+	NA	NA	NA	NA	NA	NA	T	T	T	T	T	T	T	T	T	T	T	T	T	T	T	T	T	T	T	T	T	T	T	T	T	T	T	T	T	T	T	T	T	T	T	T	T	T	T
S6_2591233	A/C	6	2591233	+	NA	NA	NA	NA	NA	NA	A	A	A	A	A	A	A	A	A	A	A	A	A	A	A	A	A	A	A	A	A	A	A	A	A	A	A	A	A	A	A	A	A	A	A	A	A	A	A
S6_2591234	C/T	6	2591234	+	NA	NA	NA	NA	NA	NA	C	C	C	C	C	C	C	C	C	C	C	C	C	C	C	C	C	C	C	C	C	C	C	C	C	C	C	C	C	C	C	C	C	C	C	C	C	C	C
S6_2591236	C/A	6	2591236	+	NA	NA	NA	NA	NA	NA	C	C	C	C	C	C	C	C	C	C	C	C	C	C	C	C	C	C	C	C	C	C	C	C	C	C	C	C	C	C	C	C	C	C	C	C	C	C	C
S6_2591244	A/C	6	2591244	+	NA	NA	NA	NA	NA	NA	A	N	C	A	C	A	C	M	C	C	A	A	A	A	A	A	A	A	C	A	A	A	A	M	C	A	A	A	A	A	A	A	C	A	C	C	C	A	A
S6_2591373	G/A	6	2591373	+	NA	NA	NA	NA	NA	NA	G	G	G	G	G	G	G	G	G	G	G	G	G	G	G	G	G	G	G	G	G	G	G	G	G	G	G	G	G	G	G	G	G	G	G	G	G	G	G
S6_2591395	A/G	6	2591395	+	NA	NA	NA	NA	NA	NA	A	A	A	A	A	A	A	A	A	A	A	A	A	A	A	A	A	A	A	A	A	A	A	A	A	A	A	A	A	A	A	A	A	A	A	A	A	A	A
S6_2591427	G/C	6	2591427	+	NA	NA	NA	NA	NA	NA	G	G	G	G	G	G	G	G	G	G	G	G	G	G	G	G	G	G	G	G	G	G	G	G	G	G	G	G	G	G	G	G	G	G	G	G	G	G	G
S6_2591445	G/T	6	2591445	+	NA	NA	NA	NA	NA	NA	G	G	G	G	G	G	G	G	G	G	G	G	G	G	G	G	G	G	G	G	G	G	G	G	G	G	G	G	G	G	G	G	G	G	G	G	G	G	G
S6_2591481	G/A	6	2591481	+	NA	NA	NA	NA	NA	NA	G	G	G	G	G	G	G	A	R	G	G	G	G	G	G	G	G	G	G	G	G	G	G	G	G	G	G	G	G	G	G	G	G	G	G	G	A	G	G
S6_2591500	G/A	6	2591500	+	NA	NA	NA	NA	NA	NA	G	G	G	G	G	G	G	G	G	G	G	G	G	G	G	G	G	G	G	G	G	G	G	G	G	G	G	G	G	A	G	G	G	G	G	G	G	G	G
S6_2591670	C/T	6	2591670	+	NA	NA	NA	NA	NA	NA	Y	C	Y	T	C	T	C	N	C	C	C	C	T	T	T	T	T	T	C	T	T	T	T	C	C	T	T	N	T	T	T	C	C	T	C	C	C	Y	T
S6_2591880	A/G	6	2591880	+	NA	NA	NA	NA	NA	NA	A	A	G	A	A	A	G	A	A	G	G	A	A	A	A	N	A	A	G	A	A	A	A	A	G	A	A	G	A	N	A	R	G	A	G	G	N	A	A
S6_2591904	C/G	6	2591904	+	NA	NA	NA	NA	NA	NA	C	C	C	C	C	C	G	C	C	G	C	C	S	C	C	N	C	C	G	C	C	C	C	C	G	C	C	G	C	C	C	C	G	C	G	G	C	C	C
S6_2592139	C/G	6	2592139	+	NA	NA	NA	NA	NA	NA	C	C	C	C	C	C	C	C	C	C	C	C	C	C	C	C	C	C	C	C	C	C	C	C	C	C	C	C	C	C	C	C	C	C	C	C	C	C	C
S6_2625562	G/A	6	2625562	+	NA	NA	NA	NA	NA	NA	G	G	G	G	G	G	G	G	G	G	G	G	G	G	G	G	G	G	G	G	G	G	G	N	G	G	G	G	G	G	G	G	G	G	G	G	G	G	G
S6_2625566	C/A	6	2625566	+	NA	NA	NA	NA	NA	NA	C	C	C	C	C	C	C	C	C	C	C	C	C	C	C	C	C	C	C	C	C	C	C	N	C	C	C	C	C	C	C	C	C	C	C	C	C	C	C
S6_2625606	C/T	6	2625606	+	NA	NA	NA	NA	NA	NA	C	C	C	C	C	C	C	C	C	C	C	C	C	C	C	C	C	C	T	C	C	C	C	C	Y	C	C	Y	C	N	C	C	T	C	T	T	C	C	C
S6_2663243	T/G	6	2663243	+	NA	NA	NA	NA	NA	NA	T	N	T	N	T	T	G	T	T	T	T	T	T	T	T	G	T	T	T	T	T	T	T	N	T	T	T	T	T	T	T	T	T	T	T	T	G	T	T
S6_2663310	A/T	6	2663310	+	NA	NA	NA	NA	NA	NA	W	T	A	A	T	A	A	A	A	A	A	A	A	A	A	A	A	A	A	A	A	A	A	T	A	A	A	A	A	A	A	A	A	A	A	A	A	A	A
S6_2663321	A/G	6	2663321	+	NA	NA	NA	NA	NA	NA	A	A	A	A	A	A	A	A	A	A	A	A	A	A	A	A	A	A	A	A	A	A	A	A	A	A	A	A	A	A	A	A	A	A	A	A	A	A	A
S6_2702787	C/T	6	2702787	+	NA	NA	NA	NA	NA	NA	C	N	N	C	C	C	C	C	C	C	C	C	C	C	C	C	C	C	C	C	C	C	C	N	C	C	C	C	C	C	C	C	C	C	C	C	C	C	C
S6_2702818	C/T	6	2702818	+	NA	NA	NA	NA	NA	NA	C	C	N	C	C	C	C	C	C	C	C	C	C	C	C	C	C	C	C	C	C	C	C	C	C	C	C	C	C	C	C	C	C	C	C	C	C	C	C
S6_2720545	C/A	6	2720545	+	NA	NA	NA	NA	NA	NA	C	N	N	C	C	C	C	C	A	C	C	N	C	C	C	C	C	C	C	N	C	C	C	C	C	C	C	C	C	A	C	C	C	C	C	N	C	C	C
S6_2720547	T/A	6	2720547	+	NA	NA	NA	NA	NA	NA	T	N	N	T	T	T	T	T	A	T	T	N	T	T	T	T	T	T	T	N	T	T	T	T	T	T	T	T	T	A	T	T	T	T	T	N	T	T	T
S6_2720549	C/A	6	2720549	+	NA	NA	NA	NA	NA	NA	C	N	N	C	C	C	C	C	A	C	C	N	C	C	C	C	C	C	C	N	C	C	C	C	C	C	C	C	C	A	C	C	C	C	C	N	C	C	C
S6_2720585	T/A	6	2720585	+	NA	NA	NA	NA	NA	NA	T	T	T	T	T	T	T	T	T	A	T	T	T	T	T	T	T	T	A	T	T	T	T	T	A	T	T	T	T	T	T	T	A	T	A	A	T	T	T
S6_2720620	C/A	6	2720620	+	NA	NA	NA	NA	NA	NA	C	C	A	C	A	C	C	C	C	C	C	C	A	C	C	C	C	C	C	C	C	C	A	C	C	C	C	C	C	C	C	C	C	C	C	C	C	C	C
S6_2720628	C/A	6	2720628	+	NA	NA	NA	NA	NA	NA	C	C	A	C	A	C	C	C	C	C	C	C	A	C	C	C	C	C	C	C	C	C	A	C	C	C	C	C	C	C	C	C	C	C	C	C	C	C	C
S6_2720634	A/G	6	2720634	+	NA	NA	NA	NA	NA	NA	A	A	A	A	A	A	A	A	A	A	A	A	A	A	A	A	A	A	A	A	A	A	A	A	A	A	A	A	A	A	A	A	A	A	A	A	A	A	A
S6_2720637	A/T	6	2720637	+	NA	NA	NA	NA	NA	NA	A	A	A	T	A	A	A	A	A	A	A	A	A	A	A	A	A	A	A	A	A	A	A	A	A	A	A	A	A	A	A	A	A	A	A	A	A	A	A
S6_2720645	C/G	6	2720645	+	NA	NA	NA	NA	NA	NA	G	G	C	C	C	C	S	C	C	C	C	C	C	C	C	C	C	G	C	G	C	C	C	G	C	C	C	C	C	C	C	C	C	C	C	C	C	C	C
S6_2720659	G/A	6	2720659	+	NA	NA	NA	NA	NA	NA	G	G	G	G	G	G	G	G	G	G	G	G	G	G	G	A	G	G	G	G	G	G	G	G	G	G	G	G	G	G	G	G	G	G	G	G	A	G	G
S6_2720671	A/G	6	2720671	+	NA	NA	NA	NA	NA	NA	A	A	A	A	A	A	A	A	A	A	A	A	A	A	A	A	A	A	A	A	A	A	A	A	A	A	A	A	A	A	A	A	A	A	A	A	A	A	A
S6_2720700	C/G	6	2720700	+	NA	NA	NA	NA	NA	NA	C	C	C	C	C	C	C	C	C	C	C	C	C	C	C	C	C	C	C	C	C	C	C	C	C	C	C	C	C	C	C	C	C	C	C	C	C	C	C
S6_2720841	G/C	6	2720841	+	NA	NA	NA	NA	NA	NA	G	C	G	G	G	G	G	G	G	G	G	G	G	G	G	C	G	G	G	G	G	G	G	C	G	G	G	G	G	G	G	G	G	G	G	G	G	G	G
S6_2720869	G/A	6	2720869	+	NA	NA	NA	NA	NA	NA	G	A	G	G	G	G	G	G	G	G	G	A	G	G	G	G	G	G	G	G	G	G	G	A	G	G	G	G	G	G	G	G	G	G	G	G	G	G	G
S6_2721844	C/G	6	2721844	+	NA	NA	NA	NA	NA	NA	C	C	C	C	C	C	C	C	N	C	C	C	C	C	C	C	C	C	C	C	C	C	C	C	C	C	C	C	C	C	C	C	C	C	C	C	C	C	C
S6_2721850	C/G	6	2721850	+	NA	NA	NA	NA	NA	NA	C	C	C	C	C	C	C	C	C	C	C	C	C	C	C	C	C	C	C	C	C	C	C	C	C	C	C	C	C	C	C	C	C	C	C	C	C	C	C
S6_2721981	G/T	6	2721981	+	NA	NA	NA	NA	NA	NA	K	G	G	G	G	G	K	G	G	K	G	G	G	G	G	T	G	T	G	T	G	G	G	G	G	G	G	G	G	G	G	G	G	G	G	G	G	G	G
S6_2722059	C/A	6	2722059	+	NA	NA	NA	NA	NA	NA	C	C	C	C	C	C	C	C	C	C	C	C	C	C	C	N	C	C	C	C	C	C	C	C	C	C	C	C	C	C	C	C	C	C	C	C	C	C	C
S6_2722062	C/G	6	2722062	+	NA	NA	NA	NA	NA	NA	C	C	C	C	C	C	C	C	C	C	C	C	C	C	C	N	C	C	C	C	C	C	C	C	C	C	C	C	C	C	C	C	C	C	C	C	C	C	C
S6_2722164	G/C	6	2722164	+	NA	NA	NA	NA	NA	NA	G	G	G	G	G	G	G	G	G	G	G	G	G	G	G	N	G	G	G	G	G	G	G	G	G	G	G	G	G	G	G	G	G	G	G	G	G	G	G
S6_2722273	A/G	6	2722273	+	NA	NA	NA	NA	NA	NA	A	A	A	A	A	A	A	A	A	A	A	G	A	A	A	A	A	A	A	A	A	A	A	A	A	A	A	A	A	A	A	A	A	A	A	A	A	A	A
S6_2722355	G/A	6	2722355	+	NA	NA	NA	NA	NA	NA	G	G	G	G	G	G	N	G	G	G	G	A	G	G	G	G	G	G	G	G	G	G	G	G	G	G	G	G	G	G	G	G	G	G	G	G	G	G	G
S6_2722362	C/A	6	2722362	+	NA	NA	NA	NA	NA	NA	C	C	C	C	C	C	C	C	C	C	C	C	C	C	C	N	C	C	C	C	C	C	C	C	C	C	C	C	C	C	C	C	C	C	C	C	C	C	C
S6_2722370	G/A	6	2722370	+	NA	NA	NA	NA	NA	NA	G	G	G	G	G	G	G	G	G	G	G	G	G	G	G	G	G	G	G	G	G	G	G	G	G	G	G	G	G	G	G	G	G	G	G	G	G	G	G
S6_2722389	C/A	6	2722389	+	NA	NA	NA	NA	NA	NA	C	C	C	C	C	C	C	C	C	C	C	C	C	C	C	C	C	C	C	C	C	C	C	C	C	C	C	C	C	C	C	C	C	C	C	C	C	C	C
S6_2881325	C/A	6	2881325	+	NA	NA	NA	NA	NA	NA	C	C	C	C	C	C	A	C	M	M	C	C	C	C	C	A	C	C	C	C	C	C	C	C	C	C	C	C	C	C	C	C	C	C	C	C	N	C	C
S6_2882359	C/G	6	2882359	+	NA	NA	NA	NA	NA	NA	C	C	C	C	C	C	C	C	C	C	C	C	C	C	C	C	C	C	C	C	C	C	C	C	C	C	C	C	C	C	C	C	C	C	C	C	C	C	C
S6_2882375	G/A	6	2882375	+	NA	NA	NA	NA	NA	NA	G	G	A	G	G	G	G	G	G	G	G	G	G	G	G	G	G	G	G	G	G	G	G	G	G	G	G	G	G	A	G	G	G	G	G	G	G	G	G
S6_2882386	A/G	6	2882386	+	NA	NA	NA	NA	NA	NA	G	A	G	G	A	A	G	G	G	N	G	A	A	A	A	G	A	G	A	G	A	A	A	A	A	A	A	A	A	G	A	G	A	A	A	G	A	A	A
S6_2884966	C/A	6	2884966	+	NA	NA	NA	NA	NA	NA	C	A	A	C	A	C	C	C	C	C	C	C	A	C	C	C	C	C	C	A	C	C	A	A	C	C	C	C	C	C	C	C	M	C	C	A	C	C	C
S6_2884967	A/G	6	2884967	+	NA	NA	NA	NA	NA	NA	A	G	G	A	G	A	A	A	A	A	A	A	G	A	A	A	A	A	A	G	A	A	G	G	A	A	A	A	A	A	A	A	R	A	A	G	A	A	A
S6_2885556	C/T	6	2885556	+	NA	NA	NA	NA	NA	NA	C	C	C	C	C	C	C	C	C	C	C	T	C	C	C	C	C	C	C	C	C	C	C	C	C	C	C	C	C	C	C	C	C	C	C	N	C	C	C
S6_2885594	G/C	6	2885594	+	NA	NA	NA	NA	NA	NA	G	G	G	G	G	G	G	G	G	G	G	C	G	G	G	G	G	G	G	G	G	G	G	G	G	G	G	G	G	G	G	G	G	G	G	N	G	G	G
S6_2885596	C/T	6	2885596	+	NA	NA	NA	NA	NA	NA	C	C	C	C	C	C	C	C	C	C	C	T	C	C	C	C	C	C	C	C	C	C	C	C	C	C	C	C	C	C	C	C	C	C	C	N	C	C	C
S6_2887056	T/A	6	2887056	+	NA	NA	NA	NA	NA	NA	T	N	T	A	T	T	T	N	T	T	T	T	T	T	T	T	T	A	T	A	T	T	T	T	T	T	T	T	T	T	T	T	T	T	T	T	T	T	T
S6_2887057	A/T	6	2887057	+	NA	NA	NA	NA	NA	NA	A	A	A	A	A	A	A	A	A	A	A	A	A	A	A	A	A	A	A	A	A	A	W	A	A	A	A	A	A	A	A	A	A	A	A	A	A	A	A
S6_2892730	T/C	6	2892730	+	NA	NA	NA	NA	NA	NA	T	T	T	T	T	T	T	N	T	T	T	T	T	T	T	T	T	T	T	T	T	T	T	T	T	T	T	T	T	T	T	T	T	T	T	T	T	T	T
S6_2892752	T/C	6	2892752	+	NA	NA	NA	NA	NA	NA	C	T	T	T	T	T	T	N	T	T	T	T	T	T	T	T	T	T	T	T	T	T	T	T	T	T	T	T	T	T	T	T	T	T	T	T	C	T	T
S6_2892769	C/T	6	2892769	+	NA	NA	NA	NA	NA	NA	C	C	C	C	C	C	C	C	C	C	C	C	C	C	C	C	C	C	C	C	C	C	C	C	C	C	C	C	C	C	C	C	C	C	C	C	C	C	C
S6_2893325	G/T	6	2893325	+	NA	NA	NA	NA	NA	NA	G	G	G	G	G	G	G	G	G	G	G	G	T	G	G	G	G	G	G	G	G	G	T	G	G	G	G	G	G	G	G	G	G	G	G	G	G	G	G
S6_2893439	C/T	6	2893439	+	NA	NA	NA	NA	NA	NA	N	C	C	C	C	C	C	C	C	T	C	C	C	Y	C	C	C	C	C	C	C	C	C	C	C	C	C	C	C	C	C	C	C	C	C	C	T	C	C
S6_2893655	T/G	6	2893655	+	NA	NA	NA	NA	NA	NA	G	G	G	G	G	T	T	G	G	G	G	G	T	T	T	T	T	G	T	G	T	T	T	G	T	T	T	T	T	T	T	T	T	T	T	G	G	T	T
S6_2896630	A/G	6	2896630	+	NA	NA	NA	NA	NA	NA	A	A	A	A	A	A	A	A	A	A	A	A	A	A	A	A	A	A	A	A	A	A	A	A	A	A	A	N	A	A	A	A	A	A	A	A	A	A	A
S6_2896637	C/A	6	2896637	+	NA	NA	NA	NA	NA	NA	C	C	C	C	C	C	C	C	C	C	C	C	C	C	C	C	C	C	C	C	C	C	C	C	C	C	C	N	C	C	C	C	C	C	C	C	C	C	C
S6_2899889	G/C	6	2899889	+	NA	NA	NA	NA	NA	NA	G	G	G	G	G	G	G	G	G	G	G	G	G	G	G	G	G	C	G	G	G	G	G	G	G	G	G	G	G	G	G	G	G	G	G	G	G	G	G
S6_2899890	A/G	6	2899890	+	NA	NA	NA	NA	NA	NA	A	A	A	A	A	A	A	A	A	A	A	G	A	A	A	A	A	A	A	A	A	A	A	A	A	A	A	A	A	A	A	A	A	A	A	A	A	A	A
S6_2899909	G/A	6	2899909	+	NA	NA	NA	NA	NA	NA	G	G	A	G	G	G	G	R	G	G	G	G	G	G	G	G	G	G	G	G	G	G	G	G	G	G	G	G	G	G	G	G	G	G	G	G	G	G	G
S6_2900116	A/C	6	2900116	+	NA	NA	NA	NA	NA	NA	M	C	C	C	C	A	M	C	A	M	A	A	A	A	A	C	A	C	A	C	A	A	A	C	A	A	A	A	A	C	A	N	A	A	A	N	C	A	A
S6_2908708	C/T	6	2908708	+	NA	NA	NA	NA	NA	NA	C	C	C	C	C	T	C	C	T	Y	C	C	T	T	T	C	T	C	T	C	T	T	T	C	T	T	T	T	T	C	T	C	T	T	T	T	C	T	T
S6_2908748	G/A	6	2908748	+	NA	NA	NA	NA	NA	NA	G	G	G	G	G	G	G	G	G	G	G	G	G	G	G	G	G	A	G	A	G	G	G	G	G	G	G	G	G	G	G	G	G	G	G	G	G	G	G
S6_2909073	C/A	6	2909073	+	NA	NA	NA	NA	NA	NA	C	C	C	C	C	C	C	C	C	C	C	C	C	C	C	C	C	C	C	C	C	C	C	C	C	C	C	C	C	C	C	C	C	C	C	C	C	C	C
S6_2911980	C/T	6	2911980	+	NA	NA	NA	NA	NA	NA	C	C	T	C	C	C	C	C	C	C	C	N	C	C	C	C	C	C	C	C	C	C	C	C	C	C	C	C	C	C	C	C	C	C	C	C	C	C	C
S6_2911989	T/C	6	2911989	+	NA	NA	NA	NA	NA	NA	T	T	T	T	N	T	T	T	T	T	T	N	T	T	T	T	T	T	T	T	T	T	T	T	T	T	T	T	T	T	T	T	T	T	T	T	C	T	T
S6_2912008	C/T	6	2912008	+	NA	NA	NA	NA	NA	NA	C	C	C	C	N	C	C	C	C	C	C	N	C	C	C	C	C	C	C	C	C	C	C	C	C	C	C	C	C	C	C	C	C	C	C	C	T	C	C
S6_2912029	C/T	6	2912029	+	NA	NA	NA	NA	NA	NA	C	C	C	N	C	C	C	C	C	C	C	N	C	C	C	C	C	C	C	C	C	C	C	C	C	C	C	C	C	C	C	C	C	C	C	T	C	C	C
S6_2912030	G/A	6	2912030	+	NA	NA	NA	NA	NA	NA	G	G	G	G	N	G	G	G	G	G	G	N	G	G	G	G	G	G	G	G	G	G	G	G	G	G	G	G	G	G	G	G	G	G	G	G	A	G	G
S6_2912139	A/G	6	2912139	+	NA	NA	NA	NA	NA	NA	A	A	A	A	A	A	A	A	A	A	A	A	A	A	A	A	A	A	A	A	A	A	A	A	A	A	A	A	A	A	A	A	A	A	A	A	A	A	A
S6_2912143	T/C	6	2912143	+	NA	NA	NA	NA	NA	NA	T	T	C	T	C	T	T	T	T	T	T	T	C	T	T	T	T	T	T	N	T	T	T	T	T	T	T	T	T	T	T	T	T	T	T	T	N	T	T
S6_2912160	C/A	6	2912160	+	NA	NA	NA	NA	NA	NA	C	C	C	C	C	C	C	C	C	C	C	C	C	C	C	C	C	C	C	C	C	C	C	C	C	C	C	C	C	C	C	C	C	C	C	C	C	C	C
S6_2912171	A/G	6	2912171	+	NA	NA	NA	NA	NA	NA	A	A	A	A	G	A	A	A	A	A	A	A	A	A	A	A	A	A	A	A	A	A	A	A	A	A	A	A	A	A	A	A	A	A	A	A	N	A	A
S6_2912179	C/T	6	2912179	+	NA	NA	NA	NA	NA	NA	C	C	C	C	C	C	C	C	C	C	C	C	C	C	C	C	C	C	C	C	C	C	C	C	C	C	C	C	C	C	C	C	C	C	C	C	C	C	C
S6_2912185	G/A	6	2912185	+	NA	NA	NA	NA	NA	NA	G	G	G	G	A	G	G	G	G	G	G	G	G	G	G	G	G	G	G	G	G	G	G	G	G	G	G	G	G	G	G	G	G	G	G	G	N	G	G
S6_2989284	C/T	6	2989284	+	NA	NA	NA	NA	NA	NA	C	C	C	C	C	C	C	C	C	C	C	C	C	C	C	C	C	T	C	T	C	C	C	C	C	C	C	C	C	C	C	C	C	C	C	C	C	C	Y
S6_2993695	T/C	6	2993695	+	NA	NA	NA	NA	NA	NA	T	T	C	T	T	T	T	T	T	T	T	T	T	T	T	T	T	T	T	T	T	T	T	T	T	T	T	T	T	T	T	T	T	T	T	T	T	T	T
S6_3039379	C/A	6	3039379	+	NA	NA	NA	NA	NA	NA	C	C	C	C	C	C	C	C	C	C	C	A	C	C	C	C	C	C	C	C	C	C	C	C	C	C	C	C	C	C	C	C	C	C	C	C	C	C	C
S6_3039514	C/T	6	3039514	+	NA	NA	NA	NA	NA	NA	C	C	Y	C	C	C	C	C	C	C	C	C	C	C	C	C	C	Y	C	C	C	C	C	C	C	C	C	C	C	C	C	C	C	C	C	C	C	C	C
S6_3039516	A/T	6	3039516	+	NA	NA	NA	NA	NA	NA	A	A	W	A	A	A	A	A	A	A	A	A	A	A	A	A	A	A	A	A	A	A	A	A	A	A	A	A	A	A	A	A	A	A	A	A	A	A	A
S6_3039527	T/C	6	3039527	+	NA	NA	NA	NA	NA	NA	T	T	T	T	T	T	T	T	T	T	T	T	T	T	T	T	T	Y	T	T	T	T	T	T	T	T	T	T	T	T	T	T	T	T	T	T	T	T	T
S6_3039530	G/A	6	3039530	+	NA	NA	NA	NA	NA	NA	G	G	G	G	G	G	G	G	G	G	G	G	G	G	G	G	G	R	G	G	G	G	G	G	G	G	G	G	G	G	G	G	G	G	G	G	G	G	G
S6_3039568	C/T	6	3039568	+	NA	NA	NA	NA	NA	NA	C	C	C	T	C	C	C	C	C	C	C	C	C	C	C	C	C	C	C	C	C	C	C	C	C	C	C	C	C	C	C	C	C	C	C	C	C	C	C
S6_3040459	G/A	6	3040459	+	NA	NA	NA	NA	NA	NA	G	G	G	G	G	G	G	G	G	G	G	G	G	G	G	G	G	G	G	G	G	G	G	G	G	G	G	G	G	G	G	G	G	G	G	G	G	G	G
S6_3040492	C/G	6	3040492	+	NA	NA	NA	NA	NA	NA	C	C	C	C	C	C	C	C	C	C	C	C	C	C	C	C	C	C	C	C	C	C	C	C	C	C	C	C	C	C	C	C	C	C	C	C	C	C	C
S6_3040504	G/T	6	3040504	+	NA	NA	NA	NA	NA	NA	G	G	G	G	G	G	G	G	G	G	G	G	G	G	G	G	G	G	G	G	G	G	G	G	G	G	G	G	G	G	G	G	G	G	G	G	G	G	G
S6_3040699	G/A	6	3040699	+	NA	NA	NA	NA	NA	NA	G	G	G	G	G	G	G	G	G	G	G	A	G	G	G	G	G	G	G	G	G	G	G	G	G	G	G	G	G	G	G	G	G	G	G	G	G	G	G
S6_3040708	C/T	6	3040708	+	NA	NA	NA	NA	NA	NA	C	C	C	C	C	C	C	C	C	C	C	C	C	C	C	C	C	C	C	C	C	C	C	C	C	C	C	C	C	C	C	C	C	C	C	C	C	C	C
S6_3040752	C/T	6	3040752	+	NA	NA	NA	NA	NA	NA	C	C	C	C	C	C	C	C	C	C	C	T	C	C	C	C	C	C	C	C	C	C	C	C	C	C	C	C	C	C	C	C	C	C	C	C	C	C	C
S6_3040759	C/T	6	3040759	+	NA	NA	NA	NA	NA	NA	T	T	T	T	T	C	T	T	T	T	C	C	C	C	C	T	C	T	C	T	C	C	C	T	C	C	C	C	C	C	C	C	C	C	C	T	T	C	C
S6_3041117	T/C	6	3041117	+	NA	NA	NA	NA	NA	NA	T	T	T	T	T	T	T	T	T	T	T	C	T	T	T	T	T	T	T	T	T	T	T	T	T	T	T	T	T	T	T	T	T	T	T	T	T	T	T
S6_3041137	C/T	6	3041137	+	NA	NA	NA	NA	NA	NA	C	C	C	C	C	C	C	C	C	C	C	C	C	C	C	C	C	C	C	C	C	C	C	C	C	C	C	C	C	C	C	C	C	C	C	C	C	C	C
S6_3042275	T/C	6	3042275	+	NA	NA	NA	NA	NA	NA	T	T	T	T	T	T	T	T	T	T	T	T	T	T	T	T	T	T	T	T	T	T	T	T	T	T	T	T	T	T	T	T	T	T	T	T	T	T	T
S6_3042281	G/T	6	3042281	+	NA	NA	NA	NA	NA	NA	G	G	G	G	G	G	G	G	G	G	G	G	G	G	G	G	G	G	G	G	G	G	G	N	G	G	G	G	G	T	G	G	G	G	G	G	G	G	G
S6_3042314	G/A	6	3042314	+	NA	NA	NA	NA	NA	NA	G	G	G	G	G	G	G	G	G	G	G	G	G	G	G	G	G	G	G	G	G	G	G	G	G	G	G	G	G	G	G	G	G	G	G	G	G	G	G
S6_3042317	T/C	6	3042317	+	NA	NA	NA	NA	NA	NA	T	T	T	T	T	T	T	T	C	T	T	C	T	T	T	T	T	T	T	T	T	T	T	T	T	T	T	T	T	T	T	T	T	T	T	C	T	T	T
S6_3042326	C/T	6	3042326	+	NA	NA	NA	NA	NA	NA	C	C	C	C	C	C	C	C	C	C	C	T	C	C	C	C	C	C	C	C	C	C	C	C	C	C	C	C	C	C	C	C	C	C	C	C	C	C	C
S6_3042337	T/G	6	3042337	+	NA	NA	NA	NA	NA	NA	T	T	T	T	T	T	T	T	T	T	T	T	T	T	T	T	T	T	T	T	T	T	T	T	T	T	T	T	T	T	T	T	T	T	T	T	T	T	T
S6_3042350	T/A	6	3042350	+	NA	NA	NA	NA	NA	NA	T	T	T	T	T	T	T	T	T	T	T	A	T	T	T	T	T	T	T	T	T	T	T	T	T	T	T	T	T	T	T	T	T	T	T	T	T	T	T
S6_3042373	A/G	6	3042373	+	NA	NA	NA	NA	NA	NA	A	A	A	A	A	A	A	A	R	A	A	G	A	A	A	A	A	A	A	A	A	A	A	A	A	A	A	A	A	A	A	A	A	A	A	R	A	A	A
S6_3042408	G/A	6	3042408	+	NA	NA	NA	NA	NA	NA	G	G	G	G	G	G	G	G	G	G	G	G	A	G	G	G	G	G	G	G	G	G	A	G	G	G	G	G	G	G	G	G	R	G	G	A	G	G	G
S6_3042472	C/T	6	3042472	+	NA	NA	NA	NA	NA	NA	C	C	C	C	C	C	C	C	C	C	C	C	T	C	C	C	C	C	C	C	C	C	T	C	C	C	C	C	C	C	C	C	C	C	C	C	C	C	C
S6_3042481	T/C	6	3042481	+	NA	NA	NA	NA	NA	NA	T	T	T	T	T	T	T	T	T	T	T	T	T	T	T	T	T	T	T	T	T	T	T	T	T	T	T	T	T	T	T	T	T	T	T	T	T	T	T
S6_3042617	A/C	6	3042617	+	NA	NA	NA	NA	NA	NA	A	A	A	A	A	A	A	N	A	A	A	A	C	A	A	A	A	A	A	A	A	A	C	A	A	A	A	A	A	A	A	A	A	A	A	A	A	A	A
S6_3042631	C/A	6	3042631	+	NA	NA	NA	NA	NA	NA	C	C	C	A	C	C	C	N	A	C	C	A	C	C	C	C	C	A	C	N	C	C	C	M	C	C	C	C	C	C	C	C	C	C	C	A	C	C	C
S6_3042636	T/C	6	3042636	+	NA	NA	NA	NA	NA	NA	T	N	T	T	T	T	T	T	T	T	T	T	T	T	T	T	T	T	T	T	T	T	T	T	T	T	T	T	T	Y	T	T	T	T	T	T	T	T	T
S6_3042648	A/T	6	3042648	+	NA	NA	NA	NA	NA	NA	A	N	N	A	A	A	A	N	A	A	A	A	T	A	A	A	A	A	A	A	A	A	T	A	A	A	A	A	A	W	A	A	A	A	A	A	A	A	A
S6_3043660	A/G	6	3043660	+	NA	NA	NA	NA	NA	NA	G	G	A	A	N	A	A	R	G	A	A	A	A	A	A	G	A	A	A	A	A	A	A	G	A	A	A	A	A	A	A	A	A	A	A	A	G	A	A
S6_3045145	C/A	6	3045145	+	NA	NA	NA	NA	NA	NA	A	A	C	C	A	C	M	A	A	C	C	C	C	C	C	A	C	C	C	C	C	C	C	A	C	C	C	C	C	C	C	C	C	C	C	C	A	C	C
S6_3045191	G/T	6	3045191	+	NA	NA	NA	NA	NA	NA	T	T	G	G	T	G	K	T	T	G	G	G	G	G	G	T	G	G	G	G	G	G	G	T	G	G	G	G	G	G	G	G	G	G	G	G	T	G	G
S6_3045202	G/A	6	3045202	+	NA	NA	NA	NA	NA	NA	A	A	G	G	A	G	R	A	A	G	G	G	G	G	G	A	G	G	G	G	G	G	G	A	G	G	G	G	G	G	G	G	G	G	G	G	A	G	G
S6_3045223	C/T	6	3045223	+	NA	NA	NA	NA	NA	NA	T	T	T	T	T	C	C	N	C	C	C	C	C	C	C	T	C	C	C	C	C	C	C	T	C	C	C	C	C	C	C	C	C	C	C	C	T	C	C
S6_3045231	G/A	6	3045231	+	NA	NA	NA	NA	NA	NA	G	G	G	G	G	G	G	G	G	G	G	G	G	G	G	G	G	G	G	G	G	G	G	G	G	G	G	G	G	G	G	G	G	G	G	G	G	G	G
S6_3045278	G/A	6	3045278	+	NA	NA	NA	NA	NA	NA	G	G	G	G	G	G	G	G	G	G	G	G	G	G	G	G	G	G	G	G	G	G	G	G	G	G	G	G	G	G	G	G	G	G	G	G	G	G	G
S6_3045373	T/C	6	3045373	+	NA	NA	NA	NA	NA	NA	T	T	T	T	T	T	T	T	T	T	T	T	T	T	T	T	T	T	T	T	T	T	T	T	T	T	T	T	T	T	T	T	T	T	T	T	T	T	T
S6_3045385	A/G	6	3045385	+	NA	NA	NA	NA	NA	NA	G	G	A	A	G	A	A	G	G	A	A	A	A	A	A	G	A	A	A	A	A	A	A	G	A	A	A	A	A	A	A	A	A	A	A	A	G	A	A
S6_3045395	C/G	6	3045395	+	NA	NA	NA	NA	NA	NA	G	G	C	C	G	C	C	G	G	C	C	C	C	C	C	G	C	C	C	C	C	C	C	G	C	C	C	C	C	C	C	C	C	C	C	C	G	C	C
S6_3045410	G/A	6	3045410	+	NA	NA	NA	NA	NA	NA	A	A	G	G	A	G	G	A	A	G	G	G	G	G	G	A	G	G	G	G	G	G	G	A	G	G	G	G	G	G	G	G	G	G	G	G	A	G	G
S6_3045418	G/A	6	3045418	+	NA	NA	NA	NA	NA	NA	G	G	G	G	G	G	G	G	G	G	G	G	G	G	G	G	G	G	G	G	G	G	G	G	G	G	G	G	G	G	G	G	G	G	G	G	G	G	G
S6_3045437	G/A	6	3045437	+	NA	NA	NA	NA	NA	NA	G	G	G	G	G	G	G	G	G	G	G	G	G	G	G	G	G	G	G	G	G	G	G	G	G	G	G	G	G	A	G	G	G	G	G	G	G	G	G
S6_3045454	G/A	6	3045454	+	NA	NA	NA	NA	NA	NA	R	A	G	G	A	G	G	A	R	G	G	G	G	G	G	A	G	G	G	G	G	G	G	A	G	G	G	G	G	G	G	G	G	G	G	G	N	G	G
S6_3045499	G/A	6	3045499	+	NA	NA	NA	NA	NA	NA	G	G	G	G	G	G	G	G	G	G	G	G	G	G	G	G	G	G	G	G	G	G	G	G	G	G	G	G	G	G	G	G	G	G	G	G	G	G	G
S6_3045535	G/A	6	3045535	+	NA	NA	NA	NA	NA	NA	G	G	G	G	G	G	G	G	G	G	G	G	G	G	G	G	G	G	G	G	G	G	G	G	G	G	G	G	G	G	G	G	G	G	G	G	G	G	G
S6_3045562	C/A	6	3045562	+	NA	NA	NA	NA	NA	NA	C	C	C	C	C	C	C	C	C	C	C	C	C	C	C	C	C	C	C	C	C	C	C	C	C	C	C	C	C	C	C	C	C	C	C	C	C	C	C
S6_3045565	C/T	6	3045565	+	NA	NA	NA	NA	NA	NA	C	C	C	C	C	C	C	C	C	C	C	C	C	C	C	C	C	C	C	C	C	C	C	C	C	C	C	C	C	C	C	C	C	C	C	C	C	C	C
S6_3045598	C/T	6	3045598	+	NA	NA	NA	NA	NA	NA	C	C	C	C	C	C	C	C	C	C	C	C	C	C	C	C	C	C	C	C	C	C	C	C	C	C	C	C	C	C	C	C	C	C	C	C	C	C	C
S6_3045600	C/T	6	3045600	+	NA	NA	NA	NA	NA	NA	Y	T	C	C	T	C	Y	T	T	C	C	C	C	C	C	T	C	C	C	C	C	C	C	T	C	C	C	C	C	C	C	C	C	C	C	C	N	C	C
S6_3045608	A/T	6	3045608	+	NA	NA	NA	NA	NA	NA	A	A	A	A	A	A	A	A	A	A	A	A	A	A	A	A	A	A	A	A	A	A	A	A	A	A	A	A	A	A	A	A	A	A	A	A	A	A	A
S6_3045610	C/T	6	3045610	+	NA	NA	NA	NA	NA	NA	T	T	C	C	T	C	C	T	Y	C	C	C	C	C	C	T	C	C	C	C	C	C	C	T	C	C	C	C	C	C	C	C	C	C	C	C	N	C	C
S6_3045628	T/C	6	3045628	+	NA	NA	NA	NA	NA	NA	T	T	T	T	T	T	T	T	T	T	T	T	T	T	T	T	T	T	T	T	T	T	T	T	T	T	T	T	T	T	T	T	T	T	T	T	T	T	T
S6_3045658	C/T	6	3045658	+	NA	NA	NA	NA	NA	NA	C	C	C	C	C	C	C	C	C	C	C	C	C	C	C	C	C	C	C	C	C	C	C	C	C	C	C	C	C	C	C	C	C	C	C	C	C	C	C
S6_3045659	G/A	6	3045659	+	NA	NA	NA	NA	NA	NA	R	A	G	G	N	G	G	A	N	G	G	G	G	G	G	A	G	G	G	G	G	G	G	A	G	G	G	G	G	G	G	G	G	G	G	G	A	G	G
S6_3046390	C/G	6	3046390	+	NA	NA	NA	NA	NA	NA	C	C	C	C	C	C	C	C	C	C	C	C	C	C	C	C	C	C	C	C	C	C	C	C	C	C	C	C	C	C	C	C	C	C	C	C	C	C	C
S6_3046426	T/A	6	3046426	+	NA	NA	NA	NA	NA	NA	W	A	T	T	T	T	A	A	W	T	T	T	T	T	T	A	T	T	T	T	T	T	T	A	T	T	T	T	T	T	T	T	T	T	T	T	T	T	T
S6_3046517	G/T	6	3046517	+	NA	NA	NA	NA	NA	NA	G	G	G	G	G	G	G	G	G	G	G	G	G	G	G	G	G	G	G	G	G	G	G	G	G	G	G	G	G	G	G	G	G	G	G	G	G	G	G
S6_3046634	G/A	6	3046634	+	NA	NA	NA	NA	NA	NA	R	G	G	G	G	G	G	R	G	G	G	G	G	G	G	G	G	G	G	G	G	G	G	G	G	G	G	G	G	G	G	G	G	G	G	G	G	G	G
S6_3046718	G/C	6	3046718	+	NA	NA	NA	NA	NA	NA	G	G	G	G	G	G	G	G	G	G	G	G	G	G	G	G	G	G	G	G	G	G	G	G	G	G	G	G	G	G	G	G	G	G	G	G	G	G	G
S6_3046896	C/T	6	3046896	+	NA	NA	NA	NA	NA	NA	Y	T	C	C	C	C	Y	C	C	C	C	C	C	C	C	T	C	C	C	C	C	C	C	T	C	C	C	C	C	C	C	C	C	C	C	N	C	C	C
S6_3046897	C/T	6	3046897	+	NA	NA	NA	NA	NA	NA	C	C	C	C	C	C	C	C	C	C	C	C	C	C	C	C	C	C	C	C	C	C	C	C	C	C	C	C	C	C	C	C	C	C	C	N	C	C	C
S6_3049591	G/A	6	3049591	+	NA	NA	NA	NA	NA	NA	G	G	G	G	G	G	G	G	R	G	G	G	G	G	G	G	G	G	G	G	G	G	G	G	G	G	G	G	G	G	G	G	G	G	G	G	G	G	G
S6_3049628	C/T	6	3049628	+	NA	NA	NA	NA	NA	NA	C	C	C	C	C	C	C	C	Y	C	C	C	C	C	C	C	C	C	C	C	C	C	C	C	C	C	C	C	C	C	C	C	C	C	C	C	C	C	C
S6_3053455	A/G	6	3053455	+	NA	NA	NA	NA	NA	NA	A	A	R	A	A	A	A	A	A	A	A	A	A	A	A	A	A	A	A	A	A	A	A	A	A	A	A	A	A	A	A	A	A	A	A	A	A	A	A
S6_3053486	A/G	6	3053486	+	NA	NA	NA	NA	NA	NA	A	A	A	A	A	A	A	A	A	A	A	A	A	A	A	A	A	A	A	A	A	A	A	A	A	A	A	A	A	A	A	A	A	A	A	A	A	A	A
S6_3053489	G/T	6	3053489	+	NA	NA	NA	NA	NA	NA	G	T	G	G	G	G	G	T	G	G	G	G	G	G	G	T	G	G	G	G	G	G	G	T	G	G	G	G	G	G	G	G	G	G	G	G	G	G	G
S6_3053708	G/T	6	3053708	+	NA	NA	NA	NA	NA	NA	G	T	G	G	G	G	K	T	G	G	G	G	G	G	G	T	G	G	G	G	G	G	G	T	G	G	G	G	G	G	G	G	G	G	G	G	G	G	G
S6_3053713	C/T	6	3053713	+	NA	NA	NA	NA	NA	NA	C	C	C	C	C	C	C	C	Y	C	C	C	C	C	C	C	C	C	C	Y	C	C	C	C	C	C	C	C	C	C	C	C	C	C	C	C	C	C	C
S6_3053714	A/G	6	3053714	+	NA	NA	NA	NA	NA	NA	A	G	A	A	A	A	R	G	G	A	A	A	A	A	A	G	A	A	A	R	A	A	A	G	A	A	A	A	A	A	A	A	A	A	A	A	A	A	A
S6_3053772	C/T	6	3053772	+	NA	NA	NA	NA	NA	NA	C	T	C	C	C	C	Y	C	C	C	C	C	C	C	C	T	C	C	C	C	C	C	C	T	C	C	C	C	C	C	C	C	C	C	C	C	C	C	C
S6_3053781	C/G	6	3053781	+	NA	NA	NA	NA	NA	NA	C	G	C	C	C	C	S	C	C	C	C	C	C	C	C	G	C	C	C	C	C	C	C	G	C	C	C	C	C	C	C	C	C	C	C	C	C	C	C
S6_3053799	C/T	6	3053799	+	NA	NA	NA	NA	NA	NA	C	C	C	C	C	C	C	C	C	C	C	C	C	C	C	C	C	C	C	C	C	C	C	C	C	C	C	C	C	C	C	C	C	C	C	C	C	C	C
S6_3054149	G/T	6	3054149	+	NA	NA	NA	NA	NA	NA	G	T	G	G	G	G	K	K	G	G	G	G	G	G	G	T	G	G	G	G	G	G	G	T	G	G	G	G	G	G	G	G	G	G	G	G	G	G	G
S6_3054175	C/T	6	3054175	+	NA	NA	NA	NA	NA	NA	C	T	C	C	C	C	Y	Y	C	C	C	C	C	C	C	T	C	C	C	C	C	C	C	T	C	C	C	C	C	C	C	C	C	C	C	C	C	C	C
S6_3054199	G/C	6	3054199	+	NA	NA	NA	NA	NA	NA	G	C	G	G	G	G	S	S	G	G	G	G	G	G	G	C	G	G	G	G	G	G	G	C	G	G	G	G	G	G	G	G	G	G	G	G	G	G	G
S6_3054204	C/A	6	3054204	+	NA	NA	NA	NA	NA	NA	C	C	C	C	C	C	C	C	C	C	C	C	C	C	C	C	C	C	C	C	C	C	C	C	C	C	C	C	C	C	C	C	C	C	C	C	C	C	C
S6_3054232	T/A	6	3054232	+	NA	NA	NA	NA	NA	NA	T	T	T	T	T	T	T	T	T	T	T	T	T	T	T	T	T	T	T	T	T	T	T	T	T	T	T	T	T	T	T	T	T	T	T	T	T	T	T
S6_3054611	G/T	6	3054611	+	NA	NA	NA	NA	NA	NA	G	G	G	G	G	T	G	G	G	G	T	G	K	T	T	G	T	G	T	G	T	T	T	G	K	T	T	G	T	G	T	T	T	T	G	G	G	T	T
S6_3055807	T/G	6	3055807	+	NA	NA	NA	NA	NA	NA	K	G	T	T	T	T	K	T	T	T	T	T	T	T	T	G	T	T	T	T	T	T	T	G	T	T	T	T	T	T	T	T	T	T	T	T	T	T	T
S6_3057046	C/T	6	3057046	+	NA	NA	NA	NA	NA	NA	C	C	C	C	C	C	C	C	C	C	C	C	C	C	C	C	C	C	C	C	C	C	C	C	C	C	C	C	C	C	C	C	C	C	C	C	C	C	C
S6_3072457	A/G	6	3072457	+	NA	NA	NA	NA	NA	NA	A	A	A	A	A	A	A	A	A	A	A	A	A	A	A	A	A	A	A	A	A	A	A	A	A	A	A	A	A	A	A	A	A	A	A	A	A	A	A
S6_3073253	T/C	6	3073253	+	NA	NA	NA	NA	NA	NA	T	T	N	T	T	C	T	T	T	C	N	T	T	C	C	T	C	T	C	T	C	C	T	T	T	C	C	Y	C	N	C	C	N	C	T	T	T	C	C
S6_3179868	T/G	6	3179868	+	NA	NA	NA	NA	NA	NA	T	T	T	T	T	T	T	T	T	T	T	T	T	T	T	T	T	T	T	T	T	T	T	T	T	T	T	T	T	T	T	T	T	T	T	T	T	T	T
S6_3179883	G/A	6	3179883	+	NA	NA	NA	NA	NA	NA	G	G	G	G	G	G	G	G	G	G	G	G	G	G	G	G	R	G	G	G	G	G	G	G	G	G	G	G	G	G	G	G	G	G	G	G	G	G	G
S6_3179905	C/T	6	3179905	+	NA	NA	NA	NA	NA	NA	C	T	C	C	T	C	Y	Y	T	C	C	C	C	C	C	C	C	T	C	Y	C	C	C	T	C	C	C	C	C	C	C	C	C	C	C	C	T	C	C
S6_3179934	A/T	6	3179934	+	NA	NA	NA	NA	NA	NA	A	A	A	A	A	A	A	A	A	A	A	A	A	A	A	A	A	A	A	A	A	A	A	A	A	A	A	A	A	A	A	A	A	A	A	A	A	A	A
S6_3182643	G/A	6	3182643	+	NA	NA	NA	NA	NA	NA	G	G	G	G	G	G	G	G	G	G	G	G	G	G	G	G	G	G	G	G	G	G	G	G	G	G	G	G	G	G	G	G	G	G	G	G	G	G	G
S6_3182649	C/T	6	3182649	+	NA	NA	NA	NA	NA	NA	C	C	T	C	T	C	N	C	T	C	C	T	T	C	C	T	C	C	C	C	C	C	T	C	C	C	C	C	C	Y	C	C	T	C	C	N	T	C	C
S6_3182757	A/G	6	3182757	+	NA	NA	NA	NA	NA	NA	A	A	G	A	G	A	A	A	G	A	A	G	G	A	A	G	A	A	A	A	A	A	G	A	A	A	A	A	A	R	A	A	A	A	A	A	G	A	A
S6_3183738	G/A	6	3183738	+	NA	NA	NA	NA	NA	NA	R	A	G	G	G	G	R	A	G	G	G	G	G	G	G	G	G	G	G	G	G	G	G	A	A	G	G	R	G	G	G	G	G	G	A	G	G	G	G
S6_3183772	G/A	6	3183772	+	NA	NA	NA	NA	NA	NA	R	A	G	G	G	G	R	A	G	G	G	G	G	G	G	G	G	G	G	N	G	G	G	A	A	G	G	R	G	G	G	G	G	G	A	G	G	G	G
S6_3183941	A/G	6	3183941	+	NA	NA	NA	NA	NA	NA	G	G	A	A	A	A	R	G	A	A	A	A	A	A	A	A	A	A	A	A	A	A	A	G	G	A	A	A	A	A	A	A	A	A	A	A	A	A	A
S6_3183968	A/G	6	3183968	+	NA	NA	NA	NA	NA	NA	G	G	A	A	A	A	R	G	A	A	A	A	A	A	A	A	A	A	A	A	A	A	A	G	G	A	A	A	A	A	A	A	A	A	A	A	A	A	A
S6_3184105	G/T	6	3184105	+	NA	NA	NA	NA	NA	NA	T	T	G	G	G	G	G	N	G	G	G	G	G	G	G	G	G	G	G	N	G	G	G	T	G	G	G	G	G	G	G	G	G	G	T	N	G	G	G
S6_3184220	G/A	6	3184220	+	NA	NA	NA	NA	NA	NA	R	A	G	G	G	G	G	N	G	G	G	G	G	G	G	G	G	G	G	G	G	G	G	A	G	G	G	G	G	G	G	G	G	G	G	G	G	G	G
S6_3184309	A/G	6	3184309	+	NA	NA	NA	NA	NA	NA	A	A	A	A	A	A	A	A	A	A	A	A	A	A	A	A	A	A	A	A	A	A	A	A	A	A	A	A	A	A	A	A	A	A	A	A	A	A	A
S6_3184338	G/A	6	3184338	+	NA	NA	NA	NA	NA	NA	G	G	G	G	G	G	G	G	G	G	G	G	G	G	G	G	G	G	G	G	G	G	G	G	G	G	G	G	G	G	G	G	G	G	G	G	G	G	G
S6_3184342	G/A	6	3184342	+	NA	NA	NA	NA	NA	NA	A	G	G	G	G	A	G	G	G	A	A	N	G	A	A	G	A	A	A	A	A	A	G	G	R	A	A	G	A	A	A	A	G	A	G	A	G	A	A
S6_3184405	C/T	6	3184405	+	NA	NA	NA	NA	NA	NA	C	C	C	C	C	C	C	C	C	C	C	C	C	C	C	C	C	C	C	C	C	C	C	C	C	C	C	C	C	C	C	C	C	C	C	C	C	C	C
S6_3184411	A/G	6	3184411	+	NA	NA	NA	NA	NA	NA	A	A	A	A	A	A	A	A	A	A	A	A	A	A	A	A	A	A	A	A	A	A	A	A	A	A	A	A	A	A	A	A	A	A	A	A	A	A	A
S6_3185840	A/T	6	3185840	+	NA	NA	NA	NA	NA	NA	A	A	A	A	A	A	A	A	A	A	A	A	A	A	A	A	A	A	A	A	A	A	A	A	A	A	A	A	A	A	A	A	A	A	A	A	A	A	A
S6_3185851	G/T	6	3185851	+	NA	NA	NA	NA	NA	NA	G	G	G	G	T	T	G	N	G	T	T	G	G	T	T	G	T	G	T	G	T	T	G	G	T	T	T	K	T	K	T	T	G	T	K	G	T	T	T
S6_3185858	C/T	6	3185858	+	NA	NA	NA	NA	NA	NA	C	C	T	T	C	C	C	C	C	C	C	T	C	C	C	C	C	C	C	C	C	C	C	C	C	C	C	C	C	C	C	C	N	C	C	C	C	C	C
S6_3185881	T/C	6	3185881	+	NA	NA	NA	NA	NA	NA	T	C	T	T	T	T	C	T	C	T	T	T	C	T	T	T	T	C	T	C	T	T	C	C	T	T	T	T	T	T	T	T	T	T	T	T	T	T	T
S6_3185887	C/G	6	3185887	+	NA	NA	NA	NA	NA	NA	C	G	C	C	C	C	G	C	G	C	C	C	G	C	C	C	C	G	C	G	C	C	G	G	C	C	C	C	C	C	C	C	N	C	C	C	C	C	C
S6_3185906	G/A	6	3185906	+	NA	NA	NA	NA	NA	NA	G	G	G	G	G	G	G	G	G	G	G	G	G	G	G	G	G	G	G	G	G	G	G	G	G	G	G	G	G	G	G	G	G	G	G	G	G	G	G
S6_3185919	C/G	6	3185919	+	NA	NA	NA	NA	NA	NA	C	C	C	C	C	C	C	C	C	C	C	G	C	C	C	C	C	C	C	C	C	C	C	C	C	C	C	C	C	C	C	C	C	C	C	C	C	C	C
S6_3185929	T/C	6	3185929	+	NA	NA	NA	NA	NA	NA	T	T	T	T	T	T	T	T	T	T	T	T	T	T	T	T	T	T	T	T	T	T	T	T	T	T	T	T	T	T	T	T	T	T	T	T	T	T	T
S6_3185946	T/A	6	3185946	+	NA	NA	NA	NA	NA	NA	T	T	T	T	T	T	T	T	T	T	T	T	T	T	T	T	T	T	T	T	T	T	T	T	T	T	T	T	T	T	T	T	T	T	T	T	T	T	T
S6_3185951	G/C	6	3185951	+	NA	NA	NA	NA	NA	NA	G	G	G	G	C	C	G	S	G	G	C	G	G	C	C	G	C	G	C	G	C	C	G	G	G	C	C	S	C	C	C	C	G	C	G	G	C	C	C
S6_3188235	C/A	6	3188235	+	NA	NA	NA	NA	NA	NA	C	C	C	C	C	C	C	C	C	C	C	C	C	C	C	C	C	C	C	C	C	C	C	C	C	C	C	C	C	C	C	C	C	C	C	C	C	C	C
S6_3188273	G/A	6	3188273	+	NA	NA	NA	NA	NA	NA	G	G	G	G	G	A	G	N	G	G	A	G	G	A	A	G	A	G	A	G	A	A	G	G	G	A	A	G	A	R	A	A	G	A	G	G	G	A	A
S6_3188289	A/G	6	3188289	+	NA	NA	NA	NA	NA	NA	A	A	A	A	A	G	A	N	A	A	G	A	A	G	G	A	G	A	G	A	G	G	A	A	A	G	G	A	G	R	G	G	A	G	A	A	A	G	G
S6_3188301	C/T	6	3188301	+	NA	NA	NA	NA	NA	NA	C	C	C	C	C	C	C	N	C	C	C	C	C	C	C	C	C	C	C	C	C	C	C	C	C	C	C	C	C	C	C	C	C	C	C	C	C	C	C
S6_3188420	C/T	6	3188420	+	NA	NA	NA	NA	NA	NA	C	C	C	C	C	C	C	C	C	C	C	C	C	C	C	C	C	C	C	C	C	C	C	C	C	C	C	C	C	C	C	C	C	C	C	C	C	C	C
S6_3188422	T/C	6	3188422	+	NA	NA	NA	NA	NA	NA	T	C	T	T	T	T	Y	C	T	T	T	T	C	T	T	T	T	C	T	N	T	T	C	C	T	T	T	T	T	T	T	T	T	T	T	T	T	T	T
S6_3188433	G/A	6	3188433	+	NA	NA	NA	NA	NA	NA	G	G	G	G	G	G	G	G	G	G	G	G	G	G	G	G	G	G	G	G	G	G	G	G	G	G	G	G	G	G	G	G	G	G	G	G	G	G	G
S6_3188434	G/A	6	3188434	+	NA	NA	NA	NA	NA	NA	G	A	G	G	G	G	R	A	G	G	G	G	A	G	G	G	G	A	G	N	G	G	A	A	G	G	G	G	G	G	G	G	G	G	G	G	G	G	G
S6_3191275	A/G	6	3191275	+	NA	NA	NA	NA	NA	NA	R	A	G	N	A	A	A	N	N	A	A	G	G	A	A	A	A	A	A	A	A	A	G	A	A	A	A	A	A	A	A	A	N	A	A	A	A	A	A
S6_3191277	G/T	6	3191277	+	NA	NA	NA	NA	NA	NA	G	G	G	G	G	G	G	G	G	G	G	G	G	G	G	G	G	G	G	G	G	G	G	G	G	G	G	G	G	G	G	G	G	G	G	G	G	G	G
S6_3191302	G/A	6	3191302	+	NA	NA	NA	NA	NA	NA	G	G	G	G	G	G	G	G	G	G	G	G	G	G	G	G	G	G	G	G	G	G	G	G	G	G	G	G	G	G	G	G	G	G	G	G	G	G	G
S6_3191309	C/A	6	3191309	+	NA	NA	NA	NA	NA	NA	C	A	C	C	C	C	M	N	C	C	C	C	C	C	C	A	C	A	C	A	C	C	C	A	C	C	C	C	C	C	C	C	C	C	C	A	C	C	C
S6_3191456	A/C	6	3191456	+	NA	NA	NA	NA	NA	NA	A	A	A	A	A	A	A	A	A	A	A	A	A	A	A	A	A	A	A	A	A	A	A	A	A	A	A	A	A	A	A	A	A	A	A	A	A	A	A
S6_3191474	C/T	6	3191474	+	NA	NA	NA	NA	NA	NA	C	C	C	C	C	C	C	C	C	C	C	C	C	C	C	C	C	C	C	C	C	C	C	C	C	C	C	C	C	C	C	C	C	C	C	C	C	C	C
S6_3191537	C/A	6	3191537	+	NA	NA	NA	NA	NA	NA	C	C	C	C	C	C	C	C	C	C	C	C	C	C	C	C	C	C	C	C	C	C	C	C	C	C	C	C	C	C	C	C	C	C	C	C	C	C	C
S6_3191549	C/T	6	3191549	+	NA	NA	NA	NA	NA	NA	C	C	C	C	C	C	C	C	C	C	C	C	C	C	C	C	C	C	C	C	C	C	C	C	C	C	C	C	C	C	C	C	C	C	C	C	C	C	C
S6_3191550	G/A	6	3191550	+	NA	NA	NA	NA	NA	NA	G	G	G	G	G	G	G	G	G	G	G	G	G	G	G	G	G	G	G	G	G	G	G	G	G	G	G	G	G	G	G	G	G	G	G	G	G	G	G
S6_3191559	G/A	6	3191559	+	NA	NA	NA	NA	NA	NA	G	G	G	G	G	G	G	G	G	G	G	G	G	G	G	G	G	G	G	G	G	G	G	G	G	G	G	G	G	G	G	G	G	G	G	G	G	G	G
S6_3191573	C/T	6	3191573	+	NA	NA	NA	NA	NA	NA	Y	C	T	N	C	C	C	T	T	C	C	T	T	C	C	C	C	C	C	N	C	C	T	C	C	C	C	C	C	C	C	C	C	C	N	C	C	C	C
S6_3191578	C/T	6	3191578	+	NA	NA	NA	NA	NA	NA	C	C	C	C	C	C	C	C	C	C	C	C	C	C	C	C	C	C	C	C	C	C	C	C	C	C	C	C	C	C	C	C	C	C	C	C	C	C	C
S6_3192960	G/T	6	3192960	+	NA	NA	NA	NA	NA	NA	G	G	G	G	G	G	G	G	G	G	G	G	G	G	G	G	G	G	G	G	G	G	G	G	G	G	G	G	G	G	G	G	G	G	G	G	G	G	G
S6_3195261	G/A	6	3195261	+	NA	NA	NA	NA	NA	NA	G	G	G	N	G	G	G	G	G	G	G	G	G	G	G	G	G	N	G	G	G	G	G	A	G	G	G	G	G	G	G	G	G	G	G	G	G	G	G
S6_3195316	A/T	6	3195316	+	NA	NA	NA	NA	NA	NA	A	W	A	A	A	A	A	A	A	W	A	A	A	A	A	A	A	W	A	W	A	A	A	W	A	A	A	A	A	A	A	A	A	A	A	A	A	A	A
S6_3195318	A/G	6	3195318	+	NA	NA	NA	NA	NA	NA	A	R	A	A	A	A	A	A	A	R	A	A	A	A	A	A	A	R	A	R	A	A	A	R	A	A	A	A	A	A	A	A	A	A	A	A	A	A	A
S6_3195322	A/G	6	3195322	+	NA	NA	NA	NA	NA	NA	A	A	A	A	A	A	A	A	A	A	A	A	A	A	A	A	A	A	A	A	A	A	A	A	A	A	A	A	A	A	A	A	A	A	A	A	A	A	A
S6_3195374	A/G	6	3195374	+	NA	NA	NA	NA	NA	NA	A	R	A	A	G	A	A	A	A	R	A	A	A	A	A	A	A	R	A	R	A	A	A	R	A	A	A	A	A	A	A	A	A	A	A	A	R	A	A
S6_3195375	G/T	6	3195375	+	NA	NA	NA	NA	NA	NA	G	K	G	G	T	G	G	G	G	K	G	G	G	G	G	G	G	K	G	K	G	G	G	K	G	G	G	G	G	G	G	G	G	G	G	G	K	G	G
S6_3195411	T/C	6	3195411	+	NA	NA	NA	NA	NA	NA	T	T	T	T	T	T	T	T	T	T	T	T	T	T	T	T	T	T	T	T	T	T	T	T	T	T	T	T	T	T	T	T	T	T	T	T	T	T	T
S6_3195439	G/T	6	3195439	+	NA	NA	NA	NA	NA	NA	G	G	G	G	G	G	G	G	G	G	G	G	G	G	G	G	G	G	G	G	G	G	G	G	G	G	G	G	G	G	G	G	G	G	G	G	G	G	G
S6_3195494	T/C	6	3195494	+	NA	NA	NA	NA	NA	NA	T	T	T	T	T	T	T	T	T	T	T	T	Y	T	T	T	T	T	T	T	T	T	Y	T	T	T	T	T	T	T	T	T	T	T	T	T	T	T	T
S6_3195518	G/C	6	3195518	+	NA	NA	NA	NA	NA	NA	G	G	G	G	G	G	G	G	G	G	G	G	G	G	G	G	G	G	G	G	G	G	G	G	G	G	G	G	G	G	G	G	G	G	G	C	G	G	G
S6_3195541	G/C	6	3195541	+	NA	NA	NA	NA	NA	NA	G	C	G	G	G	G	G	G	G	G	G	G	G	G	G	G	G	S	G	S	G	G	G	S	G	G	G	G	G	G	G	G	G	G	G	G	G	G	G
S6_3198171	G/C	6	3198171	+	NA	NA	NA	NA	NA	NA	G	G	G	G	G	G	S	G	G	G	G	G	G	G	G	G	G	G	G	G	G	G	G	G	G	G	G	G	G	G	G	G	G	G	G	G	G	G	G
S6_3198182	G/A	6	3198182	+	NA	NA	NA	NA	NA	NA	G	G	G	G	G	G	G	G	G	G	G	G	G	G	G	G	G	G	G	G	G	G	G	G	G	G	G	G	G	G	G	G	G	G	G	G	G	G	G
S6_3198189	A/G	6	3198189	+	NA	NA	NA	NA	NA	NA	A	G	A	G	A	G	A	R	G	G	G	A	A	G	G	A	G	G	G	G	G	G	A	G	R	G	G	G	G	G	G	G	A	G	A	A	A	G	G
S6_3198205	C/G	6	3198205	+	NA	NA	NA	NA	NA	NA	G	C	G	C	G	C	C	C	C	C	C	G	G	C	C	C	C	C	C	C	C	C	G	C	C	C	C	C	C	C	C	C	G	C	C	G	C	C	C
S6_3198208	A/G	6	3198208	+	NA	NA	NA	NA	NA	NA	A	A	A	A	A	A	A	A	A	A	A	A	A	A	A	A	A	A	A	A	A	A	A	R	A	A	A	A	A	A	A	A	A	A	A	A	A	A	A
S6_3198221	C/G	6	3198221	+	NA	NA	NA	NA	NA	NA	C	C	C	N	C	C	C	C	C	C	C	C	C	C	C	C	C	C	C	C	C	C	C	S	C	C	C	C	C	C	C	C	C	C	C	C	C	C	C
S6_3198222	C/T	6	3198222	+	NA	NA	NA	NA	NA	NA	C	C	C	T	C	C	C	C	C	C	C	C	C	C	C	C	C	C	C	C	C	C	C	C	C	C	C	C	C	C	C	C	C	C	C	C	C	C	C
S6_3234039	G/C	6	3234039	+	NA	NA	NA	NA	NA	NA	G	G	G	G	G	G	G	N	G	G	G	G	G	G	G	C	G	G	G	G	G	G	G	N	G	G	G	G	G	G	G	G	G	G	G	G	C	G	G
S6_3234484	C/G	6	3234484	+	NA	NA	NA	NA	NA	NA	G	N	C	N	C	C	C	N	C	C	C	C	C	C	C	C	C	C	C	N	C	C	C	N	C	C	C	C	C	C	C	C	C	C	C	C	C	C	C
S6_3234485	C/T	6	3234485	+	NA	NA	NA	NA	NA	NA	T	N	C	N	C	C	C	N	C	C	C	C	C	C	C	C	C	C	C	N	C	C	C	N	C	C	C	C	C	C	C	C	C	C	C	C	C	C	C
S6_3234525	G/A	6	3234525	+	NA	NA	NA	NA	NA	NA	G	G	N	G	G	A	G	G	R	R	A	G	G	A	A	A	A	G	A	G	A	A	G	G	A	A	A	R	A	A	A	A	A	A	A	A	N	A	A
S6_3234528	A/G	6	3234528	+	NA	NA	NA	NA	NA	NA	G	G	A	G	G	A	G	G	R	R	A	G	G	A	A	A	A	G	A	G	A	A	R	G	A	A	A	R	A	A	A	A	A	A	A	A	A	A	A
S6_3234529	G/A	6	3234529	+	NA	NA	NA	NA	NA	NA	G	G	N	G	G	A	G	G	R	R	A	G	G	A	A	A	A	G	A	G	A	A	G	G	A	A	A	R	A	A	A	A	A	A	A	A	N	A	A
S6_3234530	C/G	6	3234530	+	NA	NA	NA	NA	NA	NA	C	C	N	C	C	G	C	C	S	S	G	C	C	G	G	G	G	C	G	C	G	G	C	C	G	G	G	S	G	G	G	G	G	G	G	G	N	G	G
S6_3234547	A/G	6	3234547	+	NA	NA	NA	NA	NA	NA	A	A	A	A	A	A	A	A	A	A	A	A	A	A	A	A	A	A	A	A	A	A	A	N	A	A	A	A	A	A	A	A	A	A	A	A	A	A	A
S6_3234623	G/A	6	3234623	+	NA	NA	NA	NA	NA	NA	G	G	G	G	G	G	G	G	G	G	G	G	G	G	G	G	G	G	G	G	G	G	G	G	G	G	G	G	G	G	G	G	A	G	G	G	G	G	G
S6_3234650	G/A	6	3234650	+	NA	NA	NA	NA	NA	NA	G	G	G	G	G	G	G	G	G	G	G	G	G	G	G	G	G	G	G	G	G	G	G	G	G	G	G	G	G	G	G	G	G	G	G	G	G	G	G
S6_3234845	G/C	6	3234845	+	NA	NA	NA	NA	NA	NA	G	G	N	G	G	G	G	G	G	G	G	G	G	G	G	G	G	G	G	N	G	G	G	C	G	G	G	G	G	G	G	G	C	G	G	G	G	G	G
S6_3234868	T/C	6	3234868	+	NA	NA	NA	NA	NA	NA	T	T	T	C	T	T	Y	T	T	T	T	T	T	T	T	C	T	T	T	T	T	T	T	T	C	T	T	T	T	T	T	T	T	T	C	T	C	T	T
S6_3237557	T/G	6	3237557	+	NA	NA	NA	NA	NA	NA	T	T	T	N	T	T	T	T	T	T	T	T	T	T	T	T	T	T	T	T	T	T	T	N	T	T	T	T	T	T	T	T	T	T	T	T	T	T	T
S6_3237675	T/C	6	3237675	+	NA	NA	NA	NA	NA	NA	Y	N	T	T	T	T	T	T	T	T	T	T	T	T	T	T	T	T	T	T	T	T	T	N	T	T	T	T	T	T	T	T	T	T	T	T	T	T	T
S6_3237681	G/A	6	3237681	+	NA	NA	NA	NA	NA	NA	R	N	G	G	G	G	G	G	G	G	G	G	G	G	G	G	G	G	G	G	G	G	G	N	G	G	G	G	G	G	G	G	G	G	G	G	G	G	G
S6_3248768	T/C	6	3248768	+	NA	NA	NA	NA	NA	NA	T	T	T	T	T	T	T	T	T	T	T	T	T	T	T	T	T	T	T	T	T	T	Y	T	T	T	T	T	T	T	T	T	T	T	T	C	T	T	T
S6_3248854	C/T	6	3248854	+	NA	NA	NA	NA	NA	NA	C	C	N	C	C	C	C	N	C	C	C	C	N	C	C	N	C	C	C	C	C	C	T	N	C	C	C	C	C	C	C	C	C	C	C	T	C	C	C
S6_3249120	C/T	6	3249120	+	NA	NA	NA	NA	NA	NA	C	C	N	C	C	C	C	C	C	C	C	C	C	C	C	C	C	T	C	C	C	C	T	C	C	C	C	C	C	C	C	C	C	C	C	Y	C	C	C
S6_3249219	C/T	6	3249219	+	NA	NA	NA	NA	NA	NA	C	C	C	C	T	N	C	C	Y	C	T	C	T	C	N	T	N	Y	C	C	N	N	C	C	T	N	N	C	C	C	N	N	C	C	T	C	T	N	N
S6_3249342	G/C	6	3249342	+	NA	NA	NA	NA	NA	NA	C	C	S	C	G	G	G	C	G	C	G	S	G	G	G	G	G	G	G	N	G	G	G	C	G	G	G	C	G	G	G	G	G	G	G	G	G	G	G
S6_3249350	A/G	6	3249350	+	NA	NA	NA	NA	NA	NA	G	G	R	G	A	A	A	G	A	G	N	R	A	A	A	A	A	A	A	N	A	A	A	G	A	A	A	G	A	A	A	A	A	A	A	A	A	A	A
S6_3249375	C/A	6	3249375	+	NA	NA	NA	NA	NA	NA	C	C	C	C	C	C	C	C	C	C	C	C	C	C	C	C	C	C	C	C	C	C	C	C	C	C	C	C	C	C	C	C	C	C	C	C	C	C	C
S6_3249380	A/G	6	3249380	+	NA	NA	NA	NA	NA	NA	G	G	R	G	A	A	A	G	A	G	N	R	A	A	A	A	A	A	A	N	A	A	A	G	A	A	A	G	A	A	A	A	A	A	A	A	A	A	A
S6_3284789	C/G	6	3284789	+	NA	NA	NA	NA	NA	NA	C	C	C	C	N	C	C	C	C	C	C	C	C	C	C	G	C	G	C	G	C	C	G	C	C	C	C	C	C	C	C	C	C	C	G	G	G	C	C
S6_3285333	G/C	6	3285333	+	NA	NA	NA	NA	NA	NA	G	G	G	G	G	G	G	G	G	G	G	G	G	G	G	G	G	G	G	G	G	G	G	G	G	G	G	G	G	G	G	G	G	G	G	G	G	G	G
S6_3285336	G/C	6	3285336	+	NA	NA	NA	NA	NA	NA	G	G	G	G	G	C	C	G	S	G	C	G	G	C	C	G	C	C	C	C	C	C	G	G	G	C	C	C	C	C	C	C	G	C	G	G	G	C	C
S6_3285402	C/T	6	3285402	+	NA	NA	NA	NA	NA	NA	C	T	C	C	C	C	C	C	C	C	C	C	C	C	C	C	C	C	C	C	C	C	C	T	C	C	C	C	C	C	C	C	C	C	C	C	C	C	C
S6_3285486	G/C	6	3285486	+	NA	NA	NA	NA	NA	NA	G	C	G	G	G	G	G	G	G	S	G	G	G	G	G	G	G	G	G	G	G	G	G	C	G	G	G	C	G	G	G	G	G	G	G	G	G	G	G
S6_3286788	C/T	6	3286788	+	NA	NA	NA	NA	NA	NA	C	C	C	C	C	C	C	C	C	C	C	C	C	C	C	C	C	C	C	C	C	C	C	C	C	C	C	C	C	C	C	C	C	C	C	C	C	C	C
S6_3286813	C/T	6	3286813	+	NA	NA	NA	NA	NA	NA	C	C	C	C	C	C	C	C	C	C	C	C	C	C	C	C	C	C	C	C	C	C	C	C	C	C	C	C	C	C	C	C	C	C	C	C	C	C	C
S6_3286824	G/C	6	3286824	+	NA	NA	NA	NA	NA	NA	G	G	G	G	G	G	G	G	G	G	G	G	G	G	G	G	G	G	G	G	G	G	G	G	G	G	G	G	G	G	G	G	G	G	G	G	G	G	G
S6_3286843	G/A	6	3286843	+	NA	NA	NA	NA	NA	NA	G	G	G	G	G	G	G	G	G	G	G	G	G	G	G	G	G	G	G	G	G	G	G	G	G	G	G	G	G	G	G	G	G	G	G	G	G	G	G
S6_3286861	A/G	6	3286861	+	NA	NA	NA	NA	NA	NA	A	A	A	A	A	A	A	A	A	A	A	A	A	A	A	A	A	A	A	A	A	A	A	A	A	A	A	A	A	A	A	A	A	A	A	A	A	A	A
S6_3286866	G/A	6	3286866	+	NA	NA	NA	NA	NA	NA	G	G	G	G	G	G	G	G	G	G	G	G	G	G	G	G	G	G	G	G	G	G	G	G	G	G	G	G	G	G	G	G	G	G	G	G	G	G	G
S6_3286898	C/T	6	3286898	+	NA	NA	NA	NA	NA	NA	C	C	C	C	C	C	C	C	C	C	C	C	C	C	C	C	C	C	C	C	C	C	C	C	C	C	C	C	C	C	C	C	C	C	C	C	C	C	C
S6_3286905	C/A	6	3286905	+	NA	NA	NA	NA	NA	NA	C	C	C	C	C	C	C	C	C	C	C	C	A	C	C	C	C	C	C	C	C	C	A	C	C	C	C	C	C	C	C	C	C	C	C	C	C	C	C
S6_3286934	C/T	6	3286934	+	NA	NA	NA	NA	NA	NA	C	C	C	C	C	C	C	C	C	C	C	C	T	C	C	C	C	C	C	C	C	C	T	C	C	C	C	C	C	C	C	C	C	C	C	C	C	C	C
S6_3286940	A/T	6	3286940	+	NA	NA	NA	NA	NA	NA	A	A	A	A	A	A	A	A	A	A	A	A	A	A	A	A	A	A	A	A	A	A	A	A	A	A	A	A	A	A	A	A	A	A	A	A	A	A	A
S6_3311614	C/A	6	3311614	+	NA	NA	NA	NA	NA	NA	C	C	N	A	C	C	N	N	C	C	N	C	C	C	C	N	C	C	N	C	C	C	C	N	C	C	C	C	C	N	C	N	C	C	C	C	N	C	C
S6_3312359	C/T	6	3312359	+	NA	NA	NA	NA	NA	NA	C	T	C	C	C	C	C	C	C	Y	C	C	C	C	C	C	C	T	C	C	C	C	C	T	C	C	C	C	C	C	C	C	C	C	C	Y	C	C	C
S6_3312363	C/G	6	3312363	+	NA	NA	NA	NA	NA	NA	C	C	N	C	C	C	C	C	C	C	C	C	C	C	C	C	C	C	C	N	C	C	G	C	C	C	C	C	C	C	C	C	C	C	C	C	C	C	C
S6_3312444	C/T	6	3312444	+	NA	NA	NA	NA	NA	NA	C	C	C	T	C	C	C	C	C	C	C	C	C	C	C	C	C	C	C	C	C	C	C	C	C	C	C	C	C	C	C	C	C	C	C	C	Y	C	C
S6_3312453	C/A	6	3312453	+	NA	NA	NA	NA	NA	NA	C	C	C	A	C	C	C	C	C	C	C	C	C	C	C	C	C	C	C	C	C	C	C	C	C	C	C	C	C	C	C	C	C	C	C	C	M	C	C
S6_3312454	G/T	6	3312454	+	NA	NA	NA	NA	NA	NA	G	G	G	T	G	G	G	G	G	G	G	G	G	G	G	G	G	G	G	G	G	G	G	G	G	G	G	G	G	G	G	G	G	G	G	G	K	G	G
S6_3312495	G/T	6	3312495	+	NA	NA	NA	NA	NA	NA	G	G	G	G	G	G	G	G	G	G	G	G	G	G	G	G	G	G	G	G	G	G	T	G	G	G	G	G	G	G	G	G	G	G	G	G	G	G	G
S6_3312502	G/A	6	3312502	+	NA	NA	NA	NA	NA	NA	G	G	G	G	G	G	G	G	G	G	G	G	G	G	G	G	G	G	A	A	G	G	G	G	G	G	G	G	G	G	G	G	G	G	G	G	G	G	G
S6_3316539	T/A	6	3316539	+	NA	NA	NA	NA	NA	NA	T	N	T	T	W	A	A	T	T	T	T	T	T	A	A	A	A	T	T	T	A	A	T	N	A	A	A	A	A	A	A	W	T	A	A	N	T	A	A
S6_3316543	G/A	6	3316543	+	NA	NA	NA	NA	NA	NA	G	N	G	G	R	A	A	G	G	G	G	G	G	A	A	A	A	G	G	G	A	A	G	N	A	A	A	A	A	A	A	R	G	A	A	N	G	A	A
S6_3317287	G/A	6	3317287	+	NA	NA	NA	NA	NA	NA	G	G	G	G	G	G	G	G	G	G	G	G	G	G	G	G	G	G	G	G	G	G	G	G	G	G	G	G	G	G	G	G	G	G	G	G	G	G	G
S6_3428643	G/A	6	3428643	+	NA	NA	NA	NA	NA	NA	G	G	G	G	A	G	G	G	G	G	G	G	G	G	G	A	G	G	G	G	G	G	G	G	R	G	G	G	G	G	G	G	G	G	A	G	G	G	G
S6_3428656	G/T	6	3428656	+	NA	NA	NA	NA	NA	NA	G	G	G	G	G	G	G	G	G	G	G	G	G	G	G	G	G	G	G	G	G	G	G	G	G	G	G	G	G	G	G	G	G	G	G	G	G	G	G
S6_3429789	G/A	6	3429789	+	NA	NA	NA	NA	NA	NA	G	N	N	G	G	G	G	G	N	G	N	G	G	G	G	G	G	G	G	G	G	G	G	N	G	G	G	G	G	G	G	G	G	G	G	G	G	G	G
S6_3429837	C/T	6	3429837	+	NA	NA	NA	NA	NA	NA	C	N	C	N	C	C	C	C	C	C	N	C	C	C	C	C	C	C	C	C	C	C	C	N	C	C	C	C	C	C	C	C	C	C	C	C	N	C	C
S6_3430873	C/A	6	3430873	+	NA	NA	NA	NA	NA	NA	C	C	C	C	C	C	C	C	C	C	C	C	C	C	C	C	C	C	A	M	C	C	C	C	C	C	C	C	C	C	C	C	C	C	C	C	C	C	C
S6_3430876	C/T	6	3430876	+	NA	NA	NA	NA	NA	NA	C	C	C	C	C	C	C	C	C	C	C	C	C	C	C	C	C	C	T	Y	C	C	C	C	C	C	C	C	C	C	C	C	C	C	C	C	C	C	C
S6_3430894	G/A	6	3430894	+	NA	NA	NA	NA	NA	NA	G	G	G	G	G	G	R	G	G	G	A	A	A	G	G	G	G	G	G	G	G	G	G	G	G	G	G	G	G	G	G	A	G	G	G	G	A	G	G
S6_3430925	C/A	6	3430925	+	NA	NA	NA	NA	NA	NA	C	A	C	C	C	C	M	C	A	M	A	A	A	C	C	C	C	A	C	C	C	C	C	A	C	C	C	M	C	C	C	A	C	C	C	N	A	C	C
S6_3570122	C/T	6	3570122	+	NA	NA	NA	NA	NA	NA	C	C	C	C	C	C	C	C	C	C	C	C	C	C	C	C	C	C	C	C	C	C	C	C	C	C	C	C	C	C	C	C	C	C	C	C	C	C	C
S6_3570195	A/C	6	3570195	+	NA	NA	NA	NA	NA	NA	A	A	A	A	A	A	A	A	A	A	A	A	A	A	A	A	A	A	A	A	A	A	C	A	A	A	A	A	A	A	A	A	C	A	A	A	A	A	A
S6_3570897	C/A	6	3570897	+	NA	NA	NA	NA	NA	NA	C	C	C	A	C	C	C	C	C	C	C	C	C	C	C	C	C	C	C	C	C	C	C	C	C	C	C	C	C	C	C	C	C	C	C	C	C	C	C
S6_3570918	G/C	6	3570918	+	NA	NA	NA	NA	NA	NA	G	G	G	G	G	G	G	G	N	G	G	G	G	G	G	G	G	G	G	G	G	G	G	G	G	G	G	G	G	G	G	G	G	G	G	G	G	G	G
S6_3570936	A/T	6	3570936	+	NA	NA	NA	NA	NA	NA	A	A	A	A	T	A	A	N	T	A	A	W	A	A	A	T	A	A	T	A	A	A	A	A	T	A	A	A	A	A	A	A	A	A	T	A	A	A	A
S6_3570940	A/T	6	3570940	+	NA	NA	NA	NA	NA	NA	A	A	A	A	T	A	A	N	T	A	A	A	A	A	A	T	A	A	T	A	A	A	A	A	T	A	A	A	A	A	A	A	A	A	T	A	A	A	A
S6_3570961	C/T	6	3570961	+	NA	NA	NA	NA	NA	NA	C	T	C	C	C	C	C	N	C	C	C	C	C	C	C	C	C	C	C	C	C	C	C	T	C	C	C	T	C	C	C	C	C	C	C	C	C	C	C
S6_3570979	G/C	6	3570979	+	NA	NA	NA	NA	NA	NA	C	C	G	C	G	G	G	C	G	G	G	G	G	G	G	G	G	G	G	G	G	G	G	C	G	G	G	C	G	G	G	G	G	G	G	C	G	G	G
S6_3571012	A/G	6	3571012	+	NA	NA	NA	NA	NA	NA	A	A	A	A	A	A	A	A	A	A	A	A	A	A	A	A	A	A	A	A	A	A	A	A	A	A	A	A	A	A	A	A	A	A	A	A	A	A	A
S6_3571517	G/C	6	3571517	+	NA	NA	NA	NA	NA	NA	G	G	G	G	G	G	G	S	G	G	G	C	G	G	G	G	G	G	G	G	G	G	G	G	G	G	G	G	G	G	G	G	G	G	G	G	G	G	G
S6_3572217	G/T	6	3572217	+	NA	NA	NA	NA	NA	NA	G	G	G	G	G	G	G	G	G	G	G	G	G	G	G	T	G	T	T	G	G	G	G	G	K	G	G	G	G	G	G	G	G	G	T	N	G	G	G
S6_3572243	G/A	6	3572243	+	NA	NA	NA	NA	NA	NA	G	G	G	G	R	G	G	A	G	G	G	G	G	G	G	G	G	G	G	G	G	G	G	G	G	G	G	G	G	G	G	G	G	G	G	G	G	G	G
S6_3572325	C/G	6	3572325	+	NA	NA	NA	NA	NA	NA	C	C	C	C	C	C	C	C	C	C	C	C	N	C	C	C	C	C	C	C	C	C	C	C	S	C	C	C	C	C	C	C	C	C	S	C	C	C	C
S6_3572328	G/C	6	3572328	+	NA	NA	NA	NA	NA	NA	G	G	G	G	G	G	G	G	G	G	G	C	G	G	G	G	G	G	G	G	G	G	G	G	G	G	G	G	G	G	G	G	G	G	G	G	G	G	G
S6_3572364	C/G	6	3572364	+	NA	NA	NA	NA	NA	NA	C	C	C	C	C	C	C	C	C	C	C	C	C	C	C	C	C	C	C	C	C	C	C	C	C	C	C	C	C	C	C	C	C	C	C	C	C	C	C
S6_3572484	C/T	6	3572484	+	NA	NA	NA	NA	NA	NA	C	T	C	C	C	C	C	T	C	C	T	C	C	C	C	C	C	C	C	C	C	C	C	T	C	C	C	Y	C	C	C	T	C	C	C	C	C	C	C
S6_3572502	C/G	6	3572502	+	NA	NA	NA	NA	NA	NA	G	G	C	G	C	C	C	G	C	C	C	G	C	C	C	C	C	C	C	C	C	C	C	G	C	C	C	S	C	C	C	C	C	C	C	C	G	C	C
S6_3572577	C/T	6	3572577	+	NA	NA	NA	NA	NA	NA	C	C	C	C	C	C	C	C	C	C	T	C	C	C	C	C	C	C	C	C	C	C	C	C	C	C	C	C	C	C	C	T	C	C	C	C	C	C	C
S6_3572590	C/T	6	3572590	+	NA	NA	NA	NA	NA	NA	C	C	C	C	C	C	C	C	C	C	C	C	C	C	C	C	C	T	T	C	C	C	C	C	C	C	C	C	C	C	C	C	C	C	C	C	C	C	C
S6_3572605	G/C	6	3572605	+	NA	NA	NA	NA	NA	NA	G	G	G	G	G	G	G	G	G	G	G	G	G	G	G	G	G	G	G	G	G	G	G	G	G	G	G	G	G	G	G	G	G	G	G	G	G	G	G
S6_3572685	C/T	6	3572685	+	NA	NA	NA	NA	NA	NA	C	C	T	C	C	C	C	C	C	C	C	C	C	C	C	C	C	C	C	C	C	C	C	C	C	C	C	C	C	C	C	C	C	C	C	C	C	C	C
S6_3572800	T/C	6	3572800	+	NA	NA	NA	NA	NA	NA	C	C	T	C	T	T	T	C	Y	T	T	C	C	T	T	C	T	T	T	N	T	T	T	C	Y	T	T	T	T	T	T	T	T	T	T	C	C	T	T
S6_3592279	A/T	6	3592279	+	NA	NA	NA	NA	NA	NA	A	A	A	A	A	A	A	A	A	A	A	A	A	A	A	A	A	T	T	A	A	A	A	A	A	A	A	A	A	A	A	A	A	A	A	A	A	A	A
S6_3592290	T/C	6	3592290	+	NA	NA	NA	NA	NA	NA	T	T	T	T	T	T	T	T	T	T	T	T	T	T	T	T	T	T	T	T	T	T	T	T	T	T	T	T	T	T	T	T	T	T	T	T	T	T	T
S6_3592339	A/G	6	3592339	+	NA	NA	NA	NA	NA	NA	A	A	A	N	A	A	A	N	A	A	A	A	A	A	A	A	A	A	A	A	A	A	A	N	A	A	A	A	A	A	A	A	A	A	A	A	G	A	A
S6_3592351	A/G	6	3592351	+	NA	NA	NA	NA	NA	NA	A	A	A	N	A	A	A	N	A	A	A	A	A	A	A	A	A	G	G	N	A	A	A	N	A	A	A	A	A	A	A	A	A	A	A	A	A	A	A
S6_3592584	G/A	6	3592584	+	NA	NA	NA	NA	NA	NA	G	G	G	N	G	G	G	N	G	G	G	G	G	G	G	G	G	G	G	G	G	G	G	N	G	G	G	G	G	G	G	G	G	G	G	G	G	G	G
S6_3594501	C/T	6	3594501	+	NA	NA	NA	NA	NA	NA	C	C	N	C	C	C	C	N	C	C	C	C	T	C	C	C	C	C	C	T	C	C	C	C	C	C	C	C	C	C	C	C	C	C	C	C	C	C	C
S6_3595212	A/G	6	3595212	+	NA	NA	NA	NA	NA	NA	A	A	A	A	A	A	A	A	A	A	A	A	A	A	A	A	A	A	A	A	A	A	G	A	A	A	A	A	A	A	A	A	A	A	A	A	A	A	A
S6_3595221	C/T	6	3595221	+	NA	NA	NA	NA	NA	NA	C	C	C	C	C	C	C	C	C	C	C	C	C	C	C	C	C	C	C	C	C	C	C	C	C	C	C	C	C	C	C	C	C	C	C	C	C	C	C
S6_3595541	A/G	6	3595541	+	NA	NA	NA	NA	NA	NA	A	A	A	A	A	A	A	N	A	A	A	A	A	A	A	A	A	A	A	A	A	A	A	A	A	A	A	A	A	A	A	A	A	A	A	A	A	A	A
S6_3595653	G/A	6	3595653	+	NA	NA	NA	NA	NA	NA	G	G	G	G	G	G	G	G	G	G	N	G	G	G	G	G	G	G	G	G	G	G	A	G	G	G	G	G	G	G	G	G	G	G	G	G	G	G	G
S6_3643536	A/C	6	3643536	+	NA	NA	NA	NA	NA	NA	A	C	A	C	A	A	A	C	C	A	A	C	A	A	A	C	A	A	A	A	A	A	A	C	A	A	A	A	A	A	A	A	A	A	A	A	C	A	A
S6_3643580	G/A	6	3643580	+	NA	NA	NA	NA	NA	NA	G	G	G	G	G	G	G	G	G	G	G	G	G	G	G	G	G	G	G	G	G	G	G	G	G	G	G	G	G	G	G	G	G	G	G	N	G	G	G
S6_3643582	C/G	6	3643582	+	NA	NA	NA	NA	NA	NA	G	G	G	G	N	C	C	G	G	C	C	G	C	C	C	S	C	C	C	C	C	C	C	G	C	C	C	C	C	C	C	C	G	C	C	N	G	C	C
S6_3647659	C/T	6	3647659	+	NA	NA	NA	NA	NA	NA	C	C	C	C	C	C	C	C	C	C	C	C	C	C	C	C	C	C	C	C	C	C	C	C	C	C	C	C	C	C	C	C	C	C	C	C	C	C	C
S6_3647666	C/T	6	3647666	+	NA	NA	NA	NA	NA	NA	T	C	C	C	C	C	C	T	C	C	C	C	C	C	C	T	C	C	C	C	C	C	C	C	C	C	C	C	C	C	C	C	C	C	C	C	C	C	C
S6_3647743	G/C	6	3647743	+	NA	NA	NA	NA	NA	NA	G	G	C	G	G	G	G	G	S	G	G	G	C	G	G	G	G	C	G	C	G	G	G	G	G	G	G	G	G	G	G	G	C	G	G	G	G	G	G
S6_3647751	C/G	6	3647751	+	NA	NA	NA	NA	NA	NA	C	C	C	C	C	C	C	C	C	C	C	C	C	C	C	C	C	C	C	C	C	C	G	C	C	C	C	C	C	C	C	C	C	C	C	C	C	C	C
S6_3647780	G/A	6	3647780	+	NA	NA	NA	NA	NA	NA	G	G	A	G	G	G	G	G	R	G	G	G	A	G	G	G	G	A	G	A	G	G	G	G	G	G	G	G	G	G	G	G	A	G	G	G	G	G	G
S6_3647800	G/A	6	3647800	+	NA	NA	NA	NA	NA	NA	G	G	G	G	G	G	G	G	G	G	G	G	G	G	G	G	G	G	G	G	G	G	A	G	G	G	G	G	G	G	G	G	G	G	G	G	G	G	G
S6_3647837	G/A	6	3647837	+	NA	NA	NA	NA	NA	NA	G	N	G	A	G	G	G	G	N	N	N	A	G	G	G	G	G	G	A	G	G	G	G	N	G	G	G	G	G	G	G	G	G	G	N	G	A	G	G
S6_3647848	C/T	6	3647848	+	NA	NA	NA	NA	NA	NA	C	C	C	C	C	C	C	C	C	C	C	C	C	C	C	C	C	C	C	C	C	C	C	C	C	C	C	C	C	C	C	C	C	C	C	C	C	C	C
S6_3647899	C/T	6	3647899	+	NA	NA	NA	NA	NA	NA	C	C	C	C	C	C	C	C	C	C	C	C	T	C	C	C	C	T	C	T	C	C	C	C	C	C	C	C	C	C	C	C	C	C	C	C	C	C	C
S6_3648118	A/G	6	3648118	+	NA	NA	NA	NA	NA	NA	G	A	A	G	A	A	A	A	A	A	G	A	A	A	A	G	A	A	A	A	A	A	A	A	A	A	A	A	A	A	A	G	G	A	A	G	G	A	A
S6_3648442	C/A	6	3648442	+	NA	NA	NA	NA	NA	NA	A	A	A	A	C	C	C	C	C	A	A	A	A	C	C	A	C	A	A	A	C	C	A	A	M	C	C	C	C	C	C	A	C	C	M	A	A	C	C
S6_3648499	T/C	6	3648499	+	NA	NA	NA	NA	NA	NA	T	T	T	T	N	C	Y	N	T	T	T	T	T	C	C	T	C	T	T	T	C	C	T	T	T	C	C	Y	C	N	C	T	T	C	T	T	T	C	C
S6_3648616	C/T	6	3648616	+	NA	NA	NA	NA	NA	NA	C	C	C	C	C	C	C	C	C	C	C	C	C	C	C	C	C	C	C	C	C	C	C	C	C	C	C	C	C	C	C	C	C	C	C	C	C	C	C
S6_3648625	C/T	6	3648625	+	NA	NA	NA	NA	NA	NA	C	C	C	C	C	C	C	C	C	C	C	C	C	C	C	C	C	C	C	C	C	C	C	C	C	C	C	C	C	C	C	C	C	C	C	C	C	C	C
S6_3648637	G/A	6	3648637	+	NA	NA	NA	NA	NA	NA	G	A	G	G	G	G	G	G	G	A	G	G	G	G	G	G	G	A	G	G	G	G	G	A	G	G	G	R	G	G	G	G	G	G	R	G	G	G	G
S6_3648688	C/A	6	3648688	+	NA	NA	NA	NA	NA	NA	C	C	C	C	C	C	C	C	C	C	C	C	C	C	C	C	C	C	C	C	C	C	C	C	C	C	C	C	C	C	C	C	C	C	C	C	C	C	C
S6_3648706	C/T	6	3648706	+	NA	NA	NA	NA	NA	NA	C	C	C	C	C	C	C	C	C	C	C	C	C	C	C	C	C	C	C	C	C	C	C	C	C	C	C	C	C	C	C	C	C	C	C	C	C	C	C
S6_3648757	G/A	6	3648757	+	NA	NA	NA	NA	NA	NA	G	G	G	G	G	G	G	A	G	G	G	G	G	G	G	G	G	G	G	G	G	G	G	G	G	G	G	G	G	G	G	G	G	G	G	G	G	G	G
S6_3648827	A/G	6	3648827	+	NA	NA	NA	NA	NA	NA	A	A	A	A	A	A	A	A	A	A	G	A	A	A	A	A	A	A	A	A	A	A	A	A	A	A	A	A	A	A	A	A	A	A	A	A	A	A	A
S6_3648835	G/A	6	3648835	+	NA	NA	NA	NA	NA	NA	G	G	G	A	G	G	G	G	G	G	G	G	G	G	G	A	G	G	G	G	G	G	G	G	G	G	G	G	G	G	G	G	G	G	G	G	A	G	G
S6_3648860	G/A	6	3648860	+	NA	NA	NA	NA	NA	NA	G	R	G	A	G	G	G	G	G	G	G	G	G	G	G	A	G	G	G	G	G	G	G	G	G	G	G	G	G	G	G	G	G	G	G	G	A	G	G
S6_3648877	G/A	6	3648877	+	NA	NA	NA	NA	NA	NA	G	G	G	G	G	G	G	A	G	G	G	G	G	G	G	G	G	G	G	G	G	G	G	G	G	G	G	G	G	G	G	G	G	G	G	G	G	G	G
S6_3648943	C/G	6	3648943	+	NA	NA	NA	NA	NA	NA	C	C	C	C	C	C	C	C	C	C	C	C	C	C	C	C	C	C	C	C	C	C	C	C	C	C	C	C	C	C	C	C	C	C	C	C	C	C	C
S6_3677463	C/G	6	3677463	+	NA	NA	NA	NA	NA	NA	C	C	C	C	C	C	C	C	C	C	C	G	C	C	C	C	C	C	C	C	C	C	C	C	C	C	C	C	C	C	C	C	C	C	C	C	C	C	C
S6_3677531	G/C	6	3677531	+	NA	NA	NA	NA	NA	NA	G	G	G	G	G	G	G	G	G	G	G	G	G	G	G	G	G	G	G	G	G	G	C	G	G	G	G	G	G	G	G	G	G	G	G	G	G	G	G
S6_3677735	G/A	6	3677735	+	NA	NA	NA	NA	NA	NA	G	G	G	G	G	G	G	G	G	G	G	G	G	G	G	G	G	G	G	G	G	G	G	G	G	G	G	G	G	G	G	G	G	G	G	G	G	G	G
S6_3677736	G/A	6	3677736	+	NA	NA	NA	NA	NA	NA	A	A	R	G	G	G	G	G	G	R	G	G	G	G	G	G	G	G	G	G	G	G	A	A	G	G	G	G	G	G	G	G	N	G	R	G	G	G	G
S6_3677793	T/C	6	3677793	+	NA	NA	NA	NA	NA	NA	T	T	T	C	T	T	T	C	T	T	T	T	T	T	T	T	T	C	T	T	T	T	T	T	T	T	T	T	T	T	T	T	T	T	T	T	C	T	T
S6_3677796	C/T	6	3677796	+	NA	NA	NA	NA	NA	NA	T	T	T	C	C	C	C	C	C	T	C	C	C	C	C	C	C	C	C	C	C	C	T	T	T	C	C	T	C	C	C	C	T	C	T	T	C	C	C
S6_3677853	C/T	6	3677853	+	NA	NA	NA	NA	NA	NA	C	C	C	C	C	C	C	C	C	C	Y	T	C	C	C	C	C	C	C	C	C	C	C	C	C	C	C	C	C	C	C	C	C	C	C	C	C	C	C
S6_3677855	A/G	6	3677855	+	NA	NA	NA	NA	NA	NA	G	G	G	A	A	A	A	A	A	R	A	A	A	A	A	A	A	A	A	A	A	A	A	G	R	A	A	G	A	A	A	A	G	A	G	G	A	A	A
S6_3677859	G/A	6	3677859	+	NA	NA	NA	NA	NA	NA	G	G	G	A	G	G	G	G	G	G	G	G	G	G	G	G	G	A	G	G	G	G	G	G	G	G	G	G	G	G	G	G	G	G	G	G	A	G	G
S6_3677985	G/A	6	3677985	+	NA	NA	NA	NA	NA	NA	G	G	G	A	G	G	G	G	G	G	A	A	G	G	G	G	G	A	G	G	G	G	G	G	G	G	G	G	G	G	G	A	G	G	G	G	A	G	G
S6_3678000	C/G	6	3678000	+	NA	NA	NA	NA	NA	NA	C	C	C	C	C	C	C	C	C	C	C	C	C	C	C	C	C	C	C	C	C	C	C	C	C	C	C	C	C	C	C	C	C	C	C	C	C	C	C
S6_3678022	C/T	6	3678022	+	NA	NA	NA	NA	NA	NA	C	C	C	C	C	C	C	C	C	C	C	C	C	C	C	C	C	C	C	C	C	C	C	C	C	C	C	C	C	C	C	C	C	C	C	C	C	C	C
S6_3678052	G/C	6	3678052	+	NA	NA	NA	NA	NA	NA	G	G	G	G	G	G	G	G	G	G	G	G	G	G	G	G	G	G	G	G	G	G	G	G	G	G	G	G	G	G	G	G	G	G	G	G	G	G	G
S6_3678057	C/T	6	3678057	+	NA	NA	NA	NA	NA	NA	C	C	C	T	C	C	C	C	C	C	C	C	C	C	C	C	C	T	C	C	C	C	C	C	C	C	C	C	C	C	C	C	C	C	C	C	T	C	C
S6_3678067	G/A	6	3678067	+	NA	NA	NA	NA	NA	NA	G	G	G	A	G	G	G	G	G	G	G	G	G	G	G	G	G	A	G	G	G	G	G	G	G	G	G	G	G	G	G	G	G	G	G	G	A	G	G
S6_3678069	G/C	6	3678069	+	NA	NA	NA	NA	NA	NA	G	G	G	G	G	G	G	C	G	G	C	C	G	G	G	G	G	G	G	G	G	G	G	G	G	G	G	G	G	G	G	C	G	G	G	G	G	G	G
S6_3678075	A/G	6	3678075	+	NA	NA	NA	NA	NA	NA	A	A	A	A	A	A	A	G	A	A	G	G	A	A	A	A	A	A	A	A	A	A	A	A	A	A	A	A	A	A	A	G	A	A	A	A	A	A	A
S6_3678077	C/T	6	3678077	+	NA	NA	NA	NA	NA	NA	C	C	C	C	C	C	C	C	C	C	C	C	C	C	C	C	C	C	C	C	C	C	C	C	C	C	C	C	C	C	C	C	C	C	C	C	C	C	C
S6_3678763	G/A	6	3678763	+	NA	NA	NA	NA	NA	NA	G	G	G	G	G	G	G	N	G	G	G	G	G	G	G	G	G	G	G	G	G	G	G	G	G	G	G	G	G	G	G	G	G	G	G	G	G	G	G
S6_3773024	G/T	6	3773024	+	NA	NA	NA	NA	NA	NA	G	G	G	T	G	G	G	G	G	G	G	G	G	G	G	G	G	G	T	G	G	G	K	G	K	G	G	G	G	G	G	G	G	G	G	G	G	G	G
S6_3773025	C/G	6	3773025	+	NA	NA	NA	NA	NA	NA	C	C	C	G	C	C	C	C	C	C	C	C	C	C	C	C	C	C	G	C	C	C	S	C	S	C	C	C	C	C	C	C	C	C	C	C	C	C	C
S6_3773087	C/G	6	3773087	+	NA	NA	NA	NA	NA	NA	C	C	C	C	C	C	C	C	C	C	C	C	C	C	C	C	C	C	C	C	C	C	C	C	C	C	C	C	C	C	C	C	C	C	C	C	C	C	C
S6_3773236	C/T	6	3773236	+	NA	NA	NA	NA	NA	NA	C	C	T	T	C	C	C	C	N	C	C	C	T	C	C	C	C	T	T	T	C	C	C	C	C	C	C	C	C	C	C	C	C	C	C	N	T	C	C
S6_3773241	T/G	6	3773241	+	NA	NA	NA	NA	NA	NA	T	T	T	T	T	T	T	T	T	T	T	T	T	T	T	T	T	T	T	T	T	T	T	T	T	T	T	T	T	T	T	T	T	T	T	T	T	T	T
S6_3773305	C/T	6	3773305	+	NA	NA	NA	NA	NA	NA	T	T	C	C	C	C	C	C	C	T	C	C	C	C	C	C	C	C	C	C	C	C	T	T	T	C	C	C	C	C	C	C	T	C	T	C	C	C	C
S6_3773382	C/T	6	3773382	+	NA	NA	NA	NA	NA	NA	C	C	T	C	C	C	C	C	Y	C	C	C	T	C	C	C	C	C	T	T	C	C	C	C	C	C	C	C	C	C	C	C	C	C	C	C	C	C	C
S6_3773391	C/A	6	3773391	+	NA	NA	NA	NA	NA	NA	C	C	C	C	C	C	C	C	C	C	C	C	C	C	C	C	C	C	C	C	C	C	C	C	C	C	C	C	C	C	C	C	C	C	C	C	C	C	C
S6_3773406	A/G	6	3773406	+	NA	NA	NA	NA	NA	NA	A	A	A	A	A	A	A	A	A	A	A	A	A	A	A	A	A	A	A	A	A	A	A	A	A	A	A	A	A	A	A	A	A	A	A	A	A	A	A
S6_3775005	C/G	6	3775005	+	NA	NA	NA	NA	NA	NA	C	C	C	C	C	C	C	N	C	C	C	C	C	C	C	C	C	C	C	C	C	C	C	C	C	C	C	C	C	C	C	C	C	C	C	C	C	C	C
S6_3775199	G/A	6	3775199	+	NA	NA	NA	NA	NA	NA	A	A	G	A	G	G	G	G	G	G	G	G	G	G	G	A	G	A	G	G	G	G	A	A	G	G	G	G	G	G	G	G	N	G	G	G	A	G	G
S6_3776300	C/T	6	3776300	+	NA	NA	NA	NA	NA	NA	T	T	T	T	C	C	C	C	T	T	C	C	T	C	C	T	C	T	T	T	C	C	T	T	T	C	C	C	C	C	C	C	T	C	T	T	T	C	C
S6_3776342	C/T	6	3776342	+	NA	NA	NA	NA	NA	NA	C	C	T	C	C	C	C	C	T	C	C	C	T	C	C	C	C	C	T	Y	C	C	C	C	C	C	C	C	C	C	C	C	C	C	C	C	C	C	C
S6_3776345	C/A	6	3776345	+	NA	NA	NA	NA	NA	NA	A	A	C	C	C	C	C	C	C	A	C	C	C	C	C	C	C	C	C	C	C	C	A	A	A	C	C	C	C	C	C	C	A	C	A	C	C	C	C
S6_3776520	C/T	6	3776520	+	NA	NA	NA	NA	NA	NA	C	C	C	C	C	C	C	C	C	C	C	C	C	C	C	C	C	C	C	C	C	C	C	C	C	C	C	C	C	C	C	C	C	C	C	C	C	C	C
S6_3835245	T/A	6	3835245	+	NA	NA	NA	NA	NA	NA	A	T	T	A	T	T	T	T	T	T	T	T	T	T	T	A	T	A	T	T	T	T	T	N	W	T	T	T	T	T	T	T	T	T	A	A	A	T	T
S6_3835274	A/G	6	3835274	+	NA	NA	NA	NA	NA	NA	A	A	A	A	A	A	A	A	A	A	A	A	A	A	A	A	A	A	A	A	A	A	A	A	A	A	A	A	A	A	A	A	A	A	A	A	A	A	A
S6_3835286	G/A	6	3835286	+	NA	NA	NA	NA	NA	NA	G	G	G	A	G	G	G	G	G	G	G	G	G	G	G	A	G	A	G	G	G	G	G	N	R	G	G	G	G	G	G	G	G	G	A	A	A	G	G
S6_3835445	G/A	6	3835445	+	NA	NA	NA	NA	NA	NA	G	G	N	G	G	G	G	G	G	G	G	G	G	G	G	G	G	G	G	G	G	G	G	G	G	G	G	G	G	G	G	G	G	G	G	G	G	G	G
S6_3835453	A/G	6	3835453	+	NA	NA	NA	NA	NA	NA	A	A	N	G	A	A	A	A	A	A	A	A	A	A	A	G	A	G	A	A	A	A	A	A	A	A	A	A	A	A	A	A	A	A	A	A	G	A	A
S6_3835483	C/T	6	3835483	+	NA	NA	NA	NA	NA	NA	C	C	N	T	C	C	C	C	C	C	C	C	C	C	C	T	C	T	C	C	C	C	C	C	C	C	C	C	C	C	C	C	C	C	C	C	T	C	C
S6_3852092	C/G	6	3852092	+	NA	NA	NA	NA	NA	NA	C	C	C	N	C	C	C	C	C	C	C	C	C	C	C	C	C	C	C	C	C	C	C	C	C	C	C	C	C	C	C	C	C	C	C	C	N	C	C
S6_3852094	G/C	6	3852094	+	NA	NA	NA	NA	NA	NA	G	G	G	N	G	G	G	G	G	G	G	G	G	G	G	G	G	G	G	G	G	G	G	G	G	G	G	G	G	G	G	G	G	G	G	G	N	G	G
S6_3852223	C/G	6	3852223	+	NA	NA	NA	NA	NA	NA	C	C	C	C	C	C	C	C	C	C	C	C	C	C	C	C	C	C	C	C	C	C	C	C	C	C	C	C	C	C	C	C	C	C	C	C	C	C	C
S6_3852225	C/G	6	3852225	+	NA	NA	NA	NA	NA	NA	C	C	C	C	C	C	C	C	C	C	C	C	C	C	C	C	C	C	C	C	C	C	C	C	C	C	C	C	C	C	C	C	C	C	C	C	C	C	C
S6_3852232	C/T	6	3852232	+	NA	NA	NA	NA	NA	NA	C	C	C	C	C	C	C	C	C	C	C	C	C	C	C	C	C	C	C	C	C	C	C	C	C	C	C	C	C	C	C	C	C	C	C	C	C	C	C
S6_3852233	C/G	6	3852233	+	NA	NA	NA	NA	NA	NA	C	C	C	C	C	C	C	C	C	C	C	C	C	C	C	C	C	C	C	C	C	C	C	C	C	C	C	C	C	C	C	C	C	C	C	C	C	C	C
S6_3852236	C/G	6	3852236	+	NA	NA	NA	NA	NA	NA	C	C	C	C	C	C	C	C	C	C	C	C	C	C	C	C	C	C	C	C	C	C	C	C	C	C	C	C	C	C	C	C	C	C	C	C	C	C	C
S6_3852250	G/A	6	3852250	+	NA	NA	NA	NA	NA	NA	A	A	A	A	G	G	G	G	N	G	A	G	G	G	G	A	G	A	G	G	G	G	G	A	A	G	G	G	G	G	G	A	A	G	A	A	A	G	G
S6_3852264	A/T	6	3852264	+	NA	NA	NA	NA	NA	NA	A	A	A	A	A	A	A	A	A	A	A	A	A	A	A	A	A	A	A	A	A	A	A	A	A	A	A	A	A	A	A	A	A	A	A	A	A	A	A
S6_3852265	C/G	6	3852265	+	NA	NA	NA	NA	NA	NA	C	C	C	C	C	C	C	C	C	C	C	C	C	C	C	C	C	C	C	C	C	C	C	C	C	C	C	C	C	C	C	C	C	C	C	C	C	C	C
S6_3852306	G/A	6	3852306	+	NA	NA	NA	NA	NA	NA	G	G	G	G	G	G	G	G	G	G	G	G	G	G	G	G	G	G	G	G	G	G	G	G	G	G	G	G	G	G	G	G	G	G	G	G	G	G	G
S6_3869502	G/C	6	3869502	+	NA	NA	NA	NA	NA	NA	G	G	G	G	G	G	G	C	G	G	G	G	G	G	G	G	G	G	G	G	G	G	G	G	G	G	G	G	G	G	G	G	G	G	G	G	G	G	G
S6_3869818	C/G	6	3869818	+	NA	NA	NA	NA	NA	NA	C	C	C	C	C	C	C	C	C	C	C	C	C	C	C	C	C	C	C	C	C	C	C	C	C	C	C	C	C	C	C	C	C	C	C	C	C	C	C
S6_3869833	G/C	6	3869833	+	NA	NA	NA	NA	NA	NA	G	G	G	G	G	G	G	G	G	G	G	G	G	G	G	G	G	G	G	G	G	G	G	G	G	G	G	G	G	G	G	G	G	G	G	G	G	G	G
S6_3869850	G/C	6	3869850	+	NA	NA	NA	NA	NA	NA	G	G	G	G	G	G	G	G	G	G	G	G	G	G	G	G	G	G	G	G	G	G	G	G	G	G	G	G	G	G	G	G	G	G	G	G	G	G	G
S6_3869852	G/T	6	3869852	+	NA	NA	NA	NA	NA	NA	G	G	G	G	G	G	G	G	G	G	G	G	G	G	G	G	G	G	G	G	G	G	G	G	G	G	G	G	G	G	G	G	G	G	G	G	G	G	G
S6_3869854	C/T	6	3869854	+	NA	NA	NA	NA	NA	NA	C	C	C	C	C	C	C	C	C	C	C	C	C	C	C	C	C	C	C	C	C	C	C	C	C	C	C	C	C	C	C	C	C	C	C	C	C	C	C
S6_3869862	C/T	6	3869862	+	NA	NA	NA	NA	NA	NA	C	C	C	T	C	Y	C	C	C	C	C	C	C	C	C	C	C	T	C	C	C	C	C	C	C	C	Y	C	C	C	C	C	C	C	C	C	T	C	C
S6_3870022	T/C	6	3870022	+	NA	NA	NA	NA	NA	NA	Y	C	T	T	T	T	T	T	N	T	N	C	T	T	T	N	T	C	Y	C	T	T	T	C	N	T	T	T	T	T	T	T	T	T	C	Y	T	T	T
S6_3870037	T/C	6	3870037	+	NA	NA	NA	NA	NA	NA	Y	C	T	T	T	T	T	T	N	T	N	C	T	T	T	N	T	C	T	C	T	T	T	C	N	T	T	T	T	T	T	T	T	T	C	Y	T	T	T
S6_3870130	G/T	6	3870130	+	NA	NA	NA	NA	NA	NA	G	G	G	G	G	G	G	K	G	G	G	G	G	G	G	G	G	G	G	G	G	G	G	G	G	G	G	G	G	G	G	G	G	G	G	G	G	G	G
S6_3870225	G/T	6	3870225	+	NA	NA	NA	NA	NA	NA	T	T	G	G	G	G	G	G	K	K	T	G	T	G	G	T	G	G	T	T	G	G	G	T	K	G	G	G	G	G	G	N	G	G	T	G	G	G	G
S6_3870852	C/A	6	3870852	+	NA	NA	NA	NA	NA	NA	C	N	C	N	C	C	C	C	N	C	C	C	C	C	C	C	C	N	C	N	C	C	C	N	C	C	C	C	C	C	C	C	C	C	C	C	N	C	C
S6_3870870	A/G	6	3870870	+	NA	NA	NA	NA	NA	NA	A	N	A	N	A	A	A	G	N	A	A	A	A	A	A	A	A	N	A	N	A	A	A	N	A	A	A	A	A	A	A	A	A	A	A	A	N	A	A
S6_3872087	C/G	6	3872087	+	NA	NA	NA	NA	NA	NA	G	G	S	C	C	C	C	C	C	C	G	C	G	C	C	G	C	G	C	G	C	C	C	G	G	C	C	S	C	C	C	N	C	C	G	C	C	C	C
S6_3872122	G/A	6	3872122	+	NA	NA	NA	NA	NA	NA	G	G	G	G	G	G	G	G	G	G	G	G	G	G	G	G	G	G	G	G	G	G	G	G	G	G	G	G	G	G	G	G	G	G	G	G	G	G	G
S6_3892428	G/A	6	3892428	+	NA	NA	NA	NA	NA	NA	G	G	G	G	G	R	G	G	G	G	G	G	G	R	G	G	G	A	G	G	G	G	G	G	G	G	G	G	G	G	G	G	G	G	G	G	G	G	G
S6_3892444	G/A	6	3892444	+	NA	NA	NA	NA	NA	NA	G	G	G	G	G	R	G	G	G	G	G	G	G	R	G	G	G	A	G	G	G	G	G	G	G	G	G	G	G	G	G	G	G	G	G	G	G	G	G
S6_3912255	C/T	6	3912255	+	NA	NA	NA	NA	NA	NA	C	C	C	C	C	C	C	Y	C	C	N	C	C	C	C	C	C	C	C	C	C	C	C	C	C	C	C	N	C	C	C	C	C	C	C	C	C	C	C
S6_3912263	A/G	6	3912263	+	NA	NA	NA	NA	NA	NA	A	A	A	A	A	A	A	R	A	A	N	A	A	A	A	A	A	A	A	A	A	A	A	A	A	A	A	N	A	A	A	A	A	A	A	A	A	A	A
S6_3974852	T/C	6	3974852	+	NA	NA	NA	NA	NA	NA	Y	T	C	N	T	T	T	T	T	C	T	T	T	T	T	T	T	T	C	T	T	T	C	T	T	T	T	T	T	T	T	T	T	T	T	T	C	T	T
S6_3974875	G/A	6	3974875	+	NA	NA	NA	NA	NA	NA	G	G	G	G	G	G	G	G	G	G	G	G	G	G	G	G	G	G	G	G	G	G	G	G	G	G	G	G	G	G	G	G	G	G	G	G	G	G	G
S6_3986608	G/A	6	3986608	+	NA	NA	NA	NA	NA	NA	G	N	G	G	G	G	G	N	G	G	G	G	G	G	G	G	G	G	G	G	G	G	G	A	G	G	G	G	G	G	G	G	G	G	G	G	G	G	G
S6_3986632	G/A	6	3986632	+	NA	NA	NA	NA	NA	NA	G	G	G	G	A	A	A	G	A	A	N	G	G	A	A	N	A	G	G	G	A	A	G	G	A	A	A	A	A	A	A	A	A	A	A	G	A	A	A
S6_3986635	T/C	6	3986635	+	NA	NA	NA	NA	NA	NA	T	T	T	C	T	T	T	T	T	T	T	T	T	T	T	T	T	T	T	N	T	T	T	T	T	T	T	T	T	T	T	T	T	T	T	Y	T	T	T
S6_3986640	G/A	6	3986640	+	NA	NA	NA	NA	NA	NA	G	G	G	A	G	G	G	G	G	G	G	G	G	G	G	G	G	G	G	N	G	G	G	G	G	G	G	G	G	G	G	G	G	G	G	R	G	G	G
S6_3986641	C/T	6	3986641	+	NA	NA	NA	NA	NA	NA	C	C	C	T	C	C	C	C	C	C	C	C	C	C	C	C	C	C	C	N	C	C	C	C	C	C	C	C	C	C	C	C	C	C	C	Y	C	C	C
S6_3986643	C/G	6	3986643	+	NA	NA	NA	NA	NA	NA	C	C	C	G	C	C	C	C	C	C	C	C	C	C	C	C	C	C	C	N	C	C	C	C	C	C	C	C	C	C	C	C	C	C	C	S	C	C	C
S6_3986644	G/C	6	3986644	+	NA	NA	NA	NA	NA	NA	G	G	G	C	G	G	G	G	G	G	G	G	G	G	G	G	G	G	G	N	G	G	G	G	G	G	G	G	G	G	G	G	G	G	G	S	G	G	G
S6_3986677	C/A	6	3986677	+	NA	NA	NA	NA	NA	NA	C	C	C	C	C	C	C	N	C	C	C	C	C	C	C	N	C	N	C	C	C	C	C	C	C	C	C	C	C	C	C	C	C	C	C	C	N	C	C
S6_3986756	G/A	6	3986756	+	NA	NA	NA	NA	NA	NA	G	G	G	G	A	G	G	G	G	G	G	G	G	G	G	A	G	G	G	G	G	G	G	G	G	G	G	G	G	G	G	G	G	G	G	G	G	G	G
S6_3986800	C/T	6	3986800	+	NA	NA	NA	NA	NA	NA	C	C	C	C	C	C	C	C	C	C	C	C	T	C	C	C	C	C	C	C	C	C	C	C	C	C	C	C	C	C	C	C	C	C	C	C	C	C	C
S6_3986806	G/C	6	3986806	+	NA	NA	NA	NA	NA	NA	G	G	G	G	G	G	G	G	G	G	G	G	G	G	G	G	G	G	C	G	G	G	C	G	G	G	G	G	S	G	G	G	G	G	G	G	G	G	G
S6_3986962	A/G	6	3986962	+	NA	NA	NA	NA	NA	NA	A	A	A	N	A	A	A	A	A	A	A	A	A	A	A	A	A	A	A	A	A	A	A	A	A	A	A	A	A	A	A	A	A	A	A	A	A	A	A
S6_3986972	G/A	6	3986972	+	NA	NA	NA	NA	NA	NA	G	G	G	G	G	G	G	G	G	G	G	G	G	G	G	G	G	G	G	G	G	G	G	G	G	G	G	G	G	G	G	G	G	G	G	G	G	G	G
S6_3988673	C/G	6	3988673	+	NA	NA	NA	NA	NA	NA	C	C	C	C	C	C	C	C	C	C	C	C	C	C	C	C	C	C	C	C	C	C	C	C	C	C	C	C	C	C	C	C	C	C	C	C	N	C	C
S6_3988700	G/A	6	3988700	+	NA	NA	NA	NA	NA	NA	G	G	G	G	G	G	G	G	G	G	G	G	G	G	G	G	G	G	G	G	G	G	G	G	G	G	G	G	G	G	G	G	G	G	G	G	N	G	G
S6_3988764	A/C	6	3988764	+	NA	NA	NA	NA	NA	NA	A	A	A	A	A	A	A	C	A	A	A	A	A	A	A	C	A	A	A	A	A	A	A	A	A	A	A	A	A	A	A	A	A	A	A	A	A	A	A
S6_3988838	G/T	6	3988838	+	NA	NA	NA	NA	NA	NA	G	G	G	G	G	G	G	G	G	K	G	G	G	G	G	G	G	G	G	G	G	G	G	G	G	G	G	G	G	G	G	G	G	G	G	G	G	G	G
S6_3988856	G/T	6	3988856	+	NA	NA	NA	NA	NA	NA	G	G	G	G	G	G	G	G	G	K	G	G	G	G	G	G	G	G	G	G	G	G	G	G	G	G	G	G	G	G	G	G	G	G	G	G	G	G	G
S6_3988910	G/C	6	3988910	+	NA	NA	NA	NA	NA	NA	G	C	G	G	G	C	C	G	G	G	G	G	G	C	C	G	C	G	G	G	C	C	G	C	G	C	C	G	C	G	C	G	C	C	G	G	G	C	C
S6_3988919	T/C	6	3988919	+	NA	NA	NA	NA	NA	NA	T	C	T	T	T	C	C	T	T	T	T	T	T	C	C	T	C	T	T	T	C	C	T	C	T	C	C	T	C	T	C	T	C	C	T	T	T	C	C
S6_3989048	C/T	6	3989048	+	NA	NA	NA	NA	NA	NA	C	C	C	C	C	C	C	T	C	C	C	C	C	C	C	N	C	C	C	C	C	C	C	C	C	C	C	C	C	C	C	C	C	C	C	C	C	C	C
S6_4015026	A/G	6	4015026	+	NA	NA	NA	NA	NA	NA	A	A	A	A	A	A	A	N	A	A	G	A	A	A	A	A	A	G	A	A	A	A	A	A	A	A	A	A	A	A	A	G	A	A	A	A	A	A	A
S6_4015197	C/T	6	4015197	+	NA	NA	NA	NA	NA	NA	C	C	C	C	C	C	C	C	C	C	C	C	C	C	C	C	C	C	T	C	C	C	C	C	C	C	C	C	C	C	C	C	C	C	C	C	C	C	C
S6_4015588	C/T	6	4015588	+	NA	NA	NA	NA	NA	NA	N	N	C	C	C	C	N	N	C	C	N	C	C	C	C	N	C	C	C	C	C	C	C	N	C	C	C	C	C	C	C	C	C	N	C	C	C	C	C
S6_4015618	G/A	6	4015618	+	NA	NA	NA	NA	NA	NA	G	A	G	G	G	G	G	A	G	G	G	G	G	G	G	G	G	G	G	G	G	G	G	A	R	G	G	G	G	G	G	G	G	G	R	G	G	G	G
S6_4016414	C/T	6	4016414	+	NA	NA	NA	NA	NA	NA	C	C	C	C	C	C	C	C	C	C	C	C	C	C	C	C	C	C	C	C	C	C	C	C	C	C	C	C	C	C	C	C	C	C	C	C	C	C	C
S6_4016417	T/G	6	4016417	+	NA	NA	NA	NA	NA	NA	T	T	T	T	T	T	T	T	T	K	G	N	T	T	T	T	T	G	T	T	T	T	T	T	T	T	T	T	T	T	T	G	T	T	T	T	T	T	T
S6_4016471	G/C	6	4016471	+	NA	NA	NA	NA	NA	NA	G	G	G	G	G	G	G	G	G	G	G	G	G	G	G	G	G	G	S	G	G	G	G	G	G	G	G	G	G	G	G	G	G	G	G	G	G	G	G
S6_4016552	G/T	6	4016552	+	NA	NA	NA	NA	NA	NA	G	G	G	G	G	G	G	G	G	G	G	G	G	G	G	G	G	G	G	G	G	G	G	G	G	G	G	G	G	G	G	G	G	G	G	G	G	G	G
S6_4016584	T/C	6	4016584	+	NA	NA	NA	NA	NA	NA	T	T	T	T	T	C	T	T	T	T	C	T	T	C	C	T	C	C	T	T	C	C	T	T	T	C	C	T	C	T	C	C	C	C	T	T	T	C	C
S6_4016646	A/G	6	4016646	+	NA	NA	NA	NA	NA	NA	A	A	A	A	A	G	R	A	A	A	G	A	A	G	G	A	G	G	A	A	G	G	A	A	A	G	G	A	G	A	G	G	G	G	A	A	A	G	G
S6_4016647	A/C	6	4016647	+	NA	NA	NA	NA	NA	NA	A	A	A	A	A	C	M	A	A	A	C	A	A	C	C	A	C	C	A	A	C	C	A	A	A	C	C	A	C	A	C	C	C	C	A	A	A	C	C
S6_4016679	C/A	6	4016679	+	NA	NA	NA	NA	NA	NA	C	C	C	A	N	C	C	C	C	C	C	A	C	C	C	C	C	C	C	C	C	C	C	C	C	C	C	A	C	C	C	C	C	C	C	A	A	C	C
S6_4016681	G/T	6	4016681	+	NA	NA	NA	NA	NA	NA	G	G	G	G	G	T	K	G	G	G	T	G	G	T	T	G	T	T	G	G	T	T	G	G	G	T	T	G	T	G	T	T	T	T	G	G	G	T	T
S6_4016708	G/A	6	4016708	+	NA	NA	NA	NA	NA	NA	G	G	G	G	G	G	G	G	G	G	G	A	G	G	G	G	G	G	G	G	G	G	G	G	G	G	G	G	G	G	G	G	G	G	G	G	G	G	G
S6_4016921	C/T	6	4016921	+	NA	NA	NA	NA	NA	NA	C	C	C	C	C	C	C	C	C	C	C	T	C	C	C	C	C	C	C	C	C	C	C	C	C	C	C	C	C	C	C	C	C	C	C	C	C	C	C
S6_4017143	C/T	6	4017143	+	NA	NA	NA	NA	NA	NA	C	T	C	C	C	C	C	N	C	C	C	C	C	C	C	C	C	C	C	C	C	C	C	N	C	C	C	C	C	C	C	C	C	C	C	C	C	C	C
S6_4017152	C/G	6	4017152	+	NA	NA	NA	NA	NA	NA	C	C	C	C	C	C	C	N	C	C	C	C	C	C	C	C	C	C	C	C	C	C	C	N	C	C	C	C	C	C	C	C	C	C	C	C	C	C	C
S6_4083375	A/G	6	4083375	+	NA	NA	NA	NA	NA	NA	R	A	A	A	A	A	A	A	A	A	A	A	A	A	A	A	A	A	A	A	A	A	A	A	A	A	A	A	A	A	A	A	A	A	A	A	A	A	A
S6_4083487	C/A	6	4083487	+	NA	NA	NA	NA	NA	NA	C	C	C	C	C	C	C	N	C	C	C	C	C	C	C	C	C	C	C	C	C	C	C	C	C	C	C	C	C	C	C	C	C	C	C	C	C	C	C
S6_4142780	T/C	6	4142780	+	NA	NA	NA	NA	NA	NA	T	T	T	N	T	T	T	T	T	T	T	T	T	T	T	T	T	T	T	T	T	T	T	T	T	T	T	T	T	T	T	T	T	T	T	Y	T	T	T
S6_4142788	C/G	6	4142788	+	NA	NA	NA	NA	NA	NA	C	C	C	N	C	C	C	C	C	C	C	C	C	C	C	C	C	C	C	C	C	C	C	C	C	C	C	C	C	C	C	C	C	C	C	S	C	C	C
S6_4142791	G/C	6	4142791	+	NA	NA	NA	NA	NA	NA	G	G	G	N	G	G	G	G	G	G	G	G	G	G	G	G	G	G	G	G	G	G	G	G	G	G	G	G	G	G	G	G	G	G	G	S	G	G	G
S6_4143123	G/C	6	4143123	+	NA	NA	NA	NA	NA	NA	G	G	G	G	G	G	G	G	G	G	G	G	G	G	G	G	G	G	G	G	G	G	G	G	S	G	G	G	G	G	G	G	G	G	G	G	G	G	G
S6_4143126	G/A	6	4143126	+	NA	NA	NA	NA	NA	NA	G	G	G	G	G	G	G	G	G	G	G	G	G	G	G	G	G	G	G	G	G	G	G	G	R	G	G	G	G	G	G	G	G	G	G	G	G	G	G
S6_4143213	G/A	6	4143213	+	NA	NA	NA	NA	NA	NA	R	G	A	G	G	G	G	G	G	G	G	G	A	G	G	G	G	G	A	G	G	G	A	G	G	G	G	G	G	G	G	G	G	G	G	G	G	G	G
S6_4143423	C/T	6	4143423	+	NA	NA	NA	NA	NA	NA	C	C	C	C	C	C	C	C	C	C	C	C	C	C	C	C	C	C	C	C	C	C	C	C	C	C	C	C	C	C	C	C	C	C	C	C	C	C	C
S6_4143460	G/A	6	4143460	+	NA	NA	NA	NA	NA	NA	G	G	G	G	G	G	G	G	G	G	G	G	G	G	G	G	G	G	G	G	G	G	G	G	G	G	G	G	G	G	G	G	G	G	G	G	G	G	G
S6_4143463	C/T	6	4143463	+	NA	NA	NA	NA	NA	NA	C	C	C	C	C	C	C	C	C	C	C	C	C	C	C	C	C	C	C	C	C	C	C	C	C	C	C	C	C	C	C	C	C	C	C	C	C	C	C
S6_4143483	A/C	6	4143483	+	NA	NA	NA	NA	NA	NA	C	C	C	A	A	A	A	C	A	C	A	A	C	A	A	A	A	A	C	C	A	A	C	C	C	A	A	A	A	A	A	A	A	A	C	A	A	A	A
S6_4143503	G/C	6	4143503	+	NA	NA	NA	NA	NA	NA	G	G	G	G	G	C	C	G	G	G	G	C	G	C	C	C	C	C	G	G	C	C	G	G	G	C	C	C	C	S	C	G	C	C	G	G	C	C	C
S6_4143523	C/A	6	4143523	+	NA	NA	NA	NA	NA	NA	C	C	C	C	C	A	A	C	C	C	C	C	C	M	A	C	A	C	C	C	A	A	C	C	C	A	A	A	A	M	A	C	A	A	C	C	A	A	A
S6_4143526	A/C	6	4143526	+	NA	NA	NA	NA	NA	NA	A	A	A	A	A	C	C	A	A	A	A	A	A	C	C	C	C	A	A	A	C	C	A	A	A	C	C	C	C	M	C	A	C	C	A	A	C	C	C
S6_4143651	G/C	6	4143651	+	NA	NA	NA	NA	NA	NA	G	G	G	G	G	G	G	G	G	G	G	G	G	G	G	G	G	G	G	G	G	G	G	G	G	G	G	G	G	G	G	G	G	G	G	G	G	G	G
S6_4143710	C/T	6	4143710	+	NA	NA	NA	NA	NA	NA	T	T	T	C	Y	C	C	T	C	T	C	C	T	C	C	C	C	C	T	T	C	C	T	T	T	C	C	C	C	T	C	C	C	C	T	C	C	C	C
S6_4145579	A/G	6	4145579	+	NA	NA	NA	NA	NA	NA	A	A	A	G	A	A	A	A	A	A	A	A	A	A	A	A	A	A	A	A	A	A	A	A	A	A	A	A	A	A	A	A	A	A	A	A	A	A	A
S6_4145651	G/A	6	4145651	+	NA	NA	NA	NA	NA	NA	G	G	N	A	G	G	A	G	G	G	G	A	G	G	G	A	G	G	G	G	G	G	G	G	G	G	G	G	G	G	G	G	G	G	G	G	G	G	G
S6_4145671	C/T	6	4145671	+	NA	NA	NA	NA	NA	NA	C	C	C	C	C	T	C	T	C	C	C	C	C	T	T	C	T	C	C	C	T	T	T	C	T	T	T	C	T	T	T	C	C	T	T	C	C	T	T
S6_4145686	T/C	6	4145686	+	NA	NA	NA	NA	NA	NA	T	T	C	C	T	T	C	T	T	T	T	C	T	T	T	C	T	T	T	N	T	T	T	C	T	T	T	C	T	T	T	T	C	T	T	T	C	T	T
S6_4145689	C/T	6	4145689	+	NA	NA	NA	NA	NA	NA	C	C	C	C	T	C	C	C	T	Y	T	C	T	C	C	C	C	T	T	C	C	C	C	C	C	C	C	C	C	C	C	T	C	C	C	T	C	C	C
S6_4145740	T/A	6	4145740	+	NA	NA	NA	NA	NA	NA	T	T	T	T	T	T	T	N	T	T	T	T	T	T	T	T	T	T	T	T	T	T	T	T	T	T	T	T	T	T	T	T	T	T	T	T	T	T	T
S6_4147581	G/T	6	4147581	+	NA	NA	NA	NA	NA	NA	G	G	G	G	G	G	G	G	G	G	G	G	G	G	G	G	G	G	G	G	G	G	G	G	G	G	G	G	G	G	G	G	G	G	G	G	G	G	G
S6_4147652	C/G	6	4147652	+	NA	NA	NA	NA	NA	NA	C	G	G	C	C	C	C	C	C	C	C	C	G	C	C	G	C	C	G	C	C	C	C	G	C	C	C	G	C	G	C	C	G	C	C	C	G	C	C
S6_4150032	C/T	6	4150032	+	NA	NA	NA	NA	NA	NA	C	C	C	C	C	C	C	C	C	C	C	C	C	C	C	C	C	C	C	C	C	C	C	C	C	C	C	C	C	C	C	C	C	C	C	C	C	C	C
S6_4150299	A/T	6	4150299	+	NA	NA	NA	NA	NA	NA	A	A	T	A	A	A	A	A	A	A	A	T	T	A	A	T	A	A	A	T	A	A	T	A	A	A	A	A	A	A	A	A	T	A	A	N	T	A	A
S6_4150300	T/G	6	4150300	+	NA	NA	NA	NA	NA	NA	T	T	G	T	T	T	T	T	T	T	T	G	G	T	T	G	T	T	T	G	T	T	G	T	T	T	T	T	T	T	T	T	G	T	T	N	G	T	T
S6_4150301	G/A	6	4150301	+	NA	NA	NA	NA	NA	NA	G	G	A	G	G	G	G	G	G	G	G	A	A	G	G	A	G	G	G	A	G	G	A	G	G	G	G	G	G	G	G	G	A	G	G	N	A	G	G
S6_4150303	T/G	6	4150303	+	NA	NA	NA	NA	NA	NA	T	T	G	T	T	T	T	T	T	T	T	G	G	T	T	G	T	T	T	G	T	T	G	T	T	T	T	T	T	T	T	T	G	T	T	N	G	T	T
S6_4150304	G/A	6	4150304	+	NA	NA	NA	NA	NA	NA	G	G	A	G	G	G	G	G	G	G	G	A	A	G	G	A	G	G	G	A	G	G	A	G	G	G	G	G	G	G	G	G	A	G	G	N	A	G	G
S6_4150306	C/T	6	4150306	+	NA	NA	NA	NA	NA	NA	C	C	T	C	C	C	C	C	C	C	C	T	T	C	C	T	C	C	C	T	C	C	T	C	C	C	C	C	C	C	C	C	T	C	C	N	T	C	C
S6_4150332	A/C	6	4150332	+	NA	NA	NA	NA	NA	NA	A	A	C	A	A	A	A	A	A	A	A	C	A	A	A	A	A	A	A	C	A	A	M	A	A	A	A	A	A	A	A	A	C	A	A	C	C	A	A
S6_4152527	C/T	6	4152527	+	NA	NA	NA	NA	NA	NA	T	T	C	C	C	C	T	T	T	Y	C	T	T	C	C	C	C	T	T	C	C	C	C	T	C	C	C	C	C	C	C	C	C	C	C	C	C	C	C
S6_4152538	G/A	6	4152538	+	NA	NA	NA	NA	NA	NA	G	A	R	G	G	A	R	G	G	A	G	G	A	A	A	A	A	G	A	A	A	A	A	G	A	A	A	G	A	A	A	G	R	A	A	A	R	A	A
S6_4152539	C/T	6	4152539	+	NA	NA	NA	NA	NA	NA	C	T	Y	C	C	T	Y	C	C	T	C	C	T	T	T	T	T	C	T	T	T	T	T	C	T	T	T	C	T	T	T	C	Y	T	T	T	Y	T	T
S6_4152542	T/C	6	4152542	+	NA	NA	NA	NA	NA	NA	T	C	Y	T	T	C	Y	T	T	C	T	T	C	C	C	C	C	T	C	C	C	C	C	T	C	C	C	T	C	C	C	T	Y	C	C	C	Y	C	C
S6_4152628	C/G	6	4152628	+	NA	NA	NA	NA	NA	NA	C	C	C	C	C	C	C	C	C	C	C	C	C	C	C	C	C	C	C	C	C	C	C	C	C	C	C	C	C	C	C	C	C	C	C	C	C	C	C
S6_4174280	C/T	6	4174280	+	NA	NA	NA	NA	NA	NA	C	C	C	C	C	C	C	C	C	C	C	C	C	C	C	C	C	C	C	C	C	C	C	N	C	C	C	C	C	C	C	C	C	C	C	C	C	C	C
S6_4175097	T/G	6	4175097	+	NA	NA	NA	NA	NA	NA	T	T	T	G	T	T	T	G	T	K	T	K	T	T	T	N	T	T	T	T	T	T	T	T	T	T	T	G	T	T	T	T	N	T	T	T	G	T	T
S6_4175107	A/G	6	4175107	+	NA	NA	NA	NA	NA	NA	A	A	A	A	A	A	A	A	A	A	A	A	A	A	A	A	A	A	A	A	A	A	A	A	A	A	A	A	A	A	A	A	A	A	A	A	A	A	A
S6_4175110	G/T	6	4175110	+	NA	NA	NA	NA	NA	NA	G	G	G	G	G	G	G	G	G	G	G	G	G	G	G	G	G	G	G	G	G	G	G	G	G	G	G	G	G	G	G	G	G	G	G	G	G	G	G
S6_4175191	G/T	6	4175191	+	NA	NA	NA	NA	NA	NA	G	G	G	G	G	G	G	G	G	G	G	G	G	G	G	G	G	G	G	G	G	G	G	G	G	G	G	G	G	G	G	G	G	G	G	G	G	G	G
S6_4175206	A/C	6	4175206	+	NA	NA	NA	NA	NA	NA	C	C	A	C	A	A	C	A	A	A	C	N	A	A	A	A	A	M	A	A	A	A	C	C	A	A	A	C	A	A	A	A	A	A	A	A	C	A	A
S6_4175475	G/A	6	4175475	+	NA	NA	NA	NA	NA	NA	G	G	G	G	G	G	G	G	G	G	G	G	G	G	G	G	G	G	G	G	G	G	G	G	G	G	G	G	G	G	G	G	G	G	G	G	G	G	G
S6_4175482	G/A	6	4175482	+	NA	NA	NA	NA	NA	NA	A	A	G	A	A	G	A	R	A	G	G	A	A	G	G	G	G	G	G	G	G	G	G	A	A	G	G	A	G	G	G	G	G	G	A	G	A	G	G
S6_4175492	T/C	6	4175492	+	NA	NA	NA	NA	NA	NA	T	T	T	T	T	T	T	T	T	T	T	T	T	T	T	T	T	T	T	T	T	T	T	T	T	T	T	T	T	T	T	T	T	T	T	T	T	T	T
S6_4175500	A/C	6	4175500	+	NA	NA	NA	NA	NA	NA	A	A	A	C	N	A	A	M	C	A	A	C	C	A	A	A	A	A	A	A	A	A	A	A	C	A	A	C	A	A	A	A	A	A	C	C	C	A	A
S6_4175501	C/A	6	4175501	+	NA	NA	NA	NA	NA	NA	C	C	C	A	N	C	C	M	A	C	C	A	A	C	C	C	C	C	C	C	C	C	C	C	A	C	C	A	C	C	C	C	C	C	A	A	A	C	C
S6_4175556	G/A	6	4175556	+	NA	NA	NA	NA	NA	NA	G	G	G	G	G	G	G	G	R	G	G	G	G	G	G	G	G	G	G	G	G	G	G	G	G	G	G	G	G	G	G	G	G	G	G	G	G	G	G
S6_4175558	C/A	6	4175558	+	NA	NA	NA	NA	NA	NA	C	C	N	C	C	A	M	C	C	M	C	C	C	A	A	C	A	C	C	C	A	A	C	C	A	A	A	C	A	A	A	C	A	A	C	A	C	A	A
S6_4258888	C/G	6	4258888	+	NA	NA	NA	NA	NA	NA	C	C	C	C	C	C	C	C	C	C	C	C	C	C	C	C	C	C	C	C	C	C	C	N	C	C	C	C	C	C	C	C	C	C	C	C	C	C	C
S6_4258891	G/C	6	4258891	+	NA	NA	NA	NA	NA	NA	G	N	G	G	G	G	G	N	G	G	G	G	G	G	G	G	G	G	G	G	G	G	G	N	G	G	G	G	G	G	G	G	G	G	G	G	G	G	G
S6_4258907	G/C	6	4258907	+	NA	NA	NA	NA	NA	NA	C	N	C	G	G	C	S	G	G	C	C	G	C	C	C	C	C	C	C	G	C	C	C	N	C	C	C	G	C	C	C	C	C	C	C	G	G	C	C
S6_4258970	T/C	6	4258970	+	NA	NA	NA	NA	NA	NA	Y	T	T	T	T	T	Y	T	Y	T	C	T	C	T	T	T	T	C	T	C	T	T	T	T	T	T	T	T	T	T	T	C	C	T	T	T	T	T	T
S6_4258978	G/C	6	4258978	+	NA	NA	NA	NA	NA	NA	G	G	G	C	C	G	G	G	S	G	G	C	G	G	G	G	G	G	G	G	G	G	G	G	G	G	G	C	G	G	G	G	G	G	G	N	C	G	G
S6_4305662	C/T	6	4305662	+	NA	NA	NA	NA	NA	NA	C	C	C	C	C	C	C	C	C	C	C	C	C	C	C	C	C	C	C	C	C	C	C	C	C	C	C	C	C	C	C	C	C	C	C	C	C	C	C
S6_4305664	C/T	6	4305664	+	NA	NA	NA	NA	NA	NA	C	C	C	C	C	C	C	C	C	C	C	C	C	C	C	C	C	C	C	C	C	C	C	C	C	C	C	C	C	Y	C	C	C	C	C	C	C	C	C
S6_4305674	T/G	6	4305674	+	NA	NA	NA	NA	NA	NA	T	G	T	T	G	T	G	T	T	G	G	T	G	T	T	G	T	T	T	T	T	T	T	G	T	T	T	T	T	G	T	G	G	G	T	G	T	T	T
S6_4305713	C/T	6	4305713	+	NA	NA	NA	NA	NA	NA	C	C	C	C	C	C	C	C	C	C	C	C	C	C	C	C	C	C	C	C	C	C	C	C	C	C	C	C	C	Y	C	C	C	C	C	C	C	C	C
S6_4305749	G/A	6	4305749	+	NA	NA	NA	NA	NA	NA	G	A	G	G	A	G	A	G	G	G	A	G	A	G	G	A	G	G	G	G	G	G	G	A	G	G	G	G	G	G	G	A	A	R	G	A	G	G	G
S6_4305779	T/C	6	4305779	+	NA	NA	NA	NA	NA	NA	T	T	T	T	T	T	T	T	T	T	T	T	T	T	T	T	T	T	T	T	T	T	T	T	T	T	T	T	T	Y	T	T	T	T	T	T	T	T	T
S6_4305908	C/G	6	4305908	+	NA	NA	NA	NA	NA	NA	C	G	N	C	C	C	S	C	C	S	C	C	G	C	C	G	C	C	C	C	C	C	C	G	C	C	C	C	C	N	C	C	S	S	C	C	C	C	C
S6_4305962	G/T	6	4305962	+	NA	NA	NA	NA	NA	NA	G	G	G	G	G	G	G	G	G	G	G	G	G	G	G	G	G	G	G	G	G	G	G	G	G	G	G	G	G	G	G	G	G	G	G	G	G	G	G
S6_4305991	G/A	6	4305991	+	NA	NA	NA	NA	NA	NA	A	G	R	G	G	G	G	G	G	G	G	G	G	G	G	G	G	A	G	G	G	G	G	G	G	G	G	G	G	G	G	G	G	G	G	G	G	G	G
S6_4306091	C/T	6	4306091	+	NA	NA	NA	NA	NA	NA	C	C	C	C	C	C	C	C	C	C	C	C	C	C	C	C	C	C	C	C	C	C	C	C	C	C	C	C	C	C	C	C	C	C	C	C	C	C	C
S6_4306092	C/T	6	4306092	+	NA	NA	NA	NA	NA	NA	C	C	C	C	C	C	C	C	C	C	C	C	C	C	C	C	C	C	C	C	C	C	C	C	C	C	C	C	C	C	C	C	C	C	C	C	C	C	C
S6_4306207	A/C	6	4306207	+	NA	NA	NA	NA	NA	NA	A	A	A	A	A	A	A	A	A	A	A	A	A	A	A	A	A	A	A	A	A	A	A	A	A	A	A	A	A	A	A	A	A	A	A	A	A	A	A
S6_4306302	C/G	6	4306302	+	NA	NA	NA	NA	NA	NA	C	G	C	C	G	G	G	C	C	G	G	C	G	G	G	C	G	C	G	C	G	G	C	G	C	G	G	G	G	S	G	G	G	G	S	G	G	G	G
S6_4306315	C/G	6	4306315	+	NA	NA	NA	NA	NA	NA	C	C	C	C	C	C	C	S	G	C	C	C	C	C	C	C	C	G	C	C	C	C	C	C	C	C	C	C	C	C	C	C	C	C	C	C	C	C	C
S6_4306325	A/G	6	4306325	+	NA	NA	NA	NA	NA	NA	A	A	A	A	A	G	R	A	A	G	A	G	G	G	G	A	G	A	G	A	G	G	A	A	A	G	G	G	G	R	G	A	G	G	R	G	G	G	G
S6_4306326	G/C	6	4306326	+	NA	NA	NA	NA	NA	NA	C	G	C	C	G	G	G	C	G	G	G	G	G	G	G	G	G	C	G	C	G	G	S	G	C	G	G	G	G	G	G	G	G	G	S	G	G	G	G
S6_4306407	G/C	6	4306407	+	NA	NA	NA	NA	NA	NA	C	G	C	C	G	G	G	C	G	G	G	G	G	G	G	G	G	G	G	C	G	G	C	G	C	G	G	G	G	G	G	G	G	G	G	G	G	G	G
S6_4306733	T/C	6	4306733	+	NA	NA	NA	NA	NA	NA	T	T	T	T	T	T	T	T	T	T	T	T	T	T	T	T	T	T	T	T	T	T	T	T	T	T	T	T	T	T	T	T	T	T	T	T	T	T	T
S6_4306758	C/G	6	4306758	+	NA	NA	NA	NA	NA	NA	C	C	C	C	C	C	C	C	C	C	C	C	C	C	C	C	C	C	C	C	C	C	C	C	C	C	C	C	C	C	C	C	C	C	C	C	C	C	C
S6_4307233	A/C	6	4307233	+	NA	NA	NA	NA	NA	NA	A	A	A	A	A	A	A	A	A	A	A	A	A	A	A	A	A	A	A	A	A	A	A	A	A	A	A	A	A	A	A	A	A	A	A	A	A	A	A
S6_4307237	A/T	6	4307237	+	NA	NA	NA	NA	NA	NA	W	A	N	A	A	A	A	A	T	A	A	A	A	A	A	A	A	W	T	T	A	A	T	A	T	A	A	A	A	A	A	A	A	A	T	A	A	A	A
S6_4307609	T/C	6	4307609	+	NA	NA	NA	NA	NA	NA	T	T	T	T	T	T	T	T	T	T	T	T	T	T	T	T	T	T	T	T	T	T	T	T	T	T	T	T	T	T	T	T	T	T	T	T	T	T	T
S6_4307613	T/A	6	4307613	+	NA	NA	NA	NA	NA	NA	T	T	T	T	T	T	T	T	T	T	T	T	T	T	T	T	T	T	T	T	T	T	T	T	T	T	T	T	T	T	T	T	T	T	T	T	T	T	T
S6_4307645	C/T	6	4307645	+	NA	NA	NA	NA	NA	NA	C	C	C	C	C	C	C	C	C	C	C	T	C	C	C	T	C	C	C	C	C	C	C	C	C	C	C	C	C	C	C	C	C	C	C	C	C	C	C
S6_4307647	C/T	6	4307647	+	NA	NA	NA	NA	NA	NA	C	C	C	C	C	C	C	C	C	C	C	Y	C	C	C	C	C	C	C	C	C	C	C	C	C	C	C	C	C	C	C	C	C	C	C	C	C	C	C
S6_4307677	C/G	6	4307677	+	NA	NA	NA	NA	NA	NA	C	C	C	C	C	C	C	C	C	C	C	G	C	C	C	G	C	C	C	C	C	C	C	C	C	C	C	C	C	C	C	C	C	C	C	C	C	C	C
S6_4307992	A/G	6	4307992	+	NA	NA	NA	NA	NA	NA	A	N	G	G	A	A	A	A	A	A	N	A	G	A	A	A	A	A	G	A	A	A	G	N	A	A	A	A	A	G	A	G	N	A	A	N	N	A	A
S6_4307996	A/T	6	4307996	+	NA	NA	NA	NA	NA	NA	A	N	T	T	A	A	A	A	A	A	N	A	T	A	A	A	A	A	T	A	A	A	T	N	A	A	A	A	A	T	A	T	N	A	A	N	N	A	A
S6_4308142	G/C	6	4308142	+	NA	NA	NA	NA	NA	NA	G	G	G	G	G	G	G	G	G	G	G	G	G	G	G	G	G	C	G	G	G	G	G	G	G	G	G	G	G	G	G	G	G	G	G	G	G	G	G
S6_4308267	C/G	6	4308267	+	NA	NA	NA	NA	NA	NA	C	C	C	C	C	C	C	C	C	C	C	C	G	C	C	C	C	C	C	C	C	C	C	C	C	C	C	C	C	C	C	C	C	C	C	C	C	C	C
S6_4308292	C/G	6	4308292	+	NA	NA	NA	NA	NA	NA	C	C	C	C	C	C	C	C	S	C	C	C	C	C	C	C	C	C	C	G	C	C	C	S	C	C	C	C	C	C	C	C	C	C	C	S	C	C	C
S6_4308304	C/T	6	4308304	+	NA	NA	NA	NA	NA	NA	C	C	C	C	C	C	C	C	C	C	C	C	C	C	C	C	C	C	C	C	C	C	C	C	C	C	C	C	C	C	C	C	C	C	C	C	C	C	C
S6_4308962	G/T	6	4308962	+	NA	NA	NA	NA	NA	NA	T	G	N	G	G	G	G	K	N	G	G	T	G	G	G	G	G	T	T	G	G	G	T	G	G	G	G	G	G	G	G	G	G	G	K	G	G	G	G
S6_4309194	A/G	6	4309194	+	NA	NA	NA	NA	NA	NA	A	G	A	A	A	A	A	A	A	R	N	A	A	A	A	A	A	A	A	A	A	A	A	G	A	A	A	A	A	A	A	G	A	A	A	A	A	A	A
S6_4311934	A/C	6	4311934	+	NA	NA	NA	NA	NA	NA	A	A	C	A	N	A	M	A	A	A	A	A	A	A	A	A	A	A	C	A	A	A	A	A	A	A	A	A	A	M	A	A	A	A	A	A	A	A	A
S6_4311998	A/G	6	4311998	+	NA	NA	NA	NA	NA	NA	A	A	A	A	A	G	R	A	A	A	A	A	A	G	G	A	G	A	A	A	G	G	A	A	A	G	G	A	G	A	G	A	A	G	A	N	A	G	G
S6_4312009	A/C	6	4312009	+	NA	NA	NA	NA	NA	NA	A	A	A	A	A	C	M	A	A	A	A	A	A	C	C	A	C	A	A	A	C	C	A	A	A	C	C	A	C	A	C	A	A	C	A	N	A	C	C
S6_4312179	G/T	6	4312179	+	NA	NA	NA	NA	NA	NA	G	G	G	G	G	G	G	G	G	G	G	G	G	G	G	G	G	G	G	G	G	G	G	G	G	G	G	G	G	G	G	G	G	G	G	N	G	G	G
S6_4312181	G/T	6	4312181	+	NA	NA	NA	NA	NA	NA	G	G	G	G	G	G	G	G	G	G	G	G	G	G	G	G	G	G	G	G	G	G	G	G	G	G	G	G	G	G	G	G	G	G	N	T	G	G	G
S6_4350098	T/C	6	4350098	+	NA	NA	NA	NA	NA	NA	C	C	T	T	C	T	C	C	C	T	T	C	T	T	T	C	T	C	T	C	T	T	T	N	C	T	T	N	T	T	T	T	T	T	C	T	T	T	T
S6_4350130	A/G	6	4350130	+	NA	NA	NA	NA	NA	NA	G	G	A	A	G	A	G	G	G	A	A	G	A	A	A	G	A	G	A	G	A	A	A	N	G	A	A	N	A	A	A	A	A	A	G	A	A	A	A
S6_4350464	T/C	6	4350464	+	NA	NA	NA	NA	NA	NA	T	N	T	T	C	T	T	T	C	T	T	T	T	T	T	T	T	T	C	N	T	T	T	N	N	T	T	T	T	T	T	T	T	T	T	T	T	T	T
S6_4350475	T/G	6	4350475	+	NA	NA	NA	NA	NA	NA	T	N	T	T	T	T	T	T	T	T	T	T	T	T	T	T	T	T	T	N	T	T	T	N	T	T	T	T	T	T	T	T	T	T	T	T	T	T	T
S6_4350493	G/A	6	4350493	+	NA	NA	NA	NA	NA	NA	R	N	N	N	A	G	G	G	A	G	G	N	A	G	G	G	G	G	A	N	G	G	A	N	A	G	G	N	G	N	G	G	G	G	A	G	G	G	G
S6_4350628	C/A	6	4350628	+	NA	NA	NA	NA	NA	NA	C	C	C	C	C	C	C	C	C	C	C	C	C	C	C	C	C	A	C	C	C	C	C	C	C	C	C	C	C	C	C	C	C	C	C	C	C	C	C
S6_4350665	A/T	6	4350665	+	NA	NA	NA	NA	NA	NA	A	A	A	A	A	A	A	A	A	A	A	A	A	A	A	A	A	T	A	A	A	A	A	A	A	A	A	A	A	A	A	A	A	A	A	A	A	A	A
S6_4357956	C/A	6	4357956	+	NA	NA	NA	NA	NA	NA	C	C	C	C	M	C	C	A	M	C	C	N	C	C	C	C	C	C	C	A	C	C	A	C	C	C	C	A	C	C	C	C	C	C	C	A	C	C	C
S6_4358001	A/G	6	4358001	+	NA	NA	NA	NA	NA	NA	A	A	A	A	R	A	A	G	R	A	A	N	A	A	A	A	A	A	A	G	A	A	G	A	A	A	A	G	A	A	A	A	A	A	A	G	A	A	A
S6_4358161	G/T	6	4358161	+	NA	NA	NA	NA	NA	NA	G	T	G	T	G	T	T	G	G	T	T	G	T	T	T	T	T	G	T	G	T	T	G	T	T	T	T	G	T	T	T	T	T	T	T	T	T	T	T
S6_4358162	T/A	6	4358162	+	NA	NA	NA	NA	NA	NA	T	A	T	A	T	A	A	T	T	A	A	T	A	A	A	A	A	T	A	T	A	A	T	A	A	A	A	T	A	A	A	A	A	A	A	A	A	A	A
S6_4364761	C/T	6	4364761	+	NA	NA	NA	NA	NA	NA	C	C	C	C	C	C	C	C	C	C	C	C	C	C	C	T	C	C	C	C	C	C	C	C	C	C	C	C	C	C	C	C	C	C	C	C	C	C	C
S6_4385086	A/G	6	4385086	+	NA	NA	NA	NA	NA	NA	A	N	A	A	A	A	A	A	A	A	A	A	A	A	A	A	A	A	A	N	A	A	A	N	A	A	A	A	A	A	A	A	A	A	A	A	A	A	A
S6_4385093	G/A	6	4385093	+	NA	NA	NA	NA	NA	NA	G	N	G	G	G	G	G	G	G	G	G	G	G	G	G	G	G	G	G	N	G	G	G	N	G	G	G	G	G	G	G	G	G	G	G	G	G	G	G
S6_4405141	T/G	6	4405141	+	NA	NA	NA	NA	NA	NA	T	T	T	T	T	T	T	T	T	T	T	T	T	T	T	T	T	T	T	T	T	T	T	T	T	T	T	T	T	T	T	T	T	T	T	T	T	T	T
S6_4405153	G/A	6	4405153	+	NA	NA	NA	NA	NA	NA	G	G	G	G	G	G	G	G	G	G	G	G	G	G	G	G	G	G	G	G	G	G	G	G	G	G	G	G	G	G	G	G	G	G	G	G	G	G	G
S6_4405167	T/C	6	4405167	+	NA	NA	NA	NA	NA	NA	T	T	T	T	T	T	T	T	T	T	T	T	T	T	T	T	T	T	T	T	T	T	T	T	T	T	T	T	T	T	T	T	T	T	T	T	T	T	T
S6_4405169	G/A	6	4405169	+	NA	NA	NA	NA	NA	NA	A	G	G	A	G	G	G	G	G	G	G	G	G	G	G	G	G	G	G	G	G	G	G	G	G	G	G	A	G	G	G	G	G	G	G	G	G	G	G
S6_4405186	C/T	6	4405186	+	NA	NA	NA	NA	NA	NA	C	C	C	C	Y	C	C	N	C	C	C	C	C	C	C	C	C	C	C	T	C	C	C	C	C	C	C	C	C	C	C	C	C	C	C	C	C	C	C
S6_4405187	A/G	6	4405187	+	NA	NA	NA	NA	NA	NA	A	A	A	A	R	A	A	N	A	A	A	A	A	A	A	A	A	A	A	G	A	A	A	A	A	A	A	A	A	A	A	A	A	A	A	A	A	A	A
S6_4433427	T/G	6	4433427	+	NA	NA	NA	NA	NA	NA	G	T	T	G	T	T	T	N	K	G	T	T	T	T	T	T	T	G	T	G	T	T	G	T	T	T	T	T	T	T	T	T	T	T	T	T	T	T	T
S6_4433428	C/T	6	4433428	+	NA	NA	NA	NA	NA	NA	T	C	C	T	C	C	C	N	Y	Y	C	C	C	C	C	C	C	T	C	T	C	C	T	C	C	C	C	C	C	C	C	C	C	C	C	C	C	C	C
S6_4433429	A/G	6	4433429	+	NA	NA	NA	NA	NA	NA	G	A	A	G	A	A	A	N	R	R	A	A	A	A	A	A	A	G	A	G	A	A	G	A	A	A	A	A	A	A	A	A	A	A	A	A	A	A	A
S6_4433430	T/C	6	4433430	+	NA	NA	NA	NA	NA	NA	C	T	T	C	T	T	T	N	Y	Y	T	T	T	T	T	T	T	C	T	C	T	T	C	T	T	T	T	T	T	T	T	T	T	T	T	T	T	T	T
S6_4433501	A/G	6	4433501	+	NA	NA	NA	NA	NA	NA	R	A	A	A	A	A	A	A	A	A	A	G	A	A	A	A	A	A	A	N	A	A	A	A	A	A	A	A	A	A	A	A	A	A	A	A	A	A	A
S6_4433508	G/C	6	4433508	+	NA	NA	NA	NA	NA	NA	S	G	G	G	G	G	S	G	G	G	G	C	G	G	G	G	G	G	G	N	G	S	G	G	G	G	G	G	G	G	G	G	G	G	G	G	G	G	G
S6_4433518	C/T	6	4433518	+	NA	NA	NA	NA	NA	NA	Y	C	C	C	C	C	C	C	C	C	C	T	C	C	C	C	C	C	C	N	C	C	C	C	C	C	C	C	C	C	C	C	C	C	C	C	C	C	C
S6_4433549	T/G	6	4433549	+	NA	NA	NA	NA	NA	NA	G	T	T	G	G	T	T	T	T	T	T	G	T	T	T	T	T	K	T	G	T	T	T	T	T	T	T	T	T	T	T	T	T	T	T	T	T	T	T
S6_4433575	G/T	6	4433575	+	NA	NA	NA	NA	NA	NA	G	G	G	G	G	G	G	G	G	G	G	G	G	G	G	G	G	G	G	G	G	G	G	G	G	G	G	G	G	G	G	G	G	G	G	G	G	G	G
S6_4433581	T/C	6	4433581	+	NA	NA	NA	NA	NA	NA	T	T	T	T	T	T	T	T	Y	T	T	T	T	T	T	T	T	T	T	T	T	T	T	T	T	T	T	C	T	T	T	T	T	T	T	T	Y	T	T
S6_4433616	A/G	6	4433616	+	NA	NA	NA	NA	NA	NA	A	G	G	A	A	G	G	A	A	A	G	A	G	G	G	G	G	G	G	N	G	G	A	G	G	G	G	A	G	G	G	G	G	G	G	G	G	G	G
S6_4433624	A/G	6	4433624	+	NA	NA	NA	NA	NA	NA	A	A	A	A	A	A	A	R	A	G	A	A	A	A	A	A	A	A	A	N	A	A	G	A	A	A	A	A	A	A	A	A	A	A	A	A	A	A	A
S6_4433637	C/T	6	4433637	+	NA	NA	NA	NA	NA	NA	N	C	C	C	C	C	C	C	C	C	C	T	C	C	C	C	C	C	C	N	C	C	C	C	C	C	C	C	C	C	C	C	C	C	C	C	C	C	C
S6_4433650	G/T	6	4433650	+	NA	NA	NA	NA	NA	NA	G	T	T	G	G	T	T	G	G	G	T	G	T	T	T	T	T	T	T	N	T	T	G	T	T	T	T	G	T	T	T	T	T	T	T	T	T	T	T
S6_4433653	A/T	6	4433653	+	NA	NA	NA	NA	NA	NA	N	A	A	A	A	A	A	A	A	A	A	W	A	A	A	A	A	A	A	N	A	A	A	A	A	A	A	A	A	A	A	A	A	A	A	A	A	A	A
S6_4433654	C/G	6	4433654	+	NA	NA	NA	NA	NA	NA	C	C	C	C	G	C	C	G	G	G	C	C	C	C	C	C	C	C	C	N	C	C	G	C	C	C	C	G	C	C	C	C	C	C	C	C	C	C	C
S6_4433673	G/A	6	4433673	+	NA	NA	NA	NA	NA	NA	N	G	G	G	G	G	G	G	G	G	G	R	G	G	G	G	G	G	G	N	G	G	G	G	G	G	G	G	G	G	G	G	G	G	G	G	G	G	G
S6_4433710	A/T	6	4433710	+	NA	NA	NA	NA	NA	NA	A	A	A	A	A	A	A	A	A	A	A	A	A	A	A	A	A	W	T	A	A	A	A	A	T	A	A	A	A	A	A	A	A	A	T	A	A	A	A
S6_4434540	G/C	6	4434540	+	NA	NA	NA	NA	NA	NA	G	G	G	C	G	G	C	G	G	G	G	G	G	G	G	G	G	C	G	G	G	G	G	G	G	G	G	G	G	G	G	G	G	G	G	G	G	G	G
S6_4434542	C/A	6	4434542	+	NA	NA	NA	NA	NA	NA	C	C	C	A	C	C	A	C	C	C	C	C	C	C	C	C	C	A	C	C	C	C	C	C	C	C	C	C	C	C	C	C	C	C	C	C	C	C	C
S6_4434543	T/A	6	4434543	+	NA	NA	NA	NA	NA	NA	T	T	T	A	T	T	A	T	T	T	T	T	T	T	T	T	T	A	T	T	T	T	T	T	T	T	T	T	T	T	T	T	T	T	T	T	T	T	T
S6_4434544	A/T	6	4434544	+	NA	NA	NA	NA	NA	NA	A	A	A	T	A	A	T	A	N	A	A	A	A	A	A	A	A	T	A	N	A	A	A	A	A	A	A	A	A	A	A	A	A	A	A	A	A	A	A
S6_4435707	G/T	6	4435707	+	NA	NA	NA	NA	NA	NA	G	G	G	T	G	G	T	T	T	G	G	T	G	G	G	G	G	T	G	N	G	G	G	G	G	G	G	G	G	G	G	G	G	G	G	G	G	G	G
S6_4435918	T/A	6	4435918	+	NA	NA	NA	NA	NA	NA	T	T	T	T	T	W	T	T	T	T	T	T	T	T	T	T	T	T	T	T	T	T	T	T	T	T	T	T	T	T	T	T	T	T	T	T	T	T	T
S6_4435937	T/A	6	4435937	+	NA	NA	NA	NA	NA	NA	A	T	T	T	T	T	T	T	T	T	T	T	T	T	T	T	T	T	T	A	T	T	T	T	T	T	T	T	T	T	T	T	T	T	T	T	T	T	T
S6_4438290	C/T	6	4438290	+	NA	NA	NA	NA	NA	NA	C	C	C	N	C	C	C	C	C	C	C	C	C	C	C	C	C	C	T	C	C	C	C	C	T	C	C	C	C	C	C	C	C	C	T	C	C	C	C
S6_4438349	C/G	6	4438349	+	NA	NA	NA	NA	NA	NA	C	C	C	C	C	C	C	G	C	S	C	G	C	C	C	C	C	C	C	C	C	C	G	C	C	C	C	C	C	C	C	C	C	C	C	C	C	C	C
S6_4438632	A/G	6	4438632	+	NA	NA	NA	NA	NA	NA	N	A	A	A	A	A	A	A	A	A	A	A	A	A	A	A	A	A	A	G	A	A	A	A	A	A	A	A	A	A	A	A	A	A	A	A	A	A	A
S6_4438636	C/G	6	4438636	+	NA	NA	NA	NA	NA	NA	G	G	G	C	C	G	C	C	C	G	G	C	G	G	G	G	G	C	C	G	G	G	C	G	C	G	G	C	G	G	G	G	G	G	C	G	G	G	G
S6_4438646	A/G	6	4438646	+	NA	NA	NA	NA	NA	NA	N	A	A	A	A	A	A	A	A	A	A	A	A	A	A	A	A	A	A	G	A	A	A	A	A	A	A	A	A	A	A	A	A	A	A	A	A	A	A
S6_4438661	G/A	6	4438661	+	NA	NA	NA	NA	NA	NA	G	G	G	G	G	G	G	G	G	G	G	G	G	G	G	G	G	G	G	G	G	G	G	G	G	G	G	A	G	G	G	G	G	G	G	G	G	G	G
S6_4438720	T/A	6	4438720	+	NA	NA	NA	NA	NA	NA	A	T	T	T	T	T	T	A	W	W	T	A	T	T	T	T	T	T	N	N	T	T	A	T	T	T	T	W	T	T	T	T	T	T	T	T	T	T	T
S6_4438721	A/C	6	4438721	+	NA	NA	NA	NA	NA	NA	C	A	A	A	A	A	A	C	M	M	A	C	A	A	A	A	A	A	N	N	A	A	C	A	A	A	A	M	A	A	A	A	A	A	A	A	A	A	A
S6_4438738	G/A	6	4438738	+	NA	NA	NA	NA	NA	NA	A	G	G	G	G	G	G	A	R	R	G	A	G	G	G	G	G	G	N	N	G	G	A	G	G	G	G	R	G	G	G	G	G	G	G	G	G	G	G
S6_4438886	G/A	6	4438886	+	NA	NA	NA	NA	NA	NA	G	G	G	A	G	G	G	A	N	R	G	A	G	G	G	G	G	A	A	G	G	G	A	G	A	G	G	A	G	G	G	G	G	G	A	G	G	G	G
S6_4439481	G/T	6	4439481	+	NA	NA	NA	NA	NA	NA	G	G	G	G	G	G	G	G	G	G	G	G	G	G	G	G	G	G	G	G	G	G	G	G	G	G	G	G	G	G	G	G	G	G	G	G	G	G	G
S6_4439553	C/T	6	4439553	+	NA	NA	NA	NA	NA	NA	C	C	C	C	C	C	C	C	C	C	C	Y	C	C	C	C	C	C	C	C	C	C	C	C	C	C	C	C	C	C	C	C	C	C	C	C	C	C	C
S6_4439705	G/A	6	4439705	+	NA	NA	NA	NA	NA	NA	G	G	G	G	G	G	G	G	G	G	G	G	G	G	G	G	G	G	G	G	G	G	G	G	G	G	G	G	G	G	G	G	G	G	G	G	G	G	G
S6_4439877	T/C	6	4439877	+	NA	NA	NA	NA	NA	NA	T	T	T	T	T	T	T	T	T	T	T	T	C	T	T	T	T	T	T	T	T	T	T	N	T	T	T	T	T	T	T	T	T	T	T	T	T	T	T
S6_4439882	C/T	6	4439882	+	NA	NA	NA	NA	NA	NA	C	C	C	C	Y	C	C	C	T	C	C	T	C	C	C	C	C	T	C	C	C	C	C	N	C	C	C	C	C	C	C	C	C	C	C	C	C	C	C
S6_4439883	T/C	6	4439883	+	NA	NA	NA	NA	NA	NA	T	T	T	T	Y	T	T	T	C	T	T	C	T	T	T	T	T	C	T	T	T	T	T	N	T	T	T	T	T	T	T	T	T	T	T	T	T	T	T
S6_4439963	C/T	6	4439963	+	NA	NA	NA	NA	NA	NA	C	N	C	C	C	C	C	C	C	C	C	C	C	C	C	C	C	C	C	N	C	C	C	N	C	C	C	C	C	C	C	C	C	C	C	C	C	C	C
S6_4439996	C/G	6	4439996	+	NA	NA	NA	NA	NA	NA	G	N	G	C	C	G	S	G	N	G	C	C	C	G	G	G	G	C	C	N	G	G	G	N	C	G	G	G	G	C	G	S	G	G	C	G	G	G	G
S6_4439998	G/C	6	4439998	+	NA	NA	NA	NA	NA	NA	G	C	S	G	G	G	G	G	C	G	C	C	C	G	G	G	G	C	G	G	G	G	G	C	G	G	G	G	G	C	G	G	C	G	G	G	G	G	G
S6_4440103	A/G	6	4440103	+	NA	NA	NA	NA	NA	NA	A	N	G	G	A	G	G	A	A	G	G	A	G	G	G	G	G	A	A	A	G	G	G	N	G	G	G	A	G	G	G	G	G	G	G	G	G	G	G
S6_4440111	C/T	6	4440111	+	NA	NA	NA	NA	NA	NA	C	N	T	T	C	T	T	C	C	T	T	C	T	T	T	T	T	C	C	C	T	T	T	N	T	T	T	C	T	T	T	T	T	T	T	T	T	T	T
S6_4440403	T/C	6	4440403	+	NA	NA	NA	NA	NA	NA	T	T	T	T	T	T	T	T	N	T	T	T	T	T	T	T	T	C	T	T	T	T	T	T	T	T	T	T	T	T	T	T	T	T	T	T	T	T	T
S6_4551477	C/A	6	4551477	+	NA	NA	NA	NA	NA	NA	C	C	C	C	C	C	C	C	C	C	C	C	C	C	C	C	C	C	C	C	C	C	C	C	C	C	C	C	C	C	C	C	C	C	C	C	C	C	C
S6_4551506	G/A	6	4551506	+	NA	NA	NA	NA	NA	NA	G	G	G	G	G	G	G	G	G	G	G	G	G	G	G	G	G	G	G	G	G	G	G	G	G	G	G	G	G	G	G	G	G	G	G	G	G	G	G
S6_4551507	T/A	6	4551507	+	NA	NA	NA	NA	NA	NA	T	T	T	T	T	T	T	T	T	T	T	T	T	T	T	T	T	T	T	T	T	T	T	T	T	T	T	T	T	T	T	T	T	T	T	T	T	T	T
S6_4594960	T/G	6	4594960	+	NA	NA	NA	NA	NA	NA	T	G	T	T	T	T	T	T	T	T	G	T	T	T	T	T	T	T	T	T	T	T	T	G	T	T	T	T	T	T	T	G	G	T	T	T	K	T	T
S6_4595027	G/T	6	4595027	+	NA	NA	NA	NA	NA	NA	G	T	G	K	G	G	G	G	T	G	T	T	G	G	G	G	G	T	T	N	G	G	G	T	G	G	G	G	G	G	G	T	T	G	G	G	T	G	G
S6_4595049	G/C	6	4595049	+	NA	NA	NA	NA	NA	NA	G	C	G	G	G	G	G	G	G	G	C	G	G	G	G	G	G	G	G	N	G	G	G	C	G	G	G	G	G	G	G	C	C	G	G	G	C	G	G
S6_4595058	A/T	6	4595058	+	NA	NA	NA	NA	NA	NA	A	A	A	W	A	A	A	A	A	A	A	A	A	A	A	A	A	W	T	N	A	A	A	A	A	A	A	A	A	A	A	A	A	A	A	A	A	A	A
S6_4609480	C/T	6	4609480	+	NA	NA	NA	NA	NA	NA	T	C	C	C	C	C	C	C	C	C	C	C	C	C	C	C	C	C	C	T	C	C	C	N	C	C	C	C	C	C	C	C	C	C	C	C	C	C	C
S6_4609491	T/A	6	4609491	+	NA	NA	NA	NA	NA	NA	A	T	T	T	T	T	T	T	T	T	T	T	T	T	T	T	T	T	T	A	T	T	T	N	T	T	T	T	T	T	T	T	T	T	T	T	T	T	T
S6_4609502	G/A	6	4609502	+	NA	NA	NA	NA	NA	NA	G	A	A	G	G	G	G	G	G	G	A	G	G	G	G	G	G	G	G	G	G	G	G	A	G	G	G	G	G	G	G	A	A	G	G	G	G	G	G
S6_4609538	A/G	6	4609538	+	NA	NA	NA	NA	NA	NA	G	G	G	A	G	A	A	A	A	A	G	A	A	A	A	A	A	A	A	G	A	A	A	G	A	A	A	A	A	A	A	G	G	A	A	A	N	A	A
S6_4609545	A/G	6	4609545	+	NA	NA	NA	NA	NA	NA	G	G	G	A	G	A	A	A	A	A	G	A	A	A	A	A	A	A	A	G	A	A	A	G	A	A	A	A	A	A	A	G	G	A	A	A	N	A	A
S6_4609636	G/A	6	4609636	+	NA	NA	NA	NA	NA	NA	A	G	G	G	A	G	G	G	G	G	G	G	G	G	G	G	G	G	G	A	G	G	G	G	G	G	G	G	G	G	G	G	G	G	G	G	G	G	G
S6_4609643	G/A	6	4609643	+	NA	NA	NA	NA	NA	NA	G	G	G	A	G	G	G	G	G	G	G	G	G	G	G	G	G	G	A	G	G	G	G	G	A	G	G	G	G	G	G	G	G	G	A	G	G	G	G
S6_4609921	C/T	6	4609921	+	NA	NA	NA	NA	NA	NA	C	C	C	C	C	C	C	C	C	C	C	C	C	C	C	C	C	C	C	C	C	C	C	C	C	C	C	C	C	C	C	C	C	C	C	C	C	C	C
S6_4614215	C/T	6	4614215	+	NA	NA	NA	NA	NA	NA	C	C	C	C	T	C	C	C	C	C	C	C	C	C	C	C	C	C	C	C	C	C	C	C	C	C	C	C	C	C	C	C	C	C	C	C	C	C	C
S6_4614279	G/A	6	4614279	+	NA	NA	NA	NA	NA	NA	G	G	G	G	G	G	G	G	G	G	G	G	G	G	G	G	G	G	G	G	G	G	G	G	G	G	G	G	G	G	G	G	G	G	G	G	G	G	G
S6_4614283	G/A	6	4614283	+	NA	NA	NA	NA	NA	NA	G	G	G	G	G	G	G	G	G	G	G	G	G	G	G	G	G	G	G	G	G	G	G	G	G	G	G	G	G	G	G	G	G	G	G	G	G	G	G
S6_4638679	C/T	6	4638679	+	NA	NA	NA	NA	NA	NA	C	C	C	C	C	C	C	C	C	C	C	C	C	C	C	C	C	C	C	C	C	C	C	C	C	C	C	C	C	C	C	C	C	C	C	C	C	C	C
S6_4638702	A/C	6	4638702	+	NA	NA	NA	NA	NA	NA	A	A	A	A	A	A	A	A	A	A	A	A	A	A	A	A	A	A	A	A	A	A	A	A	A	A	A	A	A	A	A	A	A	A	A	A	A	A	A
S6_4655358	A/G	6	4655358	+	NA	NA	NA	NA	NA	NA	A	A	A	A	A	A	A	A	A	A	A	A	A	A	A	A	A	A	A	A	A	A	A	A	A	A	A	A	A	A	A	A	A	A	A	A	A	A	A
S6_4655386	A/G	6	4655386	+	NA	NA	NA	NA	NA	NA	A	G	G	A	A	A	A	A	A	A	G	A	A	A	A	A	A	A	A	A	A	A	A	G	A	A	A	A	A	A	A	G	G	A	A	A	R	A	A
S6_4661169	C/T	6	4661169	+	NA	NA	NA	NA	NA	NA	C	C	C	T	C	C	C	C	C	C	C	C	C	C	C	C	C	C	T	C	C	C	C	C	T	C	C	C	C	C	C	C	C	C	T	C	C	C	C
S6_4661170	A/G	6	4661170	+	NA	NA	NA	NA	NA	NA	A	A	A	A	A	A	A	A	A	A	A	A	A	A	A	A	A	A	A	A	A	A	A	A	A	A	A	A	A	A	A	A	A	A	A	A	A	A	A
S6_4661173	C/T	6	4661173	+	NA	NA	NA	NA	NA	NA	C	C	C	C	C	C	C	C	C	C	C	C	C	C	C	C	C	C	C	C	C	C	C	C	C	C	C	C	C	C	C	C	C	C	C	C	C	C	C
S6_4661177	G/A	6	4661177	+	NA	NA	NA	NA	NA	NA	A	G	G	G	A	G	G	G	G	G	G	G	G	G	G	G	G	G	G	N	G	G	G	G	G	G	G	G	G	G	G	G	G	G	G	G	G	G	G
S6_4662842	C/T	6	4662842	+	NA	NA	NA	NA	NA	NA	C	C	C	C	C	C	C	C	C	C	C	C	C	C	C	C	C	C	C	C	C	C	C	C	C	C	C	C	C	C	C	C	C	C	C	C	C	C	C
S6_4662983	A/G	6	4662983	+	NA	NA	NA	NA	NA	NA	A	A	A	A	A	A	A	A	A	A	A	A	A	A	A	A	A	A	A	A	A	A	A	A	A	A	A	A	A	A	A	A	A	A	A	A	A	A	A
S6_4663026	A/T	6	4663026	+	NA	NA	NA	NA	NA	NA	T	N	A	A	T	A	A	A	A	A	T	A	A	A	A	A	A	A	A	T	A	A	A	T	A	A	A	A	A	A	A	T	T	A	A	A	T	A	A
S6_4663033	A/G	6	4663033	+	NA	NA	NA	NA	NA	NA	A	A	A	A	A	A	A	A	A	A	A	A	A	A	A	A	A	A	A	A	A	A	A	A	A	A	A	A	A	A	A	A	A	A	A	A	A	A	A
S6_4663068	A/G	6	4663068	+	NA	NA	NA	NA	NA	NA	G	N	A	A	G	A	A	A	A	A	G	A	A	A	A	A	A	A	A	G	A	A	A	G	A	A	A	A	A	A	A	G	G	A	A	A	G	A	A
S6_4663115	T/A	6	4663115	+	NA	NA	NA	NA	NA	NA	A	T	T	T	T	T	T	T	T	T	T	T	T	T	T	T	T	T	T	A	T	T	T	T	T	T	T	T	T	T	T	T	T	T	T	T	T	T	T
S6_4665078	T/C	6	4665078	+	NA	NA	NA	NA	NA	NA	T	T	T	T	T	T	T	T	T	T	T	T	T	T	T	T	T	T	T	T	T	T	T	T	T	T	T	T	T	T	T	T	T	T	T	T	T	T	T
S6_4665089	T/C	6	4665089	+	NA	NA	NA	NA	NA	NA	C	C	C	T	C	T	T	T	T	T	Y	T	T	T	T	T	T	T	T	C	T	T	T	C	T	T	T	T	T	T	T	T	Y	T	T	T	N	T	T
S6_4665108	G/A	6	4665108	+	NA	NA	NA	NA	NA	NA	G	G	G	G	G	G	G	G	G	G	G	G	G	G	G	G	G	G	G	G	G	G	G	G	G	G	G	G	G	G	G	G	G	G	G	G	G	G	G
S6_4665142	T/A	6	4665142	+	NA	NA	NA	NA	NA	NA	T	T	T	T	T	T	T	T	T	T	T	T	T	T	T	T	T	T	T	T	T	T	T	T	T	T	T	T	T	T	T	T	T	T	T	T	T	T	T
S6_4665143	C/A	6	4665143	+	NA	NA	NA	NA	NA	NA	C	C	C	C	C	C	C	C	C	C	C	C	C	C	C	C	C	C	C	C	C	C	C	C	C	C	C	C	C	C	C	C	C	C	C	C	C	C	C
S6_4665152	C/T	6	4665152	+	NA	NA	NA	NA	NA	NA	C	C	C	C	C	C	C	C	C	C	C	C	C	C	C	C	C	C	C	C	C	C	C	C	C	C	C	C	C	C	C	C	C	C	C	C	C	C	C
S6_4665168	G/T	6	4665168	+	NA	NA	NA	NA	NA	NA	G	G	G	G	G	G	G	G	G	G	G	G	G	G	G	G	G	G	G	G	G	G	G	G	G	G	G	G	G	G	G	G	G	G	G	G	G	G	G
S6_4665190	C/T	6	4665190	+	NA	NA	NA	NA	NA	NA	C	T	T	C	C	C	C	C	C	C	Y	C	C	C	C	C	C	C	C	C	C	C	C	T	C	C	C	C	C	C	C	T	T	C	C	C	Y	C	C
S6_4665426	T/G	6	4665426	+	NA	NA	NA	NA	NA	NA	T	T	T	T	T	T	T	T	T	T	T	T	T	T	T	T	T	T	T	T	T	T	T	T	T	T	T	T	T	T	T	T	T	T	T	T	T	T	T
S6_4665427	T/G	6	4665427	+	NA	NA	NA	NA	NA	NA	T	T	T	T	T	T	T	T	T	T	T	T	T	T	T	T	T	T	T	T	T	T	T	T	T	T	T	T	T	T	T	T	T	T	T	T	T	T	T
S6_4665464	A/G	6	4665464	+	NA	NA	NA	NA	NA	NA	A	A	A	A	A	A	A	A	A	A	A	A	A	A	A	A	A	A	A	A	A	A	A	A	A	A	A	A	A	A	A	A	A	A	A	A	A	A	A
S6_4665465	C/T	6	4665465	+	NA	NA	NA	NA	NA	NA	C	C	C	T	C	C	C	C	C	C	C	C	C	C	C	C	C	Y	T	N	C	C	C	C	T	C	C	C	C	C	C	C	C	C	T	C	C	C	C
S6_4673974	G/A	6	4673974	+	NA	NA	NA	NA	NA	NA	G	G	G	G	G	G	G	G	G	G	G	G	G	G	G	G	G	G	G	G	G	G	G	G	G	G	G	G	G	G	G	G	G	G	G	G	G	G	G
S6_4674018	C/T	6	4674018	+	NA	NA	NA	NA	NA	NA	C	C	C	C	C	C	C	C	C	C	C	Y	C	C	C	C	C	T	C	C	C	C	C	C	C	C	C	C	C	C	C	C	C	C	C	C	C	C	C
S6_4674050	T/C	6	4674050	+	NA	NA	NA	NA	NA	NA	C	C	C	T	C	T	T	T	T	T	C	T	T	T	T	T	T	T	T	C	T	T	T	C	T	T	T	T	T	T	T	C	C	T	T	T	C	T	T
S6_4674057	C/T	6	4674057	+	NA	NA	NA	NA	NA	NA	C	C	C	T	C	C	C	C	C	C	C	C	C	C	C	C	C	C	T	C	C	C	C	C	T	C	C	C	C	C	C	C	C	C	T	C	C	C	C
S6_4674137	T/C	6	4674137	+	NA	NA	NA	NA	NA	NA	T	C	C	T	T	T	T	T	T	T	C	T	T	T	T	T	T	T	T	T	T	T	T	C	T	T	T	T	T	T	T	C	Y	T	T	T	Y	T	T
S6_4674142	G/A	6	4674142	+	NA	NA	NA	NA	NA	NA	G	G	G	G	G	G	G	G	G	G	G	G	G	G	G	G	G	G	G	G	G	G	G	G	G	G	G	G	G	G	G	G	G	G	G	G	G	G	G
S6_4674186	G/A	6	4674186	+	NA	NA	NA	NA	NA	NA	G	G	G	G	G	G	G	G	G	G	G	G	G	G	G	G	G	G	G	G	G	G	G	G	G	G	G	G	G	G	G	G	G	G	G	G	G	G	G
S6_4674231	C/A	6	4674231	+	NA	NA	NA	NA	NA	NA	C	C	C	C	C	C	C	C	C	C	C	C	C	C	C	C	C	C	C	C	C	C	C	C	C	C	C	C	C	C	C	C	C	C	C	C	C	C	C
S6_4674235	A/C	6	4674235	+	NA	NA	NA	NA	NA	NA	C	C	C	A	C	A	A	M	A	A	C	A	A	A	A	A	A	A	A	C	A	A	A	C	A	A	A	A	A	A	A	C	C	A	A	A	C	A	A
S6_4674236	G/T	6	4674236	+	NA	NA	NA	NA	NA	NA	T	T	T	G	T	G	G	G	G	G	T	G	G	G	G	G	G	G	G	T	G	G	G	T	G	G	G	G	G	G	G	T	T	G	G	G	T	G	G
S6_4674277	G/A	6	4674277	+	NA	NA	NA	NA	NA	NA	G	G	G	G	G	G	G	G	G	G	G	G	G	G	G	G	G	G	G	G	G	G	G	G	G	G	G	G	G	G	G	G	G	G	G	G	G	G	G
S6_4674368	T/C	6	4674368	+	NA	NA	NA	NA	NA	NA	C	C	C	T	Y	T	T	T	T	T	C	T	T	T	T	T	T	T	T	C	T	T	T	C	T	T	T	T	T	T	T	C	C	T	T	T	T	T	T
S6_4674822	A/T	6	4674822	+	NA	NA	NA	NA	NA	NA	T	T	T	A	T	A	A	A	A	A	T	A	A	A	A	A	A	A	A	T	A	A	A	T	A	A	A	A	A	A	A	T	W	A	A	A	A	A	A
S6_4674852	T/C	6	4674852	+	NA	NA	NA	NA	NA	NA	T	T	T	T	T	T	T	T	T	T	T	T	T	T	T	T	T	T	T	T	T	T	T	T	T	T	T	T	T	T	T	T	T	T	T	T	T	T	T
S6_4674859	C/A	6	4674859	+	NA	NA	NA	NA	NA	NA	C	C	C	C	C	C	C	C	C	C	C	C	C	C	C	C	C	C	C	C	C	C	C	C	C	C	C	C	C	C	C	C	C	C	C	C	C	C	C
S6_4674890	C/T	6	4674890	+	NA	NA	NA	NA	NA	NA	T	C	C	C	T	C	C	C	C	C	C	C	C	C	C	C	C	C	C	T	C	C	C	C	C	C	C	C	C	C	C	C	C	C	C	C	C	C	C
S6_4674894	T/C	6	4674894	+	NA	NA	NA	NA	NA	NA	T	T	T	T	T	T	T	T	T	T	T	T	T	T	T	T	T	T	T	T	T	T	T	T	T	T	T	T	T	T	T	T	T	T	T	T	T	T	T
S6_4674938	A/G	6	4674938	+	NA	NA	NA	NA	NA	NA	A	A	A	A	A	A	A	A	A	A	A	A	A	A	A	A	A	A	A	A	A	A	A	A	A	A	A	A	A	A	A	A	A	A	A	A	R	A	A
S6_4675218	C/A	6	4675218	+	NA	NA	NA	NA	NA	NA	C	N	C	C	C	C	C	C	N	C	C	M	C	C	C	C	C	A	C	N	C	C	C	N	C	C	C	C	C	C	C	C	C	C	C	C	C	C	C
S6_4675753	T/C	6	4675753	+	NA	NA	NA	NA	NA	NA	T	T	T	T	T	T	T	T	T	T	T	T	T	T	T	T	T	T	T	T	T	T	T	T	T	T	T	T	T	T	T	T	T	T	T	T	T	T	T
S6_4675782	A/T	6	4675782	+	NA	NA	NA	NA	NA	NA	A	A	A	A	A	A	A	A	A	A	A	A	A	A	A	A	A	A	A	A	A	A	A	A	A	A	A	A	A	A	A	A	A	A	A	A	A	A	A
S6_4675889	A/C	6	4675889	+	NA	NA	NA	NA	NA	NA	C	A	A	A	N	A	A	A	N	A	A	A	A	A	A	A	A	A	A	C	A	A	A	A	A	A	A	A	A	A	A	A	A	A	A	A	A	A	A
S6_4676945	C/T	6	4676945	+	NA	NA	NA	NA	NA	NA	C	T	T	C	C	C	C	C	C	C	T	C	C	C	C	C	C	C	C	C	C	C	C	T	C	C	C	C	C	C	C	Y	Y	C	C	C	T	C	C
S6_4677816	C/A	6	4677816	+	NA	NA	NA	NA	NA	NA	C	A	A	C	C	C	C	C	C	C	A	C	C	C	C	C	C	C	C	C	C	C	C	A	C	C	C	C	C	C	C	A	A	C	C	C	M	C	C
S6_4680396	G/A	6	4680396	+	NA	NA	NA	NA	NA	NA	G	G	G	G	G	G	G	G	G	G	G	G	G	G	G	G	G	G	G	G	G	G	G	G	G	G	G	G	G	G	G	G	G	G	G	G	G	G	G
S6_4688137	G/C	6	4688137	+	NA	NA	NA	NA	NA	NA	C	G	G	G	C	G	G	G	G	G	G	G	G	G	G	G	G	G	G	C	G	G	G	G	G	G	G	G	G	G	G	G	G	G	G	G	G	G	G
S6_4688156	A/G	6	4688156	+	NA	NA	NA	NA	NA	NA	A	A	A	A	A	A	A	A	A	A	A	A	A	A	A	A	A	A	A	A	A	A	A	A	A	A	A	A	A	A	A	A	A	A	A	A	A	A	A
S6_4794587	G/A	6	4794587	+	NA	NA	NA	NA	NA	NA	G	G	G	G	G	G	G	A	G	G	G	G	G	G	G	G	G	G	G	G	G	G	G	G	G	G	G	G	G	G	G	G	G	G	G	G	G	G	G
S6_4794592	C/T	6	4794592	+	NA	NA	NA	NA	NA	NA	C	C	C	C	C	C	C	T	C	C	C	C	C	C	C	C	C	C	C	C	C	C	C	C	C	C	C	C	C	C	C	C	C	C	C	C	C	C	C
S6_4799970	G/C	6	4799970	+	NA	NA	NA	NA	NA	NA	C	C	C	C	C	G	G	G	G	G	C	G	G	G	G	G	G	G	C	C	G	G	G	C	C	G	G	C	G	G	G	C	C	G	C	G	C	G	G
S6_4799976	C/A	6	4799976	+	NA	NA	NA	NA	NA	NA	A	A	A	A	A	C	C	C	C	C	A	C	C	C	C	C	C	C	A	A	C	C	C	A	A	C	C	A	C	C	C	A	A	C	A	C	A	C	C
S6_4802790	C/T	6	4802790	+	NA	NA	NA	NA	NA	NA	C	T	T	C	C	C	C	C	C	C	T	C	C	C	C	C	C	C	C	C	C	C	C	T	C	C	C	C	C	C	C	T	T	C	C	C	T	C	C
S6_4802794	A/G	6	4802794	+	NA	NA	NA	NA	NA	NA	A	A	A	A	A	A	A	A	A	A	A	A	A	A	A	A	A	A	A	A	A	A	A	A	A	A	A	G	A	A	A	A	A	A	A	A	A	A	A
S6_4802797	A/G	6	4802797	+	NA	NA	NA	NA	NA	NA	A	A	A	A	A	A	A	A	A	A	A	A	A	A	A	A	A	A	A	A	A	A	A	A	A	A	A	G	A	A	A	A	A	A	A	A	A	A	A
S6_4802799	C/T	6	4802799	+	NA	NA	NA	NA	NA	NA	C	C	C	C	C	C	C	C	C	C	C	C	C	C	C	C	C	C	C	C	C	C	C	C	C	C	C	T	C	C	C	C	C	C	C	C	C	C	C
S6_4803008	G/A	6	4803008	+	NA	NA	NA	NA	NA	NA	G	A	A	G	A	G	G	G	G	G	A	A	G	G	G	G	G	A	G	G	G	G	G	A	G	G	G	G	G	G	G	A	A	G	G	G	A	G	G
S6_4803030	T/G	6	4803030	+	NA	NA	NA	NA	NA	NA	T	T	T	T	G	T	T	T	T	T	T	G	T	T	T	T	T	G	T	T	T	T	T	T	T	T	T	T	T	T	T	T	T	T	T	T	T	T	T
S6_4803051	A/C	6	4803051	+	NA	NA	NA	NA	NA	NA	A	A	A	A	A	A	A	A	A	A	A	A	A	A	A	A	A	A	A	A	A	A	A	A	A	A	A	C	A	A	A	A	A	A	A	A	A	A	A
S6_4803898	A/G	6	4803898	+	NA	NA	NA	NA	NA	NA	G	A	A	A	R	A	A	A	A	A	A	A	A	A	A	A	A	A	A	G	A	A	A	A	A	A	A	A	A	A	A	A	A	A	A	A	A	A	A
S6_4803950	A/G	6	4803950	+	NA	NA	NA	NA	NA	NA	A	A	A	G	A	A	A	A	A	A	A	A	A	A	A	A	A	A	G	A	A	A	A	A	G	A	A	A	A	A	A	A	A	A	G	A	A	A	A
S6_4804248	T/C	6	4804248	+	NA	NA	NA	NA	NA	NA	C	C	C	C	C	T	T	T	T	T	C	T	T	T	T	T	T	T	Y	C	T	T	T	C	C	T	T	T	T	T	T	C	C	T	C	T	C	T	T
S6_4804311	C/G	6	4804311	+	NA	NA	NA	NA	NA	NA	C	C	C	C	C	C	C	C	C	C	C	C	C	C	C	C	C	C	C	C	C	C	C	C	C	C	C	C	C	C	C	C	C	C	C	C	C	C	C
S6_4840974	T/C	6	4840974	+	NA	NA	NA	NA	NA	NA	T	T	T	T	T	T	T	T	T	T	T	T	T	T	T	T	T	C	C	T	T	T	T	T	T	T	T	T	T	T	T	T	T	T	T	T	T	T	T
S6_4842822	C/A	6	4842822	+	NA	NA	NA	NA	NA	NA	C	C	C	C	C	C	C	C	N	C	C	C	C	C	C	C	C	C	C	C	C	C	C	C	C	C	C	C	C	C	C	C	C	C	C	C	C	C	C
S6_4844103	T/C	6	4844103	+	NA	NA	NA	NA	NA	NA	T	T	T	T	T	T	T	T	T	T	T	T	T	T	T	T	T	T	T	T	T	T	T	Y	T	T	T	T	T	T	T	T	T	T	T	T	T	T	T
S6_4844209	G/A	6	4844209	+	NA	NA	NA	NA	NA	NA	G	G	G	G	G	G	G	G	N	G	G	G	G	G	G	G	G	A	G	G	G	G	G	G	G	G	G	G	G	G	G	G	G	G	G	G	G	G	G
S6_4844213	G/A	6	4844213	+	NA	NA	NA	NA	NA	NA	R	G	G	G	N	G	G	A	N	G	G	G	G	G	G	G	G	G	G	A	G	G	G	G	G	G	G	A	G	G	G	G	G	G	G	G	G	G	G
S6_4844255	T/C	6	4844255	+	NA	NA	NA	NA	NA	NA	C	T	T	T	C	T	T	C	C	T	T	C	T	T	T	T	T	C	T	C	T	T	T	T	T	T	T	C	T	T	T	T	T	T	T	T	T	T	T
S6_4844259	T/C	6	4844259	+	NA	NA	NA	NA	NA	NA	C	T	T	T	C	T	T	C	C	T	T	C	T	T	T	T	T	C	T	C	T	T	T	T	T	T	T	C	T	T	T	T	T	T	T	T	T	T	T
S6_4885055	C/A	6	4885055	+	NA	NA	NA	NA	NA	NA	C	A	A	A	C	A	A	C	C	A	A	C	A	A	A	A	A	C	C	C	A	A	A	A	C	A	A	C	A	A	A	A	A	A	C	A	A	A	A
S6_4885095	C/T	6	4885095	+	NA	NA	NA	NA	NA	NA	C	C	C	C	C	C	C	C	C	C	C	C	C	C	C	C	C	C	T	C	C	C	C	Y	T	C	C	C	C	C	C	C	C	C	T	C	C	C	C
S6_4885107	C/T	6	4885107	+	NA	NA	NA	NA	NA	NA	C	C	C	C	C	C	C	C	C	C	C	C	C	C	C	C	C	C	C	C	C	C	C	C	C	C	C	C	C	C	C	C	C	C	C	C	C	C	C
S6_4885664	A/G	6	4885664	+	NA	NA	NA	NA	NA	NA	G	A	A	A	G	A	A	G	G	A	A	G	A	A	A	A	A	R	A	G	A	A	A	A	A	A	A	G	A	A	A	A	A	A	A	A	A	A	A
S6_4885680	G/A	6	4885680	+	NA	NA	NA	NA	NA	NA	G	A	A	A	G	A	A	G	G	A	A	G	A	A	A	A	A	R	G	G	A	A	A	A	G	A	A	G	A	A	A	A	A	A	G	A	A	A	A
S6_4885688	G/A	6	4885688	+	NA	NA	NA	NA	NA	NA	G	G	G	G	G	G	G	G	G	G	G	G	G	G	G	G	G	G	G	G	G	G	G	G	G	G	G	G	G	G	G	G	G	G	G	G	G	G	G
S6_4888987	C/A	6	4888987	+	NA	NA	NA	NA	NA	NA	A	C	C	C	A	C	C	A	A	C	C	C	C	C	C	C	C	A	A	A	C	C	C	C	A	C	C	A	C	C	C	C	M	C	A	C	C	C	C
S6_4889034	A/G	6	4889034	+	NA	NA	NA	NA	NA	NA	A	A	A	A	R	A	A	G	G	A	A	G	A	A	A	A	A	G	A	A	A	A	A	A	A	A	A	A	A	A	A	A	R	A	A	A	A	A	A
S6_4889042	A/C	6	4889042	+	NA	NA	NA	NA	NA	NA	A	A	A	A	A	A	A	A	A	A	A	A	A	A	A	A	A	A	A	A	A	A	A	A	A	A	A	A	A	A	A	A	A	A	A	A	A	A	A
S6_4889053	T/C	6	4889053	+	NA	NA	NA	NA	NA	NA	C	T	T	T	C	T	T	C	C	T	T	C	T	T	T	T	T	C	C	C	T	T	T	T	C	T	T	C	T	T	T	T	T	T	C	T	T	T	T
S6_4889084	T/C	6	4889084	+	NA	NA	NA	NA	NA	NA	T	T	T	T	T	T	T	T	T	T	T	T	T	T	T	T	T	T	T	T	T	T	T	T	T	T	T	T	T	T	T	T	T	T	T	T	T	T	T
S6_4889096	T/C	6	4889096	+	NA	NA	NA	NA	NA	NA	T	T	T	T	T	T	T	T	T	T	T	T	T	T	T	T	T	T	T	T	T	T	T	T	T	T	T	T	T	T	T	T	T	T	T	T	T	T	T
S6_4894295	T/C	6	4894295	+	NA	NA	NA	NA	NA	NA	C	T	T	T	T	T	T	C	C	T	T	C	T	T	T	T	T	C	T	C	T	T	T	T	T	T	T	C	Y	T	T	T	T	T	T	T	T	T	T
S6_4894316	G/A	6	4894316	+	NA	NA	NA	NA	NA	NA	G	G	G	G	G	G	G	G	A	G	G	G	G	G	G	G	G	A	G	G	G	G	G	G	G	G	G	G	G	G	G	G	G	G	G	G	G	G	G
S6_4894384	T/C	6	4894384	+	NA	NA	NA	NA	NA	NA	C	T	T	T	T	T	T	C	T	T	T	C	T	T	T	T	T	T	T	C	T	T	T	T	T	T	T	C	T	T	T	T	T	T	T	T	T	T	T
S6_4894466	C/G	6	4894466	+	NA	NA	NA	NA	NA	NA	C	C	C	C	C	C	C	C	G	C	C	C	C	C	C	C	C	G	C	C	C	C	C	C	C	C	C	C	C	C	C	C	C	C	C	C	C	C	C
S6_4894573	C/A	6	4894573	+	NA	NA	NA	NA	NA	NA	C	C	C	C	C	C	C	C	A	C	C	C	C	C	C	C	C	A	C	C	C	C	C	C	C	C	C	C	C	C	C	C	C	C	C	C	C	C	C
S6_4894589	G/A	6	4894589	+	NA	NA	NA	NA	NA	NA	G	G	G	G	G	G	G	G	A	G	G	G	G	G	G	G	G	A	G	G	G	G	G	G	G	G	G	G	G	G	G	G	G	G	G	G	G	G	G
S6_4894598	A/G	6	4894598	+	NA	NA	NA	NA	NA	NA	A	A	A	A	A	A	A	A	G	A	A	A	A	A	A	A	A	G	A	A	A	A	A	A	A	A	A	A	A	A	A	A	A	A	A	A	A	A	A
S6_4894600	G/A	6	4894600	+	NA	NA	NA	NA	NA	NA	A	G	G	G	G	G	G	R	G	G	G	N	G	G	G	G	G	G	G	A	G	G	G	G	G	G	G	A	G	G	G	G	G	G	G	G	G	G	G
S6_4894649	T/A	6	4894649	+	NA	NA	NA	NA	NA	NA	A	T	T	T	T	T	T	A	T	T	T	N	T	T	T	T	T	N	T	A	T	T	T	T	T	T	T	A	T	T	T	T	T	T	T	T	T	T	T
S6_4894693	C/A	6	4894693	+	NA	NA	NA	NA	NA	NA	C	C	C	C	C	C	C	C	C	C	C	A	C	C	C	C	C	C	C	C	C	C	C	C	C	C	C	C	C	C	C	C	C	C	C	C	C	C	C
S6_4896552	C/T	6	4896552	+	NA	NA	NA	NA	NA	NA	C	C	C	C	C	C	C	C	C	C	C	C	C	C	C	C	C	C	C	C	C	C	C	C	C	C	C	C	C	C	C	C	C	C	C	C	C	C	C
S6_4897288	G/A	6	4897288	+	NA	NA	NA	NA	NA	NA	G	G	G	G	G	G	G	G	G	G	G	R	G	G	G	G	G	A	G	N	G	G	G	G	G	G	G	G	G	G	G	G	G	G	G	G	G	G	G
S6_4897294	G/A	6	4897294	+	NA	NA	NA	NA	NA	NA	G	G	G	G	G	G	G	G	G	G	G	G	G	G	G	G	G	G	G	G	G	G	G	G	G	G	G	G	G	G	G	G	G	G	G	G	G	G	G
S6_4973773	C/G	6	4973773	+	NA	NA	NA	NA	NA	NA	C	C	C	C	C	C	C	C	C	C	C	C	C	C	C	C	C	C	C	C	C	C	C	C	C	C	C	C	C	C	C	C	C	C	C	C	C	C	C
S6_4974915	G/A	6	4974915	+	NA	NA	NA	NA	NA	NA	G	G	G	G	G	G	G	G	G	G	G	G	G	G	G	G	G	G	G	G	G	G	G	G	G	G	G	G	G	G	G	G	G	G	G	G	G	G	G
S6_4974922	G/A	6	4974922	+	NA	NA	NA	NA	NA	NA	G	G	G	G	G	G	G	G	G	G	G	G	G	G	G	G	G	G	G	G	G	G	G	G	G	G	G	G	G	G	G	G	G	G	G	G	G	G	G
S6_5146052	G/A	6	5146052	+	NA	NA	NA	NA	NA	NA	G	G	G	G	G	G	G	G	G	G	G	G	G	G	G	G	G	A	G	G	G	G	G	G	G	G	G	G	G	G	G	G	G	G	G	G	G	G	G
S6_5146073	C/T	6	5146073	+	NA	NA	NA	NA	NA	NA	C	C	C	C	C	C	C	C	C	C	C	C	C	C	C	C	C	C	C	C	C	C	C	C	C	C	C	C	C	C	C	C	C	C	C	C	C	C	C
S6_5146080	T/C	6	5146080	+	NA	NA	NA	NA	NA	NA	Y	C	T	T	T	T	Y	T	T	T	T	T	T	T	T	T	T	T	T	T	T	T	Y	C	T	T	T	T	T	T	T	C	T	T	T	T	T	T	T
S6_5146512	G/T	6	5146512	+	NA	NA	NA	NA	NA	NA	G	G	G	N	G	G	G	G	G	G	G	G	G	G	G	G	G	G	G	G	G	G	G	G	G	G	G	G	G	G	G	G	G	G	G	G	G	G	G
S6_5158593	A/T	6	5158593	+	NA	NA	NA	NA	NA	NA	A	A	A	A	A	A	A	A	A	A	A	A	A	A	A	A	A	A	A	A	A	A	A	A	A	A	A	A	A	A	A	A	A	A	A	A	A	A	A
S6_5158603	T/C	6	5158603	+	NA	NA	NA	NA	NA	NA	T	T	T	T	T	T	T	N	T	T	T	T	T	T	T	T	T	T	T	C	T	T	T	T	T	T	T	T	T	T	T	T	T	T	T	T	T	T	T
S6_5158624	A/C	6	5158624	+	NA	NA	NA	NA	NA	NA	A	A	A	A	A	A	A	A	A	A	A	A	A	A	A	A	A	A	A	A	A	A	A	A	A	A	A	A	A	A	A	A	A	A	A	A	A	A	A
S6_5158698	T/A	6	5158698	+	NA	NA	NA	NA	NA	NA	T	T	T	A	T	T	T	T	T	T	T	T	T	T	T	T	T	T	T	A	T	T	T	T	T	T	T	T	T	T	T	T	A	T	T	T	N	T	T
S6_5158699	G/A	6	5158699	+	NA	NA	NA	NA	NA	NA	G	G	G	A	G	G	G	G	G	G	G	G	G	G	G	G	G	G	G	A	G	G	G	G	G	G	G	G	G	G	G	G	A	G	G	G	N	G	G
S6_5158702	G/C	6	5158702	+	NA	NA	NA	NA	NA	NA	G	G	G	C	G	G	G	G	G	G	G	G	G	G	G	G	G	G	G	C	G	G	G	G	G	G	G	G	G	G	G	G	C	G	G	G	N	G	G
S6_5158703	G/T	6	5158703	+	NA	NA	NA	NA	NA	NA	G	G	G	T	G	G	G	G	G	G	G	G	G	G	G	G	G	G	G	T	G	G	G	G	G	G	G	G	G	G	G	G	T	G	G	G	N	G	G
S6_5158791	G/T	6	5158791	+	NA	NA	NA	NA	NA	NA	G	G	G	G	G	G	G	G	G	G	G	G	G	G	G	G	G	G	G	G	G	G	G	G	G	G	G	G	G	G	G	G	G	G	G	G	G	G	G
S6_5158802	A/G	6	5158802	+	NA	NA	NA	NA	NA	NA	A	A	A	A	A	A	A	A	A	A	A	A	A	A	A	A	A	A	A	A	A	A	A	A	A	A	A	A	A	A	A	A	A	A	A	A	A	A	A
S6_5158807	G/A	6	5158807	+	NA	NA	NA	NA	NA	NA	G	G	G	G	N	G	G	A	A	G	G	G	G	G	G	G	G	A	G	A	G	G	G	G	G	G	G	A	G	G	G	G	G	G	G	G	G	G	G
S6_5158810	C/T	6	5158810	+	NA	NA	NA	NA	NA	NA	C	C	C	C	C	C	C	C	C	C	C	C	C	C	C	C	C	C	C	C	C	C	C	C	C	C	C	C	C	C	C	C	C	C	C	C	C	C	C
S6_5158815	C/G	6	5158815	+	NA	NA	NA	NA	NA	NA	C	C	C	C	N	C	C	S	S	C	C	C	C	C	C	C	C	G	C	C	C	C	C	C	C	C	C	G	C	C	C	C	C	C	C	C	C	C	C
S6_5158816	T/C	6	5158816	+	NA	NA	NA	NA	NA	NA	T	T	T	T	N	T	T	Y	Y	T	T	T	T	T	T	T	T	C	T	T	T	T	T	T	T	T	T	C	T	T	T	T	T	T	T	T	T	T	T
S6_5158822	C/T	6	5158822	+	NA	NA	NA	NA	NA	NA	T	T	Y	C	C	C	C	C	C	C	T	C	C	C	C	T	C	C	C	C	C	C	T	T	C	C	C	C	C	C	C	Y	C	C	C	Y	C	C	C
S6_5158829	G/A	6	5158829	+	NA	NA	NA	NA	NA	NA	G	G	G	A	G	G	G	G	G	G	G	G	G	G	G	G	G	G	G	G	G	G	G	G	G	G	G	G	G	G	G	G	A	G	G	G	A	G	G
S6_5158831	T/C	6	5158831	+	NA	NA	NA	NA	NA	NA	T	T	T	T	T	T	T	T	T	T	T	T	T	T	T	T	T	T	T	T	T	T	C	Y	T	T	T	T	T	T	T	T	T	T	T	T	T	T	T
S6_5158840	A/G	6	5158840	+	NA	NA	NA	NA	NA	NA	A	A	A	A	A	A	A	A	A	A	A	A	A	A	A	A	A	A	A	G	A	A	A	A	A	A	A	A	A	A	A	A	A	A	A	A	A	A	A
S6_5158853	G/A	6	5158853	+	NA	NA	NA	NA	NA	NA	G	G	G	G	A	G	G	A	N	G	G	G	G	G	G	G	G	A	G	N	G	G	G	N	G	G	G	A	G	G	G	G	G	G	G	G	N	G	G
S6_5158875	G/A	6	5158875	+	NA	NA	NA	NA	NA	NA	G	G	G	G	A	G	G	A	N	G	G	G	G	G	G	G	G	A	G	N	G	G	G	N	G	G	G	A	G	G	G	G	G	G	G	G	N	G	G
S6_5158915	A/G	6	5158915	+	NA	NA	NA	NA	NA	NA	A	A	A	A	A	A	A	A	A	A	A	A	A	A	A	A	A	A	A	G	A	A	A	A	A	A	A	A	A	A	A	A	A	A	A	A	A	A	A
S6_5159719	G/T	6	5159719	+	NA	NA	NA	NA	NA	NA	G	N	G	G	G	G	G	K	T	G	G	T	G	G	G	G	G	G	G	N	G	G	G	N	N	G	G	G	G	G	G	G	G	G	N	G	G	G	G
S6_5159747	A/G	6	5159747	+	NA	NA	NA	NA	NA	NA	A	N	A	A	A	A	A	A	A	A	A	A	A	A	A	A	A	A	A	N	A	A	A	N	N	A	A	A	A	A	A	A	A	A	N	A	A	A	A
S6_5159803	G/A	6	5159803	+	NA	NA	NA	NA	NA	NA	G	G	G	G	G	G	G	G	G	G	G	G	G	G	G	G	G	G	G	G	G	G	G	G	N	G	G	G	G	G	G	G	G	G	N	G	G	G	G
S6_5159822	C/A	6	5159822	+	NA	NA	NA	NA	NA	NA	C	C	C	C	C	C	C	C	C	C	C	C	C	C	C	C	C	C	C	C	C	C	C	C	N	C	C	A	C	C	C	C	C	C	N	C	C	C	C
S6_5160255	C/A	6	5160255	+	NA	NA	NA	NA	NA	NA	C	C	C	C	C	C	C	C	C	C	C	C	C	C	C	C	C	C	C	C	C	C	C	C	C	C	C	C	C	C	C	C	C	C	C	C	C	C	C
S6_5160305	A/G	6	5160305	+	NA	NA	NA	NA	NA	NA	A	A	A	A	A	A	A	A	A	A	A	A	N	A	A	A	A	A	G	A	A	A	A	A	G	A	A	A	A	R	A	A	A	A	G	A	A	A	A
S6_5160566	C/G	6	5160566	+	NA	NA	NA	NA	NA	NA	C	C	C	C	C	C	C	C	C	C	C	C	C	C	C	C	C	C	C	C	C	C	C	C	C	C	C	C	C	C	C	C	C	C	C	C	C	C	C
S6_5160599	A/G	6	5160599	+	NA	NA	NA	NA	NA	NA	G	A	A	A	A	A	A	A	A	A	A	R	A	A	A	A	A	A	A	N	A	A	A	A	A	A	A	A	A	A	A	A	A	A	A	A	A	A	A
S6_5160630	C/G	6	5160630	+	NA	NA	NA	NA	NA	NA	C	C	C	C	C	C	C	C	C	G	C	C	C	C	C	C	C	C	C	C	C	C	C	C	C	C	C	C	C	C	C	C	C	C	C	C	C	C	C
S6_5160638	A/G	6	5160638	+	NA	NA	NA	NA	NA	NA	A	G	G	G	G	A	G	G	A	A	G	A	A	A	A	G	A	A	G	A	A	A	A	G	G	A	A	A	A	A	A	G	A	A	G	G	A	A	A
S6_5160684	G/A	6	5160684	+	NA	NA	NA	NA	NA	NA	G	A	A	A	G	G	A	G	G	G	A	G	G	G	G	A	G	G	G	G	G	G	G	A	G	G	G	G	G	G	G	A	G	G	G	A	A	G	G
S6_5160692	C/T	6	5160692	+	NA	NA	NA	NA	NA	NA	C	T	T	T	C	C	T	C	C	C	T	C	C	C	C	T	C	C	C	C	C	C	C	T	C	C	C	C	C	C	C	T	C	C	C	T	T	C	C
S6_5160714	C/T	6	5160714	+	NA	NA	NA	NA	NA	NA	C	C	C	C	Y	T	C	C	C	Y	C	C	T	T	T	C	T	Y	C	C	T	T	T	C	C	T	T	C	T	T	T	C	T	T	C	C	C	T	T
S6_5160722	C/T	6	5160722	+	NA	NA	NA	NA	NA	NA	C	C	C	C	Y	T	C	C	C	Y	C	C	T	T	T	C	T	T	C	C	T	T	T	C	C	T	T	C	T	T	T	C	T	T	C	C	C	T	T
S6_5161016	G/T	6	5161016	+	NA	NA	NA	NA	NA	NA	G	G	G	G	G	G	G	G	G	G	G	G	G	G	G	G	G	G	T	G	G	G	G	G	T	G	G	G	G	G	G	G	G	G	T	G	G	G	G
S6_5161094	C/T	6	5161094	+	NA	NA	NA	NA	NA	NA	C	C	C	C	C	C	C	C	C	C	C	C	C	C	C	C	C	C	C	C	C	C	C	C	C	C	C	C	C	C	C	C	C	C	C	C	C	C	C
S6_5161106	C/T	6	5161106	+	NA	NA	NA	NA	NA	NA	C	C	C	C	C	C	C	C	C	C	C	C	T	C	C	C	C	T	T	C	C	C	C	T	T	C	C	C	C	T	C	C	C	C	T	C	C	C	C
S6_5161720	C/T	6	5161720	+	NA	NA	NA	NA	NA	NA	C	C	C	C	C	C	C	C	C	C	C	C	C	C	C	C	C	C	C	Y	C	C	C	N	C	C	C	C	C	C	C	C	C	C	C	C	C	C	C
S6_5163279	A/G	6	5163279	+	NA	NA	NA	NA	NA	NA	A	A	A	A	A	A	A	G	G	G	A	G	A	A	A	A	A	G	G	N	A	A	G	A	G	A	A	A	A	A	A	A	G	A	G	A	R	A	A
S6_5163384	T/C	6	5163384	+	NA	NA	NA	NA	NA	NA	T	T	T	T	T	T	T	T	T	T	T	T	T	T	T	T	T	T	T	T	T	T	T	T	T	T	T	T	T	T	T	T	T	T	T	T	T	T	T
S6_5163403	G/C	6	5163403	+	NA	NA	NA	NA	NA	NA	G	G	G	G	G	G	G	G	G	G	G	G	G	G	G	G	G	G	G	G	G	G	G	G	G	G	G	G	G	G	G	G	G	G	G	G	G	G	G
S6_5163406	G/T	6	5163406	+	NA	NA	NA	NA	NA	NA	G	G	G	G	G	G	G	G	G	G	G	G	G	G	G	G	G	G	G	G	G	G	G	G	G	G	G	T	G	G	G	G	G	G	G	G	G	G	G
S6_5163458	T/C	6	5163458	+	NA	NA	NA	NA	NA	NA	C	T	T	T	T	T	T	T	T	T	T	T	T	T	T	T	T	T	T	C	T	T	T	T	T	T	T	T	T	T	T	T	T	T	T	T	T	T	T
S6_5163490	C/A	6	5163490	+	NA	NA	NA	NA	NA	NA	A	C	C	C	C	C	C	N	C	C	C	A	C	C	C	C	C	C	C	A	C	C	C	C	C	C	C	A	C	C	C	C	C	C	C	C	C	C	C
S6_5163756	C/T	6	5163756	+	NA	NA	NA	NA	NA	NA	T	N	C	C	T	C	C	T	N	C	C	T	C	C	C	C	C	C	C	T	C	C	C	N	C	C	C	T	C	C	C	C	C	C	C	C	C	C	C
S6_5266905	C/A	6	5266905	+	NA	NA	NA	NA	NA	NA	C	C	C	C	C	C	C	C	N	C	C	C	C	C	C	C	C	N	C	A	C	C	C	C	C	C	C	C	C	C	C	C	C	C	C	C	C	C	C
S6_5300388	A/G	6	5300388	+	NA	NA	NA	NA	NA	NA	A	A	A	A	A	A	A	A	A	A	A	A	A	A	A	A	A	A	A	A	A	A	A	A	A	A	A	A	A	A	A	A	A	A	A	A	A	A	A
S6_5300412	G/T	6	5300412	+	NA	NA	NA	NA	NA	NA	G	G	G	G	G	G	G	G	G	G	G	G	G	G	G	G	G	G	G	G	G	G	G	G	G	G	G	G	G	G	G	G	G	G	G	G	G	G	G
S6_5300423	C/T	6	5300423	+	NA	NA	NA	NA	NA	NA	C	C	C	C	C	C	C	C	C	C	C	C	C	C	C	C	C	C	C	C	C	C	C	C	C	C	C	C	C	C	C	C	C	C	C	C	C	C	C
S6_5300439	A/G	6	5300439	+	NA	NA	NA	NA	NA	NA	A	A	A	A	A	A	A	A	A	A	A	A	A	A	A	A	A	A	A	A	A	A	A	A	A	A	A	A	A	A	A	A	A	A	A	A	A	A	A
S6_5300541	T/C	6	5300541	+	NA	NA	NA	NA	NA	NA	T	T	T	T	T	T	T	T	T	T	T	T	T	T	T	T	T	T	T	T	T	T	T	T	T	T	T	T	T	T	T	T	T	T	T	T	T	T	T
S6_5300547	T/C	6	5300547	+	NA	NA	NA	NA	NA	NA	T	T	T	T	T	T	T	T	C	T	T	T	C	T	T	T	T	T	T	T	T	T	T	T	T	T	T	C	T	C	T	T	T	T	T	T	T	T	T
S6_5300589	C/A	6	5300589	+	NA	NA	NA	NA	NA	NA	C	C	C	C	C	C	C	C	C	C	C	C	C	C	C	C	C	C	C	C	C	C	C	C	C	C	C	C	C	C	C	C	C	C	C	C	C	C	C
S6_5300598	G/A	6	5300598	+	NA	NA	NA	NA	NA	NA	G	G	G	G	G	G	G	G	G	G	G	G	G	G	G	G	G	G	G	G	G	G	G	G	G	G	G	G	G	G	G	G	G	G	G	G	G	G	G
S6_5300635	G/A	6	5300635	+	NA	NA	NA	NA	NA	NA	G	G	G	G	G	G	G	G	G	G	G	G	A	G	G	G	G	G	G	G	G	G	G	G	G	G	G	G	G	R	G	G	G	G	G	G	G	G	G
S6_5300990	G/A	6	5300990	+	NA	NA	NA	NA	NA	NA	G	G	G	G	G	G	G	G	G	G	G	G	G	G	G	G	G	G	G	G	G	G	G	G	G	G	G	G	G	G	G	G	G	G	G	G	G	G	G
S6_5300997	G/A	6	5300997	+	NA	NA	NA	NA	NA	NA	G	G	G	G	G	G	G	G	G	G	G	G	G	G	G	G	G	G	G	G	G	G	G	G	G	G	G	G	G	G	G	G	G	G	G	G	G	G	G
S6_5301001	G/A	6	5301001	+	NA	NA	NA	NA	NA	NA	G	G	G	G	G	G	G	G	G	G	G	G	G	G	G	G	G	G	G	G	G	G	G	G	G	G	G	G	G	G	G	G	G	G	G	G	G	G	G
S6_5441738	G/T	6	5441738	+	NA	NA	NA	NA	NA	NA	G	G	G	G	G	G	G	G	G	G	G	G	G	G	G	G	G	G	G	T	G	G	G	G	T	G	G	G	G	G	G	G	G	G	T	G	G	G	G
S6_5441740	G/A	6	5441740	+	NA	NA	NA	NA	NA	NA	G	G	G	G	G	G	G	G	N	G	G	G	N	G	G	G	G	G	G	G	G	G	G	G	G	G	G	G	G	A	G	G	G	G	G	G	G	G	G
S6_5441842	G/T	6	5441842	+	NA	NA	NA	NA	NA	NA	G	G	G	G	G	G	G	G	T	G	G	G	T	G	G	G	G	G	G	G	G	G	G	G	G	G	G	G	G	T	G	G	G	G	G	G	G	G	G
S6_5441847	T/C	6	5441847	+	NA	NA	NA	NA	NA	NA	T	T	T	T	T	T	T	T	C	T	T	T	C	T	T	T	T	T	T	T	T	T	T	T	T	T	T	T	T	C	T	T	T	T	T	T	T	T	T
S6_5441950	G/C	6	5441950	+	NA	NA	NA	NA	NA	NA	G	G	G	G	G	G	G	G	N	G	G	G	C	G	G	G	G	G	G	G	G	G	G	G	G	G	G	G	G	C	G	G	G	G	G	G	G	G	G
S6_5441981	C/T	6	5441981	+	NA	NA	NA	NA	NA	NA	C	C	C	C	C	C	C	C	C	C	C	C	C	C	C	C	C	C	C	T	C	C	C	C	T	C	C	C	C	C	C	C	C	C	T	C	C	C	C
S6_5441991	C/G	6	5441991	+	NA	NA	NA	NA	NA	NA	C	C	C	C	C	C	C	C	S	C	C	C	G	C	C	C	C	C	C	C	C	C	C	C	C	C	C	C	C	G	C	C	C	C	C	C	C	C	C
S6_5441993	C/T	6	5441993	+	NA	NA	NA	NA	NA	NA	C	C	C	C	C	C	C	C	N	C	C	C	T	C	C	C	C	C	C	C	C	C	C	C	C	C	C	C	C	T	C	C	C	C	C	C	C	C	C
S6_5441994	T/G	6	5441994	+	NA	NA	NA	NA	NA	NA	T	T	T	T	T	T	T	T	N	T	T	T	G	T	T	T	T	T	T	T	T	T	T	T	T	T	T	T	T	G	T	T	T	T	T	T	T	T	T
S6_5441995	G/C	6	5441995	+	NA	NA	NA	NA	NA	NA	G	G	G	G	G	G	G	G	N	G	G	G	C	G	G	G	G	G	G	G	G	G	G	G	G	G	G	G	G	C	G	G	G	G	G	G	G	G	G
S6_5441996	A/C	6	5441996	+	NA	NA	NA	NA	NA	NA	A	A	A	A	A	A	A	A	N	A	A	A	C	A	A	A	A	A	A	A	A	A	A	A	A	A	A	A	A	C	M	A	A	A	A	A	A	A	A
S6_5441997	A/T	6	5441997	+	NA	NA	NA	NA	NA	NA	A	A	A	A	A	A	A	A	N	A	A	A	T	A	A	A	A	A	A	A	A	A	A	A	A	A	A	A	A	T	A	A	A	A	A	A	A	A	A
S6_5441998	C/G	6	5441998	+	NA	NA	NA	NA	NA	NA	C	C	C	C	C	C	C	C	N	C	C	C	G	C	C	C	C	C	C	C	C	C	C	C	C	C	C	C	C	G	C	C	C	C	C	C	C	C	C
S6_5441999	T/A	6	5441999	+	NA	NA	NA	NA	NA	NA	T	T	T	T	T	T	T	T	N	T	T	T	A	T	T	T	T	T	T	T	T	T	T	T	T	T	T	T	T	A	T	T	T	T	T	T	T	T	T
S6_5442000	C/A	6	5442000	+	NA	NA	NA	NA	NA	NA	C	C	C	C	C	C	C	C	N	C	C	C	A	C	C	C	C	C	C	C	C	C	C	C	C	C	C	C	C	A	C	C	C	C	C	C	C	C	C
S6_5442045	G/A	6	5442045	+	NA	NA	NA	NA	NA	NA	G	G	G	G	G	G	G	G	G	G	G	G	G	G	G	G	G	G	G	A	G	G	G	G	A	G	G	G	G	G	G	G	G	G	N	G	G	G	G
S6_5442132	T/C	6	5442132	+	NA	NA	NA	NA	NA	NA	T	T	T	T	T	T	T	T	N	T	T	C	C	T	T	T	T	T	T	C	T	T	T	T	C	T	T	C	T	C	T	T	T	T	C	T	T	T	T
S6_5442144	T/C	6	5442144	+	NA	NA	NA	NA	NA	NA	T	T	T	T	T	T	T	T	T	T	T	T	T	T	T	T	T	T	T	T	T	T	T	T	T	T	T	T	T	T	T	T	T	T	T	T	T	T	T
S6_5442148	T/C	6	5442148	+	NA	NA	NA	NA	NA	NA	T	T	T	T	T	T	T	T	T	T	T	T	T	T	T	T	T	T	T	T	T	T	T	T	T	T	T	T	T	T	T	T	T	T	T	T	T	T	T
S6_5442160	C/G	6	5442160	+	NA	NA	NA	NA	NA	NA	C	C	C	C	C	C	C	C	C	C	C	C	C	C	C	C	C	C	C	G	C	C	C	C	G	C	C	C	C	C	C	C	C	C	G	C	C	C	C
S6_5442248	C/A	6	5442248	+	NA	NA	NA	NA	NA	NA	C	C	C	C	C	C	C	C	C	C	C	C	C	C	C	C	C	C	C	A	C	C	C	C	A	C	C	C	C	C	C	C	C	C	A	C	C	C	C
S6_5442262	T/C	6	5442262	+	NA	NA	NA	NA	NA	NA	T	T	T	T	T	T	T	T	T	T	T	T	T	T	T	T	T	T	T	C	T	T	T	T	C	T	T	T	T	T	T	T	T	T	C	T	T	T	T
S6_5442325	C/A	6	5442325	+	NA	NA	NA	NA	NA	NA	C	C	C	C	C	C	C	C	C	C	C	C	C	C	C	C	C	C	C	N	C	C	C	C	C	C	C	C	C	C	C	C	C	C	C	C	C	C	C
S6_5442350	A/T	6	5442350	+	NA	NA	NA	NA	NA	NA	A	A	A	A	A	A	A	A	A	A	A	A	A	A	A	A	A	A	A	N	A	A	A	A	A	A	A	A	A	A	A	A	A	A	A	A	A	A	A
S6_5442465	T/A	6	5442465	+	NA	NA	NA	NA	NA	NA	T	T	T	T	T	T	T	T	T	T	T	A	T	T	T	T	T	T	T	T	T	T	T	T	T	T	T	T	T	T	T	T	T	T	T	T	T	T	T
S6_5442499	G/A	6	5442499	+	NA	NA	NA	NA	NA	NA	G	G	G	G	G	G	G	G	A	G	G	G	G	G	G	G	G	A	A	G	G	G	G	G	G	G	G	G	G	G	G	G	G	G	G	G	G	G	G
S6_5442509	T/G	6	5442509	+	NA	NA	NA	NA	NA	NA	T	T	T	T	T	T	T	T	G	T	T	T	T	T	T	T	T	G	G	G	T	T	T	T	G	T	T	T	T	T	T	T	T	T	G	T	T	T	T
S6_5442546	A/G	6	5442546	+	NA	NA	NA	NA	NA	NA	A	A	A	A	A	A	A	A	G	A	A	A	A	A	A	A	A	G	G	G	A	A	A	A	G	A	A	A	A	A	A	A	A	A	G	A	A	A	A
S6_5442575	G/C	6	5442575	+	NA	NA	NA	NA	NA	NA	G	G	G	G	G	G	G	G	C	G	G	G	G	G	G	G	G	C	C	C	G	G	G	G	C	G	G	G	G	G	G	G	G	G	C	G	G	G	G
S6_5442607	G/A	6	5442607	+	NA	NA	NA	NA	NA	NA	G	G	G	G	G	G	G	G	G	G	G	G	G	G	G	G	G	G	G	G	G	G	G	G	G	G	G	G	G	G	G	G	G	G	G	G	G	G	G
S6_5442662	T/C	6	5442662	+	NA	NA	NA	NA	NA	NA	T	T	T	T	T	T	T	T	T	T	T	T	T	T	T	T	T	T	T	C	T	T	T	T	C	T	T	T	T	T	T	T	T	T	C	T	T	T	T
S6_5442705	C/A	6	5442705	+	NA	NA	NA	NA	NA	NA	C	C	C	C	C	C	C	C	C	C	C	C	C	C	C	C	C	C	C	A	C	C	C	C	A	C	C	C	C	C	C	C	C	C	A	C	C	C	C
S6_5442714	G/T	6	5442714	+	NA	NA	NA	NA	NA	NA	G	G	G	G	G	G	G	G	G	G	G	G	G	G	G	G	G	G	G	T	G	G	G	G	T	G	G	G	G	G	G	G	G	G	T	G	G	G	G
S6_5442719	C/G	6	5442719	+	NA	NA	NA	NA	NA	NA	C	G	C	C	G	C	S	C	G	C	C	C	C	C	C	C	C	G	G	C	C	C	C	G	C	C	C	C	C	C	C	C	C	C	C	C	C	C	C
S6_5442808	G/C	6	5442808	+	NA	NA	NA	NA	NA	NA	G	G	G	G	G	G	G	G	G	G	G	G	G	G	G	G	G	G	G	G	G	G	G	G	G	G	G	G	G	G	G	G	G	G	G	G	G	G	G
S6_5442817	T/C	6	5442817	+	NA	NA	NA	NA	NA	NA	T	T	T	T	T	T	T	T	T	T	T	T	T	T	T	T	T	T	T	C	T	T	T	T	C	T	T	T	T	T	T	T	T	T	C	T	T	T	T
S6_5442830	C/T	6	5442830	+	NA	NA	NA	NA	NA	NA	C	C	C	C	C	C	C	C	C	C	C	C	C	C	C	C	C	C	C	T	C	C	C	C	T	C	C	C	C	C	C	C	C	C	T	C	C	C	C
S6_5442841	C/T	6	5442841	+	NA	NA	NA	NA	NA	NA	C	C	C	C	C	C	C	C	C	C	C	C	C	C	C	C	C	C	C	C	C	C	C	C	C	C	C	C	C	C	C	C	C	C	C	C	C	C	C
S6_5442849	C/T	6	5442849	+	NA	NA	NA	NA	NA	NA	C	C	C	C	C	C	C	C	C	C	C	C	C	C	C	C	C	C	C	C	C	C	C	C	C	C	C	C	C	C	C	C	C	C	C	C	C	C	C
S6_5442858	G/A	6	5442858	+	NA	NA	NA	NA	NA	NA	G	G	G	G	G	G	G	G	G	G	G	G	G	G	G	G	G	G	G	A	G	G	G	G	A	G	G	G	G	G	G	G	G	G	A	G	G	G	G
S6_5442875	A/G	6	5442875	+	NA	NA	NA	NA	NA	NA	A	A	A	A	A	A	A	A	A	A	A	A	A	A	A	A	A	A	A	G	A	A	A	A	G	A	A	A	A	A	A	A	A	A	G	A	A	A	A
S6_5442889	C/G	6	5442889	+	NA	NA	NA	NA	NA	NA	C	C	C	C	C	C	C	C	C	C	C	C	C	C	C	C	C	C	C	G	C	C	C	C	G	C	C	C	C	C	C	C	C	C	G	C	C	C	C
S6_5442911	A/G	6	5442911	+	NA	NA	NA	NA	NA	NA	R	A	A	A	A	A	A	A	A	A	A	A	A	A	A	A	A	A	A	G	A	A	A	A	G	A	A	A	A	A	A	A	A	A	G	A	A	A	A
S6_5442923	C/T	6	5442923	+	NA	NA	NA	NA	NA	NA	C	C	C	C	C	C	C	C	C	C	C	C	C	C	C	C	C	C	C	T	C	C	C	C	T	C	C	C	C	C	C	C	C	C	T	C	C	C	C
S6_5442929	C/A	6	5442929	+	NA	NA	NA	NA	NA	NA	C	C	C	C	C	C	C	C	C	C	C	C	C	C	C	C	C	C	C	A	C	C	C	C	A	C	C	C	C	C	C	C	C	C	A	C	C	C	C
S6_5442951	T/C	6	5442951	+	NA	NA	NA	NA	NA	NA	T	T	T	T	T	T	T	T	T	T	T	T	T	T	T	T	T	Y	T	C	T	T	T	T	C	T	T	T	T	T	T	T	T	T	C	T	T	T	T
S6_5442977	C/T	6	5442977	+	NA	NA	NA	NA	NA	NA	C	C	C	C	C	C	C	C	C	C	C	C	C	C	C	C	C	C	C	T	C	C	C	C	T	C	C	C	C	C	C	C	C	C	T	C	C	C	C
S6_5443021	C/T	6	5443021	+	NA	NA	NA	NA	NA	NA	C	C	C	C	C	C	C	C	C	C	C	C	C	C	C	C	C	C	C	T	C	C	C	C	T	C	C	C	C	C	C	C	C	C	T	C	C	C	C
S6_5443044	A/G	6	5443044	+	NA	NA	NA	NA	NA	NA	A	A	A	A	A	A	A	A	A	A	A	A	A	A	A	A	A	A	A	G	A	A	A	A	G	A	A	A	A	A	A	A	A	A	G	A	A	A	A
S6_5443223	T/C	6	5443223	+	NA	NA	NA	NA	NA	NA	T	T	T	T	T	T	T	Y	T	T	T	T	T	T	T	T	T	T	T	C	T	T	T	T	T	T	T	T	T	T	T	T	T	T	N	T	T	T	T
S6_5443226	A/G	6	5443226	+	NA	NA	NA	NA	NA	NA	A	A	A	A	A	A	A	A	A	A	A	A	A	A	A	A	A	A	A	G	A	A	A	A	A	A	A	A	A	A	A	A	A	A	N	A	A	A	A
S6_5443537	G/C	6	5443537	+	NA	NA	NA	NA	NA	NA	G	G	G	G	G	G	G	G	G	G	G	S	G	G	G	G	G	G	G	G	G	G	G	G	G	G	G	G	G	G	G	G	G	G	G	G	G	G	G
S6_5443538	C/G	6	5443538	+	NA	NA	NA	NA	NA	NA	C	C	C	C	C	C	C	C	C	C	C	C	C	C	C	C	C	C	C	C	C	C	C	C	C	C	C	C	C	C	C	C	C	C	C	C	C	C	C
S6_5443558	T/C	6	5443558	+	NA	NA	NA	NA	NA	NA	T	T	T	T	T	T	T	C	C	T	T	C	C	T	T	T	T	C	C	C	T	T	T	T	C	T	T	T	T	C	T	T	T	T	C	T	T	T	T
S6_5444244	T/C	6	5444244	+	NA	NA	NA	NA	NA	NA	T	T	T	T	T	T	T	T	T	T	T	T	T	T	T	T	T	T	T	T	T	T	T	T	T	T	T	T	T	T	T	T	T	T	T	T	T	T	T
S6_5444245	G/A	6	5444245	+	NA	NA	NA	NA	NA	NA	G	G	G	G	G	G	G	G	G	G	G	G	G	G	G	G	G	G	G	G	G	G	G	G	G	G	G	G	G	G	G	G	G	G	G	G	G	G	G
S6_5444399	G/C	6	5444399	+	NA	NA	NA	NA	NA	NA	G	G	G	G	G	G	G	G	G	G	G	G	G	G	G	G	G	G	G	G	G	G	G	G	G	G	G	G	G	G	G	G	G	G	G	G	G	G	G
S6_5444458	G/A	6	5444458	+	NA	NA	NA	NA	NA	NA	G	G	G	G	G	G	G	A	G	G	G	A	A	G	G	G	G	G	G	A	G	G	G	G	A	G	G	G	G	A	G	G	G	G	A	G	G	G	G
S6_5444480	G/C	6	5444480	+	NA	NA	NA	NA	NA	NA	G	G	G	G	G	G	G	G	G	G	G	G	C	G	G	G	G	G	G	C	G	G	G	G	C	G	G	G	G	C	G	G	G	G	C	G	G	G	G
S6_5444925	C/T	6	5444925	+	NA	NA	NA	NA	NA	NA	C	C	C	C	C	C	C	C	C	C	C	C	C	C	C	C	C	C	C	C	C	C	C	C	C	C	C	C	C	C	C	C	C	C	C	C	C	C	C
S6_5444926	C/T	6	5444926	+	NA	NA	NA	NA	NA	NA	C	C	C	C	C	C	C	C	C	C	C	C	C	C	C	C	C	C	C	C	C	C	C	C	C	C	C	C	C	C	C	C	C	C	C	C	C	C	C
S6_5444933	T/G	6	5444933	+	NA	NA	NA	NA	NA	NA	T	T	T	T	T	T	T	T	T	T	T	T	T	T	T	T	T	T	T	T	T	T	T	T	T	T	T	T	T	T	T	T	T	T	T	T	T	T	T
S6_5445017	G/T	6	5445017	+	NA	NA	NA	NA	NA	NA	G	G	G	G	G	G	G	G	G	G	G	G	G	G	G	G	G	N	G	G	G	G	G	G	G	G	G	G	G	G	G	G	G	G	G	G	G	G	G
S6_5503267	C/G	6	5503267	+	NA	NA	NA	NA	NA	NA	C	C	C	C	C	C	C	C	S	C	C	S	C	C	C	C	C	G	G	C	C	C	C	C	C	C	C	C	C	C	C	C	C	C	C	C	C	C	C
S6_5503320	C/A	6	5503320	+	NA	NA	NA	NA	NA	NA	C	C	C	C	C	C	C	A	C	C	C	C	A	C	C	C	C	C	C	A	C	C	C	C	A	C	C	C	C	N	C	C	C	C	A	C	C	C	C
S6_5503569	C/T	6	5503569	+	NA	NA	NA	NA	NA	NA	C	C	C	C	C	C	C	C	C	C	C	C	T	C	C	C	C	T	T	T	C	C	C	C	T	C	C	C	C	C	C	C	C	C	T	C	C	C	C
S6_5503695	C/T	6	5503695	+	NA	NA	NA	NA	NA	NA	C	C	C	C	C	C	C	C	C	C	C	Y	C	C	C	C	C	C	C	C	C	C	C	C	C	C	C	C	C	C	C	C	C	C	C	C	C	C	C
S6_5503800	T/C	6	5503800	+	NA	NA	NA	NA	NA	NA	C	C	C	C	C	C	T	T	C	C	C	T	T	C	C	C	C	T	T	T	C	C	C	C	T	C	C	T	C	T	C	C	C	C	T	C	C	C	C
S6_5503811	A/T	6	5503811	+	NA	NA	NA	NA	NA	NA	A	A	A	A	A	A	T	T	T	A	A	N	T	A	A	A	A	A	A	T	A	A	A	A	T	A	A	W	A	T	A	A	A	A	T	A	A	A	A
S6_5503910	A/G	6	5503910	+	NA	NA	NA	NA	NA	NA	A	A	A	A	A	A	A	G	A	A	A	R	G	A	A	A	A	A	A	G	A	A	A	A	G	A	A	A	A	G	A	A	A	A	G	A	A	A	A
S6_5503911	C/A	6	5503911	+	NA	NA	NA	NA	NA	NA	C	C	C	C	C	C	C	A	C	C	C	M	A	C	C	C	C	C	C	A	C	C	C	C	A	C	C	C	C	A	C	C	C	C	A	C	C	C	C
S6_5503918	G/A	6	5503918	+	NA	NA	NA	NA	NA	NA	G	N	N	N	G	G	G	G	G	G	G	G	G	G	G	G	G	G	G	G	G	G	G	N	G	G	G	G	G	G	G	G	G	G	G	G	G	G	G
S6_5503921	G/T	6	5503921	+	NA	NA	NA	NA	NA	NA	G	N	N	N	T	G	G	G	G	G	G	G	G	G	G	G	G	T	T	G	G	G	G	N	G	G	G	G	G	G	G	G	G	G	G	G	G	G	G
S6_5503984	G/A	6	5503984	+	NA	NA	NA	NA	NA	NA	G	G	G	G	G	G	G	G	G	G	G	G	G	G	G	G	G	A	A	G	G	G	G	G	G	G	G	G	G	G	G	G	G	G	G	G	G	G	G
S6_5503986	G/A	6	5503986	+	NA	NA	NA	NA	NA	NA	G	G	G	G	G	G	G	A	G	G	G	G	G	G	G	G	G	G	G	G	G	G	G	G	G	G	G	G	G	G	G	G	G	G	G	G	G	G	G
S6_5504304	A/G	6	5504304	+	NA	NA	NA	NA	NA	NA	A	A	A	A	A	A	A	A	A	A	A	A	A	A	A	A	A	A	A	G	A	A	A	A	G	A	A	A	A	A	A	A	A	A	G	A	A	A	A
S6_5504317	C/G	6	5504317	+	NA	NA	NA	NA	NA	NA	C	C	C	C	C	C	C	C	C	C	C	C	C	C	C	C	C	C	C	G	C	C	C	C	G	C	C	C	C	C	C	C	C	C	G	C	C	C	C
S6_5504335	C/T	6	5504335	+	NA	NA	NA	NA	NA	NA	C	C	C	C	C	C	C	Y	C	Y	C	C	C	C	C	C	C	C	C	C	C	C	C	C	C	C	C	C	C	C	C	C	C	C	C	C	C	C	C
S6_5504525	G/C	6	5504525	+	NA	NA	NA	NA	NA	NA	G	G	G	G	G	G	G	G	G	G	G	G	G	G	G	G	G	G	G	G	G	G	G	G	G	G	G	G	G	G	G	G	G	G	G	G	G	G	G
S6_5504650	C/A	6	5504650	+	NA	NA	NA	NA	NA	NA	A	A	C	C	A	C	A	M	M	C	C	A	A	C	C	C	C	A	A	C	C	C	C	A	C	C	C	M	C	N	C	C	C	C	C	C	C	C	C
S6_5504810	A/G	6	5504810	+	NA	NA	NA	NA	NA	NA	R	A	G	G	A	G	A	A	A	G	G	A	A	G	G	G	G	A	A	A	G	G	G	A	A	G	G	A	G	N	G	G	G	G	A	G	G	G	G
S6_5505551	C/A	6	5505551	+	NA	NA	NA	NA	NA	NA	C	C	C	C	C	C	C	C	C	M	C	C	C	C	C	C	C	C	C	C	C	C	C	C	C	C	C	C	C	C	C	C	C	C	C	C	C	C	C
S6_5505584	G/T	6	5505584	+	NA	NA	NA	NA	NA	NA	G	G	G	G	G	G	G	G	G	G	G	G	G	G	G	G	G	G	G	G	G	G	G	G	G	G	G	G	G	G	G	G	G	G	G	G	G	G	G
S6_5506187	G/C	6	5506187	+	NA	NA	NA	NA	NA	NA	G	G	G	G	G	G	G	G	G	S	G	G	G	G	G	G	G	G	G	G	G	G	G	G	G	G	G	G	G	G	G	G	G	G	G	G	G	G	G
S6_5506234	G/A	6	5506234	+	NA	NA	NA	NA	NA	NA	G	G	G	G	G	G	G	G	G	G	G	A	G	G	G	G	G	G	G	G	G	G	G	G	G	G	G	G	G	G	G	G	G	G	G	G	G	G	G
S6_5506279	G/C	6	5506279	+	NA	NA	NA	NA	NA	NA	G	G	G	G	G	G	G	G	G	G	G	C	G	G	G	G	G	G	G	G	G	G	G	G	G	G	G	G	G	G	G	G	G	G	G	G	G	G	G
S6_5506431	G/A	6	5506431	+	NA	NA	NA	NA	NA	NA	G	G	G	G	G	G	G	G	G	G	G	G	G	G	G	G	G	G	G	G	G	G	G	G	G	G	G	G	G	G	G	G	G	G	G	G	G	G	G
S6_5506786	C/T	6	5506786	+	NA	NA	NA	NA	NA	NA	C	C	T	T	C	T	C	C	Y	Y	T	T	C	T	T	C	T	T	T	C	T	T	T	C	C	T	T	T	T	C	T	T	T	T	C	T	T	T	T
S6_5506858	G/A	6	5506858	+	NA	NA	NA	NA	NA	NA	G	G	G	G	G	G	G	G	G	G	G	G	G	G	G	G	G	G	G	G	G	G	G	G	G	G	G	G	G	G	G	G	G	G	G	G	G	G	G
S6_5506896	C/G	6	5506896	+	NA	NA	NA	NA	NA	NA	C	C	C	C	C	C	C	G	C	S	C	G	C	C	C	C	C	G	G	C	C	C	C	C	C	C	C	C	C	C	C	C	C	C	C	C	C	C	C
S6_5506993	C/T	6	5506993	+	NA	NA	NA	NA	NA	NA	C	C	C	C	C	C	C	C	C	Y	C	N	C	C	C	C	C	T	T	C	C	C	C	C	C	C	C	C	C	C	C	C	C	C	C	C	C	C	C
S6_5507012	C/T	6	5507012	+	NA	NA	NA	NA	NA	NA	C	C	T	T	C	T	C	C	C	C	T	C	C	T	T	C	T	C	C	C	T	T	T	C	C	T	Y	C	T	C	T	T	T	T	C	T	T	T	T
S6_5508590	C/T	6	5508590	+	NA	NA	NA	NA	NA	NA	C	C	C	C	C	C	C	C	C	C	C	C	C	C	C	C	C	C	C	C	C	C	C	C	C	C	C	C	C	C	C	C	C	C	C	C	C	C	C
S6_5508591	G/A	6	5508591	+	NA	NA	NA	NA	NA	NA	G	A	G	G	A	G	R	G	G	G	G	G	G	G	G	G	G	G	G	G	G	G	G	A	G	G	G	G	G	G	G	G	G	G	G	G	G	G	G
S6_5508598	T/C	6	5508598	+	NA	NA	NA	NA	NA	NA	T	C	T	T	C	T	Y	T	T	T	T	T	T	T	T	T	T	T	T	T	T	T	T	C	T	T	T	T	T	T	T	T	T	T	T	T	T	T	T
S6_5508730	C/A	6	5508730	+	NA	NA	NA	NA	NA	NA	C	A	C	C	A	C	A	C	A	C	C	C	C	C	C	C	C	A	A	C	C	C	C	A	C	C	C	A	C	C	C	C	C	C	C	C	C	C	C
S6_5508763	C/T	6	5508763	+	NA	NA	NA	NA	NA	NA	C	C	C	C	C	C	C	C	C	C	C	C	T	C	C	C	C	C	C	C	C	C	C	C	C	C	C	C	C	C	C	C	C	C	C	C	C	C	C
S6_5508764	C/T	6	5508764	+	NA	NA	NA	NA	NA	NA	C	C	C	C	C	C	C	C	C	C	C	C	T	C	C	C	C	C	C	C	C	C	C	C	C	C	C	C	C	C	C	C	C	C	C	C	C	C	C
S6_5510425	A/T	6	5510425	+	NA	NA	NA	NA	NA	NA	A	A	A	A	A	A	A	A	A	A	A	A	T	A	A	A	A	A	A	A	A	A	A	A	A	A	A	A	A	T	A	A	A	A	A	A	A	A	A
S6_5510427	G/C	6	5510427	+	NA	NA	NA	NA	NA	NA	G	G	G	G	G	G	G	C	G	G	G	C	G	G	G	C	G	C	S	C	G	G	G	G	C	G	G	G	G	G	G	G	G	G	S	G	G	G	G
S6_5510466	A/T	6	5510466	+	NA	NA	NA	NA	NA	NA	A	A	A	A	A	A	A	W	A	A	A	A	A	A	A	A	A	A	A	A	A	A	A	A	A	A	A	A	A	A	A	A	A	A	A	A	A	A	A
S6_5510503	T/C	6	5510503	+	NA	NA	NA	NA	NA	NA	T	T	T	T	T	T	T	Y	T	T	T	T	T	T	T	T	T	T	T	T	T	T	T	T	T	T	T	T	T	T	T	T	T	T	T	T	T	T	T
S6_5510506	C/A	6	5510506	+	NA	NA	NA	NA	NA	NA	C	C	C	C	C	C	C	M	C	C	C	C	C	C	C	C	C	C	C	C	C	C	C	C	C	C	C	C	C	C	C	C	C	C	C	C	C	C	C
S6_5511837	G/A	6	5511837	+	NA	NA	NA	NA	NA	NA	G	G	G	G	G	G	G	G	G	G	G	G	G	G	G	G	G	G	A	G	G	G	G	G	G	G	G	G	G	G	G	G	G	G	G	G	G	G	G
S6_5511884	C/T	6	5511884	+	NA	NA	NA	NA	NA	NA	C	C	C	C	C	C	C	C	C	C	C	C	C	C	C	C	C	C	T	C	C	C	C	C	C	C	C	C	C	C	C	C	C	C	C	C	C	C	C
S6_5511887	G/A	6	5511887	+	NA	NA	NA	NA	NA	NA	G	G	G	G	G	G	G	G	G	G	G	G	G	G	G	G	G	G	A	G	G	G	G	G	G	G	G	G	G	G	G	G	G	G	G	G	G	G	G
S6_5511931	A/G	6	5511931	+	NA	NA	NA	NA	NA	NA	A	A	A	A	A	A	A	A	A	A	A	A	A	A	A	A	A	A	A	A	A	A	A	A	A	A	A	A	A	A	A	A	A	A	A	A	A	A	A
S6_5511953	G/T	6	5511953	+	NA	NA	NA	NA	NA	NA	G	T	G	G	T	G	T	T	G	T	G	T	T	G	G	G	G	T	T	T	G	G	G	N	G	G	G	N	G	N	G	G	G	G	G	G	G	G	G
S6_5511959	G/A	6	5511959	+	NA	NA	NA	NA	NA	NA	G	A	G	G	A	G	A	A	G	A	G	A	A	G	G	G	G	A	A	A	G	G	G	N	G	G	G	N	G	N	G	G	G	G	G	G	G	G	G
S6_5512000	T/C	6	5512000	+	NA	NA	NA	NA	NA	NA	T	N	T	T	T	T	T	N	T	T	T	N	T	T	T	T	T	N	N	T	T	T	T	N	T	T	T	T	T	T	T	T	T	T	T	T	T	T	T
S6_5512037	T/G	6	5512037	+	NA	NA	NA	NA	NA	NA	T	T	T	T	T	T	T	G	T	T	T	G	T	T	T	G	T	G	G	G	T	T	T	N	G	T	T	T	T	T	T	T	T	T	G	T	T	T	T
S6_5512048	T/C	6	5512048	+	NA	NA	NA	NA	NA	NA	T	T	T	T	T	T	T	C	T	T	T	C	T	T	T	C	T	C	C	C	T	T	T	N	C	T	T	T	T	T	T	T	T	T	C	T	T	T	T
S6_5512066	C/T	6	5512066	+	NA	NA	NA	NA	NA	NA	C	C	C	C	C	C	C	C	C	C	C	C	C	C	C	C	C	C	C	C	C	C	C	C	C	C	C	C	C	C	C	C	C	C	C	C	C	C	C
S6_5512068	G/C	6	5512068	+	NA	NA	NA	NA	NA	NA	G	G	G	G	G	G	N	G	G	S	G	G	C	G	G	G	G	G	G	G	G	G	G	G	G	G	G	G	G	S	G	G	G	G	G	G	G	G	G
S6_5512095	A/C	6	5512095	+	NA	NA	NA	NA	NA	NA	A	M	A	A	M	A	N	C	N	M	A	C	C	A	A	C	A	C	C	C	A	A	A	C	C	A	A	A	A	M	A	A	A	A	C	A	A	A	A
S6_5512108	T/G	6	5512108	+	NA	NA	NA	NA	NA	NA	T	K	T	T	K	T	N	G	N	K	T	G	G	T	T	G	T	G	G	G	T	T	T	G	G	T	T	T	T	G	T	T	T	T	G	T	T	T	T
S6_5542444	A/G	6	5542444	+	NA	NA	NA	NA	NA	NA	G	G	A	A	G	G	G	N	N	G	A	A	A	G	G	G	G	G	G	G	G	G	A	G	G	G	G	A	G	A	G	A	A	G	G	A	A	G	G
S6_5608732	C/T	6	5608732	+	NA	NA	NA	NA	NA	NA	C	C	C	C	C	C	C	C	C	C	C	C	C	C	C	C	C	C	C	C	C	C	C	C	C	C	C	C	C	C	C	C	C	C	C	C	Y	C	C
S6_5608775	T/C	6	5608775	+	NA	NA	NA	NA	NA	NA	T	T	T	T	T	T	T	T	T	T	T	T	T	T	T	T	T	T	T	T	T	T	T	T	T	T	T	T	T	T	T	T	T	T	T	T	Y	T	T
S6_5638216	C/G	6	5638216	+	NA	NA	NA	NA	NA	NA	C	C	C	C	C	C	C	C	C	C	C	C	C	C	C	C	C	C	C	C	C	C	C	C	C	C	C	C	C	C	C	C	C	C	C	C	C	C	C
S6_5638244	T/C	6	5638244	+	NA	NA	NA	NA	NA	NA	T	T	T	T	T	T	T	T	T	Y	T	T	T	T	T	T	T	T	T	T	T	T	T	T	T	T	T	T	T	T	T	T	T	T	T	T	T	T	T
S6_5638245	C/T	6	5638245	+	NA	NA	NA	NA	NA	NA	C	C	C	C	C	C	C	C	C	C	C	C	C	C	C	C	C	C	C	C	C	C	C	C	C	C	C	C	C	C	C	C	C	C	C	C	C	C	C
S6_5638247	C/T	6	5638247	+	NA	NA	NA	NA	NA	NA	C	C	C	C	C	C	C	C	C	C	C	C	C	C	C	C	C	C	C	C	C	C	C	C	C	C	C	C	C	C	C	C	C	C	C	C	C	C	C
S6_5638256	T/G	6	5638256	+	NA	NA	NA	NA	NA	NA	G	G	T	T	T	G	G	T	T	G	G	T	K	G	G	G	G	T	T	G	G	G	G	G	G	G	G	T	G	G	G	T	T	K	G	G	T	G	G
S6_5638257	T/G	6	5638257	+	NA	NA	NA	NA	NA	NA	T	G	T	T	T	G	N	T	T	G	T	T	T	G	G	G	G	T	T	G	G	G	T	G	G	G	G	T	G	T	G	T	T	G	G	T	T	G	G
S6_5638258	T/G	6	5638258	+	NA	NA	NA	NA	NA	NA	T	T	T	T	T	T	T	T	G	T	T	T	T	T	T	T	T	T	T	T	T	T	T	T	T	T	T	T	T	T	T	T	T	T	T	T	T	T	T
S6_5638259	T/G	6	5638259	+	NA	NA	NA	NA	NA	NA	T	T	T	T	T	T	T	T	K	T	T	T	T	T	T	T	T	T	T	T	T	T	T	T	T	T	T	T	T	T	T	T	T	T	T	T	T	T	T
S6_5638305	G/A	6	5638305	+	NA	NA	NA	NA	NA	NA	A	G	A	A	G	G	G	G	G	G	A	G	A	G	G	G	G	G	G	G	G	G	A	G	G	G	G	G	G	A	G	A	A	G	G	A	A	G	G
S6_5638462	G/T	6	5638462	+	NA	NA	NA	NA	NA	NA	G	G	G	G	G	G	G	G	G	G	G	G	G	G	G	G	G	G	G	G	G	G	G	G	G	G	G	G	G	G	G	G	G	G	G	G	G	G	G
S6_5638516	G/T	6	5638516	+	NA	NA	NA	NA	NA	NA	G	G	G	G	G	G	G	G	G	G	G	G	G	G	G	G	G	G	G	G	G	G	K	G	G	G	G	G	G	G	G	G	G	G	G	G	G	G	G
S6_5638531	C/T	6	5638531	+	NA	NA	NA	NA	NA	NA	C	C	C	C	C	C	C	C	C	C	C	C	Y	C	C	C	C	C	C	C	C	C	Y	C	C	C	C	C	C	C	C	C	C	C	C	C	N	C	C
S6_5639563	A/G	6	5639563	+	NA	NA	NA	NA	NA	NA	A	G	A	A	A	G	A	A	A	A	A	G	A	G	G	G	G	G	G	G	G	G	A	G	G	G	G	G	G	A	G	A	A	G	G	A	A	G	G
S6_5639569	A/G	6	5639569	+	NA	NA	NA	NA	NA	NA	A	A	A	A	A	A	A	A	A	A	A	A	A	A	A	A	A	A	A	A	A	A	A	A	A	A	A	A	A	A	A	A	A	A	A	A	A	A	A
S6_5639575	G/C	6	5639575	+	NA	NA	NA	NA	NA	NA	G	G	G	G	G	G	G	G	G	G	G	G	G	G	G	G	G	G	G	G	G	G	G	G	G	G	G	G	G	G	G	G	G	G	G	G	G	G	G
S6_5640270	C/G	6	5640270	+	NA	NA	NA	NA	NA	NA	C	C	C	C	C	C	C	C	C	C	C	C	C	C	C	C	C	C	C	C	C	C	C	C	C	C	C	C	C	C	C	C	C	C	C	C	C	C	C
S6_5640301	C/G	6	5640301	+	NA	NA	NA	NA	NA	NA	C	G	C	C	C	G	C	C	C	C	C	C	C	G	G	G	G	C	C	G	G	G	C	G	G	S	G	C	G	C	G	C	C	G	G	C	C	G	G
S6_5640354	G/A	6	5640354	+	NA	NA	NA	NA	NA	NA	G	G	G	G	A	G	G	A	G	A	G	A	G	G	G	G	G	A	A	G	G	G	G	G	G	G	G	G	G	G	G	G	G	G	G	G	G	G	G
S6_5640363	C/T	6	5640363	+	NA	NA	NA	NA	NA	NA	C	T	C	C	C	C	C	C	C	C	C	C	C	C	C	T	C	C	C	T	C	C	C	T	T	C	C	C	C	C	C	C	C	C	T	C	C	C	C
S6_5640365	C/T	6	5640365	+	NA	NA	NA	NA	NA	NA	C	T	C	C	C	C	C	C	C	C	C	C	C	C	C	T	C	C	C	T	C	C	C	T	T	C	C	C	C	C	C	C	C	C	T	C	C	C	C
S6_5640416	A/T	6	5640416	+	NA	NA	NA	NA	NA	NA	A	T	A	A	A	A	A	A	A	A	A	A	A	A	A	T	A	A	A	T	A	A	A	T	T	A	A	A	A	A	A	A	A	A	T	A	A	A	A
S6_5640417	C/T	6	5640417	+	NA	NA	NA	NA	NA	NA	C	C	C	C	T	C	C	T	T	Y	C	T	C	C	C	C	C	T	T	C	C	C	C	C	C	C	C	C	C	C	C	C	C	C	C	C	C	C	C
S6_5640459	T/C	6	5640459	+	NA	NA	NA	NA	NA	NA	T	T	T	T	T	T	T	T	T	T	T	T	T	T	T	T	T	T	T	T	T	T	T	T	T	T	T	Y	T	T	T	T	T	T	T	T	T	T	T
S6_5640461	G/A	6	5640461	+	NA	NA	NA	NA	NA	NA	G	G	G	G	G	G	G	G	G	G	G	G	G	G	G	G	G	G	G	G	G	G	G	G	G	G	G	R	G	G	G	G	G	G	G	G	G	G	G
S6_5640462	G/T	6	5640462	+	NA	NA	NA	NA	NA	NA	G	G	G	G	G	G	G	G	G	G	G	G	G	G	G	G	G	G	G	G	G	G	G	G	G	G	G	K	G	G	G	G	G	G	G	G	G	G	G
S6_5640463	G/C	6	5640463	+	NA	NA	NA	NA	NA	NA	G	G	G	G	G	G	G	G	G	G	G	G	G	G	G	G	G	G	G	G	G	G	G	G	G	G	G	S	G	G	G	G	G	G	G	G	G	G	G
S6_5640494	A/T	6	5640494	+	NA	NA	NA	NA	NA	NA	A	A	A	A	A	T	T	A	A	A	A	A	A	T	T	A	T	A	A	A	T	T	A	A	A	T	T	A	T	A	T	A	A	T	A	A	A	T	T
S6_5640509	C/T	6	5640509	+	NA	NA	NA	NA	NA	NA	T	C	T	T	C	T	T	C	C	C	T	C	T	T	T	C	T	C	C	C	T	T	T	C	C	T	T	T	T	T	T	T	T	T	C	T	T	T	T
S6_5641041	C/G	6	5641041	+	NA	NA	NA	NA	NA	NA	C	C	C	C	C	C	C	C	C	C	C	C	C	C	C	C	C	C	C	C	C	C	C	C	C	C	C	C	C	C	C	C	C	C	C	C	C	C	C
S6_5641071	C/T	6	5641071	+	NA	NA	NA	NA	NA	NA	C	C	C	C	C	T	N	C	C	C	C	C	C	T	T	C	T	C	C	C	T	T	C	C	C	T	T	C	T	C	T	C	C	T	C	C	C	T	T
S6_5641102	C/T	6	5641102	+	NA	NA	NA	NA	NA	NA	C	N	C	C	N	C	C	N	C	C	C	N	C	C	C	C	C	N	N	N	C	C	C	N	C	C	C	T	C	C	C	C	C	C	C	C	C	C	C
S6_5641223	C/T	6	5641223	+	NA	NA	NA	NA	NA	NA	C	C	C	C	C	C	C	C	C	C	C	C	C	C	C	C	C	C	C	C	C	C	C	C	C	C	C	N	C	C	C	C	C	C	C	C	C	C	C
S6_5642804	C/T	6	5642804	+	NA	NA	NA	NA	NA	NA	C	T	C	C	C	C	C	C	C	C	C	C	C	C	C	C	C	C	C	T	C	C	C	T	T	C	C	C	C	C	C	C	T	C	T	C	N	C	C
S6_5643183	C/A	6	5643183	+	NA	NA	NA	NA	NA	NA	C	C	C	C	C	C	C	C	C	C	C	C	C	C	C	C	C	C	C	C	C	C	C	C	C	C	C	C	C	C	C	C	C	C	C	C	C	C	C
S6_5643197	G/A	6	5643197	+	NA	NA	NA	NA	NA	NA	G	G	G	G	G	G	G	G	G	G	G	G	G	G	G	G	G	G	G	G	G	G	G	G	G	G	G	G	G	G	G	G	G	G	G	G	G	G	G
S6_5657070	A/G	6	5657070	+	NA	NA	NA	NA	NA	NA	A	A	A	A	A	A	A	A	A	A	A	A	A	A	A	A	A	A	A	A	A	A	A	A	A	A	A	A	A	A	A	A	A	A	A	A	A	A	A
S6_5921545	C/T	6	5921545	+	NA	NA	NA	NA	NA	NA	C	C	C	C	C	C	C	C	C	C	C	C	C	C	C	C	C	C	C	C	C	C	C	C	C	C	C	C	C	C	C	C	C	C	C	C	C	C	C
S6_5960069	G/T	6	5960069	+	NA	NA	NA	NA	NA	NA	G	G	G	G	G	G	G	G	G	G	G	T	G	G	G	G	G	T	G	G	G	G	G	G	G	G	G	G	G	G	G	G	G	G	G	G	G	G	G
S6_5985889	G/A	6	5985889	+	NA	NA	NA	NA	NA	NA	R	G	G	G	G	G	G	G	G	G	G	G	G	G	G	G	G	G	G	G	G	G	R	G	G	G	G	G	G	G	G	G	G	G	G	G	N	G	G
S6_6002703	C/T	6	6002703	+	NA	NA	NA	NA	NA	NA	C	C	C	C	C	C	C	C	C	C	C	C	C	C	C	C	C	C	C	C	C	C	C	C	C	C	C	C	C	C	C	C	C	C	C	C	C	C	C
S6_6019171	G/A	6	6019171	+	NA	NA	NA	NA	NA	NA	G	G	G	G	G	G	G	G	G	G	G	G	G	G	G	G	G	G	G	G	G	G	G	G	G	G	G	G	G	G	G	G	G	G	G	G	G	G	G
S6_6019174	G/A	6	6019174	+	NA	NA	NA	NA	NA	NA	G	G	G	G	G	G	G	G	G	G	G	G	G	G	G	G	G	G	G	G	G	G	G	G	G	G	G	G	G	G	G	G	G	G	G	G	G	G	G
S6_6019180	G/A	6	6019180	+	NA	NA	NA	NA	NA	NA	G	G	G	G	N	G	G	G	G	G	G	G	G	G	G	G	G	G	G	G	G	G	G	G	G	G	G	G	G	G	G	G	G	G	G	G	G	G	G
S6_6019188	A/G	6	6019188	+	NA	NA	NA	NA	NA	NA	A	A	A	A	A	A	A	A	A	A	A	A	A	A	A	A	A	A	A	A	A	A	A	A	A	A	A	A	A	A	A	A	A	A	A	A	A	A	A
S6_6019198	G/A	6	6019198	+	NA	NA	NA	NA	NA	NA	G	G	G	G	G	G	G	G	G	G	G	G	G	G	G	G	G	G	G	G	G	G	G	G	G	G	G	G	G	G	G	G	G	G	G	G	G	G	G
S6_6020418	G/C	6	6020418	+	NA	NA	NA	NA	NA	NA	C	G	C	C	G	G	C	G	G	G	C	G	S	G	G	C	G	G	G	G	G	G	G	G	G	C	G	N	G	G	G	C	C	G	G	C	C	G	G
S6_6020419	G/T	6	6020419	+	NA	NA	NA	NA	NA	NA	G	G	G	G	G	G	G	G	G	G	G	G	G	G	G	G	G	G	G	G	G	G	G	G	G	G	G	G	G	G	G	G	G	G	G	G	G	G	G
S6_6020472	G/C	6	6020472	+	NA	NA	NA	NA	NA	NA	C	G	C	C	G	G	C	G	G	G	C	G	S	G	G	C	G	G	G	G	G	G	G	G	G	C	G	N	G	G	G	C	C	G	G	C	C	G	G
S6_6076946	C/T	6	6076946	+	NA	NA	NA	NA	NA	NA	C	C	C	C	C	C	C	Y	C	C	C	C	C	C	C	C	C	C	C	T	C	C	C	C	C	C	C	C	C	C	C	C	C	C	C	C	C	C	C
S6_6076970	C/G	6	6076970	+	NA	NA	NA	NA	NA	NA	C	G	G	G	C	C	C	S	G	C	C	G	C	C	C	C	C	N	N	C	C	C	G	N	C	C	C	C	C	C	C	N	G	C	C	N	C	C	C
S6_6077100	G/T	6	6077100	+	NA	NA	NA	NA	NA	NA	T	T	T	T	T	G	K	G	N	G	T	G	G	G	G	G	G	T	T	G	G	G	G	T	G	G	G	G	G	G	G	N	T	G	G	K	T	G	G
S6_6077184	C/T	6	6077184	+	NA	NA	NA	NA	NA	NA	C	C	C	C	C	C	C	C	C	C	C	C	C	C	C	C	C	C	C	C	C	C	C	C	C	C	C	C	C	C	C	C	C	C	C	C	C	C	C
S6_6077188	C/T	6	6077188	+	NA	NA	NA	NA	NA	NA	C	T	C	T	C	C	C	C	C	C	T	C	C	C	C	C	C	C	C	C	C	C	C	T	C	C	C	C	C	C	C	T	Y	C	C	C	Y	C	C
S6_6077205	T/G	6	6077205	+	NA	NA	NA	NA	NA	NA	T	T	T	T	T	T	T	T	T	T	T	T	T	T	T	T	T	T	T	T	T	T	T	T	T	T	T	T	T	T	T	T	T	T	T	T	T	T	T
S6_6077231	G/A	6	6077231	+	NA	NA	NA	NA	NA	NA	G	G	G	G	G	G	G	G	G	G	G	G	G	G	G	G	G	G	G	G	G	G	G	G	G	G	G	G	G	G	G	G	G	G	G	G	G	G	G
S6_6097502	G/A	6	6097502	+	NA	NA	NA	NA	NA	NA	G	A	A	N	N	G	A	N	A	G	G	A	G	G	G	G	G	G	A	G	G	G	A	A	G	G	G	A	G	G	G	A	A	G	G	G	G	G	G
S6_6183917	C/T	6	6183917	+	NA	NA	NA	NA	NA	NA	C	C	C	C	C	C	C	C	C	C	C	C	T	C	C	C	C	T	T	T	C	C	C	C	T	C	C	C	C	T	C	C	C	C	T	C	C	C	C
S6_6183918	G/C	6	6183918	+	NA	NA	NA	NA	NA	NA	G	G	G	G	G	G	G	G	G	G	G	G	C	G	G	G	G	C	C	C	G	G	G	G	C	G	G	G	G	C	G	G	G	G	C	G	G	G	G
S6_6183919	G/T	6	6183919	+	NA	NA	NA	NA	NA	NA	G	G	G	G	G	G	G	G	G	G	G	G	T	G	G	G	G	T	T	T	G	G	G	G	T	G	G	G	G	T	G	G	G	G	T	G	G	G	G
S6_6183958	G/A	6	6183958	+	NA	NA	NA	NA	NA	NA	G	G	G	G	G	G	G	G	G	G	G	G	G	G	G	G	G	G	G	G	G	G	G	G	G	G	G	G	G	G	G	G	G	G	G	G	G	G	G
S6_6183972	T/C	6	6183972	+	NA	NA	NA	NA	NA	NA	T	C	T	T	C	T	C	T	T	T	T	T	C	T	T	T	T	C	C	C	T	T	T	C	C	T	T	T	T	C	T	T	T	T	C	T	T	T	T
S6_6184042	C/A	6	6184042	+	NA	NA	NA	NA	NA	NA	C	C	C	C	C	C	C	C	C	C	C	C	C	C	C	C	C	C	C	A	C	C	C	C	C	C	C	C	C	C	C	C	C	C	C	C	C	C	C
S6_6184054	C/T	6	6184054	+	NA	NA	NA	NA	NA	NA	C	C	C	C	C	C	C	T	C	C	C	C	C	C	C	C	C	C	C	C	C	C	C	C	C	C	C	C	C	C	C	C	C	C	C	C	C	C	C
S6_6184120	G/T	6	6184120	+	NA	NA	NA	NA	NA	NA	G	G	G	G	G	G	G	G	G	G	G	G	G	G	G	G	G	G	G	G	G	G	G	G	G	G	G	G	G	G	G	G	G	G	G	G	G	G	G
S6_6184182	C/T	6	6184182	+	NA	NA	NA	NA	NA	NA	C	C	C	C	C	C	C	C	C	C	C	C	C	C	C	C	C	C	C	C	C	C	C	C	T	C	C	C	C	C	C	C	C	C	T	C	C	C	C
S6_6184191	C/T	6	6184191	+	NA	NA	NA	NA	NA	NA	C	C	C	C	C	C	C	T	C	C	C	C	C	C	C	C	C	C	C	C	C	C	C	C	C	C	C	C	C	C	C	C	C	C	C	C	C	C	C
S6_6184245	G/C	6	6184245	+	NA	NA	NA	NA	NA	NA	G	G	G	G	G	G	G	G	G	G	G	G	G	G	G	G	G	G	G	G	G	G	G	G	G	G	G	G	G	G	G	G	G	G	G	G	G	G	G
S6_6184292	C/T	6	6184292	+	NA	NA	NA	NA	NA	NA	C	C	C	C	C	C	C	C	C	C	C	C	C	C	C	C	C	C	C	C	C	C	C	C	C	C	C	C	C	C	C	C	C	C	C	C	C	C	C
S6_6184299	C/T	6	6184299	+	NA	NA	NA	NA	NA	NA	C	T	C	C	T	C	Y	C	C	C	C	C	C	C	C	C	C	C	C	C	C	C	C	T	C	C	Y	C	C	C	C	C	C	C	C	C	C	C	C
S6_6184301	G/C	6	6184301	+	NA	NA	NA	NA	NA	NA	G	G	G	G	G	G	G	G	G	G	G	G	G	G	G	G	G	G	G	C	G	G	G	G	G	G	G	G	G	G	G	G	G	G	G	G	G	G	G
S6_6184317	C/T	6	6184317	+	NA	NA	NA	NA	NA	NA	C	C	C	C	C	C	C	C	C	C	C	C	C	C	C	C	C	T	T	C	C	C	C	C	T	C	C	C	C	C	C	C	C	C	T	C	C	C	C
S6_6184344	C/T	6	6184344	+	NA	NA	NA	NA	NA	NA	C	C	C	C	C	C	C	C	T	C	C	T	T	C	C	C	C	C	C	C	C	C	C	C	C	C	C	T	C	N	C	C	C	C	C	C	C	C	C
S6_6184356	C/T	6	6184356	+	NA	NA	NA	NA	NA	NA	C	C	C	C	C	C	C	C	C	C	C	C	C	C	C	C	C	T	T	C	C	C	C	C	T	C	C	C	C	C	C	C	C	C	T	C	C	C	C
S6_6184363	A/G	6	6184363	+	NA	NA	NA	NA	NA	NA	A	A	A	A	A	A	A	A	A	A	A	A	A	A	A	A	A	G	G	A	A	A	A	A	G	A	A	A	A	A	A	A	A	A	G	A	A	A	A
S6_6184528	A/G	6	6184528	+	NA	NA	NA	NA	NA	NA	A	G	A	A	G	A	G	G	A	A	A	N	A	A	A	A	A	G	G	G	A	A	A	G	G	A	A	A	A	A	A	A	A	A	G	A	A	A	A
S6_6184532	A/G	6	6184532	+	NA	NA	NA	NA	NA	NA	A	G	A	A	G	A	G	G	A	A	A	N	A	A	A	A	A	G	G	G	A	A	A	G	G	A	A	A	A	A	A	A	A	A	G	A	A	A	A
S6_6184551	T/C	6	6184551	+	NA	NA	NA	NA	NA	NA	T	C	T	T	C	T	C	C	T	T	T	N	T	T	T	T	T	C	C	C	T	T	T	C	C	T	T	T	T	T	T	T	T	T	C	T	T	T	T
S6_6184594	T/C	6	6184594	+	NA	NA	NA	NA	NA	NA	T	T	T	T	T	T	T	T	T	T	T	T	T	T	T	T	T	C	C	T	T	T	T	T	C	T	T	T	T	T	T	T	T	T	C	T	T	Y	T
S6_6184628	C/A	6	6184628	+	NA	NA	NA	NA	NA	NA	C	C	C	C	C	C	C	C	C	C	C	C	C	C	C	C	C	A	A	C	C	C	C	C	A	C	C	C	C	C	C	C	C	C	A	C	C	C	C
S6_6184917	C/G	6	6184917	+	NA	NA	NA	NA	NA	NA	C	C	C	C	C	C	C	G	C	C	C	C	C	C	C	C	C	G	G	G	C	C	C	C	G	C	C	C	C	C	C	C	C	C	G	C	C	C	C
S6_6184959	C/T	6	6184959	+	NA	NA	NA	NA	NA	NA	C	T	C	C	C	C	C	C	C	C	C	C	C	C	C	C	C	C	C	C	C	C	C	T	C	C	C	C	C	C	C	C	C	C	C	C	C	C	C
S6_6184990	T/C	6	6184990	+	NA	NA	NA	NA	NA	NA	T	T	T	T	T	T	T	T	T	T	T	T	T	T	T	T	T	T	T	C	T	T	T	T	T	T	T	T	T	T	T	T	T	T	T	T	T	T	T
S6_6185098	C/T	6	6185098	+	NA	NA	NA	NA	NA	NA	C	C	C	C	C	C	C	C	C	C	C	C	C	C	C	C	C	C	C	C	C	C	C	C	C	C	C	C	C	C	C	C	C	C	C	C	C	C	C
S6_6185136	A/G	6	6185136	+	NA	NA	NA	NA	NA	NA	A	A	A	A	A	A	A	A	A	A	A	A	A	A	A	A	A	A	A	A	A	A	A	A	A	A	A	A	A	A	A	A	A	A	A	A	A	A	A
S6_6185410	A/C	6	6185410	+	NA	NA	NA	NA	NA	NA	A	C	A	A	C	A	C	C	A	A	A	A	A	A	A	A	A	C	C	C	A	A	A	C	C	A	A	A	A	A	A	A	A	A	C	A	A	A	A
S6_6185538	G/C	6	6185538	+	NA	NA	NA	NA	NA	NA	G	G	G	G	G	G	G	G	G	G	G	G	G	G	G	G	G	G	G	G	G	G	G	G	G	G	G	G	G	G	G	G	G	G	G	G	G	G	G
S6_6185808	A/G	6	6185808	+	NA	NA	NA	NA	NA	NA	A	A	A	A	A	A	A	A	A	A	A	A	A	A	A	A	A	A	A	G	A	A	A	A	A	A	A	A	A	A	A	A	A	A	A	A	A	A	A
S6_6187764	C/T	6	6187764	+	NA	NA	NA	NA	NA	NA	C	C	C	C	C	C	C	C	C	C	C	Y	C	C	C	C	C	C	C	C	C	C	C	C	C	C	C	C	C	C	C	C	C	C	C	C	C	C	C
S6_6187775	G/A	6	6187775	+	NA	NA	NA	NA	NA	NA	G	G	G	G	G	G	G	G	G	G	G	G	G	G	G	G	G	A	A	A	G	G	G	G	A	G	G	G	G	G	G	G	G	G	A	G	G	G	G
S6_6187895	G/A	6	6187895	+	NA	NA	NA	NA	NA	NA	G	G	G	G	G	G	G	G	G	G	G	G	G	G	G	G	G	G	G	G	G	G	G	G	G	G	G	G	G	G	G	G	G	G	G	G	G	G	G
S6_6187907	G/A	6	6187907	+	NA	NA	NA	NA	NA	NA	G	G	G	G	G	G	G	G	G	G	G	G	G	G	G	G	G	G	G	G	G	G	G	G	G	G	G	G	G	G	G	G	G	G	G	G	G	G	G
S6_6187916	G/T	6	6187916	+	NA	NA	NA	NA	NA	NA	G	G	G	G	G	G	G	G	G	G	G	G	G	G	G	G	G	G	G	G	G	G	G	G	G	G	G	G	G	G	G	G	G	G	G	G	G	G	G
S6_6254377	C/T	6	6254377	+	NA	NA	NA	NA	NA	NA	C	C	C	C	C	C	C	N	C	C	C	C	C	C	C	C	C	C	C	C	C	C	C	C	C	C	C	C	C	C	C	C	C	C	C	C	C	C	C
S6_6255620	A/G	6	6255620	+	NA	NA	NA	NA	NA	NA	A	A	A	A	A	A	A	A	A	A	A	G	G	A	A	A	A	A	A	G	A	A	A	A	G	A	A	G	A	A	A	A	A	A	G	A	A	A	A
S6_6255643	T/G	6	6255643	+	NA	NA	NA	NA	NA	NA	T	T	T	T	T	T	T	T	T	T	T	T	T	T	T	T	T	T	T	G	T	T	T	T	G	T	T	T	T	T	T	T	T	T	G	T	T	T	T
S6_6255654	C/T	6	6255654	+	NA	NA	NA	NA	NA	NA	C	C	C	C	C	C	C	C	C	C	C	Y	C	C	C	C	C	C	C	C	C	C	C	C	C	C	C	Y	C	C	C	C	C	C	C	C	C	C	C
S6_6259099	C/G	6	6259099	+	NA	NA	NA	NA	NA	NA	C	C	C	C	C	C	C	C	S	C	C	C	C	C	C	C	C	C	C	C	C	C	C	C	C	C	C	C	C	C	C	C	C	C	C	C	C	C	C
S6_6259114	G/A	6	6259114	+	NA	NA	NA	NA	NA	NA	G	G	G	G	G	G	G	G	G	G	G	G	G	G	G	G	G	G	G	G	G	G	G	G	G	G	G	G	G	G	G	G	G	G	G	G	G	G	G
S6_6259123	C/G	6	6259123	+	NA	NA	NA	NA	NA	NA	C	C	C	C	C	C	C	C	C	C	C	C	C	C	C	C	C	G	G	C	C	C	C	C	C	C	C	C	C	C	C	C	C	C	C	C	C	C	C
S6_6259126	G/C	6	6259126	+	NA	NA	NA	NA	NA	NA	G	G	G	G	G	G	G	G	G	G	G	G	G	G	G	G	G	G	G	C	G	G	G	G	G	G	G	G	G	G	G	G	G	G	G	G	G	G	G
S6_6259160	G/A	6	6259160	+	NA	NA	NA	NA	NA	NA	G	G	G	G	G	G	G	G	G	G	G	G	G	G	G	G	G	G	G	G	G	G	G	G	G	G	G	G	G	G	G	G	G	G	G	G	G	G	G
S6_6259174	C/G	6	6259174	+	NA	NA	NA	NA	NA	NA	C	G	C	C	G	C	S	C	C	C	C	C	C	C	C	C	C	C	C	C	C	C	C	G	C	C	C	C	C	C	C	C	C	C	C	C	C	C	C
S6_6259218	A/G	6	6259218	+	NA	NA	NA	NA	NA	NA	N	A	G	G	A	G	A	G	A	G	G	A	G	G	G	G	G	A	A	G	G	G	G	A	A	G	G	A	G	G	G	G	G	G	A	G	G	G	G
S6_6259250	G/A	6	6259250	+	NA	NA	NA	NA	NA	NA	G	G	A	A	G	A	G	G	G	A	A	G	A	A	A	A	A	G	G	A	A	A	A	G	G	A	A	G	A	A	A	A	A	A	G	A	A	A	A
S6_6259251	C/T	6	6259251	+	NA	NA	NA	NA	NA	NA	C	C	C	C	C	C	C	Y	Y	C	C	C	C	C	C	C	C	C	C	C	C	C	C	C	C	C	C	C	C	C	C	C	C	C	C	C	C	C	C
S6_6259284	T/G	6	6259284	+	NA	NA	NA	NA	NA	NA	T	T	T	T	T	T	T	T	T	T	T	T	T	T	T	T	T	T	K	T	T	T	T	T	T	T	T	T	T	T	T	T	T	T	T	T	T	T	T
S6_6259329	A/G	6	6259329	+	NA	NA	NA	NA	NA	NA	A	G	A	A	N	A	N	A	A	A	A	A	A	A	A	A	A	A	A	A	A	A	A	G	A	A	A	A	A	N	A	A	A	A	A	A	A	A	A
S6_6268509	A/G	6	6268509	+	NA	NA	NA	NA	NA	NA	A	A	A	A	A	A	A	A	A	A	A	A	A	A	A	A	A	A	A	A	A	A	A	A	A	A	A	A	A	A	A	A	A	A	A	A	A	A	A
S6_6268510	G/T	6	6268510	+	NA	NA	NA	NA	NA	NA	G	T	G	G	T	G	T	G	G	G	G	G	G	G	G	G	G	T	T	G	G	G	G	T	G	G	G	K	G	G	G	G	G	G	G	G	G	G	G
S6_6268530	C/A	6	6268530	+	NA	NA	NA	NA	NA	NA	C	C	C	C	C	C	C	A	A	C	C	C	C	C	C	A	C	C	C	C	C	C	C	C	C	C	C	C	C	C	C	C	C	C	C	C	C	C	C
S6_6268543	A/G	6	6268543	+	NA	NA	NA	NA	NA	NA	A	A	A	A	A	A	A	A	A	A	A	A	A	A	A	A	A	A	N	G	A	A	A	N	A	A	A	A	A	A	A	A	A	A	A	A	A	A	A
S6_6268556	A/C	6	6268556	+	NA	NA	NA	NA	NA	NA	A	A	A	A	A	A	A	A	A	A	A	A	A	A	A	A	A	A	N	C	A	A	A	N	A	A	A	A	A	A	A	A	A	A	A	A	A	A	A
S6_6268595	A/G	6	6268595	+	NA	NA	NA	NA	NA	NA	A	A	A	A	A	A	A	A	A	A	A	A	A	A	A	A	A	A	A	A	A	A	A	A	A	A	A	A	A	A	A	A	A	A	A	A	A	A	A
S6_6268637	A/T	6	6268637	+	NA	NA	NA	NA	NA	NA	A	T	A	A	T	A	T	T	N	A	A	A	A	A	A	A	A	T	T	A	A	A	A	T	A	A	A	T	A	A	A	A	A	A	A	A	A	A	A
S6_6270908	T/C	6	6270908	+	NA	NA	NA	NA	NA	NA	T	C	T	T	C	T	C	T	T	T	T	T	T	T	T	T	T	T	T	T	T	T	T	C	T	T	T	C	T	T	T	T	T	T	T	T	T	T	T
S6_6271001	T/G	6	6271001	+	NA	NA	NA	NA	NA	NA	T	G	T	T	G	T	G	N	T	T	T	T	T	T	T	T	T	G	G	T	T	T	T	G	T	T	T	G	T	T	T	T	T	T	T	T	T	T	T
S6_6271166	G/A	6	6271166	+	NA	NA	NA	NA	NA	NA	G	G	G	G	G	G	G	G	G	G	G	G	G	G	G	G	G	A	A	G	G	G	G	G	G	G	G	G	G	G	G	G	G	G	G	G	G	G	G
S6_6271427	G/A	6	6271427	+	NA	NA	NA	NA	NA	NA	G	A	G	G	A	G	R	G	G	G	G	G	G	G	G	G	G	G	G	G	G	G	G	A	G	G	G	G	G	G	G	G	G	G	G	G	G	G	G
S6_6271435	G/T	6	6271435	+	NA	NA	NA	NA	NA	NA	G	G	G	G	G	G	G	G	G	G	G	G	G	G	G	G	G	G	G	G	G	G	G	G	G	G	G	G	G	G	G	G	G	G	G	G	G	G	G
S6_6271484	C/T	6	6271484	+	NA	NA	NA	NA	NA	NA	C	C	C	C	C	C	C	C	C	C	C	C	C	C	C	C	C	C	C	C	C	C	C	C	C	C	C	Y	C	C	C	C	C	C	C	C	C	C	C
S6_6271489	C/G	6	6271489	+	NA	NA	NA	NA	NA	NA	C	C	C	C	C	C	C	C	C	C	C	C	C	C	C	C	C	C	C	C	C	C	C	C	C	C	C	C	C	C	C	C	C	C	C	C	C	C	C
S6_6317516	G/C	6	6317516	+	NA	NA	NA	NA	NA	NA	G	C	G	G	C	G	S	G	G	G	G	G	G	G	G	G	G	N	G	G	G	G	G	C	G	G	G	G	G	G	G	G	G	G	G	G	G	G	G
S6_6317558	C/A	6	6317558	+	NA	NA	NA	NA	NA	NA	C	C	C	C	C	C	C	C	C	C	C	C	C	C	C	C	C	C	C	A	C	C	C	C	C	C	C	C	C	C	C	C	C	C	C	C	C	C	C
S6_6317917	G/A	6	6317917	+	NA	NA	NA	NA	NA	NA	G	G	G	G	G	G	A	G	G	G	G	G	G	G	G	G	G	G	G	G	G	G	G	G	G	G	G	R	G	G	G	G	G	G	G	G	G	G	G
S6_6317932	G/A	6	6317932	+	NA	NA	NA	NA	NA	NA	G	A	G	G	A	G	G	G	G	G	G	G	G	G	G	G	G	G	G	G	G	G	G	A	G	G	G	G	G	G	G	G	G	G	G	G	G	G	G
S6_6317938	A/G	6	6317938	+	NA	NA	NA	NA	NA	NA	A	G	A	A	G	A	G	R	A	A	A	A	A	A	A	R	A	G	G	G	A	A	A	G	A	A	A	G	A	A	A	A	A	A	A	A	A	A	A
S6_6318028	G/A	6	6318028	+	NA	NA	NA	NA	NA	NA	G	G	G	G	G	G	G	G	G	G	G	G	G	G	G	G	G	A	A	G	G	G	G	G	G	G	G	G	G	G	G	G	G	G	G	G	G	G	G
S6_6318259	T/C	6	6318259	+	NA	NA	NA	NA	NA	NA	T	T	T	T	T	T	T	T	T	T	T	T	T	T	T	T	T	T	T	T	T	T	T	T	T	T	T	T	T	T	T	T	T	T	T	T	T	T	T
S6_6318301	C/T	6	6318301	+	NA	NA	NA	NA	NA	NA	C	C	C	C	C	C	C	C	C	C	C	C	C	C	C	C	C	C	C	C	C	C	C	C	C	C	C	C	C	C	C	C	C	C	C	C	C	C	C
S6_6318964	A/G	6	6318964	+	NA	NA	NA	NA	NA	NA	A	A	A	A	A	A	A	A	A	A	A	A	A	A	A	A	A	A	A	A	A	A	A	A	A	A	A	A	A	A	A	A	A	A	A	A	A	A	A
S6_6318976	C/G	6	6318976	+	NA	NA	NA	NA	NA	NA	C	G	C	C	G	C	G	G	N	C	C	C	C	C	C	G	C	G	G	G	C	C	C	G	C	C	C	N	C	C	C	C	C	C	C	C	C	C	C
S6_6319329	C/T	6	6319329	+	NA	NA	NA	NA	NA	NA	C	T	C	C	T	C	T	T	Y	C	C	C	C	C	C	T	C	T	T	T	C	C	C	Y	C	C	C	T	C	C	C	C	C	C	C	C	C	C	C
S6_6319399	C/T	6	6319399	+	NA	NA	NA	NA	NA	NA	C	C	C	C	C	C	C	Y	C	C	C	C	C	C	C	N	C	C	C	T	C	C	C	C	C	C	C	C	C	C	C	C	C	C	C	C	C	C	C
S6_6319417	C/T	6	6319417	+	NA	NA	NA	NA	NA	NA	C	C	C	C	C	C	C	C	C	C	C	C	C	C	C	C	C	C	C	C	C	C	C	C	C	C	C	C	C	C	C	C	C	C	C	C	C	C	C
S6_6320598	C/A	6	6320598	+	NA	NA	NA	NA	NA	NA	C	C	C	C	C	C	C	C	C	C	C	C	C	C	C	C	C	C	C	N	C	C	C	C	C	C	C	C	C	C	C	C	C	C	C	C	C	C	C
S6_6322503	G/C	6	6322503	+	NA	NA	NA	NA	NA	NA	G	C	G	G	C	G	G	C	G	G	G	G	G	G	G	C	G	C	C	C	G	G	G	C	G	G	G	G	G	G	G	G	G	G	G	G	G	G	G
S6_6322506	T/A	6	6322506	+	NA	NA	NA	NA	NA	NA	T	A	T	T	A	T	T	A	T	T	T	A	T	T	T	A	T	A	A	A	T	T	T	A	T	T	T	T	T	T	T	T	T	T	T	T	T	T	T
S6_6322549	G/A	6	6322549	+	NA	NA	NA	NA	NA	NA	G	G	G	G	G	G	G	G	G	G	G	G	G	G	G	G	G	G	G	G	G	G	G	G	G	G	G	G	G	G	G	G	G	G	G	G	G	G	G
S6_6322971	G/T	6	6322971	+	NA	NA	NA	NA	NA	NA	G	G	G	G	G	G	G	G	G	G	G	G	G	G	G	G	G	G	G	T	G	G	G	G	G	G	G	G	G	G	G	G	G	G	G	G	G	G	G
S6_6323164	G/A	6	6323164	+	NA	NA	NA	NA	NA	NA	G	G	G	G	G	G	G	G	G	G	G	R	G	G	G	G	G	G	G	G	G	G	G	G	G	G	G	G	G	G	G	G	G	G	G	G	G	G	G
S6_6323573	G/T	6	6323573	+	NA	NA	NA	NA	NA	NA	T	T	G	G	T	G	T	N	N	G	G	G	G	G	G	T	G	G	G	T	G	G	G	T	G	G	G	T	G	N	G	G	G	G	G	G	G	G	G
S6_6323586	G/A	6	6323586	+	NA	NA	NA	NA	NA	NA	A	A	G	G	R	G	G	N	A	G	G	G	G	G	G	G	G	A	A	A	G	G	G	A	G	G	G	G	G	G	G	G	G	G	G	G	G	G	G
S6_6323591	A/C	6	6323591	+	NA	NA	NA	NA	NA	NA	C	C	A	A	M	A	A	N	C	A	A	A	A	A	A	A	A	C	C	C	A	A	A	C	A	A	A	A	A	A	A	A	A	A	A	A	A	A	A
S6_6323594	G/C	6	6323594	+	NA	NA	NA	NA	NA	NA	G	G	C	C	G	C	G	N	G	C	C	C	C	C	C	G	C	G	G	G	C	C	C	G	C	C	C	G	C	N	C	C	C	C	C	C	C	C	C
S6_6430731	A/G	6	6430731	+	NA	NA	NA	NA	NA	NA	A	A	A	A	A	A	A	A	A	A	A	A	A	A	A	A	A	A	A	G	A	A	A	A	A	A	A	A	A	A	A	A	A	A	A	A	A	A	A
S6_6430741	T/C	6	6430741	+	NA	NA	NA	NA	NA	NA	T	T	T	T	T	T	C	T	T	T	T	T	T	T	T	T	T	Y	C	T	T	T	T	T	T	T	T	Y	T	T	T	T	T	T	T	T	T	T	T
S6_6430742	G/A	6	6430742	+	NA	NA	NA	NA	NA	NA	G	G	G	G	G	G	G	G	G	G	G	G	G	G	G	G	G	G	G	G	G	G	G	G	G	G	G	G	G	G	G	G	G	G	G	G	G	G	G
S6_6430750	T/C	6	6430750	+	NA	NA	NA	NA	NA	NA	T	C	T	T	C	T	C	C	C	T	T	C	T	T	T	T	T	Y	C	C	T	T	T	C	T	T	T	C	T	T	T	T	T	T	T	T	T	T	T
S6_6430757	T/C	6	6430757	+	NA	NA	NA	NA	NA	NA	T	T	C	C	T	T	T	T	T	T	T	T	T	T	T	T	T	Y	T	T	T	T	C	T	T	T	T	T	T	T	T	T	C	T	T	T	C	T	T
S6_6434880	C/T	6	6434880	+	NA	NA	NA	NA	NA	NA	C	C	C	C	C	C	C	C	C	C	C	C	C	C	C	C	C	T	T	C	C	C	C	C	C	C	C	C	C	C	C	C	C	C	C	C	C	C	C
S6_6434883	G/C	6	6434883	+	NA	NA	NA	NA	NA	NA	G	G	G	G	G	G	G	G	G	G	G	G	G	G	G	G	G	C	C	G	G	G	G	G	G	G	G	G	G	G	G	G	G	G	G	G	G	G	G
S6_6434915	C/T	6	6434915	+	NA	NA	NA	NA	NA	NA	C	C	T	T	C	C	C	C	C	C	C	C	C	C	C	C	C	C	C	C	C	C	T	C	C	C	C	C	C	C	C	C	T	C	C	C	Y	C	C
S6_6434945	C/T	6	6434945	+	NA	NA	NA	NA	NA	NA	C	C	C	C	C	C	C	C	C	C	C	C	C	C	C	C	C	C	C	T	C	C	C	C	C	C	C	C	C	C	C	C	C	C	C	C	C	C	C
S6_6435069	C/T	6	6435069	+	NA	NA	NA	NA	NA	NA	C	C	C	C	C	C	C	C	C	C	C	C	C	C	C	C	C	C	C	C	C	C	C	C	C	C	C	C	C	C	C	C	C	C	C	C	C	C	C
S6_6513745	A/G	6	6513745	+	NA	NA	NA	NA	NA	NA	A	A	A	A	A	A	A	A	A	A	A	A	A	A	A	A	A	A	A	A	A	A	A	A	A	A	A	A	A	A	A	A	A	A	A	A	A	A	A
S6_6513751	G/A	6	6513751	+	NA	NA	NA	NA	NA	NA	G	G	G	G	G	G	G	G	G	G	G	G	G	G	G	G	G	G	G	G	G	G	G	G	G	G	G	G	G	G	G	G	G	G	G	G	G	G	G
S6_6513803	C/T	6	6513803	+	NA	NA	NA	NA	NA	NA	C	C	C	C	C	C	C	C	C	C	C	C	C	C	C	C	C	C	C	C	C	C	C	C	C	C	C	C	C	C	C	C	C	C	C	C	C	C	C
S6_6513829	G/A	6	6513829	+	NA	NA	NA	NA	NA	NA	G	G	G	G	G	G	G	R	G	G	G	G	G	G	G	G	G	G	G	G	G	G	G	G	G	G	G	G	G	G	G	G	G	G	G	G	G	G	G
S6_6524375	G/A	6	6524375	+	NA	NA	NA	NA	NA	NA	G	N	G	A	G	G	G	G	G	G	G	G	G	G	G	G	G	G	G	G	G	G	G	N	G	G	G	G	G	G	G	G	G	G	G	G	G	G	G
S6_6524382	T/C	6	6524382	+	NA	NA	NA	NA	NA	NA	T	N	T	T	T	T	T	T	T	T	T	T	T	T	T	T	T	T	T	T	T	T	T	N	T	T	T	T	T	T	T	T	T	T	T	T	T	T	T
S6_6524407	C/T	6	6524407	+	NA	NA	NA	NA	NA	NA	C	N	C	C	C	C	C	C	C	C	C	C	C	C	C	C	C	C	C	C	C	C	C	N	C	C	C	C	C	C	C	C	C	C	C	C	C	C	C
S6_6526098	T/C	6	6526098	+	NA	NA	NA	NA	NA	NA	T	T	T	T	T	T	T	T	T	T	T	T	T	T	T	T	T	T	T	T	T	T	T	T	T	T	T	T	T	T	T	T	T	T	T	T	T	T	T
S6_6526137	G/A	6	6526137	+	NA	NA	NA	NA	NA	NA	G	G	G	G	G	G	G	G	G	G	G	G	G	G	G	G	G	G	G	G	G	G	G	G	G	G	G	G	G	G	G	G	G	G	G	G	G	G	G
S6_6527815	G/A	6	6527815	+	NA	NA	NA	NA	NA	NA	G	G	A	A	G	G	G	G	G	R	A	G	G	G	G	G	G	G	G	A	G	G	A	G	A	G	G	G	G	G	G	A	G	G	A	G	A	G	G
S6_6528245	T/A	6	6528245	+	NA	NA	NA	NA	NA	NA	T	T	T	T	T	A	A	T	A	W	T	T	T	A	A	T	A	T	T	T	A	A	T	T	T	A	A	A	A	T	A	T	T	A	T	T	T	A	A
S6_6528571	G/T	6	6528571	+	NA	NA	NA	NA	NA	NA	G	G	G	G	G	G	G	G	G	G	G	G	G	G	G	G	G	G	G	G	G	G	G	G	G	G	G	G	G	G	G	G	G	G	G	G	G	G	G
S6_6529131	A/T	6	6529131	+	NA	NA	NA	NA	NA	NA	T	T	A	A	N	A	A	T	A	A	A	T	T	A	A	A	A	T	A	A	A	A	A	T	A	A	A	A	A	N	A	A	A	A	A	A	T	A	A
S6_6529138	C/T	6	6529138	+	NA	NA	NA	NA	NA	NA	T	T	C	C	N	C	C	T	C	C	C	T	T	C	C	C	C	T	C	C	C	C	C	T	C	C	C	C	C	N	C	C	C	C	C	C	T	C	C
S6_6529291	A/G	6	6529291	+	NA	NA	NA	NA	NA	NA	A	A	A	A	A	A	A	A	A	A	A	A	A	A	A	A	A	A	A	A	A	A	A	A	A	A	A	A	A	A	A	A	A	A	A	A	A	A	A
S6_6529301	A/G	6	6529301	+	NA	NA	NA	NA	NA	NA	A	A	A	A	A	A	A	R	A	A	A	G	G	A	A	A	A	A	A	A	A	A	A	A	A	A	A	A	A	G	A	A	A	A	A	A	A	A	A
S6_6529337	C/T	6	6529337	+	NA	NA	NA	NA	NA	NA	C	C	C	C	C	T	C	C	N	Y	C	C	C	T	T	C	T	C	C	C	T	T	T	C	T	T	T	T	T	C	T	C	C	T	T	C	C	T	T
S6_6545672	T/G	6	6545672	+	NA	NA	NA	NA	NA	NA	G	G	T	T	G	T	T	G	T	T	T	G	G	T	T	T	T	G	G	T	T	T	T	G	T	T	T	T	T	T	T	T	T	T	T	T	T	T	T
S6_6545686	A/G	6	6545686	+	NA	NA	NA	NA	NA	NA	A	A	A	A	A	A	R	A	A	A	A	A	A	A	A	G	A	A	G	A	A	A	A	A	A	A	A	A	A	A	A	A	G	A	A	A	A	A	A
S6_6545850	G/C	6	6545850	+	NA	NA	NA	NA	NA	NA	G	C	G	G	C	G	G	G	G	G	G	G	G	G	G	G	G	G	G	G	G	G	G	S	G	G	G	G	G	G	G	G	G	G	G	G	G	G	G
S6_6545860	T/G	6	6545860	+	NA	NA	NA	NA	NA	NA	T	G	T	T	G	T	T	T	T	T	T	T	T	T	T	T	T	T	T	T	T	T	T	K	T	T	T	T	T	T	T	T	T	T	T	T	T	T	T
S6_6545889	C/T	6	6545889	+	NA	NA	NA	NA	NA	NA	T	T	C	C	T	T	T	C	T	C	C	C	C	T	T	T	T	T	T	C	T	T	C	Y	C	T	T	T	T	C	T	C	N	T	C	T	C	T	T
S6_6545951	A/C	6	6545951	+	NA	NA	NA	NA	NA	NA	A	A	A	A	A	A	A	A	A	A	A	A	A	A	A	A	A	A	A	A	A	A	A	A	A	A	A	A	A	A	A	A	A	A	A	A	N	A	A
S6_6545982	A/T	6	6545982	+	NA	NA	NA	NA	NA	NA	A	A	A	A	A	A	A	A	A	A	A	A	A	A	A	A	A	A	A	A	A	A	A	A	A	A	A	A	A	A	A	A	A	A	A	A	A	A	A
S6_6546020	G/A	6	6546020	+	NA	NA	NA	NA	NA	NA	G	G	G	G	G	G	G	G	G	G	G	G	G	G	G	G	G	G	G	G	G	G	G	G	G	G	G	G	G	G	G	G	G	G	G	G	G	G	G
S6_6546033	A/T	6	6546033	+	NA	NA	NA	NA	NA	NA	A	A	A	A	A	A	A	A	A	A	A	A	A	A	A	A	A	A	T	A	A	A	A	A	A	A	A	A	A	A	A	A	A	A	A	A	A	A	A
S6_6546157	G/C	6	6546157	+	NA	NA	NA	NA	NA	NA	G	G	G	G	G	G	G	G	G	G	G	G	G	G	G	G	G	G	G	G	G	G	G	G	G	G	G	G	G	G	G	G	G	G	G	G	G	G	G
S6_6546483	T/C	6	6546483	+	NA	NA	NA	NA	NA	NA	T	T	T	T	T	T	T	T	T	T	T	T	T	T	T	T	T	T	T	T	T	T	T	T	T	T	T	T	T	T	T	T	T	T	T	T	T	T	T
S6_6546488	C/G	6	6546488	+	NA	NA	NA	NA	NA	NA	C	N	S	C	C	C	C	C	C	C	C	C	C	C	C	C	C	C	C	C	C	C	C	N	C	C	C	C	C	C	C	C	C	C	C	C	C	C	C
S6_6546491	A/G	6	6546491	+	NA	NA	NA	NA	NA	NA	A	A	A	A	A	A	A	A	A	A	A	A	A	A	A	A	A	A	A	A	A	A	A	A	A	A	A	A	A	A	A	A	A	A	A	A	A	A	A
S6_6546605	G/C	6	6546605	+	NA	NA	NA	NA	NA	NA	G	G	G	G	G	C	G	G	G	G	G	G	C	C	C	G	C	G	G	G	C	C	G	G	G	C	C	C	C	G	C	G	G	C	G	G	G	C	C
S6_6546629	G/C	6	6546629	+	NA	NA	NA	NA	NA	NA	G	G	G	G	G	G	G	S	G	G	G	G	C	G	G	G	G	G	G	G	G	G	G	G	G	G	G	G	G	C	G	G	G	G	G	G	G	G	G
S6_6546729	G/A	6	6546729	+	NA	NA	NA	NA	NA	NA	G	G	G	G	G	G	G	R	G	R	G	G	A	G	G	G	G	G	G	G	G	G	G	G	G	G	G	G	G	R	G	G	G	G	G	G	G	G	R
S6_6546760	G/A	6	6546760	+	NA	NA	NA	NA	NA	NA	G	G	G	G	G	G	G	G	G	G	G	G	G	G	G	G	G	G	G	G	G	G	G	G	G	G	G	G	G	G	G	G	G	G	G	G	G	G	G
S6_6616793	G/C	6	6616793	+	NA	NA	NA	NA	NA	NA	G	C	N	G	C	G	C	S	C	G	G	G	G	G	G	G	G	G	C	G	G	G	C	C	G	G	G	G	G	G	G	G	C	G	G	G	G	G	G
S6_6616794	C/G	6	6616794	+	NA	NA	NA	NA	NA	NA	C	G	N	C	G	C	G	S	G	C	C	C	C	C	C	C	C	C	G	C	C	C	G	G	C	C	C	C	C	C	C	C	G	C	C	C	C	C	C
S6_6616819	G/T	6	6616819	+	NA	NA	NA	NA	NA	NA	G	G	G	G	G	G	G	G	G	G	G	G	G	G	G	G	G	G	G	G	G	G	G	G	G	G	G	G	G	G	G	G	G	G	G	G	G	G	G
S6_6616845	A/G	6	6616845	+	NA	NA	NA	NA	NA	NA	A	G	N	A	G	A	G	R	G	A	A	A	A	A	A	A	A	A	G	A	A	A	G	G	A	A	A	A	A	A	A	A	G	A	A	A	A	A	A
S6_6616864	A/C	6	6616864	+	NA	NA	NA	NA	NA	NA	A	A	A	A	C	A	C	A	A	A	A	A	A	A	A	C	A	A	C	A	A	A	C	A	A	A	A	A	A	A	A	A	C	A	A	C	A	A	A
S6_6617050	C/T	6	6617050	+	NA	NA	NA	NA	NA	NA	C	C	C	C	C	C	C	C	C	C	C	C	C	C	C	C	C	C	T	C	C	C	C	C	C	C	C	C	C	C	C	C	C	C	C	C	C	C	C
S6_6617083	A/C	6	6617083	+	NA	NA	NA	NA	NA	NA	A	A	A	A	A	A	A	A	A	A	A	A	A	A	A	A	A	A	M	A	A	A	A	A	A	A	A	A	A	A	A	A	A	A	A	A	A	A	A
S6_6617124	C/T	6	6617124	+	NA	NA	NA	NA	NA	NA	C	T	C	C	N	C	C	T	T	C	C	C	C	C	C	C	C	C	C	C	C	C	C	T	C	C	C	C	C	C	C	C	C	C	C	C	C	C	C
S6_6618226	T/C	6	6618226	+	NA	NA	NA	NA	NA	NA	T	T	T	T	T	T	T	T	T	T	T	T	T	T	T	T	T	T	N	T	T	T	T	T	T	T	T	T	T	T	T	T	T	T	T	T	T	T	T
S6_6618227	G/C	6	6618227	+	NA	NA	NA	NA	NA	NA	G	G	G	G	G	G	G	G	G	G	G	G	G	G	G	G	G	G	G	G	G	G	G	G	G	G	G	G	G	G	G	G	G	G	G	G	G	G	G
S6_6618232	C/A	6	6618232	+	NA	NA	NA	NA	NA	NA	C	C	C	C	C	C	C	C	C	C	C	C	C	C	C	C	C	C	C	C	C	C	C	C	C	C	C	C	C	C	C	C	C	C	C	C	C	C	C
S6_6766096	G/T	6	6766096	+	NA	NA	NA	NA	NA	NA	G	T	N	K	G	G	G	G	T	G	K	G	G	G	G	G	G	T	T	T	G	G	G	T	G	G	G	T	G	G	G	G	G	G	G	N	T	G	G
S6_6766100	G/C	6	6766100	+	NA	NA	NA	NA	NA	NA	G	C	G	C	G	G	G	N	S	G	G	G	G	G	G	G	G	C	C	C	G	G	G	C	G	G	G	C	G	G	G	G	G	G	G	S	C	G	G
S6_6766101	G/A	6	6766101	+	NA	NA	NA	NA	NA	NA	G	A	G	A	G	G	G	N	R	G	G	G	G	G	G	G	G	A	A	A	G	G	G	A	G	G	G	A	G	G	G	G	G	G	G	R	A	G	G
S6_6766103	G/A	6	6766103	+	NA	NA	NA	NA	NA	NA	G	A	N	R	G	G	G	G	R	G	R	G	G	G	G	G	G	A	A	A	G	G	G	A	G	G	G	A	G	G	G	G	G	G	G	N	A	G	G
S6_6766120	C/T	6	6766120	+	NA	NA	NA	NA	NA	NA	C	T	C	T	C	C	C	N	Y	C	C	C	C	C	C	C	C	T	T	T	C	C	C	T	C	C	C	T	C	C	C	C	C	C	C	Y	T	C	C
S6_6766230	G/C	6	6766230	+	NA	NA	NA	NA	NA	NA	G	G	G	G	G	G	G	G	G	G	G	G	G	G	G	G	G	G	G	G	G	G	G	G	G	G	G	G	G	G	G	G	G	G	G	G	G	G	G
S6_6767620	G/A	6	6767620	+	NA	NA	NA	NA	NA	NA	G	G	G	G	G	G	G	G	G	G	G	G	G	G	G	G	G	G	G	G	G	G	G	G	G	G	G	G	G	G	G	G	G	G	G	G	G	G	G
S6_6767633	C/A	6	6767633	+	NA	NA	NA	NA	NA	NA	C	A	A	C	C	C	C	C	A	C	M	C	C	C	C	C	C	A	A	A	C	C	C	A	C	C	C	A	C	C	C	C	C	C	C	N	A	C	C
S6_6767649	G/T	6	6767649	+	NA	NA	NA	NA	NA	NA	G	G	G	G	G	G	G	N	G	G	G	T	G	G	G	G	G	G	G	G	G	G	G	G	G	G	G	G	G	G	G	G	G	G	G	G	G	G	G
S6_6767658	G/T	6	6767658	+	NA	NA	NA	NA	NA	NA	G	G	G	G	G	G	G	G	G	G	G	G	G	G	G	G	G	G	G	G	G	G	G	G	G	G	G	G	G	G	G	G	G	G	G	G	G	G	G
S6_6767662	T/C	6	6767662	+	NA	NA	NA	NA	NA	NA	T	C	C	T	Y	T	T	N	C	T	Y	T	T	T	T	T	T	C	C	C	T	T	T	C	Y	T	T	C	T	T	T	T	T	T	T	N	C	T	T
S6_6767668	G/C	6	6767668	+	NA	NA	NA	NA	NA	NA	G	G	G	G	G	G	G	G	G	G	G	G	G	G	G	G	G	G	G	G	G	G	G	G	G	G	G	G	G	G	G	G	G	G	G	G	G	G	G
S6_6767683	C/A	6	6767683	+	NA	NA	NA	NA	NA	NA	C	A	A	C	C	C	C	C	A	C	M	C	C	C	C	C	C	A	A	A	C	C	C	A	C	C	C	A	C	C	C	C	C	C	C	N	A	C	C
S6_6768724	C/A	6	6768724	+	NA	NA	NA	NA	NA	NA	C	C	C	C	C	C	C	C	C	C	C	C	C	C	C	C	C	C	C	C	C	C	C	C	C	C	C	C	C	C	C	C	C	C	C	C	C	C	C
S6_6787099	C/T	6	6787099	+	NA	NA	NA	NA	NA	NA	C	C	C	C	C	C	C	C	C	C	C	C	C	C	C	C	C	C	C	C	C	C	C	C	C	C	C	N	C	C	C	C	C	C	C	C	C	C	C
S6_6787234	C/T	6	6787234	+	NA	NA	NA	NA	NA	NA	C	C	C	C	C	C	C	C	C	C	C	C	T	C	C	C	C	C	C	C	C	C	C	C	C	C	C	C	C	Y	C	C	C	C	C	C	N	C	C
S6_6787265	A/G	6	6787265	+	NA	NA	NA	NA	NA	NA	A	A	A	A	A	A	A	A	A	A	A	A	G	A	A	A	A	A	A	A	A	A	A	A	A	A	A	A	A	R	A	A	A	A	A	A	N	A	A
S6_6787275	A/G	6	6787275	+	NA	NA	NA	NA	NA	NA	A	A	A	A	A	A	A	A	A	A	A	R	G	A	A	A	A	A	A	A	A	A	A	A	A	A	A	A	A	R	A	A	A	A	A	A	N	A	A
S6_6808131	A/T	6	6808131	+	NA	NA	NA	NA	NA	NA	A	A	A	A	A	A	A	A	N	A	A	A	T	A	A	A	A	A	A	A	A	A	N	A	N	A	A	A	A	T	A	A	A	A	N	A	A	A	A
S6_6808192	T/A	6	6808192	+	NA	NA	NA	NA	NA	NA	T	T	T	T	T	T	A	N	T	N	T	T	T	T	T	A	T	A	A	T	T	T	T	T	N	T	T	T	T	T	T	T	T	T	N	T	N	T	T
S6_6841314	G/A	6	6841314	+	NA	NA	NA	NA	NA	NA	G	G	G	G	G	G	G	G	G	G	G	G	G	G	G	G	G	G	G	A	G	G	G	G	G	G	G	G	G	G	G	G	G	G	G	G	G	G	G
S6_6849955	C/T	6	6849955	+	NA	NA	NA	NA	NA	NA	C	C	C	C	C	C	C	C	C	C	C	C	C	C	C	C	C	C	C	C	C	C	C	C	C	C	C	C	C	C	C	C	C	C	C	C	C	C	C
S6_6849982	G/A	6	6849982	+	NA	NA	NA	NA	NA	NA	A	G	A	G	A	R	R	N	G	R	R	A	A	G	G	R	G	A	G	G	G	R	G	G	N	G	G	A	G	A	R	R	R	G	A	G	A	G	R
S6_6849992	C/T	6	6849992	+	NA	NA	NA	NA	NA	NA	C	C	C	C	C	C	C	C	C	C	C	C	C	C	C	C	C	C	C	C	C	C	C	C	C	C	C	C	C	C	C	C	C	C	C	C	C	C	C
S6_6849993	G/A	6	6849993	+	NA	NA	NA	NA	NA	NA	G	G	G	G	G	G	G	G	G	G	G	G	G	G	G	G	G	G	G	A	G	G	G	G	G	G	G	G	G	G	G	G	G	G	G	G	G	G	G
S6_6850004	C/T	6	6850004	+	NA	NA	NA	NA	NA	NA	T	C	T	C	T	Y	Y	N	C	Y	Y	T	T	C	C	Y	C	T	C	C	C	Y	C	C	N	C	C	T	C	T	Y	Y	Y	C	T	C	T	C	Y
S6_6850009	T/A	6	6850009	+	NA	NA	NA	NA	NA	NA	A	T	A	T	A	W	W	N	T	W	W	A	A	T	T	W	T	A	T	T	T	W	T	T	N	T	T	A	T	A	W	W	W	T	A	T	A	T	W
S6_6890825	C/G	6	6890825	+	NA	NA	NA	NA	NA	NA	C	C	C	C	C	C	G	S	G	C	C	G	G	C	C	C	C	C	G	C	C	C	C	C	C	S	C	G	C	G	C	C	C	C	C	C	G	C	C
S6_6890831	C/G	6	6890831	+	NA	NA	NA	NA	NA	NA	C	G	C	G	C	C	C	C	C	C	C	C	C	C	C	C	C	C	C	C	C	C	C	G	C	C	C	C	C	C	C	C	G	C	C	C	C	C	C
S6_6890914	C/T	6	6890914	+	NA	NA	NA	NA	NA	NA	C	C	C	C	C	C	C	C	C	C	C	C	C	C	C	C	C	C	C	C	C	C	C	C	C	C	C	C	C	C	C	C	C	C	C	C	C	C	C
S6_6890954	C/G	6	6890954	+	NA	NA	NA	NA	NA	NA	C	G	C	G	N	C	C	C	C	C	S	C	C	C	C	C	C	G	G	N	C	C	C	G	C	C	C	G	C	C	C	C	C	C	C	C	G	C	C
S6_6891002	G/C	6	6891002	+	NA	NA	NA	NA	NA	NA	G	G	G	G	G	G	G	G	G	G	G	G	G	G	G	G	G	G	G	G	G	G	G	G	G	G	G	G	G	G	G	G	G	G	G	G	G	G	G
S6_6893467	A/G	6	6893467	+	NA	NA	NA	NA	NA	NA	A	A	A	A	A	A	A	A	A	A	A	A	A	A	A	A	A	A	A	A	A	A	A	A	A	A	A	A	A	A	A	A	A	A	A	A	A	A	A
S6_6893479	C/T	6	6893479	+	NA	NA	NA	NA	NA	NA	C	T	C	Y	Y	C	C	C	C	C	C	C	C	C	C	C	C	T	C	C	C	C	C	T	C	C	C	C	C	C	C	C	C	C	C	C	C	C	C
S6_6893674	C/T	6	6893674	+	NA	NA	NA	NA	NA	NA	C	T	C	T	C	C	C	T	C	C	C	C	C	C	C	C	C	C	C	C	C	C	C	T	C	C	C	C	C	C	C	C	C	C	C	C	N	C	C
S6_6893680	A/T	6	6893680	+	NA	NA	NA	NA	NA	NA	A	T	A	T	A	A	A	T	A	A	A	A	A	A	A	A	A	A	A	N	A	A	A	T	A	A	A	A	A	A	A	N	A	A	A	A	T	A	A
S6_6893693	A/C	6	6893693	+	NA	NA	NA	NA	NA	NA	C	C	A	A	C	A	C	C	A	A	A	C	A	A	A	A	A	A	A	A	A	A	A	C	A	A	A	A	A	A	A	A	A	A	A	A	A	A	A
S6_6893698	C/T	6	6893698	+	NA	NA	NA	NA	NA	NA	C	C	C	C	C	C	C	C	C	C	C	C	C	C	C	C	C	C	C	C	C	C	C	C	C	C	C	C	C	C	C	C	C	C	C	C	C	C	C
S6_6894023	A/G	6	6894023	+	NA	NA	NA	NA	NA	NA	A	A	A	A	A	A	G	A	G	A	G	A	G	A	A	G	A	A	G	G	A	A	A	A	R	G	A	G	A	A	A	R	A	A	N	R	G	A	A
S6_6894041	C/G	6	6894041	+	NA	NA	NA	NA	NA	NA	C	C	C	C	C	C	G	C	G	C	G	C	G	C	C	G	C	C	G	G	C	C	C	C	S	G	C	G	C	C	C	S	C	C	N	S	G	C	C
S6_6894042	C/G	6	6894042	+	NA	NA	NA	NA	NA	NA	C	C	C	C	C	C	G	C	G	C	G	C	G	C	C	G	C	C	G	G	C	C	C	C	S	G	C	G	C	C	C	S	C	C	N	S	G	C	C
S6_6894074	C/G	6	6894074	+	NA	NA	NA	NA	NA	NA	C	C	C	C	G	C	G	G	C	C	S	C	C	C	C	C	C	G	G	N	C	C	C	C	C	C	C	C	C	C	C	C	C	C	C	C	G	C	C
S6_6894075	C/A	6	6894075	+	NA	NA	NA	NA	NA	NA	C	C	C	C	A	C	A	A	C	C	M	C	C	C	C	C	C	A	A	N	C	C	C	C	C	C	C	C	C	C	C	C	C	C	C	C	A	C	C
S6_6894120	C/T	6	6894120	+	NA	NA	NA	NA	NA	NA	C	C	C	C	T	C	T	T	C	C	C	C	C	C	C	C	C	T	T	C	C	C	C	C	C	C	C	C	C	C	C	C	C	C	C	C	T	C	C
S6_6896457	G/A	6	6896457	+	NA	NA	NA	NA	NA	NA	G	N	N	G	G	G	G	G	G	G	G	G	G	G	G	G	G	G	G	G	G	G	G	N	G	G	G	G	G	A	G	N	G	G	G	G	R	G	G
S6_6896476	A/G	6	6896476	+	NA	NA	NA	NA	NA	NA	A	R	A	R	A	A	A	A	G	A	A	N	A	A	A	A	A	A	A	A	A	A	A	R	A	A	A	A	A	A	A	A	A	A	A	A	A	A	A
S6_6896572	G/C	6	6896572	+	NA	NA	NA	NA	NA	NA	C	C	C	G	G	G	C	N	C	G	C	G	S	G	G	G	G	G	C	C	G	G	G	C	C	G	G	C	G	C	G	C	G	G	C	G	C	G	G
S6_6896588	A/G	6	6896588	+	NA	NA	NA	NA	NA	NA	A	A	A	G	G	A	A	N	A	A	A	G	R	A	A	G	A	G	A	A	A	A	A	A	A	A	A	A	A	A	A	A	A	A	A	A	A	A	A
S6_6896589	G/T	6	6896589	+	NA	NA	NA	NA	NA	NA	G	G	G	T	T	G	G	N	G	G	G	T	K	G	G	T	G	T	G	G	G	G	G	G	G	G	G	G	G	G	G	G	G	G	G	G	G	G	G
S6_6896591	G/C	6	6896591	+	NA	NA	NA	NA	NA	NA	G	G	G	C	C	G	G	N	G	G	G	C	S	G	G	C	G	C	G	G	G	G	G	G	G	G	G	G	G	G	G	G	G	G	G	G	G	G	G
S6_6896594	C/T	6	6896594	+	NA	NA	NA	NA	NA	NA	C	C	C	T	T	C	C	N	C	C	C	T	Y	C	C	T	C	T	C	C	C	C	C	C	C	C	C	C	C	C	C	C	C	C	C	C	C	C	C
S6_6896595	T/A	6	6896595	+	NA	NA	NA	NA	NA	NA	T	T	T	A	A	T	T	N	T	T	T	A	W	T	T	A	T	A	T	T	T	T	T	T	T	T	T	T	T	T	T	T	T	T	T	T	T	T	T
S6_6896596	T/C	6	6896596	+	NA	NA	NA	NA	NA	NA	T	T	T	C	C	T	T	N	T	T	T	C	Y	T	T	C	T	C	T	T	T	T	T	T	T	T	T	T	T	T	T	T	T	T	T	T	T	T	T
S6_6896597	T/C	6	6896597	+	NA	NA	NA	NA	NA	NA	T	T	T	C	C	T	T	N	T	T	T	C	Y	T	T	C	T	C	T	T	T	T	T	T	T	T	T	T	T	T	T	T	T	T	T	T	T	T	T
S6_6897463	G/A	6	6897463	+	NA	NA	NA	NA	NA	NA	G	G	G	G	G	G	G	G	G	G	G	G	G	G	G	G	G	G	G	G	G	G	G	G	G	G	G	G	G	G	G	G	G	G	G	G	G	G	G
S6_6897581	T/A	6	6897581	+	NA	NA	NA	NA	NA	NA	T	N	T	T	T	T	T	T	T	T	T	T	T	T	T	T	T	T	N	N	T	T	T	N	T	T	T	T	T	T	T	T	T	T	N	T	T	T	T
S6_6898378	C/T	6	6898378	+	NA	NA	NA	NA	NA	NA	C	C	C	C	C	C	C	C	C	C	C	C	C	C	C	C	C	C	C	C	C	C	C	C	C	C	C	C	C	C	C	C	C	C	C	C	C	C	C
S6_6898390	C/T	6	6898390	+	NA	NA	NA	NA	NA	NA	C	C	C	C	C	C	C	C	C	C	C	C	C	C	C	C	C	C	C	C	C	C	C	C	C	C	C	C	C	C	C	C	C	C	C	C	C	C	C
S6_6898411	A/C	6	6898411	+	NA	NA	NA	NA	NA	NA	A	C	C	C	A	A	C	C	N	A	M	A	A	A	A	N	A	C	C	C	A	A	A	C	C	A	A	C	A	A	A	C	C	A	C	C	C	A	A
S6_6898413	C/T	6	6898413	+	NA	NA	NA	NA	NA	NA	C	T	T	T	C	C	T	T	N	C	Y	C	C	C	C	N	C	T	T	T	C	C	C	T	T	C	C	T	C	C	C	T	T	C	T	T	T	C	C
S6_6898439	G/A	6	6898439	+	NA	NA	NA	NA	NA	NA	G	G	G	G	G	G	G	G	G	G	G	G	G	G	G	G	G	G	G	G	G	G	G	G	G	G	G	G	G	G	G	G	G	G	G	G	G	G	G
S6_6898449	A/G	6	6898449	+	NA	NA	NA	NA	NA	NA	A	A	A	A	A	A	A	A	A	A	A	A	A	A	A	A	A	A	A	A	A	A	A	A	A	A	A	A	A	A	A	A	A	A	A	A	A	A	A
S6_6898468	G/A	6	6898468	+	NA	NA	NA	NA	NA	NA	G	G	G	G	G	G	G	G	G	G	G	G	G	G	G	G	G	G	G	G	G	G	G	G	G	G	G	G	G	G	G	G	G	G	G	G	G	G	G
S6_6898483	T/C	6	6898483	+	NA	NA	NA	NA	NA	NA	T	T	T	T	T	T	T	T	T	T	T	T	T	T	T	T	T	T	T	T	T	T	T	T	T	T	T	T	T	T	T	T	T	T	T	T	T	T	T
S6_6898485	T/C	6	6898485	+	NA	NA	NA	NA	NA	NA	T	T	T	T	T	T	T	T	T	T	T	T	T	T	T	T	T	T	T	T	T	T	T	T	T	T	T	T	T	T	T	T	T	T	T	T	T	T	T
S6_6899015	G/T	6	6899015	+	NA	NA	NA	NA	NA	NA	G	G	G	G	G	G	G	G	G	G	G	G	G	G	G	G	G	G	G	G	G	G	G	G	G	G	G	G	G	G	G	G	G	G	G	G	G	G	G
S6_6899038	A/G	6	6899038	+	NA	NA	NA	NA	NA	NA	A	A	A	A	A	A	A	R	A	A	N	A	G	A	A	A	A	A	A	A	A	A	A	A	A	N	A	A	A	G	A	G	A	A	A	A	A	A	A
S6_6901783	G/T	6	6901783	+	NA	NA	NA	NA	NA	NA	G	G	G	G	T	G	G	G	G	G	G	G	G	G	G	G	G	G	G	G	G	G	G	G	G	G	G	G	G	G	G	G	G	G	G	G	G	G	G
S6_6901831	C/T	6	6901831	+	NA	NA	NA	NA	NA	NA	C	C	C	C	C	C	C	C	C	C	C	C	C	C	C	C	C	C	C	C	C	C	C	C	C	C	C	C	C	C	C	C	C	C	C	C	C	C	C
S6_6901866	C/T	6	6901866	+	NA	NA	NA	NA	NA	NA	C	C	C	T	T	C	C	T	C	C	T	T	C	C	C	T	C	C	C	C	C	C	C	C	T	T	C	C	C	C	C	Y	C	C	T	C	C	C	C
S6_6901886	G/C	6	6901886	+	NA	NA	NA	NA	NA	NA	G	G	G	G	G	G	G	G	G	G	G	G	G	G	G	G	G	G	G	G	G	G	G	G	G	G	G	G	G	G	G	G	G	G	G	G	G	G	G
S6_6902108	C/G	6	6902108	+	NA	NA	NA	NA	NA	NA	C	C	C	C	C	C	C	C	C	C	C	C	C	C	C	C	C	C	C	C	C	C	C	C	C	C	C	C	C	C	C	C	C	C	C	C	C	C	C
S6_6902112	A/T	6	6902112	+	NA	NA	NA	NA	NA	NA	T	N	T	W	A	A	N	T	T	A	A	A	T	A	A	T	A	N	A	N	A	A	A	N	T	T	A	A	A	N	A	A	A	A	T	T	N	A	A
S6_6902119	C/G	6	6902119	+	NA	NA	NA	NA	NA	NA	C	C	C	C	C	C	C	C	C	C	C	C	C	C	C	C	C	C	C	C	C	C	C	C	C	C	C	C	C	C	C	C	C	C	C	C	C	C	C
S6_6902125	C/T	6	6902125	+	NA	NA	NA	NA	NA	NA	C	C	C	C	T	C	N	C	C	C	C	Y	C	C	C	C	C	N	T	C	C	C	C	C	C	C	C	C	C	C	C	C	C	C	C	C	C	C	C
S6_6902136	C/G	6	6902136	+	NA	NA	NA	NA	NA	NA	C	C	C	C	C	G	C	C	C	G	C	C	C	G	G	C	G	C	C	C	G	G	G	N	C	C	G	C	G	C	G	G	G	G	C	C	N	G	G
S6_6902144	A/T	6	6902144	+	NA	NA	NA	NA	NA	NA	A	A	A	A	A	A	A	A	A	A	A	A	A	A	A	A	A	A	A	A	A	A	A	A	A	A	A	A	A	A	A	A	A	A	A	A	A	A	A
S6_6902146	G/T	6	6902146	+	NA	NA	NA	NA	NA	NA	G	G	G	G	T	G	N	G	G	G	G	K	G	G	G	G	G	N	T	G	G	G	G	G	G	G	G	G	G	G	G	G	G	G	G	G	G	G	G
S6_6902148	C/T	6	6902148	+	NA	NA	NA	NA	NA	NA	C	C	C	C	C	C	C	C	C	C	C	C	C	C	C	C	C	C	C	C	C	C	C	C	C	C	C	C	C	C	C	C	C	C	C	C	C	C	C
S6_6902151	C/G	6	6902151	+	NA	NA	NA	NA	NA	NA	C	C	C	C	C	C	C	C	C	C	C	C	C	C	C	C	C	C	C	C	C	C	C	C	C	C	C	C	C	C	C	C	C	C	C	C	C	C	C
S6_6903644	G/C	6	6903644	+	NA	NA	NA	NA	NA	NA	C	G	C	N	C	G	S	N	G	G	G	G	C	G	G	N	G	G	G	G	G	G	C	G	C	G	G	G	G	C	G	N	C	G	N	S	G	G	G
S6_6903645	G/T	6	6903645	+	NA	NA	NA	NA	NA	NA	T	G	T	N	T	G	K	N	G	G	G	G	T	G	G	N	G	G	G	G	G	G	T	G	T	G	G	G	G	T	G	N	T	G	N	K	G	G	G
S6_6903656	C/A	6	6903656	+	NA	NA	NA	NA	NA	NA	C	C	C	C	C	C	C	C	C	C	C	C	C	C	C	C	C	C	C	C	C	C	C	C	C	C	C	C	C	C	C	C	C	C	C	C	C	C	C
S6_6903674	A/G	6	6903674	+	NA	NA	NA	NA	NA	NA	A	A	A	A	A	A	A	A	A	A	A	A	A	A	A	A	A	A	A	A	A	A	A	A	A	A	A	A	A	A	A	A	A	A	A	A	A	A	A
S6_6904189	A/G	6	6904189	+	NA	NA	NA	NA	NA	NA	A	A	A	A	A	G	A	A	N	G	A	A	A	G	G	A	G	A	G	A	G	G	A	A	A	G	G	A	G	A	G	A	A	G	A	A	N	G	G
S6_6914517	C/A	6	6914517	+	NA	NA	NA	NA	NA	NA	C	C	C	C	C	C	C	C	C	C	C	C	C	C	C	C	C	C	C	C	C	C	C	C	C	C	C	C	C	C	C	C	C	C	C	C	C	C	C
S6_7038094	C/T	6	7038094	+	NA	NA	NA	NA	NA	NA	C	N	C	C	C	C	T	T	C	C	C	C	T	C	C	C	C	C	C	C	C	C	C	N	C	C	C	C	C	C	C	C	C	C	C	C	C	C	C
S6_7038121	C/T	6	7038121	+	NA	NA	NA	NA	NA	NA	C	C	C	C	C	C	C	C	C	C	C	C	C	C	C	C	C	C	C	C	C	C	C	C	C	C	C	C	C	C	C	C	C	C	C	C	C	C	C
S6_7038163	T/A	6	7038163	+	NA	NA	NA	NA	NA	NA	T	T	T	T	T	A	T	A	W	A	T	A	T	A	A	T	A	A	T	T	A	A	T	T	T	W	A	T	A	T	A	T	T	A	T	T	W	A	A
S6_7038228	G/A	6	7038228	+	NA	NA	NA	NA	NA	NA	G	G	G	G	G	G	G	R	R	G	G	G	G	G	G	G	G	G	G	G	G	G	G	G	G	R	G	G	G	G	G	G	G	G	G	G	G	G	G
S6_7038231	G/A	6	7038231	+	NA	NA	NA	NA	NA	NA	G	G	G	G	G	G	G	G	G	G	G	A	G	G	G	G	G	A	G	G	G	G	G	G	G	G	G	G	G	G	G	G	G	G	G	G	R	G	G
S6_7038232	C/A	6	7038232	+	NA	NA	NA	NA	NA	NA	C	C	C	C	C	C	C	C	C	C	C	C	C	C	C	C	C	C	C	C	C	C	C	C	C	C	C	C	C	C	C	C	C	C	C	C	C	C	C
S6_7038233	G/A	6	7038233	+	NA	NA	NA	NA	NA	NA	G	G	R	G	G	G	G	G	G	G	G	A	G	G	G	G	G	A	G	G	G	G	G	G	G	G	G	G	G	G	G	G	G	G	G	G	R	G	G
S6_7038236	G/A	6	7038236	+	NA	NA	NA	NA	NA	NA	G	G	G	G	G	G	G	G	G	G	G	G	G	G	G	G	G	G	G	G	G	G	G	G	G	G	G	G	G	G	G	G	G	G	G	G	G	G	G
S6_7038242	G/C	6	7038242	+	NA	NA	NA	NA	NA	NA	G	G	G	G	G	G	G	G	G	G	G	G	G	G	G	G	G	G	G	G	G	G	G	G	G	G	S	G	G	G	G	G	G	G	G	G	G	G	G
S6_7038245	G/C	6	7038245	+	NA	NA	NA	NA	NA	NA	G	G	G	G	G	G	G	G	G	G	G	G	G	G	G	G	G	G	G	G	G	G	G	G	G	G	G	G	G	G	G	G	G	G	G	G	G	G	G
S6_7038267	C/A	6	7038267	+	NA	NA	NA	NA	NA	NA	C	C	C	C	C	C	C	M	M	C	C	C	C	C	C	C	C	C	C	C	C	C	C	C	C	M	C	C	C	C	C	C	C	C	C	C	C	C	C
S6_7039217	G/A	6	7039217	+	NA	NA	NA	NA	NA	NA	R	G	G	G	G	G	G	R	G	G	G	G	G	G	G	G	G	G	G	G	G	G	G	G	G	G	G	G	G	G	G	G	G	G	G	G	G	G	G
S6_7044836	A/G	6	7044836	+	NA	NA	NA	NA	NA	NA	G	G	N	A	G	A	A	A	A	A	G	A	A	A	A	G	A	G	G	G	A	A	A	A	G	A	A	A	A	A	A	G	A	A	G	G	G	A	A
S6_7044867	G/A	6	7044867	+	NA	NA	NA	NA	NA	NA	G	G	A	G	A	G	A	G	G	G	G	G	A	G	G	G	G	G	G	G	G	G	A	G	A	A	G	G	G	A	G	G	A	G	A	G	R	G	G
S6_7044889	A/C	6	7044889	+	NA	NA	NA	NA	NA	NA	A	A	A	A	A	A	A	A	A	A	A	A	A	A	A	A	A	A	A	A	A	A	A	A	A	A	A	A	A	A	A	A	A	A	A	A	A	A	A
S6_7044910	G/C	6	7044910	+	NA	NA	NA	NA	NA	NA	S	G	G	G	G	G	G	G	G	G	G	G	G	G	G	C	G	C	C	C	G	G	G	G	G	G	G	G	G	G	G	C	G	G	G	S	S	G	G
S6_7044957	C/T	6	7044957	+	NA	NA	NA	NA	NA	NA	C	C	C	C	C	C	C	C	C	C	C	C	C	C	C	C	C	C	C	C	C	C	C	C	C	C	C	C	C	C	C	C	C	C	C	C	C	C	C
S6_7044963	T/A	6	7044963	+	NA	NA	NA	NA	NA	NA	T	T	T	T	T	T	T	T	T	T	T	T	T	T	T	T	T	T	T	T	T	T	T	T	T	T	T	T	T	T	T	T	T	T	T	T	T	T	T
S6_7044985	C/T	6	7044985	+	NA	NA	NA	NA	NA	NA	N	T	T	T	Y	C	T	C	N	C	N	T	T	C	C	C	C	T	C	N	C	C	C	T	T	C	C	T	C	C	C	C	T	C	T	T	T	C	C
S6_7045030	C/T	6	7045030	+	NA	NA	NA	NA	NA	NA	C	T	N	T	C	C	N	C	C	C	C	C	T	C	C	C	C	C	C	C	C	C	C	T	T	C	C	C	C	C	C	C	Y	C	T	C	C	C	C
S6_7045034	C/G	6	7045034	+	NA	NA	NA	NA	NA	NA	C	C	C	C	C	C	C	N	N	C	C	C	C	C	C	C	C	C	C	C	C	C	C	C	C	C	C	C	C	C	C	C	C	C	C	C	C	C	C
S6_7045073	A/C	6	7045073	+	NA	NA	NA	NA	NA	NA	A	N	A	N	A	A	A	A	A	A	A	A	A	A	A	A	A	A	A	A	A	A	A	N	A	A	A	A	A	A	A	A	A	A	A	A	A	A	A
S6_7045731	G/C	6	7045731	+	NA	NA	NA	NA	NA	NA	G	G	G	G	G	G	C	G	G	G	G	G	C	G	G	G	G	G	G	G	G	G	G	G	G	G	G	G	G	G	G	G	G	G	G	G	G	G	G
S6_7045800	C/G	6	7045800	+	NA	NA	NA	NA	NA	NA	C	C	C	C	C	C	G	C	C	C	C	C	G	C	C	C	C	G	C	C	C	C	C	C	C	C	C	C	C	C	C	C	C	C	C	C	C	C	C
S6_7045861	T/C	6	7045861	+	NA	NA	NA	NA	NA	NA	T	T	T	T	T	T	T	T	T	T	T	T	T	T	T	T	T	T	T	T	T	T	T	T	T	T	T	T	T	T	T	T	T	T	T	T	T	T	T
S6_7046411	C/A	6	7046411	+	NA	NA	NA	NA	NA	NA	A	A	C	A	C	C	A	C	A	C	A	A	A	C	C	C	C	A	C	C	C	C	C	A	C	C	C	A	C	C	C	A	C	C	C	N	A	C	C
S6_7046414	A/G	6	7046414	+	NA	NA	NA	NA	NA	NA	G	G	A	G	A	A	G	A	G	A	G	G	G	A	A	A	A	G	A	A	A	A	A	G	A	A	A	G	A	A	A	G	A	A	A	N	G	A	A
S6_7046426	G/C	6	7046426	+	NA	NA	NA	NA	NA	NA	G	G	G	G	G	G	G	G	G	G	G	G	G	G	G	G	G	G	G	G	G	G	G	G	G	G	G	G	G	G	G	G	G	G	G	G	G	G	G
S6_7046560	T/A	6	7046560	+	NA	NA	NA	NA	NA	NA	T	T	T	T	T	T	A	T	W	T	A	A	A	T	T	T	T	A	T	T	T	T	T	T	T	T	T	T	T	T	T	W	T	T	T	T	T	T	T
S6_7046561	T/A	6	7046561	+	NA	NA	NA	NA	NA	NA	T	T	T	T	T	T	A	T	W	T	A	A	A	T	T	T	T	A	T	T	T	T	T	T	T	T	T	T	T	T	T	W	T	T	T	T	T	T	T
S6_7046589	A/G	6	7046589	+	NA	NA	NA	NA	NA	NA	A	A	A	A	A	A	A	A	R	A	A	G	A	A	A	A	A	G	A	A	A	A	A	A	A	A	A	A	A	A	A	A	A	A	A	A	A	A	A
S6_7046631	G/A	6	7046631	+	NA	NA	NA	NA	NA	NA	G	A	G	A	G	A	G	G	G	G	G	G	G	A	A	G	A	G	G	G	A	A	A	A	G	G	A	G	A	G	A	G	G	A	G	G	G	A	A
S6_7046649	G/T	6	7046649	+	NA	NA	NA	NA	NA	NA	G	G	G	G	G	G	G	K	G	G	G	G	G	G	G	G	G	G	T	G	G	G	G	G	G	G	G	G	G	G	G	G	G	G	G	G	G	G	G
S6_7046700	G/A	6	7046700	+	NA	NA	NA	NA	NA	NA	G	G	A	G	A	G	G	G	G	A	G	G	G	G	G	A	G	G	G	A	G	G	G	G	A	A	G	A	G	A	G	G	A	G	A	A	G	G	G
S6_7046706	A/G	6	7046706	+	NA	NA	NA	NA	NA	NA	R	A	A	A	A	A	G	G	G	A	A	G	G	A	A	A	A	G	G	A	A	A	A	R	A	A	A	A	A	A	A	A	A	A	A	A	A	A	A
S6_7046732	C/A	6	7046732	+	NA	NA	NA	NA	NA	NA	C	C	C	C	C	C	C	A	C	C	C	C	C	C	C	C	C	C	A	C	C	C	C	C	C	C	C	C	C	C	C	C	C	C	C	C	C	C	C
S6_7046840	A/G	6	7046840	+	NA	NA	NA	NA	NA	NA	A	A	A	A	N	A	A	A	N	R	G	R	G	A	A	A	A	A	A	G	A	A	N	A	G	A	A	A	A	A	A	G	A	A	N	G	G	A	A
S6_7048628	G/A	6	7048628	+	NA	NA	NA	NA	NA	NA	G	G	G	G	G	G	G	G	G	G	G	G	G	G	G	G	G	G	G	G	G	G	G	G	G	G	G	G	G	G	G	G	G	G	G	G	G	G	G
S6_7052546	C/A	6	7052546	+	NA	NA	NA	NA	NA	NA	A	A	A	A	A	C	C	C	A	A	C	A	C	C	C	A	C	A	C	A	C	C	C	A	A	A	C	A	C	A	C	C	A	C	A	A	C	C	C
S6_7124496	C/G	6	7124496	+	NA	NA	NA	NA	NA	NA	C	C	C	C	C	C	S	C	C	C	S	C	G	C	C	C	C	C	C	C	C	C	C	C	G	C	C	C	C	C	C	S	C	C	G	C	N	C	C
S6_7124499	G/A	6	7124499	+	NA	NA	NA	NA	NA	NA	G	G	G	G	G	G	G	G	G	G	G	G	G	G	G	G	G	G	G	G	G	G	G	G	G	G	G	G	G	G	G	G	G	G	G	G	G	G	G
S6_7124510	G/A	6	7124510	+	NA	NA	NA	NA	NA	NA	G	G	G	G	G	G	G	G	G	G	G	A	G	G	G	G	G	G	G	G	G	G	G	G	G	G	G	G	G	G	G	G	G	G	G	G	G	G	G
S6_7124668	C/G	6	7124668	+	NA	NA	NA	NA	NA	NA	C	C	C	C	C	C	C	C	C	C	C	C	C	C	C	C	C	C	C	C	C	C	C	C	G	C	C	C	C	C	C	N	C	C	G	C	N	C	C
S6_7124669	A/G	6	7124669	+	NA	NA	NA	NA	NA	NA	A	A	A	A	A	A	A	A	A	A	A	A	A	A	A	A	A	A	A	A	A	A	A	A	G	A	A	A	A	A	A	N	A	A	G	A	N	A	A
S6_7125068	C/G	6	7125068	+	NA	NA	NA	NA	NA	NA	C	C	C	C	C	C	C	C	C	C	C	C	C	C	C	C	C	C	C	C	C	C	C	C	C	C	C	C	C	C	C	C	C	C	C	C	C	C	C
S6_7125074	C/G	6	7125074	+	NA	NA	NA	NA	NA	NA	C	C	C	C	C	C	C	G	C	C	C	G	C	C	C	C	C	C	G	C	C	C	G	C	C	C	C	C	C	C	C	C	C	C	C	C	C	C	C
S6_7125119	G/C	6	7125119	+	NA	NA	NA	NA	NA	NA	G	G	G	G	G	G	C	C	G	G	C	C	S	G	G	G	G	G	G	G	G	G	G	G	C	G	G	S	G	G	G	C	S	G	C	G	C	G	G
S6_7128284	T/A	6	7128284	+	NA	NA	NA	NA	NA	NA	W	A	T	A	A	T	A	T	A	A	A	A	A	T	T	A	T	A	T	A	T	T	T	A	A	A	T	T	T	T	T	A	T	T	A	A	A	T	T
S6_7128511	T/C	6	7128511	+	NA	NA	NA	NA	NA	NA	T	T	T	T	T	T	T	N	T	T	T	T	T	T	T	T	T	T	T	T	T	T	T	T	T	T	T	T	T	T	T	T	T	T	T	T	T	T	T
S6_7129239	C/T	6	7129239	+	NA	NA	NA	NA	NA	NA	C	C	C	T	T	C	C	C	N	Y	C	C	C	C	C	T	C	T	C	T	C	C	C	C	T	T	C	C	C	C	C	C	C	C	T	C	T	C	C
S6_7129240	G/A	6	7129240	+	NA	NA	NA	NA	NA	NA	G	G	G	G	G	G	G	G	G	G	G	G	G	G	G	G	G	G	G	G	G	G	G	G	G	G	G	G	G	G	G	G	G	G	G	G	G	G	G
S6_7129809	G/A	6	7129809	+	NA	NA	NA	NA	NA	NA	G	G	G	N	A	G	G	R	A	R	A	A	G	R	G	A	G	A	R	A	G	G	G	G	A	A	G	G	G	G	G	A	G	G	A	A	R	G	G
S6_7129815	C/T	6	7129815	+	NA	NA	NA	NA	NA	NA	C	C	C	C	C	C	C	C	C	C	T	C	C	C	C	C	C	C	Y	C	C	C	C	C	C	C	C	C	C	C	C	T	C	C	C	C	C	C	C
S6_7135264	A/G	6	7135264	+	NA	NA	NA	NA	NA	NA	A	A	G	A	A	G	A	A	A	A	A	A	A	G	G	A	G	A	A	A	G	G	G	A	A	A	G	G	G	G	G	A	G	G	A	A	A	G	G
S6_7135287	A/T	6	7135287	+	NA	NA	NA	NA	NA	NA	A	A	A	A	A	A	A	A	A	A	A	A	A	A	A	A	A	A	A	A	A	A	A	A	A	A	A	A	A	A	A	A	A	A	A	A	A	A	A
S6_7135314	G/T	6	7135314	+	NA	NA	NA	NA	NA	NA	G	G	G	T	T	G	G	T	T	T	T	T	G	G	G	T	G	T	T	T	G	G	G	G	T	T	G	G	G	G	G	T	G	G	T	T	T	G	G
S6_7135463	C/T	6	7135463	+	NA	NA	NA	NA	NA	NA	C	C	C	T	C	C	C	T	T	T	T	T	C	C	C	T	C	T	T	T	C	C	C	C	T	T	C	C	C	C	C	T	C	C	T	N	T	C	C
S6_7136416	C/T	6	7136416	+	NA	NA	NA	NA	NA	NA	C	C	T	C	C	T	C	C	C	C	C	C	C	T	T	C	T	C	C	C	T	T	T	C	C	C	T	T	T	T	T	C	T	T	C	C	C	T	T
S6_7136425	G/A	6	7136425	+	NA	NA	NA	NA	NA	NA	A	A	G	G	G	G	A	G	G	G	G	G	A	G	G	G	G	G	G	G	G	G	G	A	G	G	G	G	G	G	G	G	G	G	G	G	G	G	G
S6_7137046	A/T	6	7137046	+	NA	NA	NA	NA	NA	NA	A	A	T	A	A	T	A	A	A	A	A	A	A	T	T	A	T	A	A	A	T	T	T	A	A	A	T	T	T	T	T	A	T	T	A	A	A	T	T
S6_7137049	G/A	6	7137049	+	NA	NA	NA	NA	NA	NA	G	G	A	G	G	A	G	G	G	G	G	G	G	A	A	G	A	G	G	G	A	A	A	G	G	G	A	A	A	A	A	G	A	A	G	G	G	A	A
S6_7137442	G/A	6	7137442	+	NA	NA	NA	NA	NA	NA	A	A	G	G	G	G	A	G	G	G	G	G	A	G	G	G	G	G	G	G	G	G	G	A	G	G	G	G	G	G	G	G	G	G	G	G	G	G	G
S6_7137473	T/C	6	7137473	+	NA	NA	NA	NA	NA	NA	T	T	T	C	C	T	T	C	C	C	C	C	T	T	T	C	T	C	C	C	T	T	T	T	C	C	T	T	T	T	T	T	T	T	C	T	C	T	T
S6_7138640	T/C	6	7138640	+	NA	NA	NA	NA	NA	NA	T	N	T	T	T	T	N	T	T	T	T	T	T	T	T	T	T	T	T	T	T	T	T	C	T	T	T	T	T	T	T	T	T	T	T	T	T	T	T
S6_7138658	G/T	6	7138658	+	NA	NA	NA	NA	NA	NA	G	N	G	G	G	G	N	G	G	G	G	G	G	G	G	G	G	G	G	G	G	G	G	T	G	G	G	G	G	G	G	G	G	G	G	G	G	G	G
S6_7147166	G/T	6	7147166	+	NA	NA	NA	NA	NA	NA	K	G	G	G	G	G	G	G	G	G	G	G	G	G	G	G	G	G	G	G	G	G	G	G	G	G	G	G	G	G	G	G	G	G	G	G	G	G	G
S6_7147242	A/G	6	7147242	+	NA	NA	NA	NA	NA	NA	A	A	A	A	A	A	A	A	A	A	A	G	A	A	A	A	A	A	A	A	A	A	A	A	A	A	A	A	A	A	A	A	A	A	A	A	A	A	A
S6_7150083	G/A	6	7150083	+	NA	NA	NA	NA	NA	NA	G	G	G	G	G	G	G	G	G	G	G	G	G	G	G	G	G	G	G	G	G	G	G	G	G	G	G	G	G	G	G	G	G	G	G	G	G	G	G
S6_7150106	C/A	6	7150106	+	NA	NA	NA	NA	NA	NA	C	C	C	C	C	A	C	C	C	C	C	C	C	A	A	C	A	C	C	C	A	A	C	C	C	C	A	C	A	C	A	C	C	A	C	C	C	A	A
S6_7150108	C/G	6	7150108	+	NA	NA	NA	NA	NA	NA	C	C	C	C	C	G	C	C	C	C	C	C	C	G	G	C	G	C	C	C	G	G	C	C	C	C	G	C	G	C	G	C	C	G	C	C	C	G	G
S6_7150136	C/T	6	7150136	+	NA	NA	NA	NA	NA	NA	C	C	C	C	C	C	C	C	C	C	C	C	C	C	C	C	C	C	C	C	C	C	C	C	C	C	C	C	C	C	C	C	C	C	C	C	C	C	C
S6_7150143	T/C	6	7150143	+	NA	NA	NA	NA	NA	NA	T	T	C	T	T	T	T	T	T	T	T	T	T	T	T	T	T	Y	T	T	T	T	T	T	T	T	T	C	T	C	T	T	C	T	T	T	T	T	T
S6_7150158	A/G	6	7150158	+	NA	NA	NA	NA	NA	NA	A	A	G	A	A	G	A	A	A	A	A	A	A	G	G	A	G	R	A	A	G	G	G	A	A	A	G	G	G	G	G	A	G	G	A	A	A	G	G
S6_7150183	T/A	6	7150183	+	NA	NA	NA	NA	NA	NA	A	T	T	T	T	T	T	T	T	T	T	T	T	T	T	T	T	T	A	T	T	T	T	T	T	T	T	T	T	T	T	T	T	T	T	T	T	T	T
S6_7151105	G/A	6	7151105	+	NA	NA	NA	NA	NA	NA	G	G	R	G	G	G	G	G	G	G	G	G	G	G	G	G	G	G	G	G	G	G	G	G	G	G	G	R	G	G	G	G	A	G	G	G	G	G	G
S6_7151117	C/A	6	7151117	+	NA	NA	NA	NA	NA	NA	C	C	C	N	C	C	C	C	A	A	C	A	C	C	C	A	C	A	C	A	C	C	C	C	A	A	C	C	C	C	C	N	C	C	A	M	A	C	C
S6_7151128	T/C	6	7151128	+	NA	NA	NA	NA	NA	NA	T	T	T	N	T	T	T	T	C	C	T	C	T	T	T	C	T	C	T	C	T	T	T	T	C	C	T	T	T	T	T	N	T	T	C	Y	C	T	T
S6_7151181	T/A	6	7151181	+	NA	NA	NA	NA	NA	NA	T	T	T	A	A	A	T	T	A	A	W	T	T	A	A	A	A	A	T	A	A	A	A	T	A	A	A	T	A	T	A	W	T	A	A	A	A	A	A
S6_7151182	C/T	6	7151182	+	NA	NA	NA	NA	NA	NA	C	C	T	C	C	T	C	C	N	T	Y	N	C	T	T	T	T	C	C	C	T	T	T	C	C	T	T	T	T	T	T	Y	T	T	C	C	Y	T	T
S6_7151208	A/C	6	7151208	+	NA	NA	NA	NA	NA	NA	A	A	A	C	C	C	A	A	C	C	M	A	A	C	C	C	C	C	A	C	C	C	C	A	C	C	C	A	C	A	C	M	A	C	C	C	C	C	C
S6_7151302	A/G	6	7151302	+	NA	NA	NA	NA	NA	NA	A	A	A	A	A	G	A	A	A	A	A	A	A	G	G	A	G	A	A	A	G	G	A	A	A	A	G	A	G	A	G	A	A	G	A	A	A	G	G
S6_7151318	A/G	6	7151318	+	NA	NA	NA	NA	NA	NA	A	A	G	A	A	A	A	A	A	A	A	A	A	A	A	A	A	A	A	A	A	A	G	A	A	A	A	G	A	G	A	A	G	A	A	A	A	A	A
S6_7156705	A/G	6	7156705	+	NA	NA	NA	NA	NA	NA	A	A	A	A	A	G	A	A	A	A	A	A	A	G	G	A	G	A	A	A	G	G	A	A	A	A	G	A	G	A	G	A	A	G	A	A	A	G	G
S6_7156722	G/A	6	7156722	+	NA	NA	NA	NA	NA	NA	G	G	G	G	G	G	G	G	G	G	G	A	G	G	G	G	G	G	A	G	G	G	G	G	G	G	G	G	G	G	G	G	G	G	G	G	G	G	G
S6_7157442	G/A	6	7157442	+	NA	NA	NA	NA	NA	NA	A	G	A	G	G	A	G	A	G	G	G	A	G	A	A	G	A	G	A	G	A	A	G	G	G	G	A	A	A	A	A	G	A	A	G	G	G	A	A
S6_7159781	C/A	6	7159781	+	NA	NA	NA	NA	NA	NA	C	C	C	C	C	C	C	C	C	C	C	C	C	C	C	C	C	C	C	C	C	C	C	C	C	C	C	C	C	C	C	C	C	C	C	C	C	C	C
S6_7159794	C/A	6	7159794	+	NA	NA	NA	NA	NA	NA	C	C	C	C	C	C	A	C	C	C	C	C	A	C	C	C	C	C	C	C	C	C	C	C	C	C	C	C	C	C	C	C	C	C	C	C	C	C	C
S6_7159810	T/A	6	7159810	+	NA	NA	NA	NA	NA	NA	T	T	A	A	A	T	T	T	A	A	A	T	T	T	T	A	T	A	A	A	T	T	A	T	A	A	T	A	T	A	T	A	A	T	A	A	A	T	T
S6_7159816	T/C	6	7159816	+	NA	NA	NA	NA	NA	NA	C	T	T	T	T	C	C	T	T	T	T	T	C	C	C	T	C	T	T	T	C	C	T	T	T	T	C	T	C	T	C	T	T	C	T	T	T	C	C
S6_7173224	C/G	6	7173224	+	NA	NA	NA	NA	NA	NA	C	C	C	C	C	C	C	C	C	C	C	C	C	C	C	C	C	C	C	C	C	C	C	C	C	C	C	C	C	C	C	C	C	C	C	C	C	C	C
S6_7173251	C/G	6	7173251	+	NA	NA	NA	NA	NA	NA	C	C	C	C	C	C	C	C	C	C	C	C	C	C	C	C	C	C	C	C	C	C	C	C	C	C	C	C	C	C	C	C	C	C	C	C	C	C	C
S6_7173333	A/G	6	7173333	+	NA	NA	NA	NA	NA	NA	G	A	A	G	A	A	N	N	G	G	A	A	R	A	A	N	A	A	G	A	A	A	A	A	G	G	A	A	A	A	A	G	A	A	N	A	G	A	A
S6_7173365	C/T	6	7173365	+	NA	NA	NA	NA	NA	NA	C	C	T	C	T	C	C	C	C	C	C	C	C	C	C	C	C	T	C	T	C	C	T	C	C	C	C	T	C	T	C	C	T	C	C	C	C	C	C
S6_7227751	G/A	6	7227751	+	NA	NA	NA	NA	NA	NA	G	G	G	G	G	G	G	G	G	G	G	G	G	G	G	G	G	G	G	A	G	G	G	G	G	G	G	G	G	G	G	G	G	G	G	G	G	G	G
S6_7228887	G/T	6	7228887	+	NA	NA	NA	NA	NA	NA	G	G	G	G	G	G	G	G	G	G	K	G	G	G	G	G	G	G	G	G	G	G	G	G	G	G	G	G	G	G	G	G	G	G	G	G	G	G	G
S6_7228915	T/C	6	7228915	+	NA	NA	NA	NA	NA	NA	C	T	T	Y	T	C	C	T	T	C	C	T	T	C	C	C	C	T	T	T	C	C	C	T	T	C	C	T	C	C	C	Y	C	C	T	T	T	C	C
S6_7232493	T/C	6	7232493	+	NA	NA	NA	NA	NA	NA	T	T	C	T	T	T	T	T	T	T	T	T	T	T	T	T	T	T	T	T	T	T	T	T	T	T	T	C	T	C	T	T	C	T	T	T	C	T	T
S6_7232514	C/T	6	7232514	+	NA	NA	NA	NA	NA	NA	C	C	T	C	C	C	C	C	C	C	C	C	C	C	C	C	C	C	C	C	C	C	C	C	C	C	C	T	C	T	C	C	T	C	C	C	T	C	C
S6_7299186	C/G	6	7299186	+	NA	NA	NA	NA	NA	NA	C	C	C	C	C	C	C	C	C	C	C	C	C	C	C	C	C	C	C	C	C	C	C	C	C	C	C	C	C	C	C	C	C	C	C	C	C	C	C
S6_7506438	T/A	6	7506438	+	NA	NA	NA	NA	NA	NA	T	T	T	T	T	T	T	T	T	T	T	T	T	T	T	T	T	T	T	T	T	T	T	T	T	T	T	T	T	T	T	T	T	T	T	T	T	T	T
S6_7506836	T/A	6	7506836	+	NA	NA	NA	NA	NA	NA	T	T	T	T	T	T	T	T	T	T	T	T	T	T	T	T	T	T	T	T	T	T	T	T	T	T	T	T	T	T	T	T	T	T	T	T	T	T	T
S6_7507120	G/A	6	7507120	+	NA	NA	NA	NA	NA	NA	G	G	G	G	G	G	G	G	G	G	G	G	G	G	G	G	G	G	G	G	G	G	G	G	G	G	G	G	G	G	G	G	G	R	G	G	G	G	G
S6_7507472	G/A	6	7507472	+	NA	NA	NA	NA	NA	NA	R	G	G	G	G	G	G	G	G	G	G	G	G	G	G	G	G	G	G	G	G	G	G	G	G	G	G	G	G	G	G	G	G	G	G	G	G	G	G
S6_7507490	T/G	6	7507490	+	NA	NA	NA	NA	NA	NA	K	T	T	T	T	T	T	T	T	T	T	T	T	T	T	T	T	T	T	T	T	T	T	T	T	T	T	T	T	T	T	T	T	T	T	T	T	T	T
S6_7507576	T/C	6	7507576	+	NA	NA	NA	NA	NA	NA	T	T	T	T	T	T	T	T	T	T	T	T	T	T	T	T	T	T	T	T	T	T	T	T	T	T	T	T	T	T	T	T	T	T	T	T	T	T	T
S6_7507721	C/T	6	7507721	+	NA	NA	NA	NA	NA	NA	Y	C	C	C	C	C	C	C	C	C	C	C	C	C	C	C	C	C	C	C	C	C	C	C	C	C	C	C	C	C	C	C	C	C	C	C	C	C	C
S6_7515073	A/C	6	7515073	+	NA	NA	NA	NA	NA	NA	A	A	A	A	A	A	A	A	A	A	A	A	A	A	A	A	A	A	A	A	A	A	A	A	A	A	A	A	A	A	A	A	A	A	A	A	A	A	A
S6_7515074	C/T	6	7515074	+	NA	NA	NA	NA	NA	NA	C	C	C	C	C	C	C	C	C	C	C	C	C	C	C	C	C	C	C	C	C	C	C	C	C	C	C	C	C	C	C	C	C	C	C	C	C	C	C
S6_7515108	G/A	6	7515108	+	NA	NA	NA	NA	NA	NA	G	G	G	G	G	G	G	G	G	G	G	R	G	G	G	G	G	G	G	G	G	G	G	G	G	G	G	G	G	G	G	G	G	G	G	G	G	G	G
S6_7621889	C/A	6	7621889	+	NA	NA	NA	NA	NA	NA	C	C	C	C	C	A	C	C	C	C	C	C	C	A	A	C	A	C	C	C	A	A	C	C	C	C	A	C	A	C	A	C	C	A	C	C	C	A	A
S6_7621906	G/A	6	7621906	+	NA	NA	NA	NA	NA	NA	G	G	G	G	G	G	G	G	G	G	G	G	G	G	G	G	G	G	G	G	G	G	G	G	G	G	G	G	G	G	G	G	G	G	G	G	G	G	G
S6_7622044	C/T	6	7622044	+	NA	NA	NA	NA	NA	NA	C	C	C	C	C	C	C	C	C	C	C	C	C	C	C	C	C	C	C	C	C	C	C	C	C	C	C	C	C	C	C	C	C	C	C	C	C	C	C
S6_7622048	G/A	6	7622048	+	NA	NA	NA	NA	NA	NA	G	G	G	G	G	G	G	G	G	G	G	G	G	G	G	G	G	G	G	G	G	G	G	G	G	G	G	G	G	G	G	G	G	G	G	G	G	G	G
S6_7623435	C/A	6	7623435	+	NA	NA	NA	NA	NA	NA	C	C	C	A	M	A	C	C	M	A	C	C	C	A	A	M	A	M	C	C	A	A	C	C	C	A	A	C	A	C	A	C	C	A	C	C	A	A	A
S6_7654268	G/A	6	7654268	+	NA	NA	NA	NA	NA	NA	G	G	G	G	G	G	G	A	G	G	G	G	G	G	G	G	G	G	G	G	G	G	G	G	G	G	G	G	G	G	G	G	G	G	G	G	G	G	G
S6_7654273	G/A	6	7654273	+	NA	NA	NA	NA	NA	NA	G	G	G	G	G	G	G	G	G	G	G	G	G	G	G	G	G	G	G	G	G	G	G	G	G	G	G	G	G	G	G	G	G	G	G	G	G	G	G
S6_7780552	T/G	6	7780552	+	NA	NA	NA	NA	NA	NA	T	T	T	T	K	T	T	T	T	T	T	T	T	T	T	T	T	T	T	T	T	T	T	T	G	T	T	T	T	T	T	T	T	T	G	T	T	T	T
S6_7780760	G/A	6	7780760	+	NA	NA	NA	NA	NA	NA	G	G	G	G	G	G	G	G	G	G	G	G	G	G	G	G	G	G	R	G	G	G	G	G	G	G	G	G	G	G	G	G	G	G	G	G	G	G	G
S6_8097240	C/T	6	8097240	+	NA	NA	NA	NA	NA	NA	C	C	C	C	C	C	C	C	C	C	C	C	C	C	C	C	C	C	C	C	C	C	C	C	C	C	C	C	C	C	C	C	C	C	C	C	C	C	C
S6_8097244	T/G	6	8097244	+	NA	NA	NA	NA	NA	NA	T	T	N	T	T	T	T	T	T	T	T	T	T	T	T	T	T	K	T	G	T	T	G	T	N	T	T	T	T	T	T	T	N	T	T	N	T	T	T
S6_8097266	T/C	6	8097266	+	NA	NA	NA	NA	NA	NA	T	T	N	T	T	T	T	T	T	T	T	T	T	T	T	T	T	Y	C	C	T	T	C	T	N	T	T	T	T	T	T	T	N	T	T	N	T	T	T
S6_8101547	G/A	6	8101547	+	NA	NA	NA	NA	NA	NA	A	A	A	G	A	G	G	G	G	G	A	G	G	G	G	G	G	A	G	A	G	G	A	A	A	G	G	A	G	A	G	A	A	G	A	A	G	G	G
S6_8101623	A/G	6	8101623	+	NA	NA	NA	NA	NA	NA	A	A	A	A	A	A	A	A	A	A	A	A	A	A	A	A	A	A	A	A	A	A	A	A	A	A	A	A	A	A	A	A	A	A	A	A	A	A	A
S6_8106110	G/C	6	8106110	+	NA	NA	NA	NA	NA	NA	G	G	G	G	G	G	G	C	G	G	G	C	G	G	G	G	G	G	G	G	G	G	G	G	G	G	G	G	G	G	G	G	G	G	G	G	G	G	G
S6_8106122	C/T	6	8106122	+	NA	NA	NA	NA	NA	NA	C	C	C	C	C	C	C	C	C	C	C	C	C	C	C	C	C	C	C	C	C	C	C	C	C	C	C	C	C	C	C	C	C	C	C	C	C	C	C
S6_8106127	C/G	6	8106127	+	NA	NA	NA	NA	NA	NA	C	C	C	C	C	C	C	G	C	C	C	G	C	C	C	C	C	C	C	C	C	C	C	C	C	C	C	C	C	C	C	C	C	C	C	C	C	C	C
S6_8106435	C/A	6	8106435	+	NA	NA	NA	NA	NA	NA	C	C	C	C	C	C	C	C	C	C	C	C	C	C	C	C	C	C	C	C	C	C	C	C	C	C	C	C	C	C	C	C	C	C	C	C	C	C	C
S6_8107642	G/A	6	8107642	+	NA	NA	NA	NA	NA	NA	A	G	G	G	G	G	G	G	G	G	G	G	G	G	G	G	G	G	G	G	G	G	G	G	G	G	G	G	G	G	G	G	G	G	G	G	G	G	G
S6_8107762	G/T	6	8107762	+	NA	NA	NA	NA	NA	NA	G	G	K	G	G	T	G	G	G	G	G	G	G	T	T	G	T	G	G	G	T	T	G	G	G	G	K	G	T	G	T	G	G	T	G	G	G	T	T
S6_8107890	C/G	6	8107890	+	NA	NA	NA	NA	NA	NA	C	G	C	G	C	C	C	C	N	C	G	C	C	C	C	C	C	G	C	G	C	C	C	G	G	C	C	C	C	C	C	N	C	C	G	C	C	C	C
S6_8108063	C/A	6	8108063	+	NA	NA	NA	NA	NA	NA	C	C	C	C	C	C	C	C	A	A	C	C	C	C	C	A	C	C	C	C	C	C	C	C	C	A	C	C	C	C	C	C	C	C	C	C	A	C	C
S6_8108159	T/G	6	8108159	+	NA	NA	NA	NA	NA	NA	T	T	T	G	T	T	T	T	T	T	T	T	T	T	T	T	T	G	T	G	T	T	T	T	T	T	T	T	T	T	T	T	T	T	T	T	T	T	T
S6_8108161	C/A	6	8108161	+	NA	NA	NA	NA	NA	NA	C	A	C	C	A	C	A	C	A	A	C	C	A	C	C	A	C	C	C	C	C	C	C	A	A	A	C	C	C	C	C	C	C	C	A	A	A	C	C
S6_8108169	A/G	6	8108169	+	NA	NA	NA	NA	NA	NA	G	A	A	G	A	A	A	A	A	A	A	A	A	A	A	A	A	G	A	G	A	A	A	A	A	A	A	A	A	A	A	A	A	A	A	A	A	A	A
S6_8108243	G/A	6	8108243	+	NA	NA	NA	NA	NA	NA	G	G	G	G	G	G	G	A	G	G	G	G	G	G	G	G	G	G	G	G	G	G	G	G	G	G	G	G	G	G	G	G	G	G	G	G	G	G	G
S6_8108255	G/A	6	8108255	+	NA	NA	NA	NA	NA	NA	G	G	G	G	G	G	G	A	G	G	G	G	G	G	G	G	G	G	G	G	G	G	G	G	G	G	G	G	G	G	G	G	G	G	G	G	G	G	G
S6_8111041	C/T	6	8111041	+	NA	NA	NA	NA	NA	NA	C	C	C	C	C	C	C	N	C	C	C	C	C	C	C	C	C	C	C	C	C	C	C	C	C	C	C	C	C	C	C	C	C	C	C	C	C	C	C
S6_8132560	A/G	6	8132560	+	NA	NA	NA	NA	NA	NA	A	A	A	G	A	A	A	A	A	A	A	A	A	A	A	A	A	G	A	R	A	A	G	A	A	A	A	A	A	A	A	G	A	A	A	A	A	A	A
S6_8132563	C/G	6	8132563	+	NA	NA	NA	NA	NA	NA	C	C	C	G	C	C	C	C	C	C	C	C	C	C	C	C	C	G	C	S	C	C	G	C	C	C	C	C	C	C	C	G	C	C	C	C	C	C	C
S6_8133807	C/A	6	8133807	+	NA	NA	NA	NA	NA	NA	C	C	C	C	C	C	C	C	C	C	C	C	C	C	C	C	C	C	C	C	C	C	C	C	C	C	C	C	C	C	C	C	C	C	C	C	C	C	C
S6_8133839	T/A	6	8133839	+	NA	NA	NA	NA	NA	NA	T	T	T	T	T	T	T	T	T	T	T	T	T	T	T	T	T	T	T	T	T	T	T	T	T	T	T	T	T	T	T	T	T	T	T	T	T	T	T
S6_8133840	C/A	6	8133840	+	NA	NA	NA	NA	NA	NA	C	C	C	C	C	C	C	C	C	C	C	C	C	C	C	C	C	C	C	C	C	C	C	C	C	C	C	C	C	C	C	C	C	C	C	C	C	C	C
S6_8140608	T/C	6	8140608	+	NA	NA	NA	NA	NA	NA	T	T	T	T	T	T	T	T	T	T	T	T	T	T	T	T	T	T	T	T	T	T	T	T	T	T	T	T	T	T	T	T	T	T	T	T	T	T	T
S6_8140616	C/T	6	8140616	+	NA	NA	NA	NA	NA	NA	Y	C	C	T	C	C	C	C	C	C	Y	T	C	C	C	C	C	T	C	T	C	C	C	C	C	C	C	C	C	C	C	C	C	C	C	C	C	C	C
S6_8140626	C/T	6	8140626	+	NA	NA	NA	NA	NA	NA	C	T	T	C	T	C	T	T	C	C	C	C	T	C	C	C	C	C	T	C	C	C	C	T	T	C	C	T	C	N	C	C	T	C	T	T	C	C	C
S6_8140643	G/A	6	8140643	+	NA	NA	NA	NA	NA	NA	G	G	G	A	G	A	G	G	A	A	A	G	G	A	A	A	A	A	G	A	A	A	G	G	G	A	A	G	A	G	A	A	G	A	G	G	A	A	A
S6_8140653	C/T	6	8140653	+	NA	NA	NA	NA	NA	NA	N	T	T	C	T	C	T	N	C	C	C	C	T	C	C	C	C	C	T	C	C	C	C	T	T	C	C	T	C	N	C	C	T	C	T	T	C	C	C
S6_8140713	C/A	6	8140713	+	NA	NA	NA	NA	NA	NA	C	C	C	C	C	C	C	C	C	C	C	C	C	C	C	C	C	C	C	C	C	C	C	C	C	C	C	C	C	C	C	C	C	C	C	C	C	C	C
S6_8140724	G/A	6	8140724	+	NA	NA	NA	NA	NA	NA	R	G	G	G	G	G	G	G	G	G	G	G	G	G	G	G	G	G	A	G	G	G	G	G	G	G	G	G	G	G	G	G	G	G	G	G	G	G	G
S6_8140763	A/G	6	8140763	+	NA	NA	NA	NA	NA	NA	A	A	A	A	A	A	A	A	A	A	A	A	A	A	A	A	A	A	A	A	A	A	A	A	A	A	A	A	A	A	A	A	A	A	A	A	A	A	A
S6_8140797	T/C	6	8140797	+	NA	NA	NA	NA	NA	NA	T	T	T	T	T	T	T	T	T	T	T	T	T	T	T	T	T	T	T	T	T	T	T	T	T	T	T	Y	T	N	T	T	C	T	T	T	T	T	T
S6_8140866	C/G	6	8140866	+	NA	NA	NA	NA	NA	NA	C	C	C	G	C	C	C	C	C	C	C	C	C	C	C	C	C	G	C	G	C	C	C	C	C	C	C	C	C	C	C	S	C	C	C	C	C	C	C
S6_8140875	G/A	6	8140875	+	NA	NA	NA	NA	NA	NA	G	G	G	A	G	G	G	G	G	G	G	G	G	G	G	G	G	A	G	A	G	G	G	G	G	G	G	G	G	G	G	R	G	G	G	G	G	G	G
S6_8140979	C/A	6	8140979	+	NA	NA	NA	NA	NA	NA	C	A	C	C	M	C	A	A	C	C	C	C	A	C	C	C	C	C	C	C	C	C	C	A	A	C	C	C	C	C	C	C	C	C	A	M	C	C	C
S6_8140981	A/G	6	8140981	+	NA	NA	NA	NA	NA	NA	A	G	A	A	R	A	G	G	A	A	A	A	G	A	A	A	A	A	A	A	A	A	A	G	G	A	A	A	A	A	A	A	A	A	G	R	A	A	A
S6_8140982	G/C	6	8140982	+	NA	NA	NA	NA	NA	NA	G	C	G	G	S	G	C	C	G	G	G	G	C	G	G	G	G	G	G	G	G	G	G	C	C	G	G	G	G	G	G	G	G	G	C	S	G	G	G
S6_8141013	A/C	6	8141013	+	NA	NA	NA	NA	NA	NA	A	A	A	A	A	A	A	A	A	A	A	A	A	A	A	A	A	A	A	A	A	A	A	A	A	A	A	A	A	A	A	A	A	A	A	A	A	A	A
S6_8141048	C/T	6	8141048	+	NA	NA	NA	NA	NA	NA	C	C	C	C	C	C	C	C	C	C	C	C	C	C	C	C	C	C	C	C	C	C	C	C	C	C	C	C	C	C	C	C	C	C	C	C	C	C	C
S6_8141064	G/C	6	8141064	+	NA	NA	NA	NA	NA	NA	G	G	G	G	G	G	G	G	G	G	G	G	G	G	G	G	G	G	G	G	G	G	G	G	G	G	G	G	G	G	G	G	G	G	G	G	G	G	G
S6_8141116	A/G	6	8141116	+	NA	NA	NA	NA	NA	NA	A	A	A	A	A	A	A	A	A	A	A	A	A	A	A	A	A	A	A	A	A	A	A	A	A	A	A	A	A	A	A	A	A	A	A	A	A	A	A
S6_8142397	A/C	6	8142397	+	NA	NA	NA	NA	NA	NA	A	C	A	A	C	A	C	C	A	A	A	A	C	A	A	A	A	A	A	A	A	A	A	C	C	A	A	A	A	A	A	A	A	A	C	C	A	A	A
S6_8142431	G/A	6	8142431	+	NA	NA	NA	NA	NA	NA	R	G	G	G	G	G	G	G	G	G	G	G	G	G	G	G	G	G	G	G	G	G	G	G	G	G	G	G	G	G	G	G	G	G	G	G	G	G	G
S6_8142441	C/T	6	8142441	+	NA	NA	NA	NA	NA	NA	C	T	C	C	T	C	Y	T	C	C	C	C	T	C	C	C	C	C	C	C	C	C	C	T	T	C	C	C	C	C	C	C	C	C	T	Y	C	C	C
S6_8142468	G/T	6	8142468	+	NA	NA	NA	NA	NA	NA	G	T	G	T	T	G	T	T	G	G	K	T	T	G	G	G	G	T	G	T	G	G	G	T	T	G	G	G	G	G	G	T	G	G	T	T	G	G	G
S6_8142472	A/T	6	8142472	+	NA	NA	NA	NA	NA	NA	W	A	T	A	A	A	A	A	A	A	A	A	A	A	A	A	A	A	A	A	A	A	T	A	A	A	A	T	A	T	A	A	T	A	A	A	A	A	A
S6_8142651	G/C	6	8142651	+	NA	NA	NA	NA	NA	NA	G	G	G	C	G	G	G	G	G	G	G	S	G	G	G	G	G	C	G	C	G	G	G	G	G	G	G	G	G	G	G	G	G	G	G	G	G	G	G
S6_8143156	A/G	6	8143156	+	NA	NA	NA	NA	NA	NA	A	G	A	G	G	A	G	G	A	A	G	G	G	A	A	A	A	G	A	G	A	A	A	G	G	A	A	A	A	A	A	G	A	A	G	G	A	A	A
S6_8143320	T/G	6	8143320	+	NA	NA	NA	NA	NA	NA	T	G	T	G	G	T	G	G	T	T	K	G	G	T	T	T	T	G	T	G	T	T	T	G	G	T	T	T	T	T	T	T	T	T	G	G	T	T	T
S6_8145328	A/G	6	8145328	+	NA	NA	NA	NA	NA	NA	R	A	A	A	A	A	A	R	A	A	A	A	A	A	A	A	A	A	A	A	R	A	A	A	A	A	A	A	A	A	A	A	A	A	A	A	A	A	A
S6_8145651	A/T	6	8145651	+	NA	NA	NA	NA	NA	NA	A	T	A	W	A	A	N	A	A	A	A	A	A	A	A	A	A	T	A	A	A	A	A	T	A	A	A	A	A	A	A	A	A	A	N	A	A	A	A
S6_8145662	A/G	6	8145662	+	NA	NA	NA	NA	NA	NA	A	G	A	R	A	A	N	A	A	A	A	A	A	A	A	A	A	G	A	A	A	A	A	G	A	A	A	A	A	A	A	A	A	A	N	A	A	A	A
S6_8145680	G/A	6	8145680	+	NA	NA	NA	NA	NA	NA	G	A	G	R	G	G	N	G	G	G	G	G	G	G	G	G	G	A	G	G	G	G	G	A	G	G	G	G	G	G	G	G	G	G	N	G	G	G	G
S6_8145681	G/T	6	8145681	+	NA	NA	NA	NA	NA	NA	G	T	G	K	G	G	N	G	G	G	G	G	G	G	G	G	G	T	G	G	G	G	G	T	G	G	G	G	G	G	G	G	G	G	N	G	G	G	G
S6_8145729	T/C	6	8145729	+	NA	NA	NA	NA	NA	NA	C	T	C	T	T	C	T	T	C	C	T	T	T	C	C	C	C	T	C	T	C	C	C	T	T	C	C	C	C	C	C	T	C	C	T	T	C	C	C
S6_8145748	C/T	6	8145748	+	NA	NA	NA	NA	NA	NA	T	C	T	C	C	T	C	C	T	T	C	C	C	T	T	T	T	C	T	C	T	T	T	C	C	T	T	T	T	T	T	C	T	T	C	C	T	T	T
S6_8145774	G/T	6	8145774	+	NA	NA	NA	NA	NA	NA	T	G	T	G	G	T	G	G	T	T	K	G	G	T	T	T	T	G	T	G	T	T	T	G	G	T	T	T	T	T	T	G	T	T	G	G	T	T	T
S6_8145823	C/T	6	8145823	+	NA	NA	NA	NA	NA	NA	C	T	C	T	T	C	T	T	C	C	Y	T	T	C	C	C	C	T	C	T	C	C	C	T	T	C	C	C	C	C	C	N	C	C	T	T	C	C	C
S6_8145880	C/T	6	8145880	+	NA	NA	NA	NA	NA	NA	C	C	C	C	C	C	C	C	C	C	C	C	C	C	C	C	C	C	C	C	C	C	C	C	C	C	C	C	C	C	C	C	C	C	C	C	C	C	C
S6_8145887	A/C	6	8145887	+	NA	NA	NA	NA	NA	NA	A	A	A	A	A	A	A	A	A	A	A	A	A	A	A	A	A	A	A	A	A	A	A	A	A	A	A	A	A	A	A	A	A	A	A	A	A	A	A
S6_8145895	C/T	6	8145895	+	NA	NA	NA	NA	NA	NA	C	C	C	C	C	C	C	C	C	C	C	C	C	C	C	C	C	C	C	C	C	C	C	C	C	C	C	C	C	C	C	C	C	C	C	C	C	C	C
S6_8145903	G/A	6	8145903	+	NA	NA	NA	NA	NA	NA	G	G	G	G	G	G	G	G	G	G	G	G	G	G	G	G	G	G	G	G	G	G	G	G	G	G	G	G	G	G	G	G	G	G	G	G	G	G	G
S6_8145909	C/A	6	8145909	+	NA	NA	NA	NA	NA	NA	C	C	C	C	C	C	C	C	C	C	C	C	C	C	C	C	C	C	C	C	C	C	C	C	C	C	C	C	C	C	C	C	C	C	C	C	C	C	C
S6_8145949	G/A	6	8145949	+	NA	NA	NA	NA	NA	NA	G	A	G	A	A	G	A	A	G	G	A	A	A	G	G	G	G	A	G	A	G	G	G	A	A	G	G	G	G	G	G	A	G	G	A	R	G	G	G
S6_8146003	T/C	6	8146003	+	NA	NA	NA	NA	NA	NA	C	T	C	Y	T	C	T	T	C	C	T	T	T	C	C	C	C	T	C	T	C	C	C	T	T	C	C	C	C	C	C	T	C	C	T	T	C	C	C
S6_8146095	T/G	6	8146095	+	NA	NA	NA	NA	NA	NA	T	T	T	G	T	T	T	T	T	T	K	G	T	T	T	T	T	G	T	G	T	T	T	T	T	T	T	T	T	T	T	T	T	T	T	T	T	T	T
S6_8146113	A/G	6	8146113	+	NA	NA	NA	NA	NA	NA	A	G	A	G	G	A	G	G	A	A	R	G	G	A	A	A	A	G	A	G	A	A	A	G	G	A	A	A	A	A	A	N	A	A	G	G	A	A	A
S6_8187057	A/G	6	8187057	+	NA	NA	NA	NA	NA	NA	A	A	G	A	A	A	A	A	A	A	A	A	A	A	A	A	A	A	A	A	A	A	R	A	A	A	A	A	A	A	A	A	G	A	A	A	A	A	A
S6_8269780	A/G	6	8269780	+	NA	NA	NA	NA	NA	NA	A	A	A	A	A	A	A	A	A	A	A	A	A	A	A	A	A	A	A	A	A	A	A	A	A	A	A	A	A	A	A	A	A	A	A	A	A	A	A
S6_8270487	A/G	6	8270487	+	NA	NA	NA	NA	NA	NA	A	G	A	A	G	A	G	G	A	A	A	A	G	A	A	A	A	A	A	A	A	A	A	G	G	A	A	A	A	A	A	A	A	A	G	R	A	A	A
S6_8270496	T/C	6	8270496	+	NA	NA	NA	NA	NA	NA	C	T	C	T	T	C	T	T	C	C	C	T	T	C	C	C	C	T	C	T	C	C	C	T	T	C	C	C	C	C	C	C	C	C	T	T	C	C	C
S6_8270546	T/G	6	8270546	+	NA	NA	NA	NA	NA	NA	G	T	G	T	T	G	T	T	G	G	G	T	T	G	G	G	G	T	G	T	G	G	G	T	T	G	G	G	G	G	G	G	G	G	T	T	G	G	G
S6_8270648	G/A	6	8270648	+	NA	NA	NA	NA	NA	NA	A	G	A	G	G	A	G	G	A	A	A	G	G	A	A	A	A	G	A	G	A	A	A	G	G	A	A	A	A	A	A	A	A	A	G	G	A	A	A
S6_8271487	G/T	6	8271487	+	NA	NA	NA	NA	NA	NA	G	G	G	G	G	G	G	G	G	G	G	G	G	G	G	G	G	G	G	G	G	G	G	G	G	G	G	G	G	G	G	G	G	G	G	G	G	G	G
S6_8273569	G/A	6	8273569	+	NA	NA	NA	NA	NA	NA	G	G	G	G	G	G	G	G	G	G	G	G	G	G	G	G	G	G	G	G	G	G	G	G	G	G	G	G	G	G	G	G	G	G	G	G	G	G	G
S6_8378041	G/T	6	8378041	+	NA	NA	NA	NA	NA	NA	G	G	G	G	G	G	G	G	G	G	G	G	G	G	G	G	G	G	T	G	G	G	G	G	G	G	G	G	G	G	G	G	G	G	G	G	G	K	G
S6_8380890	G/A	6	8380890	+	NA	NA	NA	NA	NA	NA	G	G	G	G	G	G	G	G	G	G	G	G	G	G	G	G	G	G	G	G	G	G	G	G	G	G	G	G	G	G	G	G	G	G	G	G	G	G	G
S6_8380897	G/A	6	8380897	+	NA	NA	NA	NA	NA	NA	G	G	G	G	G	G	G	G	G	G	G	G	G	G	G	G	G	G	G	G	G	G	G	G	G	G	G	G	G	G	G	G	G	G	G	G	G	G	G
S6_8380949	G/A	6	8380949	+	NA	NA	NA	NA	NA	NA	G	G	G	G	G	G	G	G	G	G	G	G	G	G	G	G	G	G	G	G	G	G	G	G	G	G	G	G	G	G	G	G	G	G	G	G	G	G	G
S6_8381010	T/C	6	8381010	+	NA	NA	NA	NA	NA	NA	T	C	T	C	T	T	N	C	T	T	T	C	T	T	T	T	T	C	T	C	T	T	T	C	Y	T	T	T	T	T	T	T	T	T	T	Y	T	T	T
S6_8381256	A/T	6	8381256	+	NA	NA	NA	NA	NA	NA	A	N	A	T	W	A	T	N	A	A	A	T	A	A	A	A	A	T	A	T	A	A	A	N	N	A	A	A	A	A	A	A	A	A	A	A	A	A	A
S6_8390109	C/A	6	8390109	+	NA	NA	NA	NA	NA	NA	C	C	M	C	C	C	C	C	C	C	C	C	C	C	C	C	C	M	C	C	C	C	C	C	C	C	C	C	C	C	C	C	C	C	C	C	C	C	C
S6_8390262	C/G	6	8390262	+	NA	NA	NA	NA	NA	NA	C	C	G	C	C	C	C	C	C	C	C	C	C	C	C	C	C	C	C	C	C	C	C	C	C	C	C	G	C	N	C	C	G	C	C	C	C	C	C
S6_8399325	T/C	6	8399325	+	NA	NA	NA	NA	NA	NA	C	T	T	T	T	C	T	T	C	C	C	T	T	C	C	C	C	T	C	T	C	C	C	T	T	C	C	T	C	T	C	C	T	C	T	T	C	C	C
S6_8407814	C/T	6	8407814	+	NA	NA	NA	NA	NA	NA	C	C	C	C	C	C	C	C	C	C	C	C	C	C	C	C	C	C	C	C	C	C	C	C	C	C	C	C	C	C	C	C	C	C	C	C	C	C	C
S6_8407862	G/A	6	8407862	+	NA	NA	NA	NA	NA	NA	G	G	A	G	G	G	G	G	G	G	G	G	G	G	G	G	G	G	G	G	G	G	G	G	G	G	G	A	G	N	G	G	A	G	G	G	G	G	G
S6_8416824	G/A	6	8416824	+	NA	NA	NA	NA	NA	NA	G	G	G	G	G	G	G	G	G	G	G	G	G	G	G	G	G	G	G	G	G	G	G	G	G	G	G	G	G	G	G	G	G	G	G	G	G	G	G
S6_8416831	C/T	6	8416831	+	NA	NA	NA	NA	NA	NA	C	C	C	C	C	C	C	C	C	C	C	C	C	C	C	C	C	C	C	C	C	C	C	C	C	C	C	C	C	C	C	C	C	C	C	C	C	C	C
S6_8416850	C/T	6	8416850	+	NA	NA	NA	NA	NA	NA	C	C	T	C	C	C	C	C	C	C	C	C	C	C	C	C	C	C	C	C	C	C	C	C	C	C	C	T	C	T	C	C	T	C	C	C	C	C	C
S6_8416853	T/C	6	8416853	+	NA	NA	NA	NA	NA	NA	Y	C	T	T	C	T	C	T	T	T	T	T	C	T	T	T	T	T	T	T	T	T	T	C	C	T	T	T	T	T	T	T	T	T	C	Y	T	T	T
S6_8432526	G/A	6	8432526	+	NA	NA	NA	NA	NA	NA	A	A	G	G	A	G	A	A	G	G	G	N	A	G	G	G	G	G	G	G	G	G	G	A	A	G	G	G	G	G	G	G	G	G	A	R	G	G	G
S6_8461428	C/T	6	8461428	+	NA	NA	NA	NA	NA	NA	C	C	Y	C	C	C	C	C	C	C	C	C	C	C	C	C	C	C	C	C	C	C	C	C	C	C	C	C	C	C	C	C	Y	C	C	C	C	C	C
S6_8497014	G/A	6	8497014	+	NA	NA	NA	NA	NA	NA	G	G	G	G	G	G	G	G	G	G	G	G	G	G	G	G	G	G	G	G	G	G	G	G	G	G	G	G	G	G	G	G	G	G	G	G	G	G	G
S6_8562501	G/A	6	8562501	+	NA	NA	NA	NA	NA	NA	G	R	G	G	G	G	G	G	G	G	G	G	G	G	G	G	G	G	G	G	G	G	G	G	G	G	G	G	G	G	G	G	G	G	G	G	G	G	G
S6_8571236	A/G	6	8571236	+	NA	NA	NA	NA	NA	NA	A	A	A	A	G	G	A	G	G	G	G	A	A	G	G	G	G	A	G	A	G	G	G	A	G	G	G	A	G	N	G	G	A	G	G	G	G	G	G
S6_8571246	C/T	6	8571246	+	NA	NA	NA	NA	NA	NA	C	T	C	T	C	C	T	C	C	C	C	T	T	C	C	C	C	T	C	T	C	C	C	T	C	C	C	C	C	C	C	C	C	C	C	C	C	C	C
S6_8571284	G/A	6	8571284	+	NA	NA	NA	NA	NA	NA	G	G	G	G	G	G	G	G	G	G	G	G	G	G	G	G	G	G	G	G	G	G	G	G	G	G	G	G	G	G	G	G	G	G	G	G	G	G	G
S6_8571295	G/A	6	8571295	+	NA	NA	NA	NA	NA	NA	G	G	G	G	G	G	G	G	G	G	G	G	G	G	G	G	G	G	G	G	G	G	G	G	G	G	G	G	G	G	G	G	G	G	G	G	G	G	G
S6_8602912	G/A	6	8602912	+	NA	NA	NA	NA	NA	NA	G	G	G	A	G	G	G	G	G	G	G	A	G	G	G	G	G	A	G	A	G	G	G	G	G	G	G	G	G	G	G	G	G	G	G	G	G	G	G
S6_8602936	C/T	6	8602936	+	NA	NA	NA	NA	NA	NA	C	C	C	C	C	C	C	C	C	C	C	C	C	C	C	C	C	C	C	C	C	C	C	C	C	C	C	C	C	C	C	Y	C	C	C	C	C	C	C
S6_8602953	G/A	6	8602953	+	NA	NA	NA	NA	NA	NA	R	A	G	G	A	G	A	A	G	G	G	G	A	G	G	G	G	G	G	G	G	G	G	A	A	G	G	G	G	G	G	G	G	G	A	R	G	G	G
S6_8676126	G/A	6	8676126	+	NA	NA	NA	NA	NA	NA	G	G	G	G	G	G	G	G	G	G	G	G	G	G	G	G	G	G	G	G	G	G	G	G	G	G	G	G	G	G	G	G	G	G	G	G	G	G	G
S6_8676143	T/C	6	8676143	+	NA	NA	NA	NA	NA	NA	T	C	T	T	C	T	C	C	T	T	T	T	C	T	T	T	T	T	T	T	T	T	T	C	C	T	T	T	T	T	T	T	T	T	C	C	T	T	T
S6_8676146	G/T	6	8676146	+	NA	NA	NA	NA	NA	NA	G	T	G	G	T	G	T	T	G	G	G	G	T	G	G	G	G	G	G	G	G	G	G	T	T	G	G	G	G	G	G	G	G	G	T	T	G	G	G
S6_8676147	T/C	6	8676147	+	NA	NA	NA	NA	NA	NA	T	C	T	T	C	T	C	C	T	T	T	T	C	T	T	T	T	T	T	T	T	T	T	C	C	T	T	T	T	T	T	T	T	T	C	C	T	T	T
S6_8676168	A/G	6	8676168	+	NA	NA	NA	NA	NA	NA	A	A	A	G	A	A	A	A	A	A	G	G	A	A	A	A	A	A	A	A	A	A	A	A	A	A	A	A	A	A	A	R	A	A	A	A	A	A	A
S6_8679152	T/C	6	8679152	+	NA	NA	NA	NA	NA	NA	T	T	C	T	T	T	T	T	T	Y	T	T	T	T	T	T	T	Y	T	C	T	T	C	T	T	T	T	C	T	C	T	T	C	T	T	T	T	T	T
S6_8679769	A/T	6	8679769	+	NA	NA	NA	NA	NA	NA	T	A	A	A	A	A	A	T	A	A	A	A	A	A	A	A	A	T	A	A	A	A	T	A	A	A	A	A	A	A	A	A	A	A	A	A	A	A	A
S6_8679774	A/T	6	8679774	+	NA	NA	NA	NA	NA	NA	A	A	T	A	A	A	A	A	A	A	A	A	A	A	A	A	A	A	A	A	A	A	A	A	A	A	A	W	A	A	A	A	T	A	A	A	A	A	A
S6_8679794	T/C	6	8679794	+	NA	NA	NA	NA	NA	NA	T	C	T	T	Y	T	C	T	T	T	T	T	C	T	T	T	T	T	C	T	T	T	T	C	C	T	T	T	T	T	T	T	T	T	C	T	T	T	T
S6_8680258	A/T	6	8680258	+	NA	NA	NA	NA	NA	NA	A	A	A	A	A	A	A	T	A	A	A	T	A	A	A	N	A	A	T	T	A	A	T	A	A	A	A	A	A	A	A	A	A	A	A	A	A	A	A
S6_8680369	C/T	6	8680369	+	NA	NA	NA	NA	NA	NA	Y	C	C	C	C	C	C	C	C	C	C	C	C	C	C	C	C	T	C	C	C	C	C	C	C	C	C	C	C	C	C	C	C	C	C	C	C	C	C
S6_8680423	C/G	6	8680423	+	NA	NA	NA	NA	NA	NA	C	C	C	C	C	C	C	S	C	C	C	C	C	C	C	C	C	C	C	C	C	C	C	C	C	C	C	C	C	C	C	C	C	C	C	C	C	C	C
S6_8680494	G/A	6	8680494	+	NA	NA	NA	NA	NA	NA	R	G	A	G	G	A	G	G	A	A	A	G	G	A	A	G	A	R	G	G	A	A	G	G	G	A	A	A	A	A	A	A	A	A	G	G	A	A	A
S6_8680564	G/T	6	8680564	+	NA	NA	NA	NA	NA	NA	G	T	G	T	T	G	T	G	G	G	G	T	T	G	G	G	G	G	G	G	G	G	G	T	T	G	G	G	G	G	G	G	G	G	T	T	G	G	G
S6_8680646	T/C	6	8680646	+	NA	NA	NA	NA	NA	NA	T	T	T	C	T	T	T	T	T	T	T	T	T	T	T	T	T	T	T	T	T	T	T	T	T	T	T	T	T	T	T	T	T	T	T	T	T	T	T
S6_8680647	G/T	6	8680647	+	NA	NA	NA	NA	NA	NA	G	T	G	T	T	G	T	G	G	G	G	G	T	G	G	G	G	G	G	G	G	G	G	T	T	G	G	G	G	G	G	G	G	G	T	T	G	G	G
S6_8680649	A/G	6	8680649	+	NA	NA	NA	NA	NA	NA	A	G	A	G	G	A	G	A	A	A	A	A	G	A	A	A	A	A	A	A	A	A	A	G	G	A	A	A	A	A	A	A	A	A	G	G	A	A	A
S6_8680650	C/T	6	8680650	+	NA	NA	NA	NA	NA	NA	C	T	C	T	T	C	T	C	C	C	C	C	T	C	C	C	C	C	C	C	C	C	C	T	T	C	C	C	C	C	C	C	C	C	T	T	C	C	C
S6_8680664	A/T	6	8680664	+	NA	NA	NA	NA	NA	NA	A	A	A	A	A	A	A	A	A	A	A	T	A	A	A	A	A	A	A	A	A	A	A	A	A	A	A	A	A	A	A	A	A	A	A	A	A	A	A
S6_8680690	C/T	6	8680690	+	NA	NA	NA	NA	NA	NA	C	C	C	C	C	C	C	C	C	C	C	C	C	C	C	C	C	C	T	C	C	C	C	C	C	C	C	C	C	C	C	C	C	C	C	C	C	C	C
S6_8680693	C/G	6	8680693	+	NA	NA	NA	NA	NA	NA	C	C	C	C	C	C	C	C	C	C	C	C	C	C	C	C	C	C	C	C	C	C	C	C	C	C	C	C	C	C	C	C	C	C	C	C	C	C	C
S6_8680823	T/C	6	8680823	+	NA	NA	NA	NA	NA	NA	T	T	T	T	T	T	T	Y	T	T	T	T	T	T	T	T	T	T	C	T	T	T	T	T	T	T	T	T	T	T	T	T	T	T	T	T	T	T	T
S6_8680882	A/T	6	8680882	+	NA	NA	NA	NA	NA	NA	T	A	A	A	A	A	A	A	A	A	A	A	A	A	A	N	A	T	A	T	A	A	T	A	A	A	A	A	A	T	A	A	A	A	A	A	A	A	A
S6_8681085	G/C	6	8681085	+	NA	NA	NA	NA	NA	NA	G	G	G	N	G	G	G	G	G	G	G	G	G	G	G	G	G	G	G	G	G	G	G	G	G	G	G	G	G	G	G	G	G	G	G	G	G	G	G
S6_8681104	A/T	6	8681104	+	NA	NA	NA	NA	NA	NA	A	A	A	A	A	A	A	A	A	A	A	A	A	A	A	A	A	A	A	A	A	A	A	A	A	A	A	A	A	A	A	A	A	A	A	A	A	A	A
S6_8681800	C/A	6	8681800	+	NA	NA	NA	NA	NA	NA	C	A	A	C	A	C	C	C	A	A	A	C	M	C	C	C	C	M	C	A	C	C	C	A	A	A	C	A	C	C	C	A	A	C	N	C	A	C	C
S6_8681834	G/C	6	8681834	+	NA	NA	NA	NA	NA	NA	G	G	G	G	G	G	G	G	G	G	G	G	G	G	G	G	G	N	G	G	G	G	G	G	G	G	G	G	G	G	G	G	N	G	G	G	G	G	G
S6_8681855	C/G	6	8681855	+	NA	NA	NA	NA	NA	NA	C	G	G	G	G	C	C	C	G	G	G	C	S	C	C	C	C	S	C	G	C	C	C	G	G	G	C	G	C	C	C	G	G	C	N	C	G	C	C
S6_8682227	A/G	6	8682227	+	NA	NA	NA	NA	NA	NA	A	A	A	A	A	G	A	A	A	A	A	A	A	G	G	A	G	A	A	A	G	G	N	A	A	A	G	A	G	R	G	A	A	G	A	A	A	G	G
S6_8682246	G/A	6	8682246	+	NA	NA	NA	NA	NA	NA	G	G	G	G	G	A	G	G	G	G	G	G	G	A	A	G	A	G	G	G	A	A	N	G	G	G	A	G	A	R	A	G	G	A	G	G	G	A	A
S6_8682252	A/G	6	8682252	+	NA	NA	NA	NA	NA	NA	A	A	A	A	A	G	A	A	A	A	A	A	A	G	G	A	G	A	A	A	G	G	N	A	A	A	G	A	G	R	G	A	A	G	A	A	A	G	G
S6_8686229	C/T	6	8686229	+	NA	NA	NA	NA	NA	NA	C	C	C	C	C	C	C	C	C	C	C	C	C	C	C	C	C	C	C	C	C	C	C	C	C	C	C	C	C	C	C	C	C	C	C	C	C	C	C
S6_8686260	G/A	6	8686260	+	NA	NA	NA	NA	NA	NA	G	G	G	G	G	G	G	G	G	G	G	G	G	G	G	G	G	G	G	G	G	G	G	G	G	G	G	G	G	G	G	G	G	G	G	G	G	G	G
S6_8755840	T/C	6	8755840	+	NA	NA	NA	NA	NA	NA	C	T	T	T	T	C	T	T	T	T	T	T	T	C	C	C	C	C	C	T	C	C	T	T	T	T	C	T	C	T	C	T	T	C	T	T	T	C	C
S6_8755852	C/G	6	8755852	+	NA	NA	NA	NA	NA	NA	C	C	C	C	C	C	C	C	C	C	C	C	C	C	C	C	C	C	C	C	C	C	S	C	C	C	C	C	C	G	C	C	C	C	C	C	C	C	C
S6_8758293	T/G	6	8758293	+	NA	NA	NA	NA	NA	NA	T	G	T	T	G	T	G	N	T	T	T	G	G	T	T	T	T	T	T	T	T	T	T	G	G	T	T	T	T	T	T	T	T	T	G	G	T	T	T
S6_8788400	C/T	6	8788400	+	NA	NA	NA	NA	NA	NA	C	C	C	C	C	C	C	C	C	C	C	C	C	C	C	C	C	C	C	C	C	C	C	C	C	C	C	C	C	C	C	C	C	C	C	C	C	C	C
[truncated: 34,006 more rows]
[truncated: 243 more columns]
