# Supplementary material for: The Pattern and Distribution of Deleterious Mutations in Maize
Source: G3 (Bethesda). 2013 Nov 26;4(1):163–71. doi: 10.1534/g3.113.008870 (PMC3887532; doi:10.1534/g3.113.008870)
Supplement: Supporting Information [file supp_g3.113.008870_FileS3.zip › Zea20120110_282_imp/282_20120110_scv10mF8maf002_mgs_E1pLD5kpUn_imp95_1024_chr10.hmp.txt]

rs#	alleles	chrom	pos	strand	assembly#	center	protLSID	assayLSID	panelLSID	QCcode	33-16	38-11	4226	4722	A188	A214N	A239	A272	A441-5	A554	A556	A6	A619	A632	A634	A635	A641	A654	A659	A661	A679	A680	A682	Ab28A	B10	B103	B104	B105	B109	B115	B14A	B164	B2-good	B37	B46	B52	B57	B64	B68
S10_164519	A/T	10	164519	+	NA	NA	NA	NA	NA	NA	A	A	A	A	A	A	A	A	A	A	A	T	A	A	A	A	A	A	A	A	A	A	A	A	A	A	A	A	A	A	A	A	A	A	A	A	A	A	A
S10_300460	C/A	10	300460	+	NA	NA	NA	NA	NA	NA	C	C	C	C	C	M	C	C	C	C	C	C	C	C	C	C	C	C	M	C	C	C	C	C	C	C	M	C	C	C	C	C	C	C	C	C	C	C	C
S10_412441	C/G	10	412441	+	NA	NA	NA	NA	NA	NA	C	C	C	C	C	C	C	C	C	C	C	C	C	C	C	C	C	C	C	C	C	C	C	C	C	C	C	C	C	C	C	C	C	C	C	C	C	C	C
S10_446925	C/A	10	446925	+	NA	NA	NA	NA	NA	NA	C	C	C	C	C	C	C	C	C	C	C	C	C	C	C	C	C	C	C	C	C	C	C	C	C	C	C	C	C	C	C	C	C	C	C	C	C	C	C
S10_512389	C/T	10	512389	+	NA	NA	NA	NA	NA	NA	C	C	N	C	C	C	C	C	N	C	C	N	C	C	C	C	C	C	C	C	C	C	C	C	C	C	C	C	C	C	C	C	C	C	C	C	C	N	C
S10_605252	G/T	10	605252	+	NA	NA	NA	NA	NA	NA	G	G	N	T	G	G	G	G	N	G	G	N	N	G	G	G	G	G	G	G	G	G	G	G	G	G	G	G	G	G	G	G	G	G	G	G	N	G	G
S10_628920	G/A	10	628920	+	NA	NA	NA	NA	NA	NA	G	G	G	G	N	G	G	G	A	R	G	G	A	G	G	G	G	G	G	G	G	G	G	G	A	G	A	G	G	A	G	G	A	G	N	G	G	G	G
S10_628944	A/T	10	628944	+	NA	NA	NA	NA	NA	NA	T	T	T	A	A	A	T	N	A	A	T	W	A	W	A	A	A	T	T	T	A	A	W	T	A	T	A	A	A	A	A	T	A	T	N	T	T	T	A
S10_629079	T/A	10	629079	+	NA	NA	NA	NA	NA	NA	T	T	T	T	T	T	T	T	T	T	T	T	T	T	T	T	T	T	T	T	T	T	T	T	T	T	T	T	T	T	T	T	T	T	T	T	T	T	T
S10_629099	G/A	10	629099	+	NA	NA	NA	NA	NA	NA	G	G	G	G	G	G	G	G	G	G	G	G	G	G	G	G	G	R	G	G	G	G	G	G	G	G	G	G	G	G	G	G	G	G	G	G	G	G	G
S10_630548	G/C	10	630548	+	NA	NA	NA	NA	NA	NA	C	C	C	G	C	G	C	G	C	G	C	N	G	S	G	G	G	C	C	C	G	G	S	C	G	C	G	G	G	G	G	C	G	G	G	C	C	C	G
S10_630554	C/T	10	630554	+	NA	NA	NA	NA	NA	NA	T	T	T	C	T	C	T	C	T	C	T	T	C	T	C	C	C	T	T	T	C	C	Y	T	C	T	C	C	C	C	C	T	C	C	C	T	T	T	C
S10_630555	T/C	10	630555	+	NA	NA	NA	NA	NA	NA	C	C	C	T	C	T	C	T	C	T	C	C	T	C	T	T	T	C	C	C	T	T	Y	C	T	C	T	T	T	T	T	C	T	T	T	C	C	C	T
S10_634796	G/A	10	634796	+	NA	NA	NA	NA	NA	NA	G	G	G	G	G	G	G	G	G	G	G	G	G	G	G	G	G	G	G	G	G	G	G	G	G	G	G	G	G	G	G	G	G	G	G	G	G	G	G
S10_634952	C/T	10	634952	+	NA	NA	NA	NA	NA	NA	C	C	C	C	C	C	C	C	C	C	C	C	C	C	C	C	C	C	C	C	C	C	C	C	C	C	C	C	C	C	C	C	C	C	C	C	C	C	C
S10_634999	T/C	10	634999	+	NA	NA	NA	NA	NA	NA	T	T	T	T	T	T	T	T	T	T	T	T	T	T	T	T	T	T	T	T	T	T	T	T	T	T	T	T	T	T	T	T	T	T	T	T	T	T	T
S10_718001	G/A	10	718001	+	NA	NA	NA	NA	NA	NA	G	G	G	G	G	G	G	G	G	G	G	G	G	G	G	G	G	G	G	G	G	G	G	G	G	G	G	G	G	G	G	G	G	G	G	G	G	G	G
S10_718234	C/T	10	718234	+	NA	NA	NA	NA	NA	NA	C	C	C	C	C	C	C	C	C	C	C	C	C	C	C	C	C	C	C	C	C	C	C	C	C	C	C	C	C	C	C	C	C	C	C	C	C	C	C
S10_718714	C/A	10	718714	+	NA	NA	NA	NA	NA	NA	C	C	C	C	C	C	C	A	N	C	C	C	C	C	C	C	C	C	C	C	C	C	C	C	A	C	A	C	C	M	C	C	A	N	A	C	C	C	C
S10_895149	C/G	10	895149	+	NA	NA	NA	NA	NA	NA	C	C	C	C	C	C	C	S	C	C	C	C	G	C	C	C	C	C	C	C	C	C	C	C	C	C	C	C	C	C	C	C	C	C	C	C	C	C	C
S10_895408	T/G	10	895408	+	NA	NA	NA	NA	NA	NA	T	T	T	T	T	T	T	T	T	T	T	T	T	T	T	T	T	T	T	T	T	T	T	T	T	T	T	T	T	T	T	T	T	T	T	T	T	T	T
S10_946717	A/G	10	946717	+	NA	NA	NA	NA	NA	NA	A	A	N	G	A	G	A	A	A	A	N	A	A	G	G	G	R	A	N	A	G	G	G	A	A	G	A	G	G	A	G	A	A	A	A	A	N	N	G
S10_946744	G/A	10	946744	+	NA	NA	NA	NA	NA	NA	G	N	N	G	A	G	A	G	N	G	G	G	A	G	G	G	G	A	G	A	G	G	G	N	G	G	G	G	G	G	G	G	G	G	G	G	G	N	G
S10_1026780	T/C	10	1026780	+	NA	NA	NA	NA	NA	NA	C	N	N	T	T	T	T	T	N	T	C	N	T	T	T	T	T	C	C	C	T	T	Y	C	T	C	T	T	T	T	T	C	T	T	T	C	C	C	T
S10_1026781	G/A	10	1026781	+	NA	NA	NA	NA	NA	NA	G	G	N	G	G	G	G	G	N	G	G	N	G	G	G	G	G	G	G	G	G	G	G	G	G	G	G	G	G	G	G	G	G	G	G	G	G	G	G
S10_1026824	A/C	10	1026824	+	NA	NA	NA	NA	NA	NA	A	A	A	A	A	A	A	A	A	A	A	A	A	A	A	A	A	A	A	A	A	A	A	A	A	A	A	A	A	A	A	A	A	A	A	A	A	N	A
S10_1051640	T/C	10	1051640	+	NA	NA	NA	NA	NA	NA	T	T	N	T	T	T	T	T	T	T	T	T	T	T	T	T	T	T	T	T	T	T	T	T	T	T	T	T	T	T	T	T	T	T	T	T	T	T	T
S10_1083544	G/A	10	1083544	+	NA	NA	NA	NA	NA	NA	G	G	G	G	G	G	G	G	G	G	G	G	G	G	G	G	G	G	G	G	G	G	G	G	G	G	G	G	G	G	G	G	G	G	G	G	G	G	G
S10_1083686	G/C	10	1083686	+	NA	NA	NA	NA	NA	NA	G	G	N	C	G	G	G	G	N	G	G	G	G	G	G	G	G	G	G	G	G	G	G	G	G	G	G	G	G	G	G	G	G	G	G	G	G	N	G
S10_1083694	C/G	10	1083694	+	NA	NA	NA	NA	NA	NA	C	C	N	C	C	C	C	C	N	C	C	C	C	C	C	C	C	C	C	C	C	C	C	C	C	C	C	C	C	C	C	C	C	C	C	C	N	N	C
S10_1083762	G/C	10	1083762	+	NA	NA	NA	NA	NA	NA	G	G	G	C	G	G	G	G	G	G	G	G	G	G	G	G	G	G	G	G	G	G	G	G	G	G	G	G	G	G	G	G	G	G	G	G	G	G	G
S10_1083763	G/T	10	1083763	+	NA	NA	NA	NA	NA	NA	G	G	G	T	G	G	G	G	G	G	G	G	G	G	G	G	G	G	G	G	G	G	G	G	G	G	G	G	G	G	G	G	G	G	G	G	G	G	G
S10_1083771	G/A	10	1083771	+	NA	NA	NA	NA	NA	NA	G	G	G	G	G	G	G	G	G	G	G	G	G	G	G	G	G	G	G	G	G	G	G	G	G	G	G	G	G	G	G	G	G	G	G	G	G	G	G
S10_1083818	A/G	10	1083818	+	NA	NA	NA	NA	NA	NA	A	A	A	G	A	A	A	A	A	A	A	A	A	A	A	A	A	A	A	A	A	A	A	A	A	A	A	A	A	A	A	A	A	A	A	A	A	A	A
S10_1084811	C/A	10	1084811	+	NA	NA	NA	NA	NA	NA	C	C	A	C	M	C	C	C	A	C	C	A	A	M	C	C	C	C	A	C	C	C	A	C	C	C	C	C	C	N	C	A	C	C	C	A	C	A	C
S10_1084817	C/T	10	1084817	+	NA	NA	NA	NA	NA	NA	C	C	C	N	C	C	C	C	C	C	C	C	C	C	C	C	C	C	C	C	C	C	C	C	C	C	C	C	C	C	C	C	C	C	C	C	N	C	C
S10_1084909	G/A	10	1084909	+	NA	NA	NA	NA	NA	NA	G	G	G	G	G	G	G	G	G	G	G	G	G	G	G	G	G	G	G	G	G	G	G	G	G	G	G	G	G	G	G	G	G	G	G	G	G	G	G
S10_1084913	G/T	10	1084913	+	NA	NA	NA	NA	NA	NA	G	G	G	G	G	G	G	G	G	G	G	G	G	G	G	G	G	G	G	G	G	G	G	G	G	G	G	G	G	G	G	G	G	G	G	G	G	G	G
S10_1084931	C/T	10	1084931	+	NA	NA	NA	NA	NA	NA	C	C	C	C	C	C	C	C	C	C	C	C	C	C	C	C	C	C	C	C	C	C	C	C	C	C	C	C	C	C	C	C	C	C	C	C	C	C	C
S10_1084947	C/T	10	1084947	+	NA	NA	NA	NA	NA	NA	C	C	C	C	C	C	C	C	N	C	C	T	C	C	C	C	C	C	C	C	C	C	C	C	C	C	C	C	C	C	C	C	C	C	C	C	C	C	C
S10_1084960	C/T	10	1084960	+	NA	NA	NA	NA	NA	NA	C	C	C	C	C	C	C	C	C	C	C	C	C	C	C	C	C	C	C	C	C	C	C	C	C	C	C	C	C	C	C	C	C	C	C	C	C	C	C
S10_1087798	C/T	10	1087798	+	NA	NA	NA	NA	NA	NA	C	C	C	C	C	C	C	C	C	C	C	C	C	C	C	C	C	C	C	C	C	C	C	C	C	C	C	C	C	C	C	C	C	C	C	C	C	C	C
S10_1135522	C/G	10	1135522	+	NA	NA	NA	NA	NA	NA	C	C	C	G	C	C	C	C	C	C	C	C	C	C	C	C	C	C	C	C	C	C	C	C	C	C	C	C	C	C	C	C	C	C	C	C	C	C	C
S10_1135527	C/T	10	1135527	+	NA	NA	NA	NA	NA	NA	C	C	C	C	C	C	C	C	C	C	C	C	C	C	C	C	C	C	C	C	C	C	C	C	C	C	C	C	C	C	C	C	C	C	C	C	C	C	C
S10_1135634	A/T	10	1135634	+	NA	NA	NA	NA	NA	NA	A	A	A	A	A	A	A	A	A	A	A	A	A	A	A	A	A	A	A	A	A	A	A	A	A	A	A	A	A	A	A	A	A	A	A	A	A	A	A
S10_1135796	G/A	10	1135796	+	NA	NA	NA	NA	NA	NA	G	G	G	G	G	G	G	G	G	G	G	G	G	G	G	G	G	G	G	G	G	G	G	G	G	G	G	G	G	G	G	G	G	G	G	G	G	G	G
S10_1135832	C/T	10	1135832	+	NA	NA	NA	NA	NA	NA	C	C	C	C	C	C	C	C	C	C	C	C	C	C	C	C	C	C	C	C	C	C	C	C	C	C	C	C	C	C	C	C	C	C	C	C	C	C	C
S10_1137844	G/A	10	1137844	+	NA	NA	NA	NA	NA	NA	G	G	G	A	G	G	G	G	N	G	G	N	G	G	G	G	G	G	G	G	G	G	G	G	G	G	G	G	G	G	G	G	G	G	G	G	G	G	G
S10_1140482	A/G	10	1140482	+	NA	NA	NA	NA	NA	NA	A	A	A	A	A	A	A	A	A	A	A	A	A	A	A	A	A	A	A	A	A	A	A	A	A	A	A	A	A	A	A	A	A	A	A	A	A	A	A
S10_1140503	C/T	10	1140503	+	NA	NA	NA	NA	NA	NA	C	C	C	C	C	C	C	C	C	C	C	C	C	C	C	C	C	C	C	C	C	C	C	C	C	C	C	C	C	C	C	C	C	C	C	C	C	C	C
S10_1140777	T/C	10	1140777	+	NA	NA	NA	NA	NA	NA	T	T	T	C	T	T	T	T	T	T	T	T	T	T	T	T	T	T	T	T	T	T	T	T	T	T	T	T	T	T	T	T	T	T	T	T	T	T	T
S10_1148441	G/A	10	1148441	+	NA	NA	NA	NA	NA	NA	G	G	G	G	G	G	G	G	G	G	G	G	G	G	G	G	G	G	G	G	G	G	G	G	G	G	G	G	G	G	G	G	G	G	G	G	G	G	G
S10_1148463	G/T	10	1148463	+	NA	NA	NA	NA	NA	NA	G	G	G	G	G	G	G	G	G	G	G	G	G	G	G	G	G	G	G	G	G	G	G	G	G	G	G	G	G	G	G	G	G	G	G	G	G	G	G
S10_1148836	G/A	10	1148836	+	NA	NA	NA	NA	NA	NA	G	G	G	G	G	G	G	G	G	G	G	G	G	G	G	G	G	G	G	G	G	G	G	G	G	G	G	G	G	G	G	G	G	G	G	G	G	G	G
S10_1148841	A/C	10	1148841	+	NA	NA	NA	NA	NA	NA	A	A	A	A	A	A	A	A	A	A	A	A	A	A	A	A	A	A	A	A	A	A	A	A	C	A	N	A	A	A	A	A	C	N	C	A	A	A	A
S10_1148850	G/T	10	1148850	+	NA	NA	NA	NA	NA	NA	G	G	G	G	G	G	G	G	N	G	G	G	G	G	G	G	G	G	G	G	G	G	G	G	G	G	G	G	G	G	G	G	G	G	G	G	G	G	G
S10_1150461	C/T	10	1150461	+	NA	NA	NA	NA	NA	NA	C	C	C	C	C	C	C	C	C	C	C	C	C	C	C	C	C	C	T	C	C	C	C	C	C	C	C	C	C	C	C	C	C	C	C	C	T	C	C
S10_1150464	C/T	10	1150464	+	NA	NA	NA	NA	NA	NA	C	C	C	C	C	C	C	C	Y	C	C	C	T	C	C	C	C	C	C	C	C	C	C	C	C	C	C	C	C	C	C	C	C	C	C	C	C	T	C
S10_1150497	G/A	10	1150497	+	NA	NA	NA	NA	NA	NA	G	G	R	G	G	A	G	G	G	G	G	G	G	A	A	A	G	G	G	G	A	A	A	G	G	G	G	A	A	G	A	G	G	G	G	G	G	G	A
S10_1150676	T/A	10	1150676	+	NA	NA	NA	NA	NA	NA	T	T	A	T	T	A	T	T	T	T	T	T	T	A	A	A	T	T	T	T	A	W	A	T	T	T	T	A	A	T	A	T	T	T	T	T	T	T	A
S10_1153794	A/G	10	1153794	+	NA	NA	NA	NA	NA	NA	G	N	A	G	A	A	N	N	A	N	G	N	A	A	A	A	A	G	A	G	A	A	A	N	N	G	A	A	A	N	A	N	A	R	N	A	G	A	A
S10_1153907	T/C	10	1153907	+	NA	NA	NA	NA	NA	NA	T	T	T	T	T	T	T	T	T	T	T	T	T	T	T	T	T	T	C	T	T	T	T	T	T	T	T	T	T	T	T	T	T	T	T	T	T	T	T
S10_1153911	C/T	10	1153911	+	NA	NA	NA	NA	NA	NA	C	C	C	C	C	C	C	C	C	C	C	C	C	C	C	C	C	C	C	C	C	C	C	C	C	C	C	C	C	C	C	C	C	C	C	C	C	C	C
S10_1153918	C/G	10	1153918	+	NA	NA	NA	NA	NA	NA	C	C	C	C	C	C	C	C	C	C	C	C	C	C	C	C	C	C	C	C	C	C	C	C	C	C	C	C	C	C	C	C	C	C	C	C	C	C	C
S10_1157177	C/T	10	1157177	+	NA	NA	NA	NA	NA	NA	C	C	C	C	C	C	C	C	C	C	C	N	C	C	C	C	C	C	C	C	C	C	C	C	N	C	C	C	C	C	C	C	T	C	T	C	C	N	C
S10_1279457	T/C	10	1279457	+	NA	NA	NA	NA	NA	NA	T	T	T	T	T	T	T	T	T	T	T	T	T	T	T	T	T	T	T	T	T	T	T	T	T	T	T	T	T	T	T	T	T	T	T	T	T	T	T
S10_1279463	A/C	10	1279463	+	NA	NA	NA	NA	NA	NA	A	A	A	A	A	A	A	A	N	A	A	A	A	A	A	A	A	A	A	A	A	A	A	A	A	A	A	A	A	A	A	A	A	A	A	A	A	A	A
S10_1279490	G/T	10	1279490	+	NA	NA	NA	NA	NA	NA	G	G	G	G	G	G	G	G	N	G	G	G	G	G	G	G	G	G	G	G	G	G	G	G	G	G	G	G	G	G	G	G	G	G	G	G	G	G	G
S10_1280090	T/A	10	1280090	+	NA	NA	NA	NA	NA	NA	T	T	T	N	T	T	T	T	N	T	T	N	T	T	T	T	T	T	T	T	T	T	T	T	T	T	T	T	T	T	T	T	T	T	T	T	T	T	T
S10_1280091	C/A	10	1280091	+	NA	NA	NA	NA	NA	NA	C	C	C	N	C	C	C	C	N	C	C	N	C	C	C	C	C	C	C	C	C	C	C	C	C	C	C	C	C	C	C	C	C	C	C	C	C	C	C
S10_1281807	T/A	10	1281807	+	NA	NA	NA	NA	NA	NA	T	T	N	T	T	T	T	T	T	T	T	N	T	T	T	T	T	T	T	T	T	T	T	T	T	T	T	T	T	T	T	T	T	T	T	T	T	T	T
S10_1281877	C/A	10	1281877	+	NA	NA	NA	NA	NA	NA	C	C	C	C	M	C	C	C	C	C	C	A	C	C	C	C	C	C	A	C	C	C	C	C	C	C	C	C	C	C	C	C	C	C	M	C	C	A	C
S10_1282152	C/T	10	1282152	+	NA	NA	NA	NA	NA	NA	C	C	N	C	C	C	C	C	N	C	C	C	C	C	C	C	C	C	C	C	C	C	C	C	C	C	C	C	C	C	C	C	C	C	C	C	C	C	C
S10_1282200	C/A	10	1282200	+	NA	NA	NA	NA	NA	NA	C	C	N	C	C	C	C	C	C	C	C	C	C	C	C	C	C	C	C	C	C	C	C	C	C	C	C	C	C	C	C	C	C	C	C	C	C	C	C
S10_1282219	A/T	10	1282219	+	NA	NA	NA	NA	NA	NA	A	A	N	A	N	A	A	A	N	T	A	A	A	A	A	A	A	A	A	A	A	A	A	A	A	A	A	A	A	A	A	A	A	A	A	A	A	A	A
S10_1283194	A/G	10	1283194	+	NA	NA	NA	NA	NA	NA	A	A	A	N	A	A	A	A	N	A	A	N	A	A	A	A	A	A	A	A	A	A	A	A	A	A	A	A	A	A	A	A	A	A	A	A	A	N	A
S10_1283212	A/G	10	1283212	+	NA	NA	NA	NA	NA	NA	A	A	A	N	A	A	A	A	N	A	A	N	A	A	A	A	A	A	A	A	A	A	A	A	A	A	A	A	A	A	A	A	A	A	A	A	A	N	A
S10_1283226	A/C	10	1283226	+	NA	NA	NA	NA	NA	NA	A	A	A	N	A	A	A	A	N	A	A	N	A	A	A	A	A	A	A	A	A	A	A	A	A	A	A	A	A	A	A	A	A	A	A	A	A	N	A
S10_1283346	C/T	10	1283346	+	NA	NA	NA	NA	NA	NA	C	C	C	C	C	C	C	C	C	C	C	C	C	C	C	C	C	C	C	C	C	C	C	C	C	C	C	C	C	C	C	C	C	C	C	C	C	C	C
S10_1283472	G/A	10	1283472	+	NA	NA	NA	NA	NA	NA	G	G	G	N	G	G	G	G	N	G	G	G	G	G	G	G	G	G	G	G	G	G	G	G	G	G	G	G	G	G	G	G	G	G	G	G	G	A	G
S10_1283484	G/A	10	1283484	+	NA	NA	NA	NA	NA	NA	G	G	G	N	G	G	G	G	N	G	G	G	G	G	G	G	G	G	G	G	G	G	G	G	G	G	G	G	G	G	G	G	G	G	G	G	G	G	G
S10_1283623	A/G	10	1283623	+	NA	NA	NA	NA	NA	NA	A	A	A	A	G	A	A	A	G	G	A	A	A	A	A	A	A	A	A	A	A	A	A	A	A	A	A	A	A	A	A	A	A	A	A	R	G	A	A
S10_1283726	C/A	10	1283726	+	NA	NA	NA	NA	NA	NA	C	C	C	N	C	C	C	C	N	C	C	C	C	C	C	C	C	C	C	C	C	C	C	C	C	C	C	C	C	A	C	C	C	C	C	C	N	C	C
S10_1285005	G/C	10	1285005	+	NA	NA	NA	NA	NA	NA	G	G	G	G	G	G	G	G	G	G	G	G	G	G	G	G	G	G	G	G	G	G	G	G	G	G	G	G	G	G	G	G	G	G	G	G	G	G	G
S10_1285045	A/G	10	1285045	+	NA	NA	NA	NA	NA	NA	G	G	G	G	A	A	R	A	A	A	A	A	A	R	A	A	A	G	A	R	A	A	A	G	A	A	A	A	A	A	A	G	A	A	A	A	N	A	A
S10_1285159	C/T	10	1285159	+	NA	NA	NA	NA	NA	NA	C	C	C	C	C	C	C	C	C	C	C	C	C	C	C	C	C	C	C	C	C	C	C	C	C	C	C	C	C	C	C	C	C	C	C	T	C	C	C
S10_1285178	G/A	10	1285178	+	NA	NA	NA	NA	NA	NA	G	G	G	G	G	G	G	G	G	G	G	G	G	G	G	G	G	G	G	G	G	G	G	G	G	G	G	G	G	G	G	G	G	G	G	G	G	G	G
S10_1285271	G/C	10	1285271	+	NA	NA	NA	NA	NA	NA	G	G	G	G	G	G	G	G	G	G	G	G	G	G	G	G	G	G	G	G	G	G	G	G	G	G	G	G	G	G	G	G	G	G	G	G	G	G	G
S10_1285290	G/T	10	1285290	+	NA	NA	NA	NA	NA	NA	G	G	G	G	G	G	G	G	G	G	G	G	G	G	G	G	G	G	G	G	G	G	G	G	G	G	G	G	G	G	G	G	G	G	G	G	G	G	G
S10_1285298	T/C	10	1285298	+	NA	NA	NA	NA	NA	NA	T	T	T	T	T	T	T	T	T	T	T	T	T	T	T	T	T	T	T	T	T	T	T	T	T	T	T	T	T	T	T	T	T	T	T	T	T	T	T
S10_1285386	C/G	10	1285386	+	NA	NA	NA	NA	NA	NA	C	C	N	N	C	C	C	C	C	C	C	N	C	C	C	C	C	C	C	C	C	C	C	C	C	C	C	C	C	C	C	C	C	C	C	C	C	N	C
S10_1286289	T/C	10	1286289	+	NA	NA	NA	NA	NA	NA	Y	T	T	T	C	T	T	T	N	T	T	N	C	T	T	T	T	T	T	T	T	T	T	T	T	T	T	T	T	T	T	T	T	N	T	T	N	N	T
S10_1286298	T/C	10	1286298	+	NA	NA	NA	NA	NA	NA	T	T	T	T	T	T	T	T	N	T	T	N	T	T	T	T	T	T	T	T	T	T	T	T	T	T	T	T	T	C	T	T	T	N	T	T	N	N	T
S10_1286922	T/C	10	1286922	+	NA	NA	NA	NA	NA	NA	T	T	T	T	C	T	T	T	T	T	T	T	C	T	T	T	T	T	T	T	T	T	T	T	T	T	T	T	T	T	T	T	T	T	T	T	C	T	T
S10_1301236	C/A	10	1301236	+	NA	NA	NA	NA	NA	NA	C	C	C	C	C	C	C	C	C	C	C	C	C	C	C	C	C	C	C	C	C	C	C	C	C	C	C	C	C	C	C	C	C	C	C	C	C	N	C
S10_1301255	A/G	10	1301255	+	NA	NA	NA	NA	NA	NA	A	A	A	A	A	A	A	A	A	A	A	A	A	A	A	A	A	A	A	A	A	A	A	A	G	A	G	A	A	A	A	A	G	G	G	A	A	N	A
S10_1301277	C/T	10	1301277	+	NA	NA	NA	NA	NA	NA	C	C	C	T	C	C	C	C	C	C	C	C	C	C	C	C	C	C	C	C	C	C	C	C	C	C	C	C	C	C	C	C	C	C	C	C	C	N	C
S10_1301317	T/G	10	1301317	+	NA	NA	NA	NA	NA	NA	T	T	T	T	T	T	T	T	T	T	T	T	T	T	T	T	T	T	T	T	T	T	T	T	T	T	T	T	T	T	T	T	T	T	T	T	G	T	T
S10_1301342	T/G	10	1301342	+	NA	NA	NA	NA	NA	NA	T	T	T	G	G	G	T	T	N	T	G	T	G	K	G	G	T	T	G	T	G	G	G	T	T	G	T	G	G	T	G	T	T	T	T	T	G	N	G
S10_1301516	C/A	10	1301516	+	NA	NA	NA	NA	NA	NA	C	C	C	C	C	C	C	C	N	C	C	M	C	C	C	C	C	C	C	C	C	C	C	C	C	C	C	C	C	C	C	C	C	C	C	C	C	N	C
S10_1301538	T/G	10	1301538	+	NA	NA	NA	NA	NA	NA	T	T	T	T	T	T	T	T	T	T	T	G	T	T	T	T	T	T	T	T	T	T	T	T	T	T	T	T	T	T	T	T	T	T	T	T	T	T	T
S10_1301561	C/G	10	1301561	+	NA	NA	NA	NA	NA	NA	C	C	C	C	C	C	C	C	C	C	C	G	C	C	C	C	C	C	C	C	C	C	C	C	C	C	C	C	C	C	C	C	C	C	C	C	C	C	C
S10_1301563	G/A	10	1301563	+	NA	NA	NA	NA	NA	NA	G	G	G	G	G	G	G	G	G	G	G	A	G	G	G	G	G	G	G	G	G	G	G	G	G	G	G	G	G	G	G	G	G	G	G	G	G	G	G
S10_1318545	C/T	10	1318545	+	NA	NA	NA	NA	NA	NA	C	C	C	N	T	C	C	C	C	C	C	C	T	C	C	C	C	C	Y	C	C	C	C	C	C	C	C	C	C	C	C	C	C	C	C	C	C	C	C
S10_1318642	A/G	10	1318642	+	NA	NA	NA	NA	NA	NA	A	A	A	A	A	A	A	A	A	A	A	A	A	A	A	A	A	A	A	A	A	A	A	A	A	A	A	A	A	A	A	A	A	A	A	A	A	A	A
S10_1318710	C/G	10	1318710	+	NA	NA	NA	NA	NA	NA	C	C	C	G	C	C	C	C	C	C	C	N	G	C	C	C	C	C	C	C	C	C	C	C	C	C	C	C	C	C	C	C	C	C	C	C	N	C	C
S10_1318729	C/T	10	1318729	+	NA	NA	NA	NA	NA	NA	C	C	C	C	C	C	C	C	C	C	C	N	C	C	C	C	C	C	C	C	C	C	C	C	C	C	C	C	C	C	C	C	C	C	C	C	N	C	C
S10_1319646	G/A	10	1319646	+	NA	NA	NA	NA	NA	NA	G	G	G	G	G	G	G	G	G	G	G	G	G	G	G	G	G	G	G	G	G	G	G	G	G	G	G	G	G	G	G	G	G	G	G	G	G	G	G
S10_1319687	C/A	10	1319687	+	NA	NA	NA	NA	NA	NA	M	A	A	A	C	C	M	A	M	M	A	A	C	C	C	C	A	A	A	A	C	C	C	A	C	A	C	C	C	A	C	A	C	C	C	C	M	C	C
S10_1319750	C/G	10	1319750	+	NA	NA	NA	NA	NA	NA	C	C	C	C	G	C	C	C	C	C	C	C	C	C	C	C	C	C	C	C	C	C	C	C	C	C	C	C	C	C	C	C	C	C	C	C	C	C	C
S10_1319875	G/T	10	1319875	+	NA	NA	NA	NA	NA	NA	K	G	G	G	G	G	G	G	G	G	N	N	G	G	G	G	G	G	G	G	G	G	G	G	G	G	G	G	G	G	G	G	G	G	G	T	G	G	G
S10_1319876	C/T	10	1319876	+	NA	NA	NA	NA	NA	NA	Y	C	C	C	C	C	C	C	C	C	N	N	C	C	C	C	C	C	C	C	C	C	C	C	C	C	C	C	C	C	C	C	C	C	C	T	C	C	C
S10_1319877	T/C	10	1319877	+	NA	NA	NA	NA	NA	NA	Y	T	T	T	T	T	T	T	T	T	N	N	T	T	T	T	T	T	T	T	T	T	T	T	T	T	T	T	T	T	T	T	T	T	T	C	T	T	T
S10_1321624	A/G	10	1321624	+	NA	NA	NA	NA	NA	NA	A	A	A	G	A	A	A	A	A	A	A	A	A	A	A	A	A	A	A	A	A	A	A	A	A	A	A	A	A	A	A	A	A	A	A	A	A	A	A
S10_1321685	G/A	10	1321685	+	NA	NA	NA	NA	NA	NA	G	G	G	A	G	G	G	G	G	G	G	G	G	G	G	G	G	G	G	G	G	G	G	G	G	G	G	G	G	G	G	G	G	G	G	G	G	G	G
S10_1321851	A/C	10	1321851	+	NA	NA	NA	NA	NA	NA	A	A	A	A	C	A	A	A	A	A	A	A	A	A	A	A	A	A	A	A	A	A	A	A	A	A	A	A	A	A	A	A	A	A	A	A	A	A	A
S10_1321877	C/A	10	1321877	+	NA	NA	NA	NA	NA	NA	C	C	C	N	C	A	C	C	C	C	C	C	C	M	A	A	C	C	C	C	A	A	A	C	C	C	C	A	A	C	A	C	C	C	C	C	C	C	A
S10_1321878	C/G	10	1321878	+	NA	NA	NA	NA	NA	NA	C	C	C	N	C	G	C	C	C	C	C	C	C	S	G	G	C	C	C	C	G	G	G	C	C	C	C	G	G	C	G	C	C	C	C	C	C	C	G
S10_1321916	A/C	10	1321916	+	NA	NA	NA	NA	NA	NA	A	A	A	N	C	C	A	A	A	A	A	N	A	M	C	C	A	A	A	A	C	C	C	A	A	A	A	C	C	A	C	A	A	A	A	A	N	C	C
S10_1321971	G/A	10	1321971	+	NA	NA	NA	NA	NA	NA	G	G	N	G	G	G	G	G	N	G	G	G	G	G	G	G	G	G	G	G	G	G	G	G	G	G	G	G	G	G	G	G	G	G	G	G	G	N	G
S10_1322412	T/G	10	1322412	+	NA	NA	NA	NA	NA	NA	T	T	T	G	G	G	T	T	T	T	T	G	T	K	G	G	T	T	T	T	G	G	G	T	T	T	N	G	G	T	G	T	T	T	T	T	T	T	G
S10_1322427	T/C	10	1322427	+	NA	NA	NA	NA	NA	NA	T	T	T	T	T	C	T	T	T	T	T	T	T	T	C	C	T	T	T	T	C	C	C	T	T	T	N	C	C	T	C	T	T	T	T	T	T	T	C
S10_1322431	T/C	10	1322431	+	NA	NA	NA	NA	NA	NA	T	T	T	T	T	C	T	T	T	T	T	T	T	T	C	C	T	T	T	T	C	C	C	T	T	T	N	C	C	T	C	T	T	T	T	T	T	T	C
S10_1322448	C/G	10	1322448	+	NA	NA	NA	NA	NA	NA	C	C	C	G	G	G	C	C	C	C	C	G	C	S	G	G	C	C	C	C	G	G	G	C	C	C	C	G	G	S	G	C	C	C	C	C	C	C	G
S10_1322455	T/C	10	1322455	+	NA	NA	NA	NA	NA	NA	T	T	T	C	T	T	T	T	T	T	T	C	T	T	T	T	T	T	T	T	T	T	T	T	T	T	T	T	T	T	T	T	T	T	T	T	T	T	T
S10_1322456	G/T	10	1322456	+	NA	NA	NA	NA	NA	NA	G	G	G	T	G	G	G	G	G	G	G	T	G	G	G	G	G	G	G	G	G	G	G	G	G	G	G	G	G	G	G	G	G	G	G	G	G	G	G
S10_1322466	G/T	10	1322466	+	NA	NA	NA	NA	NA	NA	G	G	G	G	G	G	G	G	G	G	G	G	G	G	G	G	G	G	G	G	G	G	G	G	T	G	T	G	G	G	G	G	T	T	T	G	G	G	G
S10_1322600	C/T	10	1322600	+	NA	NA	NA	NA	NA	NA	C	C	C	C	C	C	C	C	C	C	C	C	C	C	C	C	C	Y	C	C	C	C	C	C	C	C	C	C	C	C	C	C	C	C	C	C	C	C	C
S10_1322618	T/C	10	1322618	+	NA	NA	NA	NA	NA	NA	T	T	T	T	T	T	T	T	T	T	T	T	T	T	T	T	T	T	T	T	T	T	T	T	T	T	T	T	T	T	T	T	T	T	T	T	T	T	T
S10_1322636	C/T	10	1322636	+	NA	NA	NA	NA	NA	NA	C	C	C	T	C	C	C	C	C	C	C	Y	C	C	C	C	C	C	C	C	C	C	C	C	C	C	C	C	C	C	C	C	C	C	C	C	C	C	C
S10_1348179	C/A	10	1348179	+	NA	NA	NA	NA	NA	NA	C	C	C	C	C	C	C	A	C	C	C	C	C	C	C	C	A	C	C	C	C	C	C	C	C	C	C	C	C	C	C	C	C	C	C	C	C	A	C
S10_1348205	C/A	10	1348205	+	NA	NA	NA	NA	NA	NA	C	C	C	C	C	C	C	C	C	C	C	C	C	C	C	C	C	C	C	C	C	C	C	C	C	C	C	C	C	C	C	C	C	C	C	C	C	C	C
S10_1348231	G/T	10	1348231	+	NA	NA	NA	NA	NA	NA	G	G	G	G	G	G	G	K	G	G	G	G	G	G	G	G	K	G	G	G	G	G	G	G	G	G	G	G	G	G	G	G	G	G	G	G	G	T	G
S10_1348250	C/T	10	1348250	+	NA	NA	NA	NA	NA	NA	C	C	C	C	C	C	C	C	C	C	C	C	C	C	C	C	C	C	C	C	C	C	C	C	C	C	C	C	C	C	C	C	C	C	C	C	C	C	C
S10_1348255	T/G	10	1348255	+	NA	NA	NA	NA	NA	NA	T	T	T	T	T	T	T	T	T	T	T	T	T	T	T	T	T	T	T	T	T	T	T	T	T	T	T	T	T	T	T	T	T	T	T	T	T	T	T
S10_1348274	G/C	10	1348274	+	NA	NA	NA	NA	NA	NA	G	G	G	G	G	G	G	G	G	C	G	G	G	G	G	G	C	G	G	G	G	G	G	G	G	G	G	G	G	G	G	G	G	G	G	G	G	N	G
S10_1348276	A/G	10	1348276	+	NA	NA	NA	NA	NA	NA	A	A	A	A	A	A	A	A	A	G	A	A	A	A	A	A	G	A	A	A	A	A	A	A	A	A	A	A	A	A	A	A	A	A	A	A	A	N	A
S10_1348515	C/T	10	1348515	+	NA	NA	NA	NA	NA	NA	C	C	C	N	C	T	C	C	N	C	C	C	C	Y	T	T	C	C	C	C	T	T	T	C	C	C	C	T	T	C	T	C	C	C	C	C	C	N	T
S10_1348527	C/T	10	1348527	+	NA	NA	NA	NA	NA	NA	C	C	C	N	C	C	C	Y	N	Y	C	C	C	C	C	C	N	C	C	C	C	C	C	C	C	C	C	C	C	C	C	C	C	C	C	C	C	N	C
S10_1348590	C/A	10	1348590	+	NA	NA	NA	NA	NA	NA	C	C	C	C	C	C	C	C	N	C	C	C	C	C	C	C	C	C	C	C	C	C	C	C	C	C	C	C	C	C	C	C	C	C	C	C	C	A	C
S10_1348593	G/T	10	1348593	+	NA	NA	NA	NA	NA	NA	G	G	G	G	G	G	G	G	N	G	G	G	G	G	G	G	G	G	G	G	G	G	G	G	G	G	G	G	G	G	G	G	G	G	G	G	G	G	G
S10_1348686	A/G	10	1348686	+	NA	NA	NA	NA	NA	NA	A	A	A	A	G	A	A	A	A	A	G	A	A	A	A	A	A	A	G	A	A	A	A	A	A	G	A	A	A	A	A	A	A	A	A	A	A	A	A
S10_1348867	T/G	10	1348867	+	NA	NA	NA	NA	NA	NA	T	T	T	T	G	T	T	T	T	T	G	T	T	T	T	T	T	T	K	T	T	T	T	T	T	G	T	T	T	T	T	T	T	T	T	T	T	T	T
S10_1348872	C/T	10	1348872	+	NA	NA	NA	NA	NA	NA	C	C	C	C	C	C	C	C	C	C	C	C	C	C	C	C	C	C	C	C	C	C	C	C	C	C	C	C	C	C	C	C	C	C	C	C	C	C	C
S10_1348911	G/C	10	1348911	+	NA	NA	NA	NA	NA	NA	G	G	G	G	S	G	G	G	G	G	C	G	G	G	G	G	G	G	C	G	G	G	G	G	C	C	C	G	G	G	G	G	C	C	C	G	G	G	G
S10_1348970	A/G	10	1348970	+	NA	NA	NA	NA	NA	NA	A	A	A	A	G	A	A	A	A	A	G	A	A	A	A	A	A	A	G	A	A	A	A	A	A	G	A	A	A	A	A	A	A	A	A	A	A	A	A
S10_1348998	C/T	10	1348998	+	NA	NA	NA	NA	NA	NA	C	C	C	C	C	C	C	C	C	C	C	C	C	C	C	C	C	C	C	C	C	C	C	C	T	C	Y	C	C	C	C	C	T	T	T	C	C	C	C
S10_1349038	A/T	10	1349038	+	NA	NA	NA	NA	NA	NA	A	A	A	A	A	A	A	A	A	A	A	A	A	A	A	A	A	A	A	A	A	A	A	A	T	A	W	A	A	A	A	A	T	T	T	A	A	A	A
S10_1349048	T/A	10	1349048	+	NA	NA	NA	NA	NA	NA	T	T	T	T	T	T	T	T	T	T	T	T	T	T	T	T	T	T	T	T	T	T	T	T	T	T	T	T	T	T	T	T	T	T	T	T	T	T	T
S10_1349051	A/C	10	1349051	+	NA	NA	NA	NA	NA	NA	A	A	A	A	N	A	A	A	A	A	A	A	A	A	A	A	A	A	A	A	A	A	A	A	A	A	A	A	A	A	A	A	A	A	A	A	A	A	A
S10_1349053	G/C	10	1349053	+	NA	NA	NA	NA	NA	NA	G	G	G	G	G	G	G	G	G	G	G	G	G	G	G	G	G	G	G	G	G	G	G	G	G	G	G	G	G	G	G	G	G	G	G	G	G	G	G
S10_1349096	G/C	10	1349096	+	NA	NA	NA	NA	NA	NA	G	G	G	G	G	G	G	G	G	G	C	G	G	G	G	G	G	G	C	G	G	G	G	G	G	C	G	G	G	G	G	G	G	G	G	G	G	G	G
S10_1349098	G/A	10	1349098	+	NA	NA	NA	NA	NA	NA	G	G	G	G	G	G	G	G	G	G	A	G	G	G	G	G	G	G	A	G	G	G	G	G	G	A	G	G	G	G	G	G	G	G	G	G	G	G	G
S10_1349172	C/A	10	1349172	+	NA	NA	NA	NA	NA	NA	C	C	C	C	C	C	C	C	C	C	C	C	C	C	C	C	C	C	C	C	C	C	C	C	C	C	C	C	C	C	C	C	C	C	C	C	C	N	C
S10_1349199	T/C	10	1349199	+	NA	NA	NA	NA	NA	NA	T	T	T	C	T	T	T	T	Y	T	C	T	T	T	T	T	T	T	C	T	T	T	T	T	T	C	T	T	T	T	T	T	T	T	T	T	T	N	T
S10_1349295	G/A	10	1349295	+	NA	NA	NA	NA	NA	NA	G	G	G	G	G	G	G	G	G	G	G	G	G	G	G	G	G	G	G	G	G	G	G	G	G	G	G	G	G	G	G	G	G	G	G	G	G	G	G
S10_1349331	T/C	10	1349331	+	NA	NA	NA	NA	NA	NA	T	T	T	T	T	T	T	T	T	T	T	T	T	T	T	T	T	T	T	T	T	T	T	T	T	T	T	T	T	T	T	T	T	T	T	T	N	T	T
S10_1349368	T/C	10	1349368	+	NA	NA	NA	NA	NA	NA	T	T	T	T	T	T	T	T	T	T	T	T	T	T	T	T	T	T	T	T	T	T	T	T	T	T	T	T	T	T	T	T	T	T	T	T	T	T	T
S10_1349818	T/C	10	1349818	+	NA	NA	NA	NA	NA	NA	T	T	N	C	T	T	T	T	T	T	T	N	T	T	T	T	T	T	T	T	T	T	T	T	T	T	T	T	T	T	T	T	T	T	T	T	T	C	T
S10_1349820	G/C	10	1349820	+	NA	NA	NA	NA	NA	NA	G	G	N	C	G	G	G	G	G	G	G	N	G	G	G	G	G	G	G	G	G	G	G	G	G	G	G	G	G	G	G	G	G	G	G	G	G	C	G
S10_1349926	A/G	10	1349926	+	NA	NA	NA	NA	NA	NA	A	A	A	A	A	A	A	A	A	A	A	A	A	A	A	A	A	A	A	A	A	A	A	A	A	A	A	A	A	A	A	A	A	A	A	A	A	N	A
S10_1356503	G/A	10	1356503	+	NA	NA	NA	NA	NA	NA	G	G	G	G	G	G	G	G	G	G	G	G	G	G	G	G	G	G	G	G	G	G	G	G	G	G	G	G	G	G	G	G	G	G	G	G	N	N	G
S10_1411420	A/G	10	1411420	+	NA	NA	NA	NA	NA	NA	A	A	A	G	R	A	A	A	R	A	A	A	A	A	A	A	A	R	A	A	A	A	A	A	A	A	A	A	A	A	A	A	A	A	A	A	A	G	A
S10_1411431	T/C	10	1411431	+	NA	NA	NA	NA	NA	NA	T	T	T	C	T	T	T	T	Y	T	T	T	T	T	T	T	T	T	T	T	T	T	T	T	T	T	T	T	T	T	T	T	T	T	T	T	T	C	T
S10_1412038	C/T	10	1412038	+	NA	NA	NA	NA	NA	NA	C	C	C	T	C	C	C	C	Y	C	C	C	C	C	C	C	C	C	C	C	C	C	C	C	C	C	C	C	C	C	C	C	C	C	C	C	C	T	C
S10_1412039	C/T	10	1412039	+	NA	NA	NA	NA	NA	NA	C	C	Y	T	C	C	C	C	Y	C	C	C	C	C	C	C	C	C	C	C	C	C	C	C	C	C	C	C	C	C	C	C	C	C	C	C	C	T	C
S10_1412948	T/A	10	1412948	+	NA	NA	NA	NA	NA	NA	T	T	T	A	T	T	T	T	T	T	T	T	T	T	T	T	T	T	T	T	T	T	T	T	T	T	T	T	T	T	T	T	T	T	T	T	T	A	T
S10_1413015	T/G	10	1413015	+	NA	NA	NA	NA	NA	NA	T	T	T	G	T	T	T	T	N	T	T	G	T	T	T	T	T	T	T	T	T	T	T	T	T	T	T	T	T	T	T	T	T	T	T	T	T	N	T
S10_1413017	C/T	10	1413017	+	NA	NA	NA	NA	NA	NA	C	C	C	T	C	C	C	C	N	C	C	T	C	C	C	C	C	C	C	C	C	C	C	C	C	C	C	C	C	C	C	C	C	C	C	C	C	N	C
S10_1413020	G/A	10	1413020	+	NA	NA	NA	NA	NA	NA	G	G	A	G	A	G	G	G	G	G	G	G	G	R	G	G	G	G	G	G	G	G	G	G	G	G	G	G	G	G	G	G	G	G	G	R	G	G	G
S10_1413039	T/C	10	1413039	+	NA	NA	NA	NA	NA	NA	T	T	T	C	T	T	T	T	T	T	T	C	T	T	T	T	T	T	T	T	T	T	T	T	T	T	T	T	T	T	T	T	T	T	T	T	T	N	T
S10_1413489	T/A	10	1413489	+	NA	NA	NA	NA	NA	NA	T	T	T	T	T	T	T	T	A	T	T	T	T	T	T	T	T	T	T	T	T	T	T	T	T	T	T	T	T	T	T	T	T	T	T	T	T	T	T
S10_1413491	T/C	10	1413491	+	NA	NA	NA	NA	NA	NA	T	T	T	T	T	T	T	T	C	T	T	T	T	T	T	T	T	T	T	T	T	T	T	T	T	T	T	T	T	T	T	T	T	T	T	T	T	T	T
S10_1413509	C/T	10	1413509	+	NA	NA	NA	NA	NA	NA	C	C	C	T	C	C	C	C	C	C	C	C	C	C	C	C	C	C	C	C	C	C	C	C	C	C	C	C	C	C	C	C	C	C	C	C	C	T	C
S10_1413527	G/T	10	1413527	+	NA	NA	NA	NA	NA	NA	G	G	G	G	G	G	G	G	T	G	G	G	G	G	G	G	G	G	G	G	G	G	G	G	G	G	G	G	G	G	G	G	G	G	G	G	G	G	G
S10_1413548	A/G	10	1413548	+	NA	NA	NA	NA	NA	NA	A	A	A	G	A	A	A	A	A	R	A	G	A	A	A	A	A	R	A	A	A	A	A	A	A	A	A	A	A	A	A	A	A	A	A	A	A	G	A
S10_1415244	A/G	10	1415244	+	NA	NA	NA	NA	NA	NA	A	A	A	A	A	A	A	A	G	A	A	A	A	A	A	A	A	A	A	A	A	A	A	A	A	A	A	A	A	A	A	A	A	A	A	A	A	A	A
S10_1415273	T/G	10	1415273	+	NA	NA	NA	NA	NA	NA	T	T	T	T	T	T	T	T	G	T	T	T	T	T	T	T	T	T	T	T	T	T	T	T	T	T	T	T	T	T	T	T	T	T	T	T	T	T	T
S10_1415344	G/A	10	1415344	+	NA	NA	NA	NA	NA	NA	G	G	G	A	G	G	G	G	G	G	G	A	G	G	G	G	G	G	G	G	G	G	G	G	G	G	G	G	G	G	G	G	G	G	G	G	G	A	G
S10_1416960	G/C	10	1416960	+	NA	NA	NA	NA	NA	NA	G	G	G	G	G	G	G	G	C	G	G	G	G	G	G	G	G	G	G	G	G	G	G	G	G	G	G	G	G	G	G	G	G	G	G	G	G	G	G
S10_1416975	A/C	10	1416975	+	NA	NA	NA	NA	NA	NA	A	A	A	A	A	A	A	A	A	A	A	A	A	A	A	A	A	A	A	A	A	A	A	A	A	A	A	A	A	A	A	A	A	A	A	A	A	A	A
S10_1417083	C/T	10	1417083	+	NA	NA	NA	NA	NA	NA	C	C	C	C	C	C	C	C	C	C	C	C	C	C	C	C	C	C	C	C	C	C	C	C	C	C	C	C	C	C	C	C	C	C	C	C	C	C	C
S10_1417098	A/G	10	1417098	+	NA	NA	NA	NA	NA	NA	A	A	A	A	A	A	A	A	A	A	A	G	A	A	A	A	A	A	A	A	A	A	A	A	A	A	A	A	A	A	A	A	A	A	A	A	A	A	A
S10_1422632	A/G	10	1422632	+	NA	NA	NA	NA	NA	NA	A	A	A	G	A	A	A	A	G	A	A	G	A	A	A	A	A	A	A	A	A	A	A	A	A	A	A	A	A	A	A	A	A	A	A	A	A	N	A
S10_1422655	T/A	10	1422655	+	NA	NA	NA	NA	NA	NA	T	T	T	T	T	T	T	T	A	T	T	T	T	T	T	T	T	T	T	T	T	T	T	T	T	T	T	T	T	T	T	T	T	T	T	T	T	N	T
S10_1422669	C/A	10	1422669	+	NA	NA	NA	NA	NA	NA	C	C	C	A	C	C	C	C	C	C	C	A	C	C	C	C	C	C	C	C	C	C	C	C	C	C	C	C	C	C	C	C	C	C	C	C	C	N	C
S10_1422674	A/C	10	1422674	+	NA	NA	NA	NA	NA	NA	A	A	A	C	A	A	A	A	C	A	A	C	A	A	A	A	A	A	A	A	A	A	A	A	A	A	A	A	A	A	A	A	A	A	A	A	A	N	A
S10_1422749	C/G	10	1422749	+	NA	NA	NA	NA	NA	NA	C	C	C	N	C	C	C	C	C	C	C	G	C	C	C	C	C	C	C	C	C	C	C	C	C	C	C	C	C	C	C	C	C	C	C	C	C	N	C
S10_1422899	A/C	10	1422899	+	NA	NA	NA	NA	NA	NA	A	A	A	C	A	A	A	A	A	A	A	C	A	A	A	A	A	A	A	A	A	A	A	A	A	A	A	A	A	A	A	A	A	A	A	A	A	C	A
S10_1422918	A/G	10	1422918	+	NA	NA	NA	NA	NA	NA	A	A	A	G	A	A	A	A	A	A	A	A	A	A	A	A	A	A	A	A	A	A	A	A	A	A	A	A	A	A	A	A	A	A	A	A	A	G	A
S10_1422923	G/A	10	1422923	+	NA	NA	NA	NA	NA	NA	G	G	G	A	G	G	G	G	G	G	G	A	G	G	G	G	G	G	G	G	G	G	G	G	G	G	G	G	G	G	G	G	G	G	G	G	G	A	G
S10_1422950	C/G	10	1422950	+	NA	NA	NA	NA	NA	NA	C	C	C	G	C	C	C	C	C	C	C	G	C	C	C	C	C	C	C	C	C	C	C	C	C	C	C	C	C	C	C	C	C	C	C	C	C	G	C
S10_1427597	T/C	10	1427597	+	NA	NA	NA	NA	NA	NA	T	T	T	C	T	T	T	T	T	T	T	T	T	T	T	T	T	T	T	T	T	T	T	T	T	T	T	T	T	T	T	T	T	T	T	T	T	T	T
S10_1498378	G/A	10	1498378	+	NA	NA	NA	NA	NA	NA	G	G	G	G	G	G	G	G	G	G	G	G	G	G	G	G	G	G	G	G	G	G	G	G	G	G	G	G	G	G	G	G	G	G	G	G	G	G	G
S10_1498379	A/G	10	1498379	+	NA	NA	NA	NA	NA	NA	A	A	A	A	G	A	R	A	G	A	A	A	A	A	A	A	A	G	A	G	A	A	A	A	A	A	A	A	A	A	A	A	A	A	A	A	G	A	A
S10_1498406	T/C	10	1498406	+	NA	NA	NA	NA	NA	NA	T	T	T	T	T	T	Y	T	T	T	T	T	T	T	T	T	T	C	T	C	T	T	T	T	T	T	T	T	T	T	T	T	T	T	T	T	C	T	T
S10_1498441	C/T	10	1498441	+	NA	NA	NA	NA	NA	NA	C	C	C	C	C	C	C	C	C	C	C	C	C	C	C	C	C	C	C	C	C	C	C	C	C	C	C	C	C	C	C	C	C	C	C	C	C	C	C
S10_1498451	G/A	10	1498451	+	NA	NA	NA	NA	NA	NA	G	G	G	A	G	G	G	G	G	G	G	G	G	G	G	G	G	G	G	G	G	G	G	G	G	G	G	G	G	G	G	G	G	G	G	G	G	N	G
S10_1498471	C/T	10	1498471	+	NA	NA	NA	NA	NA	NA	C	C	C	C	C	C	C	C	C	C	C	C	T	C	C	C	C	C	C	C	C	C	C	C	C	C	C	C	C	C	C	C	C	C	C	C	C	C	C
S10_1498498	C/A	10	1498498	+	NA	NA	NA	NA	NA	NA	C	C	C	C	C	C	C	C	C	C	C	C	A	C	C	C	C	C	C	C	C	C	C	C	C	C	C	C	C	C	C	C	C	C	C	C	C	N	C
S10_1498504	G/C	10	1498504	+	NA	NA	NA	NA	NA	NA	G	G	G	G	G	G	C	G	G	G	G	G	G	G	G	G	G	C	G	C	G	G	G	G	G	G	G	G	G	G	G	G	G	G	G	G	C	N	G
S10_1498522	C/T	10	1498522	+	NA	NA	NA	NA	NA	NA	C	C	C	T	C	C	C	C	C	C	C	C	T	C	C	C	C	C	C	C	C	C	C	C	C	C	C	C	C	C	C	C	C	C	C	C	C	N	C
S10_1498549	C/A	10	1498549	+	NA	NA	NA	NA	NA	NA	C	C	C	A	C	C	C	C	C	C	C	C	A	C	C	C	C	C	C	C	C	C	C	C	C	C	C	C	C	C	C	C	C	C	C	C	C	N	C
S10_1499140	C/T	10	1499140	+	NA	NA	NA	NA	NA	NA	C	C	C	C	C	C	C	C	N	C	C	C	C	C	C	C	C	C	C	C	C	C	C	C	C	C	C	C	C	C	C	C	C	C	C	C	C	C	C
S10_1499187	G/A	10	1499187	+	NA	NA	NA	NA	NA	NA	G	G	A	A	N	G	G	G	N	G	G	G	A	G	G	G	G	G	R	G	G	G	G	G	G	G	G	G	G	G	G	G	G	G	G	G	G	A	G
S10_1499241	C/T	10	1499241	+	NA	NA	NA	NA	NA	NA	C	C	C	C	C	C	C	C	C	C	C	C	T	C	C	C	C	C	C	C	C	C	C	C	C	C	C	C	C	C	C	C	C	C	C	C	C	C	C
S10_1499269	T/C	10	1499269	+	NA	NA	NA	NA	NA	NA	T	T	T	T	T	T	T	T	T	T	T	T	C	T	T	T	T	T	T	T	T	T	T	T	T	T	T	T	T	T	T	T	T	T	T	T	T	T	T
S10_1499695	G/T	10	1499695	+	NA	NA	NA	NA	NA	NA	G	G	T	T	T	G	G	G	N	G	G	G	T	G	G	G	G	G	G	G	G	G	G	G	G	G	G	G	G	G	G	G	G	G	G	G	G	T	G
S10_1499806	G/C	10	1499806	+	NA	NA	NA	NA	NA	NA	G	G	G	G	G	G	G	G	G	G	G	G	G	G	G	G	G	G	G	G	G	G	G	G	G	G	G	G	G	G	G	G	G	G	G	G	G	G	G
S10_1499837	G/C	10	1499837	+	NA	NA	NA	NA	NA	NA	G	G	G	G	G	G	G	G	G	G	G	G	G	G	G	G	G	G	G	G	G	G	G	G	G	G	G	G	G	G	G	G	G	G	G	G	G	G	G
S10_1501187	G/T	10	1501187	+	NA	NA	NA	NA	NA	NA	G	G	T	T	G	G	G	G	G	G	G	G	G	G	G	G	G	G	G	G	G	G	G	G	G	G	G	G	G	G	G	G	G	G	G	G	G	T	G
S10_1502647	C/G	10	1502647	+	NA	NA	NA	NA	NA	NA	C	C	N	G	N	C	C	C	N	N	G	N	N	C	C	C	S	C	N	C	C	C	C	S	C	G	C	C	C	N	C	C	C	C	C	G	N	N	C
S10_1502656	G/T	10	1502656	+	NA	NA	NA	NA	NA	NA	G	G	N	T	N	G	G	G	N	N	T	N	N	G	G	G	K	G	N	G	G	G	G	K	G	T	G	G	G	N	G	G	G	G	G	T	N	N	G
S10_1537302	A/G	10	1537302	+	NA	NA	NA	NA	NA	NA	A	A	A	A	A	A	A	A	N	A	A	A	A	A	A	A	A	A	A	A	A	A	A	A	A	A	A	A	A	A	A	A	A	A	A	A	N	N	A
S10_1537306	G/C	10	1537306	+	NA	NA	NA	NA	NA	NA	G	G	G	G	N	G	C	G	N	G	G	G	G	G	G	G	G	C	G	N	G	G	G	G	G	G	G	G	G	G	G	G	G	G	G	G	N	N	G
S10_1537440	G/C	10	1537440	+	NA	NA	NA	NA	NA	NA	G	G	N	G	G	G	G	G	G	G	G	G	G	G	G	G	G	G	G	G	G	G	G	G	G	G	G	G	G	G	G	G	G	G	G	G	G	N	G
S10_1537546	A/C	10	1537546	+	NA	NA	NA	NA	NA	NA	A	A	N	A	A	A	A	A	N	A	A	A	A	A	A	A	A	A	A	A	A	A	A	A	A	A	A	A	A	A	A	A	A	A	A	A	A	A	A
S10_1537553	A/T	10	1537553	+	NA	NA	NA	NA	NA	NA	A	A	A	A	A	A	A	A	N	A	A	A	A	A	A	A	A	A	A	A	A	A	A	A	A	A	A	A	A	A	A	A	A	A	A	A	A	A	A
S10_1537576	C/G	10	1537576	+	NA	NA	NA	NA	NA	NA	G	G	C	C	N	G	C	G	N	C	C	C	C	S	G	G	C	C	C	C	G	G	G	G	C	C	C	G	G	C	G	C	C	N	C	C	C	C	G
S10_1539405	G/A	10	1539405	+	NA	NA	NA	NA	NA	NA	G	G	G	G	G	G	G	G	G	G	G	G	G	G	G	G	G	G	G	G	G	G	G	G	G	G	G	G	G	G	G	G	G	G	G	G	G	N	G
S10_1542192	T/C	10	1542192	+	NA	NA	NA	NA	NA	NA	T	T	T	T	T	T	T	T	T	T	T	T	T	T	T	T	T	T	T	T	T	T	T	T	T	T	T	T	T	T	T	T	T	T	T	T	T	T	T
S10_1633399	C/A	10	1633399	+	NA	NA	NA	NA	NA	NA	C	C	C	C	C	C	C	C	N	C	C	C	C	C	C	C	C	C	C	C	C	C	C	C	C	C	C	C	C	C	C	C	C	C	C	C	C	N	C
S10_1633411	G/A	10	1633411	+	NA	NA	NA	NA	NA	NA	G	G	N	A	G	G	G	G	G	G	G	G	G	G	G	G	G	G	G	G	G	G	G	G	G	G	G	G	G	G	G	G	G	G	G	G	G	N	G
S10_1633432	C/A	10	1633432	+	NA	NA	NA	NA	NA	NA	C	C	N	C	C	C	C	C	N	C	C	C	C	C	C	C	C	C	C	C	C	C	C	C	A	C	A	C	C	C	C	C	A	C	A	C	C	N	C
S10_1633437	C/T	10	1633437	+	NA	NA	NA	NA	NA	NA	C	C	C	N	C	C	C	C	C	C	C	C	C	C	C	C	C	C	C	C	C	C	C	C	C	C	C	C	C	C	C	C	C	C	C	C	C	N	C
S10_1633438	G/C	10	1633438	+	NA	NA	NA	NA	NA	NA	G	G	G	G	G	G	G	C	G	G	G	G	C	G	G	G	G	G	G	G	G	G	G	G	G	G	G	G	G	C	G	G	G	G	G	G	G	N	G
S10_1677529	G/A	10	1677529	+	NA	NA	NA	NA	NA	NA	G	G	G	G	G	G	G	G	G	G	G	G	G	G	G	G	G	G	G	G	G	G	G	G	G	G	G	G	G	G	G	G	G	G	G	G	G	N	G
S10_1677638	C/G	10	1677638	+	NA	NA	NA	NA	NA	NA	G	C	C	C	G	C	C	C	C	C	C	C	C	C	C	C	C	C	C	C	C	C	C	C	C	C	C	C	C	C	C	C	C	C	C	C	C	C	C
S10_1677639	G/A	10	1677639	+	NA	NA	NA	NA	NA	NA	G	G	G	G	G	G	G	G	G	G	G	G	G	G	G	G	G	G	G	G	G	G	G	G	G	G	G	G	G	G	G	G	G	G	G	G	G	G	G
S10_1678338	G/T	10	1678338	+	NA	NA	NA	NA	NA	NA	G	G	G	T	G	G	G	G	G	G	G	G	G	G	G	G	G	G	G	G	G	G	G	G	G	G	G	G	G	G	G	G	G	G	G	G	G	G	G
S10_1678360	C/A	10	1678360	+	NA	NA	NA	NA	NA	NA	C	C	C	C	C	C	C	C	C	C	A	C	C	C	C	C	C	C	A	C	C	C	C	C	C	A	C	C	C	C	C	C	C	C	C	C	C	C	C
S10_1678380	G/T	10	1678380	+	NA	NA	NA	NA	NA	NA	T	G	G	G	T	G	G	G	G	G	G	G	G	G	G	G	G	G	G	G	G	G	G	G	G	G	G	G	G	G	G	G	G	G	G	G	G	G	G
S10_1714545	C/T	10	1714545	+	NA	NA	NA	NA	NA	NA	C	C	C	C	C	C	C	Y	C	C	T	C	C	C	C	C	C	C	T	C	C	C	C	C	C	T	C	C	C	T	C	C	C	C	C	C	C	T	C
S10_1714578	C/T	10	1714578	+	NA	NA	NA	NA	NA	NA	T	C	C	C	T	C	C	C	C	C	C	C	T	C	C	C	C	C	C	C	C	C	C	C	C	C	C	C	C	C	C	C	C	C	C	C	C	C	C
S10_1714599	G/A	10	1714599	+	NA	NA	NA	NA	NA	NA	G	A	R	G	G	A	A	R	G	G	G	G	G	R	A	A	G	A	G	A	A	A	A	A	G	G	G	A	A	G	A	R	G	G	G	G	A	G	A
S10_1714748	G/A	10	1714748	+	NA	NA	NA	NA	NA	NA	G	G	G	G	G	G	G	G	G	G	G	G	G	G	G	G	G	G	G	G	G	G	G	G	G	G	G	G	G	G	G	G	G	G	G	G	G	A	G
S10_1714763	T/C	10	1714763	+	NA	NA	NA	NA	NA	NA	T	T	T	T	T	T	T	T	T	Y	C	C	T	Y	T	T	C	T	C	T	T	T	T	T	C	C	Y	T	T	C	T	T	C	C	C	Y	T	T	T
S10_1714828	T/A	10	1714828	+	NA	NA	NA	NA	NA	NA	A	T	T	T	A	T	T	T	T	T	T	A	A	T	T	T	T	T	A	T	T	T	T	T	T	T	T	T	T	T	T	T	T	T	T	T	T	T	T
S10_1714836	A/G	10	1714836	+	NA	NA	NA	NA	NA	NA	A	A	G	A	A	A	A	A	G	A	A	A	A	A	A	A	A	A	A	A	A	A	A	A	A	A	A	A	A	A	A	R	A	A	A	A	A	A	A
S10_1714848	T/C	10	1714848	+	NA	NA	NA	NA	NA	NA	C	T	C	T	C	T	T	Y	C	T	T	C	C	T	T	T	T	T	C	T	T	T	T	T	T	C	T	T	T	T	T	Y	T	T	T	N	T	T	T
S10_1715766	G/A	10	1715766	+	NA	NA	NA	NA	NA	NA	G	G	N	G	G	G	G	G	N	G	G	G	G	G	G	G	G	G	G	G	G	G	G	G	G	G	G	G	G	G	G	G	G	G	G	G	G	A	G
S10_1715786	C/T	10	1715786	+	NA	NA	NA	NA	NA	NA	C	C	C	C	C	C	C	C	N	C	C	C	C	C	C	C	C	C	C	C	C	C	C	C	C	C	C	C	C	C	C	C	C	C	C	C	C	C	C
S10_1716185	C/A	10	1716185	+	NA	NA	NA	NA	NA	NA	C	C	A	C	C	C	C	C	C	C	C	C	C	C	C	C	C	C	C	C	C	C	C	C	C	C	C	C	C	C	C	M	C	C	C	C	C	C	C
S10_1718406	T/A	10	1718406	+	NA	NA	NA	NA	NA	NA	A	T	T	A	A	T	T	T	A	T	T	N	A	A	T	T	T	T	T	T	T	T	T	T	A	T	A	T	T	T	T	T	T	A	A	T	T	T	T
S10_1719368	T/C	10	1719368	+	NA	NA	NA	NA	NA	NA	T	T	T	T	T	T	T	T	T	T	T	T	T	T	T	T	T	T	T	T	T	T	T	T	T	T	T	T	T	T	T	T	T	T	T	T	T	T	T
S10_1719404	T/G	10	1719404	+	NA	NA	NA	NA	NA	NA	T	T	T	T	T	T	T	T	N	T	T	T	T	T	T	T	T	T	T	T	T	T	T	T	T	T	T	T	T	T	T	T	T	T	T	T	T	T	T
S10_1724459	A/G	10	1724459	+	NA	NA	NA	NA	NA	NA	A	A	A	N	N	A	A	A	A	A	A	A	A	A	A	A	A	A	A	A	A	A	A	A	A	A	A	A	A	A	A	A	A	A	A	A	A	A	A
S10_1724465	C/T	10	1724465	+	NA	NA	NA	NA	NA	NA	T	C	C	N	N	C	Y	C	N	C	C	T	C	C	C	C	C	T	C	Y	C	C	C	C	C	C	C	C	C	C	C	C	N	C	C	C	C	T	C
S10_1724494	T/C	10	1724494	+	NA	NA	NA	NA	NA	NA	T	T	T	N	N	T	T	T	T	T	T	T	T	T	T	T	T	T	T	T	T	T	T	T	T	T	T	T	T	T	T	T	T	T	T	T	T	T	T
S10_1724497	C/A	10	1724497	+	NA	NA	NA	NA	NA	NA	C	C	C	N	N	C	C	C	C	C	C	C	C	C	C	C	C	C	C	C	C	C	C	C	C	C	C	C	C	C	C	C	C	C	C	C	C	C	C
S10_1725499	A/G	10	1725499	+	NA	NA	NA	NA	NA	NA	A	A	A	A	A	A	A	A	N	A	A	N	A	A	A	A	A	A	A	A	A	A	A	A	A	A	A	A	A	A	A	A	A	A	A	A	A	N	A
S10_1725508	C/G	10	1725508	+	NA	NA	NA	NA	NA	NA	C	C	C	C	C	C	C	C	C	C	C	N	G	C	C	C	C	C	C	C	C	C	C	C	C	C	C	C	C	C	C	C	N	C	C	C	C	N	C
S10_1727328	T/C	10	1727328	+	NA	NA	NA	NA	NA	NA	T	T	T	T	T	T	T	C	N	T	C	T	T	T	T	T	T	T	Y	T	T	T	T	T	C	C	N	T	T	T	T	T	N	C	C	N	T	T	T
S10_1730991	C/G	10	1730991	+	NA	NA	NA	NA	NA	NA	C	C	C	G	C	C	C	C	C	C	C	C	C	C	C	C	C	C	C	C	C	C	C	C	C	C	C	C	C	C	C	C	C	C	C	C	C	G	C
S10_1731001	G/C	10	1731001	+	NA	NA	NA	NA	NA	NA	G	G	G	G	G	G	G	G	G	G	G	G	G	G	G	G	G	G	G	G	G	G	G	G	G	G	G	G	G	G	G	G	G	G	G	G	G	G	G
S10_1731380	T/C	10	1731380	+	NA	NA	NA	NA	NA	NA	T	T	T	T	T	T	T	Y	T	T	C	T	T	T	T	T	T	T	T	T	T	T	T	T	T	C	T	T	T	T	T	T	T	T	T	C	T	T	T
S10_1731400	C/T	10	1731400	+	NA	NA	NA	NA	NA	NA	C	C	C	C	C	C	C	C	C	C	C	C	C	C	C	C	C	C	C	C	C	C	C	C	C	C	C	C	C	C	C	C	C	C	C	C	C	C	C
S10_1731493	G/C	10	1731493	+	NA	NA	NA	NA	NA	NA	G	G	G	G	G	G	G	G	G	C	G	C	C	G	G	G	G	G	G	G	G	G	G	G	G	G	G	G	G	G	G	G	C	G	G	G	G	G	G
S10_1731559	T/C	10	1731559	+	NA	NA	NA	NA	NA	NA	C	T	T	N	C	T	T	T	T	T	T	C	T	T	T	T	T	T	T	T	T	T	T	T	T	T	T	T	T	T	T	T	T	T	T	T	T	N	T
S10_1731560	A/G	10	1731560	+	NA	NA	NA	NA	NA	NA	G	A	A	N	G	A	A	A	A	A	A	G	A	A	A	A	A	A	A	A	A	A	A	A	A	A	A	A	A	A	A	A	A	A	A	A	A	N	A
S10_1802703	A/T	10	1802703	+	NA	NA	NA	NA	NA	NA	A	A	N	N	A	A	A	A	N	A	A	N	A	A	A	A	A	A	A	A	A	A	A	A	A	A	A	A	A	A	A	A	A	A	A	A	N	N	A
S10_1821787	G/A	10	1821787	+	NA	NA	NA	NA	NA	NA	A	A	A	A	G	G	G	G	A	G	G	A	G	G	G	G	G	G	G	G	G	G	G	A	A	G	R	G	G	G	G	A	N	A	A	G	A	G	G
S10_1821788	G/T	10	1821788	+	NA	NA	NA	NA	NA	NA	T	T	T	T	G	G	G	G	T	G	G	T	G	G	G	G	G	G	G	G	G	G	G	T	T	G	K	G	G	G	G	T	N	T	T	G	T	G	G
S10_1821790	G/C	10	1821790	+	NA	NA	NA	NA	NA	NA	C	C	C	C	G	G	G	G	C	G	G	C	G	G	G	G	G	G	G	G	G	G	G	C	C	G	S	G	G	G	G	C	N	C	C	G	C	G	G
S10_1821791	A/G	10	1821791	+	NA	NA	NA	NA	NA	NA	G	G	G	G	A	A	A	A	G	A	A	G	A	A	A	A	A	A	A	A	A	A	A	G	G	A	R	A	A	A	A	G	N	G	G	A	G	A	A
S10_1821792	A/C	10	1821792	+	NA	NA	NA	NA	NA	NA	C	C	C	C	A	A	A	A	C	A	A	C	A	A	A	A	A	A	A	A	A	A	A	C	C	A	M	A	A	A	A	C	N	C	C	A	C	A	A
S10_1821981	C/G	10	1821981	+	NA	NA	NA	NA	NA	NA	C	C	C	C	C	C	C	C	C	C	G	C	C	S	C	C	G	C	S	C	C	C	C	C	C	G	C	C	C	N	C	N	N	C	C	G	C	C	C
S10_1823180	G/C	10	1823180	+	NA	NA	NA	NA	NA	NA	S	G	G	G	G	G	G	G	G	G	G	G	G	G	G	G	G	G	G	G	G	G	G	G	G	G	G	G	G	S	G	G	G	G	G	G	G	G	G
S10_1823275	C/G	10	1823275	+	NA	NA	NA	NA	NA	NA	C	C	C	C	C	C	C	C	C	C	C	C	C	C	C	C	C	C	C	C	C	C	C	C	C	C	C	C	C	C	C	C	C	C	C	C	C	C	C
S10_1877056	A/G	10	1877056	+	NA	NA	NA	NA	NA	NA	A	G	G	A	G	A	A	A	A	A	A	A	A	A	A	A	A	A	A	A	A	A	A	G	G	A	G	A	A	A	A	R	A	G	G	A	G	A	A
S10_1877143	C/G	10	1877143	+	NA	NA	NA	NA	NA	NA	C	G	G	C	S	C	C	C	C	S	C	C	C	C	C	C	C	S	C	C	C	C	C	G	G	C	G	C	C	C	C	G	G	G	G	C	G	C	C
S10_1877616	G/A	10	1877616	+	NA	NA	NA	NA	NA	NA	G	G	G	G	G	G	G	G	N	G	G	G	G	G	G	G	G	G	G	G	G	G	G	G	G	G	G	G	G	G	G	G	G	G	G	G	G	G	G
S10_1877640	G/A	10	1877640	+	NA	NA	NA	NA	NA	NA	G	G	G	G	G	G	G	G	N	G	G	G	G	G	G	G	G	G	G	G	G	G	G	G	G	G	G	G	G	G	G	G	G	G	G	G	G	G	G
S10_1877645	A/G	10	1877645	+	NA	NA	NA	NA	NA	NA	A	A	A	A	A	A	A	A	N	A	A	A	A	A	A	A	A	A	A	A	A	A	A	A	A	A	A	A	A	A	A	A	A	A	A	A	A	A	A
S10_1883394	C/A	10	1883394	+	NA	NA	NA	NA	NA	NA	A	C	C	C	C	C	C	C	C	C	C	N	C	C	C	C	C	C	C	C	C	C	C	C	C	C	C	C	C	C	C	C	C	C	C	C	C	C	C
S10_1883806	T/A	10	1883806	+	NA	NA	NA	NA	NA	NA	T	T	T	T	T	T	A	T	T	T	T	T	T	T	T	T	T	A	T	A	T	T	T	T	T	T	T	T	T	W	T	T	T	T	T	T	T	T	T
S10_1883817	G/C	10	1883817	+	NA	NA	NA	NA	NA	NA	G	G	G	C	G	G	G	G	C	G	C	G	G	G	G	G	G	G	S	G	G	G	G	G	G	C	G	G	G	G	G	G	G	G	G	G	G	C	G
S10_1883841	G/A	10	1883841	+	NA	NA	NA	NA	NA	NA	G	A	A	G	A	G	G	G	G	A	A	A	A	G	G	G	A	G	A	G	G	G	G	A	A	A	A	G	G	G	G	A	A	A	A	A	N	G	G
S10_1883857	G/T	10	1883857	+	NA	NA	NA	NA	NA	NA	G	G	G	T	G	G	G	G	G	G	G	G	G	G	G	G	G	G	G	G	G	G	G	G	G	G	G	G	G	G	G	G	G	G	G	G	G	T	G
S10_1883863	G/A	10	1883863	+	NA	NA	NA	NA	NA	NA	G	G	G	G	G	G	G	G	G	G	G	G	G	G	G	G	G	G	G	G	G	G	G	G	G	G	G	G	G	G	G	G	G	G	G	G	G	G	G
S10_1884002	G/C	10	1884002	+	NA	NA	NA	NA	NA	NA	G	G	N	G	N	G	G	C	N	G	C	G	G	G	G	G	G	G	G	G	G	G	G	G	C	C	G	G	G	G	G	G	G	C	C	G	N	N	G
S10_1884045	G/C	10	1884045	+	NA	NA	NA	NA	NA	NA	C	G	G	C	G	C	C	N	C	G	G	G	G	S	C	C	G	C	G	C	C	C	C	G	G	G	G	C	C	C	C	G	G	G	G	G	G	C	C
S10_1884443	A/T	10	1884443	+	NA	NA	NA	NA	NA	NA	A	A	A	A	A	T	A	A	N	A	A	A	A	W	T	T	A	A	A	A	T	T	T	A	A	A	T	T	T	A	T	A	A	A	A	A	A	A	T
S10_1884456	G/C	10	1884456	+	NA	NA	NA	NA	NA	NA	G	G	G	G	G	C	G	G	N	G	G	G	G	S	C	C	G	G	G	G	C	C	C	G	G	G	C	C	C	G	C	G	G	G	G	G	G	G	C
S10_1884475	G/A	10	1884475	+	NA	NA	NA	NA	NA	NA	G	G	G	G	G	A	G	G	N	G	G	G	G	R	A	A	G	G	G	G	A	A	A	G	G	G	A	A	A	G	A	G	G	G	G	G	G	G	A
S10_1884535	A/C	10	1884535	+	NA	NA	NA	NA	NA	NA	A	A	A	A	A	C	A	C	C	A	A	A	A	C	C	C	N	A	A	A	C	C	C	A	A	A	C	C	C	A	C	A	A	A	A	C	N	A	C
S10_1884544	T/C	10	1884544	+	NA	NA	NA	NA	NA	NA	Y	T	T	T	T	T	T	T	T	T	T	T	T	T	T	T	T	N	T	T	T	T	T	T	T	T	T	T	T	N	T	T	T	T	T	T	N	T	T
S10_1884578	G/A	10	1884578	+	NA	NA	NA	NA	NA	NA	G	G	G	G	G	G	G	G	G	G	G	G	G	G	G	G	G	N	G	G	G	G	G	G	G	G	G	G	G	G	G	G	G	G	G	G	N	G	G
S10_1888147	G/C	10	1888147	+	NA	NA	NA	NA	NA	NA	G	G	G	G	G	G	G	G	G	G	G	G	S	G	G	G	G	G	G	G	G	G	G	G	G	G	G	G	G	G	G	G	G	G	G	G	G	G	G
S10_1888164	C/A	10	1888164	+	NA	NA	NA	NA	NA	NA	C	C	C	C	C	C	C	C	C	C	C	C	M	C	C	C	C	C	C	C	C	C	C	C	C	C	C	C	C	C	C	C	C	C	C	C	C	C	C
S10_1888234	A/C	10	1888234	+	NA	NA	NA	NA	NA	NA	A	A	A	A	A	A	A	C	A	A	A	C	A	A	A	A	A	A	A	A	A	A	A	A	A	A	A	A	A	C	A	A	A	A	A	A	A	C	A
S10_1888612	G/C	10	1888612	+	NA	NA	NA	NA	NA	NA	C	G	N	G	G	G	G	G	N	G	G	G	G	G	G	G	G	G	G	G	G	G	G	G	G	G	G	G	G	G	G	G	G	G	G	G	G	G	G
S10_1888643	C/G	10	1888643	+	NA	NA	NA	NA	NA	NA	C	C	C	G	C	C	C	C	G	C	C	G	C	C	C	C	C	C	C	C	C	C	C	C	C	C	C	C	C	C	C	C	C	C	C	C	C	C	C
S10_1888690	G/A	10	1888690	+	NA	NA	NA	NA	NA	NA	G	G	G	G	G	G	G	G	A	G	G	G	G	G	G	G	G	G	G	G	G	G	G	G	G	G	G	G	G	G	G	G	G	G	G	G	G	G	G
S10_1888725	G/C	10	1888725	+	NA	NA	NA	NA	NA	NA	C	G	G	N	G	G	G	G	G	G	G	C	G	G	G	G	G	G	G	G	G	G	G	G	G	G	G	G	G	G	G	G	G	G	G	G	G	N	G
S10_1888727	G/A	10	1888727	+	NA	NA	NA	NA	NA	NA	G	G	G	N	G	G	G	A	G	G	G	N	G	G	G	G	G	G	G	G	G	G	G	G	G	G	G	G	G	N	G	G	G	G	G	G	G	N	G
S10_1888730	G/A	10	1888730	+	NA	NA	NA	NA	NA	NA	G	G	G	N	G	G	G	G	A	G	G	N	G	G	G	G	G	G	G	G	G	G	G	G	G	G	G	G	G	G	G	G	G	G	G	G	G	N	G
S10_1888732	C/G	10	1888732	+	NA	NA	NA	NA	NA	NA	C	C	C	N	C	C	C	C	G	C	C	N	C	C	C	C	C	C	C	C	C	C	C	C	C	C	C	C	C	C	C	C	C	C	C	C	C	N	C
S10_1888735	G/C	10	1888735	+	NA	NA	NA	NA	NA	NA	G	G	G	N	G	G	G	G	C	G	G	N	G	G	G	G	G	G	G	G	G	G	G	G	G	G	G	G	G	G	G	G	G	G	G	G	G	N	G
S10_1889699	C/G	10	1889699	+	NA	NA	NA	NA	NA	NA	C	C	C	C	C	C	C	C	N	C	C	C	C	C	C	C	C	C	C	C	C	C	C	C	C	C	C	C	C	C	C	C	C	C	C	C	C	C	C
S10_1889700	T/G	10	1889700	+	NA	NA	NA	NA	NA	NA	T	T	T	T	T	T	T	T	N	T	K	T	T	K	T	T	T	T	K	T	T	T	T	T	T	K	T	T	T	T	T	T	T	T	T	T	G	T	T
S10_1889710	T/G	10	1889710	+	NA	NA	NA	NA	NA	NA	T	T	T	T	T	T	T	T	T	T	T	T	T	T	T	T	T	T	T	T	T	T	T	T	T	T	T	T	T	T	T	T	T	T	T	T	T	T	T
S10_1889717	A/G	10	1889717	+	NA	NA	NA	NA	NA	NA	A	A	A	A	A	A	A	A	N	A	A	A	A	A	A	A	A	A	A	A	A	A	A	A	A	A	A	A	A	A	A	A	A	A	A	A	A	A	A
S10_1901740	A/G	10	1901740	+	NA	NA	NA	NA	NA	NA	A	A	N	A	A	A	G	G	A	N	A	A	A	G	A	A	A	G	G	G	A	A	A	A	A	A	A	A	A	G	A	N	G	G	A	A	A	N	A
S10_1901747	G/A	10	1901747	+	NA	NA	NA	NA	NA	NA	G	G	N	G	G	G	A	A	G	N	G	G	G	A	G	G	G	A	A	A	G	G	G	G	G	G	G	G	G	A	G	N	A	A	G	G	G	N	G
S10_1901751	G/A	10	1901751	+	NA	NA	NA	NA	NA	NA	G	G	N	G	G	G	A	A	G	N	G	G	G	A	G	G	G	A	A	A	G	G	G	G	G	G	G	G	G	A	G	N	A	A	G	G	G	N	G
S10_1901780	A/T	10	1901780	+	NA	NA	NA	NA	NA	NA	A	A	N	A	A	A	T	T	A	T	A	A	W	W	A	A	A	T	T	T	A	A	A	A	A	A	A	A	A	T	A	N	A	N	A	A	A	N	A
S10_1902410	A/T	10	1902410	+	NA	NA	NA	NA	NA	NA	A	A	A	A	A	A	A	A	A	A	A	A	A	A	A	A	A	A	A	A	A	A	A	A	A	A	A	A	A	A	A	A	A	A	A	A	A	A	A
S10_1902440	T/G	10	1902440	+	NA	NA	NA	NA	NA	NA	T	T	T	T	T	T	G	G	T	T	T	T	T	K	T	T	T	G	G	G	T	T	T	T	T	T	T	T	T	G	T	T	T	N	T	T	T	T	T
S10_1902475	G/A	10	1902475	+	NA	NA	NA	NA	NA	NA	G	G	G	G	G	G	G	G	N	G	G	G	G	G	G	G	G	G	G	G	G	G	G	G	G	G	G	G	G	G	G	G	G	G	G	G	G	G	G
S10_1902516	C/T	10	1902516	+	NA	NA	NA	NA	NA	NA	C	C	C	C	C	C	T	T	N	N	C	C	C	C	C	C	C	T	T	T	C	C	C	C	C	C	C	C	C	T	C	C	C	N	C	C	C	C	C
S10_1902580	G/C	10	1902580	+	NA	NA	NA	NA	NA	NA	G	G	N	G	G	G	G	G	N	G	G	N	C	G	G	G	G	N	N	N	G	G	G	G	G	G	G	G	G	N	G	G	N	G	G	N	G	N	G
S10_1902603	C/G	10	1902603	+	NA	NA	NA	NA	NA	NA	C	C	C	C	C	C	C	C	N	C	C	N	C	C	C	C	C	N	N	N	C	C	C	C	C	C	C	C	C	C	C	C	C	C	C	C	C	N	C
S10_1902609	C/A	10	1902609	+	NA	NA	NA	NA	NA	NA	C	C	C	C	C	C	A	M	C	C	C	C	C	M	C	C	C	A	M	A	C	C	C	C	C	C	C	C	C	N	C	C	C	C	C	C	C	C	C
S10_1902619	G/A	10	1902619	+	NA	NA	NA	NA	NA	NA	G	G	G	G	G	G	G	G	G	G	G	G	G	G	G	G	G	G	G	G	G	G	G	G	G	G	G	G	G	G	G	G	G	G	G	G	G	G	G
S10_1902620	C/T	10	1902620	+	NA	NA	NA	NA	NA	NA	C	C	C	C	C	C	C	C	N	C	C	N	C	C	C	C	C	N	N	N	C	C	C	C	C	C	C	C	C	N	C	C	C	C	C	C	C	N	C
S10_1902622	G/A	10	1902622	+	NA	NA	NA	NA	NA	NA	G	G	G	G	G	G	G	G	G	G	G	G	G	G	G	G	G	G	G	G	G	G	G	G	G	G	G	G	G	G	G	G	G	G	G	G	G	G	G
S10_1902623	C/T	10	1902623	+	NA	NA	NA	NA	NA	NA	C	C	C	C	C	C	C	C	C	C	C	C	C	C	C	C	C	C	C	C	C	C	C	C	C	C	C	C	C	C	C	C	C	C	C	C	C	C	C
S10_1905196	A/G	10	1905196	+	NA	NA	NA	NA	NA	NA	A	A	A	G	A	A	A	A	A	A	A	A	A	A	A	A	A	A	A	A	A	A	A	A	A	A	A	A	A	A	A	A	A	A	A	A	A	A	A
S10_1905197	C/T	10	1905197	+	NA	NA	NA	NA	NA	NA	C	C	C	C	C	C	T	T	C	C	C	C	C	Y	C	C	C	T	T	T	C	C	C	C	C	C	C	C	C	T	C	C	C	C	C	C	C	C	C
S10_1905233	A/C	10	1905233	+	NA	NA	NA	NA	NA	NA	A	A	A	C	A	A	A	N	N	A	A	N	A	A	A	A	A	A	A	A	A	A	A	A	A	A	A	A	A	N	A	A	A	A	A	A	A	N	A
S10_1905245	A/C	10	1905245	+	NA	NA	NA	NA	NA	NA	A	A	A	A	A	A	A	A	A	A	A	C	A	A	A	A	A	A	A	A	A	A	A	A	A	A	A	A	A	A	A	A	A	A	A	A	A	A	A
S10_1905257	G/C	10	1905257	+	NA	NA	NA	NA	NA	NA	C	C	G	G	G	G	G	G	G	G	G	G	G	G	G	G	G	G	G	G	G	G	G	C	G	G	G	G	G	G	G	G	G	G	G	G	G	G	G
S10_1905268	T/C	10	1905268	+	NA	NA	NA	NA	NA	NA	C	C	T	T	T	T	T	T	T	T	T	T	T	T	T	T	T	T	T	T	T	T	T	C	T	T	T	T	T	T	T	T	T	T	T	T	T	T	T
S10_1905273	G/C	10	1905273	+	NA	NA	NA	NA	NA	NA	C	C	G	G	G	G	G	G	G	G	G	C	G	G	G	G	G	G	G	G	G	G	G	C	G	G	G	G	G	G	G	G	G	G	G	G	G	G	G
S10_1905274	A/G	10	1905274	+	NA	NA	NA	NA	NA	NA	G	G	A	A	A	A	A	A	A	A	A	G	A	A	A	A	A	A	A	A	A	A	A	G	A	A	A	A	A	A	A	A	A	A	A	A	A	A	A
S10_1905289	G/T	10	1905289	+	NA	NA	NA	NA	NA	NA	G	G	G	G	G	G	G	G	N	G	G	G	G	G	G	G	G	G	G	G	G	G	G	G	G	G	G	G	G	G	G	G	G	G	G	G	G	G	G
S10_1905298	C/T	10	1905298	+	NA	NA	NA	NA	NA	NA	C	C	T	C	T	C	C	C	C	T	C	C	Y	C	C	C	T	C	C	C	C	C	C	C	T	C	C	C	C	C	C	T	T	Y	T	T	C	C	C
S10_1909310	T/A	10	1909310	+	NA	NA	NA	NA	NA	NA	T	T	T	T	T	T	T	T	W	T	T	T	T	T	T	T	T	T	T	T	T	T	T	T	T	T	T	T	T	T	T	T	T	T	T	T	T	A	T
S10_1909329	A/G	10	1909329	+	NA	NA	NA	NA	NA	NA	A	A	A	A	A	A	A	A	R	A	A	A	A	A	A	A	A	A	A	A	A	A	A	A	A	A	A	A	A	A	A	A	A	A	A	A	A	G	A
S10_1909332	T/G	10	1909332	+	NA	NA	NA	NA	NA	NA	T	T	T	T	T	T	T	T	T	T	T	T	T	T	T	T	T	T	T	T	T	T	T	T	T	T	T	T	T	T	T	T	T	T	T	T	T	T	T
S10_1909334	T/C	10	1909334	+	NA	NA	NA	NA	NA	NA	T	T	T	T	T	T	T	T	Y	T	T	T	T	T	T	T	T	T	T	T	T	T	T	T	T	T	T	T	T	T	T	T	T	T	T	T	T	C	T
S10_1909427	T/C	10	1909427	+	NA	NA	NA	NA	NA	NA	T	T	T	T	T	T	C	C	T	T	T	T	T	T	T	T	T	C	C	C	T	T	T	T	T	T	T	T	T	C	T	T	T	T	T	T	T	T	T
S10_1909429	C/A	10	1909429	+	NA	NA	NA	NA	NA	NA	C	C	C	C	C	A	C	C	C	C	A	C	C	A	A	A	A	C	C	C	A	A	A	C	C	A	A	A	A	C	A	C	C	C	C	C	A	C	A
S10_1909442	T/C	10	1909442	+	NA	NA	NA	NA	NA	NA	T	T	T	T	T	T	T	T	T	T	T	T	T	T	T	T	T	T	T	T	T	T	T	T	T	T	T	T	T	T	T	T	T	T	T	T	T	T	T
S10_1909460	A/G	10	1909460	+	NA	NA	NA	NA	NA	NA	A	A	A	G	A	A	A	A	A	A	A	A	A	A	A	A	A	A	A	A	A	A	A	A	A	A	A	A	A	A	A	A	A	A	A	A	A	A	A
S10_1909482	G/T	10	1909482	+	NA	NA	NA	NA	NA	NA	G	G	N	G	G	G	G	G	G	G	G	G	G	G	G	G	G	G	G	G	G	G	G	G	G	G	G	G	G	G	G	G	G	G	G	G	G	G	G
S10_1909499	T/G	10	1909499	+	NA	NA	NA	NA	NA	NA	G	G	N	T	G	T	T	K	G	G	T	N	G	T	T	T	N	T	T	T	T	T	T	G	K	T	T	T	T	K	T	G	G	T	G	N	T	G	T
S10_1909512	C/A	10	1909512	+	NA	NA	NA	NA	NA	NA	C	C	N	C	C	C	A	C	C	C	C	C	C	C	C	C	C	A	M	A	C	C	C	C	C	C	C	C	C	C	C	C	C	C	C	C	C	C	C
S10_1909525	C/T	10	1909525	+	NA	NA	NA	NA	NA	NA	T	T	N	C	N	C	C	C	N	T	C	C	T	C	C	C	N	C	C	C	C	C	C	T	Y	C	C	C	C	Y	C	T	T	C	T	C	C	C	C
S10_1909527	A/G	10	1909527	+	NA	NA	NA	NA	NA	NA	G	G	N	A	N	A	A	A	N	G	A	A	G	A	A	A	N	A	A	A	A	A	A	G	R	A	A	A	A	R	A	G	G	A	G	A	A	A	A
S10_1909554	T/G	10	1909554	+	NA	NA	NA	NA	NA	NA	T	T	T	T	T	T	G	G	T	T	T	T	T	T	T	T	T	G	K	G	T	T	T	T	T	T	T	T	T	T	T	T	T	T	T	T	T	T	T
S10_1909572	G/A	10	1909572	+	NA	NA	NA	NA	NA	NA	G	G	G	G	G	G	G	G	G	G	G	G	G	G	G	G	G	G	G	G	G	G	G	G	G	G	G	G	G	G	G	G	G	G	G	G	G	A	G
S10_1910976	C/G	10	1910976	+	NA	NA	NA	NA	NA	NA	C	C	C	C	C	C	C	C	C	C	C	C	C	C	C	C	C	C	C	C	C	C	C	C	C	C	C	C	C	C	C	C	C	C	C	C	C	C	C
S10_1910988	C/A	10	1910988	+	NA	NA	NA	NA	NA	NA	C	C	C	C	C	C	C	C	C	C	C	C	C	C	C	C	C	C	C	C	C	C	C	C	C	C	C	C	C	C	C	C	C	C	C	C	C	C	C
S10_1911201	C/G	10	1911201	+	NA	NA	NA	NA	NA	NA	C	C	C	G	C	C	C	C	N	C	C	C	C	C	C	C	C	C	C	C	C	C	C	C	C	C	C	C	C	S	C	C	C	C	C	C	C	C	C
S10_1911323	G/T	10	1911323	+	NA	NA	NA	NA	NA	NA	T	T	G	G	G	G	G	T	N	G	T	G	G	K	G	G	G	G	K	G	G	G	G	T	G	T	G	G	G	G	G	G	G	G	G	G	T	G	G
S10_1915517	T/C	10	1915517	+	NA	NA	NA	NA	NA	NA	T	T	T	T	T	T	T	T	T	T	T	T	T	T	T	T	T	T	T	T	T	T	T	T	T	T	T	T	T	T	T	T	T	T	T	T	T	N	T
S10_1915565	G/C	10	1915565	+	NA	NA	NA	NA	NA	NA	C	G	N	G	C	G	G	G	G	G	G	G	C	G	G	G	G	G	G	G	G	G	G	G	G	G	G	G	G	G	G	G	C	G	G	S	C	N	G
S10_1915568	T/A	10	1915568	+	NA	NA	NA	NA	NA	NA	A	T	N	T	A	T	T	T	T	T	T	T	A	T	T	T	T	T	T	T	T	T	T	T	T	T	T	W	T	T	T	T	A	T	T	A	A	N	T
S10_1915571	G/T	10	1915571	+	NA	NA	NA	NA	NA	NA	K	G	G	G	G	G	G	G	G	G	G	G	G	G	G	G	G	G	G	G	G	G	G	G	G	G	G	G	G	G	G	G	T	G	G	K	T	N	G
S10_1915603	A/G	10	1915603	+	NA	NA	NA	NA	NA	NA	A	A	A	G	A	A	A	A	A	A	A	A	A	A	A	A	A	A	A	A	A	A	A	A	A	A	A	A	A	A	A	A	A	A	A	A	A	A	A
S10_1915643	C/G	10	1915643	+	NA	NA	NA	NA	NA	NA	C	C	C	C	C	C	C	C	C	C	C	C	C	C	C	C	C	C	C	C	C	C	C	C	C	C	C	C	C	C	C	C	C	C	C	C	C	C	C
S10_1915676	C/A	10	1915676	+	NA	NA	NA	NA	NA	NA	C	C	C	C	C	C	C	C	C	C	C	C	C	C	C	C	C	C	C	C	C	C	C	C	C	C	C	C	C	C	C	C	C	C	C	C	C	C	C
S10_1915706	G/A	10	1915706	+	NA	NA	NA	NA	NA	NA	A	G	A	G	A	G	G	G	A	G	G	G	A	G	G	G	G	G	G	G	G	G	G	G	G	G	G	G	G	G	G	G	A	G	G	A	A	G	G
S10_1915726	T/C	10	1915726	+	NA	NA	NA	NA	NA	NA	T	T	T	T	T	T	T	T	T	T	T	T	T	T	T	T	T	T	T	T	T	T	T	T	T	T	T	T	T	T	T	T	T	T	T	T	T	T	T
S10_1915867	C/A	10	1915867	+	NA	NA	NA	NA	NA	NA	C	C	N	N	C	C	C	C	C	C	C	N	C	C	C	C	C	C	C	C	C	C	C	C	C	C	C	C	C	C	C	C	C	C	C	C	C	C	C
S10_1915889	A/C	10	1915889	+	NA	NA	NA	NA	NA	NA	A	A	N	N	A	A	A	A	A	A	A	N	A	A	A	A	A	A	A	A	A	A	A	A	A	A	A	A	A	A	A	A	A	A	A	A	A	A	A
S10_1915963	C/G	10	1915963	+	NA	NA	NA	NA	NA	NA	C	C	N	C	C	C	C	C	C	C	C	C	C	C	C	C	C	C	C	C	C	C	C	C	C	C	C	C	C	C	C	C	C	C	C	C	C	C	C
S10_1916075	T/A	10	1916075	+	NA	NA	NA	NA	NA	NA	T	T	T	T	T	T	T	T	N	T	T	N	T	T	T	T	T	T	W	T	T	T	T	T	T	T	T	T	T	T	T	T	T	T	T	T	T	T	T
S10_1916077	G/C	10	1916077	+	NA	NA	NA	NA	NA	NA	G	G	G	G	G	G	G	G	G	G	G	N	G	G	G	G	G	G	G	G	G	G	G	G	G	G	G	G	G	G	G	G	G	G	G	G	G	G	G
S10_1916122	G/A	10	1916122	+	NA	NA	NA	NA	NA	NA	G	G	G	G	G	G	G	G	G	G	G	G	G	G	G	G	G	G	G	G	G	G	G	G	G	G	G	G	G	G	G	G	G	G	G	G	G	G	G
S10_1916251	G/C	10	1916251	+	NA	NA	NA	NA	NA	NA	G	G	G	G	G	G	G	G	G	G	G	G	G	G	G	G	G	G	G	G	G	G	G	G	G	G	G	G	G	G	G	G	G	G	G	G	G	G	G
S10_1916515	G/T	10	1916515	+	NA	NA	NA	NA	NA	NA	G	G	G	G	G	G	G	G	G	G	G	G	G	G	G	G	G	G	G	G	G	G	G	G	K	G	G	G	G	G	G	G	G	G	G	G	G	T	G
S10_1916570	A/G	10	1916570	+	NA	NA	NA	NA	NA	NA	A	A	A	A	A	A	A	A	A	A	A	A	A	A	A	A	A	A	A	A	A	A	A	A	A	A	A	A	A	A	A	A	A	A	A	A	A	A	A
S10_1916581	T/A	10	1916581	+	NA	NA	NA	NA	NA	NA	T	T	T	T	T	T	T	T	N	T	A	T	T	T	T	T	T	T	W	T	T	T	T	T	A	A	T	T	T	A	T	A	T	A	A	T	A	A	T
S10_1916627	C/T	10	1916627	+	NA	NA	NA	NA	NA	NA	C	C	C	C	C	C	C	C	C	C	C	C	C	C	C	C	C	C	C	C	C	C	C	C	C	C	C	C	C	C	C	C	C	C	C	C	C	Y	C
S10_1916704	T/C	10	1916704	+	NA	NA	NA	NA	NA	NA	T	T	T	T	T	T	T	T	T	T	T	T	T	T	T	T	T	T	T	T	T	T	T	T	T	T	T	T	T	T	T	T	T	T	T	T	T	T	T
S10_1916707	T/C	10	1916707	+	NA	NA	NA	NA	NA	NA	T	T	T	T	T	T	T	T	T	T	T	T	T	T	T	T	T	T	T	T	T	T	T	T	T	T	T	T	T	T	T	T	T	T	T	T	T	T	T
S10_1916708	A/T	10	1916708	+	NA	NA	NA	NA	NA	NA	A	A	A	A	A	A	A	A	A	A	A	A	A	A	A	A	A	A	A	A	A	A	A	A	A	A	A	A	A	A	A	A	A	A	A	A	A	A	A
S10_1916709	C/T	10	1916709	+	NA	NA	NA	NA	NA	NA	C	C	C	C	C	C	C	C	C	C	C	C	C	C	C	C	C	C	C	C	C	C	C	C	C	C	C	C	C	C	C	C	C	C	C	C	C	C	C
S10_1916712	C/T	10	1916712	+	NA	NA	NA	NA	NA	NA	C	C	C	C	C	C	C	C	C	C	C	C	C	C	C	C	C	C	C	C	C	C	C	C	C	C	C	C	C	C	C	C	C	C	C	C	C	C	C
S10_1916730	A/G	10	1916730	+	NA	NA	NA	NA	NA	NA	A	A	A	A	A	A	A	A	A	A	A	A	A	A	A	A	A	A	A	A	A	A	A	A	A	A	A	A	A	A	A	A	A	A	A	A	A	A	A
S10_1916748	A/T	10	1916748	+	NA	NA	NA	NA	NA	NA	A	A	A	A	A	A	A	A	A	A	A	A	A	A	A	A	A	A	A	A	A	A	A	A	A	A	A	A	A	A	A	A	A	A	A	A	A	T	A
S10_1917170	A/G	10	1917170	+	NA	NA	NA	NA	NA	NA	A	G	A	G	A	G	G	R	A	A	G	A	A	G	G	G	G	G	G	G	G	G	G	G	A	G	G	G	G	A	G	A	A	A	A	A	A	G	G
S10_1917171	A/G	10	1917171	+	NA	NA	NA	NA	NA	NA	A	G	A	G	A	G	G	A	A	A	G	A	A	G	G	G	G	G	G	G	G	G	G	G	A	G	G	G	G	A	G	A	A	A	A	A	A	G	G
S10_1928324	A/G	10	1928324	+	NA	NA	NA	NA	NA	NA	A	A	N	A	A	A	A	G	A	A	A	A	A	A	A	A	A	A	A	A	A	A	A	A	A	A	A	A	A	A	A	A	A	A	A	A	A	N	A
S10_1928723	G/T	10	1928723	+	NA	NA	NA	NA	NA	NA	G	G	G	G	G	G	G	G	G	G	G	G	G	G	G	G	G	G	G	G	G	G	G	G	G	G	G	G	G	G	G	G	G	G	G	G	G	G	G
S10_1928735	G/C	10	1928735	+	NA	NA	NA	NA	NA	NA	G	G	G	G	G	G	G	G	G	G	G	C	G	G	G	G	G	G	G	G	G	G	G	G	G	G	G	G	G	G	G	G	G	G	G	G	G	G	G
S10_1928804	G/C	10	1928804	+	NA	NA	NA	NA	NA	NA	C	G	G	G	G	G	G	G	G	S	C	G	G	G	G	G	G	G	G	G	G	G	G	G	G	C	G	G	G	C	G	G	G	G	G	G	G	G	G
S10_1929037	T/C	10	1929037	+	NA	NA	NA	NA	NA	NA	T	C	C	T	C	T	C	C	C	Y	T	T	C	Y	T	T	C	C	Y	C	T	T	T	C	T	T	T	T	T	T	T	C	C	T	T	C	C	C	T
S10_1933579	C/T	10	1933579	+	NA	NA	NA	NA	NA	NA	T	C	N	C	C	C	C	C	N	C	C	N	Y	C	C	C	C	C	Y	C	C	C	C	C	C	C	C	C	C	C	C	C	C	C	C	C	C	T	C
S10_1933588	G/T	10	1933588	+	NA	NA	NA	NA	NA	NA	G	G	N	G	G	G	G	G	N	G	G	N	G	G	G	G	G	G	G	G	G	G	G	G	G	G	G	G	G	G	G	G	G	G	G	G	G	G	G
S10_1933590	C/T	10	1933590	+	NA	NA	NA	NA	NA	NA	T	C	N	C	C	C	C	C	N	C	C	N	Y	C	C	C	C	C	Y	C	C	C	C	C	C	C	C	C	C	C	C	C	C	C	C	C	C	T	C
S10_1933603	C/T	10	1933603	+	NA	NA	NA	NA	NA	NA	T	C	N	C	C	C	C	C	C	C	C	N	C	C	C	C	C	C	Y	C	C	C	C	C	C	C	C	C	C	C	C	C	C	C	C	C	C	C	C
S10_1933628	C/T	10	1933628	+	NA	NA	NA	NA	NA	NA	C	C	N	C	C	C	C	C	N	C	C	N	C	C	C	C	C	C	C	C	C	C	C	C	C	C	C	C	C	C	C	C	C	C	C	C	C	T	C
S10_1945731	G/T	10	1945731	+	NA	NA	NA	NA	NA	NA	G	G	G	T	G	T	G	G	G	G	G	N	G	K	T	T	G	G	G	G	T	T	T	G	G	G	T	T	T	G	T	G	G	G	G	G	G	N	T
S10_1945744	A/G	10	1945744	+	NA	NA	NA	NA	NA	NA	R	A	A	A	A	A	A	A	A	A	A	N	A	A	A	A	A	A	A	A	A	A	A	A	A	A	A	A	A	A	A	A	A	A	A	A	A	N	A
S10_1945748	A/G	10	1945748	+	NA	NA	NA	NA	NA	NA	A	A	A	A	A	A	A	A	A	A	A	N	A	A	A	A	A	A	A	A	A	A	A	A	A	A	A	A	A	A	A	A	A	A	A	A	A	A	A
S10_1945755	G/A	10	1945755	+	NA	NA	NA	NA	NA	NA	G	G	G	G	G	G	G	G	G	G	G	N	G	G	G	G	G	G	G	G	G	G	G	G	G	G	G	G	G	G	G	G	G	G	G	G	G	G	G
S10_1945759	G/A	10	1945759	+	NA	NA	NA	NA	NA	NA	G	G	G	A	G	A	G	G	G	G	G	N	G	R	A	A	G	G	G	G	A	A	A	G	G	G	A	A	A	G	A	G	G	G	G	G	G	N	A
S10_1945767	G/C	10	1945767	+	NA	NA	NA	NA	NA	NA	G	C	C	G	C	G	C	C	C	C	C	N	C	S	G	G	N	C	C	C	G	G	G	C	C	C	G	G	G	C	G	C	C	G	C	G	C	G	G
S10_1945770	A/T	10	1945770	+	NA	NA	NA	NA	NA	NA	A	A	A	T	A	T	A	A	A	A	A	N	A	W	T	T	A	A	A	A	T	T	T	A	A	A	T	T	T	A	T	A	A	A	A	A	A	N	T
S10_1946197	G/A	10	1946197	+	NA	NA	NA	NA	NA	NA	A	G	N	G	G	G	G	G	N	G	G	G	G	G	G	G	G	G	G	G	G	G	G	G	A	G	G	G	G	G	G	A	G	A	A	G	G	G	G
S10_1946214	C/A	10	1946214	+	NA	NA	NA	NA	NA	NA	C	C	N	A	C	A	C	M	N	C	C	C	C	M	A	A	C	C	C	C	A	A	A	C	C	C	A	A	A	C	A	C	M	C	C	C	C	C	A
S10_1946223	A/G	10	1946223	+	NA	NA	NA	NA	NA	NA	A	A	A	A	A	A	A	A	A	A	A	A	A	A	A	A	A	A	A	A	A	A	A	A	A	A	A	A	A	A	A	A	A	A	A	A	A	A	A
S10_1946345	G/A	10	1946345	+	NA	NA	NA	NA	NA	NA	G	G	G	G	G	G	G	G	G	G	G	G	G	G	G	G	G	G	G	G	G	G	G	G	G	G	G	G	G	G	G	G	G	G	G	G	G	N	G
S10_1946445	G/A	10	1946445	+	NA	NA	NA	NA	NA	NA	G	G	R	G	G	G	G	G	G	G	G	G	G	G	G	G	G	G	G	G	G	G	G	G	G	G	G	G	G	R	G	G	G	G	G	G	G	G	G
S10_1946479	G/A	10	1946479	+	NA	NA	NA	NA	NA	NA	G	G	G	G	G	G	G	G	G	G	G	G	G	G	G	G	G	G	G	G	G	G	G	G	G	G	G	G	G	G	G	G	G	G	G	G	G	A	G
S10_1946481	T/A	10	1946481	+	NA	NA	NA	NA	NA	NA	T	T	T	T	T	T	T	T	T	T	T	A	T	T	T	T	T	T	W	T	T	T	T	T	A	T	T	T	T	T	T	A	T	A	A	T	T	T	T
S10_1947880	C/T	10	1947880	+	NA	NA	NA	NA	NA	NA	C	C	C	C	C	C	C	C	C	C	C	C	C	C	C	C	C	C	C	C	C	C	C	C	C	C	C	C	C	C	C	C	C	C	C	C	C	C	C
S10_1948113	G/A	10	1948113	+	NA	NA	NA	NA	NA	NA	G	G	G	G	G	G	G	G	G	G	G	G	G	G	G	G	G	G	G	G	G	G	G	G	G	G	G	G	G	G	G	G	G	G	G	G	G	G	G
S10_1948229	C/A	10	1948229	+	NA	NA	NA	NA	NA	NA	C	C	C	A	C	C	C	C	C	C	C	C	C	C	C	C	C	C	A	C	C	C	C	C	C	C	C	C	C	C	C	C	C	C	C	C	C	C	C
S10_1948234	A/G	10	1948234	+	NA	NA	NA	NA	NA	NA	A	A	A	A	A	A	A	A	A	A	A	A	A	A	A	A	A	A	A	A	A	A	A	A	A	A	A	A	A	A	A	A	A	A	A	A	A	A	A
S10_1948255	T/C	10	1948255	+	NA	NA	NA	NA	NA	NA	T	T	T	T	T	T	T	T	T	T	T	T	T	T	T	T	T	T	T	T	T	T	T	T	T	T	T	T	T	T	T	T	T	T	T	T	T	T	T
S10_1981871	G/C	10	1981871	+	NA	NA	NA	NA	NA	NA	G	G	N	G	G	G	G	G	G	G	G	G	G	G	G	G	G	G	G	G	G	G	G	S	G	G	G	G	G	G	G	G	G	G	G	G	G	G	G
S10_2006003	C/A	10	2006003	+	NA	NA	NA	NA	NA	NA	C	C	C	C	C	C	C	C	C	C	C	C	C	C	C	C	C	C	C	C	C	C	C	C	C	C	C	C	C	C	C	C	C	C	C	C	C	C	C
S10_2006032	A/C	10	2006032	+	NA	NA	NA	NA	NA	NA	A	A	A	A	A	A	A	A	N	A	A	N	A	A	A	A	A	A	A	A	A	A	A	A	A	A	A	A	A	A	A	A	A	A	A	A	N	A	A
S10_2006158	A/G	10	2006158	+	NA	NA	NA	NA	NA	NA	G	G	N	G	G	A	G	G	A	G	G	A	G	R	A	A	G	G	A	G	A	A	A	G	G	G	A	A	A	G	A	G	G	N	A	G	G	A	A
S10_2006214	G/A	10	2006214	+	NA	NA	NA	NA	NA	NA	G	G	G	G	G	G	G	G	G	G	G	G	G	G	G	G	G	G	G	G	G	G	G	G	G	G	G	G	G	G	G	G	G	G	G	G	G	G	G
S10_2006230	C/T	10	2006230	+	NA	NA	NA	NA	NA	NA	C	C	C	C	C	C	C	C	C	C	C	C	C	C	C	C	C	C	C	C	C	C	C	C	C	C	C	C	C	C	C	C	C	C	C	C	C	C	C
S10_2006238	G/A	10	2006238	+	NA	NA	NA	NA	NA	NA	G	G	G	G	G	G	G	G	G	G	G	G	G	G	G	G	G	G	G	G	G	G	G	G	G	G	G	G	G	G	G	G	G	G	G	G	G	G	G
S10_2006445	C/G	10	2006445	+	NA	NA	NA	NA	NA	NA	C	C	C	C	C	C	C	C	N	C	C	C	C	C	C	C	C	C	C	C	C	C	C	C	C	C	C	C	C	C	C	C	C	C	C	C	N	C	C
S10_2006465	C/G	10	2006465	+	NA	NA	NA	NA	NA	NA	C	C	C	C	C	C	C	C	N	C	C	C	C	C	C	C	C	C	C	C	C	C	C	C	C	C	C	C	C	C	C	C	C	C	C	C	N	C	C
S10_2006936	G/C	10	2006936	+	NA	NA	NA	NA	NA	NA	G	C	C	G	C	C	G	C	G	C	G	G	G	S	C	C	C	G	G	G	C	C	C	C	G	G	C	C	C	C	C	C	G	G	G	C	C	C	C
S10_2007021	C/A	10	2007021	+	NA	NA	NA	NA	NA	NA	C	C	C	C	C	C	C	C	C	C	C	C	C	C	C	C	C	C	M	C	C	C	C	C	C	C	C	C	C	C	C	C	C	C	C	C	C	C	C
S10_2007036	C/G	10	2007036	+	NA	NA	NA	NA	NA	NA	C	C	C	C	C	C	C	C	C	C	C	C	C	C	C	C	C	C	S	C	C	C	C	C	C	C	C	C	C	C	C	C	C	C	C	C	C	C	C
S10_2007118	G/A	10	2007118	+	NA	NA	NA	NA	NA	NA	A	G	G	G	G	G	G	G	G	G	G	G	G	G	G	G	G	G	G	G	G	G	G	G	G	G	G	G	G	G	G	G	G	G	G	G	G	G	G
S10_2007198	G/A	10	2007198	+	NA	NA	NA	NA	NA	NA	G	G	G	G	G	G	G	G	G	G	G	A	G	G	G	G	G	G	G	G	G	G	G	G	G	G	G	G	G	G	G	G	G	G	G	G	G	A	G
S10_2007214	G/A	10	2007214	+	NA	NA	NA	NA	NA	NA	A	G	G	G	G	G	G	G	G	G	G	G	G	G	G	G	G	G	G	G	G	G	G	G	G	G	G	G	G	G	G	G	G	G	G	G	G	G	G
S10_2007234	T/C	10	2007234	+	NA	NA	NA	NA	NA	NA	T	C	T	C	T	T	T	Y	T	T	T	T	T	T	T	T	Y	T	T	T	T	T	T	C	T	T	T	T	T	T	T	T	T	T	T	C	T	T	T
S10_2007863	C/G	10	2007863	+	NA	NA	NA	NA	NA	NA	N	C	N	C	C	C	C	C	N	C	C	N	C	C	C	C	C	C	C	C	C	C	C	C	C	C	C	C	C	C	C	C	C	C	C	C	C	C	C
S10_2009095	C/T	10	2009095	+	NA	NA	NA	NA	NA	NA	C	C	C	C	C	C	C	C	C	C	C	C	C	C	C	C	C	C	C	C	C	C	C	C	C	C	C	C	C	C	C	C	C	C	C	C	C	C	C
S10_2009218	C/T	10	2009218	+	NA	NA	NA	NA	NA	NA	C	C	C	C	C	C	C	C	C	C	C	C	C	C	C	C	C	C	C	C	C	C	C	C	C	C	C	C	C	C	C	C	C	C	C	C	C	C	C
S10_2009552	G/T	10	2009552	+	NA	NA	NA	NA	NA	NA	G	G	G	G	G	G	G	G	G	G	G	G	G	G	G	G	G	G	G	G	G	G	G	G	G	G	G	G	G	G	G	G	G	G	G	G	G	G	G
S10_2009559	G/A	10	2009559	+	NA	NA	NA	NA	NA	NA	G	G	G	G	G	G	G	G	A	G	G	G	G	G	G	G	G	G	G	G	G	G	G	G	G	G	G	G	G	G	G	G	G	G	G	N	G	R	G
S10_2009589	G/A	10	2009589	+	NA	NA	NA	NA	NA	NA	G	G	G	G	G	G	G	G	G	G	G	G	G	G	G	G	G	G	G	G	G	G	G	G	G	G	G	G	G	G	G	G	G	G	G	G	G	G	G
S10_2011539	A/C	10	2011539	+	NA	NA	NA	NA	NA	NA	A	A	A	A	A	A	A	A	A	A	A	A	A	A	A	A	A	A	A	A	A	A	A	A	A	A	A	A	A	A	A	A	A	A	A	A	A	A	A
S10_2014347	C/T	10	2014347	+	NA	NA	NA	NA	NA	NA	C	C	C	C	C	C	C	C	C	C	C	C	C	C	C	C	C	C	C	C	C	C	C	C	C	C	C	C	C	C	C	C	C	C	C	C	C	T	C
S10_2031753	C/A	10	2031753	+	NA	NA	NA	NA	NA	NA	C	C	C	C	C	C	A	C	C	M	C	C	A	C	C	C	C	A	C	A	C	C	C	C	C	C	C	C	C	A	C	C	C	C	C	C	C	C	C
S10_2031772	G/T	10	2031772	+	NA	NA	NA	NA	NA	NA	G	G	G	G	G	G	G	G	G	G	G	G	G	G	G	G	G	G	G	G	G	G	G	G	G	G	G	G	G	G	G	G	G	G	G	G	G	G	G
S10_2031774	G/A	10	2031774	+	NA	NA	NA	NA	NA	NA	G	G	G	G	G	G	G	G	G	G	G	G	G	G	G	G	G	G	G	G	G	G	G	G	G	G	G	G	G	G	G	G	G	G	G	G	G	G	G
S10_2031776	G/A	10	2031776	+	NA	NA	NA	NA	NA	NA	G	G	G	G	G	G	G	G	G	G	G	G	G	G	G	G	G	G	G	G	G	G	G	G	G	G	G	G	G	G	G	G	G	G	G	G	G	G	G
S10_2031777	T/A	10	2031777	+	NA	NA	NA	NA	NA	NA	T	T	T	T	T	T	T	T	T	T	T	T	T	T	T	T	T	T	T	T	T	T	T	T	T	T	T	T	T	T	T	T	T	T	T	T	T	T	T
S10_2031778	C/T	10	2031778	+	NA	NA	NA	NA	NA	NA	C	C	C	C	C	C	T	C	C	Y	C	C	T	C	C	C	C	T	C	T	C	C	C	C	C	C	C	C	C	T	C	C	C	C	C	C	C	C	C
S10_2031779	T/A	10	2031779	+	NA	NA	NA	NA	NA	NA	T	T	T	T	T	T	T	T	T	T	T	T	T	T	T	T	T	T	T	T	T	T	T	T	T	T	T	T	T	T	T	T	T	T	T	T	T	T	T
S10_2031780	C/T	10	2031780	+	NA	NA	NA	NA	NA	NA	C	C	C	C	C	C	T	C	C	Y	C	C	T	C	C	C	C	T	C	T	C	C	C	C	C	C	C	C	C	T	C	C	C	C	C	C	C	C	C
S10_2031810	C/G	10	2031810	+	NA	NA	NA	NA	NA	NA	C	C	C	C	C	C	C	C	C	C	C	C	C	C	C	C	C	C	C	C	C	C	C	C	C	C	C	C	C	C	C	C	C	C	C	C	C	C	C
S10_2031961	G/T	10	2031961	+	NA	NA	NA	NA	NA	NA	G	G	G	G	G	G	G	G	G	G	G	G	G	G	G	G	G	G	G	G	G	G	G	G	G	G	G	G	G	G	G	G	G	G	G	G	G	G	G
S10_2031962	G/T	10	2031962	+	NA	NA	NA	NA	NA	NA	G	G	G	G	G	G	G	G	G	G	G	K	G	G	G	G	G	G	G	G	G	G	G	G	G	G	G	G	G	G	G	G	G	G	G	G	G	G	G
S10_2031963	G/C	10	2031963	+	NA	NA	NA	NA	NA	NA	C	G	G	G	G	G	G	G	G	G	G	G	G	G	G	G	G	G	G	G	G	G	G	G	G	G	G	G	G	G	G	G	C	G	G	G	G	G	G
S10_2031964	G/C	10	2031964	+	NA	NA	NA	NA	NA	NA	C	G	G	G	G	G	G	G	G	G	G	G	G	G	G	G	G	G	G	G	G	G	G	G	G	G	G	G	G	G	G	G	C	G	G	G	G	G	G
S10_2031966	A/G	10	2031966	+	NA	NA	NA	NA	NA	NA	A	A	A	A	A	A	A	A	A	A	A	A	A	A	A	A	A	A	A	A	A	A	A	A	A	A	A	A	A	A	A	A	A	A	A	A	A	A	A
S10_2031967	A/G	10	2031967	+	NA	NA	NA	NA	NA	NA	A	A	A	A	A	A	A	A	A	A	A	A	A	A	A	A	A	A	A	A	A	A	A	A	A	A	A	A	A	A	A	A	A	A	A	A	A	A	A
S10_2031980	C/T	10	2031980	+	NA	NA	NA	NA	NA	NA	C	C	T	C	T	C	C	T	T	C	T	C	C	C	C	C	C	C	C	C	C	C	C	C	T	T	C	C	C	C	C	T	C	T	T	T	C	T	C
S10_2031981	C/T	10	2031981	+	NA	NA	NA	NA	NA	NA	C	C	T	C	T	C	C	Y	T	C	T	C	C	C	C	C	C	C	C	C	C	C	C	C	T	T	C	C	C	C	C	T	C	T	T	T	C	T	C
S10_2032027	C/A	10	2032027	+	NA	NA	NA	NA	NA	NA	C	C	A	C	A	C	C	A	A	C	A	C	C	C	C	C	C	C	C	C	C	C	C	C	C	A	C	C	C	C	C	C	C	C	C	C	C	A	C
S10_2032114	G/A	10	2032114	+	NA	NA	NA	NA	NA	NA	G	G	G	G	G	G	G	G	G	G	G	G	G	G	G	G	G	G	G	G	G	G	G	G	G	G	G	G	G	G	G	G	G	G	G	G	G	G	G
S10_2032123	G/C	10	2032123	+	NA	NA	NA	NA	NA	NA	G	G	G	G	G	G	G	G	G	G	G	G	G	G	G	G	G	G	G	G	G	G	G	G	G	G	G	G	G	G	G	G	G	G	G	G	G	G	G
S10_2032146	G/A	10	2032146	+	NA	NA	NA	NA	NA	NA	G	G	G	G	G	G	G	G	N	G	G	G	G	G	G	G	G	G	G	G	G	R	G	G	G	G	G	G	G	G	G	G	G	G	G	G	G	G	G
S10_2032153	A/G	10	2032153	+	NA	NA	NA	NA	NA	NA	A	A	N	A	A	A	G	N	A	A	A	A	R	A	A	A	A	G	A	G	A	A	A	A	G	A	A	A	A	G	A	R	A	G	N	A	A	A	A
S10_2032247	C/A	10	2032247	+	NA	NA	NA	NA	NA	NA	C	C	C	C	C	C	C	C	N	C	C	C	C	C	C	C	C	C	C	C	C	C	C	C	C	C	C	C	C	C	C	C	C	C	C	C	C	C	C
S10_2032257	G/A	10	2032257	+	NA	NA	NA	NA	NA	NA	G	G	G	G	G	G	G	G	N	G	G	G	G	G	G	G	G	G	G	G	G	G	G	G	G	G	G	G	G	G	G	G	G	G	G	G	G	N	G
S10_2034833	A/G	10	2034833	+	NA	NA	NA	NA	NA	NA	A	A	A	A	A	A	A	A	N	A	A	A	A	A	A	A	A	A	A	A	A	A	A	A	A	A	A	A	A	A	A	A	A	A	A	A	A	A	A
S10_2034847	C/T	10	2034847	+	NA	NA	NA	NA	NA	NA	C	C	C	C	C	C	C	C	N	C	C	C	C	C	C	C	C	C	C	C	C	C	C	C	C	C	C	C	C	C	C	C	C	C	C	C	C	C	C
S10_2034870	T/C	10	2034870	+	NA	NA	NA	NA	NA	NA	T	T	T	T	T	T	T	T	N	T	T	T	T	T	T	T	T	T	T	T	T	T	T	T	T	T	T	T	T	T	T	T	T	T	T	T	T	T	T
S10_2034875	G/A	10	2034875	+	NA	NA	NA	NA	NA	NA	G	G	G	G	G	G	G	G	N	G	G	G	G	G	G	G	G	G	G	G	G	G	G	G	G	G	G	G	G	G	G	G	G	G	G	G	G	G	G
S10_2034877	G/A	10	2034877	+	NA	NA	NA	NA	NA	NA	G	G	N	G	G	G	A	G	N	G	G	N	R	G	G	G	G	A	G	A	G	G	G	G	A	G	G	G	G	G	G	R	G	A	A	G	G	G	G
S10_2034879	C/T	10	2034879	+	NA	NA	NA	NA	NA	NA	C	C	C	C	C	C	C	C	N	C	C	C	C	C	C	C	C	C	C	C	C	C	C	C	C	C	C	C	C	C	C	C	C	C	C	C	C	C	C
S10_2034949	A/T	10	2034949	+	NA	NA	NA	NA	NA	NA	A	A	A	T	A	T	A	A	N	W	A	A	A	W	T	T	W	A	A	A	T	T	W	A	A	A	T	T	T	W	T	A	A	A	A	A	A	A	T
S10_2034955	T/G	10	2034955	+	NA	NA	NA	NA	NA	NA	T	G	N	T	T	T	T	T	N	T	T	G	T	K	T	T	T	T	N	T	T	T	K	G	T	T	T	T	T	T	T	T	T	T	T	T	G	T	T
S10_2034962	C/G	10	2034962	+	NA	NA	NA	NA	NA	NA	G	C	N	C	C	C	C	C	N	C	C	C	C	C	C	C	C	C	C	C	C	C	C	C	C	C	C	C	C	S	C	C	G	C	C	C	C	C	C
S10_2034964	A/T	10	2034964	+	NA	NA	NA	NA	NA	NA	T	A	N	A	A	A	T	A	N	A	A	A	T	A	A	A	A	T	A	T	A	A	A	A	A	A	A	A	A	W	A	A	T	A	A	A	A	A	A
S10_2034979	C/T	10	2034979	+	NA	NA	NA	NA	NA	NA	C	C	N	C	C	C	C	C	N	C	C	C	C	C	C	C	C	C	C	C	C	C	C	C	C	C	C	C	C	Y	C	C	C	C	C	C	C	T	C
S10_2034991	G/T	10	2034991	+	NA	NA	NA	NA	NA	NA	G	G	G	G	G	G	G	G	N	G	G	T	G	G	G	G	G	G	G	G	G	G	G	G	G	G	G	G	G	G	G	G	G	G	G	G	G	G	G
S10_2034996	T/C	10	2034996	+	NA	NA	NA	NA	NA	NA	T	T	T	T	T	T	T	T	N	T	T	T	T	T	T	T	T	T	T	T	T	T	T	T	T	T	T	T	T	T	T	T	T	T	T	T	T	T	T
S10_2035032	A/T	10	2035032	+	NA	NA	NA	NA	NA	NA	A	A	A	A	A	A	T	A	A	A	A	A	W	A	A	A	A	T	A	T	A	A	A	A	A	A	A	A	A	A	A	A	A	A	A	A	A	A	A
S10_2035068	A/G	10	2035068	+	NA	NA	NA	NA	NA	NA	G	R	G	G	A	A	A	A	A	A	A	G	A	R	A	A	R	A	G	A	A	A	R	G	A	A	A	A	A	A	A	A	G	A	A	G	G	A	A
S10_2035075	T/C	10	2035075	+	NA	NA	NA	NA	NA	NA	T	T	T	N	N	T	T	T	N	T	T	N	T	T	T	T	T	N	T	T	T	T	T	T	T	T	N	T	T	T	T	T	T	T	T	T	N	N	T
S10_2035076	T/C	10	2035076	+	NA	NA	NA	NA	NA	NA	T	T	T	T	T	T	T	T	T	T	T	T	T	T	T	T	T	T	T	T	T	T	T	T	T	T	T	T	T	T	T	T	T	T	T	T	T	T	T
S10_2035114	C/A	10	2035114	+	NA	NA	NA	NA	NA	NA	C	A	N	C	A	C	C	C	N	A	A	C	C	M	C	C	A	C	A	C	C	C	M	A	A	A	C	C	C	A	C	A	C	A	A	C	A	A	C
S10_2035116	C/A	10	2035116	+	NA	NA	NA	NA	NA	NA	C	C	C	C	C	C	C	C	C	C	C	C	C	C	C	C	C	C	C	C	C	C	C	C	C	C	C	C	C	C	C	C	C	C	C	C	C	C	C
S10_2035131	G/C	10	2035131	+	NA	NA	NA	NA	NA	NA	G	G	G	G	G	G	C	G	G	G	G	G	C	G	G	G	G	C	G	C	G	G	G	G	G	G	G	G	G	G	G	G	G	G	G	G	G	G	G
S10_2035133	C/T	10	2035133	+	NA	NA	NA	NA	NA	NA	C	C	C	C	C	C	C	C	C	C	C	C	C	C	C	C	C	C	C	C	C	C	C	C	C	C	C	C	C	C	C	C	C	C	C	C	C	C	C
S10_2035134	G/A	10	2035134	+	NA	NA	NA	NA	NA	NA	A	G	G	G	G	G	A	G	N	G	G	A	A	G	G	G	G	A	G	A	G	G	G	G	G	G	G	G	G	G	G	G	A	G	G	G	G	A	G
S10_2035147	A/C	10	2035147	+	NA	NA	NA	NA	NA	NA	A	A	C	A	C	A	A	C	C	C	C	C	A	A	A	A	A	A	A	A	A	A	A	A	C	C	A	A	A	C	A	C	A	C	C	C	A	C	A
S10_2036999	C/G	10	2036999	+	NA	NA	NA	NA	NA	NA	G	C	G	C	C	C	C	C	N	C	C	N	C	C	C	C	C	C	C	C	C	C	C	C	C	C	C	C	C	C	C	C	G	C	C	G	C	N	C
S10_2037023	C/T	10	2037023	+	NA	NA	NA	NA	NA	NA	T	C	T	C	C	C	C	C	N	C	C	T	C	C	C	C	C	C	C	C	C	C	C	C	C	C	C	C	C	C	C	C	T	C	C	T	C	N	C
S10_2037072	C/A	10	2037072	+	NA	NA	NA	NA	NA	NA	C	C	C	C	C	C	C	C	C	C	C	C	C	C	C	C	C	C	C	C	C	C	C	C	C	C	C	C	C	C	C	C	C	C	C	C	C	N	C
S10_2037074	G/C	10	2037074	+	NA	NA	NA	NA	NA	NA	G	G	G	G	G	G	G	G	G	G	G	G	G	G	G	G	G	G	G	G	G	G	G	G	G	G	G	G	G	G	G	G	G	G	G	G	G	N	G
S10_2037077	G/T	10	2037077	+	NA	NA	NA	NA	NA	NA	G	G	G	G	G	G	G	G	G	G	G	G	G	G	G	G	G	G	G	G	G	G	G	G	G	G	G	G	G	G	G	G	G	G	G	G	G	N	G
S10_2037082	A/G	10	2037082	+	NA	NA	NA	NA	NA	NA	A	A	A	A	A	A	A	A	A	A	A	A	A	A	A	A	A	A	A	A	A	A	A	A	A	A	A	A	A	A	A	A	A	A	A	A	A	N	A
S10_2039062	A/G	10	2039062	+	NA	NA	NA	NA	NA	NA	A	A	A	A	A	A	N	A	A	G	A	N	G	R	A	A	A	G	A	G	A	A	A	A	A	A	A	A	A	G	A	A	A	A	A	A	N	N	A
S10_2039074	G/A	10	2039074	+	NA	NA	NA	NA	NA	NA	G	G	G	G	G	G	G	G	G	G	G	G	G	G	G	G	G	G	G	G	G	G	G	G	G	G	G	G	G	G	G	G	G	G	G	G	G	G	G
S10_2039089	C/T	10	2039089	+	NA	NA	NA	NA	NA	NA	C	C	C	C	C	C	C	C	C	C	C	C	C	C	C	C	C	C	C	C	C	C	C	C	C	C	C	C	C	C	C	C	C	C	C	C	C	C	C
S10_2039092	T/C	10	2039092	+	NA	NA	NA	NA	NA	NA	T	T	T	T	T	T	T	T	T	T	T	T	T	T	T	T	T	T	T	T	T	T	T	T	T	T	T	T	T	T	T	T	T	T	T	T	T	T	T
S10_2039093	G/A	10	2039093	+	NA	NA	NA	NA	NA	NA	G	G	G	G	G	G	G	G	G	G	G	G	G	G	G	G	G	G	G	G	G	G	G	G	G	G	G	G	G	G	G	G	G	G	G	G	G	G	G
S10_2039111	C/T	10	2039111	+	NA	NA	NA	NA	NA	NA	C	C	C	C	C	C	C	C	C	C	C	T	C	Y	C	C	C	C	C	C	C	C	C	C	C	C	C	C	C	Y	C	C	C	C	C	C	C	C	C
S10_2039112	C/T	10	2039112	+	NA	NA	NA	NA	NA	NA	C	C	C	C	C	C	C	C	C	C	C	C	C	Y	C	C	C	C	C	C	C	C	C	C	C	C	C	C	C	N	C	C	C	C	C	C	C	C	C
S10_2039132	C/T	10	2039132	+	NA	NA	NA	NA	NA	NA	T	C	T	C	C	C	C	C	C	C	C	C	C	C	C	C	C	C	C	C	C	C	C	C	C	C	C	C	C	C	C	C	T	C	C	T	C	C	C
S10_2039134	C/G	10	2039134	+	NA	NA	NA	NA	NA	NA	C	C	C	C	C	C	C	C	C	C	C	C	C	C	C	C	C	C	C	C	C	C	C	C	C	C	C	C	C	C	C	C	C	C	C	C	C	C	C
S10_2039138	C/T	10	2039138	+	NA	NA	NA	NA	NA	NA	T	C	T	C	C	C	C	C	C	C	C	C	C	C	C	C	C	C	C	C	C	C	C	C	C	C	C	C	C	C	C	C	T	C	C	T	C	C	C
S10_2039157	C/T	10	2039157	+	NA	NA	NA	NA	NA	NA	C	C	C	C	C	C	C	C	C	C	C	C	C	C	C	C	C	C	C	C	C	C	C	C	C	C	C	C	C	C	C	C	C	C	C	C	C	C	C
S10_2039204	C/G	10	2039204	+	NA	NA	NA	NA	NA	NA	C	C	G	C	C	C	C	C	C	C	C	C	C	C	C	C	C	C	C	C	C	C	C	C	C	C	C	C	C	C	C	C	C	C	C	G	C	N	C
S10_2039217	C/T	10	2039217	+	NA	NA	NA	NA	NA	NA	C	C	C	C	C	C	C	C	C	C	C	C	C	C	C	C	C	C	C	C	C	C	C	C	C	C	C	C	C	C	C	C	C	C	C	C	C	N	C
S10_2039492	A/G	10	2039492	+	NA	NA	NA	NA	NA	NA	G	A	N	A	A	A	A	A	N	A	A	A	A	A	A	A	A	A	A	A	A	A	A	A	A	A	A	A	A	A	A	G	G	G	N	G	A	N	A
S10_2039520	C/G	10	2039520	+	NA	NA	NA	NA	NA	NA	G	C	N	C	C	C	C	C	N	C	C	C	C	C	C	C	C	C	C	C	C	C	C	C	C	C	C	C	C	C	C	G	G	G	N	G	C	N	C
S10_2041571	G/A	10	2041571	+	NA	NA	NA	NA	NA	NA	G	G	G	G	G	G	G	G	G	G	G	G	G	G	G	G	G	G	G	G	G	G	G	G	G	G	G	G	G	G	G	G	G	G	G	G	N	N	G
S10_2041609	C/T	10	2041609	+	NA	NA	NA	NA	NA	NA	C	C	C	C	C	C	C	C	C	C	C	C	C	C	C	C	C	C	C	C	C	C	C	C	C	C	C	C	C	C	C	C	C	C	C	C	N	N	C
S10_2042656	C/G	10	2042656	+	NA	NA	NA	NA	NA	NA	C	C	N	C	C	C	G	C	C	C	C	C	G	C	C	C	C	G	C	G	C	C	C	C	C	C	C	C	C	C	C	C	C	C	C	C	C	C	C
S10_2042670	A/G	10	2042670	+	NA	NA	NA	NA	NA	NA	G	A	N	A	A	A	A	A	A	R	A	A	A	R	A	A	A	A	A	A	A	A	A	G	A	A	A	A	A	A	A	N	G	A	A	G	A	A	A
S10_2042701	C/T	10	2042701	+	NA	NA	NA	NA	NA	NA	C	C	N	C	C	C	C	C	C	C	C	C	C	C	C	C	C	C	C	C	C	C	C	C	C	C	C	C	C	C	C	C	C	C	C	C	C	C	C
S10_2042727	A/G	10	2042727	+	NA	NA	NA	NA	NA	NA	G	A	A	A	A	A	A	A	N	A	A	A	A	A	A	A	A	A	A	A	A	A	A	A	A	A	A	A	A	A	A	A	A	A	A	N	N	A	A
S10_2042746	G/A	10	2042746	+	NA	NA	NA	NA	NA	NA	A	G	G	G	G	G	G	G	N	G	G	G	G	G	G	G	G	G	G	G	G	G	G	G	G	G	G	G	G	G	G	G	G	G	G	N	N	G	G
S10_2042751	G/A	10	2042751	+	NA	NA	NA	NA	NA	NA	A	G	G	G	G	G	G	G	N	G	G	G	G	G	G	G	G	G	G	G	G	G	G	G	G	G	G	G	G	G	G	G	G	G	G	N	N	G	G
S10_2042774	C/T	10	2042774	+	NA	NA	NA	NA	NA	NA	C	C	C	C	C	C	C	C	N	C	C	C	C	C	C	C	C	C	C	C	C	C	C	C	C	C	C	C	C	C	C	C	C	C	C	C	N	C	C
S10_2042781	G/A	10	2042781	+	NA	NA	NA	NA	NA	NA	G	G	G	G	G	G	G	G	N	G	G	G	G	G	G	G	G	G	G	G	G	G	G	G	G	G	G	G	G	G	G	G	G	G	G	G	N	G	G
S10_2042882	G/A	10	2042882	+	NA	NA	NA	NA	NA	NA	G	G	G	G	G	G	G	G	G	G	G	G	G	G	G	G	G	G	G	G	G	G	G	G	G	G	G	G	G	G	G	G	G	G	G	G	G	G	G
S10_2043628	T/C	10	2043628	+	NA	NA	NA	NA	NA	NA	T	C	T	T	T	T	T	T	T	Y	T	T	T	T	T	T	T	T	T	T	T	T	T	C	T	T	T	T	T	T	T	T	T	T	T	T	C	T	T
S10_2043637	G/A	10	2043637	+	NA	NA	NA	NA	NA	NA	G	G	G	G	G	G	G	G	G	G	G	G	G	G	G	G	G	G	G	G	G	G	G	G	G	G	G	G	G	G	G	G	G	G	G	G	G	G	G
S10_2043638	G/A	10	2043638	+	NA	NA	NA	NA	NA	NA	G	G	G	G	G	G	G	G	G	G	G	G	G	G	G	G	G	G	G	G	G	G	G	G	G	G	G	G	G	G	G	G	G	G	G	G	G	G	G
S10_2043654	G/C	10	2043654	+	NA	NA	NA	NA	NA	NA	G	G	G	G	G	G	G	G	G	S	G	N	G	S	G	G	G	G	G	G	G	G	G	G	G	G	G	G	G	C	G	G	G	G	G	G	G	G	G
S10_2043664	A/C	10	2043664	+	NA	NA	NA	NA	NA	NA	A	C	A	A	A	A	A	A	A	M	A	A	A	M	A	A	A	A	A	A	A	A	A	C	A	A	A	A	A	M	A	A	A	A	A	A	C	A	A
S10_2043693	A/G	10	2043693	+	NA	NA	NA	NA	NA	NA	A	G	A	A	R	A	A	A	A	G	G	A	A	A	A	A	A	A	A	A	A	A	A	G	A	R	A	A	A	A	A	G	N	A	A	N	G	A	A
S10_2043721	C/T	10	2043721	+	NA	NA	NA	NA	NA	NA	C	C	C	C	C	C	C	C	C	Y	C	C	C	C	C	C	C	C	C	C	C	C	C	C	C	C	C	C	C	C	C	C	C	C	C	C	C	N	C
S10_2043731	T/C	10	2043731	+	NA	NA	NA	NA	NA	NA	C	T	C	T	T	T	C	N	T	T	T	C	C	T	T	T	T	T	T	T	T	T	T	T	T	T	T	T	T	T	T	C	C	T	T	C	T	N	T
S10_2043732	T/C	10	2043732	+	NA	NA	NA	NA	NA	NA	C	T	C	T	T	T	C	T	T	T	T	C	T	T	T	T	T	N	T	N	T	T	T	T	T	Y	T	T	T	T	T	C	C	T	T	C	T	N	T
S10_2043845	T/C	10	2043845	+	NA	NA	NA	NA	NA	NA	T	T	N	T	C	T	T	C	T	T	C	T	T	T	T	T	T	T	T	T	T	T	T	T	C	C	T	T	T	T	T	C	T	C	C	T	T	T	T
S10_2043882	G/A	10	2043882	+	NA	NA	NA	NA	NA	NA	G	G	N	G	A	G	G	A	G	G	A	G	G	G	G	G	G	G	G	G	G	G	G	G	A	A	G	G	G	G	G	A	G	A	A	G	G	G	G
S10_2043993	C/T	10	2043993	+	NA	NA	NA	NA	NA	NA	C	C	C	C	T	C	C	Y	C	C	T	C	C	C	C	C	C	C	C	C	C	C	C	C	T	T	C	C	C	C	C	Y	C	T	T	C	C	C	C
S10_2044025	C/T	10	2044025	+	NA	NA	NA	NA	NA	NA	C	C	C	C	C	C	C	C	C	C	C	C	C	C	C	C	C	C	C	C	C	C	C	C	C	C	C	C	C	C	C	C	C	C	C	C	C	C	C
S10_2044036	G/A	10	2044036	+	NA	NA	NA	NA	NA	NA	G	G	G	G	G	G	G	G	G	G	G	G	G	G	G	G	G	G	G	G	G	G	G	G	G	G	G	G	G	G	G	G	G	G	G	G	G	G	G
S10_2044119	C/T	10	2044119	+	NA	NA	NA	NA	NA	NA	C	C	C	C	C	C	C	C	C	C	C	C	C	Y	C	C	C	C	C	C	C	C	C	C	C	C	C	C	C	C	C	C	C	C	C	C	C	T	C
S10_2051630	C/T	10	2051630	+	NA	NA	NA	NA	NA	NA	C	C	N	C	C	C	C	C	C	C	C	C	C	C	C	C	C	C	C	C	C	C	C	C	C	C	C	C	C	C	C	C	C	C	C	C	C	C	C
S10_2051649	C/A	10	2051649	+	NA	NA	NA	NA	NA	NA	C	C	N	C	C	C	C	C	C	C	C	C	C	C	C	C	C	C	C	C	C	C	C	C	C	C	C	C	C	C	C	C	C	C	C	C	C	C	C
S10_2051663	G/A	10	2051663	+	NA	NA	NA	NA	NA	NA	G	G	N	G	G	G	G	G	G	G	G	G	G	G	G	G	G	G	G	G	G	G	G	G	G	G	G	G	G	G	G	G	G	G	G	G	G	G	G
S10_2051814	G/C	10	2051814	+	NA	NA	NA	NA	NA	NA	G	G	G	G	G	G	G	G	G	G	G	G	G	G	G	G	G	G	G	G	G	G	G	G	G	G	G	G	G	G	G	G	G	G	G	G	G	G	G
S10_2051893	A/T	10	2051893	+	NA	NA	NA	NA	NA	NA	W	A	A	A	A	A	A	A	A	A	A	A	A	A	A	A	A	A	A	A	A	A	A	A	A	A	A	A	A	A	A	A	A	A	A	A	A	T	A
S10_2052774	C/G	10	2052774	+	NA	NA	NA	NA	NA	NA	C	C	C	C	C	C	C	C	C	C	C	C	C	C	C	C	C	C	C	C	C	C	C	C	C	C	C	C	C	C	C	C	C	C	C	C	C	C	C
S10_2052809	A/G	10	2052809	+	NA	NA	NA	NA	NA	NA	A	A	A	A	A	A	A	A	A	A	A	A	A	A	A	A	A	A	A	A	A	A	A	A	A	A	A	A	A	A	A	A	A	A	A	A	A	A	A
S10_2053035	G/A	10	2053035	+	NA	NA	NA	NA	NA	NA	G	G	G	G	G	G	G	G	G	G	G	G	G	G	G	G	G	G	G	G	G	G	G	G	G	G	G	G	G	G	G	G	G	G	G	G	G	G	G
S10_2053082	G/A	10	2053082	+	NA	NA	NA	NA	NA	NA	G	G	G	G	G	G	G	G	G	G	G	G	G	G	G	G	G	G	G	G	G	G	G	G	G	G	G	G	G	G	G	G	G	G	G	G	G	G	G
S10_2053084	C/T	10	2053084	+	NA	NA	NA	NA	NA	NA	C	C	C	C	T	C	C	T	C	C	T	C	Y	C	C	C	C	C	C	C	C	C	C	C	Y	T	C	C	C	C	C	Y	C	T	T	C	C	C	C
S10_2055822	G/T	10	2055822	+	NA	NA	NA	NA	NA	NA	G	G	T	K	G	T	G	G	G	G	G	N	G	K	T	T	T	G	T	G	T	T	T	G	G	G	T	T	T	G	T	G	G	G	G	G	G	G	T
S10_2055905	C/A	10	2055905	+	NA	NA	NA	NA	NA	NA	C	C	C	C	C	C	C	C	C	C	C	C	C	C	C	C	C	C	C	C	C	C	C	C	C	C	C	C	C	C	C	C	C	C	C	C	C	N	C
S10_2097519	G/A	10	2097519	+	NA	NA	NA	NA	NA	NA	G	N	N	G	G	G	G	G	G	G	G	G	G	G	G	G	G	N	G	N	G	G	G	G	G	R	G	G	G	G	R	G	G	G	G	G	G	G	G
S10_2097769	G/A	10	2097769	+	NA	NA	NA	NA	NA	NA	G	G	N	N	G	G	G	G	G	G	G	G	G	G	G	G	G	G	G	G	G	G	G	G	G	G	G	G	G	G	G	G	G	G	G	G	G	G	G
S10_2104638	C/A	10	2104638	+	NA	NA	NA	NA	NA	NA	C	C	C	C	C	C	C	C	N	C	C	N	C	C	C	C	C	C	C	C	C	C	C	C	C	C	C	C	C	C	C	C	C	C	C	C	C	A	C
S10_2112495	G/T	10	2112495	+	NA	NA	NA	NA	NA	NA	G	G	N	G	G	G	G	G	T	G	G	N	G	G	G	G	G	G	G	G	G	G	G	G	G	G	G	G	G	G	G	G	G	G	G	G	G	N	G
S10_2112499	G/A	10	2112499	+	NA	NA	NA	NA	NA	NA	G	G	N	G	G	G	G	G	G	G	G	N	G	G	G	G	G	G	G	G	G	G	G	G	G	G	G	G	G	G	G	G	G	G	G	G	G	N	G
S10_2112526	C/G	10	2112526	+	NA	NA	NA	NA	NA	NA	C	C	N	C	C	C	C	C	G	C	C	N	C	C	C	C	C	C	C	C	C	C	C	C	C	C	C	C	C	C	C	C	C	C	C	C	C	N	C
S10_2119072	A/T	10	2119072	+	NA	NA	NA	NA	NA	NA	A	A	A	A	A	A	A	A	A	A	A	A	A	A	A	A	A	A	A	A	A	A	A	A	A	A	A	A	A	A	A	A	A	A	A	A	A	N	A
S10_2123931	G/A	10	2123931	+	NA	NA	NA	NA	NA	NA	G	G	G	G	G	G	G	G	G	G	G	N	G	G	G	G	G	G	G	G	G	G	G	G	G	G	G	G	G	G	G	G	G	G	G	G	G	G	G
S10_2123949	C/A	10	2123949	+	NA	NA	NA	NA	NA	NA	C	N	C	C	A	C	C	M	C	A	C	N	M	C	C	C	C	C	C	C	C	C	C	C	A	M	C	C	C	C	C	A	C	A	A	C	C	N	C
S10_2127221	G/T	10	2127221	+	NA	NA	NA	NA	NA	NA	G	G	N	G	G	G	G	G	G	G	G	G	G	G	G	G	G	G	G	G	G	G	G	G	G	G	G	G	G	G	G	G	G	G	G	G	G	G	G
S10_2127307	G/A	10	2127307	+	NA	NA	NA	NA	NA	NA	G	A	G	G	N	G	G	G	G	A	G	G	G	G	G	G	G	G	G	G	G	G	G	A	G	R	G	G	G	G	G	N	A	G	G	A	A	G	G
S10_2127346	G/A	10	2127346	+	NA	NA	NA	NA	NA	NA	G	A	G	G	G	G	G	G	G	A	G	G	G	G	G	G	G	G	G	G	G	G	G	A	G	R	G	G	G	G	G	G	A	G	G	G	A	G	G
S10_2127427	T/A	10	2127427	+	NA	NA	NA	NA	NA	NA	A	A	T	T	A	T	W	T	T	A	A	T	T	T	T	T	T	T	T	T	T	T	T	A	A	A	T	T	T	T	T	A	A	T	A	A	A	T	T
S10_2127439	G/A	10	2127439	+	NA	NA	NA	NA	NA	NA	G	G	A	A	G	A	G	N	A	G	G	G	R	A	A	A	A	A	A	N	A	A	A	G	G	G	A	A	A	A	A	G	G	N	G	G	G	A	A
S10_2128100	G/A	10	2128100	+	NA	NA	NA	NA	NA	NA	G	G	G	G	G	G	G	G	G	G	G	G	G	G	G	G	G	G	G	G	G	G	G	G	G	G	G	G	G	G	G	G	G	G	G	G	G	G	G
S10_2128115	C/T	10	2128115	+	NA	NA	NA	NA	NA	NA	C	C	C	C	C	C	C	C	C	C	C	C	C	C	C	C	C	C	C	C	C	C	C	C	C	C	C	C	C	C	C	C	C	C	C	C	C	C	C
S10_2128116	T/A	10	2128116	+	NA	NA	NA	NA	NA	NA	T	T	T	T	T	T	T	T	T	T	T	T	T	T	T	T	T	T	T	T	T	T	T	T	T	T	T	T	T	T	T	T	T	T	T	T	T	T	T
S10_2128155	G/A	10	2128155	+	NA	NA	NA	NA	NA	NA	G	G	G	G	G	G	G	G	G	G	G	G	G	G	G	G	G	G	G	G	G	G	G	G	G	G	G	G	G	G	G	G	G	G	G	G	G	G	G
S10_2128192	G/C	10	2128192	+	NA	NA	NA	NA	NA	NA	G	G	G	G	C	G	C	S	G	G	C	N	S	G	G	G	G	C	G	C	G	G	G	G	S	C	G	G	G	G	G	S	G	C	S	G	G	G	G
S10_2128200	C/A	10	2128200	+	NA	NA	NA	NA	NA	NA	A	C	C	C	C	C	C	C	C	C	C	C	C	C	C	C	C	C	C	C	C	C	C	C	C	C	C	C	C	C	C	C	C	C	C	N	C	C	C
S10_2128278	A/G	10	2128278	+	NA	NA	NA	NA	NA	NA	G	A	N	G	N	G	A	A	N	A	A	N	A	R	G	G	G	A	G	A	G	G	G	A	A	A	G	G	G	N	G	N	N	A	N	N	N	A	G
S10_2128287	T/C	10	2128287	+	NA	NA	NA	NA	NA	NA	T	C	N	T	N	T	C	C	N	C	C	N	C	Y	T	T	T	N	T	C	T	T	T	C	C	C	T	T	T	N	T	N	N	C	N	N	N	C	T
S10_2128424	A/G	10	2128424	+	NA	NA	NA	NA	NA	NA	A	A	A	A	A	A	A	A	A	A	A	A	A	A	A	A	A	A	A	A	A	A	A	A	A	A	A	A	A	A	A	A	A	A	A	A	A	A	A
S10_2128531	C/G	10	2128531	+	NA	NA	NA	NA	NA	NA	C	G	C	C	C	C	S	C	C	G	N	C	S	S	C	C	C	G	C	N	C	C	C	G	C	S	C	C	C	C	C	C	S	C	C	N	G	C	C
S10_2128637	C/G	10	2128637	+	NA	NA	NA	NA	NA	NA	C	C	C	C	C	C	C	C	C	C	C	C	C	C	C	C	C	C	C	C	C	C	C	C	C	C	C	C	C	C	C	C	C	C	C	C	C	S	C
S10_2130715	G/A	10	2130715	+	NA	NA	NA	NA	NA	NA	G	G	G	G	G	G	G	G	G	G	G	G	G	G	G	G	G	G	G	N	G	G	G	G	G	G	G	G	G	G	G	G	G	G	G	G	G	G	G
S10_2130716	G/A	10	2130716	+	NA	NA	NA	NA	NA	NA	G	G	G	G	G	G	G	G	G	G	G	G	G	G	G	G	G	G	G	N	G	G	G	G	G	G	G	G	G	G	G	G	G	G	G	G	G	G	G
S10_2130749	G/C	10	2130749	+	NA	NA	NA	NA	NA	NA	G	G	G	G	G	G	G	G	G	G	G	G	G	G	G	G	G	G	G	N	G	G	G	G	G	G	G	G	G	G	G	G	G	G	G	G	G	G	G
S10_2130805	G/A	10	2130805	+	NA	NA	NA	NA	NA	NA	G	G	G	G	G	G	G	G	G	G	G	G	G	G	G	G	G	N	G	G	G	G	G	G	G	G	G	G	G	G	G	G	G	G	G	G	G	N	G
S10_2130806	A/T	10	2130806	+	NA	NA	NA	NA	NA	NA	A	A	A	A	A	A	A	A	A	A	A	A	A	A	A	A	A	N	A	A	A	A	A	A	A	A	A	A	A	A	A	A	A	A	A	A	A	N	A
S10_2131200	C/T	10	2131200	+	NA	NA	NA	NA	NA	NA	C	C	C	C	C	C	C	C	C	C	C	C	C	C	C	C	C	C	C	C	C	C	C	C	C	C	C	C	C	C	C	C	C	C	C	C	C	C	C
S10_2131210	C/G	10	2131210	+	NA	NA	NA	NA	NA	NA	C	C	C	C	G	C	C	S	C	C	C	C	S	C	C	C	C	C	C	C	C	C	C	C	G	C	C	C	C	C	C	G	C	G	G	C	C	C	C
S10_2131891	A/G	10	2131891	+	NA	NA	NA	NA	NA	NA	A	A	A	R	A	A	G	R	A	A	A	A	A	A	A	A	A	G	A	G	A	A	A	A	A	A	A	A	A	A	A	A	R	A	A	A	A	A	A
S10_2132077	G/C	10	2132077	+	NA	NA	NA	NA	NA	NA	G	G	N	G	G	G	G	C	G	G	G	G	S	G	G	G	G	G	G	G	G	G	G	G	C	G	G	G	G	G	G	C	G	C	C	G	G	G	G
S10_2132079	A/G	10	2132079	+	NA	NA	NA	NA	NA	NA	A	A	N	A	A	A	A	G	A	A	A	A	R	A	A	A	A	A	A	A	A	A	A	A	G	A	A	A	A	A	A	G	A	G	G	A	A	A	A
S10_2132081	T/G	10	2132081	+	NA	NA	NA	NA	NA	NA	T	T	N	T	T	T	T	G	T	T	T	T	K	T	T	T	T	T	T	T	T	T	T	T	G	T	T	T	T	T	T	G	T	G	G	T	T	T	T
S10_2132270	A/T	10	2132270	+	NA	NA	NA	NA	NA	NA	A	A	A	A	A	A	A	A	A	A	A	A	A	A	A	A	A	A	A	A	A	A	A	A	A	A	A	A	A	A	A	A	A	A	A	A	A	A	A
S10_2132275	G/C	10	2132275	+	NA	NA	NA	NA	NA	NA	G	G	G	G	G	G	G	G	G	G	G	G	G	G	G	G	G	G	G	G	G	G	G	G	G	G	G	G	G	G	G	G	G	G	G	G	G	G	G
S10_2132276	G/A	10	2132276	+	NA	NA	NA	NA	NA	NA	A	G	G	G	G	G	G	A	G	A	A	A	G	G	G	G	G	G	R	G	G	G	G	G	G	A	G	G	G	R	G	G	A	G	G	A	A	G	G
S10_2132297	T/C	10	2132297	+	NA	NA	NA	NA	NA	NA	T	T	T	T	T	T	T	T	T	T	T	T	T	T	T	T	T	T	T	T	T	T	T	T	T	T	T	T	T	T	T	T	T	T	T	T	T	T	T
S10_2132310	C/T	10	2132310	+	NA	NA	NA	NA	NA	NA	T	C	C	C	C	C	C	N	N	C	C	N	C	C	C	C	C	C	C	C	C	C	C	C	C	C	C	C	C	C	C	C	N	C	C	T	C	C	C
S10_2132344	A/G	10	2132344	+	NA	NA	NA	NA	NA	NA	G	A	A	A	A	A	A	N	N	A	N	N	A	A	A	A	A	A	R	A	A	A	R	A	A	R	A	A	A	A	A	A	G	A	A	G	A	A	A
S10_2132346	G/C	10	2132346	+	NA	NA	NA	NA	NA	NA	C	G	G	G	G	G	G	N	N	G	N	N	G	G	G	G	G	G	S	G	G	G	S	G	G	S	G	G	G	G	G	G	C	G	G	C	G	G	G
S10_2133158	G/A	10	2133158	+	NA	NA	NA	NA	NA	NA	A	G	G	G	G	G	G	R	A	G	G	A	G	G	G	G	G	G	G	G	G	G	G	G	G	G	G	G	G	G	G	G	G	G	G	A	A	N	G
S10_2133175	C/T	10	2133175	+	NA	NA	NA	NA	NA	NA	C	C	C	C	C	C	C	C	C	C	C	C	C	C	C	C	C	C	C	C	C	C	C	C	C	C	C	C	C	C	C	C	C	C	C	C	N	N	C
S10_2133470	G/T	10	2133470	+	NA	NA	NA	NA	NA	NA	G	G	T	G	G	G	G	G	T	G	G	G	G	G	G	G	G	G	G	N	G	G	G	G	G	G	G	G	G	G	G	N	G	G	G	G	T	T	G
S10_2133486	G/C	10	2133486	+	NA	NA	NA	NA	NA	NA	G	G	C	G	G	G	G	G	C	G	G	C	G	G	G	G	G	G	G	G	G	G	G	G	G	G	G	G	G	G	G	C	G	G	G	C	C	C	G
S10_2133489	A/C	10	2133489	+	NA	NA	NA	NA	NA	NA	C	A	A	A	A	A	A	A	A	A	A	A	A	A	A	A	A	A	A	A	A	A	A	A	A	A	A	A	A	A	A	A	A	A	A	A	A	A	A
S10_2133509	C/T	10	2133509	+	NA	NA	NA	NA	NA	NA	C	C	C	C	C	C	C	C	C	C	C	C	C	C	C	C	C	C	C	C	C	C	C	C	C	C	C	C	C	C	C	C	C	C	C	C	C	C	C
S10_2133512	C/G	10	2133512	+	NA	NA	NA	NA	NA	NA	C	C	C	C	C	C	C	C	C	C	C	C	C	C	C	C	C	C	C	C	C	C	C	C	C	C	C	C	C	C	C	C	C	C	C	C	C	C	C
S10_2133517	T/C	10	2133517	+	NA	NA	NA	NA	NA	NA	T	T	T	T	C	T	T	T	T	T	T	C	C	T	T	T	T	T	T	T	T	T	T	T	T	T	T	T	T	T	T	T	T	T	T	C	T	T	T
S10_2133519	C/A	10	2133519	+	NA	NA	NA	NA	NA	NA	C	C	A	C	C	C	C	C	A	C	C	C	C	C	C	C	C	C	C	C	C	C	C	C	C	C	C	C	C	C	C	N	C	C	C	C	A	A	C
S10_2133525	G/A	10	2133525	+	NA	NA	NA	NA	NA	NA	G	G	A	G	G	G	G	G	A	G	G	G	G	G	G	G	G	G	G	G	G	G	G	G	G	G	G	G	G	G	G	N	G	G	G	G	A	A	G
S10_2133527	C/G	10	2133527	+	NA	NA	NA	NA	NA	NA	C	C	G	C	C	C	C	C	G	C	C	C	C	C	C	C	C	C	C	C	C	C	C	C	C	C	C	C	C	C	C	N	C	C	C	C	G	G	C
S10_2133528	T/C	10	2133528	+	NA	NA	NA	NA	NA	NA	T	T	C	T	T	T	T	T	C	T	T	T	T	T	T	T	T	T	T	T	T	T	T	T	T	T	T	T	T	T	T	N	T	T	T	T	C	C	T
S10_2133529	A/T	10	2133529	+	NA	NA	NA	NA	NA	NA	A	A	T	A	A	A	A	A	T	A	A	A	A	A	A	A	A	A	A	A	A	A	A	A	A	A	A	A	A	A	A	N	A	A	A	A	T	T	A
S10_2141792	T/G	10	2141792	+	NA	NA	NA	NA	NA	NA	G	T	T	T	T	T	G	T	N	T	T	T	K	T	T	T	T	G	T	G	T	T	T	T	G	T	T	T	T	T	T	G	K	G	G	T	G	T	T
S10_2142222	C/T	10	2142222	+	NA	NA	NA	NA	NA	NA	C	C	C	C	C	C	T	C	C	C	C	C	C	C	C	C	C	T	C	T	C	C	C	C	C	C	C	C	C	C	C	C	C	C	C	C	T	C	C
S10_2142388	A/T	10	2142388	+	NA	NA	NA	NA	NA	NA	A	A	A	A	T	T	A	N	A	A	T	A	T	T	T	T	T	T	A	T	T	T	T	A	A	T	T	T	T	A	T	A	A	A	A	A	N	A	T
S10_2142394	A/T	10	2142394	+	NA	NA	NA	NA	NA	NA	T	T	T	T	A	A	T	A	A	W	A	A	A	A	A	A	A	A	A	A	A	A	A	T	A	A	A	A	A	W	A	A	A	A	A	A	N	A	A
S10_2142397	A/T	10	2142397	+	NA	NA	NA	NA	NA	NA	A	A	A	A	A	A	A	N	T	A	A	T	A	A	A	A	A	A	T	A	A	A	A	A	T	A	A	A	A	A	A	T	T	T	T	T	N	T	A
S10_2142407	A/T	10	2142407	+	NA	NA	NA	NA	NA	NA	A	A	A	A	T	T	A	N	A	A	T	A	T	T	T	T	T	T	A	T	T	T	T	A	A	T	T	T	T	A	T	A	A	A	A	A	N	A	T
S10_2142412	C/T	10	2142412	+	NA	NA	NA	NA	NA	NA	T	T	T	T	C	C	T	C	C	Y	C	C	C	C	C	C	C	C	C	C	C	C	C	T	C	C	C	C	C	Y	C	C	C	C	C	C	N	C	C
S10_2223422	C/T	10	2223422	+	NA	NA	NA	NA	NA	NA	C	T	T	T	C	C	C	C	C	C	C	C	C	C	C	C	C	C	C	C	C	C	C	Y	C	C	C	C	C	C	C	C	C	C	C	C	C	C	C
S10_2225864	G/C	10	2225864	+	NA	NA	NA	NA	NA	NA	G	G	N	G	G	G	G	G	N	G	G	N	G	G	G	G	G	G	G	G	G	G	G	G	G	G	G	G	G	G	G	G	S	G	G	G	G	G	G
S10_2225891	C/T	10	2225891	+	NA	NA	NA	NA	NA	NA	C	C	N	C	C	C	C	C	N	C	C	N	C	C	C	C	C	C	C	C	C	C	C	C	C	C	C	C	C	C	C	C	C	C	C	C	C	C	C
S10_2226007	T/A	10	2226007	+	NA	NA	NA	NA	NA	NA	T	T	N	N	T	T	T	T	N	T	T	T	T	T	T	T	T	T	T	T	T	T	T	T	T	T	T	T	T	T	T	T	A	T	W	T	T	T	T
S10_2226041	C/G	10	2226041	+	NA	NA	NA	NA	NA	NA	C	C	N	C	C	C	C	C	N	C	C	C	C	C	C	C	C	C	C	C	C	C	C	C	C	C	C	C	C	C	C	C	C	C	C	C	C	C	C
S10_2226679	A/T	10	2226679	+	NA	NA	NA	NA	NA	NA	A	A	A	A	A	A	A	A	A	A	A	A	A	A	A	A	A	A	A	A	A	A	A	A	A	A	A	A	A	A	A	A	A	A	A	A	A	N	A
S10_2226698	G/A	10	2226698	+	NA	NA	NA	NA	NA	NA	G	G	G	G	G	G	G	G	G	G	G	G	G	G	G	G	G	G	G	G	G	G	G	G	G	G	G	G	G	G	G	G	G	G	G	G	G	N	G
S10_2226937	A/T	10	2226937	+	NA	NA	NA	NA	NA	NA	A	A	A	A	A	A	A	A	A	A	T	A	A	A	A	A	A	A	A	A	A	A	A	A	A	W	A	A	A	A	A	A	A	A	A	A	A	A	A
S10_2226970	G/T	10	2226970	+	NA	NA	NA	NA	NA	NA	G	N	G	K	N	T	G	G	T	T	T	G	G	T	T	T	T	G	G	G	T	T	T	G	G	T	T	T	T	T	T	G	G	G	G	G	G	G	T
S10_2226971	C/T	10	2226971	+	NA	NA	NA	NA	NA	NA	T	N	T	Y	C	C	T	Y	C	C	C	T	T	C	C	C	C	Y	T	T	C	C	C	N	T	C	C	C	C	C	C	T	T	T	T	T	T	C	C
S10_2226978	T/C	10	2226978	+	NA	NA	NA	NA	NA	NA	T	T	T	T	T	T	T	T	C	T	T	T	T	T	T	T	T	T	T	T	T	T	T	T	T	T	T	T	T	T	T	T	T	T	T	T	T	T	T
S10_2227003	T/C	10	2227003	+	NA	NA	NA	NA	NA	NA	T	N	T	T	T	C	T	T	C	C	C	T	T	C	C	C	C	T	T	T	C	C	C	T	T	Y	C	C	C	N	C	T	T	T	T	T	T	N	C
S10_2227010	G/A	10	2227010	+	NA	NA	NA	NA	NA	NA	G	G	G	G	G	G	G	G	G	G	G	G	G	G	G	G	G	G	G	G	G	G	G	G	G	G	G	G	G	G	G	G	G	G	G	G	G	G	G
S10_2227024	T/C	10	2227024	+	NA	NA	NA	NA	NA	NA	T	T	T	T	C	T	T	T	T	T	T	T	C	T	T	T	T	T	T	T	T	T	T	T	T	T	T	T	T	T	T	T	T	T	T	T	T	T	T
S10_2227377	A/G	10	2227377	+	NA	NA	NA	NA	NA	NA	A	A	A	A	A	A	A	A	A	A	A	A	A	A	A	A	A	A	A	A	A	A	A	A	A	A	A	A	A	A	A	A	A	A	A	A	A	A	A
S10_2227390	T/G	10	2227390	+	NA	NA	NA	NA	NA	NA	T	T	T	T	T	T	T	T	T	T	G	T	T	T	T	T	T	T	T	T	T	T	T	T	T	G	T	T	T	K	T	T	T	T	T	T	T	T	T
S10_2227395	T/C	10	2227395	+	NA	NA	NA	NA	NA	NA	T	C	T	C	T	T	T	T	T	T	T	T	C	T	T	T	T	Y	T	T	T	T	T	C	T	T	T	T	T	T	T	T	T	T	T	T	T	C	T
S10_2227406	G/A	10	2227406	+	NA	NA	NA	NA	NA	NA	G	A	G	A	G	G	G	R	G	G	G	G	A	G	G	G	G	R	G	G	G	G	G	A	G	G	G	G	G	G	G	G	G	G	G	G	G	A	G
S10_2227480	G/T	10	2227480	+	NA	NA	NA	NA	NA	NA	G	G	G	G	G	G	G	G	T	G	G	G	G	G	G	G	G	G	G	G	G	G	G	G	G	G	G	G	G	G	G	G	G	G	G	G	G	G	G
S10_2227506	G/C	10	2227506	+	NA	NA	NA	NA	NA	NA	G	G	N	G	G	G	G	G	G	G	C	N	G	G	G	G	G	G	G	N	G	G	G	G	G	C	G	G	G	G	G	G	G	G	G	G	G	G	G
S10_2227794	C/T	10	2227794	+	NA	NA	NA	NA	NA	NA	Y	C	N	C	T	C	C	N	C	C	T	T	T	C	C	C	C	C	C	C	C	C	C	C	C	T	C	C	C	Y	C	C	T	C	C	C	C	C	C
S10_2228295	T/A	10	2228295	+	NA	NA	NA	NA	NA	NA	T	T	A	T	T	T	T	T	T	T	T	T	T	T	T	T	T	T	T	T	T	T	T	T	T	T	T	T	T	T	T	T	T	T	T	T	T	N	T
S10_2228346	C/A	10	2228346	+	NA	NA	NA	NA	NA	NA	M	C	C	C	C	C	C	A	A	C	C	C	C	C	C	C	C	C	A	C	C	C	C	C	C	C	C	C	C	C	C	C	C	C	C	C	C	C	C
S10_2228348	G/T	10	2228348	+	NA	NA	NA	NA	NA	NA	G	G	G	G	G	G	G	G	G	G	T	G	G	G	G	G	G	G	G	G	G	G	G	G	G	T	G	G	G	T	G	G	G	G	G	G	G	G	G
S10_2228365	G/C	10	2228365	+	NA	NA	NA	NA	NA	NA	G	G	G	G	G	G	G	G	G	G	C	G	G	G	G	G	G	G	G	G	G	G	G	G	G	C	G	G	G	C	G	G	G	G	G	G	G	G	G
S10_2228412	G/T	10	2228412	+	NA	NA	NA	NA	NA	NA	G	G	G	G	G	G	G	G	G	G	T	G	G	G	G	G	G	G	G	G	G	G	G	G	G	T	G	G	G	G	G	G	G	G	G	G	G	G	G
S10_2228460	G/A	10	2228460	+	NA	NA	NA	NA	NA	NA	R	G	G	G	G	G	G	A	A	G	G	G	G	G	G	G	G	G	A	G	G	G	G	G	G	G	G	G	G	G	G	G	G	G	G	G	G	G	G
S10_2230435	T/C	10	2230435	+	NA	NA	NA	NA	NA	NA	T	T	T	T	T	T	T	T	T	T	T	N	T	T	T	T	T	T	T	T	T	T	T	T	T	T	T	T	T	T	T	T	T	T	T	T	T	T	T
S10_2230440	A/G	10	2230440	+	NA	NA	NA	NA	NA	NA	A	A	A	A	A	A	A	A	N	A	A	N	A	A	A	A	A	A	A	A	A	A	A	A	A	A	A	A	A	A	A	A	A	A	A	A	A	G	A
S10_2230453	C/T	10	2230453	+	NA	NA	NA	NA	NA	NA	C	C	C	C	C	C	C	C	C	C	C	N	C	C	C	C	C	C	C	C	C	C	C	C	C	C	C	C	C	C	C	C	C	C	C	C	C	C	C
S10_2230470	T/C	10	2230470	+	NA	NA	NA	NA	NA	NA	T	T	T	T	T	T	T	T	N	T	T	N	T	T	T	T	T	T	T	T	T	T	T	T	T	T	T	T	T	T	T	T	T	T	T	T	T	C	T
S10_2230478	T/C	10	2230478	+	NA	NA	NA	NA	NA	NA	Y	T	T	C	C	T	T	T	N	T	C	N	C	T	T	T	T	T	T	T	T	T	T	T	T	C	T	T	T	T	T	T	T	T	T	T	T	C	T
S10_2230514	C/T	10	2230514	+	NA	NA	NA	NA	NA	NA	C	C	T	C	C	C	C	C	C	C	C	C	C	C	C	C	C	C	C	C	C	C	C	C	C	C	C	C	C	C	C	C	C	C	C	C	C	C	C
S10_2230519	G/T	10	2230519	+	NA	NA	NA	NA	NA	NA	K	T	T	T	T	G	T	G	T	G	T	T	T	G	G	G	G	T	G	T	G	G	G	T	T	T	G	G	G	G	G	T	G	T	T	G	T	T	G
S10_2230521	C/T	10	2230521	+	NA	NA	NA	NA	NA	NA	Y	C	C	T	T	C	T	Y	Y	C	T	T	T	C	C	C	C	T	C	T	C	C	C	C	T	T	C	C	C	C	C	T	C	T	T	C	T	C	C
S10_2230554	C/T	10	2230554	+	NA	NA	NA	NA	NA	NA	C	C	C	C	C	C	C	C	C	C	C	C	C	C	C	C	C	C	C	C	C	C	C	C	C	C	C	C	C	C	C	C	N	C	C	C	C	N	C
S10_2230572	T/C	10	2230572	+	NA	NA	NA	NA	NA	NA	T	T	T	T	T	T	T	T	T	T	T	T	T	T	T	T	T	T	T	T	T	T	T	T	T	T	T	T	T	T	T	T	T	T	T	T	T	N	T
S10_2230587	T/C	10	2230587	+	NA	NA	NA	NA	NA	NA	T	T	T	T	T	T	T	T	T	T	T	T	T	T	T	T	T	T	T	T	T	T	T	T	T	T	T	T	T	T	T	T	T	T	T	T	T	N	T
S10_2230758	A/G	10	2230758	+	NA	NA	NA	NA	NA	NA	A	A	A	A	A	A	A	A	A	A	A	A	A	A	A	A	A	A	A	A	A	A	A	A	A	A	A	A	A	A	A	A	A	A	A	A	A	N	A
S10_2232133	C/T	10	2232133	+	NA	NA	NA	NA	NA	NA	C	C	C	C	C	C	C	C	C	C	C	C	C	C	C	C	C	C	T	C	C	C	C	C	T	C	C	C	C	C	C	T	C	T	T	C	C	C	C
S10_2232149	G/A	10	2232149	+	NA	NA	NA	NA	NA	NA	G	G	G	G	G	G	A	G	G	G	G	G	G	G	G	G	G	A	G	A	G	G	G	G	G	G	G	G	G	G	G	G	G	G	G	G	A	G	G
S10_2232160	T/C	10	2232160	+	NA	NA	NA	NA	NA	NA	T	C	T	T	T	T	T	Y	C	T	T	T	T	T	T	T	T	T	C	T	T	T	T	C	C	T	T	T	T	T	T	C	T	C	C	T	T	T	T
S10_2252805	T/G	10	2252805	+	NA	NA	NA	NA	NA	NA	T	T	T	T	T	T	T	T	N	T	T	T	T	T	T	T	T	T	T	T	T	T	T	T	T	T	T	T	T	T	T	T	T	T	T	T	N	T	T
S10_2252815	G/T	10	2252815	+	NA	NA	NA	NA	NA	NA	T	T	N	G	G	G	G	T	N	T	G	G	G	K	G	G	K	G	G	G	G	G	K	T	G	G	G	G	G	G	G	G	T	G	G	N	N	G	G
S10_2252816	G/T	10	2252816	+	NA	NA	NA	NA	NA	NA	T	T	N	G	G	G	G	T	N	T	G	G	G	K	G	G	K	G	G	G	G	G	K	T	G	G	G	G	G	G	G	G	T	G	G	N	N	G	G
S10_2252835	A/G	10	2252835	+	NA	NA	NA	NA	NA	NA	A	A	A	A	A	A	A	A	N	A	A	A	R	A	A	A	A	A	G	A	A	A	A	A	A	A	A	A	A	G	A	A	A	A	A	A	N	A	A
S10_2254397	C/T	10	2254397	+	NA	NA	NA	NA	NA	NA	C	C	T	C	C	C	C	C	T	C	T	T	T	C	C	C	C	C	C	C	C	C	C	C	T	T	C	C	C	Y	C	N	C	T	T	C	C	C	C
S10_2254414	T/G	10	2254414	+	NA	NA	NA	NA	NA	NA	T	G	T	T	K	T	T	T	T	T	T	T	T	T	T	T	T	T	T	T	T	T	T	G	T	T	T	T	T	T	T	T	G	T	T	G	T	T	T
S10_2254483	T/G	10	2254483	+	NA	NA	NA	NA	NA	NA	T	T	T	T	T	T	T	K	T	T	T	T	T	T	T	T	T	N	T	T	T	T	T	T	T	T	T	T	T	T	T	T	T	T	T	T	T	T	T
S10_2254489	T/C	10	2254489	+	NA	NA	NA	NA	NA	NA	T	T	T	T	T	T	T	T	T	T	T	T	T	T	T	T	T	T	T	T	T	T	T	T	T	T	T	T	T	T	T	T	T	T	T	T	T	T	T
S10_2254501	C/T	10	2254501	+	NA	NA	NA	NA	NA	NA	C	C	T	C	C	C	C	C	C	C	Y	T	T	C	C	C	C	C	C	C	C	C	C	C	C	Y	C	C	C	C	C	C	C	C	C	C	C	C	C
S10_2255020	G/A	10	2255020	+	NA	NA	NA	NA	NA	NA	G	G	N	G	G	G	G	G	G	G	G	G	G	G	G	G	G	G	G	G	G	G	G	G	G	G	G	G	G	G	G	G	G	G	G	G	N	G	G
S10_2255039	C/G	10	2255039	+	NA	NA	NA	NA	NA	NA	G	C	N	G	N	C	C	S	N	C	C	C	C	G	C	C	C	C	C	C	C	C	G	C	C	C	C	C	C	S	C	C	C	C	C	C	N	C	C
S10_2255079	C/A	10	2255079	+	NA	NA	NA	NA	NA	NA	C	C	A	A	C	C	C	C	N	C	M	A	A	C	C	C	C	C	C	C	C	C	C	C	C	C	C	C	C	A	C	C	C	C	C	C	C	C	C
S10_2255082	A/T	10	2255082	+	NA	NA	NA	NA	NA	NA	A	A	T	T	A	A	A	A	N	A	W	T	T	A	A	A	A	A	A	A	A	A	A	A	A	A	A	A	A	T	A	A	A	A	A	A	A	A	A
S10_2255083	T/C	10	2255083	+	NA	NA	NA	NA	NA	NA	T	T	C	C	T	T	T	T	N	T	Y	C	C	T	T	T	T	T	T	T	T	T	T	T	T	T	T	T	T	C	T	T	T	T	T	T	T	T	T
S10_2255084	G/T	10	2255084	+	NA	NA	NA	NA	NA	NA	G	G	T	T	G	G	G	G	N	G	K	T	T	G	G	G	G	G	G	G	G	G	G	G	G	G	G	G	G	T	G	G	G	G	G	G	G	G	G
S10_2255180	C/T	10	2255180	+	NA	NA	NA	NA	NA	NA	C	C	N	C	C	C	C	C	N	C	C	N	C	C	C	C	C	C	Y	C	C	C	C	C	C	C	C	C	C	C	C	C	C	C	C	C	C	N	C
S10_2255394	G/A	10	2255394	+	NA	NA	NA	NA	NA	NA	G	G	G	G	G	A	G	G	N	G	N	N	A	R	A	A	A	G	G	G	A	A	R	A	G	G	A	A	A	A	A	G	G	G	G	G	G	G	A
S10_2255732	G/C	10	2255732	+	NA	NA	NA	NA	NA	NA	C	C	G	G	N	G	C	S	G	G	S	C	G	G	G	G	G	C	G	C	G	G	G	N	G	S	G	G	G	G	G	G	S	G	S	C	N	N	G
S10_2255736	C/T	10	2255736	+	NA	NA	NA	NA	NA	NA	C	C	T	T	C	T	C	Y	T	T	C	C	C	T	T	T	C	C	T	C	T	T	T	C	C	C	T	T	T	Y	T	C	C	C	C	C	C	N	T
S10_2255742	G/T	10	2255742	+	NA	NA	NA	NA	NA	NA	G	G	G	G	G	G	G	G	G	G	G	G	G	G	G	G	G	G	G	G	G	G	G	G	G	G	G	G	G	G	G	G	G	G	G	G	G	G	G
S10_2255754	C/A	10	2255754	+	NA	NA	NA	NA	NA	NA	C	C	C	A	C	A	C	M	A	C	C	C	C	C	A	A	C	C	C	C	A	A	C	C	C	C	A	A	A	C	A	C	C	C	C	C	C	C	A
S10_2255784	A/G	10	2255784	+	NA	NA	NA	NA	NA	NA	A	A	G	G	A	G	A	R	G	G	A	A	A	G	G	G	A	A	G	A	G	G	G	A	A	A	G	G	G	R	G	A	A	A	A	A	A	R	G
S10_2255804	G/T	10	2255804	+	NA	NA	NA	NA	NA	NA	G	G	G	G	G	G	G	G	G	G	G	G	G	G	G	G	G	G	G	G	G	G	G	G	G	G	G	G	G	G	G	G	G	G	G	G	G	G	G
S10_2255826	G/T	10	2255826	+	NA	NA	NA	NA	NA	NA	G	G	G	G	G	T	G	G	G	G	G	G	G	G	T	T	G	G	G	G	T	T	G	G	G	G	T	T	T	G	T	G	G	G	G	G	G	G	T
S10_2255838	A/G	10	2255838	+	NA	NA	NA	NA	NA	NA	A	A	A	G	A	A	A	A	G	A	A	A	A	A	A	A	A	A	A	A	A	A	A	A	A	A	A	A	A	A	A	A	A	A	A	A	A	A	A
S10_2255847	G/T	10	2255847	+	NA	NA	NA	NA	NA	NA	G	G	G	G	G	G	G	G	G	G	G	G	G	G	G	G	G	G	G	G	G	G	G	G	G	G	G	G	G	G	G	G	G	G	G	G	G	G	G
S10_2255896	A/C	10	2255896	+	NA	NA	NA	NA	NA	NA	C	N	C	A	M	A	A	A	A	C	A	A	M	C	A	A	A	A	C	A	A	A	M	N	A	A	A	A	A	A	A	C	A	A	A	C	A	A	A
S10_2255911	G/A	10	2255911	+	NA	NA	NA	NA	NA	NA	G	G	A	G	G	G	G	G	G	G	G	G	G	G	G	G	G	G	G	G	G	G	G	G	G	G	G	G	G	G	G	G	G	G	G	G	G	G	G
S10_2255921	T/G	10	2255921	+	NA	NA	NA	NA	NA	NA	T	T	G	T	T	T	T	T	T	T	T	T	T	T	T	T	T	T	T	T	T	T	T	T	T	T	T	T	T	T	T	T	T	T	T	T	T	T	T
S10_2255928	C/T	10	2255928	+	NA	NA	NA	NA	NA	NA	C	C	C	C	C	C	C	C	C	C	C	C	C	C	C	C	C	C	C	C	C	C	C	C	C	C	C	C	C	C	C	C	C	C	C	C	C	C	C
S10_2256001	T/A	10	2256001	+	NA	NA	NA	NA	NA	NA	T	T	T	T	T	T	T	T	N	T	T	T	T	T	T	T	T	T	A	T	T	T	T	T	T	T	T	T	T	T	T	T	T	T	T	T	T	T	T
S10_2256082	C/T	10	2256082	+	NA	NA	NA	NA	NA	NA	C	C	N	T	C	T	C	T	T	T	Y	T	T	T	T	T	C	C	T	C	T	T	T	C	C	C	T	T	T	T	T	C	C	C	C	C	T	N	T
S10_2256100	C/T	10	2256100	+	NA	NA	NA	NA	NA	NA	C	C	N	T	C	T	C	T	T	C	Y	C	T	T	T	T	C	C	T	C	T	T	C	C	C	C	T	T	T	T	T	C	C	C	C	C	T	N	T
S10_2257612	C/A	10	2257612	+	NA	NA	NA	NA	NA	NA	M	C	C	C	C	A	C	M	C	C	C	C	C	M	A	A	A	C	C	C	A	A	M	C	C	C	A	A	A	C	A	C	A	C	C	A	C	A	A
S10_2257701	G/A	10	2257701	+	NA	NA	NA	NA	NA	NA	G	G	G	R	G	G	G	G	G	G	G	G	G	G	G	G	G	G	R	G	G	G	G	G	R	G	G	G	G	G	G	G	G	A	R	G	G	G	G
S10_2257728	T/G	10	2257728	+	NA	NA	NA	NA	NA	NA	T	T	T	G	T	T	T	G	N	T	T	T	G	T	T	T	T	T	G	T	T	T	T	T	G	T	T	T	T	G	T	G	T	G	G	T	T	T	T
S10_2257795	G/T	10	2257795	+	NA	NA	NA	NA	NA	NA	G	G	G	T	G	G	G	T	T	G	G	G	G	G	G	G	G	G	T	G	G	G	G	G	T	G	G	G	G	G	G	G	G	T	T	G	G	G	G
S10_2257805	C/T	10	2257805	+	NA	NA	NA	NA	NA	NA	C	C	C	Y	C	C	C	T	T	C	C	C	C	C	C	C	C	C	T	C	C	C	C	C	Y	C	C	C	C	C	C	C	C	T	T	C	C	C	C
S10_2257824	C/T	10	2257824	+	NA	NA	NA	NA	NA	NA	C	C	C	C	C	C	C	C	C	C	C	C	C	C	C	C	C	C	C	C	C	C	C	C	C	C	C	C	C	C	C	C	C	C	C	C	C	C	C
S10_2257848	T/C	10	2257848	+	NA	NA	NA	NA	NA	NA	T	T	T	T	T	T	T	Y	T	T	T	T	T	T	T	T	T	T	T	T	T	T	T	T	T	T	T	T	T	T	T	T	T	T	T	T	T	T	T
S10_2258628	C/T	10	2258628	+	NA	NA	NA	NA	NA	NA	C	C	C	C	C	C	C	C	N	C	C	C	C	C	C	C	C	C	C	C	C	C	C	C	C	C	C	C	C	C	C	C	C	C	C	C	C	C	C
S10_2258645	A/C	10	2258645	+	NA	NA	NA	NA	NA	NA	A	C	A	A	A	A	A	A	C	A	N	A	A	A	A	A	A	A	A	A	A	A	A	C	A	A	A	A	A	A	A	A	A	A	A	A	C	N	A
S10_2258646	A/C	10	2258646	+	NA	NA	NA	NA	NA	NA	A	C	A	A	A	A	A	A	C	A	N	A	A	A	A	A	A	A	A	A	A	A	A	C	A	A	A	A	A	A	A	A	A	A	A	A	C	C	A
S10_2258648	G/A	10	2258648	+	NA	NA	NA	NA	NA	NA	G	G	G	G	G	G	G	G	G	G	G	G	G	G	G	G	G	G	G	G	G	G	G	G	G	G	G	G	G	G	G	G	G	G	G	G	G	G	G
S10_2258649	G/A	10	2258649	+	NA	NA	NA	NA	NA	NA	G	G	G	G	G	G	G	G	G	G	G	G	G	G	G	G	G	G	G	G	G	G	G	G	G	G	G	G	G	G	G	G	G	G	G	G	G	A	G
S10_2258652	C/A	10	2258652	+	NA	NA	NA	NA	NA	NA	C	C	C	C	C	C	C	C	C	C	C	C	C	C	C	C	C	C	C	C	C	C	C	C	C	C	C	C	C	C	C	C	C	C	C	C	C	C	C
S10_2259129	A/G	10	2259129	+	NA	NA	NA	NA	NA	NA	A	A	A	A	A	A	A	A	A	G	A	A	A	A	A	A	A	A	A	A	A	A	A	A	A	A	A	A	A	A	A	A	A	A	A	A	A	A	A
S10_2259132	G/A	10	2259132	+	NA	NA	NA	NA	NA	NA	G	G	G	G	G	G	G	G	G	G	G	G	G	G	G	G	G	G	G	G	G	G	G	G	G	G	G	G	G	G	G	G	G	G	G	G	G	G	G
S10_2259213	A/G	10	2259213	+	NA	NA	NA	NA	NA	NA	A	A	A	A	A	A	A	G	A	A	A	G	A	A	A	A	A	A	A	A	A	A	A	A	A	A	A	A	A	A	A	A	A	A	A	A	A	A	A
S10_2259216	G/A	10	2259216	+	NA	NA	NA	NA	NA	NA	G	G	G	G	G	G	G	A	G	G	G	A	G	G	G	G	G	G	G	G	G	G	G	G	G	G	G	G	G	G	G	G	G	G	G	G	G	G	G
S10_2260798	C/T	10	2260798	+	NA	NA	NA	NA	NA	NA	T	C	T	C	C	C	T	C	C	C	T	C	T	C	C	C	C	T	C	T	C	C	T	C	C	T	C	C	C	T	C	C	C	C	C	T	T	C	C
S10_2260915	C/T	10	2260915	+	NA	NA	NA	NA	NA	NA	C	C	C	C	C	C	C	C	C	C	C	C	C	C	C	C	C	C	C	C	C	C	C	C	C	C	C	C	C	C	C	C	C	C	C	C	C	C	C
S10_2260954	C/A	10	2260954	+	NA	NA	NA	NA	NA	NA	C	C	C	C	C	C	C	C	C	C	C	C	C	C	C	C	C	C	C	C	C	C	C	C	C	C	C	C	C	C	C	C	C	C	C	C	C	C	C
S10_2260956	G/A	10	2260956	+	NA	NA	NA	NA	NA	NA	G	G	A	G	G	G	A	G	G	G	G	G	G	G	G	G	G	A	G	A	G	G	G	G	G	A	G	G	G	G	G	G	G	G	G	G	A	G	G
S10_2261121	C/T	10	2261121	+	NA	NA	NA	NA	NA	NA	C	C	C	C	C	C	C	C	C	C	C	N	C	C	C	C	C	C	C	C	C	C	C	C	C	C	C	C	C	C	C	C	C	C	C	C	C	C	C
S10_2394947	C/T	10	2394947	+	NA	NA	NA	NA	NA	NA	C	C	N	C	C	C	C	C	C	C	C	N	C	C	C	C	C	C	C	C	C	C	C	C	C	C	C	C	C	C	C	C	C	C	C	C	C	C	C
S10_2394953	C/T	10	2394953	+	NA	NA	NA	NA	NA	NA	C	C	N	C	C	C	C	C	C	C	C	N	C	C	C	C	C	Y	C	C	C	C	C	C	C	C	Y	C	C	C	C	C	C	C	C	C	N	C	C
S10_2394975	C/T	10	2394975	+	NA	NA	NA	NA	NA	NA	C	C	N	C	C	C	C	C	C	C	C	N	C	C	C	C	C	Y	C	C	C	C	C	C	C	C	Y	C	C	C	C	C	C	C	C	C	N	C	C
S10_2402684	C/G	10	2402684	+	NA	NA	NA	NA	NA	NA	C	C	C	C	C	C	C	C	C	C	C	S	C	C	C	C	C	C	C	C	C	C	C	C	C	C	C	C	C	C	C	C	C	C	C	C	C	C	C
S10_2402686	A/C	10	2402686	+	NA	NA	NA	NA	NA	NA	A	A	A	A	A	A	A	A	A	A	A	M	A	A	A	A	A	A	A	A	A	A	A	A	A	A	A	A	A	A	A	A	A	A	A	A	A	A	A
S10_2402727	A/G	10	2402727	+	NA	NA	NA	NA	NA	NA	A	A	A	A	A	A	A	A	A	A	A	R	A	A	A	A	A	A	A	A	A	A	A	A	A	A	A	A	A	A	A	A	A	A	A	A	A	A	A
S10_2402734	G/T	10	2402734	+	NA	NA	NA	NA	NA	NA	T	G	T	G	G	G	G	G	T	G	G	G	G	G	G	G	G	G	T	G	G	G	G	G	G	G	G	G	G	G	G	G	T	G	G	G	T	N	G
S10_2402735	C/G	10	2402735	+	NA	NA	NA	NA	NA	NA	C	C	C	C	C	C	C	C	C	C	C	C	C	C	C	C	C	C	C	C	C	C	C	C	C	C	C	C	C	C	C	C	C	C	C	C	C	C	C
S10_2402736	A/G	10	2402736	+	NA	NA	NA	NA	NA	NA	R	A	G	A	A	A	A	A	A	A	A	A	A	A	A	A	A	A	A	A	A	A	A	A	A	A	A	A	A	A	A	A	A	A	A	A	G	A	A
S10_2402737	G/T	10	2402737	+	NA	NA	NA	NA	NA	NA	K	G	T	G	G	G	G	G	G	G	G	G	G	G	G	G	G	G	G	G	G	G	G	G	G	G	G	G	G	G	G	G	G	G	G	G	T	G	G
S10_2402738	C/G	10	2402738	+	NA	NA	NA	NA	NA	NA	C	C	C	G	C	G	C	C	C	C	N	C	C	G	G	G	G	N	C	N	G	G	G	C	C	S	G	G	G	C	G	C	C	C	C	C	C	N	G
S10_2402911	G/A	10	2402911	+	NA	NA	NA	NA	NA	NA	G	A	N	A	G	N	N	A	A	G	N	A	A	G	N	N	G	A	G	A	N	G	A	A	A	G	R	N	G	A	R	R	G	A	A	G	G	A	N
S10_2402912	C/T	10	2402912	+	NA	NA	NA	NA	NA	NA	T	C	N	C	T	N	C	C	C	T	N	C	C	Y	N	N	T	C	T	C	N	N	C	C	C	T	Y	C	N	C	Y	C	T	C	C	T	T	C	N
S10_2402913	G/T	10	2402913	+	NA	NA	NA	NA	NA	NA	G	N	N	G	G	G	G	G	T	G	G	N	G	G	G	G	G	G	G	G	G	G	G	G	G	G	G	G	G	G	G	G	G	G	G	G	G	N	G
S10_2402916	T/A	10	2402916	+	NA	NA	NA	NA	NA	NA	T	A	N	T	T	T	T	A	A	T	N	A	T	T	T	T	T	T	T	T	T	T	T	A	T	T	T	T	T	A	T	T	T	T	T	T	T	N	T
S10_2402967	C/G	10	2402967	+	NA	NA	NA	NA	NA	NA	C	C	N	C	C	C	C	C	C	C	C	C	C	C	C	C	C	C	C	C	C	C	C	C	C	C	C	C	C	C	C	C	C	C	C	C	C	C	C
S10_2403008	C/G	10	2403008	+	NA	NA	NA	NA	NA	NA	C	C	N	C	C	C	C	C	C	C	C	C	C	S	C	C	G	C	G	C	C	C	C	C	C	C	C	C	C	C	C	C	C	C	C	C	N	C	C
S10_2403027	C/T	10	2403027	+	NA	NA	NA	NA	NA	NA	N	C	N	C	C	C	C	C	C	C	C	N	C	C	C	C	C	C	C	C	C	C	C	C	C	C	C	C	C	C	C	C	C	C	C	C	C	N	C
S10_2403032	G/T	10	2403032	+	NA	NA	NA	NA	NA	NA	N	G	N	G	G	G	G	G	G	G	G	N	G	K	G	G	G	G	T	G	G	G	G	G	G	G	G	G	G	G	G	G	G	G	G	G	N	N	G
S10_2403042	C/T	10	2403042	+	NA	NA	NA	NA	NA	NA	N	C	N	C	N	C	C	C	C	C	C	N	C	C	C	C	C	C	C	C	C	C	C	C	C	T	C	C	C	C	C	C	C	C	C	C	C	N	C
S10_2403057	T/C	10	2403057	+	NA	NA	NA	NA	NA	NA	N	T	N	T	T	T	T	Y	Y	T	T	N	C	T	T	T	T	T	T	T	T	T	C	T	C	T	T	T	T	T	T	T	T	C	C	T	T	N	T
S10_2403058	T/C	10	2403058	+	NA	NA	NA	NA	NA	NA	N	T	N	T	T	T	T	Y	Y	T	T	N	C	T	T	T	T	T	T	T	T	T	C	T	C	T	T	T	T	T	T	T	T	C	C	T	T	N	T
S10_2403435	T/C	10	2403435	+	NA	NA	NA	NA	NA	NA	T	T	T	T	T	T	T	N	T	T	T	N	Y	T	T	T	T	T	T	T	T	T	T	T	T	T	T	T	T	T	T	T	T	C	Y	T	T	T	T
S10_2403436	T/A	10	2403436	+	NA	NA	NA	NA	NA	NA	T	A	T	T	T	T	T	N	T	T	A	N	T	T	T	T	T	T	T	T	T	T	T	A	T	T	T	T	T	T	T	T	T	T	T	T	T	T	T
S10_2403441	A/G	10	2403441	+	NA	NA	NA	NA	NA	NA	A	G	A	A	A	A	A	N	A	A	G	N	A	A	A	A	A	A	A	A	A	A	A	G	A	A	A	A	A	A	A	A	A	A	A	A	A	A	A
S10_2403442	T/C	10	2403442	+	NA	NA	NA	NA	NA	NA	T	T	T	T	T	T	T	N	T	T	T	N	T	T	T	T	T	T	T	T	T	T	T	T	T	T	T	T	T	T	T	T	T	T	T	T	T	T	T
S10_2403446	C/A	10	2403446	+	NA	NA	NA	NA	NA	NA	C	C	C	C	C	C	C	N	C	C	C	N	C	C	C	C	C	C	C	C	C	C	C	C	C	C	C	C	C	C	C	C	C	C	C	C	C	C	C
S10_2432246	A/G	10	2432246	+	NA	NA	NA	NA	NA	NA	A	A	G	A	A	A	A	A	A	A	A	A	A	A	A	A	A	A	A	A	A	A	A	A	A	A	A	A	A	A	A	A	A	A	A	A	A	A	A
S10_2433357	G/C	10	2433357	+	NA	NA	NA	NA	NA	NA	C	C	G	G	G	G	C	C	C	G	C	C	C	G	G	G	G	C	C	C	G	G	G	C	G	C	G	G	G	C	G	C	G	G	G	C	G	C	G
S10_2433385	G/C	10	2433385	+	NA	NA	NA	NA	NA	NA	C	C	G	G	G	G	C	C	G	G	C	C	C	G	G	G	G	C	G	C	G	G	G	C	G	C	G	G	G	C	G	C	G	G	G	C	G	C	G
S10_2433391	C/G	10	2433391	+	NA	NA	NA	NA	NA	NA	C	C	C	C	C	C	C	C	C	C	C	C	C	C	C	C	C	C	C	C	C	C	C	C	C	C	C	C	C	C	C	C	C	C	C	C	C	C	C
S10_2433406	C/G	10	2433406	+	NA	NA	NA	NA	NA	NA	G	C	C	C	C	C	G	C	C	C	N	N	G	C	C	C	C	G	C	G	C	C	C	C	C	G	C	C	C	C	C	S	C	C	C	G	C	G	C
S10_2433701	T/C	10	2433701	+	NA	NA	NA	NA	NA	NA	T	T	N	T	T	T	T	T	T	T	T	T	T	T	T	T	T	T	T	T	T	T	T	T	T	T	T	T	T	T	T	T	T	T	T	T	T	T	T
S10_2433726	C/T	10	2433726	+	NA	NA	NA	NA	NA	NA	C	C	N	C	C	C	C	C	C	C	C	C	C	C	C	C	C	C	C	C	C	C	C	C	C	C	C	C	C	C	C	C	C	C	C	C	C	C	C
S10_2434026	G/A	10	2434026	+	NA	NA	NA	NA	NA	NA	G	G	G	G	G	G	G	G	R	G	G	G	G	G	G	G	G	G	G	G	G	G	G	G	G	G	G	G	G	G	G	G	G	G	G	G	G	G	G
S10_2434041	G/A	10	2434041	+	NA	NA	NA	NA	NA	NA	G	G	G	G	G	G	A	G	G	G	G	G	G	G	G	G	G	A	G	N	G	G	G	G	G	G	G	G	G	G	G	G	G	G	G	G	G	G	G
S10_2434104	G/A	10	2434104	+	NA	NA	NA	NA	NA	NA	G	G	G	G	G	G	G	G	G	G	G	G	G	G	G	G	G	G	G	G	G	G	G	G	G	G	G	G	G	G	G	G	G	G	G	G	G	G	G
S10_2434174	C/G	10	2434174	+	NA	NA	NA	NA	NA	NA	C	C	C	C	C	C	C	C	C	C	C	C	C	C	C	C	C	C	C	C	C	C	C	C	C	C	C	C	C	C	C	C	C	C	C	C	C	C	C
S10_2434176	G/C	10	2434176	+	NA	NA	NA	NA	NA	NA	G	G	G	G	G	G	G	G	G	G	G	G	G	G	G	G	G	G	G	G	G	G	G	G	G	G	G	G	G	G	G	G	G	G	G	G	G	G	G
S10_2435527	G/A	10	2435527	+	NA	NA	NA	NA	NA	NA	G	G	G	G	G	G	G	G	G	G	G	G	G	R	G	G	G	G	G	G	G	G	G	G	G	G	G	G	G	G	G	G	G	G	G	G	A	G	G
S10_2446189	G/C	10	2446189	+	NA	NA	NA	NA	NA	NA	G	G	G	G	G	G	G	G	G	G	G	N	G	G	G	G	G	G	G	G	G	G	G	G	G	G	G	G	G	G	G	G	G	G	G	G	G	N	G
S10_2446207	A/G	10	2446207	+	NA	NA	NA	NA	NA	NA	N	A	A	A	A	A	A	A	N	R	A	N	A	A	A	A	A	A	G	A	A	A	A	A	A	A	A	A	A	A	A	R	A	A	A	A	A	N	A
S10_2446213	C/T	10	2446213	+	NA	NA	NA	NA	NA	NA	N	C	C	C	C	C	C	C	C	Y	C	N	C	C	C	C	C	C	C	C	C	C	C	C	C	C	C	C	C	C	C	C	C	C	C	C	C	N	C
S10_2446421	G/A	10	2446421	+	NA	NA	NA	NA	NA	NA	A	G	G	G	G	G	G	G	G	G	G	A	G	G	G	G	G	G	G	G	G	G	G	G	G	G	G	G	G	G	G	G	G	G	G	G	G	N	G
S10_2446422	G/A	10	2446422	+	NA	NA	NA	NA	NA	NA	A	G	G	G	G	G	G	G	G	G	G	A	G	G	G	G	G	G	A	G	G	G	G	G	G	G	G	G	G	G	G	G	R	G	G	G	G	N	G
S10_2446434	C/T	10	2446434	+	NA	NA	NA	NA	NA	NA	T	C	C	C	C	C	C	C	C	C	C	T	C	C	C	C	C	C	T	C	C	C	C	C	C	C	C	C	C	C	C	C	Y	C	C	C	C	N	C
S10_2446442	G/A	10	2446442	+	NA	NA	NA	NA	NA	NA	G	G	G	G	G	G	G	G	G	G	G	G	G	G	G	G	G	G	A	G	G	G	G	G	G	G	G	G	G	G	G	G	R	G	G	G	G	N	G
S10_2446474	C/T	10	2446474	+	NA	NA	NA	NA	NA	NA	Y	C	C	C	C	C	C	C	C	C	C	T	C	C	C	C	C	C	C	C	C	C	C	C	C	C	C	C	C	Y	C	C	C	C	C	C	C	N	C
S10_2446495	A/T	10	2446495	+	NA	NA	NA	NA	NA	NA	A	A	N	A	A	A	A	A	A	A	W	N	T	A	A	A	A	T	A	A	A	A	A	A	A	A	A	A	A	A	A	A	A	A	A	A	N	T	A
S10_2446503	C/T	10	2446503	+	NA	NA	NA	NA	NA	NA	C	C	N	C	C	C	C	C	C	C	Y	N	T	C	C	C	C	T	C	C	C	C	C	C	C	C	C	C	C	C	C	C	C	C	C	C	N	T	C
S10_2446517	G/A	10	2446517	+	NA	NA	NA	NA	NA	NA	G	A	G	G	A	A	G	G	G	G	A	A	A	R	A	A	G	G	G	G	A	A	G	A	G	A	A	A	A	A	A	G	G	G	G	A	G	A	A
S10_2446530	C/A	10	2446530	+	NA	NA	NA	NA	NA	NA	C	C	C	C	C	C	C	C	C	C	C	C	C	C	C	C	C	C	C	C	C	C	C	C	C	C	C	C	C	C	C	C	C	C	C	C	N	C	C
S10_2446538	C/A	10	2446538	+	NA	NA	NA	NA	NA	NA	C	C	C	C	C	C	C	M	C	C	A	C	A	C	C	C	C	A	C	A	C	C	A	C	C	M	C	C	C	C	C	C	C	C	C	C	N	A	C
S10_2446543	C/T	10	2446543	+	NA	NA	NA	NA	NA	NA	C	C	C	T	C	C	C	C	N	C	C	C	C	C	C	C	C	C	C	C	C	C	C	C	C	C	C	Y	C	C	C	C	C	N	C	C	N	C	C
S10_2446544	C/T	10	2446544	+	NA	NA	NA	NA	NA	NA	C	C	C	T	C	C	C	C	N	C	C	C	C	C	C	C	C	C	C	C	C	C	C	C	C	C	C	Y	C	C	C	C	C	N	C	C	N	C	C
S10_2446566	A/G	10	2446566	+	NA	NA	NA	NA	NA	NA	G	A	A	A	A	A	A	A	A	A	A	A	A	A	A	A	A	A	A	A	A	A	A	A	A	A	A	A	A	N	A	G	A	A	A	A	N	A	A
S10_2449445	C/T	10	2449445	+	NA	NA	NA	NA	NA	NA	C	C	C	C	C	C	T	T	N	N	C	T	T	C	C	C	C	T	C	T	C	C	T	C	Y	C	C	C	C	C	C	C	C	T	T	C	N	N	C
S10_2450339	G/T	10	2450339	+	NA	NA	NA	NA	NA	NA	G	G	N	G	G	G	G	G	G	G	G	G	G	G	G	G	G	G	G	G	G	G	G	G	G	G	G	G	G	G	G	G	G	G	G	G	G	G	G
S10_2451598	C/A	10	2451598	+	NA	NA	NA	NA	NA	NA	N	C	C	C	C	C	C	C	C	C	C	C	C	C	C	C	C	C	C	C	C	C	C	C	C	C	C	C	C	N	C	C	N	C	C	C	N	C	C
S10_2456261	C/T	10	2456261	+	NA	NA	NA	NA	NA	NA	C	N	C	C	C	C	C	C	N	C	C	C	C	C	C	C	C	C	C	C	C	C	C	N	C	C	C	C	C	C	C	C	C	C	C	C	C	N	C
S10_2456292	C/T	10	2456292	+	NA	NA	NA	NA	NA	NA	C	N	C	C	C	C	C	C	N	C	C	C	C	C	C	C	C	C	C	C	C	C	C	N	C	C	C	C	C	C	C	C	C	N	T	C	T	N	C
S10_2456296	G/A	10	2456296	+	NA	NA	NA	NA	NA	NA	N	N	G	G	G	G	G	G	N	G	G	G	G	G	G	G	G	G	G	G	G	G	G	A	G	G	G	G	G	G	G	G	G	G	G	G	G	N	G
S10_2456401	G/C	10	2456401	+	NA	NA	NA	NA	NA	NA	G	S	G	G	C	G	G	G	G	G	G	G	G	G	G	G	G	G	G	G	G	G	G	G	G	C	G	G	G	G	G	G	G	G	G	C	G	C	G
S10_2456478	G/T	10	2456478	+	NA	NA	NA	NA	NA	NA	G	G	G	G	G	G	G	G	G	G	G	G	G	G	G	G	G	G	G	G	G	G	G	G	G	G	G	G	G	G	G	G	G	G	G	G	G	G	G
S10_2456481	C/T	10	2456481	+	NA	NA	NA	NA	NA	NA	C	C	C	C	C	C	C	C	C	C	C	C	C	C	C	C	C	C	C	C	C	C	C	C	C	C	C	C	C	C	C	C	C	C	C	C	C	C	C
S10_2456488	G/A	10	2456488	+	NA	NA	NA	NA	NA	NA	A	G	G	A	G	G	A	G	A	G	A	A	A	G	G	G	G	A	G	A	G	G	G	G	G	G	G	G	G	G	G	G	G	G	G	G	G	A	G
S10_2456539	G/T	10	2456539	+	NA	NA	NA	NA	NA	NA	G	G	G	G	G	G	G	G	G	G	G	G	G	G	G	G	G	G	G	G	G	G	G	G	G	G	G	G	G	G	G	G	G	G	G	G	G	G	G
S10_2459416	C/T	10	2459416	+	NA	NA	NA	NA	NA	NA	T	N	C	C	C	C	C	C	C	C	C	N	C	C	C	C	C	C	C	C	C	C	C	C	C	C	C	C	C	C	C	C	C	C	C	C	C	C	C
S10_2459417	A/G	10	2459417	+	NA	NA	NA	NA	NA	NA	G	N	A	A	A	A	A	A	N	A	R	N	A	A	A	A	A	A	A	A	A	A	G	N	G	A	A	A	A	A	A	G	A	G	G	A	G	A	A
S10_2459522	A/G	10	2459522	+	NA	NA	NA	NA	NA	NA	A	N	N	G	G	G	G	A	N	A	N	G	G	G	G	G	G	G	A	G	G	G	A	N	A	G	G	G	G	G	G	A	A	A	A	N	A	G	G
S10_2459564	G/A	10	2459564	+	NA	NA	NA	NA	NA	NA	G	N	G	G	G	G	G	G	G	R	G	G	G	G	G	G	G	G	A	G	G	G	G	G	G	G	G	G	G	G	G	G	R	G	G	G	G	G	G
S10_2460823	G/T	10	2460823	+	NA	NA	NA	NA	NA	NA	G	G	G	G	G	G	G	G	G	G	G	G	G	G	G	G	G	G	G	G	G	G	T	G	T	G	G	G	G	G	G	T	G	T	T	G	T	G	G
S10_2460828	A/G	10	2460828	+	NA	NA	NA	NA	NA	NA	A	A	A	G	A	G	G	R	N	G	A	N	G	G	G	G	G	G	G	G	G	G	A	A	A	A	G	G	G	A	G	A	A	A	A	A	A	G	G
S10_2460912	T/A	10	2460912	+	NA	NA	NA	NA	NA	NA	T	T	T	A	T	A	A	T	W	W	T	N	A	A	A	A	A	A	T	A	A	A	T	T	T	T	A	A	A	A	A	T	T	T	T	T	T	A	A
S10_2460924	C/T	10	2460924	+	NA	NA	NA	NA	NA	NA	T	C	C	C	C	C	C	C	Y	C	N	C	C	C	C	C	C	C	C	C	C	C	C	C	C	C	C	C	C	C	C	C	C	C	C	C	C	C	C
S10_2460928	A/G	10	2460928	+	NA	NA	NA	NA	NA	NA	G	A	A	A	A	A	A	A	R	A	N	A	A	A	A	A	A	A	A	A	A	A	A	A	A	A	A	A	A	A	A	A	A	A	A	A	A	A	A
S10_2461990	A/T	10	2461990	+	NA	NA	NA	NA	NA	NA	A	A	A	A	A	A	A	A	N	A	A	A	A	A	A	A	A	A	A	A	A	A	A	A	A	A	A	A	A	A	A	A	A	A	A	A	A	A	A
S10_2462002	T/C	10	2462002	+	NA	NA	NA	NA	NA	NA	T	T	T	T	T	T	T	T	N	T	T	T	T	T	T	T	T	T	T	T	T	T	T	T	T	T	T	T	T	T	T	T	T	T	T	T	T	T	T
S10_2462015	C/G	10	2462015	+	NA	NA	NA	NA	NA	NA	C	C	C	N	C	C	C	C	N	C	C	C	C	C	C	C	C	C	C	C	C	C	G	C	G	C	C	C	C	C	C	G	C	G	G	C	G	C	C
S10_2462030	T/A	10	2462030	+	NA	NA	NA	NA	NA	NA	T	T	T	T	T	T	T	T	N	T	T	T	T	T	T	T	T	T	T	T	T	T	T	T	T	T	T	T	T	T	T	T	T	T	T	T	T	T	T
S10_2462259	A/G	10	2462259	+	NA	NA	NA	NA	NA	NA	A	G	A	A	G	A	A	A	A	A	A	A	A	A	A	A	A	A	A	A	A	A	A	G	A	G	A	A	A	G	A	A	G	A	A	G	A	A	A
S10_2462267	G/A	10	2462267	+	NA	NA	NA	NA	NA	NA	A	G	A	G	G	G	G	A	A	G	G	G	R	G	G	G	G	G	A	G	G	G	A	G	N	G	G	G	G	G	G	A	G	A	A	G	A	A	G
S10_2462283	C/T	10	2462283	+	NA	NA	NA	NA	NA	NA	C	C	C	C	C	C	C	C	C	C	C	C	C	C	C	C	C	C	C	C	C	C	Y	C	C	C	C	C	C	C	C	T	C	T	T	C	T	C	C
S10_2466445	A/G	10	2466445	+	NA	NA	NA	NA	NA	NA	A	A	A	A	A	A	A	N	A	A	A	N	A	A	A	A	A	A	A	A	A	A	A	A	A	A	A	A	A	G	A	A	A	A	A	A	N	A	A
S10_2466606	C/G	10	2466606	+	NA	NA	NA	NA	NA	NA	C	C	G	C	C	G	C	C	C	G	C	C	C	G	G	G	N	C	C	C	G	G	C	C	C	C	G	G	G	N	G	C	C	C	C	C	C	C	G
S10_2466609	C/G	10	2466609	+	NA	NA	NA	NA	NA	NA	G	C	C	G	C	C	G	G	G	C	G	C	G	C	C	C	C	G	C	G	C	C	C	C	C	C	C	C	C	C	C	C	C	C	C	C	G	G	C
S10_2466645	A/C	10	2466645	+	NA	NA	NA	NA	NA	NA	C	A	A	A	A	A	A	A	N	A	C	A	A	A	A	A	A	A	A	A	A	A	C	A	C	A	A	A	A	A	A	C	A	C	C	C	A	C	A
S10_2466665	A/G	10	2466665	+	NA	NA	NA	NA	NA	NA	A	G	A	A	A	A	A	A	R	A	A	R	G	A	A	A	G	A	A	A	A	A	A	G	A	G	A	A	A	A	A	A	G	A	A	A	A	A	A
S10_2466675	C/T	10	2466675	+	NA	NA	NA	NA	NA	NA	C	T	C	C	C	C	C	C	C	C	C	C	C	C	C	C	C	C	C	C	C	C	C	T	C	T	C	C	C	C	C	C	T	C	C	C	C	C	C
S10_2466678	G/C	10	2466678	+	NA	NA	NA	NA	NA	NA	G	G	G	G	G	G	G	G	G	G	G	S	G	G	G	G	C	G	G	G	G	G	G	G	G	G	G	G	G	G	G	G	G	G	G	G	G	G	G
S10_2466681	G/A	10	2466681	+	NA	NA	NA	NA	NA	NA	G	G	G	G	G	G	A	G	G	G	G	G	G	G	G	G	G	A	G	A	G	G	A	G	N	G	G	G	G	G	G	A	G	A	A	A	A	G	G
S10_2466762	C/T	10	2466762	+	NA	NA	NA	NA	NA	NA	C	C	C	C	C	C	C	C	Y	C	C	C	C	C	C	C	C	C	C	C	C	C	C	C	C	C	C	C	C	C	C	C	C	C	C	C	C	T	C
S10_2466774	C/G	10	2466774	+	NA	NA	NA	NA	NA	NA	G	C	C	C	C	C	G	C	C	C	C	C	C	C	C	C	C	G	C	S	C	C	C	C	C	C	C	C	C	C	C	C	C	C	C	C	G	C	C
S10_2467161	G/A	10	2467161	+	NA	NA	NA	NA	NA	NA	G	G	G	G	G	G	G	G	G	G	A	N	G	G	G	G	G	G	G	G	G	G	G	G	G	G	G	G	G	G	G	G	G	G	G	G	G	N	G
S10_2467252	C/G	10	2467252	+	NA	NA	NA	NA	NA	NA	C	C	C	C	C	C	C	C	C	C	C	N	C	C	C	C	C	C	C	C	C	C	C	C	C	C	C	C	C	C	C	C	C	C	C	C	N	N	C
S10_2477499	T/C	10	2477499	+	NA	NA	NA	NA	NA	NA	T	T	T	T	T	T	T	T	T	T	T	T	T	T	T	T	T	T	T	T	T	T	T	T	T	T	T	T	T	T	T	T	T	T	T	T	T	N	T
S10_2477677	G/A	10	2477677	+	NA	NA	NA	NA	NA	NA	G	G	G	G	G	G	G	G	G	G	G	N	G	G	G	G	G	G	G	G	G	G	G	G	G	G	G	G	G	G	G	G	G	G	G	G	G	N	G
S10_2481147	C/G	10	2481147	+	NA	NA	NA	NA	NA	NA	G	C	C	C	C	C	C	C	C	C	C	N	C	C	C	C	C	C	G	C	C	C	G	C	C	C	C	C	C	C	C	N	N	C	C	C	C	C	C
S10_2481177	G/A	10	2481177	+	NA	NA	NA	NA	NA	NA	G	G	G	G	G	G	G	R	G	G	G	N	G	G	G	G	G	G	G	G	G	G	G	G	G	G	G	G	G	G	G	G	G	G	G	G	G	G	G
S10_2616461	C/T	10	2616461	+	NA	NA	NA	NA	NA	NA	C	C	C	C	C	C	C	C	C	C	C	C	C	C	C	C	C	C	Y	C	C	C	C	C	C	C	C	C	C	C	C	C	C	C	Y	C	C	Y	Y
S10_2627157	C/A	10	2627157	+	NA	NA	NA	NA	NA	NA	N	C	C	C	C	C	C	C	C	C	C	A	C	C	C	C	C	C	C	C	C	C	C	C	C	C	C	C	C	C	C	C	C	C	C	C	C	C	C
S10_2627163	C/G	10	2627163	+	NA	NA	NA	NA	NA	NA	N	C	C	C	C	C	C	C	N	C	C	G	C	C	C	C	C	C	C	C	C	C	C	C	C	C	C	C	C	C	C	C	C	C	C	C	C	C	C
S10_2627177	G/T	10	2627177	+	NA	NA	NA	NA	NA	NA	N	G	G	G	G	G	G	G	G	G	G	G	G	G	G	G	G	G	G	G	G	G	G	G	G	G	G	G	G	G	G	G	G	G	G	G	T	G	G
S10_2627805	C/G	10	2627805	+	NA	NA	NA	NA	NA	NA	C	C	C	C	C	C	C	G	C	C	N	C	C	C	C	C	C	C	C	C	C	C	C	C	C	C	C	C	C	C	C	C	C	C	C	C	C	C	C
S10_2627806	C/G	10	2627806	+	NA	NA	NA	NA	NA	NA	G	N	C	C	N	C	N	C	N	C	N	G	G	C	C	C	C	C	C	G	C	C	G	G	C	C	C	C	C	C	C	N	C	C	C	G	C	G	C
S10_2630392	G/T	10	2630392	+	NA	NA	NA	NA	NA	NA	G	N	G	G	G	G	G	G	G	G	G	N	G	G	G	G	G	G	G	G	G	G	T	G	G	G	G	G	G	G	G	G	G	G	G	G	G	G	G
S10_2630393	A/C	10	2630393	+	NA	NA	NA	NA	NA	NA	A	N	A	A	A	A	A	A	A	A	A	N	A	A	A	A	A	A	A	A	A	A	C	A	A	A	A	A	A	A	A	A	A	A	A	A	A	A	A
S10_2633552	C/T	10	2633552	+	NA	NA	NA	NA	NA	NA	T	C	N	C	Y	C	C	T	C	C	C	N	Y	C	C	C	C	C	T	C	C	C	C	C	C	C	C	C	C	C	C	T	T	C	C	C	C	C	C
S10_2633570	A/G	10	2633570	+	NA	NA	NA	NA	NA	NA	G	A	N	A	R	A	A	G	G	A	A	N	R	A	A	A	A	A	G	A	A	A	A	A	A	A	A	A	A	A	A	G	G	A	A	A	A	A	A
S10_2633582	C/A	10	2633582	+	NA	NA	NA	NA	NA	NA	C	A	C	A	C	C	A	C	C	C	A	N	C	C	C	C	A	A	C	A	C	C	C	A	M	A	C	C	C	C	C	C	C	M	C	A	C	C	C
S10_2633617	T/C	10	2633617	+	NA	NA	NA	NA	NA	NA	T	N	T	T	T	T	T	T	T	T	T	T	T	T	T	T	T	T	T	T	T	T	T	T	T	T	T	T	T	T	T	T	T	T	T	T	Y	T	T
S10_2633618	G/A	10	2633618	+	NA	NA	NA	NA	NA	NA	G	N	G	G	G	G	G	G	G	G	G	G	G	G	G	G	G	G	G	G	G	G	G	G	G	G	G	G	G	G	G	G	G	G	G	G	G	G	G
S10_2633644	T/A	10	2633644	+	NA	NA	NA	NA	NA	NA	T	N	N	T	T	T	T	A	T	T	T	N	T	T	T	T	T	T	A	T	T	T	T	W	T	T	T	T	T	T	T	A	A	T	T	N	T	T	T
S10_2633777	C/T	10	2633777	+	NA	NA	NA	NA	NA	NA	C	C	C	C	C	C	C	N	C	C	C	N	C	C	C	C	C	C	C	C	C	C	C	C	C	C	C	C	C	C	C	C	C	C	C	C	C	N	C
S10_2633785	A/C	10	2633785	+	NA	NA	NA	NA	NA	NA	A	A	A	A	A	A	A	N	A	A	A	N	A	A	A	A	A	A	A	A	A	A	A	A	A	A	A	A	A	A	A	A	A	A	A	A	A	N	A
S10_2636410	C/G	10	2636410	+	NA	NA	NA	NA	NA	NA	C	C	C	C	C	C	C	C	C	C	C	N	C	C	C	C	C	C	C	C	C	C	C	C	C	C	C	C	C	C	C	C	C	C	C	C	C	N	C
S10_2636438	G/A	10	2636438	+	NA	NA	NA	NA	NA	NA	G	G	G	G	G	G	G	G	G	G	G	N	G	G	G	G	G	G	G	G	G	G	G	G	G	G	G	G	G	G	G	G	G	G	G	G	G	N	G
S10_2646494	G/T	10	2646494	+	NA	NA	NA	NA	NA	NA	G	G	G	G	G	G	G	G	G	G	G	G	G	G	G	G	G	G	G	G	G	G	G	G	G	G	G	G	G	G	G	G	G	G	G	G	G	N	G
S10_2646495	A/C	10	2646495	+	NA	NA	NA	NA	NA	NA	A	A	A	A	A	A	A	A	A	A	A	A	A	A	A	A	A	A	A	A	A	A	A	A	A	A	A	A	A	A	A	A	A	A	A	A	A	N	A
S10_2646500	G/T	10	2646500	+	NA	NA	NA	NA	NA	NA	T	G	G	G	K	G	G	G	G	G	G	G	G	G	G	G	G	G	G	T	G	G	G	G	G	G	G	G	G	G	G	T	T	G	G	G	N	G	G
S10_2646501	A/C	10	2646501	+	NA	NA	NA	NA	NA	NA	C	A	A	A	M	A	A	A	A	A	A	A	A	A	A	A	A	A	A	C	A	A	A	A	A	A	A	A	A	A	A	C	C	A	A	A	N	A	A
S10_2646505	A/G	10	2646505	+	NA	NA	NA	NA	NA	NA	G	A	A	A	G	A	A	A	A	A	A	A	A	A	A	A	A	A	A	N	A	A	A	A	A	A	A	A	R	A	A	G	G	A	A	A	G	A	A
S10_2646512	C/T	10	2646512	+	NA	NA	NA	NA	NA	NA	T	C	C	C	T	C	C	C	C	C	C	C	C	C	C	C	C	C	C	N	C	C	C	C	C	C	C	C	C	C	C	T	T	C	C	C	T	C	C
S10_2646513	C/A	10	2646513	+	NA	NA	NA	NA	NA	NA	C	C	C	C	C	C	C	C	C	C	C	C	C	C	C	C	C	C	C	C	C	C	C	C	C	C	C	C	C	C	C	C	C	C	C	C	N	C	C
S10_2646553	G/C	10	2646553	+	NA	NA	NA	NA	NA	NA	G	C	G	G	G	G	G	S	G	G	G	G	G	G	G	G	G	G	G	G	G	G	G	C	G	G	G	G	G	G	G	G	G	G	G	G	N	G	G
S10_2646622	T/A	10	2646622	+	NA	NA	NA	NA	NA	NA	T	T	T	T	T	T	A	N	T	T	T	N	T	T	T	T	T	A	A	A	T	T	T	T	T	T	T	T	T	T	T	T	T	T	T	T	N	A	T
S10_2646623	C/G	10	2646623	+	NA	NA	NA	NA	NA	NA	C	C	C	C	C	C	G	N	C	C	C	N	C	C	C	C	C	G	G	G	C	C	C	C	C	C	C	C	C	C	C	C	C	C	C	C	N	G	C
S10_2646624	T/C	10	2646624	+	NA	NA	NA	NA	NA	NA	T	T	T	T	T	T	C	N	T	T	T	N	T	T	T	T	T	C	C	C	T	T	T	T	T	T	T	T	T	T	T	T	T	T	T	T	N	C	T
S10_2647979	A/G	10	2647979	+	NA	NA	NA	NA	NA	NA	A	A	A	A	A	A	A	A	G	G	A	A	A	A	A	A	A	A	A	A	A	A	A	A	A	A	A	A	A	A	A	A	A	A	A	A	A	A	A
S10_2647987	T/A	10	2647987	+	NA	NA	NA	NA	NA	NA	T	T	T	T	T	T	T	T	T	T	T	T	T	T	T	T	T	T	T	T	T	T	T	T	T	T	T	T	T	A	T	T	T	T	T	A	T	T	T
S10_2647988	A/T	10	2647988	+	NA	NA	NA	NA	NA	NA	A	A	A	A	A	A	A	A	A	A	A	A	A	A	A	A	A	A	A	A	A	A	A	A	A	A	A	A	A	T	A	A	A	A	A	T	A	A	A
S10_2647989	T/A	10	2647989	+	NA	NA	NA	NA	NA	NA	T	T	T	T	T	T	T	T	T	T	T	T	T	T	T	T	T	T	T	T	T	T	T	T	T	T	T	T	T	A	T	T	T	T	T	A	T	T	T
S10_2647990	A/G	10	2647990	+	NA	NA	NA	NA	NA	NA	A	G	G	G	A	A	A	A	A	A	R	A	A	A	A	A	A	A	A	A	A	A	A	G	A	A	A	A	A	A	A	A	A	A	A	A	A	A	A
S10_2647991	T/C	10	2647991	+	NA	NA	NA	NA	NA	NA	T	C	C	C	T	T	T	T	T	T	Y	T	T	T	T	T	T	T	T	T	T	T	T	C	T	T	T	T	T	T	T	T	T	T	T	T	T	T	T
S10_2647993	C/T	10	2647993	+	NA	NA	NA	NA	NA	NA	C	T	T	T	C	C	C	C	C	C	Y	C	C	C	C	C	C	C	C	C	C	C	C	T	C	C	C	C	C	C	C	C	C	C	C	C	C	C	C
S10_2648016	G/A	10	2648016	+	NA	NA	NA	NA	NA	NA	A	G	G	G	R	G	G	A	R	A	G	A	A	G	G	G	A	G	G	G	G	G	A	G	G	G	G	G	G	G	G	A	A	G	G	G	G	A	G
S10_2648045	G/A	10	2648045	+	NA	NA	NA	NA	NA	NA	G	G	G	G	G	G	G	G	G	G	G	G	G	G	G	G	G	G	G	G	G	G	G	G	G	G	G	G	G	G	G	G	G	G	G	G	G	G	G
S10_2648058	A/G	10	2648058	+	NA	NA	NA	NA	NA	NA	A	A	G	G	A	G	G	A	A	A	G	A	A	G	G	G	A	G	G	G	G	G	A	A	G	G	G	G	G	A	G	A	A	G	G	A	G	R	G
S10_2650883	C/T	10	2650883	+	NA	NA	NA	NA	NA	NA	C	C	C	C	C	C	C	C	C	C	C	N	C	C	C	C	T	C	T	C	C	C	C	C	C	C	C	C	C	C	C	Y	C	C	C	N	C	T	C
S10_2651092	G/A	10	2651092	+	NA	NA	NA	NA	NA	NA	G	G	G	G	G	G	G	G	G	G	G	G	G	G	G	G	G	G	A	G	G	G	G	G	G	G	G	G	G	G	G	G	G	G	G	G	G	A	G
S10_2651115	C/T	10	2651115	+	NA	NA	NA	NA	NA	NA	C	C	C	C	C	C	C	C	C	C	C	C	C	C	C	C	C	C	C	C	C	C	C	C	C	C	C	C	C	C	C	C	C	C	C	C	C	C	C
S10_2654483	C/A	10	2654483	+	NA	NA	NA	NA	NA	NA	C	C	C	C	C	C	C	M	C	C	N	N	A	C	C	C	C	C	C	C	C	C	C	C	C	C	C	C	C	C	C	C	C	C	C	C	C	M	C
S10_2654499	A/T	10	2654499	+	NA	NA	NA	NA	NA	NA	A	A	A	A	A	A	A	W	A	A	N	N	T	A	A	A	A	A	A	A	A	A	A	A	A	A	A	A	A	A	A	A	A	A	A	A	A	W	A
S10_2654507	T/C	10	2654507	+	NA	NA	NA	NA	NA	NA	T	T	T	T	T	T	T	T	T	T	T	T	T	T	T	T	T	T	T	T	T	T	T	T	T	T	T	T	T	T	T	T	T	T	T	T	T	T	T
S10_2654512	A/G	10	2654512	+	NA	NA	NA	NA	NA	NA	A	A	A	A	A	A	A	A	A	A	A	A	A	A	A	A	A	A	A	A	A	A	A	A	A	A	A	A	A	A	A	A	A	A	A	A	A	A	A
S10_2654528	C/T	10	2654528	+	NA	NA	NA	NA	NA	NA	C	C	C	C	C	C	C	T	C	C	N	N	T	C	C	C	C	C	C	C	C	C	C	C	C	C	C	C	C	C	C	C	C	C	C	C	C	Y	C
S10_2656237	G/A	10	2656237	+	NA	NA	NA	NA	NA	NA	A	A	G	G	G	G	G	G	G	G	R	N	G	G	G	G	G	G	G	G	G	G	G	A	G	G	G	G	G	G	G	G	G	G	G	A	G	G	G
S10_2656246	C/A	10	2656246	+	NA	NA	NA	NA	NA	NA	C	C	C	C	C	C	C	C	C	A	C	C	C	C	C	C	C	C	C	C	C	C	C	C	C	C	C	C	C	C	C	C	C	C	C	C	C	C	C
S10_2656259	T/C	10	2656259	+	NA	NA	NA	NA	NA	NA	T	T	T	T	T	T	T	T	T	T	T	T	T	T	T	T	T	T	T	T	T	T	T	T	T	T	T	T	T	T	T	T	T	T	T	T	T	T	T
S10_2656261	T/A	10	2656261	+	NA	NA	NA	NA	NA	NA	T	T	T	T	T	T	T	T	T	T	T	T	T	T	T	T	T	T	T	T	T	T	T	T	T	T	T	T	T	T	T	T	T	T	T	T	T	T	T
S10_2656263	C/T	10	2656263	+	NA	NA	NA	NA	NA	NA	C	C	T	N	C	C	C	C	C	C	C	C	C	C	C	C	T	C	T	C	C	C	T	C	T	T	C	C	C	C	C	N	C	T	T	C	C	T	C
S10_2656404	A/C	10	2656404	+	NA	NA	NA	NA	NA	NA	A	A	A	A	A	A	A	A	A	C	A	A	A	A	A	A	A	A	A	A	A	A	A	A	A	A	A	A	A	A	A	A	A	A	A	A	A	A	A
S10_2656517	C/A	10	2656517	+	NA	NA	NA	NA	NA	NA	C	C	C	C	C	C	C	C	C	C	C	C	C	C	C	C	C	C	C	C	C	C	C	C	C	C	C	C	C	C	C	C	C	C	C	C	N	A	C
S10_2656535	A/G	10	2656535	+	NA	NA	NA	NA	NA	NA	G	A	A	A	A	A	A	A	A	A	A	A	A	A	A	A	A	A	A	A	A	A	A	A	A	A	A	A	A	A	A	A	A	A	A	A	N	A	A
S10_2656541	C/T	10	2656541	+	NA	NA	NA	NA	NA	NA	T	C	C	C	C	C	C	C	C	C	C	C	C	C	C	C	C	C	C	C	C	C	C	C	C	C	C	C	C	C	C	C	C	C	C	C	N	C	C
S10_2656544	G/C	10	2656544	+	NA	NA	NA	NA	NA	NA	G	G	N	G	G	C	C	G	C	G	G	G	G	C	C	C	G	C	G	C	C	C	C	G	G	G	C	C	C	G	C	G	G	G	G	G	N	C	C
S10_2656549	C/A	10	2656549	+	NA	NA	NA	NA	NA	NA	A	C	C	C	C	C	C	C	C	C	C	C	C	C	C	C	C	C	C	C	C	C	C	C	C	C	C	C	C	C	C	C	C	C	C	C	N	C	C
S10_2656565	G/T	10	2656565	+	NA	NA	NA	NA	NA	NA	G	G	G	G	G	G	G	G	G	T	G	N	G	G	G	G	G	G	G	G	G	G	G	G	G	G	G	G	G	G	G	G	G	G	G	T	N	G	G
S10_2656566	T/C	10	2656566	+	NA	NA	NA	NA	NA	NA	C	T	N	T	T	C	C	C	C	T	C	T	T	C	C	C	N	C	T	C	C	C	C	T	T	T	C	C	C	T	C	T	T	T	T	T	N	T	C
S10_2656572	C/G	10	2656572	+	NA	NA	NA	NA	NA	NA	C	C	C	C	C	C	C	C	C	C	C	C	C	C	C	C	C	C	C	C	C	C	C	C	C	C	C	C	C	C	C	C	C	C	C	C	N	C	C
S10_2656662	T/G	10	2656662	+	NA	NA	NA	NA	NA	NA	G	G	T	T	T	T	T	G	T	T	G	G	T	T	T	T	G	T	G	T	T	T	T	G	T	T	T	T	T	T	T	T	T	T	T	G	T	T	T
S10_2656664	T/A	10	2656664	+	NA	NA	NA	NA	NA	NA	T	T	A	A	T	T	T	T	T	T	T	T	T	T	T	T	T	T	T	T	T	T	T	T	T	T	T	T	T	T	T	A	A	T	T	T	T	T	T
S10_2656668	C/A	10	2656668	+	NA	NA	NA	NA	NA	NA	C	A	C	C	C	C	C	C	C	C	C	C	C	C	C	C	C	C	C	C	C	C	C	A	C	C	C	C	C	C	C	C	C	C	C	C	C	C	C
S10_2656710	G/A	10	2656710	+	NA	NA	NA	NA	NA	NA	A	A	G	G	G	A	A	R	A	G	A	G	A	A	A	A	G	A	G	A	A	A	A	A	G	G	A	A	A	G	A	G	G	G	G	G	A	G	A
S10_2656719	T/C	10	2656719	+	NA	NA	NA	NA	NA	NA	C	T	C	C	Y	T	T	Y	T	T	C	C	T	T	T	T	C	T	C	T	T	T	T	T	T	T	T	T	T	C	T	C	C	T	T	C	T	T	T
S10_2656770	G/A	10	2656770	+	NA	NA	NA	NA	NA	NA	G	G	G	R	G	A	A	G	A	G	G	G	A	A	A	A	R	A	G	A	A	A	A	G	G	G	A	A	A	G	A	G	G	G	G	G	A	G	A
S10_2656857	G/T	10	2656857	+	NA	NA	NA	NA	NA	NA	G	G	N	G	G	G	G	G	G	G	T	N	T	G	G	G	G	G	G	G	G	G	T	G	G	G	G	G	G	G	G	G	G	G	G	G	T	T	G
S10_2656869	G/A	10	2656869	+	NA	NA	NA	NA	NA	NA	G	G	N	G	G	G	G	G	G	G	N	N	A	G	G	G	G	G	G	G	G	G	A	G	G	G	G	G	G	G	G	G	G	G	G	G	A	G	G
S10_2656875	G/A	10	2656875	+	NA	NA	NA	NA	NA	NA	G	G	G	G	G	G	G	G	G	G	G	N	G	G	G	G	G	G	G	G	G	G	G	G	G	G	G	G	G	G	G	G	G	G	G	G	G	G	G
S10_2656995	G/C	10	2656995	+	NA	NA	NA	NA	NA	NA	G	G	N	G	G	G	G	G	G	G	G	N	G	G	G	G	G	G	G	G	G	G	G	G	G	G	G	G	G	G	G	G	G	G	G	G	G	G	G
S10_2657010	G/A	10	2657010	+	NA	NA	NA	NA	NA	NA	G	G	G	G	G	G	G	R	G	G	G	N	G	G	G	G	G	G	G	G	G	G	G	G	G	G	G	G	G	G	G	G	G	G	G	G	G	G	G
S10_2657040	C/T	10	2657040	+	NA	NA	NA	NA	NA	NA	C	C	C	C	C	C	C	C	C	C	C	N	C	C	C	C	C	C	C	C	C	C	C	C	C	C	C	C	C	C	C	C	C	C	C	C	C	C	C
S10_2657802	G/C	10	2657802	+	NA	NA	NA	NA	NA	NA	G	G	G	G	G	G	G	C	G	G	G	N	G	G	G	G	G	G	G	G	G	G	G	G	G	G	G	G	G	G	G	G	G	G	G	G	G	G	G
S10_2657807	G/C	10	2657807	+	NA	NA	NA	NA	NA	NA	G	G	G	G	G	G	G	C	G	G	G	N	G	G	G	G	G	G	G	G	G	G	G	G	G	G	G	G	G	G	G	G	G	G	G	C	G	G	G
S10_2657825	G/A	10	2657825	+	NA	NA	NA	NA	NA	NA	G	G	G	G	G	G	G	G	G	G	G	N	G	G	G	G	G	G	G	G	G	G	G	G	G	G	G	G	G	G	G	G	G	G	G	G	G	G	G
S10_2657844	G/A	10	2657844	+	NA	NA	NA	NA	NA	NA	A	A	A	G	N	N	A	G	N	N	A	N	G	A	N	N	G	A	G	A	N	N	A	A	A	A	A	A	N	N	N	G	G	A	A	G	G	N	N
S10_2657850	C/T	10	2657850	+	NA	NA	NA	NA	NA	NA	C	C	C	C	C	C	C	C	C	C	C	N	C	C	C	C	C	C	C	C	C	C	T	C	C	C	C	C	C	N	C	C	C	C	C	C	C	C	C
S10_2662670	G/A	10	2662670	+	NA	NA	NA	NA	NA	NA	G	G	G	G	G	G	G	G	G	G	G	G	G	G	G	G	G	G	G	G	G	G	G	G	G	R	G	G	G	G	G	A	R	G	G	G	G	G	G
S10_2662797	G/A	10	2662797	+	NA	NA	NA	NA	NA	NA	G	G	G	G	G	G	G	G	G	G	G	A	G	G	G	G	G	G	G	G	G	G	G	G	G	G	G	G	G	G	G	G	G	G	G	G	G	G	G
S10_2662801	A/G	10	2662801	+	NA	NA	NA	NA	NA	NA	A	A	A	A	A	A	A	A	A	A	A	A	A	A	A	A	A	A	A	A	A	A	A	A	A	A	A	A	A	A	A	A	A	A	A	A	A	A	A
S10_2662808	G/T	10	2662808	+	NA	NA	NA	NA	NA	NA	G	G	T	G	G	G	G	G	G	G	G	G	G	G	G	G	T	G	T	G	G	G	T	G	T	K	G	G	G	G	G	T	N	T	T	G	G	G	G
S10_2662817	G/T	10	2662817	+	NA	NA	NA	NA	NA	NA	G	G	G	G	G	G	G	G	G	G	G	G	G	G	G	G	G	G	G	G	G	G	G	G	G	G	G	G	G	G	G	G	G	G	G	G	G	G	G
S10_2662822	A/G	10	2662822	+	NA	NA	NA	NA	NA	NA	A	A	A	A	A	A	A	A	A	A	A	A	A	A	A	A	A	A	A	A	A	A	A	A	A	A	A	A	A	A	A	A	A	A	A	A	A	A	A
S10_2679969	A/G	10	2679969	+	NA	NA	NA	NA	NA	NA	A	A	A	A	A	A	A	A	N	A	A	A	A	A	A	A	A	A	A	A	A	A	A	A	A	A	A	A	A	A	A	A	A	A	A	A	A	A	A
S10_2679996	T/C	10	2679996	+	NA	NA	NA	NA	NA	NA	T	T	T	T	T	T	T	T	N	T	T	T	T	T	T	T	T	T	T	T	T	T	T	T	T	T	T	T	T	T	T	T	T	T	T	T	T	T	T
S10_2680244	G/T	10	2680244	+	NA	NA	NA	NA	NA	NA	G	G	G	G	G	G	G	G	G	G	G	G	G	G	G	G	G	G	G	G	G	G	G	G	G	G	G	G	G	G	G	G	G	G	G	G	N	G	G
S10_2680250	A/G	10	2680250	+	NA	NA	NA	NA	NA	NA	G	G	N	G	A	A	A	A	A	A	A	N	G	A	A	A	A	A	A	A	A	A	G	G	A	A	A	A	A	A	A	A	A	A	A	G	N	N	A
S10_2685397	G/A	10	2685397	+	NA	NA	NA	NA	NA	NA	A	G	G	G	G	G	G	G	G	G	G	N	G	G	G	G	G	G	G	G	G	G	G	G	G	G	G	G	G	G	G	G	G	G	G	G	G	G	G
S10_2685445	T/C	10	2685445	+	NA	NA	NA	NA	NA	NA	T	T	T	T	T	T	T	T	T	T	T	N	T	T	T	T	T	T	T	T	T	T	T	T	T	T	T	T	T	T	T	T	T	T	T	N	T	C	T
S10_2685477	G/A	10	2685477	+	NA	NA	NA	NA	NA	NA	G	G	G	G	G	G	G	G	G	G	G	N	G	G	G	G	G	G	G	G	G	G	G	G	G	G	G	G	G	G	G	G	G	G	G	N	G	A	G
S10_2686766	T/C	10	2686766	+	NA	NA	NA	NA	NA	NA	T	T	T	T	T	T	T	N	T	T	T	T	T	T	T	T	T	T	T	T	T	T	T	T	Y	T	T	T	T	T	T	T	T	C	C	T	T	T	T
S10_2760943	C/A	10	2760943	+	NA	NA	NA	NA	NA	NA	C	C	C	C	C	C	C	C	C	C	C	C	C	C	C	C	C	C	C	C	C	C	C	C	C	C	C	C	C	C	C	C	C	C	C	C	C	C	C
S10_2761122	A/G	10	2761122	+	NA	NA	NA	NA	NA	NA	A	A	G	A	G	A	A	R	A	G	G	A	A	A	A	A	A	A	A	G	A	A	A	A	A	A	A	A	A	A	A	A	A	A	A	G	A	A	A
S10_2761143	C/A	10	2761143	+	NA	NA	NA	NA	NA	NA	C	C	C	C	C	C	C	M	C	A	C	C	C	C	C	C	C	C	C	C	C	C	C	C	C	C	C	C	C	C	C	C	C	C	C	A	C	C	C
S10_2761161	G/C	10	2761161	+	NA	NA	NA	NA	NA	NA	G	G	G	G	G	G	G	G	G	G	C	G	G	G	G	G	G	G	G	C	G	G	G	G	G	G	G	G	G	G	G	G	G	G	G	G	G	G	G
S10_2761167	G/C	10	2761167	+	NA	NA	NA	NA	NA	NA	G	C	G	C	G	G	G	G	G	G	G	G	G	G	G	G	N	G	C	G	G	G	C	C	C	G	G	G	G	G	G	C	C	C	C	G	C	G	G
S10_2761203	G/A	10	2761203	+	NA	NA	NA	NA	NA	NA	G	G	G	G	G	G	G	G	G	G	G	G	G	G	G	G	G	G	G	G	G	G	G	G	G	G	G	G	G	G	G	G	G	G	G	G	G	G	G
S10_2761537	G/A	10	2761537	+	NA	NA	NA	NA	NA	NA	A	G	G	G	G	G	G	G	A	G	G	A	R	G	G	G	G	G	G	G	G	G	G	G	G	A	G	G	G	G	G	G	G	G	G	G	G	G	G
S10_2761557	A/G	10	2761557	+	NA	NA	NA	NA	NA	NA	A	A	A	A	A	A	A	A	A	A	A	A	A	A	A	A	A	A	A	A	A	A	A	A	A	A	A	A	A	A	A	A	A	A	A	A	A	A	A
S10_2761611	G/A	10	2761611	+	NA	NA	NA	NA	NA	NA	G	N	G	G	G	G	G	G	G	G	G	N	G	G	G	G	G	G	G	G	G	G	G	N	G	G	G	G	G	G	G	R	G	G	G	G	N	G	G
S10_2761940	G/C	10	2761940	+	NA	NA	NA	NA	NA	NA	G	G	G	G	G	G	G	N	G	G	G	N	G	G	G	G	G	G	G	G	G	G	G	G	G	G	G	G	G	G	G	G	G	G	G	G	N	N	G
S10_2761941	A/C	10	2761941	+	NA	NA	NA	NA	NA	NA	A	A	A	A	A	A	A	N	A	A	A	N	A	A	A	A	A	A	A	A	A	A	A	A	A	A	A	A	A	A	A	A	A	A	A	A	N	N	A
S10_2765021	A/G	10	2765021	+	NA	NA	NA	NA	NA	NA	A	A	A	A	A	A	A	A	A	A	A	A	A	A	A	A	A	A	A	A	A	A	A	A	A	A	A	A	A	A	A	R	A	A	A	A	G	G	A
S10_2765041	C/T	10	2765041	+	NA	NA	NA	NA	NA	NA	C	C	C	C	C	C	C	T	C	C	C	T	C	C	C	C	Y	C	C	C	C	C	C	C	C	C	C	C	C	C	Y	C	C	C	C	C	C	C	C
S10_2765049	A/G	10	2765049	+	NA	NA	NA	NA	NA	NA	A	A	N	A	A	A	G	A	A	A	G	A	A	A	A	A	A	G	A	G	A	A	A	A	R	R	G	A	A	A	A	A	G	A	A	A	A	A	A
S10_2765051	A/C	10	2765051	+	NA	NA	NA	NA	NA	NA	A	A	N	A	A	A	C	A	A	A	C	A	A	N	A	A	A	C	A	C	A	A	A	A	M	C	C	A	A	A	A	C	C	N	N	A	N	C	A
S10_2765477	G/A	10	2765477	+	NA	NA	NA	NA	NA	NA	G	G	G	G	G	G	G	G	G	G	A	G	G	G	G	G	G	A	G	R	G	G	G	G	G	G	G	G	G	G	G	G	G	G	G	G	G	G	G
S10_2765478	C/T	10	2765478	+	NA	NA	NA	NA	NA	NA	C	C	C	C	C	C	C	C	C	C	C	C	C	C	C	C	C	C	C	C	C	C	T	C	C	C	C	C	C	C	C	C	C	C	C	C	C	C	C
S10_2765660	T/G	10	2765660	+	NA	NA	NA	NA	NA	NA	T	T	T	T	T	T	T	T	T	T	T	T	T	T	T	T	T	T	T	T	T	T	T	T	T	T	T	T	T	T	T	T	T	T	T	T	N	N	T
S10_2766459	C/G	10	2766459	+	NA	NA	NA	NA	NA	NA	C	C	C	C	C	C	C	C	C	C	C	C	C	C	C	C	C	C	C	C	C	C	C	C	C	C	C	C	C	C	C	C	C	C	C	C	C	C	C
S10_2766464	G/A	10	2766464	+	NA	NA	NA	NA	NA	NA	G	G	G	G	G	G	G	R	G	G	G	G	G	G	G	G	G	G	G	G	G	G	G	G	G	G	G	G	G	G	G	G	G	G	G	G	G	G	G
S10_2766606	C/T	10	2766606	+	NA	NA	NA	NA	NA	NA	C	C	C	C	C	C	C	C	C	C	C	C	C	C	C	C	C	C	C	C	C	C	C	C	C	C	C	C	C	C	C	C	C	C	C	C	C	C	C
S10_2766635	C/T	10	2766635	+	NA	NA	NA	NA	NA	NA	C	C	C	N	C	C	C	C	C	C	C	N	Y	C	C	C	C	C	C	C	C	C	C	C	C	C	C	C	C	C	C	C	T	C	C	C	C	C	C
S10_2768841	G/T	10	2768841	+	NA	NA	NA	NA	NA	NA	G	G	G	G	G	G	G	T	G	G	G	T	G	G	G	G	N	G	G	G	G	G	G	G	G	G	G	G	G	G	G	G	T	G	G	G	N	T	G
S10_2768853	C/A	10	2768853	+	NA	NA	NA	NA	NA	NA	C	C	C	C	C	C	C	C	C	C	C	A	C	C	C	C	N	C	C	C	C	C	C	C	C	C	C	C	C	C	C	C	A	C	C	C	N	C	C
S10_2768872	A/C	10	2768872	+	NA	NA	NA	NA	NA	NA	A	C	A	A	A	A	A	A	A	A	A	C	A	A	A	A	N	A	A	A	A	A	A	C	A	A	A	A	A	A	A	A	C	A	A	A	N	C	A
S10_2778096	G/A	10	2778096	+	NA	NA	NA	NA	NA	NA	G	G	G	G	G	A	G	A	G	G	G	G	G	A	A	A	R	G	G	G	A	A	G	G	G	G	A	A	A	A	A	G	G	G	G	G	G	G	A
S10_2778109	A/C	10	2778109	+	NA	NA	NA	NA	NA	NA	A	A	A	A	A	C	A	C	A	A	C	A	A	C	C	C	C	A	M	M	C	C	A	A	M	A	C	C	C	C	C	C	A	A	A	A	A	A	C
S10_2778123	G/A	10	2778123	+	NA	NA	NA	NA	NA	NA	G	A	G	A	G	G	G	G	G	G	G	G	G	G	G	G	G	G	G	G	G	G	A	A	R	G	G	G	G	G	G	G	G	A	A	N	A	G	G
S10_2778323	A/G	10	2778323	+	NA	NA	NA	NA	NA	NA	G	A	A	A	A	A	A	A	G	A	A	N	G	A	A	A	A	A	A	A	A	A	A	A	A	G	A	A	A	A	A	A	A	A	A	A	A	G	A
S10_2778544	G/A	10	2778544	+	NA	NA	NA	NA	NA	NA	G	G	N	G	G	G	G	G	G	G	G	G	G	G	G	G	G	G	G	G	G	G	G	G	G	G	G	G	G	G	G	G	G	G	G	G	G	G	G
S10_2778577	T/C	10	2778577	+	NA	NA	NA	NA	NA	NA	C	T	N	T	C	T	T	T	C	T	T	T	Y	T	T	T	T	T	T	T	T	T	T	T	T	Y	T	T	T	T	T	T	C	T	T	T	T	T	T
S10_2780652	C/T	10	2780652	+	NA	NA	NA	NA	NA	NA	C	C	C	C	C	C	C	C	C	C	C	N	C	C	C	C	C	C	C	C	C	C	C	C	C	C	C	C	C	C	C	C	T	C	C	C	C	C	C
S10_2780679	C/T	10	2780679	+	NA	NA	NA	NA	NA	NA	C	C	C	C	C	C	C	C	C	C	C	Y	C	C	C	C	C	C	C	C	C	C	C	C	T	T	C	C	C	T	C	T	C	T	T	C	Y	C	C
S10_2780682	A/T	10	2780682	+	NA	NA	NA	NA	NA	NA	A	A	A	A	W	A	A	A	A	A	A	A	A	A	A	A	A	A	A	A	A	A	A	A	A	A	A	A	A	A	A	A	A	A	A	A	A	A	A
S10_2780750	C/T	10	2780750	+	NA	NA	NA	NA	NA	NA	C	C	C	C	C	C	C	C	C	C	C	C	Y	C	C	C	C	C	C	C	C	C	C	C	C	C	C	C	C	C	C	C	T	C	C	T	C	C	C
S10_2780752	C/A	10	2780752	+	NA	NA	NA	NA	NA	NA	C	C	C	C	M	C	C	C	C	C	C	C	C	C	C	C	C	C	C	C	C	C	C	C	C	C	C	C	C	C	C	C	C	C	C	C	C	C	C
S10_2780755	T/C	10	2780755	+	NA	NA	NA	NA	NA	NA	T	T	T	T	Y	T	T	T	T	T	T	T	T	T	T	T	T	T	T	T	T	T	T	T	T	T	T	T	T	T	T	T	T	T	T	T	T	T	T
S10_2780756	G/A	10	2780756	+	NA	NA	NA	NA	NA	NA	G	G	G	G	R	G	G	G	G	G	G	G	G	G	G	G	G	G	G	G	G	G	G	G	G	G	G	G	G	G	G	G	G	G	G	G	G	G	G
S10_2780766	A/G	10	2780766	+	NA	NA	NA	NA	NA	NA	A	A	A	A	A	A	A	A	A	A	A	A	A	A	A	A	A	A	A	A	A	A	A	A	A	A	A	A	A	A	A	A	A	A	A	A	A	A	A
S10_2780810	C/G	10	2780810	+	NA	NA	NA	NA	NA	NA	C	C	C	C	C	C	C	C	C	C	C	C	C	C	C	C	C	C	C	C	C	C	C	C	C	C	C	C	C	C	C	C	C	C	C	C	C	C	C
S10_2780838	C/T	10	2780838	+	NA	NA	NA	NA	NA	NA	C	C	C	C	C	C	C	C	C	C	C	C	T	C	C	C	C	C	C	C	C	C	C	C	C	C	C	C	C	C	C	C	T	C	C	T	C	C	C
S10_2780842	G/C	10	2780842	+	NA	NA	NA	NA	NA	NA	G	G	G	G	G	G	G	G	G	G	G	G	C	G	G	G	G	G	G	G	G	G	G	G	G	G	G	G	G	G	G	G	C	G	G	C	G	G	G
S10_2780849	A/T	10	2780849	+	NA	NA	NA	NA	NA	NA	A	A	A	A	A	A	A	A	A	A	A	A	T	A	A	A	A	A	A	A	A	A	A	A	A	A	A	A	A	A	A	A	T	A	A	T	A	A	A
S10_2780856	A/T	10	2780856	+	NA	NA	NA	NA	NA	NA	A	A	A	A	A	A	A	A	A	A	A	A	A	A	A	A	A	A	A	A	A	A	A	A	A	A	A	A	A	A	A	A	A	A	A	A	A	A	A
S10_2781110	G/C	10	2781110	+	NA	NA	NA	NA	NA	NA	G	G	G	G	G	G	G	G	G	G	G	G	G	G	G	G	G	G	G	G	G	G	G	G	G	G	G	G	G	G	G	G	G	G	G	G	G	G	G
S10_2781119	G/T	10	2781119	+	NA	NA	NA	NA	NA	NA	G	G	G	G	G	G	G	G	G	K	G	G	G	G	G	G	G	G	G	G	G	G	G	G	G	G	G	G	G	G	G	G	G	G	G	G	G	G	G
S10_2781144	C/T	10	2781144	+	NA	NA	NA	NA	NA	NA	C	C	C	C	C	C	C	C	C	C	C	C	C	C	C	C	C	C	C	C	C	C	C	C	C	C	C	C	C	C	C	C	C	C	C	C	C	C	C
S10_2781146	G/A	10	2781146	+	NA	NA	NA	NA	NA	NA	G	G	G	G	G	G	G	G	G	G	G	G	G	G	G	G	G	G	G	G	G	G	G	G	G	G	G	G	G	G	G	G	G	G	G	G	G	G	G
S10_2782224	T/C	10	2782224	+	NA	NA	NA	NA	NA	NA	T	T	T	T	T	C	T	T	C	T	T	T	T	C	C	C	T	T	C	T	C	C	T	T	T	Y	T	C	C	C	C	C	T	T	T	T	T	T	C
S10_2782226	C/T	10	2782226	+	NA	NA	NA	NA	NA	NA	C	C	T	T	T	C	T	C	C	Y	T	C	C	C	C	C	C	T	C	T	C	C	T	C	C	C	C	C	C	C	C	C	C	C	C	C	C	C	C
S10_2782304	C/T	10	2782304	+	NA	NA	NA	NA	NA	NA	T	C	C	C	C	C	C	T	T	C	C	Y	C	C	C	C	C	C	C	C	C	C	C	C	Y	C	C	C	C	C	C	C	C	T	N	C	C	T	C
S10_2782519	T/C	10	2782519	+	NA	NA	NA	NA	NA	NA	T	T	N	C	C	T	C	T	T	T	T	N	T	T	T	T	T	T	T	Y	T	T	C	T	T	T	T	C	T	T	N	T	T	T	T	T	N	N	T
S10_2782543	C/G	10	2782543	+	NA	NA	NA	NA	NA	NA	C	C	N	G	G	C	G	C	C	C	C	C	C	C	C	C	C	C	C	S	C	C	G	C	C	C	C	S	C	C	N	C	C	C	C	C	N	C	C
S10_2782544	T/C	10	2782544	+	NA	NA	NA	NA	NA	NA	T	T	N	T	T	T	T	T	T	T	T	T	T	T	T	T	T	T	T	T	T	T	T	T	T	T	T	T	T	T	T	T	T	T	T	T	N	T	T
S10_2782550	G/A	10	2782550	+	NA	NA	NA	NA	NA	NA	G	G	G	G	G	G	G	G	G	G	G	G	G	G	G	G	G	G	G	G	G	G	G	G	G	G	G	G	G	G	G	G	G	G	G	G	N	G	G
S10_2782573	A/G	10	2782573	+	NA	NA	NA	NA	NA	NA	A	A	A	A	A	A	A	A	A	A	N	A	A	A	A	A	A	A	A	A	A	A	A	A	A	A	A	A	A	A	A	A	A	A	A	A	N	A	A
S10_2782594	G/T	10	2782594	+	NA	NA	NA	NA	NA	NA	G	G	N	G	G	G	G	G	N	N	G	N	K	K	G	G	K	T	G	N	G	G	G	G	G	K	G	G	G	T	G	T	G	G	G	G	N	G	G
S10_2782666	A/T	10	2782666	+	NA	NA	NA	NA	NA	NA	A	A	N	T	N	A	N	A	A	A	A	A	A	A	A	A	A	A	A	A	A	A	T	A	A	A	A	A	A	A	A	A	A	A	A	A	N	A	A
S10_2782681	C/A	10	2782681	+	NA	NA	NA	NA	NA	NA	C	A	C	C	C	C	C	C	C	C	C	C	C	C	C	C	C	C	C	C	C	C	C	A	C	C	C	C	C	C	C	C	C	C	C	C	N	C	C
S10_2782949	T/G	10	2782949	+	NA	NA	NA	NA	NA	NA	G	N	T	T	T	T	G	G	N	T	G	G	T	T	T	T	T	T	T	G	T	T	T	N	T	G	T	T	T	G	T	G	T	T	T	T	T	G	T
S10_2782951	C/A	10	2782951	+	NA	NA	NA	NA	NA	NA	C	C	C	C	C	C	C	C	C	C	C	C	C	C	C	C	C	C	C	C	C	C	C	C	C	C	C	C	C	C	C	C	C	C	C	C	C	C	C
S10_2788721	G/T	10	2788721	+	NA	NA	NA	NA	NA	NA	G	G	G	G	G	G	G	G	G	G	G	N	G	G	G	G	G	G	G	G	G	G	G	G	G	G	G	G	G	G	G	G	G	G	G	G	N	G	G
S10_2788787	C/G	10	2788787	+	NA	NA	NA	NA	NA	NA	C	C	C	C	C	C	C	C	C	C	C	C	C	C	C	C	C	C	C	C	C	C	C	C	C	C	C	C	C	C	C	C	G	C	C	G	G	C	C
S10_2788826	A/C	10	2788826	+	NA	NA	NA	NA	NA	NA	A	A	A	A	A	A	A	A	A	A	A	A	A	A	A	A	A	A	A	A	A	A	A	A	A	A	A	A	A	A	A	A	A	A	A	A	A	A	A
S10_2788830	A/T	10	2788830	+	NA	NA	NA	NA	NA	NA	A	A	A	A	A	A	A	A	A	A	A	A	A	A	A	A	A	A	A	A	A	A	A	A	A	A	A	A	A	A	A	A	A	A	A	A	A	A	A
S10_2788837	G/T	10	2788837	+	NA	NA	NA	NA	NA	NA	G	G	G	G	G	G	G	G	G	G	G	G	G	G	G	G	G	G	G	G	G	G	G	G	G	G	G	G	G	G	G	G	G	G	G	G	G	G	G
S10_2788842	C/T	10	2788842	+	NA	NA	NA	NA	NA	NA	C	C	C	C	C	C	C	C	C	C	C	C	C	C	C	C	C	C	C	C	C	C	C	C	C	C	C	C	C	C	C	C	C	C	C	C	C	C	C
S10_2788992	C/G	10	2788992	+	NA	NA	NA	NA	NA	NA	C	C	N	C	C	C	C	N	G	C	C	N	C	C	C	C	C	C	C	C	C	C	C	C	C	C	C	C	C	C	C	C	C	C	C	C	N	G	C
S10_2788994	A/G	10	2788994	+	NA	NA	NA	NA	NA	NA	G	A	N	A	A	A	A	G	G	A	N	N	A	A	A	A	A	A	A	A	A	A	A	A	A	G	A	A	A	G	A	G	A	A	A	A	N	G	A
S10_2789003	G/C	10	2789003	+	NA	NA	NA	NA	NA	NA	G	G	G	G	G	G	G	G	G	G	G	N	G	G	G	G	G	G	G	G	G	G	G	G	G	G	G	G	G	G	G	G	G	G	G	G	N	G	G
S10_2789007	C/T	10	2789007	+	NA	NA	NA	NA	NA	NA	T	C	C	C	C	C	C	C	C	C	C	C	C	C	C	C	C	C	C	C	C	C	C	C	C	C	C	C	C	T	C	T	C	C	C	C	N	C	C
S10_2789021	T/G	10	2789021	+	NA	NA	NA	NA	NA	NA	G	T	N	T	T	T	T	G	G	T	T	N	T	T	T	T	T	T	T	T	T	T	T	T	T	G	T	T	T	G	T	G	T	T	T	T	N	G	T
S10_2789044	T/C	10	2789044	+	NA	NA	NA	NA	NA	NA	T	T	T	T	T	T	T	T	T	T	T	T	T	T	T	T	T	T	T	T	T	T	T	T	T	T	T	T	T	T	T	T	C	T	T	C	C	T	T
S10_2789066	A/G	10	2789066	+	NA	NA	NA	NA	NA	NA	G	A	A	A	A	A	A	G	G	A	A	N	A	A	A	A	G	A	A	A	A	A	A	A	A	G	A	A	A	G	A	G	G	A	A	G	G	G	A
S10_2789100	T/C	10	2789100	+	NA	NA	NA	NA	NA	NA	N	T	T	T	T	T	T	T	N	T	T	T	T	T	T	T	T	T	T	T	T	T	T	T	T	T	T	T	T	T	T	T	T	T	T	T	T	C	T
S10_2789113	G/C	10	2789113	+	NA	NA	NA	NA	NA	NA	G	G	G	G	G	G	G	G	N	G	G	G	G	G	G	G	G	G	G	G	G	G	C	G	G	C	G	G	G	C	G	C	G	G	G	G	G	G	G
S10_2789123	A/T	10	2789123	+	NA	NA	NA	NA	NA	NA	N	A	A	A	A	A	A	A	N	A	A	A	A	A	A	A	A	A	A	A	A	A	A	A	A	A	A	A	A	A	A	A	T	A	A	T	T	A	A
S10_2789124	C/T	10	2789124	+	NA	NA	NA	NA	NA	NA	C	C	C	C	C	C	C	C	N	C	C	C	C	C	C	C	C	C	C	C	C	C	C	C	C	C	C	C	C	C	C	C	C	C	C	C	C	C	C
S10_2789140	G/C	10	2789140	+	NA	NA	NA	NA	NA	NA	N	G	G	G	G	G	G	G	N	G	G	G	G	G	G	G	G	G	G	G	G	G	G	G	G	C	G	G	G	G	G	G	G	G	G	G	G	C	G
S10_2789141	C/G	10	2789141	+	NA	NA	NA	NA	NA	NA	N	C	C	C	C	C	C	C	N	C	C	C	C	C	C	C	C	C	C	C	C	C	C	C	C	C	C	C	C	C	C	C	G	C	C	G	G	C	C
S10_2789170	A/G	10	2789170	+	NA	NA	NA	NA	NA	NA	A	A	A	A	A	A	A	A	A	A	A	A	A	A	A	A	A	A	A	A	A	A	G	A	A	A	A	A	A	A	A	A	A	A	A	A	A	R	A
S10_2789175	A/T	10	2789175	+	NA	NA	NA	NA	NA	NA	A	A	A	A	A	A	A	A	A	A	A	A	A	A	A	A	A	A	A	A	A	A	T	A	A	A	A	A	A	A	A	A	A	A	A	A	A	W	A
S10_2789182	G/A	10	2789182	+	NA	NA	NA	NA	NA	NA	G	G	G	G	G	G	G	R	G	G	G	G	G	G	G	G	G	G	G	G	G	G	G	G	G	G	G	G	G	G	G	G	G	G	G	G	G	G	G
S10_2789194	G/T	10	2789194	+	NA	NA	NA	NA	NA	NA	G	G	T	K	K	T	G	K	T	G	G	G	G	T	T	T	T	G	T	G	T	T	G	G	G	G	T	T	T	T	T	G	G	G	G	G	N	G	T
S10_2793453	G/A	10	2793453	+	NA	NA	NA	NA	NA	NA	G	G	G	G	G	G	G	G	G	G	G	G	G	G	G	G	G	G	G	G	G	G	G	G	G	G	G	G	G	G	G	G	G	G	G	G	G	G	G
S10_2793454	G/A	10	2793454	+	NA	NA	NA	NA	NA	NA	G	G	G	G	G	G	G	G	G	G	G	G	G	G	G	G	G	G	G	G	G	G	G	G	G	G	G	G	G	G	G	G	G	G	G	G	G	G	G
S10_2793473	A/C	10	2793473	+	NA	NA	NA	NA	NA	NA	A	A	A	A	A	A	A	A	A	A	A	A	A	A	A	A	A	A	A	A	A	A	A	A	A	A	A	A	A	A	A	A	A	A	A	A	A	A	A
S10_2793474	A/C	10	2793474	+	NA	NA	NA	NA	NA	NA	A	A	A	A	A	A	A	A	A	A	A	A	A	A	A	A	A	A	A	A	A	A	A	A	A	A	A	A	A	A	A	A	A	A	A	A	A	A	A
S10_2794675	A/G	10	2794675	+	NA	NA	NA	NA	NA	NA	A	A	A	A	A	A	A	A	A	A	A	A	A	A	A	A	A	A	A	A	A	A	A	A	A	A	A	A	A	A	A	A	A	A	A	A	A	A	A
S10_2794677	C/A	10	2794677	+	NA	NA	NA	NA	NA	NA	C	A	C	C	C	C	C	C	C	C	C	N	C	C	C	C	C	C	C	C	C	C	C	A	C	C	C	C	C	C	C	C	C	C	C	C	C	C	C
S10_2794741	C/A	10	2794741	+	NA	NA	NA	NA	NA	NA	A	C	C	N	C	C	C	C	A	C	C	N	C	C	C	C	C	C	C	C	C	C	A	C	C	C	C	C	C	A	C	C	C	C	C	C	C	C	C
S10_2794744	C/A	10	2794744	+	NA	NA	NA	NA	NA	NA	A	C	C	N	C	C	C	C	A	M	C	N	C	C	C	C	C	C	C	C	C	C	A	C	C	C	C	C	C	A	C	C	C	C	C	C	C	C	C
S10_2794748	T/A	10	2794748	+	NA	NA	NA	NA	NA	NA	T	T	A	A	A	A	T	T	N	W	A	T	T	A	A	A	A	A	A	T	A	A	T	T	A	W	T	A	A	T	A	T	T	A	A	T	T	T	A
S10_2794754	G/C	10	2794754	+	NA	NA	NA	NA	NA	NA	G	G	S	G	G	G	G	G	G	G	C	G	G	G	G	G	G	G	G	G	G	G	G	G	G	G	G	G	G	G	G	G	G	G	G	G	G	G	G
S10_2794776	C/G	10	2794776	+	NA	NA	NA	NA	NA	NA	C	C	C	C	C	C	N	C	C	C	C	C	C	C	C	C	C	C	C	C	C	C	C	C	C	C	C	C	C	C	C	C	C	C	C	C	C	C	C
S10_2794850	G/C	10	2794850	+	NA	NA	NA	NA	NA	NA	G	G	G	G	G	G	G	G	G	G	G	G	G	G	G	G	G	G	G	G	G	G	G	G	G	G	G	G	G	G	G	G	G	G	G	G	G	G	G
S10_2794898	C/T	10	2794898	+	NA	NA	NA	NA	NA	NA	C	C	T	T	C	C	C	C	C	C	C	C	C	C	C	C	C	C	C	C	C	C	C	C	C	T	C	C	C	C	C	C	T	C	C	C	C	C	C
S10_2795592	G/C	10	2795592	+	NA	NA	NA	NA	NA	NA	G	G	G	G	G	G	G	G	G	G	G	N	G	G	G	G	G	G	G	G	G	G	G	G	G	G	G	G	G	G	G	G	G	G	G	G	G	N	G
S10_2795613	G/C	10	2795613	+	NA	NA	NA	NA	NA	NA	G	G	G	G	G	G	G	G	G	G	G	N	G	G	G	G	G	G	G	G	G	G	G	G	G	G	G	G	G	G	G	G	G	G	G	G	G	N	G
S10_2798351	G/A	10	2798351	+	NA	NA	NA	NA	NA	NA	A	G	G	G	G	G	G	G	G	G	G	G	G	G	G	G	G	G	G	G	G	G	G	G	G	G	G	G	G	G	G	G	G	G	G	G	G	G	G
S10_2798367	C/T	10	2798367	+	NA	NA	NA	NA	NA	NA	C	C	C	Y	Y	C	C	C	C	C	C	C	C	C	C	C	N	C	C	C	C	C	C	C	C	T	C	C	C	C	C	C	T	C	C	C	C	C	C
S10_2798394	T/C	10	2798394	+	NA	NA	NA	NA	NA	NA	T	T	T	T	T	T	T	T	T	T	T	T	T	T	T	T	T	T	T	T	T	T	T	T	T	T	C	T	T	T	T	T	T	T	T	T	C	T	T
S10_2798955	C/T	10	2798955	+	NA	NA	NA	NA	NA	NA	C	C	C	C	C	C	C	C	C	C	C	C	C	C	C	C	C	C	C	C	C	C	C	C	C	C	C	C	C	C	C	C	C	C	C	C	N	N	C
S10_2798957	G/T	10	2798957	+	NA	NA	NA	NA	NA	NA	G	G	G	G	G	G	G	G	G	G	G	G	G	G	G	G	G	G	G	G	G	G	G	G	G	G	G	G	G	G	G	G	G	G	G	G	N	N	G
S10_2798965	C/T	10	2798965	+	NA	NA	NA	NA	NA	NA	C	C	C	C	C	C	C	C	C	C	C	C	C	C	C	C	C	C	C	C	C	C	C	C	C	C	C	C	C	C	C	C	C	C	C	C	N	N	C
S10_2799240	G/A	10	2799240	+	NA	NA	NA	NA	NA	NA	G	G	G	G	G	G	G	G	G	G	G	N	G	G	G	G	G	G	G	G	G	G	G	G	G	G	G	G	G	G	G	G	G	G	G	G	G	G	G
S10_2799243	A/G	10	2799243	+	NA	NA	NA	NA	NA	NA	A	A	A	A	A	A	A	A	A	A	A	N	A	A	A	A	A	A	A	A	A	A	A	A	A	A	A	A	A	A	A	A	A	A	A	A	N	A	A
S10_2799254	A/T	10	2799254	+	NA	NA	NA	NA	NA	NA	A	T	N	W	A	A	A	N	T	A	A	N	A	A	A	A	A	A	T	A	A	A	A	T	W	T	A	A	A	A	A	A	T	T	T	A	N	T	A
S10_2837104	C/A	10	2837104	+	NA	NA	NA	NA	NA	NA	C	C	N	C	C	C	C	C	A	C	C	C	C	C	C	C	C	C	C	C	C	C	C	C	M	C	C	C	C	C	C	C	C	A	A	C	C	A	C
S10_2837121	C/A	10	2837121	+	NA	NA	NA	NA	NA	NA	C	C	N	M	C	C	C	C	C	C	C	C	C	C	C	C	C	C	C	C	C	C	C	C	C	A	C	C	C	C	C	C	A	C	C	C	C	C	C
S10_2837134	G/A	10	2837134	+	NA	NA	NA	NA	NA	NA	G	G	N	G	G	G	A	G	G	G	G	G	G	G	G	G	G	A	G	G	G	G	G	G	G	G	G	G	G	G	G	G	G	G	G	G	G	G	G
S10_2837149	T/C	10	2837149	+	NA	NA	NA	NA	NA	NA	T	T	N	T	T	T	T	T	T	T	C	T	Y	T	T	T	T	T	T	T	T	T	T	T	T	T	T	T	T	T	T	T	T	T	T	T	T	T	T
S10_2837156	G/T	10	2837156	+	NA	NA	NA	NA	NA	NA	G	G	N	G	G	G	G	G	G	G	T	G	T	G	G	G	G	G	G	G	G	G	T	G	G	G	G	G	G	G	G	T	G	G	G	T	T	G	G
S10_2837250	C/T	10	2837250	+	NA	NA	NA	NA	NA	NA	C	C	C	C	C	C	C	C	C	C	C	C	C	C	C	C	C	C	C	C	C	C	C	C	C	C	C	C	C	C	C	C	C	C	C	C	C	C	C
S10_2837317	C/T	10	2837317	+	NA	NA	NA	NA	NA	NA	C	C	C	C	C	C	C	T	C	C	C	C	C	C	C	C	C	C	C	C	C	C	C	C	C	C	C	C	C	C	C	C	C	C	C	C	C	C	C
S10_2837329	C/T	10	2837329	+	NA	NA	NA	NA	NA	NA	C	C	C	C	C	C	C	C	C	C	C	C	C	C	C	C	C	C	C	C	C	C	C	C	C	C	C	C	C	C	C	C	C	C	C	C	C	C	C
S10_2837355	C/T	10	2837355	+	NA	NA	NA	NA	NA	NA	C	C	C	Y	C	T	C	C	C	C	C	C	C	T	T	T	C	C	C	C	T	T	C	C	C	C	C	T	T	C	T	C	C	C	C	C	C	C	T
S10_2837372	C/T	10	2837372	+	NA	NA	NA	NA	NA	NA	C	C	C	C	C	C	T	C	C	T	N	C	T	C	C	C	C	T	T	T	C	C	T	C	C	C	T	C	C	C	C	T	C	C	C	N	T	C	C
S10_2837430	C/A	10	2837430	+	NA	NA	NA	NA	NA	NA	C	C	C	C	C	C	C	C	C	C	C	C	C	C	C	C	C	C	C	C	C	C	A	C	C	C	C	C	C	C	C	C	C	C	C	C	C	C	C
S10_2837433	C/T	10	2837433	+	NA	NA	NA	NA	NA	NA	C	C	C	C	C	C	C	T	C	C	C	C	C	C	C	C	C	C	C	C	C	C	C	C	C	C	C	C	C	N	C	C	C	C	C	C	C	C	C
S10_2837436	T/C	10	2837436	+	NA	NA	NA	NA	NA	NA	T	T	C	C	C	T	C	T	C	C	C	T	C	T	T	T	T	C	C	C	T	T	T	T	Y	C	C	T	T	T	T	C	C	C	C	C	C	C	T
S10_2837443	C/T	10	2837443	+	NA	NA	NA	NA	NA	NA	C	C	C	C	C	C	T	C	C	T	T	C	T	C	C	C	C	T	T	T	C	C	C	C	C	C	Y	C	C	C	C	T	C	C	C	T	T	C	C
S10_2837471	C/T	10	2837471	+	NA	NA	NA	NA	NA	NA	C	C	C	C	C	C	C	C	C	C	C	C	C	C	C	C	C	C	C	C	C	C	T	C	C	C	C	C	C	C	C	C	C	C	C	C	C	C	C
S10_2837547	C/T	10	2837547	+	NA	NA	NA	NA	NA	NA	C	C	C	C	C	C	C	C	C	C	C	C	C	C	C	C	C	C	C	C	C	C	C	C	C	C	C	C	C	C	C	C	C	C	C	C	C	C	C
S10_2837661	A/G	10	2837661	+	NA	NA	NA	NA	NA	NA	A	A	A	A	A	A	A	A	A	A	A	A	A	A	A	A	A	A	A	A	A	A	G	A	A	A	A	A	A	A	A	A	A	A	A	A	A	A	A
S10_2837694	G/A	10	2837694	+	NA	NA	NA	NA	NA	NA	G	G	G	G	G	G	G	G	G	G	G	G	G	G	G	G	G	G	A	G	G	G	G	G	R	G	G	G	G	G	G	G	G	G	G	G	G	G	G
S10_2837763	G/A	10	2837763	+	NA	NA	NA	NA	NA	NA	G	G	G	G	G	G	G	G	G	G	G	G	G	G	G	G	G	G	A	G	G	G	G	G	G	G	G	G	G	G	G	G	G	G	G	G	G	G	G
S10_2839402	C/T	10	2839402	+	NA	NA	NA	NA	NA	NA	C	C	N	Y	C	C	C	C	C	C	T	C	C	C	C	C	C	C	C	C	C	C	C	C	C	T	C	C	C	C	C	C	T	C	C	C	N	C	C
S10_2839403	T/G	10	2839403	+	NA	NA	NA	NA	NA	NA	T	T	N	K	T	T	T	T	T	T	G	T	T	T	T	T	T	T	T	T	T	T	T	T	T	G	T	T	T	T	T	T	G	T	T	T	N	T	T
S10_2839451	G/A	10	2839451	+	NA	NA	NA	NA	NA	NA	G	G	A	A	R	G	A	G	A	A	G	G	G	G	G	G	G	R	A	G	G	G	A	G	R	A	G	G	G	G	G	G	N	A	A	G	G	A	G
S10_2839464	T/A	10	2839464	+	NA	NA	NA	NA	NA	NA	T	T	T	T	T	T	T	T	T	T	A	T	A	T	T	T	T	T	T	A	T	T	T	T	T	T	W	T	T	T	T	A	T	T	T	A	A	T	T
S10_2839520	G/T	10	2839520	+	NA	NA	NA	NA	NA	NA	G	G	T	T	G	G	G	G	G	G	T	G	T	G	G	G	G	G	G	T	G	G	G	G	G	T	K	G	G	G	G	T	T	G	G	T	T	G	G
S10_2839531	C/G	10	2839531	+	NA	NA	NA	NA	NA	NA	C	C	C	C	C	C	G	C	G	G	C	C	C	C	C	C	C	G	C	C	C	C	C	C	S	C	C	C	C	C	C	C	C	G	G	C	C	G	C
S10_2839534	C/A	10	2839534	+	NA	NA	NA	NA	NA	NA	C	C	C	C	C	A	C	M	C	C	C	C	C	A	A	A	C	C	C	C	A	A	C	C	C	C	C	A	A	C	A	C	C	C	C	C	C	C	A
S10_2839539	G/T	10	2839539	+	NA	NA	NA	NA	NA	NA	G	G	G	G	G	G	G	G	G	G	G	G	G	G	G	G	G	G	T	G	G	G	T	G	G	G	G	G	G	G	G	G	G	G	G	G	G	G	G
S10_2839563	T/C	10	2839563	+	NA	NA	NA	NA	NA	NA	T	T	C	C	T	T	T	T	T	T	C	T	C	T	T	T	T	T	T	C	T	T	T	T	T	C	Y	T	T	T	T	C	C	T	T	C	C	T	T
S10_2839573	A/G	10	2839573	+	NA	NA	NA	NA	NA	NA	A	A	G	G	A	A	A	A	A	A	G	A	G	A	A	A	A	A	A	G	A	A	A	A	A	G	R	A	A	A	A	G	G	A	A	G	G	A	A
S10_2839576	C/T	10	2839576	+	NA	NA	NA	NA	NA	NA	C	C	T	N	T	T	C	Y	C	C	C	C	C	T	T	T	C	C	C	C	T	T	C	C	C	T	T	T	T	C	T	C	C	C	C	C	N	C	T
S10_2841188	T/C	10	2841188	+	NA	NA	NA	NA	NA	NA	T	C	T	T	T	T	C	C	T	C	T	C	T	T	T	T	C	C	T	C	T	T	T	C	T	T	T	T	T	T	T	T	T	T	T	T	N	T	T
S10_2841213	C/A	10	2841213	+	NA	NA	NA	NA	NA	NA	A	C	C	C	C	C	C	C	C	C	C	C	C	C	C	C	C	C	C	C	C	C	C	C	M	C	C	C	C	M	C	C	C	A	A	C	N	C	C
S10_2842438	G/A	10	2842438	+	NA	NA	NA	NA	NA	NA	G	G	N	A	G	N	G	G	A	G	N	G	G	G	G	G	G	N	A	N	G	G	A	G	G	R	R	G	G	G	G	G	G	G	G	G	N	A	G
S10_2845172	A/T	10	2845172	+	NA	NA	NA	NA	NA	NA	A	A	A	A	A	A	A	A	A	A	A	A	A	A	A	A	A	A	A	A	A	A	A	A	A	A	A	A	A	A	A	A	A	A	A	A	A	A	A
S10_2845182	G/A	10	2845182	+	NA	NA	NA	NA	NA	NA	G	G	G	G	G	G	G	G	G	G	G	G	G	G	G	G	G	G	G	G	G	G	G	G	G	G	G	G	G	G	G	G	G	G	G	G	N	G	G
S10_2845219	G/T	10	2845219	+	NA	NA	NA	NA	NA	NA	G	G	G	G	G	G	G	G	G	G	G	G	G	G	G	G	G	G	G	G	G	G	G	G	G	G	G	G	G	G	G	G	G	G	G	G	N	G	G
S10_2845502	C/T	10	2845502	+	NA	NA	NA	NA	NA	NA	C	C	C	C	C	C	C	C	C	C	C	N	C	C	C	C	C	C	C	C	C	C	C	C	C	C	C	C	C	C	C	C	C	C	C	C	N	C	C
S10_2845873	C/G	10	2845873	+	NA	NA	NA	NA	NA	NA	N	C	C	C	C	C	G	C	G	C	C	N	G	C	C	C	C	G	C	G	C	C	C	C	C	C	C	C	C	C	C	C	C	C	C	C	N	N	C
S10_2845876	C/T	10	2845876	+	NA	NA	NA	NA	NA	NA	N	C	C	C	C	C	T	C	N	C	C	N	T	C	C	C	C	T	C	T	C	C	C	C	C	C	C	C	C	C	C	C	C	C	C	C	N	C	C
S10_2845879	G/A	10	2845879	+	NA	NA	NA	NA	NA	NA	N	G	G	G	G	G	G	G	N	G	G	N	G	G	G	G	G	G	G	G	G	G	G	G	G	G	G	G	G	G	G	G	G	G	G	G	N	N	G
S10_2845914	C/T	10	2845914	+	NA	NA	NA	NA	NA	NA	N	C	C	C	C	C	T	C	T	C	C	N	T	C	C	C	C	T	C	T	C	C	C	C	C	C	C	C	C	C	C	C	C	C	C	C	N	N	C
S10_2845971	C/G	10	2845971	+	NA	NA	NA	NA	NA	NA	C	C	C	C	C	C	C	C	C	C	C	C	C	C	C	C	C	C	C	C	C	C	C	C	C	C	C	C	C	C	C	C	C	C	C	C	N	C	C
S10_2845972	T/A	10	2845972	+	NA	NA	NA	NA	NA	NA	T	T	T	T	T	T	A	T	T	T	T	N	A	T	T	T	T	A	T	A	T	T	T	T	T	T	T	T	T	T	T	T	T	T	T	N	N	T	T
S10_2845981	G/T	10	2845981	+	NA	NA	NA	NA	NA	NA	G	G	G	G	G	G	G	G	G	G	G	G	G	G	G	G	G	G	G	G	G	G	G	G	G	G	G	G	G	G	G	G	G	G	G	G	N	G	G
S10_2846049	T/G	10	2846049	+	NA	NA	NA	NA	NA	NA	T	T	T	T	T	T	T	T	T	T	T	N	T	T	T	T	T	T	T	T	T	T	T	T	T	T	T	T	T	T	T	T	T	T	T	T	T	T	T
S10_2985876	T/A	10	2985876	+	NA	NA	NA	NA	NA	NA	A	T	T	T	T	T	A	T	N	A	T	T	A	T	T	T	T	A	T	A	T	T	T	T	A	T	T	T	T	T	T	T	T	A	A	A	N	T	T
S10_2985877	G/T	10	2985877	+	NA	NA	NA	NA	NA	NA	T	G	G	G	G	G	T	G	N	T	G	G	T	G	G	G	G	T	G	T	G	G	G	G	T	G	G	G	G	G	G	G	G	T	T	T	N	G	G
S10_2985893	C/T	10	2985893	+	NA	NA	NA	NA	NA	NA	C	C	C	C	C	C	C	C	C	C	C	C	C	C	C	C	C	C	C	C	C	C	C	C	C	C	C	C	C	C	C	C	C	C	C	C	N	T	C
S10_2985895	A/G	10	2985895	+	NA	NA	NA	NA	NA	NA	A	A	A	A	A	A	A	A	A	A	A	A	A	A	A	A	A	A	A	A	A	A	A	A	A	A	A	A	A	A	A	A	A	A	A	A	N	A	A
S10_2986045	C/T	10	2986045	+	NA	NA	NA	NA	NA	NA	T	C	C	N	C	C	C	T	N	C	T	C	C	Y	C	C	C	C	C	T	C	T	T	C	C	C	T	C	N	C	C	C	T	C	C	C	N	N	C
S10_2986066	T/C	10	2986066	+	NA	NA	NA	NA	NA	NA	T	C	N	N	N	T	T	T	N	T	T	N	T	T	T	T	C	T	C	T	T	T	T	C	T	C	T	T	T	C	C	C	T	T	T	T	N	N	T
S10_2986174	G/T	10	2986174	+	NA	NA	NA	NA	NA	NA	G	G	G	T	G	G	G	G	G	G	G	G	G	G	G	G	G	G	G	G	G	G	G	G	G	T	G	G	G	G	G	T	G	G	G	G	N	G	G
S10_2986218	C/T	10	2986218	+	NA	NA	NA	NA	NA	NA	T	C	T	C	T	T	C	C	T	T	C	C	N	T	T	T	C	Y	C	C	T	T	C	C	T	C	C	T	T	C	T	C	C	T	T	C	N	C	T
S10_2986228	G/A	10	2986228	+	NA	NA	NA	NA	NA	NA	G	G	A	G	A	A	G	G	A	A	G	G	G	A	A	A	G	R	G	G	A	A	G	G	A	G	G	A	A	G	A	G	G	A	A	G	N	G	A
S10_2986238	C/T	10	2986238	+	NA	NA	NA	NA	NA	NA	T	C	T	C	T	T	C	C	T	T	C	C	N	T	T	T	C	Y	C	C	T	T	C	C	T	C	C	T	T	C	T	C	C	T	T	C	N	C	T
S10_2986450	A/G	10	2986450	+	NA	NA	NA	NA	NA	NA	A	A	A	A	A	A	A	A	A	A	A	A	A	A	A	A	A	A	A	A	A	A	A	A	A	A	A	A	A	A	A	A	A	A	A	A	N	A	A
S10_2986451	C/T	10	2986451	+	NA	NA	NA	NA	NA	NA	T	C	C	C	C	C	C	C	C	C	C	C	C	C	C	C	C	C	C	C	C	C	C	C	C	C	C	C	C	C	C	C	C	C	C	C	N	C	C
S10_2986454	T/A	10	2986454	+	NA	NA	NA	NA	NA	NA	A	T	T	T	T	T	A	T	N	T	T	T	T	T	T	T	T	A	T	T	T	T	T	T	T	T	T	T	T	T	T	T	T	A	N	A	N	T	T
S10_2986460	G/A	10	2986460	+	NA	NA	NA	NA	NA	NA	A	G	G	G	G	G	R	G	G	G	G	G	G	G	G	G	G	A	G	G	G	G	G	G	G	G	G	G	G	G	G	G	G	A	N	A	N	G	G
S10_2986463	A/G	10	2986463	+	NA	NA	NA	NA	NA	NA	A	A	A	A	A	A	A	A	A	A	A	A	A	A	A	A	A	A	A	A	A	A	A	A	A	A	A	A	A	A	A	A	A	A	A	A	N	A	A
S10_2986465	T/C	10	2986465	+	NA	NA	NA	NA	NA	NA	T	Y	T	T	T	T	T	T	T	T	T	T	T	T	T	T	T	T	T	T	T	T	T	T	T	T	T	T	T	T	T	T	T	T	T	T	N	T	T
S10_2986782	A/G	10	2986782	+	NA	NA	NA	NA	NA	NA	A	R	A	A	A	A	R	A	A	A	A	R	A	A	A	A	R	A	G	A	A	A	A	R	A	A	A	A	A	R	A	A	A	A	A	A	A	A	A
S10_2986800	G/A	10	2986800	+	NA	NA	NA	NA	NA	NA	G	G	G	A	G	G	G	G	G	G	G	G	G	G	G	G	G	G	G	G	G	G	G	G	G	A	G	G	G	G	G	A	G	G	G	G	G	G	G
S10_2986806	G/T	10	2986806	+	NA	NA	NA	NA	NA	NA	T	G	G	T	G	G	G	K	G	G	T	G	G	G	G	G	G	G	G	T	G	G	T	G	G	T	T	G	G	G	G	T	K	G	G	G	G	T	G
S10_2986832	C/G	10	2986832	+	NA	NA	NA	NA	NA	NA	G	C	N	C	C	C	C	C	C	C	C	C	C	C	C	C	C	C	C	C	C	C	C	C	C	C	C	C	C	C	C	C	C	C	C	C	C	C	C
S10_2986860	G/A	10	2986860	+	NA	NA	NA	NA	NA	NA	G	G	N	G	G	G	G	G	G	G	G	G	G	G	G	G	G	G	G	G	G	G	G	G	G	G	G	G	G	G	G	G	G	G	G	G	G	G	G
S10_2987216	A/T	10	2987216	+	NA	NA	NA	NA	NA	NA	A	A	A	A	A	A	A	N	N	A	A	A	A	A	A	A	A	A	A	A	A	A	A	A	A	A	A	A	A	A	A	A	A	A	A	A	N	N	A
S10_2987731	T/C	10	2987731	+	NA	NA	NA	NA	NA	NA	T	T	C	C	C	C	Y	Y	C	C	T	T	C	C	C	C	T	C	T	T	C	C	T	T	C	C	T	C	C	T	C	Y	T	C	C	C	C	T	C
S10_2987734	C/T	10	2987734	+	NA	NA	NA	NA	NA	NA	C	C	C	C	C	C	C	C	C	C	C	C	C	C	C	C	C	C	C	C	C	C	C	C	C	C	C	C	C	C	C	C	C	C	C	C	C	C	C
S10_2987775	G/C	10	2987775	+	NA	NA	NA	NA	NA	NA	G	G	G	G	G	G	G	C	G	G	C	G	G	G	G	G	G	G	G	C	G	G	C	G	G	G	S	G	G	G	G	G	C	G	G	G	G	G	G
S10_2987778	C/T	10	2987778	+	NA	NA	NA	NA	NA	NA	C	T	C	C	C	C	T	C	C	C	C	T	C	C	C	C	T	C	C	C	C	C	C	T	C	C	C	C	C	T	C	C	C	C	C	C	C	C	C
S10_2988837	A/T	10	2988837	+	NA	NA	NA	NA	NA	NA	A	A	A	A	A	A	A	A	A	A	A	A	A	A	A	A	A	A	A	A	A	A	A	A	A	A	A	A	A	A	A	A	A	A	A	A	A	A	A
S10_2988856	C/T	10	2988856	+	NA	NA	NA	NA	NA	NA	C	C	C	C	C	C	C	C	C	C	C	C	C	C	C	C	C	C	C	C	C	C	C	C	C	C	C	C	C	C	C	C	C	C	C	C	C	T	C
S10_2988861	G/T	10	2988861	+	NA	NA	NA	NA	NA	NA	T	G	G	T	G	G	G	T	G	G	T	G	G	G	G	G	G	G	T	T	G	G	T	G	G	T	T	G	G	G	G	T	T	G	G	G	G	T	G
S10_2988881	C/T	10	2988881	+	NA	NA	NA	NA	NA	NA	C	Y	C	C	C	C	C	C	C	C	C	C	C	C	C	C	C	C	C	C	C	C	C	C	C	C	C	C	C	C	C	C	C	C	C	C	C	C	C
S10_2989635	C/T	10	2989635	+	NA	NA	NA	NA	NA	NA	N	C	C	C	C	C	C	C	C	C	N	N	Y	C	C	C	C	C	C	C	C	C	C	C	C	C	C	C	C	C	C	C	C	C	C	C	N	N	C
S10_2989643	T/C	10	2989643	+	NA	NA	NA	NA	NA	NA	N	T	T	T	T	T	T	T	T	T	N	N	Y	T	T	T	T	T	T	T	T	T	T	T	T	T	T	T	T	T	T	T	T	T	T	T	N	N	T
S10_2991663	T/A	10	2991663	+	NA	NA	NA	NA	NA	NA	T	A	N	T	A	N	A	T	T	T	T	A	W	A	N	N	A	T	T	T	N	N	T	A	W	T	T	N	T	A	A	T	T	T	T	T	T	T	N
S10_3016927	T/C	10	3016927	+	NA	NA	NA	NA	NA	NA	Y	T	T	T	T	T	T	T	T	T	T	T	T	T	T	T	T	T	T	T	T	T	T	T	T	T	T	T	T	T	T	T	T	T	T	T	T	T	T
S10_3016933	T/C	10	3016933	+	NA	NA	NA	NA	NA	NA	T	T	T	T	T	T	T	Y	C	T	T	T	Y	T	T	T	T	T	T	T	T	T	T	T	T	T	T	T	T	T	T	T	T	T	T	Y	Y	T	T
S10_3016935	G/A	10	3016935	+	NA	NA	NA	NA	NA	NA	G	G	G	G	G	G	G	R	R	G	G	G	R	G	G	G	G	G	G	G	G	G	G	G	G	G	G	G	G	G	G	G	G	G	G	R	A	G	G
S10_3016963	G/C	10	3016963	+	NA	NA	NA	NA	NA	NA	G	G	G	C	G	G	S	G	G	C	C	G	G	G	G	G	G	C	C	C	G	G	G	G	G	C	S	G	G	G	G	C	S	G	G	G	G	G	G
S10_3017540	G/C	10	3017540	+	NA	NA	NA	NA	NA	NA	G	G	G	G	G	G	G	C	C	G	G	N	C	G	G	G	G	G	G	G	G	G	G	G	G	G	G	G	G	G	G	G	G	G	G	G	C	G	G
S10_3017543	C/G	10	3017543	+	NA	NA	NA	NA	NA	NA	C	C	C	C	C	C	C	G	G	C	C	N	G	C	C	C	C	C	C	C	C	C	C	C	C	C	C	C	C	C	C	C	C	C	C	C	G	C	C
S10_3017629	A/G	10	3017629	+	NA	NA	NA	NA	NA	NA	G	A	A	A	A	A	A	A	A	A	G	A	A	A	A	A	A	A	A	G	A	A	G	A	A	A	G	A	A	A	A	A	A	A	A	A	A	A	A
S10_3017727	C/T	10	3017727	+	NA	NA	NA	NA	NA	NA	C	T	C	C	C	C	C	C	C	C	C	C	C	C	C	C	C	C	C	C	C	C	C	T	C	C	C	C	C	C	C	C	C	C	C	C	C	C	C
S10_3017728	A/G	10	3017728	+	NA	NA	NA	NA	NA	NA	N	A	A	A	A	A	A	A	G	A	A	A	G	A	A	A	A	A	A	A	A	A	A	A	R	A	A	A	A	A	A	A	A	G	R	A	G	G	A
S10_3017735	C/A	10	3017735	+	NA	NA	NA	NA	NA	NA	A	C	C	C	C	C	C	C	C	C	A	C	C	C	C	C	C	C	C	A	C	C	A	C	C	C	A	C	C	C	C	C	C	C	C	C	C	C	C
S10_3019000	T/C	10	3019000	+	NA	NA	NA	NA	NA	NA	T	T	T	T	T	T	T	T	N	T	T	T	T	T	T	T	T	T	T	T	T	T	T	T	T	T	T	T	T	T	T	T	T	T	T	T	N	T	T
S10_3019034	A/G	10	3019034	+	NA	NA	NA	NA	NA	NA	A	A	A	A	A	A	A	A	N	A	A	A	A	A	A	A	A	A	A	A	A	A	A	A	A	A	A	A	A	A	A	A	A	A	A	A	N	G	A
S10_3019036	A/G	10	3019036	+	NA	NA	NA	NA	NA	NA	A	A	A	A	A	A	A	A	N	A	A	A	A	A	A	A	A	A	A	A	A	A	A	A	A	A	A	A	A	A	A	A	A	A	A	A	N	A	A
S10_3026208	A/G	10	3026208	+	NA	NA	NA	NA	NA	NA	A	A	A	A	A	A	R	A	A	A	A	A	A	A	A	A	A	A	G	A	A	A	A	A	A	A	A	A	A	A	A	A	A	A	A	A	A	A	A
S10_3026228	A/G	10	3026228	+	NA	NA	NA	NA	NA	NA	A	G	A	A	A	G	A	G	A	G	G	N	A	G	G	G	G	G	A	G	G	G	A	G	G	G	G	G	G	A	G	A	G	G	G	A	A	N	G
S10_3061814	A/G	10	3061814	+	NA	NA	NA	NA	NA	NA	G	G	G	G	G	A	A	A	A	G	G	A	G	A	A	A	A	G	A	G	A	A	A	G	G	A	G	R	A	A	A	R	G	G	G	G	A	A	A
S10_3061818	C/T	10	3061818	+	NA	NA	NA	NA	NA	NA	C	C	T	C	C	C	C	C	C	C	C	C	C	C	C	C	C	C	C	C	C	C	C	C	C	C	C	Y	C	C	C	C	C	C	C	C	C	C	C
S10_3061839	A/T	10	3061839	+	NA	NA	NA	NA	NA	NA	A	T	A	T	W	A	A	A	A	W	T	A	A	A	A	A	A	T	A	T	A	A	A	T	W	A	A	A	A	A	A	T	A	T	T	A	A	T	A
S10_3062150	T/C	10	3062150	+	NA	NA	NA	NA	NA	NA	T	T	N	T	T	T	T	N	T	T	C	T	T	T	T	T	T	T	T	C	T	T	T	T	T	T	T	T	T	T	T	T	N	T	T	T	N	T	T
S10_3062152	C/T	10	3062152	+	NA	NA	NA	NA	NA	NA	C	C	N	C	C	C	C	C	C	C	T	C	C	C	C	C	C	C	C	Y	C	C	C	C	C	C	C	C	C	C	C	C	N	C	C	C	N	C	C
S10_3062628	G/A	10	3062628	+	NA	NA	NA	NA	NA	NA	N	A	G	A	A	G	G	G	G	A	G	G	G	G	G	G	G	A	R	G	G	G	R	A	A	G	G	G	G	G	G	A	G	A	A	G	G	N	G
S10_3062631	G/A	10	3062631	+	NA	NA	NA	NA	NA	NA	G	A	G	A	A	G	G	G	G	A	G	G	N	G	G	G	G	A	G	G	G	G	R	A	A	G	G	G	G	G	G	A	G	A	A	G	G	A	G
S10_3063233	C/T	10	3063233	+	NA	NA	NA	NA	NA	NA	C	C	C	C	C	C	C	C	C	C	C	C	Y	C	C	C	C	C	C	C	C	C	C	C	C	C	C	C	C	C	C	C	C	C	C	T	C	C	C
S10_3063248	T/A	10	3063248	+	NA	NA	NA	NA	NA	NA	T	T	T	T	T	T	T	T	T	T	T	T	T	T	T	T	T	T	T	T	T	T	T	T	T	T	T	T	T	T	T	T	T	T	T	T	T	T	T
S10_3063362	T/C	10	3063362	+	NA	NA	NA	NA	NA	NA	T	T	T	T	T	T	T	T	T	T	T	T	T	T	T	T	T	T	T	T	T	T	T	T	T	C	T	T	T	T	T	T	T	T	T	T	T	T	T
S10_3063797	C/T	10	3063797	+	NA	NA	NA	NA	NA	NA	C	C	C	C	C	C	C	C	C	C	C	T	C	C	C	C	C	C	T	C	C	C	C	C	C	C	C	C	C	Y	C	C	C	C	C	C	C	C	C
S10_3063836	G/A	10	3063836	+	NA	NA	NA	NA	NA	NA	G	G	G	G	G	G	G	G	G	G	G	A	G	G	G	G	G	G	A	G	G	G	G	G	G	G	G	G	G	R	G	G	G	G	G	G	G	G	G
S10_3065960	A/G	10	3065960	+	NA	NA	NA	NA	NA	NA	A	A	A	A	A	G	R	A	A	A	A	A	A	G	G	G	A	A	A	A	G	G	A	A	A	A	A	R	G	A	A	A	A	A	A	A	A	A	G
S10_3065963	G/A	10	3065963	+	NA	NA	NA	NA	NA	NA	G	G	G	G	G	A	R	G	G	G	G	G	G	A	A	A	G	G	G	G	A	A	G	G	G	G	G	R	A	G	G	G	G	G	G	G	G	G	A
S10_3065975	C/A	10	3065975	+	NA	NA	NA	NA	NA	NA	A	C	A	C	C	C	C	M	C	A	A	C	C	C	C	C	C	A	A	A	C	C	C	C	C	A	A	M	C	C	C	C	A	C	C	C	C	A	C
S10_3065984	G/T	10	3065984	+	NA	NA	NA	NA	NA	NA	G	G	G	G	G	T	K	G	G	G	G	G	G	T	T	T	G	G	G	G	T	T	G	G	G	G	G	K	T	G	G	G	G	G	G	G	G	G	T
S10_3090385	C/T	10	3090385	+	NA	NA	NA	NA	NA	NA	C	C	C	C	C	C	C	C	N	C	C	C	C	C	C	C	C	C	C	C	C	C	Y	C	C	C	C	C	C	C	C	C	C	C	C	N	N	C	C
S10_3090415	C/T	10	3090415	+	NA	NA	NA	NA	NA	NA	C	Y	C	C	C	C	C	C	N	C	C	C	C	C	C	C	C	C	C	C	C	C	C	C	C	C	C	C	C	C	C	C	C	C	C	C	N	C	C
S10_3090428	C/A	10	3090428	+	NA	NA	NA	NA	NA	NA	C	C	C	C	C	C	C	C	N	C	C	C	C	C	C	C	C	C	C	C	C	C	C	C	C	C	C	C	C	C	C	C	C	C	C	C	N	C	C
S10_3090457	C/T	10	3090457	+	NA	NA	NA	NA	NA	NA	C	C	C	C	C	C	C	C	N	C	C	C	C	C	C	C	C	C	C	C	C	C	C	C	C	C	C	C	C	C	C	C	C	C	C	C	N	C	C
S10_3090458	C/T	10	3090458	+	NA	NA	NA	NA	NA	NA	C	C	C	C	C	C	C	C	N	C	C	C	C	C	C	C	C	C	C	C	C	C	C	C	C	C	C	C	C	C	C	C	C	C	C	C	N	C	C
S10_3090463	G/A	10	3090463	+	NA	NA	NA	NA	NA	NA	G	G	G	G	G	G	G	G	N	G	G	G	G	G	G	G	G	G	G	G	G	G	G	G	G	G	G	G	G	G	G	G	G	G	G	G	N	G	G
S10_3129901	G/A	10	3129901	+	NA	NA	NA	NA	NA	NA	G	G	G	G	G	G	G	G	G	G	G	G	G	G	G	G	G	G	A	G	G	G	G	G	G	G	G	G	G	G	G	G	G	G	G	G	G	G	G
S10_3129932	T/G	10	3129932	+	NA	NA	NA	NA	NA	NA	T	T	T	T	T	T	T	T	G	T	T	T	T	T	T	T	T	T	T	T	T	T	G	T	T	T	T	T	T	T	T	K	T	T	T	T	T	T	T
S10_3130059	C/T	10	3130059	+	NA	NA	NA	NA	NA	NA	C	C	C	Y	C	C	C	Y	C	C	C	C	C	C	C	C	C	C	C	C	C	C	C	C	T	C	C	C	C	C	C	C	C	T	T	C	N	C	C
S10_3169129	T/C	10	3169129	+	NA	NA	NA	NA	NA	NA	T	T	C	T	T	T	T	C	Y	T	T	C	T	T	T	T	T	T	T	T	T	T	T	T	T	T	T	T	T	T	T	Y	T	T	T	T	T	T	T
S10_3169130	C/T	10	3169130	+	NA	NA	NA	NA	NA	NA	T	C	C	C	C	C	C	C	C	C	C	C	C	C	C	C	C	C	C	C	C	C	C	C	C	C	C	C	C	C	C	C	C	C	C	C	C	C	C
S10_3169151	A/C	10	3169151	+	NA	NA	NA	NA	NA	NA	A	A	A	A	A	A	A	A	A	A	C	A	A	A	A	A	A	A	A	A	A	A	A	A	A	A	A	A	A	A	A	A	A	A	A	A	A	A	A
S10_3169164	T/C	10	3169164	+	NA	NA	NA	NA	NA	NA	T	T	T	T	T	T	T	T	Y	T	T	T	T	T	T	T	T	Y	T	T	T	T	C	T	T	T	T	T	T	T	T	Y	T	T	T	T	T	T	T
S10_3169167	G/A	10	3169167	+	NA	NA	NA	NA	NA	NA	G	G	G	G	G	G	G	G	R	G	G	G	G	G	G	G	G	R	G	G	G	G	A	G	G	G	G	G	G	G	G	R	G	G	G	G	G	G	G
S10_3169601	G/A	10	3169601	+	NA	NA	NA	NA	NA	NA	G	A	N	G	G	G	G	G	G	G	G	G	G	G	G	G	G	G	G	G	G	G	G	G	G	G	G	G	G	G	G	G	G	G	G	G	N	G	G
S10_3170420	G/A	10	3170420	+	NA	NA	NA	NA	NA	NA	G	G	G	G	G	G	G	G	G	G	G	G	G	G	G	G	G	G	G	G	G	G	A	G	G	G	G	G	G	G	G	G	G	G	G	G	N	G	G
S10_3170424	C/T	10	3170424	+	NA	NA	NA	NA	NA	NA	C	C	C	C	C	C	C	C	C	C	C	C	C	C	C	C	C	C	C	C	C	C	T	C	C	C	C	C	C	C	C	C	C	C	C	C	N	C	C
S10_3170436	C/A	10	3170436	+	NA	NA	NA	NA	NA	NA	C	C	C	C	C	C	C	C	C	C	C	C	C	C	C	C	C	C	C	C	C	C	A	C	C	C	C	C	C	C	C	C	C	C	C	C	N	C	C
S10_3171924	G/A	10	3171924	+	NA	NA	NA	NA	NA	NA	G	G	G	G	G	G	G	G	G	G	G	G	A	G	G	G	G	G	G	G	G	G	G	G	G	G	G	G	G	G	G	G	G	G	G	A	G	G	G
S10_3171925	G/C	10	3171925	+	NA	NA	NA	NA	NA	NA	G	G	G	G	G	G	G	G	G	G	G	G	G	G	G	G	G	G	G	G	G	G	G	G	G	G	G	G	G	G	G	G	G	G	G	G	G	G	G
S10_3171928	G/C	10	3171928	+	NA	NA	NA	NA	NA	NA	G	G	C	G	G	G	G	G	C	G	G	G	G	G	G	G	C	S	G	G	G	G	G	G	G	G	G	G	G	G	G	C	G	G	G	G	G	G	G
S10_3171930	G/C	10	3171930	+	NA	NA	NA	NA	NA	NA	G	G	N	G	G	G	G	C	N	G	G	G	C	G	G	G	G	G	G	G	G	G	G	G	G	G	G	G	G	G	S	G	G	G	G	C	G	C	G
S10_3171962	G/A	10	3171962	+	NA	NA	NA	NA	NA	NA	A	G	G	A	G	G	R	G	G	A	A	G	G	G	G	G	G	R	A	A	G	G	A	G	A	A	A	A	G	A	G	G	A	A	A	G	A	G	G
S10_3172011	C/G	10	3172011	+	NA	NA	NA	NA	NA	NA	G	C	C	C	S	C	C	C	N	C	C	G	C	C	C	C	C	C	C	C	C	C	C	C	C	C	C	C	C	C	C	C	C	C	C	C	N	N	C
S10_3172940	G/C	10	3172940	+	NA	NA	NA	NA	NA	NA	G	G	G	G	G	G	N	C	G	C	G	C	S	G	G	G	G	S	G	G	G	G	C	G	G	G	G	G	G	C	G	G	G	S	C	G	N	N	G
S10_3172956	G/A	10	3172956	+	NA	NA	NA	NA	NA	NA	G	G	G	G	G	G	G	R	G	G	G	G	G	G	G	G	G	G	G	G	G	G	G	G	G	G	G	G	G	G	G	G	G	G	G	G	N	G	G
S10_3172968	T/C	10	3172968	+	NA	NA	NA	NA	NA	NA	Y	T	T	T	T	T	T	C	T	T	T	C	Y	T	T	T	T	T	T	T	Y	T	Y	T	T	T	T	T	T	C	T	T	T	T	T	T	N	N	T
S10_3173046	C/A	10	3173046	+	NA	NA	NA	NA	NA	NA	C	C	C	C	C	C	C	C	C	C	C	C	C	C	C	C	C	C	C	C	C	C	C	C	C	C	C	C	C	C	C	C	C	C	C	C	C	A	C
S10_3173051	G/A	10	3173051	+	NA	NA	NA	NA	NA	NA	A	G	G	G	G	G	G	G	G	G	N	G	G	G	G	G	G	G	G	G	G	G	G	G	G	G	G	G	G	G	G	G	G	G	G	G	G	A	G
S10_3173066	G/A	10	3173066	+	NA	NA	NA	NA	NA	NA	G	A	G	G	G	G	G	G	G	G	N	G	G	G	G	G	N	G	G	G	G	G	G	A	G	G	G	G	G	G	G	G	R	G	G	G	G	G	G
S10_3173099	A/G	10	3173099	+	NA	NA	NA	NA	NA	NA	A	A	A	A	A	A	A	A	A	A	A	A	A	A	A	A	A	A	G	A	A	A	A	A	A	A	A	A	A	A	A	A	A	A	A	A	G	A	A
S10_3173100	T/G	10	3173100	+	NA	NA	NA	NA	NA	NA	T	T	T	T	T	T	T	T	T	T	T	T	T	T	T	T	T	T	G	T	T	T	T	T	T	T	T	T	T	T	T	T	T	T	T	T	G	T	T
S10_3173182	T/A	10	3173182	+	NA	NA	NA	NA	NA	NA	A	T	A	T	T	T	T	A	A	T	T	A	A	T	T	T	T	T	T	T	T	T	T	W	T	T	T	T	T	T	T	A	T	T	T	A	T	T	T
S10_3173185	A/G	10	3173185	+	NA	NA	NA	NA	NA	NA	A	A	A	A	R	A	A	A	A	A	A	A	A	A	A	A	A	A	A	A	A	A	A	A	A	A	A	A	A	A	A	A	A	A	A	A	A	A	A
S10_3173195	C/G	10	3173195	+	NA	NA	NA	NA	NA	NA	C	G	C	C	C	C	C	C	C	C	C	C	C	C	C	C	S	C	C	C	C	C	C	S	C	C	C	C	C	C	C	C	C	C	C	C	C	C	C
S10_3173207	C/G	10	3173207	+	NA	NA	NA	NA	NA	NA	C	C	C	C	S	C	C	C	G	C	C	C	C	C	C	C	C	C	C	C	C	C	C	C	C	C	C	C	C	C	C	C	C	C	C	C	C	C	C
S10_3173371	G/C	10	3173371	+	NA	NA	NA	NA	NA	NA	G	C	G	G	C	G	G	G	G	G	G	G	G	G	G	G	G	G	G	G	G	G	G	C	G	G	G	G	G	G	G	G	G	G	G	G	N	G	G
S10_3173372	G/C	10	3173372	+	NA	NA	NA	NA	NA	NA	G	C	G	G	C	G	G	G	G	G	G	G	G	G	G	G	G	G	G	G	G	G	G	C	G	G	G	G	G	G	G	G	G	G	G	G	N	G	G
S10_3173376	C/G	10	3173376	+	NA	NA	NA	NA	NA	NA	N	G	C	C	G	C	C	C	C	C	C	N	C	C	C	C	C	C	C	C	C	C	C	G	C	C	C	C	C	C	C	C	C	C	C	C	N	C	C
S10_3173377	T/G	10	3173377	+	NA	NA	NA	NA	NA	NA	N	G	T	T	G	T	T	T	T	T	T	N	T	T	T	T	T	T	T	T	T	T	T	G	T	T	T	T	T	T	T	T	T	T	T	T	N	T	T
S10_3179069	T/G	10	3179069	+	NA	NA	NA	NA	NA	NA	T	T	T	T	T	T	T	T	T	T	T	T	T	T	T	T	K	T	T	T	T	T	T	T	T	T	T	T	T	T	T	T	T	T	T	G	T	T	T
S10_3179073	C/G	10	3179073	+	NA	NA	NA	NA	NA	NA	C	C	C	C	C	C	C	C	C	C	C	C	C	C	C	C	S	C	C	C	C	C	C	C	C	C	C	C	C	C	C	C	C	C	C	G	C	C	C
S10_3179092	A/G	10	3179092	+	NA	NA	NA	NA	NA	NA	A	A	A	A	A	A	A	A	A	A	A	A	A	A	A	A	A	A	A	A	A	A	A	A	A	A	A	A	A	A	R	G	A	A	A	A	A	A	A
S10_3179093	G/A	10	3179093	+	NA	NA	NA	NA	NA	NA	G	G	G	G	G	G	G	G	G	G	G	G	G	G	G	G	G	G	G	G	G	G	G	G	G	G	G	G	G	G	R	A	G	G	G	G	G	G	G
S10_3179094	A/C	10	3179094	+	NA	NA	NA	NA	NA	NA	C	A	A	A	C	C	A	C	C	C	A	C	A	C	C	C	A	A	A	A	C	C	A	A	C	C	A	C	C	A	M	A	A	C	C	A	A	C	C
S10_3179096	G/A	10	3179096	+	NA	NA	NA	NA	NA	NA	A	G	G	G	A	A	G	A	A	A	G	A	G	A	A	A	G	G	G	G	A	A	G	G	A	A	G	A	A	G	R	G	G	A	A	G	G	A	A
S10_3182601	C/T	10	3182601	+	NA	NA	NA	NA	NA	NA	C	C	C	C	C	C	C	C	C	C	C	C	C	C	C	C	C	C	C	C	C	C	T	C	C	C	C	C	C	C	Y	C	C	C	C	C	C	C	C
S10_3182604	C/T	10	3182604	+	NA	NA	NA	NA	NA	NA	C	C	C	C	C	C	C	C	C	C	C	C	C	C	C	C	C	C	C	C	C	C	T	C	C	C	C	C	C	C	C	C	C	C	C	C	C	C	C
S10_3182619	G/A	10	3182619	+	NA	NA	NA	NA	NA	NA	A	G	G	G	G	G	G	G	G	G	G	G	A	G	G	G	G	G	G	G	G	G	G	G	G	A	G	G	G	G	A	G	G	G	G	A	A	N	G
S10_3182629	G/A	10	3182629	+	NA	NA	NA	NA	NA	NA	G	G	G	G	G	G	G	G	G	G	G	G	G	G	G	G	G	G	G	G	G	G	G	G	G	G	G	G	G	G	G	G	G	G	G	G	G	G	G
S10_3182711	T/C	10	3182711	+	NA	NA	NA	NA	NA	NA	T	T	T	T	T	T	T	T	T	T	T	T	T	T	T	T	T	T	T	T	T	T	T	T	T	T	T	T	T	T	T	T	T	T	T	T	T	T	T
S10_3182843	A/T	10	3182843	+	NA	NA	NA	NA	NA	NA	N	A	A	A	A	A	A	N	A	A	A	N	T	A	A	A	A	A	A	A	A	A	A	A	A	A	A	A	A	A	T	A	A	A	A	T	N	N	A
S10_3182878	G/C	10	3182878	+	NA	NA	NA	NA	NA	NA	N	G	G	G	G	G	G	N	G	G	G	N	C	G	G	G	G	G	G	G	G	G	G	G	G	G	G	G	G	G	C	C	G	G	G	C	N	N	G
S10_3184013	C/A	10	3184013	+	NA	NA	NA	NA	NA	NA	C	N	N	M	C	C	C	C	C	C	C	C	C	C	C	C	C	C	C	C	C	C	C	C	C	C	C	C	C	C	C	C	C	C	C	C	N	C	C
S10_3184019	C/A	10	3184019	+	NA	NA	NA	NA	NA	NA	C	N	N	C	C	C	C	C	C	C	C	C	C	C	C	C	C	C	C	C	C	C	C	C	C	C	C	C	C	C	C	C	C	C	C	C	N	C	C
S10_3184058	G/C	10	3184058	+	NA	NA	NA	NA	NA	NA	G	N	N	G	G	G	G	G	G	S	C	G	G	G	G	G	G	G	G	G	G	G	G	G	S	G	G	G	G	G	G	G	G	G	C	G	N	G	G
S10_3184123	C/G	10	3184123	+	NA	NA	NA	NA	NA	NA	C	C	C	C	C	C	C	C	C	C	C	C	C	C	C	C	C	C	C	C	C	C	C	C	C	C	C	C	C	C	C	C	C	C	C	C	N	C	C
S10_3184126	G/C	10	3184126	+	NA	NA	NA	NA	NA	NA	G	G	G	G	G	G	G	G	G	G	G	G	G	G	G	G	G	G	G	G	G	G	G	G	G	G	G	G	G	G	S	G	G	G	G	G	N	C	G
S10_3184151	A/G	10	3184151	+	NA	NA	NA	NA	NA	NA	A	A	A	R	A	A	G	A	G	A	N	A	A	A	A	A	A	N	A	A	A	A	A	A	A	G	A	A	A	A	A	A	A	A	A	A	N	A	A
S10_3184155	G/C	10	3184155	+	NA	NA	NA	NA	NA	NA	G	G	G	C	G	G	C	N	C	C	C	G	S	G	G	G	G	N	G	S	G	G	G	G	G	C	G	G	G	C	C	C	G	C	G	S	N	C	G
S10_3185184	G/C	10	3185184	+	NA	NA	NA	NA	NA	NA	G	G	N	G	G	G	G	G	G	G	G	G	G	G	G	G	G	G	G	G	G	G	G	G	G	G	G	G	G	G	G	G	G	G	G	G	N	G	G
S10_3185193	C/G	10	3185193	+	NA	NA	NA	NA	NA	NA	C	C	N	C	C	C	C	C	C	C	C	G	C	C	C	C	C	C	C	C	C	C	C	C	C	C	C	C	C	C	C	C	C	C	C	C	N	C	C
S10_3185550	G/C	10	3185550	+	NA	NA	NA	NA	NA	NA	G	G	G	G	G	G	G	G	G	G	G	G	G	G	G	G	G	G	G	G	G	G	G	G	G	G	G	G	G	G	G	G	G	G	G	G	G	G	G
S10_3185620	C/T	10	3185620	+	NA	NA	NA	NA	NA	NA	C	C	C	C	C	C	C	C	C	C	C	C	C	C	C	C	C	C	C	C	C	C	C	C	C	C	C	C	C	C	C	C	C	C	C	C	C	C	C
S10_3185640	G/C	10	3185640	+	NA	NA	NA	NA	NA	NA	C	G	G	C	G	G	S	G	C	C	G	C	G	G	G	G	G	C	G	C	G	G	C	G	G	C	C	G	G	G	S	C	G	G	G	G	C	G	G
S10_3185643	C/G	10	3185643	+	NA	NA	NA	NA	NA	NA	C	C	C	C	C	C	C	C	C	C	C	C	C	C	C	C	C	C	C	C	C	C	C	C	C	C	C	C	C	C	G	C	C	C	C	C	G	C	C
S10_3185644	G/T	10	3185644	+	NA	NA	NA	NA	NA	NA	G	G	G	G	G	G	G	G	G	G	G	G	G	G	G	G	G	G	G	G	G	G	G	G	G	G	G	G	G	G	T	G	G	G	G	G	T	G	G
S10_3185754	C/T	10	3185754	+	NA	NA	NA	NA	NA	NA	Y	C	C	C	C	C	C	C	C	C	C	C	C	C	C	C	C	C	C	C	C	C	C	C	C	Y	C	C	C	C	C	C	C	C	C	C	N	C	C
S10_3185763	C/G	10	3185763	+	NA	NA	NA	NA	NA	NA	N	C	C	C	C	C	C	C	C	C	C	N	C	C	C	C	C	C	C	C	C	C	C	C	C	C	C	C	C	C	G	C	C	N	C	C	N	G	C
S10_3185902	A/G	10	3185902	+	NA	NA	NA	NA	NA	NA	A	A	N	A	A	A	A	A	A	A	A	A	A	A	A	A	A	A	A	A	A	A	A	A	A	A	A	A	A	A	A	A	A	A	A	A	A	A	A
S10_3185961	C/A	10	3185961	+	NA	NA	NA	NA	NA	NA	A	C	N	A	C	A	C	A	A	A	C	C	M	A	A	A	C	C	C	C	A	A	A	C	C	C	M	A	A	A	A	C	C	C	C	C	C	N	A
S10_3186012	C/G	10	3186012	+	NA	NA	NA	NA	NA	NA	C	C	C	C	C	C	C	C	C	C	C	C	C	C	C	C	C	C	C	C	C	C	C	C	C	C	C	C	C	C	C	C	C	C	C	G	N	C	C
S10_3186021	G/T	10	3186021	+	NA	NA	NA	NA	NA	NA	T	G	G	G	T	T	K	K	G	T	G	G	G	T	T	T	K	K	G	K	T	T	T	G	G	K	K	T	T	T	T	G	G	G	G	G	N	T	T
S10_3186025	A/G	10	3186025	+	NA	NA	NA	NA	NA	NA	A	A	A	A	A	A	A	A	A	A	A	A	A	A	A	A	A	A	A	A	A	A	A	A	A	A	A	A	A	A	A	A	A	A	A	A	N	A	A
S10_3186037	G/A	10	3186037	+	NA	NA	NA	NA	NA	NA	G	G	G	A	G	G	R	G	A	G	A	A	R	G	G	G	G	G	G	G	G	G	G	G	A	R	G	G	G	G	G	G	G	A	A	G	N	G	G
S10_3186051	C/G	10	3186051	+	NA	NA	NA	NA	NA	NA	C	C	C	C	C	C	C	C	C	C	C	C	C	C	C	C	C	C	C	C	C	C	C	C	C	C	C	C	C	C	C	C	C	C	C	C	N	C	C
S10_3187147	G/A	10	3187147	+	NA	NA	NA	NA	NA	NA	G	G	G	G	A	G	G	A	G	G	G	N	G	G	G	G	G	G	G	G	G	G	G	N	G	G	G	G	G	A	A	G	N	G	G	G	N	A	G
S10_3187154	A/C	10	3187154	+	NA	NA	NA	NA	NA	NA	C	A	A	M	A	A	A	M	N	M	N	A	A	A	A	A	A	A	A	A	A	A	C	A	A	A	A	A	A	A	C	A	N	C	A	A	N	A	A
S10_3187528	G/A	10	3187528	+	NA	NA	NA	NA	NA	NA	G	G	G	G	G	G	G	G	G	G	G	G	G	G	G	G	G	G	G	G	G	G	G	G	G	G	G	G	G	G	G	G	G	G	G	G	N	G	G
S10_3187534	G/A	10	3187534	+	NA	NA	NA	NA	NA	NA	G	G	G	G	G	G	G	G	G	G	G	G	G	G	G	G	G	G	G	G	G	G	G	G	G	G	G	G	G	G	G	G	G	G	G	G	N	G	G
S10_3189860	G/A	10	3189860	+	NA	NA	NA	NA	NA	NA	A	G	G	G	G	G	G	G	G	G	G	G	G	G	G	G	G	G	G	G	G	G	A	G	G	G	G	G	G	G	G	G	G	G	G	G	G	G	G
S10_3189863	G/T	10	3189863	+	NA	NA	NA	NA	NA	NA	G	G	G	G	G	G	G	G	G	G	G	T	G	G	G	G	G	G	G	G	G	G	G	G	G	G	G	G	G	G	G	G	G	G	G	G	G	G	G
S10_3189864	T/C	10	3189864	+	NA	NA	NA	NA	NA	NA	C	T	T	T	T	T	T	T	T	T	T	T	T	T	T	T	T	T	T	T	T	T	C	T	T	T	T	T	T	T	T	T	T	T	T	T	T	T	T
S10_3189872	G/C	10	3189872	+	NA	NA	NA	NA	NA	NA	G	G	G	G	G	G	G	G	G	G	G	G	G	G	G	G	G	G	G	G	G	G	G	G	G	G	G	G	G	G	G	G	G	G	G	G	G	G	G
S10_3189877	C/T	10	3189877	+	NA	NA	NA	NA	NA	NA	C	C	C	C	C	C	C	Y	C	C	C	C	Y	C	C	C	C	C	C	C	C	C	C	C	C	C	C	C	C	C	C	C	C	C	C	C	C	C	C
S10_3189882	T/C	10	3189882	+	NA	NA	NA	NA	NA	NA	T	T	T	T	T	T	C	T	T	T	T	T	T	T	T	T	T	C	T	T	T	T	T	T	T	T	T	T	T	T	T	T	T	T	T	T	T	T	T
S10_3189896	T/C	10	3189896	+	NA	NA	NA	NA	NA	NA	T	T	T	T	T	T	T	T	T	T	T	T	T	T	T	T	T	T	T	T	T	T	T	T	T	T	T	T	T	T	T	T	T	T	T	T	T	T	T
S10_3189901	C/A	10	3189901	+	NA	NA	NA	NA	NA	NA	C	C	C	C	C	C	C	C	C	C	C	C	C	C	C	C	C	C	C	C	C	C	C	C	C	C	C	C	C	C	C	C	C	C	C	C	C	C	C
S10_3190544	C/A	10	3190544	+	NA	NA	NA	NA	NA	NA	N	C	N	C	C	C	C	C	C	C	C	C	C	C	C	C	C	C	C	C	C	C	C	C	C	C	C	C	C	C	C	C	C	C	C	C	N	C	C
S10_3190555	T/A	10	3190555	+	NA	NA	NA	NA	NA	NA	N	A	N	T	A	T	T	T	A	T	T	T	T	T	T	T	T	T	A	T	T	T	T	A	A	T	T	T	T	T	A	T	A	A	A	T	N	T	T
S10_3190564	A/G	10	3190564	+	NA	NA	NA	NA	NA	NA	N	A	N	A	A	A	A	A	A	A	A	A	A	A	A	A	A	A	A	A	A	A	A	A	A	A	A	A	A	A	A	A	A	A	A	A	N	A	A
S10_3190567	G/C	10	3190567	+	NA	NA	NA	NA	NA	NA	N	G	N	G	G	G	G	G	G	G	G	G	G	G	G	G	G	G	G	G	G	G	G	G	G	G	G	G	G	G	G	G	G	G	G	G	N	G	G
S10_3190577	C/T	10	3190577	+	NA	NA	NA	NA	NA	NA	C	C	C	C	C	C	C	C	C	C	C	C	C	C	C	C	C	C	C	C	C	C	C	C	C	C	C	C	C	C	C	T	C	C	C	C	C	C	C
S10_3190578	G/A	10	3190578	+	NA	NA	NA	NA	NA	NA	G	G	G	G	G	G	G	G	A	G	G	G	G	G	G	G	G	G	G	G	G	G	G	G	G	G	G	G	G	G	G	G	G	G	G	G	G	G	G
S10_3190584	G/C	10	3190584	+	NA	NA	NA	NA	NA	NA	G	G	G	G	G	G	G	G	G	G	G	G	G	G	G	G	G	G	G	G	G	G	G	G	G	G	G	G	G	G	G	G	G	G	G	G	G	G	G
S10_3190598	C/A	10	3190598	+	NA	NA	NA	NA	NA	NA	C	C	C	C	C	C	C	C	C	C	C	A	C	C	C	C	C	C	C	C	C	C	C	C	C	C	C	C	C	C	C	C	C	C	C	C	C	C	C
S10_3190739	T/G	10	3190739	+	NA	NA	NA	NA	NA	NA	T	T	T	T	T	T	T	K	T	G	T	G	T	T	T	T	T	T	T	T	T	T	T	T	T	T	T	T	T	T	G	T	T	T	N	G	N	G	T
S10_3190756	T/C	10	3190756	+	NA	NA	NA	NA	NA	NA	C	T	T	C	T	C	T	T	C	T	T	T	C	C	C	C	T	T	T	T	C	C	C	T	T	C	C	C	C	T	T	T	T	T	T	T	T	T	C
S10_3190768	C/G	10	3190768	+	NA	NA	NA	NA	NA	NA	C	C	C	C	C	C	C	S	C	G	C	G	C	C	C	C	C	C	C	C	C	C	C	C	C	C	C	C	C	C	G	C	C	C	N	G	N	G	C
S10_3190777	G/C	10	3190777	+	NA	NA	NA	NA	NA	NA	G	C	C	G	C	G	C	G	G	G	C	G	G	G	G	G	S	C	C	C	G	G	G	C	C	G	G	G	G	C	G	G	C	C	C	G	G	G	G
S10_3190799	C/G	10	3190799	+	NA	NA	NA	NA	NA	NA	C	C	C	C	C	C	C	G	C	C	C	N	C	C	C	C	C	C	C	C	C	C	C	C	C	C	C	C	C	C	C	G	C	C	C	G	C	C	C
S10_3190802	C/A	10	3190802	+	NA	NA	NA	NA	NA	NA	C	A	A	C	C	C	C	C	C	C	C	N	C	C	C	C	M	C	A	C	C	C	C	A	M	C	C	C	C	C	C	C	A	A	A	C	A	C	C
S10_3190809	G/A	10	3190809	+	NA	NA	NA	NA	NA	NA	G	A	A	G	R	G	G	A	A	G	G	A	G	G	G	G	A	G	A	G	G	G	G	A	A	G	G	G	G	R	A	G	A	A	A	A	A	A	G
S10_3190854	A/G	10	3190854	+	NA	NA	NA	NA	NA	NA	A	A	A	A	A	A	A	A	A	A	A	A	A	A	A	A	A	A	A	A	A	A	A	A	A	A	A	A	A	A	A	A	A	A	A	A	A	A	A
S10_3190895	G/A	10	3190895	+	NA	NA	NA	NA	NA	NA	G	G	G	G	G	G	G	G	G	G	G	G	G	G	G	G	G	G	G	G	G	G	G	G	G	G	G	G	G	G	G	G	G	G	G	G	G	G	G
S10_3191112	G/C	10	3191112	+	NA	NA	NA	NA	NA	NA	G	G	G	G	G	G	G	G	G	S	G	G	G	G	G	G	G	G	G	G	G	G	G	G	G	G	G	G	G	G	G	G	G	G	G	G	G	G	G
S10_3191126	C/T	10	3191126	+	NA	NA	NA	NA	NA	NA	C	C	C	C	C	C	C	C	C	Y	C	C	C	C	C	C	C	C	C	C	C	C	C	C	C	C	C	C	C	C	C	C	C	C	C	C	C	C	C
S10_3191131	G/A	10	3191131	+	NA	NA	NA	NA	NA	NA	G	G	G	G	G	G	G	G	G	G	G	G	G	G	G	G	G	G	G	G	G	G	G	G	G	G	G	G	G	G	G	G	G	G	G	G	G	G	G
S10_3191136	C/A	10	3191136	+	NA	NA	NA	NA	NA	NA	C	C	C	C	C	C	C	C	C	M	C	C	C	C	C	C	C	C	C	C	C	C	C	C	C	C	C	C	C	C	C	C	C	C	C	C	C	C	C
S10_3191138	C/A	10	3191138	+	NA	NA	NA	NA	NA	NA	C	C	C	C	A	C	C	C	C	C	C	C	C	C	C	C	C	C	C	C	C	C	C	C	C	C	C	C	C	A	C	C	C	C	C	C	C	C	C
S10_3191147	C/T	10	3191147	+	NA	NA	NA	NA	NA	NA	C	C	C	C	C	C	C	C	C	C	C	C	C	C	C	C	C	C	C	C	C	C	C	C	C	C	C	C	C	C	C	C	C	C	C	C	C	C	C
S10_3191168	C/A	10	3191168	+	NA	NA	NA	NA	NA	NA	C	C	C	C	C	C	C	C	C	C	C	C	C	C	C	C	C	C	C	C	C	C	C	C	C	C	C	C	C	C	C	C	C	C	C	C	A	C	C
S10_3191190	G/T	10	3191190	+	NA	NA	NA	NA	NA	NA	G	G	G	G	G	G	G	G	N	G	G	G	G	G	G	G	G	G	G	G	G	G	G	G	G	G	G	G	G	G	G	G	G	G	G	G	T	G	G
S10_3191205	G/A	10	3191205	+	NA	NA	NA	NA	NA	NA	G	G	G	G	G	G	G	G	G	G	G	G	G	G	G	G	G	G	G	G	G	G	G	G	G	G	G	G	G	G	G	G	G	G	G	G	G	G	G
S10_3191226	C/T	10	3191226	+	NA	NA	NA	NA	NA	NA	C	T	T	C	T	C	T	C	C	C	T	C	C	C	C	C	Y	T	T	T	C	C	C	T	T	C	C	C	C	Y	C	C	T	T	T	C	C	C	C
S10_3191244	A/C	10	3191244	+	NA	NA	NA	NA	NA	NA	A	C	C	A	C	A	C	A	A	C	C	C	A	A	A	A	C	C	C	C	A	A	A	C	C	A	A	A	A	C	A	A	C	C	C	A	A	A	A
S10_3191280	G/C	10	3191280	+	NA	NA	NA	NA	NA	NA	G	G	G	G	G	G	G	G	G	G	G	G	G	G	G	G	G	G	G	G	G	G	G	G	G	G	G	G	G	G	G	G	G	G	G	C	G	G	G
S10_3191298	G/A	10	3191298	+	NA	NA	NA	NA	NA	NA	G	G	G	A	R	A	G	R	G	G	A	G	A	A	A	A	G	G	G	G	A	A	G	G	G	A	A	A	A	A	G	A	G	G	G	G	G	G	A
S10_3191349	C/G	10	3191349	+	NA	NA	NA	NA	NA	NA	C	C	C	C	C	C	N	C	C	G	C	C	C	C	C	C	C	C	C	C	C	C	C	C	C	C	C	C	C	C	C	C	C	C	C	C	N	C	C
S10_3191350	G/T	10	3191350	+	NA	NA	NA	NA	NA	NA	G	G	G	G	G	G	G	G	G	G	G	G	G	G	G	G	G	G	G	G	G	G	G	G	G	G	G	G	G	G	G	G	G	G	G	G	N	G	G
S10_3191358	G/T	10	3191358	+	NA	NA	NA	NA	NA	NA	G	G	G	G	G	G	G	G	G	G	G	G	G	G	G	G	G	G	G	G	G	G	G	G	G	G	G	G	G	G	G	G	G	G	G	G	N	G	G
S10_3192197	T/C	10	3192197	+	NA	NA	NA	NA	NA	NA	C	T	N	T	N	T	T	Y	T	T	C	T	T	T	Y	T	Y	T	T	T	T	T	T	T	C	Y	T	T	T	C	T	T	N	C	C	T	N	T	T
S10_3192207	A/G	10	3192207	+	NA	NA	NA	NA	NA	NA	G	A	N	A	N	A	A	R	A	A	G	A	G	A	A	A	A	A	A	A	A	A	A	A	G	G	A	A	A	G	A	A	N	G	G	A	N	G	A
S10_3192208	G/C	10	3192208	+	NA	NA	NA	NA	NA	NA	C	G	N	G	N	G	G	S	G	G	C	G	C	G	G	G	G	G	G	G	G	G	G	G	C	C	G	G	G	C	G	G	N	C	C	G	N	C	G
S10_3192225	G/A	10	3192225	+	NA	NA	NA	NA	NA	NA	G	G	N	G	N	G	G	G	G	G	G	G	G	G	G	G	G	G	G	G	G	G	G	G	G	G	G	G	G	G	G	G	G	G	G	R	N	G	G
S10_3192294	G/T	10	3192294	+	NA	NA	NA	NA	NA	NA	G	G	G	G	N	G	G	G	N	G	G	G	G	G	G	G	G	G	G	G	G	G	G	G	G	G	G	G	G	N	G	G	G	G	G	G	N	N	G
S10_3192420	G/T	10	3192420	+	NA	NA	NA	NA	NA	NA	G	G	G	G	G	G	G	G	G	G	G	G	G	G	G	G	G	G	G	G	G	G	G	G	G	G	G	G	G	G	G	G	G	G	G	G	T	G	G
S10_3192439	C/A	10	3192439	+	NA	NA	NA	NA	NA	NA	C	C	C	C	C	C	C	C	C	C	C	C	C	C	C	C	C	C	C	C	C	C	C	C	C	C	C	C	C	C	C	C	C	C	C	C	A	C	C
S10_3192459	G/A	10	3192459	+	NA	NA	NA	NA	NA	NA	G	G	G	G	G	G	G	G	G	G	G	G	G	G	G	G	G	G	G	G	G	G	G	G	G	G	G	G	G	G	G	G	G	G	G	G	G	G	G
S10_3192506	C/G	10	3192506	+	NA	NA	NA	NA	NA	NA	C	C	C	C	C	C	C	C	C	C	C	C	C	C	C	C	C	C	C	C	C	C	C	C	C	C	C	C	C	C	C	C	C	C	C	C	C	C	C
S10_3192508	G/C	10	3192508	+	NA	NA	NA	NA	NA	NA	G	G	G	G	G	G	G	G	G	G	G	G	G	G	G	G	G	G	G	G	G	G	G	G	G	G	G	G	G	G	S	G	G	G	G	G	G	C	G
S10_3192533	C/G	10	3192533	+	NA	NA	NA	NA	NA	NA	C	C	C	C	C	C	C	C	C	C	C	C	C	C	C	C	C	C	C	C	C	C	C	C	C	C	C	C	C	C	C	C	C	C	C	C	C	C	C
S10_3192538	G/C	10	3192538	+	NA	NA	NA	NA	NA	NA	G	G	G	G	G	G	G	G	G	G	G	G	G	G	G	G	G	G	G	G	G	G	G	G	G	G	G	G	G	G	G	G	G	G	G	G	G	G	G
S10_3192543	C/G	10	3192543	+	NA	NA	NA	NA	NA	NA	C	G	G	C	C	G	C	C	C	C	C	C	C	G	G	G	G	C	G	C	G	G	C	G	C	C	C	G	G	C	C	C	G	C	C	C	C	C	G
S10_3192554	G/C	10	3192554	+	NA	NA	NA	NA	NA	NA	C	G	G	G	G	G	G	G	S	G	G	G	G	G	G	G	G	G	G	G	G	G	C	G	G	G	G	G	G	G	G	C	G	G	G	C	G	G	G
S10_3192570	G/C	10	3192570	+	NA	NA	NA	NA	NA	NA	G	G	G	G	G	G	G	G	G	G	G	G	G	G	G	G	G	G	G	G	G	G	G	G	G	G	G	G	G	G	G	G	G	G	G	G	G	G	G
S10_3192587	C/T	10	3192587	+	NA	NA	NA	NA	NA	NA	C	C	C	C	C	C	C	C	C	C	C	C	C	C	C	C	C	C	C	C	C	C	C	C	C	C	C	C	C	C	C	C	C	C	C	C	C	C	C
S10_3192709	G/T	10	3192709	+	NA	NA	NA	NA	NA	NA	G	G	G	G	G	G	G	G	G	T	G	G	G	G	G	G	G	G	G	G	G	G	G	G	G	G	G	G	G	G	G	G	G	G	G	G	N	G	G
S10_3192778	G/A	10	3192778	+	NA	NA	NA	NA	NA	NA	G	G	G	G	G	G	R	G	G	G	G	G	G	G	G	G	G	A	G	G	G	G	G	G	G	G	G	G	G	G	G	G	G	G	G	G	G	G	G
S10_3192806	G/C	10	3192806	+	NA	NA	NA	NA	NA	NA	G	G	G	G	G	G	G	G	G	N	G	G	G	G	G	G	G	G	G	G	G	G	G	G	G	G	G	G	G	G	S	G	G	G	G	G	G	N	G
S10_3192807	T/C	10	3192807	+	NA	NA	NA	NA	NA	NA	T	T	T	T	T	T	T	T	T	N	T	T	T	T	T	T	T	T	T	T	T	T	T	T	T	T	T	T	T	T	Y	T	T	T	T	T	T	N	T
S10_3208979	C/A	10	3208979	+	NA	NA	NA	NA	NA	NA	C	C	C	C	N	C	C	C	C	C	C	C	C	C	C	C	C	C	C	C	C	C	C	C	C	C	C	C	C	A	C	C	C	C	C	C	N	C	C
S10_3208997	G/A	10	3208997	+	NA	NA	NA	NA	NA	NA	A	G	G	N	G	G	G	G	G	G	G	G	G	G	G	G	G	G	G	G	G	G	A	G	G	G	G	G	G	G	G	G	G	G	G	G	N	G	G
S10_3258781	G/T	10	3258781	+	NA	NA	NA	NA	NA	NA	G	G	N	G	G	G	G	G	G	G	G	N	G	G	G	G	G	G	G	G	G	G	K	G	G	G	G	G	G	G	G	G	G	G	G	G	N	G	G
S10_3258943	T/C	10	3258943	+	NA	NA	NA	NA	NA	NA	N	T	T	T	T	T	T	T	T	T	T	N	T	T	T	T	T	T	Y	T	T	T	T	T	T	T	T	T	T	T	C	T	T	T	T	T	N	C	T
S10_3258947	G/C	10	3258947	+	NA	NA	NA	NA	NA	NA	N	G	G	G	G	G	G	G	G	G	G	N	G	G	G	G	G	G	G	G	G	G	S	G	G	G	G	G	G	G	G	G	G	G	G	G	N	G	G
S10_3258985	A/G	10	3258985	+	NA	NA	NA	NA	NA	NA	N	A	A	A	A	A	A	A	A	A	A	N	A	A	A	A	A	A	A	A	A	A	A	A	A	A	A	A	A	A	G	A	A	A	A	A	N	R	A
S10_3258986	T/G	10	3258986	+	NA	NA	NA	NA	NA	NA	N	T	T	T	T	T	T	T	T	T	T	N	T	T	T	T	T	T	T	T	T	T	T	T	T	T	T	T	T	T	T	T	T	T	T	T	N	T	T
S10_3278186	A/T	10	3278186	+	NA	NA	NA	NA	NA	NA	A	A	A	A	A	A	A	A	A	A	A	A	A	A	A	A	A	A	A	A	A	A	A	A	A	A	A	A	A	A	A	A	A	A	A	A	A	A	A
S10_3278277	A/G	10	3278277	+	NA	NA	NA	NA	NA	NA	G	A	A	A	A	A	A	A	A	A	A	A	A	A	A	A	A	A	A	A	A	A	G	A	A	A	A	A	A	A	A	A	A	G	A	A	A	A	A
S10_3278285	T/C	10	3278285	+	NA	NA	NA	NA	NA	NA	T	T	T	T	T	T	N	T	C	T	T	T	T	T	T	T	T	C	T	C	T	T	T	T	T	T	T	T	T	T	T	C	T	T	T	T	N	C	T
S10_3278289	C/G	10	3278289	+	NA	NA	NA	NA	NA	NA	C	C	C	C	C	C	C	C	C	C	C	C	C	C	C	C	C	C	C	C	C	C	C	C	C	C	C	C	C	C	C	C	C	C	C	C	N	C	C
S10_3281295	C/A	10	3281295	+	NA	NA	NA	NA	NA	NA	C	C	C	C	C	C	C	C	C	C	C	C	C	C	C	C	C	C	C	C	C	C	C	C	C	C	C	C	C	C	C	C	C	C	C	C	N	C	C
S10_3281302	G/A	10	3281302	+	NA	NA	NA	NA	NA	NA	G	G	G	G	G	G	G	G	G	G	G	G	G	G	G	G	G	G	G	G	G	G	G	G	G	G	G	G	G	G	G	G	G	G	G	G	N	G	G
S10_3284053	T/G	10	3284053	+	NA	NA	NA	NA	NA	NA	T	T	T	T	T	T	T	T	T	T	T	T	T	T	T	T	T	T	T	T	T	T	T	T	T	T	T	T	T	T	T	T	T	T	T	T	T	T	T
S10_3369911	A/G	10	3369911	+	NA	NA	NA	NA	NA	NA	A	A	A	A	A	A	A	G	A	A	A	A	A	A	A	A	A	A	A	A	A	A	A	A	A	A	A	A	A	A	A	A	A	A	A	A	A	A	A
S10_3369919	A/C	10	3369919	+	NA	NA	NA	NA	NA	NA	A	A	A	A	A	A	A	C	A	A	A	A	A	A	A	A	A	A	A	A	A	A	A	A	A	A	A	A	A	A	A	A	A	A	A	A	A	A	A
S10_3369923	A/C	10	3369923	+	NA	NA	NA	NA	NA	NA	A	A	A	A	A	A	A	C	A	A	A	A	A	A	A	A	A	A	A	A	A	A	A	A	A	A	A	A	A	A	A	A	A	A	A	A	A	A	A
S10_3369943	A/G	10	3369943	+	NA	NA	NA	NA	NA	NA	A	A	A	A	A	A	A	G	A	A	A	A	A	A	A	A	A	A	A	A	A	A	A	A	A	A	A	A	A	A	A	A	A	A	A	A	A	A	A
S10_3382215	C/T	10	3382215	+	NA	NA	NA	NA	NA	NA	C	C	N	C	C	C	C	C	C	C	T	N	C	C	C	C	C	T	C	N	C	C	C	C	Y	T	C	C	C	C	C	C	C	C	C	C	N	C	C
S10_3382261	C/A	10	3382261	+	NA	NA	NA	NA	NA	NA	C	C	N	C	C	C	C	C	C	C	A	N	C	C	C	C	C	A	C	N	C	C	C	C	M	A	C	C	C	C	C	C	C	C	C	C	N	C	C
S10_3384932	C/T	10	3384932	+	NA	NA	NA	NA	NA	NA	Y	C	C	C	C	C	C	C	N	C	C	C	C	C	C	C	C	C	C	C	C	C	Y	C	C	C	C	C	C	C	C	C	C	Y	C	C	C	N	C
S10_3384987	C/T	10	3384987	+	NA	NA	NA	NA	NA	NA	Y	C	C	C	C	C	C	C	C	C	C	C	C	C	C	C	C	N	C	C	C	C	C	C	C	C	C	C	C	C	C	C	C	C	C	C	C	N	C
S10_3385012	G/A	10	3385012	+	NA	NA	NA	NA	NA	NA	G	G	G	G	G	G	G	G	G	G	G	G	G	G	G	G	G	G	G	G	G	G	G	G	G	G	G	G	G	G	G	G	G	G	G	G	G	G	G
S10_3385018	A/G	10	3385018	+	NA	NA	NA	NA	NA	NA	A	A	A	A	A	A	A	A	A	A	A	A	A	A	A	A	A	A	A	A	A	A	A	A	A	A	A	A	A	A	A	A	A	A	A	A	A	A	A
S10_3391950	C/T	10	3391950	+	NA	NA	NA	NA	NA	NA	C	C	C	C	C	C	C	C	C	C	C	C	C	C	C	C	C	C	C	C	C	C	C	C	C	C	C	C	C	C	C	C	C	C	C	C	C	N	C
S10_3393652	C/T	10	3393652	+	NA	NA	NA	NA	NA	NA	C	C	C	C	C	C	C	C	C	C	C	C	C	C	C	C	C	C	C	C	C	C	C	C	C	C	C	C	C	C	C	C	C	C	C	C	C	C	C
S10_3393656	C/A	10	3393656	+	NA	NA	NA	NA	NA	NA	N	C	C	C	C	C	C	C	N	C	C	C	C	C	C	C	C	C	C	C	C	C	C	C	C	C	C	C	C	C	C	C	C	M	C	C	C	C	C
S10_3446520	C/A	10	3446520	+	NA	NA	NA	NA	NA	NA	N	C	C	C	C	C	C	C	C	C	C	C	C	C	C	C	C	C	C	C	C	C	C	C	C	C	C	C	C	C	C	C	C	C	C	C	C	N	C
S10_3446789	T/C	10	3446789	+	NA	NA	NA	NA	NA	NA	T	T	T	T	T	T	T	T	Y	T	C	C	T	T	T	T	T	C	T	C	T	T	T	T	Y	C	T	T	T	T	T	T	T	Y	C	T	T	T	T
S10_3650427	C/A	10	3650427	+	NA	NA	NA	NA	NA	NA	C	C	C	C	N	C	C	C	M	C	A	C	C	C	C	C	C	C	C	C	C	C	C	C	M	C	C	C	C	C	C	C	C	C	N	C	C	C	C
S10_3699335	A/T	10	3699335	+	NA	NA	NA	NA	NA	NA	A	A	A	T	A	A	A	A	A	A	A	A	A	A	A	A	A	A	A	A	A	A	A	A	A	A	A	A	A	A	A	T	A	A	A	A	A	A	A
S10_3699350	A/C	10	3699350	+	NA	NA	NA	NA	NA	NA	A	A	A	C	A	A	A	A	A	A	A	A	A	A	A	A	A	A	A	A	A	A	A	A	A	A	A	A	A	A	A	C	A	A	A	A	A	A	A
S10_3699382	C/A	10	3699382	+	NA	NA	NA	NA	NA	NA	C	C	C	A	C	C	C	C	C	C	C	C	C	C	C	C	C	C	C	C	C	C	C	C	C	C	C	C	C	C	C	A	C	C	C	C	C	C	C
S10_3699383	C/A	10	3699383	+	NA	NA	NA	NA	NA	NA	C	C	C	A	C	C	C	C	C	C	C	C	C	C	C	C	C	C	C	C	C	C	C	C	C	C	C	C	C	C	C	A	C	C	C	C	C	C	C
S10_3702949	G/T	10	3702949	+	NA	NA	NA	NA	NA	NA	T	G	G	T	G	G	G	G	T	G	N	G	G	G	G	G	G	G	G	G	G	G	T	G	G	G	G	G	G	G	G	G	G	T	N	G	N	G	G
S10_3702951	C/A	10	3702951	+	NA	NA	NA	NA	NA	NA	A	C	C	A	C	C	C	C	A	C	C	C	C	C	C	C	C	C	C	C	C	C	A	C	C	C	C	C	C	C	C	N	C	A	A	C	N	C	C
S10_3903318	C/T	10	3903318	+	NA	NA	NA	NA	NA	NA	C	C	N	C	C	C	C	C	C	C	C	C	C	C	C	C	C	C	C	C	C	C	C	C	C	C	C	C	C	C	C	C	C	C	C	C	N	C	C
S10_3907108	C/A	10	3907108	+	NA	NA	NA	NA	NA	NA	C	C	C	C	C	C	C	C	C	C	C	C	C	C	C	C	C	C	C	C	C	C	C	C	C	C	C	C	C	C	C	C	C	C	C	C	C	C	C
S10_3908492	G/T	10	3908492	+	NA	NA	NA	NA	NA	NA	G	G	G	G	G	G	G	G	G	G	G	G	G	G	G	G	G	G	G	G	G	G	G	G	G	G	G	G	G	G	G	G	G	G	G	G	G	G	G
S10_3908731	C/G	10	3908731	+	NA	NA	NA	NA	NA	NA	C	G	G	C	C	G	C	S	C	C	C	C	C	G	G	G	C	S	C	C	G	G	C	G	C	C	C	G	G	C	G	C	G	C	C	C	G	C	G
S10_3908739	G/T	10	3908739	+	NA	NA	NA	NA	NA	NA	G	T	T	G	G	K	G	G	G	G	G	G	G	T	T	T	G	G	G	G	T	T	G	T	G	G	G	T	T	G	N	G	T	G	G	G	G	G	T
S10_3908771	T/G	10	3908771	+	NA	NA	NA	NA	NA	NA	T	T	T	T	T	T	T	T	T	T	T	T	T	T	T	T	T	T	T	T	T	T	T	T	T	T	T	T	T	T	T	T	T	T	T	G	N	T	T
S10_3908810	G/A	10	3908810	+	NA	NA	NA	NA	NA	NA	G	G	G	G	G	G	G	R	G	G	G	G	G	G	G	G	G	G	G	G	G	G	G	G	G	G	G	G	G	G	G	G	G	G	G	G	N	G	G
S10_3908813	T/C	10	3908813	+	NA	NA	NA	NA	NA	NA	T	C	C	T	T	C	T	T	T	T	T	T	T	C	C	C	T	T	T	T	C	C	T	C	C	T	T	C	C	T	C	T	C	T	T	T	N	T	C
S10_3983307	G/T	10	3983307	+	NA	NA	NA	NA	NA	NA	G	G	G	G	G	G	G	G	G	G	G	G	G	G	G	G	G	G	G	G	G	G	G	G	G	G	G	G	G	G	G	G	G	G	G	G	N	G	G
S10_3983336	A/T	10	3983336	+	NA	NA	NA	NA	NA	NA	N	A	A	A	A	A	A	A	A	A	A	A	A	A	A	A	A	A	A	A	A	A	A	A	A	A	A	A	A	A	A	A	A	A	A	A	N	N	A
S10_3987557	G/T	10	3987557	+	NA	NA	NA	NA	NA	NA	G	G	G	G	G	G	G	G	G	G	G	G	G	G	G	G	G	G	G	G	G	G	G	G	G	G	G	G	G	G	G	G	G	G	G	G	G	G	G
S10_3987578	G/C	10	3987578	+	NA	NA	NA	NA	NA	NA	G	G	G	G	G	G	G	G	G	G	G	G	G	G	G	G	G	G	G	G	G	G	G	G	G	G	G	G	G	G	G	G	G	G	G	G	G	G	G
S10_3989266	G/A	10	3989266	+	NA	NA	NA	NA	NA	NA	G	G	G	G	G	G	G	G	G	G	G	G	G	G	G	G	G	G	G	G	G	G	G	G	G	G	G	G	G	G	G	G	G	G	G	G	G	G	G
S10_3989279	C/T	10	3989279	+	NA	NA	NA	NA	NA	NA	C	C	C	C	C	C	C	C	C	C	C	C	C	C	C	C	C	C	C	C	C	C	C	C	C	C	C	C	C	C	C	C	C	C	C	C	C	C	C
S10_3989294	C/T	10	3989294	+	NA	NA	NA	NA	NA	NA	T	C	C	C	C	C	C	C	C	C	C	T	C	C	C	C	C	C	C	C	C	C	T	C	C	C	C	C	C	C	C	T	C	C	C	C	C	N	C
S10_3989362	G/A	10	3989362	+	NA	NA	NA	NA	NA	NA	G	G	G	G	A	G	R	R	R	R	A	G	G	G	G	G	G	G	G	G	G	G	G	G	A	A	G	G	G	A	G	G	G	G	A	N	N	A	G
S10_3989386	C/T	10	3989386	+	NA	NA	NA	NA	NA	NA	C	C	C	C	C	C	C	C	C	C	C	C	C	C	C	C	C	C	C	C	C	C	C	C	C	C	C	C	C	C	C	C	C	C	C	C	C	C	C
S10_3992225	C/T	10	3992225	+	NA	NA	NA	NA	NA	NA	C	C	C	C	C	C	C	Y	C	C	C	C	C	C	C	C	C	C	Y	C	C	C	C	C	C	C	C	C	C	C	C	C	C	C	C	C	N	C	C
S10_3992243	C/G	10	3992243	+	NA	NA	NA	NA	NA	NA	C	C	C	C	C	C	C	C	C	C	C	C	C	C	C	C	C	C	S	C	C	C	C	C	C	C	C	C	C	C	C	C	C	C	C	C	N	C	C
S10_3992245	C/T	10	3992245	+	NA	NA	NA	NA	NA	NA	C	C	C	C	C	C	C	C	C	C	C	C	C	C	C	C	C	C	Y	C	C	C	C	C	C	C	C	C	C	C	C	C	C	C	C	C	N	C	C
S10_3992279	G/C	10	3992279	+	NA	NA	NA	NA	NA	NA	G	G	G	G	G	G	G	G	G	G	G	N	G	G	G	G	G	G	G	G	G	G	G	G	G	G	G	G	G	G	G	G	G	G	G	G	N	G	G
S10_3992282	G/C	10	3992282	+	NA	NA	NA	NA	NA	NA	G	G	G	G	G	G	G	G	G	G	G	N	G	G	G	G	G	G	G	G	G	G	G	G	G	G	G	G	G	G	G	G	G	G	G	G	N	G	G
S10_3992287	A/T	10	3992287	+	NA	NA	NA	NA	NA	NA	A	A	A	A	A	A	A	A	A	A	A	N	A	A	A	A	A	A	A	A	A	A	A	A	A	A	A	A	A	A	A	A	A	A	A	A	N	A	A
S10_3992374	C/T	10	3992374	+	NA	NA	NA	NA	NA	NA	C	C	C	C	C	C	C	C	C	C	C	C	C	C	C	C	C	C	C	C	C	C	C	C	C	C	C	C	C	C	C	C	C	C	C	C	N	C	C
S10_3993101	A/G	10	3993101	+	NA	NA	NA	NA	NA	NA	A	A	A	A	A	A	A	A	A	A	A	A	G	A	A	A	A	A	A	A	A	A	G	A	A	A	A	A	A	R	A	A	A	A	A	A	N	A	A
S10_3993102	G/A	10	3993102	+	NA	NA	NA	NA	NA	NA	G	G	G	G	G	G	G	G	G	G	G	G	A	G	G	G	G	G	G	G	G	G	A	G	G	G	G	G	G	R	G	G	G	G	G	G	N	G	G
S10_3993750	C/T	10	3993750	+	NA	NA	NA	NA	NA	NA	C	C	C	C	C	C	C	C	C	Y	N	C	C	C	C	C	C	C	T	C	C	C	C	C	C	C	C	C	C	C	C	C	C	C	C	T	C	C	C
S10_3993762	C/T	10	3993762	+	NA	NA	NA	NA	NA	NA	T	C	C	Y	Y	C	C	C	C	C	C	C	C	C	C	C	C	C	C	C	C	C	C	C	C	C	C	C	C	C	C	C	C	T	C	C	C	C	C
S10_3993917	G/A	10	3993917	+	NA	NA	NA	NA	NA	NA	G	G	G	G	G	G	G	G	G	G	G	G	G	G	G	G	G	G	G	G	G	G	G	G	G	G	G	G	G	G	G	G	G	G	G	G	G	G	G
S10_3993921	C/G	10	3993921	+	NA	NA	NA	NA	NA	NA	C	C	C	C	C	C	C	C	C	G	C	G	C	C	C	C	C	C	C	C	C	C	C	C	C	C	G	C	C	C	C	C	C	C	C	C	C	G	C
S10_3993925	A/T	10	3993925	+	NA	NA	NA	NA	NA	NA	A	A	A	A	A	A	A	A	A	A	A	A	A	A	A	A	A	A	A	A	A	A	A	A	A	A	A	A	A	A	A	A	A	A	A	A	T	A	A
S10_3999554	G/A	10	3999554	+	NA	NA	NA	NA	NA	NA	A	A	N	G	N	G	G	G	R	A	G	A	G	G	G	G	G	A	A	A	G	G	G	A	G	G	G	G	G	G	G	G	A	A	G	G	N	N	G
S10_3999569	G/A	10	3999569	+	NA	NA	NA	NA	NA	NA	A	A	N	G	A	G	G	A	A	A	G	A	R	G	G	G	G	A	A	A	G	G	G	A	G	G	A	G	G	A	A	G	A	A	G	G	N	A	G
S10_3999711	T/C	10	3999711	+	NA	NA	NA	NA	NA	NA	Y	T	T	T	T	T	T	T	Y	Y	T	C	T	T	T	T	T	C	C	C	T	T	T	T	T	T	T	T	T	T	T	T	T	Y	T	T	N	T	T
S10_4002336	A/C	10	4002336	+	NA	NA	NA	NA	NA	NA	A	A	A	A	A	A	A	C	A	A	A	A	A	A	A	A	A	A	A	A	A	A	A	A	A	A	M	A	A	A	A	A	A	A	A	A	A	A	A
S10_4002459	C/A	10	4002459	+	NA	NA	NA	NA	NA	NA	C	C	C	C	C	C	C	C	C	C	C	N	C	C	C	C	C	C	N	C	C	C	C	C	C	C	A	C	C	C	C	C	C	C	C	C	N	C	C
S10_4002508	T/C	10	4002508	+	NA	NA	NA	NA	NA	NA	T	T	T	T	T	T	T	Y	T	T	T	N	T	T	T	T	T	T	C	T	T	T	T	T	T	T	C	T	T	C	T	T	T	T	T	T	N	T	T
S10_4019725	A/G	10	4019725	+	NA	NA	NA	NA	NA	NA	G	G	A	A	A	A	A	G	G	G	A	G	A	A	A	A	A	G	G	G	A	A	A	G	A	A	G	A	A	A	A	A	A	G	A	A	G	A	A
S10_4019788	G/A	10	4019788	+	NA	NA	NA	NA	NA	NA	G	G	G	G	G	G	G	G	A	R	G	A	G	G	G	G	G	A	A	G	G	R	G	G	G	G	G	G	G	G	G	G	G	G	G	G	G	G	G
S10_4021029	G/C	10	4021029	+	NA	NA	NA	NA	NA	NA	G	G	G	G	G	G	G	G	G	G	G	G	G	G	G	G	G	G	G	G	G	G	G	G	G	G	G	G	G	G	G	G	G	G	G	G	G	C	G
S10_4021038	T/C	10	4021038	+	NA	NA	NA	NA	NA	NA	C	T	T	T	T	T	T	T	T	T	T	T	T	T	T	T	T	T	T	T	T	T	T	T	T	T	T	T	T	T	C	T	T	C	T	T	C	C	T
S10_4021040	C/T	10	4021040	+	NA	NA	NA	NA	NA	NA	C	C	T	C	C	C	C	C	C	C	C	C	C	C	C	C	C	C	C	C	C	C	C	C	C	C	C	C	C	Y	C	C	C	C	C	C	C	C	C
S10_4021042	C/A	10	4021042	+	NA	NA	NA	NA	NA	NA	C	A	C	C	C	C	C	C	C	C	C	C	C	C	C	C	C	C	C	C	C	C	C	A	C	C	C	C	C	C	A	C	C	C	C	C	C	A	C
S10_4021060	A/G	10	4021060	+	NA	NA	NA	NA	NA	NA	A	G	A	A	A	A	A	A	A	A	A	A	A	A	A	A	A	A	A	A	A	A	A	G	A	A	A	A	A	A	A	A	A	A	A	A	A	A	A
S10_4021152	G/A	10	4021152	+	NA	NA	NA	NA	NA	NA	G	G	G	G	G	G	G	A	G	G	G	G	G	G	G	G	G	G	G	G	G	G	G	G	G	G	A	G	G	G	G	G	G	G	G	G	G	G	G
S10_4021165	A/G	10	4021165	+	NA	NA	NA	NA	NA	NA	A	A	A	A	A	A	A	A	A	A	A	A	A	A	A	A	A	A	A	A	A	A	A	A	A	A	A	A	A	A	G	A	A	A	A	A	A	G	A
S10_4021401	C/A	10	4021401	+	NA	NA	NA	NA	NA	NA	A	C	C	C	C	C	C	C	C	C	C	C	C	C	C	C	C	C	C	C	C	C	C	C	C	C	C	C	C	C	C	C	C	M	C	C	A	C	C
S10_4021402	A/G	10	4021402	+	NA	NA	NA	NA	NA	NA	A	A	A	A	A	A	A	G	A	A	A	A	A	A	A	A	A	A	A	A	A	A	A	A	A	A	N	A	A	A	A	A	A	A	A	A	A	A	A
S10_4021431	G/T	10	4021431	+	NA	NA	NA	NA	NA	NA	G	G	G	G	G	G	G	G	G	G	G	G	G	G	G	G	G	G	G	G	G	G	G	G	G	G	G	G	G	G	G	G	G	G	G	G	G	G	G
S10_4021432	C/A	10	4021432	+	NA	NA	NA	NA	NA	NA	A	C	C	C	C	C	C	C	C	C	C	C	C	C	C	C	C	C	C	C	C	C	C	C	C	C	C	C	C	C	C	C	C	M	C	C	A	C	C
S10_4021434	G/A	10	4021434	+	NA	NA	NA	NA	NA	NA	G	G	G	G	G	G	G	G	G	G	G	G	G	G	G	G	G	G	G	G	G	G	G	G	G	G	G	G	G	G	G	G	G	G	G	G	G	G	G
S10_4021445	C/G	10	4021445	+	NA	NA	NA	NA	NA	NA	C	C	C	C	C	C	C	G	C	C	C	C	C	C	C	C	C	C	C	C	C	C	C	C	C	C	N	C	C	C	C	C	C	C	C	C	C	C	C
S10_4021450	G/A	10	4021450	+	NA	NA	NA	NA	NA	NA	G	G	G	G	N	G	G	G	R	A	G	G	G	G	G	G	G	G	A	G	G	G	G	G	G	G	G	G	G	G	G	G	G	G	G	G	G	G	G
S10_4021458	G/A	10	4021458	+	NA	NA	NA	NA	NA	NA	A	G	G	G	G	G	G	G	G	G	G	G	G	G	G	G	G	G	G	G	G	G	G	G	G	G	G	G	G	G	G	G	G	R	G	G	A	G	G
S10_4021925	G/C	10	4021925	+	NA	NA	NA	NA	NA	NA	S	G	C	G	G	G	G	C	G	G	G	C	G	G	G	G	G	G	S	G	G	G	G	G	G	G	G	G	G	G	C	G	G	G	G	G	N	C	G
S10_4021931	A/G	10	4021931	+	NA	NA	NA	NA	NA	NA	R	A	G	A	A	A	A	G	A	A	A	G	A	A	A	A	A	A	R	A	A	A	A	A	A	A	A	A	A	A	G	A	A	A	A	A	N	G	A
S10_4021954	T/C	10	4021954	+	NA	NA	NA	NA	NA	NA	C	T	T	T	T	T	T	C	C	Y	T	T	T	T	T	T	T	C	C	C	T	T	T	T	T	T	C	T	T	Y	T	T	T	C	T	T	C	T	T
S10_4021957	C/T	10	4021957	+	NA	NA	NA	NA	NA	NA	C	T	C	C	C	C	C	C	C	C	C	C	C	C	C	C	C	C	C	C	C	C	C	T	C	C	C	C	C	C	C	C	C	C	C	C	C	C	C
S10_4021983	C/T	10	4021983	+	NA	NA	NA	NA	NA	NA	T	C	C	C	C	C	C	C	C	C	C	C	C	C	C	C	C	C	C	C	C	C	C	C	C	C	C	C	C	C	C	C	C	T	C	C	T	C	C
S10_4021990	C/A	10	4021990	+	NA	NA	NA	NA	NA	NA	C	C	A	C	C	C	C	C	C	C	C	C	C	C	C	C	C	C	C	C	C	C	C	C	C	C	C	C	C	C	C	C	C	C	C	C	C	C	C
S10_4022026	A/G	10	4022026	+	NA	NA	NA	NA	NA	NA	G	A	A	A	A	A	A	A	A	A	A	A	A	A	A	A	A	A	A	A	A	A	A	A	A	A	A	A	A	A	G	A	A	G	A	A	G	G	A
S10_4022070	C/G	10	4022070	+	NA	NA	NA	NA	NA	NA	C	C	C	C	C	C	C	G	C	C	C	C	C	C	C	C	C	C	C	C	C	C	C	C	C	C	S	C	C	C	C	C	C	C	C	C	C	C	C
S10_4024579	C/T	10	4024579	+	NA	NA	NA	NA	NA	NA	T	C	C	C	C	C	T	T	T	T	C	T	C	C	C	C	C	T	T	T	C	C	C	C	C	T	C	C	C	C	C	T	C	T	T	C	T	C	C
S10_4024672	C/T	10	4024672	+	NA	NA	NA	NA	NA	NA	C	C	C	C	C	C	C	C	C	C	C	C	C	C	C	C	C	C	C	C	C	C	C	C	C	C	C	C	C	C	C	C	C	C	C	C	N	C	C
S10_4024675	C/T	10	4024675	+	NA	NA	NA	NA	NA	NA	C	T	C	C	C	C	C	C	C	C	C	C	C	C	C	C	C	C	C	C	C	C	C	T	C	C	C	C	C	C	C	C	C	C	C	C	N	C	C
S10_4024680	A/G	10	4024680	+	NA	NA	NA	NA	NA	NA	A	A	A	A	A	A	A	G	A	A	A	G	A	A	A	A	A	N	N	A	A	A	A	A	A	A	A	A	A	A	A	A	A	N	A	A	N	G	A
S10_4024682	G/C	10	4024682	+	NA	NA	NA	NA	NA	NA	G	G	G	G	G	G	G	G	N	G	G	G	G	G	G	G	G	G	G	G	G	G	G	G	G	G	G	G	G	G	G	G	G	G	G	G	N	G	G
S10_4024700	C/G	10	4024700	+	NA	NA	NA	NA	NA	NA	C	G	C	C	C	C	C	C	C	C	C	C	C	C	C	C	C	C	C	C	C	C	C	G	C	C	C	C	C	C	C	C	C	C	C	C	N	C	C
S10_4027294	A/T	10	4027294	+	NA	NA	NA	NA	NA	NA	A	A	A	A	A	A	A	A	A	A	A	A	A	A	A	A	A	A	A	A	A	A	A	A	A	A	A	A	A	A	A	A	A	A	A	A	N	A	A
S10_4027380	G/T	10	4027380	+	NA	NA	NA	NA	NA	NA	G	G	G	G	G	G	G	G	G	G	G	G	G	G	G	G	G	G	G	G	G	G	G	G	G	G	G	G	G	G	G	G	G	G	G	G	G	G	G
S10_4032446	C/A	10	4032446	+	NA	NA	NA	NA	NA	NA	C	C	C	C	C	C	C	C	C	C	C	C	C	C	C	C	C	C	C	C	C	C	C	C	C	C	C	C	C	C	C	C	C	C	C	C	C	C	C
S10_4032460	T/C	10	4032460	+	NA	NA	NA	NA	NA	NA	T	T	T	T	T	T	T	T	T	T	T	T	T	T	T	T	T	T	T	T	T	T	T	T	T	T	T	T	T	T	T	T	T	T	T	T	T	T	T
S10_4053484	G/A	10	4053484	+	NA	NA	NA	NA	NA	NA	G	G	G	G	G	G	G	G	G	G	G	G	G	G	G	G	G	A	G	G	G	G	G	G	G	G	G	G	G	G	G	G	G	G	G	G	N	G	G
S10_4053748	T/C	10	4053748	+	NA	NA	NA	NA	NA	NA	T	T	T	T	T	T	T	T	T	T	N	T	T	T	T	T	Y	T	T	T	T	T	T	T	Y	T	T	T	T	T	T	T	N	T	T	C	T	T	T
S10_4053758	A/G	10	4053758	+	NA	NA	NA	NA	NA	NA	A	A	A	A	A	A	A	A	A	A	A	A	A	A	A	A	A	A	A	A	A	A	A	A	A	A	A	A	A	A	A	A	A	A	A	A	A	G	A
S10_4053789	C/T	10	4053789	+	NA	NA	NA	NA	NA	NA	C	C	C	C	Y	C	C	Y	C	C	C	C	C	C	C	C	C	C	C	C	C	C	C	C	C	C	C	C	C	C	C	C	C	C	C	C	C	C	C
S10_4060859	A/C	10	4060859	+	NA	NA	NA	NA	NA	NA	A	A	A	A	M	A	A	A	A	A	A	A	A	A	A	A	A	A	A	A	A	A	A	A	A	A	A	A	A	A	A	A	A	A	A	A	A	A	A
S10_4060905	C/G	10	4060905	+	NA	NA	NA	NA	NA	NA	C	C	C	C	C	C	C	C	C	C	C	C	C	C	C	C	C	C	C	C	C	C	C	C	C	C	C	C	C	C	C	C	C	C	C	C	N	N	C
S10_4061111	C/A	10	4061111	+	NA	NA	NA	NA	NA	NA	C	C	C	C	C	C	C	C	C	C	C	C	C	C	C	C	C	C	C	C	C	C	C	C	C	C	C	C	C	C	C	C	C	C	C	C	C	C	C
S10_4064967	G/C	10	4064967	+	NA	NA	NA	NA	NA	NA	G	G	G	C	G	C	G	G	G	G	G	G	G	C	C	C	G	G	G	G	C	C	G	G	G	G	G	C	C	G	G	G	C	G	G	G	N	G	C
S10_4065041	T/C	10	4065041	+	NA	NA	NA	NA	NA	NA	T	T	C	C	N	C	C	C	Y	C	C	T	T	C	C	C	C	T	C	T	C	C	T	T	C	C	T	C	C	T	C	C	C	T	C	C	N	T	C
S10_4065068	G/A	10	4065068	+	NA	NA	NA	NA	NA	NA	G	G	A	A	N	A	A	A	R	A	A	G	G	A	A	A	A	G	A	G	A	A	G	G	A	A	G	A	A	G	A	A	A	G	A	A	N	G	A
S10_4071219	A/G	10	4071219	+	NA	NA	NA	NA	NA	NA	A	G	A	A	A	A	A	R	A	A	A	A	G	A	A	A	A	A	A	A	A	A	A	G	A	A	G	A	A	G	A	A	A	A	A	A	A	A	A
S10_4071353	T/C	10	4071353	+	NA	NA	NA	NA	NA	NA	T	T	T	T	T	T	N	T	Y	C	T	N	T	T	T	T	T	T	C	T	T	T	C	T	T	C	T	T	T	T	T	C	T	T	T	T	N	T	T
S10_4073824	G/A	10	4073824	+	NA	NA	NA	NA	NA	NA	G	G	G	G	G	G	G	G	G	G	G	G	G	G	G	G	G	G	G	G	G	G	G	G	G	G	G	G	G	G	G	G	G	G	G	G	G	G	G
S10_4098790	G/A	10	4098790	+	NA	NA	NA	NA	NA	NA	G	G	G	G	G	G	G	G	G	G	G	G	R	G	G	G	G	G	G	G	G	G	G	G	G	G	G	G	G	A	G	G	G	G	G	G	G	G	G
S10_4098807	C/T	10	4098807	+	NA	NA	NA	NA	NA	NA	C	C	C	C	C	C	C	C	C	C	C	C	C	C	C	C	C	C	C	C	C	C	C	C	C	C	C	C	C	C	C	C	C	C	C	C	C	C	C
S10_4098808	G/A	10	4098808	+	NA	NA	NA	NA	NA	NA	G	G	G	G	G	G	G	G	G	G	A	G	G	G	G	G	G	G	G	G	G	G	G	G	G	G	G	G	G	G	G	G	G	G	G	A	N	G	G
S10_4099026	C/T	10	4099026	+	NA	NA	NA	NA	NA	NA	C	C	C	C	C	C	C	C	C	C	C	C	C	C	C	C	C	C	C	C	C	C	C	C	C	C	C	C	C	C	C	C	C	C	C	C	C	C	C
S10_4099092	C/T	10	4099092	+	NA	NA	NA	NA	NA	NA	T	T	T	C	T	C	T	Y	C	T	T	N	T	C	C	C	T	C	T	C	C	C	C	T	Y	T	C	C	C	T	C	T	C	T	T	T	T	C	C
S10_4099094	C/T	10	4099094	+	NA	NA	NA	NA	NA	NA	T	T	T	C	T	C	T	Y	C	T	T	N	T	C	C	C	T	C	T	C	C	C	C	T	Y	T	C	C	C	T	C	T	C	T	T	T	T	C	C
S10_4099126	C/T	10	4099126	+	NA	NA	NA	NA	NA	NA	C	C	C	C	C	C	C	C	C	C	C	C	C	C	C	C	C	C	C	C	C	C	C	C	C	C	C	C	C	C	C	C	C	C	C	C	C	C	C
S10_4166289	G/A	10	4166289	+	NA	NA	NA	NA	NA	NA	A	G	G	G	G	A	G	A	A	G	G	G	G	A	A	A	G	G	G	G	A	A	G	G	G	G	G	A	A	G	G	G	G	G	G	G	N	G	A
S10_4166295	G/A	10	4166295	+	NA	NA	NA	NA	NA	NA	G	G	G	G	G	G	G	G	G	G	G	G	G	G	G	G	G	G	G	G	G	G	G	G	G	G	G	G	G	G	G	G	G	G	G	G	N	G	G
S10_4166301	C/T	10	4166301	+	NA	NA	NA	NA	NA	NA	C	C	C	T	T	C	C	C	C	C	C	C	T	C	C	C	C	C	C	C	C	C	T	C	C	C	C	C	C	Y	C	C	C	T	C	T	N	C	C
S10_4166355	C/T	10	4166355	+	NA	NA	NA	NA	NA	NA	C	C	C	C	C	C	C	C	C	C	C	C	C	C	C	C	C	C	C	C	C	C	C	C	C	C	C	C	C	C	C	C	C	C	C	C	N	C	C
S10_4166379	G/C	10	4166379	+	NA	NA	NA	NA	NA	NA	G	G	G	C	S	G	G	C	G	G	G	G	S	G	G	G	C	G	C	G	G	G	C	G	G	G	C	G	G	C	G	G	G	C	G	C	C	G	G
S10_4166408	C/T	10	4166408	+	NA	NA	NA	NA	NA	NA	C	C	C	C	C	C	C	C	C	C	C	C	C	C	C	C	C	C	C	C	C	C	C	C	C	C	C	C	C	C	C	C	C	C	C	C	C	C	C
S10_4166418	C/T	10	4166418	+	NA	NA	NA	NA	NA	NA	C	C	C	C	C	C	C	C	C	C	C	C	C	C	C	C	C	C	C	C	C	C	T	C	C	C	C	C	C	C	C	C	C	C	C	C	C	C	C
S10_4222243	C/T	10	4222243	+	NA	NA	NA	NA	NA	NA	C	C	C	C	C	C	C	C	C	C	C	C	C	C	C	C	C	C	C	C	C	C	C	C	C	C	C	C	C	C	C	C	C	C	C	C	N	C	C
S10_4222411	C/G	10	4222411	+	NA	NA	NA	NA	NA	NA	C	C	C	C	C	C	C	C	C	C	C	C	C	C	C	C	C	C	C	C	C	C	C	C	C	C	C	C	C	C	C	C	G	C	C	C	N	C	C
S10_4244362	A/T	10	4244362	+	NA	NA	NA	NA	NA	NA	A	A	A	A	A	A	A	A	A	A	T	T	T	A	A	A	A	A	A	T	A	A	A	A	W	T	A	A	A	A	A	A	A	A	T	A	A	A	A
S10_4244374	C/G	10	4244374	+	NA	NA	NA	NA	NA	NA	C	C	C	C	C	C	C	C	C	C	C	C	C	C	C	C	C	C	C	C	C	C	C	C	C	C	C	C	C	C	C	C	C	C	C	C	C	C	C
S10_4244376	C/G	10	4244376	+	NA	NA	NA	NA	NA	NA	C	C	C	C	C	C	C	C	C	C	C	C	S	C	C	C	C	C	C	G	C	C	C	C	C	C	C	C	C	C	C	C	C	C	C	C	C	C	C
S10_4244708	T/A	10	4244708	+	NA	NA	NA	NA	NA	NA	T	T	T	T	T	T	T	T	T	T	T	T	T	T	T	T	T	T	T	T	T	T	T	T	T	T	T	T	T	T	T	T	T	T	T	T	T	T	T
S10_4244801	T/A	10	4244801	+	NA	NA	NA	NA	NA	NA	T	T	T	T	T	T	T	T	T	T	A	T	T	T	T	T	A	T	T	T	T	T	T	T	T	A	T	T	T	T	T	T	A	T	T	T	T	T	T
S10_4244835	T/C	10	4244835	+	NA	NA	NA	NA	NA	NA	T	T	T	T	T	T	T	T	T	T	T	T	C	T	T	T	T	T	T	C	T	T	T	T	T	T	T	T	T	T	T	T	T	T	T	T	T	T	T
S10_4244838	C/G	10	4244838	+	NA	NA	NA	NA	NA	NA	G	N	C	S	C	C	G	C	C	C	G	G	G	C	C	C	G	C	C	G	C	C	C	C	C	G	C	C	C	C	C	C	G	C	C	S	N	C	C
S10_4244888	A/G	10	4244888	+	NA	NA	NA	NA	NA	NA	A	A	A	G	A	A	A	A	A	A	A	A	A	A	A	A	A	A	A	A	A	A	A	A	A	A	A	A	A	A	A	A	A	A	A	A	A	A	A
S10_4244902	A/G	10	4244902	+	NA	NA	NA	NA	NA	NA	A	A	A	G	A	A	N	A	A	A	A	A	A	A	A	A	A	G	A	A	A	A	A	A	A	A	A	A	A	A	A	A	A	A	A	A	A	A	A
S10_4244906	A/G	10	4244906	+	NA	NA	NA	NA	NA	NA	A	A	A	G	A	A	N	A	A	A	A	A	A	A	A	A	A	G	A	A	A	A	A	A	A	A	A	A	A	A	A	A	A	A	A	A	A	A	A
S10_4244914	G/A	10	4244914	+	NA	NA	NA	NA	NA	NA	G	G	G	G	G	G	G	G	G	G	G	G	G	G	G	G	G	G	G	G	G	G	G	G	G	G	G	G	G	G	G	G	G	G	G	G	G	G	G
S10_4244945	T/C	10	4244945	+	NA	NA	NA	NA	NA	NA	C	N	T	C	Y	T	T	C	Y	T	C	C	T	T	T	T	C	T	T	T	T	T	T	T	T	C	T	T	T	C	C	C	C	C	N	C	N	T	T
S10_4266509	G/A	10	4266509	+	NA	NA	NA	NA	NA	NA	G	G	G	G	G	A	G	R	G	G	G	N	A	A	A	A	G	A	A	G	A	A	G	G	G	A	G	A	A	G	R	G	A	G	N	G	G	G	A
S10_4288111	G/A	10	4288111	+	NA	NA	NA	NA	NA	NA	G	G	G	G	G	G	G	G	N	G	G	G	G	G	G	G	G	G	G	G	G	G	G	G	G	G	G	G	G	G	G	G	G	G	G	G	N	G	G
S10_4288366	C/T	10	4288366	+	NA	NA	NA	NA	NA	NA	C	C	C	T	C	C	C	C	C	C	C	C	C	C	C	C	C	C	C	C	C	C	C	C	C	C	C	C	C	C	C	C	C	C	C	Y	N	C	C
S10_4288381	C/G	10	4288381	+	NA	NA	NA	NA	NA	NA	C	C	C	G	C	C	C	C	C	C	C	C	C	C	C	C	C	C	C	C	C	C	C	C	C	C	C	C	C	C	C	C	C	C	C	S	N	C	C
S10_4307775	C/T	10	4307775	+	NA	NA	NA	NA	NA	NA	C	C	C	C	C	C	C	C	C	C	C	C	C	C	C	C	C	C	C	C	C	C	C	C	C	C	C	C	C	C	C	C	C	C	C	T	C	C	C
S10_4308139	G/A	10	4308139	+	NA	NA	NA	NA	NA	NA	G	G	A	G	G	G	G	G	G	G	G	G	G	G	G	G	G	G	G	G	G	G	G	G	G	G	G	G	G	G	G	G	G	G	G	G	G	G	G
S10_4308153	C/A	10	4308153	+	NA	NA	NA	NA	NA	NA	A	C	C	C	C	C	C	C	C	A	C	C	C	C	C	C	C	C	C	C	C	C	C	C	C	C	C	C	C	C	C	A	C	C	C	C	A	C	C
S10_4308155	T/C	10	4308155	+	NA	NA	NA	NA	NA	NA	T	C	T	C	T	C	C	T	T	T	T	T	C	C	C	C	C	C	C	T	C	C	T	C	T	T	C	C	C	Y	T	T	T	T	T	C	T	T	C
S10_4308193	G/A	10	4308193	+	NA	NA	NA	NA	NA	NA	G	G	G	G	G	G	R	G	G	G	N	G	G	G	G	G	G	G	G	G	G	G	G	G	R	G	A	G	G	N	G	G	G	G	G	G	N	G	G
S10_4320502	G/A	10	4320502	+	NA	NA	NA	NA	NA	NA	A	N	G	G	G	G	G	G	G	A	G	G	G	G	G	G	G	G	G	G	G	G	G	G	G	G	G	G	G	G	G	R	G	G	R	N	N	G	G
S10_4320517	C/T	10	4320517	+	NA	NA	NA	NA	NA	NA	C	C	C	C	C	C	C	C	C	C	C	C	C	C	C	C	C	C	C	C	C	C	C	C	C	C	C	C	C	C	C	C	C	C	C	C	N	C	C
S10_4320781	C/T	10	4320781	+	NA	NA	NA	NA	NA	NA	C	C	C	C	C	C	C	C	C	C	C	C	C	C	C	C	C	C	C	C	C	C	C	C	C	C	C	C	C	C	C	C	C	C	C	C	N	C	C
S10_4394379	A/G	10	4394379	+	NA	NA	NA	NA	NA	NA	A	G	A	A	A	A	A	A	A	A	A	A	A	A	A	A	A	A	A	A	A	A	A	G	A	A	A	A	A	A	A	A	A	A	A	A	A	A	A
S10_4431064	C/T	10	4431064	+	NA	NA	NA	NA	NA	NA	C	C	C	N	C	C	T	C	C	C	C	C	C	C	C	C	C	C	C	C	C	C	C	C	C	C	Y	C	C	Y	C	N	N	C	C	C	N	C	C
S10_4431102	G/A	10	4431102	+	NA	NA	NA	NA	NA	NA	R	A	G	N	G	G	A	G	N	G	G	G	G	G	G	G	G	G	G	G	G	G	G	G	G	G	A	G	G	R	G	N	N	G	G	G	G	G	G
S10_4431105	G/T	10	4431105	+	NA	NA	NA	NA	NA	NA	G	G	G	N	G	G	G	G	N	G	T	G	G	G	G	G	G	T	G	G	G	G	G	G	G	G	G	G	G	G	G	G	G	T	G	G	G	G	G
S10_4431345	T/C	10	4431345	+	NA	NA	NA	NA	NA	NA	T	T	N	T	T	T	T	T	T	T	T	T	T	T	T	T	T	T	T	T	T	T	T	T	T	T	T	T	T	T	T	T	N	T	T	T	T	T	T
S10_4431360	G/C	10	4431360	+	NA	NA	NA	NA	NA	NA	G	C	G	N	C	G	C	G	N	G	C	C	G	G	G	G	G	G	G	G	G	G	G	S	G	G	C	G	G	C	G	N	N	C	G	G	N	G	G
S10_4431370	C/A	10	4431370	+	NA	NA	NA	NA	NA	NA	C	C	C	N	C	C	C	C	N	C	C	C	C	C	C	C	C	C	C	C	C	C	C	C	C	C	C	C	C	C	C	C	C	C	C	C	N	C	C
S10_4431398	A/G	10	4431398	+	NA	NA	NA	NA	NA	NA	A	A	A	A	A	A	A	A	N	A	A	A	A	A	A	A	A	A	A	A	A	A	A	A	A	A	A	A	A	A	A	A	A	A	A	A	N	A	A
S10_4431408	G/T	10	4431408	+	NA	NA	NA	NA	NA	NA	G	G	G	N	T	G	T	G	N	G	T	T	G	G	G	G	T	K	G	G	G	G	G	G	G	G	K	G	G	K	G	N	N	T	G	G	N	K	G
S10_4433196	T/C	10	4433196	+	NA	NA	NA	NA	NA	NA	T	T	T	N	T	T	T	T	T	T	T	T	T	T	T	T	T	T	T	T	T	T	T	T	T	T	T	T	T	T	T	T	T	T	T	T	N	N	T
S10_4433205	T/C	10	4433205	+	NA	NA	NA	NA	NA	NA	T	T	T	N	T	T	T	T	T	T	T	T	T	T	T	T	T	T	T	T	T	T	T	T	T	T	T	T	T	T	T	T	T	T	T	T	N	N	T
S10_4433206	T/C	10	4433206	+	NA	NA	NA	NA	NA	NA	T	T	T	N	T	T	T	T	N	T	T	T	T	T	T	T	T	T	T	T	T	T	T	T	T	T	T	T	T	T	T	T	N	T	T	T	N	T	T
S10_4433215	T/A	10	4433215	+	NA	NA	NA	NA	NA	NA	T	T	T	N	T	T	T	T	N	T	T	T	T	T	T	T	T	T	T	T	T	T	T	T	T	T	T	T	T	T	T	T	N	T	T	T	N	T	T
S10_4433224	A/T	10	4433224	+	NA	NA	NA	NA	NA	NA	A	A	A	A	A	A	A	A	A	A	A	A	A	A	A	A	A	A	A	A	A	A	A	A	A	A	A	A	A	A	A	A	A	A	A	A	N	A	A
S10_4433233	G/A	10	4433233	+	NA	NA	NA	NA	NA	NA	G	A	A	N	G	G	A	G	N	G	G	G	G	G	G	G	G	G	G	G	G	G	G	G	G	G	A	G	G	G	G	G	G	G	G	G	N	G	G
S10_4433242	A/G	10	4433242	+	NA	NA	NA	NA	NA	NA	A	A	A	N	A	A	A	A	N	A	A	A	A	A	A	A	A	A	A	A	A	A	A	A	A	A	A	A	A	A	A	A	N	A	A	A	N	A	A
S10_4433267	C/T	10	4433267	+	NA	NA	NA	NA	NA	NA	C	C	C	N	C	C	C	C	N	Y	C	C	C	C	C	C	C	C	C	C	C	C	C	C	C	C	C	C	C	C	C	N	C	C	C	C	N	C	C
S10_4433272	C/T	10	4433272	+	NA	NA	NA	NA	NA	NA	C	C	T	C	C	C	T	C	N	C	C	C	C	C	C	C	C	C	C	Y	C	C	C	C	C	C	T	C	C	C	C	C	N	C	C	C	N	N	C
S10_4433291	T/C	10	4433291	+	NA	NA	NA	NA	NA	NA	T	T	T	N	T	T	T	T	N	Y	T	T	T	T	T	T	T	T	T	T	T	T	T	T	T	T	T	T	T	T	T	N	T	T	T	T	N	T	T
S10_4433294	C/T	10	4433294	+	NA	NA	NA	NA	NA	NA	C	C	C	N	C	C	C	C	N	Y	C	C	C	C	C	C	C	C	C	C	C	C	C	C	C	C	C	C	C	C	C	N	C	C	C	C	N	C	C
S10_4433306	C/T	10	4433306	+	NA	NA	NA	NA	NA	NA	C	C	C	N	N	C	C	C	N	C	C	N	C	C	C	C	C	Y	C	C	C	C	C	C	C	C	C	C	C	C	Y	C	C	T	C	C	N	C	C
S10_4433319	T/A	10	4433319	+	NA	NA	NA	NA	NA	NA	T	T	T	T	T	T	T	T	N	T	T	W	A	T	T	T	T	T	T	T	T	T	T	T	T	T	T	T	T	T	T	T	T	T	T	A	N	T	T
S10_4433326	C/A	10	4433326	+	NA	NA	NA	NA	NA	NA	M	N	A	N	C	C	A	C	N	C	C	C	C	C	C	C	C	C	C	C	C	C	C	C	C	C	A	C	C	C	C	N	C	C	C	C	N	C	C
S10_4433338	G/A	10	4433338	+	NA	NA	NA	NA	NA	NA	G	G	G	G	G	G	G	G	N	G	G	R	A	G	G	G	G	G	G	G	G	G	G	G	G	G	G	G	G	G	G	G	G	G	G	A	N	G	G
S10_4433352	A/G	10	4433352	+	NA	NA	NA	NA	NA	NA	A	A	A	A	A	A	A	A	N	A	A	R	G	A	A	A	A	A	A	A	A	A	A	A	A	A	A	A	A	A	A	A	A	A	A	G	N	A	A
S10_4433356	A/G	10	4433356	+	NA	NA	NA	NA	NA	NA	A	A	A	A	A	A	A	A	N	A	A	R	G	A	A	A	A	A	A	A	A	A	A	A	A	A	A	A	A	A	A	A	A	A	A	G	N	A	A
S10_4436052	C/T	10	4436052	+	NA	NA	NA	NA	NA	NA	C	C	C	C	C	C	C	C	C	C	C	C	C	C	C	C	C	C	C	C	C	C	C	C	C	C	C	C	C	C	C	C	C	C	C	C	N	C	C
S10_4436053	G/A	10	4436053	+	NA	NA	NA	NA	NA	NA	G	G	G	G	G	G	G	G	G	G	G	G	G	G	G	G	G	G	G	G	G	G	G	G	G	G	G	G	G	G	G	G	G	G	G	G	N	G	G
S10_4468215	C/T	10	4468215	+	NA	NA	NA	NA	NA	NA	C	C	C	C	C	C	C	C	C	C	C	C	Y	C	C	C	C	C	C	T	C	C	C	C	C	C	C	C	C	C	C	C	T	Y	C	C	N	C	C
S10_4468228	T/A	10	4468228	+	NA	NA	NA	NA	NA	NA	T	T	T	T	T	T	T	T	T	T	T	T	T	T	T	T	T	T	T	T	T	T	T	T	T	T	T	T	T	T	T	T	T	T	T	T	N	T	T
S10_4468230	C/A	10	4468230	+	NA	NA	NA	NA	NA	NA	C	C	C	C	C	C	C	C	C	C	C	C	C	C	C	C	C	C	C	C	C	C	C	C	C	C	C	C	C	C	C	C	C	C	C	C	N	C	C
S10_4469008	T/C	10	4469008	+	NA	NA	NA	NA	NA	NA	N	T	T	N	T	T	T	Y	N	T	T	T	C	T	T	T	T	T	T	C	T	T	T	T	T	T	T	T	T	T	T	T	C	N	T	N	N	N	T
S10_4470000	C/G	10	4470000	+	NA	NA	NA	NA	NA	NA	C	C	G	N	S	C	G	C	N	C	C	C	C	C	C	C	S	C	C	C	C	C	C	C	C	C	G	C	C	C	C	C	C	C	C	C	N	N	C
S10_4473200	G/A	10	4473200	+	NA	NA	NA	NA	NA	NA	G	G	G	G	G	G	G	G	G	G	G	G	G	G	G	G	G	G	G	G	G	G	G	G	G	G	G	G	G	G	G	G	G	G	G	G	G	G	G
S10_4526128	G/A	10	4526128	+	NA	NA	NA	NA	NA	NA	G	G	G	A	G	G	G	G	G	G	G	G	G	G	G	G	G	G	G	G	G	G	R	G	G	G	G	G	G	G	A	G	G	G	G	G	G	G	G
S10_4526135	C/T	10	4526135	+	NA	NA	NA	NA	NA	NA	C	C	C	T	C	C	C	C	C	C	C	C	C	C	C	C	C	C	C	C	C	C	Y	C	C	C	C	C	C	C	T	C	C	C	C	C	C	C	C
S10_4526148	C/G	10	4526148	+	NA	NA	NA	NA	NA	NA	C	C	C	C	C	C	C	C	C	C	C	C	C	C	C	C	C	C	C	C	C	C	S	C	C	C	C	C	C	C	C	C	C	C	C	C	C	C	C
S10_4526156	C/A	10	4526156	+	NA	NA	NA	NA	NA	NA	C	C	C	N	C	C	C	C	C	C	C	C	C	C	C	C	C	C	C	C	C	C	C	C	C	C	C	C	C	C	C	C	C	C	C	C	C	C	C
S10_4526233	G/A	10	4526233	+	NA	NA	NA	NA	NA	NA	G	A	G	N	G	G	G	G	N	A	G	A	G	G	G	G	G	G	G	G	G	G	G	A	G	A	G	G	G	G	G	G	N	A	G	G	A	A	G
S10_4526613	G/A	10	4526613	+	NA	NA	NA	NA	NA	NA	G	G	G	G	G	G	G	G	G	G	G	G	G	G	G	G	G	A	G	G	G	G	G	G	G	G	G	G	G	G	G	G	G	G	G	G	G	G	G
S10_4526635	C/T	10	4526635	+	NA	NA	NA	NA	NA	NA	C	C	C	T	C	C	C	C	C	C	C	C	C	C	C	C	C	C	C	C	C	C	T	C	C	C	C	C	C	C	C	C	C	C	C	C	C	C	C
S10_4526645	G/A	10	4526645	+	NA	NA	NA	NA	NA	NA	G	G	G	A	G	G	G	G	G	G	G	G	G	G	G	G	G	G	G	G	G	G	A	G	G	G	G	G	G	G	G	G	G	G	G	G	G	G	G
S10_4526657	C/T	10	4526657	+	NA	NA	NA	NA	NA	NA	C	C	C	T	C	C	C	C	C	C	C	C	C	C	C	C	C	C	C	C	C	C	T	C	C	C	C	C	C	C	C	C	C	C	C	C	C	C	C
S10_4526663	T/C	10	4526663	+	NA	NA	NA	NA	NA	NA	T	T	T	T	T	T	T	T	T	T	T	T	T	T	T	T	T	C	T	T	T	T	T	T	Y	T	T	T	T	T	C	T	T	T	C	T	T	T	T
S10_4526674	G/T	10	4526674	+	NA	NA	NA	NA	NA	NA	G	G	T	G	G	G	T	G	G	G	G	G	G	G	G	G	G	T	N	G	G	G	G	G	G	G	G	G	G	K	G	G	G	G	G	G	G	G	G
S10_4526686	A/G	10	4526686	+	NA	NA	NA	NA	NA	NA	G	A	G	A	A	A	G	A	G	A	A	A	A	A	A	A	A	R	A	G	A	A	A	A	R	A	G	A	A	G	G	G	G	A	G	A	A	A	A
S10_4526723	G/A	10	4526723	+	NA	NA	NA	NA	NA	NA	A	G	A	G	G	G	A	G	A	G	G	G	G	G	G	G	G	R	G	A	G	R	G	G	R	G	A	G	G	A	A	A	A	G	A	G	G	G	G
S10_4527761	T/A	10	4527761	+	NA	NA	NA	NA	NA	NA	T	T	T	A	T	T	T	T	T	T	T	T	T	T	T	T	T	T	T	T	T	T	A	W	T	T	T	T	T	T	T	T	T	T	T	T	T	T	T
S10_4527763	G/A	10	4527763	+	NA	NA	NA	NA	NA	NA	A	G	G	G	G	G	G	G	A	G	G	G	G	G	G	G	G	G	G	A	G	G	G	G	G	G	A	G	G	G	A	A	A	A	G	G	A	G	G
S10_4527778	A/G	10	4527778	+	NA	NA	NA	NA	NA	NA	G	A	A	A	A	A	A	A	G	A	A	A	A	A	A	A	A	A	A	G	A	A	A	A	A	A	G	A	A	A	A	G	G	A	A	A	A	A	A
S10_4527794	C/A	10	4527794	+	NA	NA	NA	NA	NA	NA	C	C	C	C	C	C	C	C	C	C	C	C	C	C	C	C	C	C	C	C	C	C	C	C	C	C	C	C	C	C	A	C	C	A	C	C	A	C	C
S10_4527850	C/A	10	4527850	+	NA	NA	NA	NA	NA	NA	C	C	C	C	C	C	C	C	C	C	C	C	C	C	C	C	C	A	C	C	C	C	C	C	C	C	C	C	C	C	C	C	C	C	C	C	N	C	C
S10_4527852	C/A	10	4527852	+	NA	NA	NA	NA	NA	NA	C	C	C	C	C	C	C	C	C	C	C	C	C	C	C	C	C	A	C	C	C	C	C	C	C	C	C	C	C	C	C	C	C	C	C	C	C	C	C
S10_4528695	G/T	10	4528695	+	NA	NA	NA	NA	NA	NA	G	G	G	G	G	G	T	G	G	T	G	G	G	G	G	G	G	G	G	G	G	G	G	G	G	T	G	G	G	G	G	G	G	G	G	G	G	G	G
S10_4528733	C/T	10	4528733	+	NA	NA	NA	NA	NA	NA	C	C	C	C	C	C	T	C	C	T	C	C	C	C	C	C	C	T	C	C	C	C	C	C	C	T	C	C	C	C	C	C	C	T	C	C	T	C	C
S10_4528739	A/G	10	4528739	+	NA	NA	NA	NA	NA	NA	A	G	A	G	G	A	A	A	A	A	G	A	A	A	A	A	A	A	A	A	A	A	G	G	A	A	A	A	A	A	A	A	A	A	A	A	A	A	A
S10_4528742	G/T	10	4528742	+	NA	NA	NA	NA	NA	NA	G	T	G	T	T	G	G	G	G	G	T	G	G	G	G	G	G	G	G	G	G	G	T	T	G	G	G	G	G	G	G	G	G	G	G	G	G	G	G
S10_4530903	G/C	10	4530903	+	NA	NA	NA	NA	NA	NA	G	G	N	G	G	G	C	G	G	G	G	G	G	G	G	G	G	G	C	G	G	G	G	G	G	G	G	G	G	G	G	G	G	G	G	G	G	G	G
S10_4530918	C/G	10	4530918	+	NA	NA	NA	NA	NA	NA	C	C	C	C	G	C	C	G	C	C	G	C	C	C	C	C	G	C	C	C	C	C	C	C	C	C	C	C	C	C	C	C	C	C	C	C	C	C	C
S10_4530940	C/T	10	4530940	+	NA	NA	NA	NA	NA	NA	C	C	N	C	C	C	T	C	C	C	C	C	C	C	C	C	C	C	T	C	C	C	C	C	C	C	C	C	C	C	C	C	C	C	C	C	C	C	C
S10_4530962	T/A	10	4530962	+	NA	NA	NA	NA	NA	NA	N	T	A	T	T	A	T	A	N	T	T	A	T	A	A	A	N	T	A	T	A	A	T	T	T	T	T	A	A	T	N	T	T	A	T	T	A	N	A
S10_4530967	G/A	10	4530967	+	NA	NA	NA	NA	NA	NA	G	A	G	A	A	G	A	G	G	A	G	G	A	G	G	G	N	A	G	G	G	G	A	A	A	A	G	G	G	G	G	G	A	G	A	A	G	N	G
S10_4530994	C/G	10	4530994	+	NA	NA	NA	NA	NA	NA	C	G	C	G	G	C	G	C	C	G	C	C	G	C	C	C	N	G	C	C	C	C	G	N	G	G	C	C	C	C	C	C	G	C	G	G	C	N	C
S10_4531053	C/G	10	4531053	+	NA	NA	NA	NA	NA	NA	C	G	C	G	C	C	G	G	C	C	C	G	G	C	C	C	C	G	C	G	C	C	G	S	S	G	S	C	C	G	C	C	G	G	G	G	G	G	C
S10_4559444	C/A	10	4559444	+	NA	NA	NA	NA	NA	NA	C	C	C	C	C	C	C	C	C	A	C	C	C	C	C	C	C	C	C	C	C	C	C	C	M	C	C	C	C	C	C	C	C	C	A	C	C	C	C
S10_4559467	C/G	10	4559467	+	NA	NA	NA	NA	NA	NA	C	C	C	C	C	C	G	G	C	C	C	G	C	C	C	C	C	S	G	G	C	C	C	C	C	C	N	C	C	C	G	C	G	C	C	C	C	G	C
S10_4559550	C/G	10	4559550	+	NA	NA	NA	NA	NA	NA	C	C	C	C	C	C	G	C	C	S	C	C	C	C	C	C	C	C	C	C	C	C	C	C	S	C	C	C	C	C	C	C	N	C	G	C	C	C	C
S10_4559564	C/T	10	4559564	+	NA	NA	NA	NA	NA	NA	C	C	C	C	C	C	T	C	C	Y	C	C	C	C	C	C	C	C	C	C	C	C	C	C	Y	C	C	C	C	C	C	C	N	C	T	C	C	C	C
S10_4560438	T/C	10	4560438	+	NA	NA	NA	NA	NA	NA	T	T	T	T	T	T	T	T	T	T	T	T	T	T	T	T	T	Y	T	T	T	T	T	T	T	T	T	T	T	T	T	T	N	T	T	T	T	T	T
S10_4563533	T/C	10	4563533	+	NA	NA	NA	NA	NA	NA	T	T	T	T	T	T	C	Y	T	T	T	C	T	T	T	T	T	C	C	C	T	T	T	T	T	T	T	T	T	T	C	T	C	T	T	T	T	C	T
S10_4563594	G/A	10	4563594	+	NA	NA	NA	NA	NA	NA	G	G	G	G	G	G	G	G	G	G	G	G	G	G	G	G	G	A	G	G	G	G	G	G	G	G	G	G	G	G	G	G	A	G	G	G	G	G	G
S10_4564295	G/A	10	4564295	+	NA	NA	NA	NA	NA	NA	G	A	A	A	A	A	G	G	G	G	A	G	G	A	A	A	A	G	G	G	A	A	A	A	R	A	G	A	A	R	G	G	G	A	G	A	A	G	A
S10_4564341	G/T	10	4564341	+	NA	NA	NA	NA	NA	NA	G	G	G	G	G	G	G	G	G	G	G	G	T	G	G	G	G	T	G	G	G	G	G	G	G	G	G	G	G	G	G	G	T	G	G	G	G	G	G
S10_4564493	G/A	10	4564493	+	NA	NA	NA	NA	NA	NA	A	G	N	G	G	G	G	G	N	G	G	A	G	G	G	G	G	G	G	G	G	G	G	G	G	G	G	G	G	G	A	A	N	G	G	G	G	A	G
S10_4564626	G/A	10	4564626	+	NA	NA	NA	NA	NA	NA	G	G	G	G	G	G	G	G	G	G	G	G	G	G	G	G	G	G	G	G	G	G	G	G	G	G	G	G	G	G	G	G	G	G	G	G	N	G	G
S10_4584242	C/G	10	4584242	+	NA	NA	NA	NA	NA	NA	N	C	N	C	C	C	C	C	N	C	C	C	C	C	C	C	C	C	C	C	C	C	C	C	C	C	C	C	C	C	C	C	C	C	C	C	N	C	C
S10_4584302	A/T	10	4584302	+	NA	NA	NA	NA	NA	NA	N	T	A	T	A	A	N	T	N	T	A	W	T	A	A	A	A	A	A	A	A	A	T	N	W	T	T	A	A	A	A	A	A	A	N	T	N	A	A
S10_4584303	T/A	10	4584303	+	NA	NA	NA	NA	NA	NA	N	A	T	A	T	T	N	A	N	A	T	W	A	T	T	T	T	T	T	T	T	T	A	N	W	A	A	T	T	T	T	T	T	T	N	A	N	T	T
S10_4584304	G/T	10	4584304	+	NA	NA	NA	NA	NA	NA	N	T	G	T	G	G	N	T	N	T	G	K	T	G	G	G	G	G	G	G	G	G	T	N	K	T	T	G	G	G	G	G	G	G	N	T	N	G	G
S10_4584305	T/G	10	4584305	+	NA	NA	NA	NA	NA	NA	N	G	T	G	T	T	N	G	N	G	T	K	G	T	T	T	T	T	T	T	T	T	G	N	K	G	G	T	T	T	T	T	T	T	N	G	N	T	T
S10_4584320	A/G	10	4584320	+	NA	NA	NA	NA	NA	NA	N	A	A	A	A	A	A	A	A	A	A	A	A	A	A	A	A	A	A	G	A	A	A	A	A	A	A	A	A	A	A	A	A	A	A	A	N	A	A
S10_4584323	C/T	10	4584323	+	NA	NA	NA	NA	NA	NA	C	C	C	C	C	C	C	C	C	C	C	C	C	C	C	C	C	C	C	T	C	C	C	C	C	C	C	C	C	C	C	C	C	C	C	C	C	C	C
S10_4584329	A/G	10	4584329	+	NA	NA	NA	NA	NA	NA	R	G	A	G	A	A	A	A	N	A	A	A	A	A	A	A	A	A	A	A	A	A	G	G	A	G	A	A	A	A	A	N	A	A	A	G	A	A	A
S10_4584347	A/C	10	4584347	+	NA	NA	NA	NA	NA	NA	M	C	A	C	A	A	A	A	N	A	A	A	A	A	A	A	A	A	A	C	A	A	C	C	A	C	A	A	A	A	A	N	A	A	A	C	A	A	A
S10_4584371	C/T	10	4584371	+	NA	NA	NA	NA	NA	NA	C	C	C	C	C	C	C	C	N	C	C	C	C	C	C	C	C	C	C	T	C	C	C	C	C	C	C	C	C	C	C	N	C	C	C	C	C	C	C
S10_4584372	T/C	10	4584372	+	NA	NA	NA	NA	NA	NA	T	T	C	T	C	C	C	N	N	Y	C	C	T	C	C	C	C	T	C	T	C	C	T	T	T	T	T	C	C	C	C	T	C	C	T	T	C	C	C
S10_4584421	G/A	10	4584421	+	NA	NA	NA	NA	NA	NA	A	G	G	G	G	G	G	G	A	G	G	G	G	G	G	G	G	A	G	A	G	G	G	G	G	G	G	G	G	G	G	A	A	G	G	G	G	G	G
S10_4584425	C/T	10	4584425	+	NA	NA	NA	NA	NA	NA	T	C	C	C	C	C	C	C	T	C	C	C	C	C	C	C	C	T	C	T	C	C	C	C	C	C	C	C	C	C	C	T	T	C	C	C	C	C	C
S10_4584446	T/C	10	4584446	+	NA	NA	NA	NA	NA	NA	T	C	T	C	T	T	T	Y	T	T	T	T	T	T	T	T	T	T	T	T	T	T	C	C	T	C	T	T	T	T	T	T	T	T	T	N	C	T	T
S10_4584550	T/A	10	4584550	+	NA	NA	NA	NA	NA	NA	T	T	T	T	N	T	T	T	T	T	A	T	T	T	T	T	W	T	T	A	T	T	T	T	T	T	T	T	T	T	T	T	T	T	T	T	T	T	T
S10_4584553	A/G	10	4584553	+	NA	NA	NA	NA	NA	NA	A	G	A	G	A	A	A	A	A	A	A	A	A	A	A	A	A	G	A	A	A	A	G	G	A	G	A	A	A	A	A	A	G	A	A	G	A	A	A
S10_4584585	A/T	10	4584585	+	NA	NA	NA	NA	NA	NA	A	T	A	T	A	A	A	A	A	A	A	A	A	A	A	A	A	T	A	A	A	A	T	T	A	T	A	A	A	A	A	A	T	A	A	T	A	A	A
S10_4585030	T/C	10	4585030	+	NA	NA	NA	NA	NA	NA	T	T	T	T	T	T	T	T	T	T	T	T	T	T	T	T	T	T	T	T	T	T	T	T	T	T	T	T	T	T	T	T	T	T	T	T	T	T	T
S10_4585036	C/T	10	4585036	+	NA	NA	NA	NA	NA	NA	C	C	C	C	C	T	C	C	C	C	C	C	C	T	T	T	C	C	C	C	T	T	C	C	C	C	C	T	T	C	C	C	C	C	C	C	C	C	T
S10_4585042	C/T	10	4585042	+	NA	NA	NA	NA	NA	NA	C	C	C	C	C	C	C	C	C	C	C	C	C	C	C	C	C	C	C	C	C	C	C	C	C	C	C	C	C	C	C	C	C	C	C	C	C	C	C
S10_4585043	G/A	10	4585043	+	NA	NA	NA	NA	NA	NA	G	G	G	G	G	G	G	G	G	G	G	G	G	G	G	G	G	A	G	G	G	G	G	G	G	G	G	G	G	G	G	G	A	G	G	G	G	G	G
S10_4585059	G/A	10	4585059	+	NA	NA	NA	NA	NA	NA	G	G	G	G	G	G	G	G	G	G	G	G	G	G	G	G	G	G	G	G	G	G	G	G	G	G	G	G	G	G	G	G	G	G	G	G	G	G	G
S10_4585060	C/G	10	4585060	+	NA	NA	NA	NA	NA	NA	G	C	G	C	C	C	G	C	G	C	C	C	C	C	C	C	C	C	G	C	C	C	C	C	C	C	C	C	C	G	C	G	C	C	C	C	C	N	C
S10_4585107	T/C	10	4585107	+	NA	NA	NA	NA	NA	NA	C	T	T	T	T	T	Y	T	C	T	T	T	T	T	T	T	T	T	C	T	T	T	T	T	T	T	T	T	T	C	T	C	T	T	T	T	N	C	T
S10_4585115	G/A	10	4585115	+	NA	NA	NA	NA	NA	NA	G	A	G	A	A	G	G	A	G	R	G	G	A	G	G	G	N	G	G	G	G	G	A	N	G	A	A	G	G	G	A	G	G	G	N	A	N	G	G
S10_4585128	G/A	10	4585128	+	NA	NA	NA	NA	NA	NA	G	G	G	G	G	G	G	G	G	G	N	A	G	G	G	G	G	G	G	G	G	G	G	G	G	G	G	G	G	G	G	G	G	G	G	G	N	G	G
S10_4585147	A/C	10	4585147	+	NA	NA	NA	NA	NA	NA	C	A	A	A	A	A	M	A	C	A	A	A	A	A	A	A	A	A	C	A	A	A	A	A	A	A	A	A	A	M	A	C	A	A	A	A	A	C	A
S10_4585154	C/G	10	4585154	+	NA	NA	NA	NA	NA	NA	C	C	C	C	C	C	C	C	C	C	C	C	C	C	C	C	C	G	C	C	C	C	C	C	C	C	C	C	C	C	C	C	G	C	C	C	C	C	C
S10_4585283	G/A	10	4585283	+	NA	NA	NA	NA	NA	NA	G	G	G	G	G	G	G	G	G	G	G	G	G	G	G	G	G	G	G	G	G	G	G	G	G	G	G	G	G	G	G	G	G	G	G	G	G	G	G
S10_4585348	G/C	10	4585348	+	NA	NA	NA	NA	NA	NA	G	G	G	G	G	G	G	G	N	G	G	G	G	G	G	G	G	G	G	G	G	G	G	G	G	G	G	G	G	G	G	G	N	G	G	G	G	G	G
S10_4585387	A/G	10	4585387	+	NA	NA	NA	NA	NA	NA	A	A	A	A	A	A	A	A	N	A	A	A	A	A	A	A	A	A	A	A	A	A	A	A	A	A	A	A	A	A	A	A	N	A	A	A	A	A	A
S10_4585417	G/C	10	4585417	+	NA	NA	NA	NA	NA	NA	C	G	C	G	G	G	C	G	C	G	G	G	G	G	G	G	G	G	C	C	G	G	G	G	G	G	G	G	G	C	G	C	G	G	G	G	S	C	G
S10_4585423	G/T	10	4585423	+	NA	NA	NA	NA	NA	NA	T	G	T	G	G	G	T	G	T	G	G	G	G	G	G	G	G	G	T	G	G	G	G	G	G	G	G	G	G	T	G	T	G	G	G	G	G	T	G
S10_4585424	G/T	10	4585424	+	NA	NA	NA	NA	NA	NA	G	G	G	G	G	G	G	G	G	G	G	K	G	G	G	G	G	G	G	G	G	G	G	G	G	G	G	G	G	G	G	G	G	G	G	G	G	G	G
S10_4585480	G/A	10	4585480	+	NA	NA	NA	NA	NA	NA	G	G	G	G	G	G	G	G	G	G	G	G	G	G	G	G	G	G	G	G	G	G	G	G	G	G	G	G	G	G	G	G	G	G	G	G	G	G	G
S10_4585495	C/T	10	4585495	+	NA	NA	NA	NA	NA	NA	C	C	C	C	C	C	C	C	C	C	C	C	C	C	C	C	C	C	C	C	C	C	C	C	C	C	C	C	C	C	C	C	C	C	C	C	C	C	C
S10_4585636	G/C	10	4585636	+	NA	NA	NA	NA	NA	NA	C	G	N	G	S	C	G	G	C	G	C	G	G	C	C	C	C	G	G	G	C	C	G	G	G	G	C	C	C	G	G	G	G	C	G	G	N	G	C
S10_4585684	C/G	10	4585684	+	NA	NA	NA	NA	NA	NA	C	C	G	C	C	C	C	C	C	C	C	C	G	C	C	C	C	C	C	C	C	C	C	C	C	C	C	C	C	G	G	C	C	C	C	C	C	C	C
S10_4585717	C/T	10	4585717	+	NA	NA	NA	NA	NA	NA	C	C	C	C	C	C	C	C	C	C	C	C	C	C	C	C	C	C	C	T	C	C	C	C	C	C	C	C	C	C	C	C	C	C	C	C	C	C	C
S10_4585729	G/C	10	4585729	+	NA	NA	NA	NA	NA	NA	G	G	G	G	G	G	G	G	G	G	G	G	G	G	G	G	G	G	G	G	G	G	G	G	G	G	G	G	G	G	G	G	G	G	G	G	G	G	G
S10_4585759	G/A	10	4585759	+	NA	NA	NA	NA	NA	NA	G	A	R	A	A	G	A	G	G	G	A	G	G	G	G	G	R	G	A	G	G	G	A	A	G	G	G	G	G	G	G	G	G	G	G	A	G	N	G
S10_4585837	C/T	10	4585837	+	NA	NA	NA	NA	NA	NA	N	C	N	C	C	T	C	C	C	T	C	C	C	T	T	T	C	C	C	C	T	T	C	C	T	T	T	T	T	C	C	C	C	C	T	C	N	C	T
S10_4585929	A/G	10	4585929	+	NA	NA	NA	NA	NA	NA	A	G	A	G	G	G	N	N	N	G	G	A	A	G	G	G	G	G	A	A	G	G	G	G	G	G	G	G	G	A	A	A	G	A	G	G	N	A	G
S10_4585948	C/T	10	4585948	+	NA	NA	NA	NA	NA	NA	C	T	C	T	T	C	C	C	N	C	T	C	C	C	C	C	T	N	C	C	C	C	T	T	C	C	C	C	C	C	C	C	T	C	C	T	N	C	C
S10_4585972	C/T	10	4585972	+	NA	NA	NA	NA	NA	NA	C	C	T	C	C	C	N	C	C	C	C	C	C	C	C	C	C	C	T	C	C	C	C	C	C	C	C	C	C	Y	C	C	C	C	C	C	C	T	C
S10_4585981	C/A	10	4585981	+	NA	NA	NA	NA	NA	NA	C	C	A	C	C	C	A	M	C	M	C	C	C	C	C	C	C	C	A	C	C	C	C	C	A	A	C	C	C	M	A	C	C	A	A	C	A	A	C
S10_4586005	C/T	10	4586005	+	NA	NA	NA	NA	NA	NA	T	C	C	C	C	Y	C	Y	T	C	C	N	C	T	T	T	C	C	C	T	T	T	C	C	C	C	T	T	T	C	C	T	C	C	C	C	C	C	T
S10_4586049	T/C	10	4586049	+	NA	NA	NA	NA	NA	NA	T	C	T	C	C	T	T	Y	T	C	C	T	C	T	T	T	C	C	T	T	T	T	C	C	C	C	T	T	T	T	C	T	C	C	C	C	C	T	T
S10_4586067	C/T	10	4586067	+	NA	NA	NA	NA	NA	NA	C	C	C	C	C	T	C	Y	C	C	C	C	C	T	T	T	C	C	C	C	T	T	C	C	C	C	T	T	T	C	C	C	C	C	C	C	C	C	T
S10_4586176	A/G	10	4586176	+	NA	NA	NA	NA	NA	NA	A	A	A	A	A	A	A	A	A	A	A	A	A	A	A	A	A	A	A	A	A	A	A	A	A	A	A	A	A	A	A	A	A	A	A	A	A	A	A
S10_4586683	C/A	10	4586683	+	NA	NA	NA	NA	NA	NA	C	C	C	C	C	C	C	C	C	C	C	C	C	C	C	C	C	C	C	A	C	C	C	C	C	C	C	N	C	C	C	C	C	M	C	C	C	C	C
S10_4586690	T/C	10	4586690	+	NA	NA	NA	NA	NA	NA	T	T	T	T	T	T	T	T	T	T	T	T	T	T	T	T	T	T	T	T	T	T	T	T	T	T	C	N	T	T	T	T	T	T	T	T	T	T	T
S10_4586691	A/C	10	4586691	+	NA	NA	NA	NA	NA	NA	A	A	A	A	A	A	A	M	A	N	A	A	A	A	A	A	A	A	A	C	A	A	A	A	C	C	A	N	A	A	A	A	A	C	C	A	C	A	A
S10_4586762	C/T	10	4586762	+	NA	NA	NA	NA	NA	NA	C	C	C	C	C	C	C	C	C	C	C	C	C	C	C	C	C	C	C	T	C	C	C	C	C	C	C	C	C	C	C	C	C	C	C	C	C	C	C
S10_4586785	A/T	10	4586785	+	NA	NA	NA	NA	NA	NA	A	A	A	A	A	A	A	A	A	W	A	A	A	A	A	A	A	A	A	A	A	A	A	A	T	T	A	A	A	A	A	A	A	T	T	A	T	A	A
S10_4586871	G/A	10	4586871	+	NA	NA	NA	NA	NA	NA	G	G	G	G	A	G	G	G	G	G	A	G	A	G	G	G	A	A	G	G	G	G	G	G	G	G	G	G	G	G	G	G	A	G	G	G	N	G	G
S10_4589669	G/A	10	4589669	+	NA	NA	NA	NA	NA	NA	G	G	G	G	G	G	G	G	G	G	G	G	G	G	G	G	G	G	G	G	G	G	G	G	G	G	G	G	G	G	G	G	G	G	G	G	G	G	G
S10_4591290	C/A	10	4591290	+	NA	NA	NA	NA	NA	NA	C	C	C	C	C	C	C	C	C	C	C	C	C	C	C	C	C	C	C	C	C	C	C	C	C	C	C	C	C	C	C	C	C	C	C	C	C	N	C
S10_4591303	C/G	10	4591303	+	NA	NA	NA	NA	NA	NA	C	C	C	C	C	C	C	C	N	C	C	C	C	C	C	C	C	C	C	G	C	C	C	C	C	C	C	C	C	C	C	G	C	C	C	C	C	N	C
S10_4591311	C/T	10	4591311	+	NA	NA	NA	NA	NA	NA	C	T	C	T	N	C	C	C	C	C	C	C	C	C	C	C	C	C	C	C	C	C	T	C	C	C	C	C	C	N	C	C	C	C	C	T	C	N	C
S10_4591330	A/G	10	4591330	+	NA	NA	NA	NA	NA	NA	A	A	A	A	A	A	G	A	A	G	A	A	A	A	A	A	A	A	A	A	A	A	A	A	G	G	A	A	A	A	A	A	A	G	G	A	G	N	A
S10_4591383	G/A	10	4591383	+	NA	NA	NA	NA	NA	NA	G	G	N	G	G	G	A	G	G	G	G	G	G	G	G	G	G	G	A	G	G	G	G	G	G	G	G	G	G	G	G	G	N	G	G	G	G	A	G
S10_4591393	G/A	10	4591393	+	NA	NA	NA	NA	NA	NA	G	G	G	G	G	G	G	G	G	A	G	G	G	G	G	G	G	G	G	G	G	G	G	G	R	A	G	G	G	G	G	G	N	A	A	G	A	G	G
S10_4591396	G/A	10	4591396	+	NA	NA	NA	NA	NA	NA	G	G	G	G	G	G	G	G	G	G	G	R	G	G	G	G	G	G	G	G	G	G	G	G	G	G	G	G	G	G	G	G	N	G	G	G	G	G	G
S10_4591426	G/A	10	4591426	+	NA	NA	NA	NA	NA	NA	G	G	G	G	G	G	G	G	G	G	G	G	G	G	G	G	G	G	G	G	G	G	G	G	G	G	G	G	G	G	G	G	N	G	G	G	G	G	G
S10_4591456	G/A	10	4591456	+	NA	NA	NA	NA	NA	NA	G	G	G	G	G	G	G	G	G	G	G	G	G	G	G	G	G	G	G	G	G	G	G	G	G	G	G	G	G	G	G	G	G	G	G	G	G	G	G
S10_4591488	T/G	10	4591488	+	NA	NA	NA	NA	NA	NA	T	T	T	T	T	G	T	G	T	T	T	T	T	G	G	G	T	T	T	T	G	G	T	T	T	T	T	G	G	T	T	T	T	T	T	K	T	T	G
S10_4593655	A/G	10	4593655	+	NA	NA	NA	NA	NA	NA	A	A	A	A	A	A	A	A	N	A	A	A	A	A	A	A	A	A	A	A	A	A	A	A	A	A	A	A	A	A	A	A	A	A	A	A	A	A	A
S10_4593657	G/A	10	4593657	+	NA	NA	NA	NA	NA	NA	G	G	G	G	G	G	G	G	N	G	G	G	G	G	G	G	G	G	G	G	G	G	G	G	G	G	G	G	G	G	G	G	G	A	G	G	A	G	G
S10_4593977	A/C	10	4593977	+	NA	NA	NA	NA	NA	NA	A	A	A	A	A	A	A	A	C	A	A	A	A	A	A	A	A	A	A	C	A	A	A	A	A	A	A	A	A	A	A	C	A	A	A	A	N	A	A
S10_4593978	A/T	10	4593978	+	NA	NA	NA	NA	NA	NA	A	A	A	A	A	A	A	A	T	A	A	A	A	A	A	A	A	A	A	T	A	A	A	A	A	A	A	A	A	A	A	T	A	A	A	A	N	A	A
S10_4593989	G/T	10	4593989	+	NA	NA	NA	NA	NA	NA	G	G	G	G	G	G	G	G	T	G	G	G	G	G	G	G	G	G	G	T	G	G	G	G	G	G	G	G	G	G	G	T	G	G	G	G	N	G	G
S10_4610374	G/A	10	4610374	+	NA	NA	NA	NA	NA	NA	A	G	G	G	G	G	G	G	G	G	G	G	G	G	G	G	G	G	G	G	G	G	G	G	G	G	G	G	G	G	G	A	G	G	G	G	G	G	G
S10_4611074	T/A	10	4611074	+	NA	NA	NA	NA	NA	NA	T	T	T	A	T	T	T	T	A	A	A	T	T	T	T	T	T	N	T	T	T	T	A	T	A	T	T	T	T	T	W	T	T	T	A	T	T	T	T
S10_4611107	C/T	10	4611107	+	NA	NA	NA	NA	NA	NA	C	C	C	T	C	C	C	C	T	T	T	C	C	C	C	C	C	N	C	C	C	C	T	C	T	C	C	C	C	C	Y	C	C	C	T	C	C	C	C
S10_4611117	G/A	10	4611117	+	NA	NA	NA	NA	NA	NA	G	G	G	A	G	G	G	G	A	A	A	G	G	G	G	G	G	N	G	G	G	G	A	G	A	G	G	G	G	G	R	G	G	G	A	G	G	G	G
S10_4611667	T/C	10	4611667	+	NA	NA	NA	NA	NA	NA	C	T	C	C	C	C	C	T	T	T	T	C	T	C	C	C	N	T	T	C	C	C	T	T	T	C	C	C	C	C	C	C	C	T	T	T	C	C	C
S10_4611685	C/G	10	4611685	+	NA	NA	NA	NA	NA	NA	G	C	G	C	C	G	C	C	C	C	C	S	C	G	G	G	C	C	C	G	G	G	C	C	C	G	G	G	G	G	G	C	G	C	C	C	G	G	G
S10_4611686	A/G	10	4611686	+	NA	NA	NA	NA	NA	NA	A	A	A	A	A	A	A	A	A	A	A	A	A	A	A	A	A	G	A	A	A	A	G	A	A	A	A	A	A	A	A	A	A	A	A	A	N	A	A
S10_4611687	A/C	10	4611687	+	NA	NA	NA	NA	NA	NA	A	A	A	A	A	A	A	A	A	A	A	A	A	A	A	A	A	C	A	A	A	A	C	A	A	A	A	A	A	A	A	A	A	A	A	A	N	A	A
S10_4611688	G/A	10	4611688	+	NA	NA	NA	NA	NA	NA	G	G	G	G	G	G	G	G	G	G	G	G	G	G	G	G	G	A	G	G	G	G	A	G	G	G	G	G	G	G	G	G	G	G	G	G	N	G	G
S10_4612285	C/T	10	4612285	+	NA	NA	NA	NA	NA	NA	C	C	C	C	C	C	C	C	N	C	C	C	C	C	C	C	C	C	C	C	C	C	C	C	C	C	C	C	C	C	C	N	C	C	C	C	C	N	C
S10_4612909	G/C	10	4612909	+	NA	NA	NA	NA	NA	NA	G	S	G	G	G	G	G	G	G	G	C	G	C	G	G	G	G	G	G	G	G	G	G	G	G	G	G	G	G	G	G	G	G	G	G	C	G	G	G
S10_4612993	C/T	10	4612993	+	NA	NA	NA	NA	NA	NA	C	C	C	C	C	C	C	C	C	C	C	C	C	C	C	C	C	C	C	C	C	C	C	C	C	C	C	C	C	C	C	C	C	C	C	C	C	C	C
S10_4613011	G/C	10	4613011	+	NA	NA	NA	NA	NA	NA	G	G	G	S	C	G	C	G	G	G	G	G	G	G	G	G	C	G	C	G	G	G	G	G	G	G	G	G	G	G	S	C	G	G	G	G	G	G	G
S10_4613016	A/C	10	4613016	+	NA	NA	NA	NA	NA	NA	A	A	A	A	A	A	A	A	A	A	A	A	A	A	A	A	A	A	A	A	M	A	M	A	A	A	A	A	A	A	A	A	A	A	A	A	A	A	A
S10_4613026	G/A	10	4613026	+	NA	NA	NA	NA	NA	NA	G	G	G	G	A	G	A	G	G	G	G	G	G	G	G	G	A	G	G	G	G	G	G	G	G	G	G	G	G	G	G	A	G	G	G	G	G	G	G
S10_4613077	C/T	10	4613077	+	NA	NA	NA	NA	NA	NA	C	C	Y	T	C	C	C	C	C	C	C	C	C	C	C	C	C	C	C	C	C	C	C	C	C	C	C	C	C	C	C	C	T	C	C	C	C	C	C
S10_4613113	C/T	10	4613113	+	NA	NA	NA	NA	NA	NA	T	C	C	C	C	T	C	C	C	C	C	C	C	T	T	T	C	C	C	C	T	T	C	C	C	C	T	C	T	C	T	C	N	C	C	C	C	C	T
S10_4613119	T/C	10	4613119	+	NA	NA	NA	NA	NA	NA	T	T	T	T	T	T	T	T	T	T	T	T	T	T	T	T	T	T	T	T	T	T	T	T	T	C	T	T	T	T	T	T	N	T	T	T	T	T	T
S10_4613149	C/G	10	4613149	+	NA	NA	NA	NA	NA	NA	C	N	C	N	N	C	C	C	C	S	C	C	C	C	C	C	N	C	G	C	C	C	C	C	C	C	C	C	C	S	C	C	C	C	C	C	N	N	C
S10_4613152	G/A	10	4613152	+	NA	NA	NA	NA	NA	NA	G	N	A	N	N	G	A	G	G	G	N	G	G	G	G	G	G	G	G	G	G	G	G	G	G	G	G	G	G	N	G	A	A	G	G	R	N	N	G
S10_4613161	C/A	10	4613161	+	NA	NA	NA	NA	NA	NA	C	C	A	N	N	C	A	C	C	C	C	C	C	C	C	C	C	C	C	C	C	C	C	C	C	C	C	C	C	C	C	M	A	C	C	C	N	N	C
S10_4613167	A/C	10	4613167	+	NA	NA	NA	NA	NA	NA	A	A	A	N	N	A	A	A	C	A	A	A	A	A	A	A	A	A	A	A	A	A	A	A	A	A	A	A	A	N	A	M	A	A	A	A	N	A	A
S10_4613170	A/C	10	4613170	+	NA	NA	NA	NA	NA	NA	A	A	A	A	A	A	A	A	N	C	C	A	C	A	A	A	A	A	A	A	A	A	A	A	A	A	A	A	A	A	A	A	N	A	A	C	A	A	A
S10_4613197	T/C	10	4613197	+	NA	NA	NA	NA	NA	NA	T	T	T	N	N	T	T	T	T	T	T	T	T	T	T	T	T	T	T	T	T	T	T	T	T	T	T	T	T	T	T	T	T	T	T	T	N	T	T
S10_4613321	T/A	10	4613321	+	NA	NA	NA	NA	NA	NA	T	A	N	A	A	T	A	A	N	A	A	T	N	T	T	T	A	A	A	A	T	T	A	N	A	A	T	T	T	T	T	A	T	A	A	N	A	A	T
S10_4613335	A/G	10	4613335	+	NA	NA	NA	NA	NA	NA	A	G	N	G	G	A	G	G	N	G	G	A	N	A	A	A	G	G	G	G	A	A	G	N	G	G	A	A	A	A	A	G	A	G	G	N	G	G	A
S10_4614051	G/C	10	4614051	+	NA	NA	NA	NA	NA	NA	G	G	G	G	C	G	C	G	G	G	G	G	G	G	G	G	C	G	G	G	G	G	G	G	G	C	G	G	G	G	G	C	G	G	G	G	G	G	G
S10_4614102	A/C	10	4614102	+	NA	NA	NA	NA	NA	NA	A	A	C	A	M	A	A	A	A	A	A	A	A	A	A	A	A	A	A	A	A	A	C	A	A	A	A	A	A	A	A	A	A	A	A	A	N	A	A
S10_4614208	G/T	10	4614208	+	NA	NA	NA	NA	NA	NA	G	T	G	N	G	G	G	T	G	G	G	T	G	G	G	G	G	G	G	G	G	G	G	G	G	G	G	G	G	G	G	G	T	G	T	G	T	T	G
S10_4614310	C/T	10	4614310	+	NA	NA	NA	NA	NA	NA	C	C	C	N	C	C	T	C	N	C	C	C	C	C	C	C	C	C	N	C	C	C	C	C	C	Y	C	C	C	C	C	N	C	C	C	C	C	C	C
S10_4614446	G/C	10	4614446	+	NA	NA	NA	NA	NA	NA	G	G	G	G	G	G	G	G	G	C	C	G	C	G	G	G	G	G	C	G	G	G	G	G	S	G	G	G	G	G	G	G	G	S	C	C	G	C	G
S10_4614459	T/G	10	4614459	+	NA	NA	NA	NA	NA	NA	T	T	T	T	T	T	T	T	T	T	T	T	T	T	T	T	T	T	T	T	T	T	T	T	T	T	T	T	T	T	T	T	T	T	T	T	T	T	T
S10_4637705	G/A	10	4637705	+	NA	NA	NA	NA	NA	NA	G	G	G	G	G	G	G	G	G	G	G	G	G	G	G	G	G	G	G	G	G	G	G	G	R	G	G	G	G	G	G	G	N	G	A	G	G	G	G
S10_4637706	G/A	10	4637706	+	NA	NA	NA	NA	NA	NA	G	G	G	G	G	G	G	G	N	G	G	G	G	G	G	G	G	G	G	G	G	G	G	G	R	G	G	G	G	N	G	G	N	G	A	G	N	G	G
S10_4663919	A/G	10	4663919	+	NA	NA	NA	NA	NA	NA	A	A	A	A	A	A	A	A	A	A	A	A	A	A	A	A	A	A	A	A	A	A	A	A	A	A	A	A	A	A	A	A	A	A	A	A	A	A	A
S10_4663922	A/C	10	4663922	+	NA	NA	NA	NA	NA	NA	A	A	A	A	A	A	C	C	A	C	A	A	A	A	A	A	A	A	A	A	A	A	A	A	A	A	A	A	A	A	A	A	A	C	A	A	A	A	A
S10_4663942	G/A	10	4663942	+	NA	NA	NA	NA	NA	NA	G	G	G	G	G	G	G	G	G	G	G	G	G	G	G	G	G	G	G	G	G	G	G	G	G	G	G	G	G	G	G	G	G	G	G	G	G	G	G
S10_4663954	G/T	10	4663954	+	NA	NA	NA	NA	NA	NA	G	G	G	G	G	G	G	G	G	G	G	G	G	G	G	G	G	G	G	G	G	G	G	G	G	G	G	G	G	G	G	G	G	G	G	G	G	G	G
S10_4664324	T/C	10	4664324	+	NA	NA	NA	NA	NA	NA	T	T	T	C	T	T	T	T	T	T	T	T	T	T	T	T	T	T	T	T	T	T	T	T	T	T	T	T	T	T	T	T	T	T	T	T	T	T	T
S10_4664337	G/A	10	4664337	+	NA	NA	NA	NA	NA	NA	G	G	G	A	G	G	G	G	G	G	G	G	G	G	G	G	G	G	G	G	G	G	G	G	G	G	G	G	G	G	G	G	G	G	G	G	G	G	G
S10_4664353	C/G	10	4664353	+	NA	NA	NA	NA	NA	NA	C	C	C	C	C	C	C	C	N	C	C	C	C	C	C	C	C	C	C	C	C	C	C	C	C	C	C	C	C	C	C	G	N	C	C	C	C	C	C
S10_4664370	G/A	10	4664370	+	NA	NA	NA	NA	NA	NA	G	G	G	A	G	G	A	R	N	A	N	G	G	G	G	G	N	G	G	G	G	G	G	G	G	R	G	G	G	G	G	A	N	A	G	G	G	G	G
S10_4666650	T/C	10	4666650	+	NA	NA	NA	NA	NA	NA	T	T	T	T	T	T	T	Y	T	T	T	T	T	T	T	T	T	T	T	T	T	T	T	T	T	T	T	T	T	T	T	T	T	T	T	T	T	C	T
S10_4666700	C/T	10	4666700	+	NA	NA	NA	NA	NA	NA	T	C	C	C	T	C	T	C	T	C	C	C	T	C	C	C	C	T	C	C	C	C	T	C	C	T	C	C	C	C	C	T	T	C	C	C	T	C	C
S10_4666711	G/T	10	4666711	+	NA	NA	NA	NA	NA	NA	G	G	G	G	G	G	G	G	N	G	G	T	G	G	G	G	G	G	G	G	G	G	G	G	G	G	G	G	G	G	G	G	G	G	G	G	G	G	G
S10_4666717	A/G	10	4666717	+	NA	NA	NA	NA	NA	NA	A	A	A	A	A	A	A	A	N	A	A	A	A	A	A	A	A	A	A	A	A	A	A	A	A	A	A	A	A	A	A	A	R	A	A	A	A	A	A
S10_4666806	C/G	10	4666806	+	NA	NA	NA	NA	NA	NA	C	C	C	C	C	C	G	C	N	C	C	C	C	C	C	C	G	C	C	C	C	C	C	C	C	C	C	C	C	G	C	G	G	C	C	G	N	C	C
S10_4666815	C/G	10	4666815	+	NA	NA	NA	NA	NA	NA	C	C	C	C	C	C	C	C	N	C	C	C	C	C	C	C	C	C	C	C	C	C	C	C	C	C	C	C	C	C	C	C	C	C	C	N	N	C	C
S10_4666873	T/C	10	4666873	+	NA	NA	NA	NA	NA	NA	T	T	T	T	T	T	T	T	T	T	T	T	T	T	T	T	T	T	T	T	T	T	T	T	T	T	T	T	T	T	T	T	T	T	T	T	T	T	T
S10_4666889	G/A	10	4666889	+	NA	NA	NA	NA	NA	NA	G	G	G	G	N	G	G	G	G	G	G	G	A	G	G	G	G	G	G	G	G	G	G	G	G	G	G	G	G	G	G	A	A	G	G	G	A	G	G
S10_4666891	A/G	10	4666891	+	NA	NA	NA	NA	NA	NA	A	A	A	A	N	A	A	A	A	A	A	A	G	A	A	A	A	A	A	A	A	A	A	A	A	A	A	A	A	A	A	A	G	A	A	A	G	A	A
S10_4666908	A/G	10	4666908	+	NA	NA	NA	NA	NA	NA	A	A	G	A	A	A	A	A	A	A	A	A	A	A	A	A	A	A	A	A	A	A	A	A	A	A	A	A	A	A	A	A	A	A	A	A	A	A	A
S10_4673949	C/G	10	4673949	+	NA	NA	NA	NA	NA	NA	C	C	C	C	C	C	C	C	C	C	C	C	C	C	C	C	C	C	C	C	C	C	C	C	C	C	C	C	C	C	C	C	C	G	C	C	C	C	C
S10_4674530	C/G	10	4674530	+	NA	NA	NA	NA	NA	NA	C	C	C	C	C	C	C	C	C	C	C	C	C	C	C	C	C	C	C	C	C	C	C	C	C	C	C	C	C	C	C	N	C	C	C	C	C	C	C
S10_4674596	G/A	10	4674596	+	NA	NA	NA	NA	NA	NA	G	G	G	A	A	G	G	G	G	A	A	G	A	G	G	G	G	G	A	A	G	G	A	G	G	R	G	G	G	G	G	A	A	R	G	G	A	N	G
S10_4674605	T/G	10	4674605	+	NA	NA	NA	NA	NA	NA	T	T	T	T	T	T	T	T	T	T	T	T	T	T	T	T	T	T	T	T	T	T	T	T	T	T	T	T	T	T	T	T	T	T	T	T	T	T	T
S10_4675650	T/A	10	4675650	+	NA	NA	NA	NA	NA	NA	A	T	T	T	T	T	T	T	T	T	T	T	T	T	T	T	T	T	T	T	T	T	T	T	T	A	T	T	T	T	T	T	T	T	T	T	N	T	T
S10_4675692	G/A	10	4675692	+	NA	NA	NA	NA	NA	NA	G	G	A	G	G	G	G	G	G	G	G	G	G	G	G	G	G	G	G	G	G	G	G	G	G	G	G	G	G	G	G	G	G	A	G	G	N	G	G
S10_4675740	G/C	10	4675740	+	NA	NA	NA	NA	NA	NA	G	G	G	G	C	G	C	C	G	G	G	C	C	G	G	G	G	C	C	G	G	G	C	G	C	G	G	G	G	C	G	C	G	G	C	C	C	C	G
S10_4676149	C/G	10	4676149	+	NA	NA	NA	NA	NA	NA	C	C	C	N	G	C	C	C	C	C	C	G	C	C	C	C	C	C	C	C	C	C	C	C	C	C	C	C	C	C	C	C	G	N	C	N	N	C	C
S10_4681457	T/C	10	4681457	+	NA	NA	NA	NA	NA	NA	T	T	T	T	T	T	T	T	T	T	T	T	T	T	T	T	T	T	T	T	T	T	T	T	T	T	T	T	T	T	T	T	T	T	T	T	T	T	T
S10_4681461	C/G	10	4681461	+	NA	NA	NA	NA	NA	NA	C	C	C	C	C	C	C	C	C	C	C	C	C	C	C	C	C	C	C	C	C	C	C	C	C	C	C	C	C	C	C	C	C	C	C	C	C	C	C
S10_4681463	G/C	10	4681463	+	NA	NA	NA	NA	NA	NA	G	G	G	G	C	G	C	G	G	G	G	G	C	G	G	G	C	G	C	C	G	G	G	G	S	G	G	G	G	G	G	C	G	G	S	C	G	G	G
S10_4681467	G/A	10	4681467	+	NA	NA	NA	NA	NA	NA	G	G	G	G	G	G	G	G	G	G	G	G	G	G	G	G	G	G	G	G	G	G	G	G	G	G	G	G	G	G	G	G	G	G	G	G	G	G	G
S10_4681539	T/C	10	4681539	+	NA	NA	NA	NA	NA	NA	T	T	T	T	T	T	T	T	N	T	T	T	T	T	T	T	T	T	T	T	T	T	T	T	T	T	T	T	T	T	T	T	T	T	T	T	N	T	T
S10_4682040	C/T	10	4682040	+	NA	NA	NA	NA	NA	NA	C	C	C	C	C	C	C	C	C	C	C	C	C	C	C	C	C	C	C	C	C	C	C	C	C	C	C	C	C	C	C	C	C	C	C	C	C	C	C
S10_4682046	C/T	10	4682046	+	NA	NA	NA	NA	NA	NA	C	C	C	C	C	C	C	C	C	C	C	C	C	C	C	C	C	C	C	C	C	C	C	C	C	C	C	C	C	C	C	C	C	C	C	C	C	C	C
S10_4682048	T/A	10	4682048	+	NA	NA	NA	NA	NA	NA	T	T	T	T	T	T	T	T	T	T	T	T	T	T	T	T	T	T	T	T	T	T	T	T	T	T	T	T	T	T	T	T	T	T	T	T	T	T	T
S10_4682573	G/A	10	4682573	+	NA	NA	NA	NA	NA	NA	G	G	G	G	G	G	G	G	N	G	G	G	G	G	G	G	G	G	G	G	G	G	G	G	G	G	G	G	G	G	G	G	G	G	G	G	N	G	G
S10_4683994	T/C	10	4683994	+	NA	NA	NA	NA	NA	NA	T	T	T	T	T	T	T	T	T	T	T	T	T	T	T	T	T	T	T	T	T	T	T	T	T	T	T	T	T	T	T	T	T	T	T	T	T	T	T
S10_4684045	T/C	10	4684045	+	NA	NA	NA	NA	NA	NA	C	T	T	N	T	T	T	T	T	T	C	T	T	T	T	T	T	C	T	C	T	T	T	T	T	T	T	T	T	T	T	C	C	T	T	T	T	T	T
S10_4684050	C/T	10	4684050	+	NA	NA	NA	NA	NA	NA	T	C	C	N	C	C	C	C	C	C	T	C	C	C	C	C	C	T	C	T	C	C	C	C	C	C	C	C	C	C	C	T	T	C	C	C	C	C	C
S10_4685534	A/G	10	4685534	+	NA	NA	NA	NA	NA	NA	A	A	A	A	A	A	A	A	A	A	A	A	A	A	A	A	A	A	A	A	A	A	A	A	A	A	A	A	A	A	A	A	A	A	A	A	A	A	A
S10_4685606	G/A	10	4685606	+	NA	NA	NA	NA	NA	NA	A	N	G	N	G	G	G	G	A	G	A	G	G	G	G	G	G	A	G	A	G	G	G	G	G	R	G	G	G	G	A	A	A	G	G	G	G	G	G
S10_4685664	C/A	10	4685664	+	NA	NA	NA	NA	NA	NA	C	C	C	N	C	C	C	C	N	C	C	C	C	C	C	C	C	C	C	C	C	C	C	C	C	A	C	C	C	C	C	C	C	C	C	C	N	N	C
S10_4685686	G/A	10	4685686	+	NA	NA	NA	NA	NA	NA	G	G	G	N	G	G	G	G	N	N	G	G	G	G	G	G	G	G	G	G	G	G	G	G	G	A	G	G	G	G	G	G	G	G	G	G	N	N	G
S10_4685690	A/G	10	4685690	+	NA	NA	NA	NA	NA	NA	A	A	A	N	A	A	A	A	N	A	A	A	A	A	A	A	A	A	A	A	A	A	A	A	A	G	A	A	A	A	A	A	A	A	A	A	N	N	A
S10_4685694	G/A	10	4685694	+	NA	NA	NA	NA	NA	NA	G	G	G	N	G	G	G	G	N	N	G	G	G	G	G	G	G	G	G	G	G	G	G	G	G	A	G	G	G	G	G	N	G	R	G	N	N	N	G
S10_4685799	T/C	10	4685799	+	NA	NA	NA	NA	NA	NA	T	T	T	T	T	T	T	T	T	T	T	T	T	T	T	T	T	T	T	T	T	T	T	T	T	T	T	T	T	T	T	T	T	T	T	T	N	T	T
S10_4685830	T/A	10	4685830	+	NA	NA	NA	NA	NA	NA	T	T	T	T	T	T	T	T	T	A	T	T	T	T	T	T	T	T	T	T	T	T	T	T	T	A	T	T	T	T	T	T	T	T	T	T	N	T	T
S10_4685952	A/G	10	4685952	+	NA	NA	NA	NA	NA	NA	N	A	N	N	N	A	A	A	A	A	A	A	A	A	A	A	A	N	N	A	N	A	G	N	A	R	A	N	A	N	A	A	N	A	N	G	N	N	A
S10_4685958	C/T	10	4685958	+	NA	NA	NA	NA	NA	NA	N	C	N	N	N	C	C	C	C	C	C	C	C	C	C	C	C	N	N	C	N	C	T	N	C	Y	C	N	C	N	C	C	N	C	N	T	N	N	C
S10_4687252	T/G	10	4687252	+	NA	NA	NA	NA	NA	NA	T	G	T	T	G	T	T	T	N	T	T	T	T	T	T	T	N	T	T	T	G	K	N	G	T	K	T	N	G	T	N	T	T	G	T	T	G	T	T
S10_4687534	C/A	10	4687534	+	NA	NA	NA	NA	NA	NA	C	C	A	C	C	C	C	C	C	C	C	C	C	C	C	C	C	C	N	C	C	C	C	C	C	C	C	A	C	A	C	N	C	C	C	C	N	C	C
S10_4687554	G/T	10	4687554	+	NA	NA	NA	NA	NA	NA	G	G	G	G	G	G	G	G	G	G	G	G	G	G	G	G	G	G	G	G	G	G	G	G	G	G	G	G	G	G	G	N	G	G	G	G	N	G	G
S10_4687574	A/G	10	4687574	+	NA	NA	NA	NA	NA	NA	A	A	A	A	A	A	A	A	A	A	A	A	A	A	A	A	A	A	A	A	A	A	A	A	A	A	A	A	A	A	A	N	A	A	A	A	N	A	A
S10_4689245	C/G	10	4689245	+	NA	NA	NA	NA	NA	NA	C	C	C	C	C	C	C	C	C	C	C	C	C	C	C	C	C	C	C	C	C	C	C	C	C	C	C	C	C	C	C	C	C	C	C	C	C	C	C
S10_4689283	G/A	10	4689283	+	NA	NA	NA	NA	NA	NA	G	G	G	A	G	G	G	G	G	R	G	G	G	G	G	G	G	G	G	G	G	G	G	G	G	G	G	G	G	G	G	G	G	G	G	G	G	G	G
S10_4689342	G/C	10	4689342	+	NA	NA	NA	NA	NA	NA	C	G	N	G	G	C	G	G	G	G	C	G	G	C	C	C	G	G	G	C	C	C	C	G	C	G	C	C	C	G	C	C	C	G	C	C	G	G	C
S10_4690226	C/G	10	4690226	+	NA	NA	NA	NA	NA	NA	C	C	N	N	C	C	C	S	N	C	C	C	N	C	C	C	C	N	C	C	C	C	C	C	C	C	C	N	C	C	C	N	C	C	C	N	N	C	C
S10_4690227	C/G	10	4690227	+	NA	NA	NA	NA	NA	NA	C	C	N	N	C	C	C	C	N	C	C	C	N	C	C	C	C	C	C	C	C	C	C	C	C	C	C	N	C	C	C	N	C	C	C	N	N	C	C
S10_4690230	C/G	10	4690230	+	NA	NA	NA	NA	NA	NA	C	C	N	N	C	C	C	C	N	C	C	C	N	C	C	C	C	N	C	C	C	C	C	C	C	C	C	N	C	C	C	N	C	C	C	N	N	C	C
S10_4690234	C/G	10	4690234	+	NA	NA	NA	NA	NA	NA	C	C	N	N	C	C	C	C	N	C	C	C	N	C	C	C	C	N	G	C	C	C	C	C	C	C	C	N	C	C	C	N	C	C	C	N	N	C	C
S10_4690238	C/G	10	4690238	+	NA	NA	NA	NA	NA	NA	C	C	N	N	C	C	C	C	N	C	C	C	N	C	C	C	C	N	G	C	C	C	C	C	C	C	C	N	C	C	C	N	C	C	C	N	N	C	C
S10_4690244	G/A	10	4690244	+	NA	NA	NA	NA	NA	NA	G	G	N	N	G	G	G	G	N	G	G	G	N	G	G	G	G	N	A	G	G	G	G	G	G	G	G	N	G	G	G	N	G	G	G	N	N	G	G
S10_4690246	C/G	10	4690246	+	NA	NA	NA	NA	NA	NA	C	C	N	N	C	C	C	C	N	C	C	C	N	C	C	C	C	N	G	C	C	C	C	C	C	C	C	N	C	C	C	N	C	C	C	N	N	C	C
S10_4690247	G/C	10	4690247	+	NA	NA	NA	NA	NA	NA	G	G	N	N	G	G	G	G	N	G	G	G	N	G	G	G	G	N	C	G	G	G	G	G	G	G	G	N	G	G	G	N	G	G	G	N	N	G	G
S10_4690248	G/A	10	4690248	+	NA	NA	NA	NA	NA	NA	G	G	N	N	G	G	G	G	N	G	G	G	N	G	G	G	G	N	G	G	G	G	G	G	G	G	G	N	G	G	G	N	G	G	G	N	N	G	G
S10_4690356	C/T	10	4690356	+	NA	NA	NA	NA	NA	NA	C	C	C	C	C	C	T	C	C	C	C	C	T	C	C	C	C	C	C	C	C	C	C	C	C	T	C	C	C	C	C	C	C	C	C	C	C	C	C
S10_4690358	G/C	10	4690358	+	NA	NA	NA	NA	NA	NA	G	G	G	G	G	G	G	G	C	G	G	G	G	G	G	G	G	C	G	G	G	G	G	G	G	G	G	G	G	G	G	G	G	G	G	G	G	G	G
S10_4690410	G/T	10	4690410	+	NA	NA	NA	NA	NA	NA	G	G	G	G	G	G	G	G	G	G	G	G	G	G	G	G	G	G	G	G	G	G	G	G	G	G	G	G	G	G	G	G	G	G	G	G	G	G	G
S10_4690753	T/G	10	4690753	+	NA	NA	NA	NA	NA	NA	T	T	T	T	T	T	T	T	T	T	T	T	T	T	T	T	T	T	T	T	T	T	T	T	T	T	T	T	T	T	T	T	T	T	T	T	N	T	T
S10_4690763	T/C	10	4690763	+	NA	NA	NA	NA	NA	NA	T	T	T	T	T	T	T	T	T	T	T	T	T	T	T	T	T	T	T	T	T	T	T	T	T	T	T	T	T	T	T	T	T	T	T	T	N	T	T
S10_4690765	G/A	10	4690765	+	NA	NA	NA	NA	NA	NA	G	G	G	G	G	G	G	G	G	G	G	G	G	G	G	G	G	G	G	G	G	G	G	G	G	G	G	G	G	G	G	G	G	G	G	G	N	G	G
S10_4690779	G/A	10	4690779	+	NA	NA	NA	NA	NA	NA	G	G	G	G	G	G	G	G	G	G	G	G	G	G	G	G	G	G	G	G	G	G	G	G	G	G	G	G	G	G	G	G	G	G	G	G	N	G	G
S10_4690909	A/T	10	4690909	+	NA	NA	NA	NA	NA	NA	A	A	A	A	A	A	A	A	N	A	A	A	A	A	A	A	A	A	N	A	A	A	A	A	A	A	A	A	A	A	A	A	N	A	A	A	N	A	A
S10_4690918	A/T	10	4690918	+	NA	NA	NA	NA	NA	NA	A	T	A	A	T	A	A	A	N	A	A	T	A	A	A	A	T	A	N	A	A	A	A	T	A	A	A	A	A	A	A	A	N	A	A	A	N	A	A
S10_4690940	G/C	10	4690940	+	NA	NA	NA	NA	NA	NA	G	C	G	G	C	G	G	G	G	G	G	G	G	G	G	G	N	G	N	G	G	G	G	C	G	G	G	G	G	G	G	G	N	G	G	G	N	G	G
S10_4691558	T/C	10	4691558	+	NA	NA	NA	NA	NA	NA	N	T	N	T	T	T	T	T	N	T	T	C	T	T	T	T	N	T	T	T	T	T	T	T	T	T	T	T	T	N	T	T	N	C	T	T	T	C	T
S10_4691564	C/T	10	4691564	+	NA	NA	NA	NA	NA	NA	N	C	N	C	C	C	C	C	N	C	C	C	C	C	C	C	C	C	C	C	C	C	C	C	C	C	C	C	C	C	C	C	C	C	C	C	C	C	C
S10_4691585	T/C	10	4691585	+	NA	NA	NA	NA	NA	NA	N	C	N	T	N	T	T	T	N	T	T	T	T	T	T	T	T	T	T	T	T	T	T	T	T	T	T	T	T	T	T	T	T	T	T	T	C	T	T
S10_4691591	G/A	10	4691591	+	NA	NA	NA	NA	NA	NA	N	G	N	G	G	G	G	G	N	G	G	A	G	G	G	G	N	G	G	G	G	G	G	G	G	G	G	G	G	N	G	G	N	A	G	G	G	A	G
S10_4691602	A/C	10	4691602	+	NA	NA	NA	NA	NA	NA	N	C	N	A	N	A	A	A	N	A	A	A	A	A	A	A	A	A	A	A	A	A	A	A	A	A	A	A	A	A	A	A	A	A	A	A	C	A	A
S10_4691611	T/C	10	4691611	+	NA	NA	NA	NA	NA	NA	N	T	N	T	T	T	T	T	N	T	T	T	T	T	T	T	T	T	N	T	T	T	T	T	T	T	T	T	T	T	T	T	T	T	N	T	T	T	T
S10_4693054	A/G	10	4693054	+	NA	NA	NA	NA	NA	NA	A	G	A	A	N	A	A	R	A	A	A	A	A	A	A	A	G	A	N	A	A	A	G	G	A	A	A	A	A	A	A	A	A	A	A	A	G	G	A
S10_4693081	C/T	10	4693081	+	NA	NA	NA	NA	NA	NA	C	C	C	C	N	C	C	Y	C	C	C	C	C	C	C	C	T	C	C	C	C	C	T	C	C	C	C	C	C	C	C	C	C	C	C	C	T	T	C
S10_4693093	C/T	10	4693093	+	NA	NA	NA	NA	NA	NA	C	C	C	C	C	C	C	C	C	T	C	C	C	C	C	C	C	C	C	C	C	C	C	C	C	C	C	C	C	C	C	C	C	T	C	C	C	C	C
S10_4693240	C/G	10	4693240	+	NA	NA	NA	NA	NA	NA	C	G	N	C	C	C	C	C	C	C	C	C	C	C	C	C	C	C	C	C	C	C	C	N	C	C	C	C	C	C	C	C	C	C	C	C	C	C	C
S10_4693318	G/T	10	4693318	+	NA	NA	NA	NA	NA	NA	G	G	G	G	G	G	G	G	G	G	G	G	G	G	G	G	G	G	G	G	G	G	G	G	G	G	G	G	G	G	G	G	G	G	G	G	G	G	G
S10_4693322	C/A	10	4693322	+	NA	NA	NA	NA	NA	NA	C	C	C	C	C	C	A	C	A	C	C	C	A	C	C	C	C	N	C	C	C	C	C	C	C	C	C	N	C	C	A	C	C	C	C	C	N	C	C
S10_4693341	G/A	10	4693341	+	NA	NA	NA	NA	NA	NA	G	R	A	A	A	G	A	G	G	G	A	G	A	G	G	G	N	A	A	G	G	G	G	A	G	A	G	N	G	R	A	G	R	G	A	A	N	G	G
S10_4693387	G/A	10	4693387	+	NA	NA	NA	NA	NA	NA	N	G	N	N	N	G	G	G	G	G	A	G	G	G	G	G	N	N	A	N	G	G	G	A	G	G	N	N	G	G	G	G	G	G	N	R	N	N	G
S10_4693393	T/C	10	4693393	+	NA	NA	NA	NA	NA	NA	N	T	N	N	T	T	T	T	T	T	T	T	T	T	T	T	T	N	T	T	T	T	N	T	T	T	N	N	T	T	T	T	T	T	T	T	N	N	T
S10_4693470	G/T	10	4693470	+	NA	NA	NA	NA	NA	NA	T	G	G	N	G	T	G	G	G	G	T	G	G	T	T	T	G	T	G	T	T	T	G	G	T	G	T	T	T	G	K	G	T	G	T	G	N	G	T
S10_4693676	G/C	10	4693676	+	NA	NA	NA	NA	NA	NA	G	C	G	G	G	G	G	G	G	G	G	S	G	G	G	G	G	G	G	G	G	G	G	C	G	G	G	G	G	G	G	C	G	G	G	G	G	G	G
S10_4693678	T/C	10	4693678	+	NA	NA	NA	NA	NA	NA	T	T	T	T	T	T	T	T	T	T	T	T	T	T	T	T	T	T	T	T	T	T	T	T	T	C	T	T	T	T	T	T	T	T	T	T	T	T	T
S10_4693684	C/A	10	4693684	+	NA	NA	NA	NA	NA	NA	C	C	C	C	C	C	C	C	C	C	C	C	C	C	C	C	C	C	C	C	C	C	C	C	C	C	C	C	C	C	C	C	C	C	C	C	C	C	C
S10_4693686	G/A	10	4693686	+	NA	NA	NA	NA	NA	NA	G	G	G	G	G	G	G	G	G	G	G	G	G	G	G	G	G	G	G	G	G	G	G	G	G	G	G	G	G	G	G	G	G	G	G	G	G	G	G
S10_4693687	C/T	10	4693687	+	NA	NA	NA	NA	NA	NA	C	C	C	C	C	C	C	C	C	C	C	C	C	C	C	C	C	C	C	C	C	C	C	C	C	C	C	C	C	C	C	C	C	C	C	C	C	C	C
S10_4693693	G/A	10	4693693	+	NA	NA	NA	NA	NA	NA	G	G	N	G	A	G	G	G	G	G	G	G	G	G	G	G	R	G	N	G	G	G	A	G	G	G	G	G	G	A	G	G	G	G	G	G	A	G	G
S10_4693723	T/C	10	4693723	+	NA	NA	NA	NA	NA	NA	T	C	T	T	T	T	T	C	C	T	T	C	T	T	T	T	T	T	T	T	T	T	T	C	T	T	T	T	T	T	T	C	T	T	T	T	T	T	T
S10_4693744	A/T	10	4693744	+	NA	NA	NA	NA	NA	NA	A	A	A	A	N	A	T	A	A	A	A	A	T	A	A	A	W	A	A	A	A	A	W	A	A	A	A	A	A	A	A	A	A	A	A	N	T	A	A
S10_4693819	A/C	10	4693819	+	NA	NA	NA	NA	NA	NA	A	C	A	A	M	A	C	A	C	A	A	C	A	A	A	A	N	A	C	A	A	A	A	C	A	C	A	A	A	N	A	C	A	C	A	C	N	N	A
S10_4693846	G/C	10	4693846	+	NA	NA	NA	NA	NA	NA	G	G	G	G	G	G	C	G	G	G	G	G	G	G	G	G	G	G	N	G	G	G	G	G	G	G	G	G	G	G	G	G	G	C	G	C	N	N	G
S10_4695862	T/G	10	4695862	+	NA	NA	NA	NA	NA	NA	T	T	G	G	T	G	T	T	T	G	G	G	T	G	G	G	T	G	G	G	G	G	T	T	G	T	G	G	G	T	K	T	G	T	G	T	G	T	G
S10_4697509	C/T	10	4697509	+	NA	NA	NA	NA	NA	NA	C	C	C	C	C	C	C	C	C	C	C	C	C	C	C	C	C	C	C	C	C	C	C	C	C	C	C	C	C	C	C	C	C	C	C	C	C	C	C
S10_4697515	C/T	10	4697515	+	NA	NA	NA	NA	NA	NA	C	C	C	C	C	C	C	C	C	C	C	C	C	C	C	C	C	C	C	C	C	C	C	C	C	C	C	C	C	C	C	C	C	C	C	C	T	C	C
S10_4697960	G/A	10	4697960	+	NA	NA	NA	NA	NA	NA	G	A	G	G	N	G	A	G	N	G	G	G	A	G	G	G	G	G	G	G	G	G	A	G	G	A	G	G	G	G	G	G	G	G	G	R	N	G	G
S10_4697978	G/A	10	4697978	+	NA	NA	NA	NA	NA	NA	G	G	G	G	G	G	G	R	N	G	G	G	G	G	G	G	G	G	G	G	G	G	G	G	G	G	G	G	G	G	G	A	G	G	G	G	G	G	G
S10_4698019	G/A	10	4698019	+	NA	NA	NA	NA	NA	NA	A	G	G	G	G	G	G	G	N	G	G	N	G	G	G	G	G	G	G	G	G	G	G	G	G	G	G	G	G	G	G	G	G	A	G	G	G	A	G
S10_4698127	C/T	10	4698127	+	NA	NA	NA	NA	NA	NA	C	C	C	C	C	C	C	C	C	C	C	C	C	C	C	C	C	Y	C	C	C	C	C	C	C	C	C	C	C	C	C	C	C	C	C	C	C	C	C
S10_4699349	A/G	10	4699349	+	NA	NA	NA	NA	NA	NA	A	A	A	A	G	A	R	A	A	A	A	A	A	A	A	A	G	A	A	A	A	A	G	A	A	A	A	A	A	A	A	A	A	A	A	N	A	A	A
S10_4699353	A/C	10	4699353	+	NA	NA	NA	NA	NA	NA	A	A	A	A	C	A	M	A	C	A	A	A	A	A	A	A	C	A	A	A	A	A	C	A	A	A	A	A	A	A	A	C	A	A	A	N	M	A	A
S10_4699356	C/T	10	4699356	+	NA	NA	NA	NA	NA	NA	C	C	C	C	C	C	C	C	Y	C	C	C	C	C	C	C	C	C	C	C	C	C	C	C	C	C	C	C	C	C	C	T	C	C	C	C	N	C	C
S10_4701165	G/A	10	4701165	+	NA	NA	NA	NA	NA	NA	A	G	G	G	G	G	A	G	G	A	G	G	A	G	G	G	G	G	G	G	G	G	G	G	G	A	G	G	G	G	G	G	G	G	G	G	N	G	G
S10_4701168	G/A	10	4701168	+	NA	NA	NA	NA	NA	NA	G	G	G	G	G	G	G	G	G	G	G	G	G	G	G	G	G	G	G	G	G	G	G	G	G	G	G	G	G	G	G	G	G	G	G	G	N	G	G
S10_4736814	A/T	10	4736814	+	NA	NA	NA	NA	NA	NA	A	A	A	A	A	A	A	A	T	A	A	A	A	A	A	A	A	A	A	A	A	A	A	A	A	A	A	A	A	A	A	T	A	A	A	A	A	A	A
S10_4737110	C/A	10	4737110	+	NA	NA	NA	NA	NA	NA	N	C	N	C	C	C	C	C	C	C	C	C	C	C	C	C	C	C	C	C	C	C	C	C	C	A	C	C	C	C	C	C	N	C	C	C	C	C	C
S10_4737142	G/C	10	4737142	+	NA	NA	NA	NA	NA	NA	C	G	C	G	C	C	G	C	G	C	C	G	C	C	C	C	G	C	C	C	C	C	N	N	C	S	C	C	C	C	C	G	C	G	C	G	G	G	C
S10_4737150	G/A	10	4737150	+	NA	NA	NA	NA	NA	NA	N	G	N	G	G	G	G	G	G	G	G	G	G	G	G	G	G	G	G	G	G	G	G	G	G	A	G	G	G	G	G	G	N	G	G	G	G	G	G
S10_4737160	G/C	10	4737160	+	NA	NA	NA	NA	NA	NA	G	G	G	G	G	G	G	G	G	G	G	G	G	G	G	G	G	G	G	G	G	G	G	G	G	G	G	G	G	G	G	G	G	G	G	G	G	C	G
S10_4737164	C/T	10	4737164	+	NA	NA	NA	NA	NA	NA	C	C	C	C	C	C	C	C	C	C	C	C	C	C	C	C	C	C	C	C	C	C	C	C	C	C	C	C	C	C	C	C	C	C	C	C	C	T	C
S10_4737165	T/A	10	4737165	+	NA	NA	NA	NA	NA	NA	T	T	T	T	T	T	T	T	T	T	T	T	T	T	T	T	T	T	T	T	T	T	T	T	T	T	T	T	T	T	T	T	T	T	T	T	T	A	T
S10_4737166	A/G	10	4737166	+	NA	NA	NA	NA	NA	NA	A	A	A	A	A	A	A	A	A	A	A	A	A	A	A	A	A	A	A	A	A	A	A	A	A	A	A	A	A	A	A	A	A	A	A	A	A	G	A
S10_4737167	G/C	10	4737167	+	NA	NA	NA	NA	NA	NA	G	G	G	G	G	G	G	G	G	G	G	G	G	G	G	G	G	G	G	G	G	G	G	G	G	G	G	G	G	G	G	G	G	G	G	G	G	C	G
S10_4737168	T/C	10	4737168	+	NA	NA	NA	NA	NA	NA	C	T	C	T	C	C	T	N	T	C	C	T	C	C	C	C	T	C	C	C	C	C	C	T	C	C	C	C	C	C	C	T	C	T	C	T	T	T	C
S10_4737278	G/C	10	4737278	+	NA	NA	NA	NA	NA	NA	G	G	G	G	G	G	G	C	N	G	G	G	G	G	G	G	G	G	G	G	G	G	G	G	G	G	G	G	G	G	G	G	G	G	G	G	G	N	G
S10_4737284	G/T	10	4737284	+	NA	NA	NA	NA	NA	NA	G	G	G	G	G	G	G	T	N	G	G	G	G	G	G	G	G	G	G	G	G	G	G	G	G	G	G	G	G	G	G	G	G	G	G	G	G	N	G
S10_4737393	G/A	10	4737393	+	NA	NA	NA	NA	NA	NA	G	G	G	G	G	G	G	G	N	G	G	G	G	G	G	G	G	G	G	G	G	G	G	G	G	G	G	G	G	G	G	G	G	G	G	G	G	G	G
S10_4737534	T/C	10	4737534	+	NA	NA	NA	NA	NA	NA	T	T	N	T	T	T	T	T	N	T	T	T	T	T	T	T	T	T	N	T	T	T	T	T	T	T	T	T	T	T	T	T	T	T	T	T	T	T	T
S10_4737564	C/G	10	4737564	+	NA	NA	NA	NA	NA	NA	C	C	C	C	C	C	C	C	C	C	C	C	C	C	C	C	C	C	C	C	C	C	C	C	C	C	C	C	C	C	C	C	C	G	C	C	C	C	C
S10_4737575	T/C	10	4737575	+	NA	NA	NA	NA	NA	NA	T	T	T	T	T	T	T	T	T	T	T	T	T	T	T	T	T	T	T	T	T	T	T	T	T	T	T	T	T	T	T	T	T	T	T	T	T	T	T
S10_4737856	C/G	10	4737856	+	NA	NA	NA	NA	NA	NA	C	C	C	C	C	C	C	C	C	C	C	C	C	C	C	C	C	C	C	C	C	C	G	C	C	G	C	C	C	C	C	C	C	C	C	N	C	N	C
S10_4738019	T/G	10	4738019	+	NA	NA	NA	NA	NA	NA	T	G	T	T	T	T	T	T	N	T	T	T	T	T	T	T	T	T	T	T	T	T	T	G	T	T	T	T	T	T	T	T	T	T	T	T	T	N	T
S10_4738020	G/T	10	4738020	+	NA	NA	NA	NA	NA	NA	G	T	G	G	G	G	G	G	N	G	G	G	G	G	G	G	G	G	G	G	G	G	G	T	G	G	G	G	G	G	G	G	G	G	G	G	G	N	G
S10_4738022	T/C	10	4738022	+	NA	NA	NA	NA	NA	NA	T	C	T	T	T	T	T	T	N	T	T	T	T	T	T	T	T	T	T	T	T	T	T	C	T	T	T	T	T	T	T	T	T	T	T	T	T	N	T
S10_4738026	C/T	10	4738026	+	NA	NA	NA	NA	NA	NA	C	T	C	C	C	C	C	C	N	C	C	C	C	C	C	C	C	C	C	C	C	C	C	T	C	C	C	C	C	C	C	C	C	C	C	C	C	N	C
S10_4739095	A/T	10	4739095	+	NA	NA	NA	NA	NA	NA	N	A	N	N	A	A	A	A	N	A	A	A	A	A	A	A	N	A	A	A	A	A	A	A	A	A	A	A	A	N	A	A	N	A	A	A	N	A	A
S10_4739194	C/G	10	4739194	+	NA	NA	NA	NA	NA	NA	N	G	G	G	G	C	G	G	G	G	G	C	C	C	C	C	G	G	G	C	C	C	G	N	C	G	C	S	C	G	C	C	G	G	C	C	G	G	C
S10_4739225	A/C	10	4739225	+	NA	NA	NA	NA	NA	NA	A	C	M	C	C	A	C	C	C	C	C	A	A	A	A	A	C	C	N	A	A	A	A	N	A	A	A	M	A	C	A	A	C	C	A	A	C	A	A
S10_4739244	C/G	10	4739244	+	NA	NA	NA	NA	NA	NA	G	C	C	C	C	C	C	C	C	C	C	C	C	C	C	C	C	C	C	C	C	C	C	C	C	C	C	C	C	C	C	C	C	C	C	C	C	C	C
S10_4739270	G/A	10	4739270	+	NA	NA	NA	NA	NA	NA	G	G	G	G	G	G	R	G	G	G	G	G	G	G	G	G	G	G	G	G	G	G	G	G	R	G	G	G	G	G	G	G	G	G	G	G	G	G	G
S10_4739299	A/G	10	4739299	+	NA	NA	NA	NA	NA	NA	G	A	A	N	R	A	A	A	A	A	A	A	A	A	A	A	A	A	N	A	A	A	G	A	A	G	A	A	A	A	A	A	A	A	A	G	N	R	A
S10_4745894	C/G	10	4745894	+	NA	NA	NA	NA	NA	NA	C	C	S	C	C	G	C	G	C	C	C	G	G	G	G	G	C	C	C	G	G	G	G	C	G	C	G	C	G	C	G	G	C	C	G	C	N	C	G
S10_4745927	A/C	10	4745927	+	NA	NA	NA	NA	NA	NA	A	A	M	A	A	C	A	C	A	A	A	C	C	C	C	C	A	A	A	C	C	C	C	A	C	A	C	A	C	A	C	C	A	A	C	M	N	A	C
S10_4745958	C/G	10	4745958	+	NA	NA	NA	NA	NA	NA	C	C	C	C	C	C	C	C	C	C	C	C	C	C	C	C	C	C	C	C	C	C	C	C	C	C	C	C	C	C	C	N	C	C	C	C	C	C	C
S10_4746162	G/C	10	4746162	+	NA	NA	NA	NA	NA	NA	G	N	G	N	C	G	G	S	G	N	G	G	G	G	G	G	C	N	G	G	G	G	G	C	G	G	G	G	G	N	G	G	N	N	G	G	N	N	G
S10_4746452	C/G	10	4746452	+	NA	NA	NA	NA	NA	NA	C	N	C	C	C	C	S	C	C	C	C	C	C	C	C	C	G	G	G	C	C	C	G	G	C	G	C	C	C	N	C	C	C	G	C	C	N	N	C
S10_4746491	C/A	10	4746491	+	NA	NA	NA	NA	NA	NA	C	C	C	C	C	C	C	C	N	C	C	C	C	C	C	C	C	N	C	C	C	C	C	N	C	C	C	C	C	C	C	C	C	C	C	N	N	N	C
S10_4746513	T/G	10	4746513	+	NA	NA	NA	NA	NA	NA	T	T	T	T	T	T	T	T	N	T	T	T	T	T	T	T	T	T	T	T	T	T	T	T	T	T	T	T	T	T	T	T	T	T	T	T	N	N	T
S10_4746910	G/C	10	4746910	+	NA	NA	NA	NA	NA	NA	G	G	G	G	N	G	S	G	G	G	G	G	C	G	G	G	G	G	C	G	G	G	G	G	G	G	G	G	G	G	G	C	G	N	G	G	N	N	G
S10_4746911	C/T	10	4746911	+	NA	NA	NA	NA	NA	NA	C	C	C	C	N	C	Y	C	C	C	C	C	T	C	C	C	C	C	T	C	C	C	C	C	C	C	C	C	C	C	C	T	C	N	C	C	N	N	C
S10_4746912	T/A	10	4746912	+	NA	NA	NA	NA	NA	NA	T	T	T	T	N	T	W	T	T	T	T	T	A	T	T	T	T	T	A	T	T	T	T	T	T	T	T	T	T	T	T	A	T	N	T	T	N	N	T
S10_4746914	C/T	10	4746914	+	NA	NA	NA	NA	NA	NA	C	C	C	C	N	C	Y	C	C	C	C	C	T	C	C	C	C	C	T	C	C	C	C	C	C	C	C	C	C	C	C	T	C	N	C	C	N	N	C
S10_4746919	C/G	10	4746919	+	NA	NA	NA	NA	NA	NA	C	C	N	C	C	C	C	C	N	C	C	C	C	C	C	C	C	N	C	C	C	C	C	C	C	C	C	C	C	C	C	C	N	C	C	C	N	N	C
S10_4746993	A/G	10	4746993	+	NA	NA	NA	NA	NA	NA	A	A	A	A	A	A	A	A	A	A	A	A	A	A	A	A	A	A	A	A	A	A	A	A	A	A	A	A	A	A	A	A	A	A	A	A	N	A	A
S10_4747043	G/A	10	4747043	+	NA	NA	NA	NA	NA	NA	G	G	G	G	G	G	G	G	G	G	G	G	G	G	G	G	R	G	G	G	G	G	G	G	G	G	G	G	G	G	G	G	G	G	G	G	N	G	G
S10_4747141	A/C	10	4747141	+	NA	NA	NA	NA	NA	NA	A	A	M	N	A	C	A	A	A	A	A	C	C	C	C	C	A	A	A	C	C	C	A	A	C	A	C	A	C	A	C	C	A	A	C	C	A	A	C
S10_4747146	G/A	10	4747146	+	NA	NA	NA	NA	NA	NA	G	G	G	G	G	G	G	G	G	G	G	G	G	G	G	G	G	G	G	G	G	G	G	G	G	G	G	G	G	G	G	G	G	G	G	G	G	G	G
S10_4747153	T/G	10	4747153	+	NA	NA	NA	NA	NA	NA	T	T	T	T	N	T	T	T	T	T	T	T	T	T	T	T	T	T	T	T	T	T	T	T	T	T	T	T	T	T	T	T	T	T	T	T	N	T	T
S10_4747172	G/A	10	4747172	+	NA	NA	NA	NA	NA	NA	G	G	G	G	G	G	G	G	R	G	G	G	G	G	G	G	G	G	G	G	G	G	G	G	G	G	G	G	G	G	G	G	G	G	G	G	N	G	G
S10_4747181	T/G	10	4747181	+	NA	NA	NA	NA	NA	NA	T	T	T	T	N	T	T	T	T	T	T	T	T	T	T	T	T	T	T	T	T	T	T	N	T	T	T	T	T	T	T	T	T	T	T	T	N	T	T
S10_4747192	G/C	10	4747192	+	NA	NA	NA	NA	NA	NA	G	G	G	G	N	G	G	G	G	G	G	G	G	G	G	G	N	G	G	G	G	G	G	G	G	G	G	G	G	G	G	G	N	G	G	G	N	G	G
S10_4747196	A/C	10	4747196	+	NA	NA	NA	NA	NA	NA	A	A	A	A	N	A	A	A	A	A	A	A	A	A	A	A	A	A	A	A	A	A	A	N	A	A	A	A	A	A	A	A	A	A	A	A	N	A	A
S10_4747569	G/A	10	4747569	+	NA	NA	NA	NA	NA	NA	G	G	G	G	G	G	G	G	G	G	G	G	G	G	G	G	G	G	G	G	G	G	G	G	G	G	G	G	G	G	G	G	G	G	G	G	G	G	G
S10_4747589	A/C	10	4747589	+	NA	NA	NA	NA	NA	NA	A	A	A	A	A	A	A	A	A	A	A	A	A	A	A	A	A	A	A	A	A	A	A	A	A	A	A	A	A	A	A	A	A	A	A	A	A	A	A
S10_4748360	G/C	10	4748360	+	NA	NA	NA	NA	NA	NA	G	G	G	G	G	G	G	G	G	G	G	G	G	G	G	G	G	G	G	G	G	G	G	G	G	G	G	G	G	G	G	G	G	G	G	G	G	G	G
S10_4749115	T/G	10	4749115	+	NA	NA	NA	NA	NA	NA	T	T	T	T	T	T	T	T	T	T	T	T	T	T	T	T	T	T	T	T	T	T	T	T	T	T	T	T	T	T	T	T	T	T	T	T	T	T	T
S10_4749126	A/C	10	4749126	+	NA	NA	NA	NA	NA	NA	C	N	A	A	A	C	A	C	A	A	A	N	C	C	C	C	A	A	A	C	C	C	A	A	C	A	C	N	C	A	C	A	A	A	C	A	A	N	C
S10_4749147	C/T	10	4749147	+	NA	NA	NA	NA	NA	NA	C	C	C	C	C	C	C	C	C	C	C	C	C	C	C	C	C	C	C	C	C	C	C	C	C	C	C	C	C	C	C	C	C	C	C	C	C	C	C
S10_4749156	C/G	10	4749156	+	NA	NA	NA	NA	NA	NA	C	C	C	C	C	C	C	C	C	C	C	C	C	C	C	C	C	C	C	C	C	C	C	C	C	C	C	C	C	C	C	C	C	C	C	C	C	C	C
S10_4749211	T/C	10	4749211	+	NA	NA	NA	NA	NA	NA	T	T	T	T	T	T	T	T	T	T	T	T	T	T	T	T	T	T	T	T	T	T	T	T	T	T	T	T	T	T	T	T	T	T	T	T	T	T	T
S10_4749219	A/G	10	4749219	+	NA	NA	NA	NA	NA	NA	A	A	A	A	A	A	A	A	A	A	A	A	A	A	A	A	A	A	A	A	A	A	A	A	A	A	A	A	A	A	A	A	A	A	A	A	A	A	A
S10_4749243	G/C	10	4749243	+	NA	NA	NA	NA	NA	NA	G	C	G	G	G	G	S	G	N	G	G	C	G	G	G	G	G	C	G	G	G	G	G	C	G	G	G	G	G	G	G	G	G	C	G	C	N	C	G
S10_4749266	C/G	10	4749266	+	NA	NA	NA	NA	NA	NA	C	C	C	C	C	C	C	C	C	C	C	C	C	C	C	C	C	C	C	C	C	C	C	C	C	C	C	C	C	C	C	C	C	C	C	C	C	C	C
S10_4750027	A/C	10	4750027	+	NA	NA	NA	NA	NA	NA	A	A	A	N	M	A	A	A	C	A	A	A	A	A	A	A	A	A	A	A	A	A	C	A	A	C	A	A	A	A	A	A	N	A	A	N	C	A	A
S10_4750030	A/T	10	4750030	+	NA	NA	NA	NA	NA	NA	A	A	A	A	A	A	A	A	A	A	A	A	A	A	A	A	A	A	A	A	A	A	A	A	A	A	A	A	A	A	A	A	N	T	A	A	A	A	A
S10_4750032	G/T	10	4750032	+	NA	NA	NA	NA	NA	NA	G	G	G	G	G	G	G	G	G	G	G	G	G	G	G	G	G	G	G	G	G	G	G	G	G	G	G	G	G	G	G	G	G	G	G	K	G	G	G
S10_4750033	A/T	10	4750033	+	NA	NA	NA	NA	NA	NA	A	A	A	A	A	A	A	A	A	A	A	A	A	A	A	A	A	A	A	A	A	A	A	A	A	A	A	A	A	A	A	A	A	A	A	W	A	A	A
S10_4750038	G/C	10	4750038	+	NA	NA	NA	NA	NA	NA	G	G	G	G	G	G	G	G	G	G	G	G	G	G	G	G	G	G	G	G	G	G	G	G	G	G	G	G	G	G	G	G	N	G	G	G	G	G	G
S10_4750060	A/C	10	4750060	+	NA	NA	NA	NA	NA	NA	A	A	A	N	A	A	A	A	N	A	A	A	A	A	A	A	A	A	A	A	A	A	A	A	A	A	A	A	A	A	A	A	N	C	A	M	N	A	A
S10_4750061	G/A	10	4750061	+	NA	NA	NA	NA	NA	NA	G	G	N	N	G	G	G	G	G	G	G	G	G	G	G	G	G	G	G	G	G	G	G	G	G	G	G	G	G	G	G	G	N	A	G	A	N	G	G
S10_4750083	C/G	10	4750083	+	NA	NA	NA	NA	NA	NA	C	C	C	G	C	C	C	C	S	N	C	C	C	C	C	C	N	C	C	C	C	C	G	C	C	G	C	C	C	C	C	C	G	C	C	C	G	C	C
S10_4750095	G/T	10	4750095	+	NA	NA	NA	NA	NA	NA	G	G	G	T	T	N	G	T	T	T	T	G	N	K	G	G	T	N	T	G	G	G	T	T	G	T	G	N	G	G	G	G	T	G	G	T	N	G	N
S10_4750101	G/C	10	4750101	+	NA	NA	NA	NA	NA	NA	G	G	G	G	G	G	G	G	G	G	G	G	G	G	G	G	G	G	G	G	G	G	G	G	G	G	G	G	G	G	C	G	G	G	G	G	G	G	G
S10_4750118	T/G	10	4750118	+	NA	NA	NA	NA	NA	NA	T	T	T	T	T	T	T	T	T	T	T	T	T	T	T	T	T	T	T	T	T	T	T	T	T	T	T	T	T	T	G	T	T	T	T	T	T	T	T
S10_4750143	A/G	10	4750143	+	NA	NA	NA	NA	NA	NA	A	G	A	A	A	A	G	A	A	A	A	G	N	A	A	A	A	A	A	A	A	A	A	A	G	A	A	N	A	G	A	G	A	G	N	A	A	G	A
S10_4750153	A/G	10	4750153	+	NA	NA	NA	NA	NA	NA	A	A	A	A	A	A	A	A	A	A	A	A	N	A	A	A	A	A	A	A	A	A	A	A	A	A	A	A	A	A	A	A	A	A	A	A	A	A	A
S10_4750922	C/T	10	4750922	+	NA	NA	NA	NA	NA	NA	C	C	C	C	C	C	C	C	C	C	C	C	C	C	C	C	N	C	C	C	C	C	C	C	C	C	C	C	C	C	T	C	N	C	C	C	N	C	C
S10_4750923	A/C	10	4750923	+	NA	NA	NA	NA	NA	NA	A	A	A	A	A	A	A	A	A	A	A	A	A	A	A	A	N	A	A	A	A	A	A	A	A	A	A	A	A	A	C	A	N	A	A	A	N	A	A
S10_4751051	C/G	10	4751051	+	NA	NA	NA	NA	NA	NA	C	C	C	G	N	C	C	N	G	G	C	C	C	C	C	C	G	C	S	C	C	C	G	C	C	G	C	N	C	C	C	C	N	C	C	G	N	N	C
S10_4751347	A/T	10	4751347	+	NA	NA	NA	NA	NA	NA	A	A	A	A	A	A	A	A	A	A	A	A	A	A	A	A	A	A	A	A	A	A	A	N	A	A	A	A	A	A	A	A	A	A	A	A	N	A	A
S10_4751350	C/A	10	4751350	+	NA	NA	NA	NA	NA	NA	C	C	C	A	C	C	C	M	C	C	C	A	C	C	C	C	C	C	A	C	C	C	C	N	C	C	C	C	C	C	C	C	A	C	C	C	N	C	C
S10_4751360	T/C	10	4751360	+	NA	NA	NA	NA	NA	NA	T	T	T	T	T	T	T	T	T	T	T	T	T	T	T	T	T	T	T	T	T	T	T	N	T	T	T	T	T	T	T	T	T	T	T	T	N	T	T
S10_4751376	C/G	10	4751376	+	NA	NA	NA	NA	NA	NA	C	C	C	C	C	C	C	C	C	C	C	C	C	C	C	C	C	C	C	C	C	C	C	N	C	C	C	C	C	C	C	C	C	C	C	C	N	C	C
S10_4751382	T/C	10	4751382	+	NA	NA	NA	NA	NA	NA	T	T	T	T	T	T	T	T	T	T	T	T	T	T	T	T	T	T	T	T	T	T	T	N	T	T	T	T	T	T	T	T	T	T	T	T	N	T	T
S10_4751383	T/C	10	4751383	+	NA	NA	NA	NA	NA	NA	T	T	T	T	T	T	T	T	T	T	T	T	T	T	T	T	T	T	T	T	T	T	T	T	T	T	T	T	T	T	T	T	T	T	T	T	T	T	T
S10_4751417	T/A	10	4751417	+	NA	NA	NA	NA	NA	NA	T	A	T	A	A	T	A	W	A	A	T	T	T	T	T	T	W	A	T	T	T	T	T	A	T	T	T	T	T	T	T	T	T	A	T	T	A	T	T
S10_4751457	A/C	10	4751457	+	NA	NA	NA	NA	NA	NA	A	A	C	A	A	A	A	A	A	A	C	A	A	A	A	A	A	A	A	C	A	A	A	A	A	A	A	A	A	C	A	A	A	A	A	A	A	A	A
S10_4751492	C/G	10	4751492	+	NA	NA	NA	NA	NA	NA	C	G	G	G	G	C	G	G	G	G	G	C	C	C	C	C	G	G	C	G	C	C	C	G	C	C	C	C	C	G	C	G	C	S	C	C	G	C	C
S10_4751496	C/T	10	4751496	+	NA	NA	NA	NA	NA	NA	T	C	C	C	C	T	C	C	C	C	C	C	T	T	T	T	C	C	C	C	T	T	T	C	T	T	T	C	T	C	T	C	C	C	T	C	C	T	T
S10_4751618	C/A	10	4751618	+	NA	NA	NA	NA	NA	NA	C	C	C	N	C	C	C	C	N	C	C	N	C	C	C	C	C	C	C	C	C	C	C	C	C	C	C	C	C	C	C	C	C	C	C	C	C	C	C
S10_4751635	G/T	10	4751635	+	NA	NA	NA	NA	NA	NA	G	G	G	N	G	G	G	G	N	G	G	G	G	G	G	G	G	G	G	G	G	G	G	G	G	G	G	G	G	G	G	G	G	G	G	G	G	G	G
S10_4752018	A/T	10	4752018	+	NA	NA	NA	NA	NA	NA	A	A	A	A	A	A	A	A	A	A	A	A	A	A	A	A	A	A	A	A	A	A	A	A	A	A	A	A	A	A	A	A	A	A	A	A	A	T	A
S10_4752037	G/T	10	4752037	+	NA	NA	NA	NA	NA	NA	T	G	G	G	G	T	G	G	G	G	G	G	T	T	T	T	G	G	G	G	T	T	T	G	T	T	T	G	T	T	G	G	G	G	T	G	G	G	T
S10_4752040	A/T	10	4752040	+	NA	NA	NA	NA	NA	NA	A	A	A	T	T	A	A	T	T	A	A	A	A	A	A	A	T	A	A	A	A	A	A	T	A	A	A	A	A	A	A	T	A	A	A	A	W	A	A
S10_4752053	G/C	10	4752053	+	NA	NA	NA	NA	NA	NA	G	G	G	G	G	G	G	G	G	G	G	G	G	G	G	G	G	G	G	G	G	G	G	G	G	G	G	G	G	G	G	G	G	G	G	G	G	C	G
S10_4752065	T/C	10	4752065	+	NA	NA	NA	NA	NA	NA	T	T	T	C	C	T	T	C	C	T	T	T	T	T	T	T	C	T	T	T	T	T	T	C	T	T	T	T	T	T	T	T	T	T	T	T	Y	T	T
S10_4752071	A/G	10	4752071	+	NA	NA	NA	NA	NA	NA	A	G	A	G	G	A	G	A	A	R	N	G	A	A	A	A	G	G	G	A	A	A	A	G	A	A	A	G	A	A	G	A	G	A	A	N	N	G	A
S10_4752103	C/G	10	4752103	+	NA	NA	NA	NA	NA	NA	C	C	C	G	C	C	C	C	C	S	C	G	C	C	C	C	C	C	G	C	C	C	C	C	C	C	C	G	C	C	G	C	G	C	C	C	N	S	C
S10_4752104	C/G	10	4752104	+	NA	NA	NA	NA	NA	NA	C	C	C	C	C	C	C	C	C	C	C	C	C	C	C	C	C	C	C	C	C	C	C	C	C	C	C	C	C	C	C	C	C	C	C	C	N	G	C
S10_4752116	T/C	10	4752116	+	NA	NA	NA	NA	NA	NA	T	T	T	T	T	T	T	T	T	T	T	T	T	T	T	T	T	T	T	T	T	T	T	T	T	T	T	T	T	T	T	T	T	T	T	T	N	T	T
S10_4752122	C/G	10	4752122	+	NA	NA	NA	NA	NA	NA	C	C	C	C	C	C	C	C	C	C	C	C	C	C	C	C	C	C	C	C	C	C	C	C	C	C	C	C	C	C	C	C	C	C	C	C	C	G	C
S10_4752133	A/G	10	4752133	+	NA	NA	NA	NA	NA	NA	A	A	A	A	A	A	A	A	A	A	A	A	A	A	A	A	A	A	A	A	A	A	A	A	A	A	A	A	A	A	A	A	A	A	A	A	A	G	A
S10_4760303	C/T	10	4760303	+	NA	NA	NA	NA	NA	NA	C	C	C	C	C	C	C	C	C	C	C	C	C	C	C	C	C	C	C	C	C	C	C	N	C	C	C	C	C	N	C	C	N	C	C	C	N	N	C
S10_4760307	C/G	10	4760307	+	NA	NA	NA	NA	NA	NA	C	C	C	C	C	C	C	C	C	C	C	C	C	C	C	C	C	C	C	C	C	C	C	N	C	C	C	C	C	N	C	C	N	C	C	C	N	N	C
S10_4761497	G/A	10	4761497	+	NA	NA	NA	NA	NA	NA	G	G	G	N	G	G	G	G	G	G	G	G	G	G	G	G	G	G	G	G	G	G	G	N	G	G	G	G	G	G	G	N	G	G	G	G	N	G	G
S10_4761498	C/A	10	4761498	+	NA	NA	NA	NA	NA	NA	C	C	C	N	C	C	C	C	C	C	C	N	C	C	C	C	C	C	C	C	C	C	C	N	C	C	C	C	C	M	C	N	C	C	C	C	N	A	C
S10_4761499	T/A	10	4761499	+	NA	NA	NA	NA	NA	NA	T	T	T	N	T	T	T	T	T	T	T	N	T	T	T	T	T	T	T	T	T	T	T	N	T	T	T	T	T	W	T	N	T	T	T	T	N	A	T
S10_4761513	C/G	10	4761513	+	NA	NA	NA	NA	NA	NA	C	C	C	N	C	C	C	C	C	C	C	N	C	C	C	C	C	C	C	C	C	C	C	N	C	C	C	C	C	S	C	N	C	C	C	C	N	G	C
S10_4761559	T/A	10	4761559	+	NA	NA	NA	NA	NA	NA	T	T	T	T	T	T	T	T	T	T	T	T	T	T	T	T	T	T	T	T	T	T	T	T	T	T	T	T	T	T	T	T	T	T	T	T	T	N	T
S10_4761591	C/T	10	4761591	+	NA	NA	NA	NA	NA	NA	C	C	C	C	C	C	C	C	C	C	C	C	C	C	C	C	C	C	C	C	C	C	C	C	C	C	C	C	C	C	C	C	C	T	C	C	C	C	C
S10_4761616	T/G	10	4761616	+	NA	NA	NA	NA	NA	NA	T	T	T	T	T	T	T	T	T	T	N	T	T	T	T	T	T	T	T	T	T	T	T	T	T	T	T	T	T	T	T	T	T	T	T	T	T	N	T
S10_4761637	G/C	10	4761637	+	NA	NA	NA	NA	NA	NA	G	G	G	G	G	G	G	G	G	G	G	G	G	G	G	G	G	G	G	G	G	G	G	G	G	G	G	G	G	G	G	G	G	G	G	G	G	G	G
S10_4761659	C/G	10	4761659	+	NA	NA	NA	NA	NA	NA	C	C	C	C	C	C	C	C	C	C	C	C	C	C	C	C	C	C	C	C	C	C	C	C	C	C	C	C	C	C	C	C	C	C	C	C	C	C	C
S10_4761670	C/G	10	4761670	+	NA	NA	NA	NA	NA	NA	C	C	C	C	C	C	C	C	C	C	C	C	C	C	C	C	C	C	C	C	C	C	C	C	C	C	C	C	C	C	C	C	C	C	C	C	C	C	C
S10_4761780	G/A	10	4761780	+	NA	NA	NA	NA	NA	NA	G	G	A	N	A	G	G	A	N	G	A	A	G	G	G	G	A	R	A	G	G	G	G	A	G	G	G	G	G	A	G	N	A	G	G	A	N	G	G
S10_4761792	C/T	10	4761792	+	NA	NA	NA	NA	NA	NA	C	C	C	N	C	C	C	C	C	C	C	C	C	C	C	C	C	C	C	C	C	C	C	C	C	C	C	C	C	C	C	N	C	C	C	C	N	C	C
S10_4761817	C/G	10	4761817	+	NA	NA	NA	NA	NA	NA	C	C	S	G	C	C	C	C	C	C	C	G	C	C	C	C	C	C	C	C	C	C	C	G	C	C	C	C	C	C	C	G	C	C	C	C	C	C	C
S10_4818467	G/A	10	4818467	+	NA	NA	NA	NA	NA	NA	G	G	G	G	G	G	G	G	G	A	N	N	G	G	G	G	G	A	G	G	G	G	G	G	G	G	G	G	G	G	G	G	N	G	G	G	A	N	G
S10_4818476	G/A	10	4818476	+	NA	NA	NA	NA	NA	NA	G	G	G	G	G	G	G	G	G	G	G	G	G	G	G	G	G	G	G	G	G	G	G	G	G	G	G	G	G	G	G	G	N	G	G	G	G	N	G
S10_4818508	G/C	10	4818508	+	NA	NA	NA	NA	NA	NA	G	G	N	N	G	G	G	G	N	G	G	G	G	G	G	G	G	G	N	G	G	G	G	G	G	G	G	N	G	G	G	G	G	G	G	G	G	N	G
S10_4818574	C/T	10	4818574	+	NA	NA	NA	NA	NA	NA	C	C	C	C	C	C	C	C	C	C	N	C	C	C	C	C	C	C	C	C	C	C	C	C	C	C	C	C	C	C	C	C	C	C	C	C	C	N	C
S10_4818645	T/G	10	4818645	+	NA	NA	NA	NA	NA	NA	T	T	N	T	K	T	T	T	T	T	G	T	T	T	T	T	G	T	N	T	T	T	G	N	T	G	T	T	T	T	T	T	N	T	T	K	T	N	T
S10_4818655	G/A	10	4818655	+	NA	NA	NA	NA	NA	NA	G	G	N	G	G	G	G	G	G	G	G	G	G	G	G	G	G	G	G	G	G	G	G	G	G	G	G	G	G	G	G	G	G	G	G	G	G	N	G
S10_4818663	T/G	10	4818663	+	NA	NA	NA	NA	NA	NA	T	T	N	T	K	T	T	T	T	T	G	T	T	T	T	T	G	T	N	T	T	T	G	N	T	G	T	T	T	T	T	T	N	T	T	G	T	N	T
S10_4819315	C/T	10	4819315	+	NA	NA	NA	NA	NA	NA	C	C	C	C	C	C	C	C	C	C	C	C	C	C	C	C	C	C	C	C	C	C	C	C	C	C	C	C	C	C	T	C	C	C	C	C	C	C	C
S10_4819317	C/T	10	4819317	+	NA	NA	NA	NA	NA	NA	C	C	C	C	C	C	C	C	C	C	C	C	C	C	C	C	N	C	C	C	C	C	C	C	C	C	C	C	C	C	T	N	C	C	C	C	C	C	C
S10_4819904	C/T	10	4819904	+	NA	NA	NA	NA	NA	NA	C	C	C	C	C	C	C	C	C	C	C	C	C	C	C	C	C	C	C	C	C	C	C	C	C	C	C	C	C	C	C	C	C	C	C	C	C	C	C
S10_4820264	C/T	10	4820264	+	NA	NA	NA	NA	NA	NA	C	C	C	C	C	C	C	C	C	C	C	C	C	C	C	C	C	C	C	C	C	C	C	C	C	C	C	C	C	C	C	C	C	C	C	C	C	C	C
S10_4820270	C/G	10	4820270	+	NA	NA	NA	NA	NA	NA	C	C	G	C	C	C	C	C	C	C	C	C	C	C	C	C	C	C	C	C	C	C	C	C	C	C	C	C	C	C	C	C	C	C	C	C	C	C	C
S10_4820289	G/A	10	4820289	+	NA	NA	NA	NA	NA	NA	G	G	G	A	G	G	G	G	G	G	A	G	G	G	G	G	A	G	A	G	G	G	G	A	G	G	G	A	G	A	G	G	A	G	G	G	G	G	G
S10_4820308	C/T	10	4820308	+	NA	NA	NA	NA	NA	NA	C	C	T	T	T	C	C	C	T	C	T	C	C	C	C	C	T	C	T	C	C	C	T	T	C	T	C	T	C	T	T	C	T	C	C	T	T	T	C
S10_4820346	G/A	10	4820346	+	NA	NA	NA	NA	NA	NA	G	G	G	G	G	G	G	G	N	G	G	G	G	G	G	G	G	G	G	G	G	G	G	G	G	G	G	G	G	G	G	G	G	G	G	G	G	G	G
S10_4820348	T/C	10	4820348	+	NA	NA	NA	NA	NA	NA	T	T	T	C	T	N	T	N	N	T	C	T	T	T	T	T	C	T	C	T	T	T	T	C	T	T	T	C	T	C	T	T	C	T	T	T	T	T	T
S10_4820363	C/T	10	4820363	+	NA	NA	NA	NA	NA	NA	C	C	C	C	C	C	C	C	C	C	C	C	C	C	C	C	C	C	C	C	C	C	C	C	C	C	C	C	C	C	C	C	C	C	C	C	C	C	C
S10_4820365	A/T	10	4820365	+	NA	NA	NA	NA	NA	NA	A	A	T	A	N	A	A	A	A	A	A	A	A	A	A	A	A	A	A	A	A	A	A	A	A	A	A	A	A	A	A	A	A	A	A	A	A	A	A
S10_4820367	A/T	10	4820367	+	NA	NA	NA	NA	NA	NA	A	A	T	N	N	A	A	A	A	A	T	A	A	A	A	A	A	A	T	T	A	A	A	T	A	A	A	A	A	T	A	A	T	T	A	A	A	A	A
S10_4820372	C/A	10	4820372	+	NA	NA	NA	NA	NA	NA	C	C	C	N	C	C	C	C	C	C	C	C	C	C	C	C	C	C	C	C	C	C	C	C	C	C	C	C	C	C	C	C	C	C	C	C	C	C	C
S10_4820374	G/T	10	4820374	+	NA	NA	NA	NA	NA	NA	G	G	G	G	G	G	G	G	G	G	T	G	G	G	G	G	G	G	N	G	G	G	G	T	G	G	G	G	G	N	G	G	T	G	G	G	G	G	G
S10_4820377	G/C	10	4820377	+	NA	NA	NA	NA	NA	NA	G	G	G	G	N	G	G	G	G	G	G	G	G	G	G	G	C	G	G	G	G	G	C	G	G	C	G	G	G	G	G	G	G	G	G	G	C	C	G
S10_4820629	G/A	10	4820629	+	NA	NA	NA	NA	NA	NA	G	G	G	G	G	G	G	G	N	G	G	G	G	G	G	G	G	G	G	G	G	G	G	G	G	G	G	G	G	G	G	G	G	G	G	G	N	G	G
S10_4820672	C/G	10	4820672	+	NA	NA	NA	NA	NA	NA	C	C	C	C	C	C	C	C	N	S	C	C	C	C	C	C	C	C	C	C	C	C	C	C	C	C	C	C	C	C	C	C	C	C	C	C	N	C	C
S10_4820675	T/C	10	4820675	+	NA	NA	NA	NA	NA	NA	T	T	T	T	T	T	T	T	N	T	C	C	T	T	T	T	C	C	C	T	T	T	T	T	Y	T	T	T	T	Y	T	C	C	T	Y	T	N	T	T
S10_4820714	G/C	10	4820714	+	NA	NA	NA	NA	NA	NA	C	C	N	G	N	C	C	S	N	G	G	G	G	C	C	C	G	G	G	G	C	C	G	G	S	G	C	S	C	G	C	N	G	G	C	G	N	G	C
S10_4820720	G/A	10	4820720	+	NA	NA	NA	NA	NA	NA	G	G	G	G	G	G	G	R	N	G	G	G	A	G	G	G	N	G	G	G	G	G	A	G	G	A	G	G	G	G	G	G	N	G	G	G	N	A	G
S10_4820727	G/T	10	4820727	+	NA	NA	NA	NA	NA	NA	G	G	G	G	G	G	G	G	N	G	G	G	G	G	G	G	G	G	G	G	G	G	G	G	G	G	G	G	G	G	G	G	G	G	G	G	G	G	G
S10_4820746	C/G	10	4820746	+	NA	NA	NA	NA	NA	NA	C	C	N	S	C	C	C	C	N	G	C	C	C	C	C	C	C	C	C	G	C	C	C	G	C	C	C	C	C	C	G	C	C	G	C	G	G	C	C
S10_4821065	G/C	10	4821065	+	NA	NA	NA	NA	NA	NA	G	G	G	G	N	G	G	G	G	C	C	G	G	G	G	G	C	G	C	G	G	G	C	G	G	C	G	C	G	C	G	G	C	G	G	C	C	G	G
S10_4821068	A/C	10	4821068	+	NA	NA	NA	NA	NA	NA	A	A	A	A	N	A	A	A	A	C	C	A	C	A	A	A	C	A	C	A	A	A	C	A	A	C	A	N	A	M	C	A	C	A	A	C	C	C	A
S10_4821086	A/C	10	4821086	+	NA	NA	NA	NA	NA	NA	A	A	A	A	N	A	A	A	A	C	C	A	A	A	A	A	C	A	C	A	A	A	C	A	A	C	A	N	A	M	A	A	C	A	A	C	C	A	A
S10_4821087	G/C	10	4821087	+	NA	NA	NA	NA	NA	NA	G	G	G	G	G	G	G	G	G	G	G	G	G	G	G	G	G	G	G	N	G	G	G	G	G	G	G	G	G	G	C	G	G	G	G	G	G	G	G
S10_4821102	C/G	10	4821102	+	NA	NA	NA	NA	NA	NA	C	C	G	C	C	C	C	C	N	C	C	C	C	C	C	C	C	C	C	C	C	C	C	C	C	C	C	C	C	N	C	G	C	G	C	C	C	N	C
S10_4821127	C/T	10	4821127	+	NA	NA	NA	NA	NA	NA	C	C	C	C	C	C	C	C	N	C	C	C	C	C	C	C	C	C	C	C	C	C	C	C	C	C	C	C	C	N	C	C	C	C	C	C	C	N	C
S10_4821184	G/C	10	4821184	+	NA	NA	NA	NA	NA	NA	G	G	G	N	G	G	G	G	N	N	G	G	G	G	G	G	N	G	G	G	G	G	G	N	G	G	G	G	G	G	G	G	N	G	G	G	N	N	G
S10_4821223	C/T	10	4821223	+	NA	NA	NA	NA	NA	NA	C	C	C	N	C	C	C	C	N	N	C	C	C	C	C	C	N	C	C	C	C	C	C	N	C	C	C	C	C	C	T	C	N	C	C	C	N	N	C
S10_4821286	T/A	10	4821286	+	NA	NA	NA	NA	NA	NA	T	T	T	T	T	T	T	T	T	T	T	T	T	T	T	T	T	T	T	T	T	T	T	N	T	T	T	T	T	T	T	T	T	T	T	T	T	T	T
S10_4821301	G/T	10	4821301	+	NA	NA	NA	NA	NA	NA	G	G	G	G	G	G	G	G	G	G	G	G	G	G	G	G	G	G	G	G	G	G	G	N	G	G	G	G	G	G	G	T	G	G	G	G	G	G	G
S10_4821302	T/A	10	4821302	+	NA	NA	NA	NA	NA	NA	T	T	T	T	T	T	T	T	T	T	T	T	T	T	T	T	T	T	T	A	T	T	T	N	T	T	T	T	T	T	T	A	T	T	T	T	T	T	T
S10_4871040	T/C	10	4871040	+	NA	NA	NA	NA	NA	NA	T	T	Y	T	T	T	T	T	T	C	C	T	T	T	T	T	C	T	T	T	T	T	T	T	T	T	T	T	T	T	T	T	T	T	T	T	C	T	T
S10_4871047	C/G	10	4871047	+	NA	NA	NA	NA	NA	NA	G	G	C	C	C	G	C	G	G	C	C	C	C	G	G	G	C	C	C	C	G	G	C	C	C	C	G	C	G	C	C	C	C	C	C	C	C	C	G
S10_4871049	A/G	10	4871049	+	NA	NA	NA	NA	NA	NA	A	A	A	A	A	A	A	A	N	A	A	A	G	A	A	A	A	A	A	A	A	A	A	G	A	A	A	A	A	A	A	A	A	A	A	A	A	A	A
S10_4871077	A/C	10	4871077	+	NA	NA	NA	NA	NA	NA	A	A	A	A	A	A	A	A	A	A	A	A	C	A	A	A	A	A	A	A	A	A	A	C	A	A	A	A	A	A	A	A	A	A	A	A	A	A	A
S10_4871094	C/G	10	4871094	+	NA	NA	NA	NA	NA	NA	G	G	C	C	C	G	C	G	G	C	C	C	G	G	G	G	C	C	C	C	G	G	C	G	G	C	G	C	G	C	C	C	C	C	G	C	N	C	G
S10_4871095	G/T	10	4871095	+	NA	NA	NA	NA	NA	NA	T	T	G	G	G	T	G	T	T	G	G	G	T	T	T	T	G	G	G	G	T	T	G	T	T	G	T	G	T	G	G	G	G	G	T	G	N	G	T
S10_4871096	C/G	10	4871096	+	NA	NA	NA	NA	NA	NA	G	G	C	C	C	G	C	G	G	C	C	C	G	G	G	G	C	C	C	C	G	G	C	G	G	C	G	C	G	C	C	C	C	C	G	C	N	C	G
S10_4871111	A/G	10	4871111	+	NA	NA	NA	NA	NA	NA	G	G	A	A	A	G	A	G	G	A	A	A	G	G	G	G	A	A	A	G	G	G	A	G	G	A	G	A	G	A	A	R	A	A	G	A	A	A	G
S10_4871113	G/T	10	4871113	+	NA	NA	NA	NA	NA	NA	T	T	G	G	G	T	G	T	T	G	G	G	T	T	T	T	G	G	G	T	T	T	G	T	T	G	T	G	T	G	G	K	G	G	T	G	G	G	T
S10_4871138	G/T	10	4871138	+	NA	NA	NA	NA	NA	NA	G	G	G	G	G	G	G	G	G	G	G	G	G	G	G	G	G	G	G	G	G	G	G	G	G	G	G	G	G	G	G	T	G	G	G	G	G	G	G
S10_4871614	C/T	10	4871614	+	NA	NA	NA	NA	NA	NA	N	T	N	N	T	C	T	C	N	C	C	T	T	T	T	N	C	T	T	C	C	C	C	T	T	T	T	N	N	T	C	T	T	T	T	N	C	C	T
S10_4871644	A/G	10	4871644	+	NA	NA	NA	NA	NA	NA	A	A	A	N	A	A	A	A	N	A	A	A	A	A	A	A	A	A	A	A	A	A	G	A	A	A	A	N	A	A	A	A	A	A	A	A	A	A	A
S10_4872222	T/G	10	4872222	+	NA	NA	NA	NA	NA	NA	T	T	T	T	T	T	T	T	T	T	T	T	T	T	T	T	T	T	T	G	T	T	T	G	T	T	T	T	T	T	G	T	T	T	T	T	G	G	T
S10_4872232	G/A	10	4872232	+	NA	NA	NA	NA	NA	NA	G	G	G	G	G	G	G	G	G	G	G	G	G	G	G	G	G	G	G	G	G	G	G	G	G	G	G	G	G	G	G	G	G	G	G	G	G	A	G
S10_4872298	G/C	10	4872298	+	NA	NA	NA	NA	NA	NA	G	G	G	G	G	G	G	G	G	G	G	G	G	G	G	G	G	G	G	C	G	G	G	C	G	G	G	G	G	G	G	G	G	G	G	G	G	N	G
S10_4872308	G/T	10	4872308	+	NA	NA	NA	NA	NA	NA	G	G	G	G	G	G	G	G	G	K	G	G	G	G	G	G	G	G	G	G	G	G	G	G	G	G	G	G	G	G	T	G	G	G	G	G	T	N	G
S10_4872322	C/A	10	4872322	+	NA	NA	NA	NA	NA	NA	C	C	C	C	C	C	C	C	C	C	C	C	C	C	C	C	C	C	C	A	C	C	C	A	C	C	C	C	C	C	C	C	C	C	C	C	C	N	C
S10_4872674	C/T	10	4872674	+	NA	NA	NA	NA	NA	NA	C	C	C	C	C	C	C	C	C	C	C	C	C	C	C	C	C	C	C	T	C	C	C	T	C	C	C	C	C	C	C	C	C	C	C	C	C	C	C
S10_4872800	G/A	10	4872800	+	NA	NA	NA	NA	NA	NA	G	G	G	G	G	G	G	G	G	G	G	G	G	G	G	G	G	G	G	G	G	G	G	G	G	G	G	G	G	G	G	N	N	G	G	G	G	G	G
S10_4873376	A/G	10	4873376	+	NA	NA	NA	NA	NA	NA	A	A	A	A	A	A	A	A	A	R	A	A	A	A	A	A	A	A	A	A	A	A	A	A	A	A	A	A	A	A	G	A	A	A	A	A	G	A	A
S10_4873507	G/T	10	4873507	+	NA	NA	NA	NA	NA	NA	G	G	G	G	G	G	G	G	G	T	G	G	G	G	G	G	G	G	G	G	G	G	G	G	G	G	G	G	G	G	T	G	G	G	G	G	N	G	G
S10_4873510	G/C	10	4873510	+	NA	NA	NA	NA	NA	NA	G	G	G	G	G	G	G	G	G	C	G	G	G	G	G	G	G	G	G	G	G	G	G	G	G	G	G	G	G	G	C	G	G	G	G	G	N	G	G
S10_4873579	G/T	10	4873579	+	NA	NA	NA	NA	NA	NA	T	T	G	G	G	T	G	T	T	G	G	G	G	T	T	T	G	G	G	G	T	T	G	G	G	G	T	G	T	G	G	G	G	G	G	G	G	G	T
S10_4874492	C/A	10	4874492	+	NA	NA	NA	NA	NA	NA	C	C	C	C	C	C	C	C	C	C	C	C	C	C	C	C	C	C	C	C	C	C	C	C	C	C	C	C	C	C	C	C	C	C	C	C	C	A	C
S10_4874503	T/C	10	4874503	+	NA	NA	NA	NA	NA	NA	T	T	T	T	T	T	T	T	T	C	T	C	Y	T	T	T	T	T	T	C	T	T	T	C	T	T	T	T	T	T	C	C	T	T	T	T	C	T	T
S10_4874735	C/T	10	4874735	+	NA	NA	NA	NA	NA	NA	C	C	C	C	C	C	C	C	C	C	C	C	C	C	C	C	C	C	C	C	C	C	C	C	C	C	C	C	C	C	C	C	C	C	C	C	C	C	C
S10_4875221	C/T	10	4875221	+	NA	NA	NA	NA	NA	NA	C	C	C	C	C	C	C	C	C	T	C	C	C	C	C	C	C	C	C	C	C	C	C	N	C	C	C	C	C	C	T	T	C	C	C	C	T	C	C
S10_4877105	C/T	10	4877105	+	NA	NA	NA	NA	NA	NA	C	C	N	C	C	C	C	C	N	T	C	T	T	C	C	C	N	C	C	T	C	C	C	T	C	C	C	C	C	C	T	T	C	C	C	C	T	C	C
S10_4879217	T/A	10	4879217	+	NA	NA	NA	NA	NA	NA	T	T	T	T	T	T	T	T	T	A	T	A	A	T	T	T	T	T	T	N	T	T	T	A	W	T	T	T	T	T	A	A	T	T	A	T	A	T	T
S10_4879546	T/C	10	4879546	+	NA	NA	NA	NA	NA	NA	T	T	T	T	T	T	T	T	T	C	T	C	C	T	T	T	T	T	T	C	T	T	T	C	Y	T	T	T	T	T	C	C	T	T	C	T	C	T	T
S10_4879622	C/A	10	4879622	+	NA	NA	NA	NA	NA	NA	C	C	C	C	C	C	C	C	C	C	C	C	C	C	C	C	C	C	C	C	C	C	C	C	M	C	C	C	C	C	C	A	M	C	C	C	C	C	C
S10_4879626	G/A	10	4879626	+	NA	NA	NA	NA	NA	NA	A	A	A	G	A	A	A	A	A	G	A	G	G	A	A	A	A	G	G	G	A	A	G	G	R	G	A	A	A	A	G	G	G	A	G	G	G	A	A
S10_4896465	G/A	10	4896465	+	NA	NA	NA	NA	NA	NA	G	G	G	G	G	G	G	G	G	G	G	G	G	G	G	G	G	G	G	G	G	G	G	G	G	G	G	G	G	G	G	G	G	G	G	G	N	G	G
S10_4896514	A/G	10	4896514	+	NA	NA	NA	NA	NA	NA	A	A	A	A	A	A	A	A	A	A	A	A	A	A	A	A	A	A	A	A	A	A	A	G	A	A	A	A	A	A	A	A	A	A	A	A	A	G	A
S10_4910996	G/A	10	4910996	+	NA	NA	NA	NA	NA	NA	G	G	N	G	G	G	G	G	N	G	G	G	A	G	G	G	G	G	G	G	G	G	G	G	G	G	G	G	G	G	G	G	N	G	G	G	G	G	G
S10_4911289	G/C	10	4911289	+	NA	NA	NA	NA	NA	NA	G	G	G	G	G	G	G	S	N	G	C	C	C	G	G	G	N	G	G	G	G	G	G	G	G	G	G	N	G	G	C	N	G	G	G	N	N	G	G
S10_4911343	G/A	10	4911343	+	NA	NA	NA	NA	NA	NA	G	G	G	G	G	G	G	G	G	G	G	G	G	G	G	G	G	G	G	G	G	G	G	G	R	G	G	G	G	G	G	G	G	G	A	G	N	A	G
S10_4911400	C/T	10	4911400	+	NA	NA	NA	NA	NA	NA	C	C	C	C	T	C	T	C	N	C	C	C	C	C	C	C	C	C	T	C	C	C	T	C	C	T	C	C	C	C	C	N	T	T	C	C	C	C	C
S10_4911409	T/G	10	4911409	+	NA	NA	NA	NA	NA	NA	G	G	T	N	T	G	T	T	N	T	T	T	T	G	G	G	T	T	T	G	G	G	T	T	K	T	G	K	G	G	T	N	T	T	K	T	T	T	G
S10_4911493	C/G	10	4911493	+	NA	NA	NA	NA	NA	NA	C	C	C	C	C	C	C	C	C	C	C	C	C	C	C	C	C	C	C	G	C	C	C	C	C	C	C	C	C	C	C	C	C	C	C	C	C	C	C
S10_4911495	T/C	10	4911495	+	NA	NA	NA	NA	NA	NA	T	T	T	T	T	T	T	T	T	T	T	T	C	T	T	T	T	T	T	C	T	T	T	C	T	T	T	T	T	T	T	T	T	T	T	T	T	T	T
S10_4911505	C/A	10	4911505	+	NA	NA	NA	NA	NA	NA	C	C	C	C	C	C	C	C	C	C	C	C	C	C	C	C	C	C	C	C	C	C	C	C	C	C	C	C	C	C	C	C	C	C	C	C	C	C	C
S10_4911529	G/A	10	4911529	+	NA	NA	NA	NA	NA	NA	G	G	G	G	G	G	G	G	G	A	G	G	A	G	G	G	G	G	G	G	G	G	G	A	G	G	G	G	G	G	G	G	G	G	G	G	R	G	G
S10_4911610	C/T	10	4911610	+	NA	NA	NA	NA	NA	NA	C	C	C	C	C	C	C	C	C	T	C	C	C	C	C	C	C	C	C	C	C	C	C	C	Y	C	C	C	C	C	C	C	C	C	T	C	T	T	C
S10_4911615	C/G	10	4911615	+	NA	NA	NA	NA	NA	NA	C	C	G	C	G	C	C	C	C	C	G	C	C	C	C	C	G	G	C	C	C	C	C	C	S	C	C	C	C	C	G	G	C	C	G	C	C	G	C
S10_4911916	C/T	10	4911916	+	NA	NA	NA	NA	NA	NA	C	C	C	C	C	C	C	C	C	C	C	C	C	C	C	C	C	C	C	C	C	C	C	C	C	C	C	C	C	C	C	C	C	C	C	C	C	C	C
S10_4911929	G/A	10	4911929	+	NA	NA	NA	NA	NA	NA	G	G	G	G	G	G	G	G	G	G	G	G	G	G	G	G	G	G	G	G	G	G	G	G	G	G	R	G	G	G	A	G	G	G	G	G	G	G	G
S10_4912043	C/T	10	4912043	+	NA	NA	NA	NA	NA	NA	C	C	C	C	C	C	C	C	C	C	C	T	C	C	C	C	C	C	C	C	C	C	C	C	C	C	C	C	C	C	T	T	C	C	C	C	C	N	C
S10_4912059	G/C	10	4912059	+	NA	NA	NA	NA	NA	NA	G	G	G	G	G	G	G	G	G	G	G	G	S	G	G	G	G	G	G	N	G	G	G	G	G	G	G	G	G	G	G	G	G	G	G	C	G	N	G
S10_4912216	C/G	10	4912216	+	NA	NA	NA	NA	NA	NA	C	C	C	C	C	C	C	C	C	C	C	C	C	C	C	C	C	C	C	C	C	C	C	C	C	C	C	C	C	C	C	C	N	C	C	C	C	G	C
S10_4912217	A/C	10	4912217	+	NA	NA	NA	NA	NA	NA	A	A	A	A	A	A	A	A	A	A	A	A	A	A	A	A	A	A	A	A	A	A	A	A	A	A	A	A	A	A	A	A	N	A	A	A	A	C	A
S10_4912269	G/A	10	4912269	+	NA	NA	NA	NA	NA	NA	G	G	G	G	G	G	G	G	G	G	G	G	G	G	G	G	G	G	G	G	G	G	G	G	G	G	G	G	G	G	G	G	N	G	G	G	G	A	G
S10_4979037	C/T	10	4979037	+	NA	NA	NA	NA	NA	NA	N	C	C	C	N	C	C	N	N	C	C	C	N	C	C	C	N	C	C	C	C	C	C	N	C	C	C	C	C	C	C	C	N	N	C	C	N	N	C
S10_4979047	C/T	10	4979047	+	NA	NA	NA	NA	NA	NA	N	C	C	C	N	C	C	N	N	C	C	C	N	C	C	C	N	C	C	C	C	C	C	N	C	C	C	C	C	C	C	C	N	N	C	N	N	N	C
S10_4979068	C/G	10	4979068	+	NA	NA	NA	NA	NA	NA	N	C	C	C	N	C	C	N	N	C	C	C	N	C	C	C	N	C	C	C	C	C	C	N	C	C	C	C	C	C	C	C	N	N	C	N	N	N	C
S10_4989380	G/A	10	4989380	+	NA	NA	NA	NA	NA	NA	A	G	G	G	A	G	G	R	A	A	A	G	A	G	G	G	A	G	G	G	G	G	G	G	G	A	G	G	G	R	G	G	A	A	G	A	A	A	G
S10_4989382	C/G	10	4989382	+	NA	NA	NA	NA	NA	NA	G	C	C	C	G	C	C	S	G	G	G	C	G	C	C	C	G	C	C	C	C	C	C	C	C	G	C	C	C	S	C	C	G	G	C	G	G	G	C
S10_4989391	C/G	10	4989391	+	NA	NA	NA	NA	NA	NA	C	C	C	C	C	C	C	C	C	C	C	C	C	C	C	C	C	C	C	C	C	C	C	C	C	C	C	C	C	C	C	C	C	C	C	C	N	C	C
S10_4989446	C/G	10	4989446	+	NA	NA	NA	NA	NA	NA	C	C	C	C	G	C	C	C	C	S	C	C	G	C	C	C	G	C	C	C	C	C	C	N	C	C	C	C	C	C	C	N	G	C	C	N	N	N	C
S10_4990104	G/A	10	4990104	+	NA	NA	NA	NA	NA	NA	G	G	G	R	G	G	G	G	G	G	A	A	G	G	G	G	A	R	G	G	G	G	G	A	G	G	G	G	G	G	G	G	G	G	G	G	N	N	G
S10_4991939	G/C	10	4991939	+	NA	NA	NA	NA	NA	NA	G	G	N	G	G	G	G	G	G	S	G	G	G	G	G	G	G	S	C	G	G	G	G	G	G	G	G	G	G	C	G	G	C	C	G	G	C	G	G
S10_4991954	A/T	10	4991954	+	NA	NA	NA	NA	NA	NA	N	A	A	A	A	A	A	T	T	A	A	A	A	A	A	A	A	A	A	A	A	A	A	A	A	T	A	A	A	A	T	A	A	A	A	A	A	T	A
S10_4991974	A/G	10	4991974	+	NA	NA	NA	NA	NA	NA	A	G	N	A	A	G	A	A	A	A	A	A	A	G	G	G	A	R	A	A	G	G	A	A	G	A	G	A	G	A	A	A	A	A	G	A	A	A	G
S10_4992064	T/C	10	4992064	+	NA	NA	NA	NA	NA	NA	T	T	T	T	T	T	T	T	T	T	T	T	T	T	T	T	T	T	T	T	T	T	T	T	T	T	T	T	T	T	T	T	T	T	T	T	T	N	T
S10_4992083	A/G	10	4992083	+	NA	NA	NA	NA	NA	NA	A	G	A	A	A	G	A	R	R	A	A	G	A	G	G	G	A	R	A	A	G	G	A	A	G	R	G	A	G	A	A	A	A	A	G	A	A	N	G
S10_4992664	T/C	10	4992664	+	NA	NA	NA	NA	NA	NA	Y	T	N	C	C	T	C	T	T	C	C	C	T	T	T	T	C	T	Y	C	T	T	C	C	T	C	T	T	T	N	N	C	C	T	T	C	N	N	T
S10_4992671	C/T	10	4992671	+	NA	NA	NA	NA	NA	NA	Y	C	N	T	T	C	T	C	C	T	T	T	C	C	C	C	T	C	Y	T	C	C	T	T	C	Y	C	C	C	N	N	T	T	C	C	T	N	N	C
S10_4992711	C/T	10	4992711	+	NA	NA	NA	NA	NA	NA	T	C	N	T	T	C	T	C	N	N	T	C	C	C	C	C	T	C	Y	T	C	C	T	T	C	C	C	C	C	C	N	T	T	N	C	T	N	N	C
S10_4992717	T/A	10	4992717	+	NA	NA	NA	NA	NA	NA	A	T	N	A	A	T	A	T	N	N	A	T	T	T	T	T	A	T	W	A	T	T	A	A	T	T	T	T	T	T	N	A	A	N	T	A	N	N	T
S10_4994832	C/A	10	4994832	+	NA	NA	NA	NA	NA	NA	C	C	C	C	C	C	C	C	C	C	C	C	C	C	C	C	C	C	C	C	C	C	M	C	C	C	C	C	C	C	C	C	C	C	C	C	C	C	C
S10_4995235	G/A	10	4995235	+	NA	NA	NA	NA	NA	NA	G	G	G	G	G	G	G	G	G	G	G	G	G	G	G	G	G	G	G	G	G	G	G	G	G	G	G	G	G	G	G	G	G	G	G	G	G	N	G
S10_4995303	C/A	10	4995303	+	NA	NA	NA	NA	NA	NA	C	C	C	C	C	C	C	C	N	C	C	C	C	C	C	C	N	C	C	C	C	C	C	N	C	C	C	C	C	C	C	C	C	C	C	C	N	N	C
S10_4995332	T/A	10	4995332	+	NA	NA	NA	NA	NA	NA	T	T	T	T	T	T	T	T	N	T	T	T	T	T	T	T	T	W	T	T	T	T	T	N	W	T	T	T	T	T	A	T	T	T	A	T	N	N	T
S10_4995337	A/C	10	4995337	+	NA	NA	NA	NA	NA	NA	A	A	A	A	A	A	A	A	N	A	A	A	A	A	A	A	A	C	C	A	A	A	A	N	M	A	A	A	A	A	C	A	A	N	C	A	N	N	A
S10_4995727	C/T	10	4995727	+	NA	NA	NA	NA	NA	NA	C	C	T	C	C	C	C	C	N	Y	C	C	C	C	C	C	N	C	C	C	C	C	C	C	C	C	C	C	C	C	C	T	C	C	C	C	C	C	C
S10_4995923	G/C	10	4995923	+	NA	NA	NA	NA	NA	NA	G	G	G	G	G	G	G	G	G	G	G	G	C	G	G	G	G	G	G	G	G	G	G	N	G	G	G	G	G	G	G	G	G	G	G	G	G	N	G
S10_5007507	G/C	10	5007507	+	NA	NA	NA	NA	NA	NA	G	G	G	G	G	G	G	G	G	G	G	G	G	G	G	G	G	G	G	G	G	G	G	G	G	G	G	G	G	C	G	G	G	G	G	G	G	G	G
S10_5007611	C/G	10	5007611	+	NA	NA	NA	NA	NA	NA	C	C	C	N	C	C	C	C	N	C	C	C	C	C	C	C	C	C	C	C	C	C	C	N	C	S	C	C	C	C	C	N	C	C	C	C	N	N	C
S10_5007753	T/A	10	5007753	+	NA	NA	NA	NA	NA	NA	T	T	T	T	T	T	T	T	T	T	T	T	T	T	T	T	T	T	T	T	T	T	T	T	T	T	T	T	T	T	T	T	T	T	T	T	T	N	T
S10_5007755	C/T	10	5007755	+	NA	NA	NA	NA	NA	NA	C	C	C	C	C	C	C	C	C	C	C	C	C	C	C	C	C	C	C	C	C	C	C	C	C	C	C	C	C	T	C	C	C	C	C	C	C	N	C
S10_5106645	A/C	10	5106645	+	NA	NA	NA	NA	NA	NA	A	A	A	N	A	A	A	A	N	A	C	A	A	A	A	A	A	A	A	A	A	A	C	A	A	A	A	A	A	N	A	N	A	C	A	M	A	N	A
S10_5107035	T/C	10	5107035	+	NA	NA	NA	NA	NA	NA	T	T	T	T	T	T	T	T	T	T	T	T	T	T	T	T	T	T	T	T	T	T	T	T	T	T	T	T	T	T	T	T	T	T	T	T	T	N	T
S10_5107175	G/C	10	5107175	+	NA	NA	NA	NA	NA	NA	G	G	N	G	G	G	G	C	C	G	G	G	G	G	G	G	G	S	C	C	G	G	G	G	G	G	G	G	G	G	G	G	C	G	G	G	G	N	G
S10_5107210	C/T	10	5107210	+	NA	NA	NA	NA	NA	NA	C	C	N	C	C	C	C	C	C	C	C	C	C	C	C	C	C	Y	T	T	C	C	C	C	C	C	C	C	C	C	C	C	T	C	C	C	C	N	C
S10_5107214	G/A	10	5107214	+	NA	NA	NA	NA	NA	NA	G	G	N	G	G	G	G	A	A	G	G	G	G	G	G	G	G	R	A	A	G	G	G	G	G	G	G	G	G	G	G	G	A	G	G	G	G	N	G
S10_5112515	G/C	10	5112515	+	NA	NA	NA	NA	NA	NA	C	C	C	C	N	G	G	C	C	G	C	C	G	G	G	G	N	G	C	G	G	G	C	G	G	S	S	N	G	G	G	N	C	G	C	C	S	N	G
S10_5112639	C/G	10	5112639	+	NA	NA	NA	NA	NA	NA	C	C	C	C	C	C	C	C	C	C	C	C	C	C	C	C	C	C	C	C	C	C	C	G	C	C	C	C	C	C	C	C	C	C	C	C	C	N	C
S10_5112643	C/G	10	5112643	+	NA	NA	NA	NA	NA	NA	C	C	C	C	C	C	C	C	C	C	C	C	C	C	C	C	C	C	C	C	C	C	C	N	C	C	C	C	C	C	C	C	C	C	C	C	N	N	C
S10_5112940	G/T	10	5112940	+	NA	NA	NA	NA	NA	NA	G	G	G	G	G	G	G	G	N	G	G	G	G	G	G	G	G	G	G	G	G	G	G	G	G	G	G	G	G	G	T	G	G	G	G	G	G	G	G
S10_5115451	C/A	10	5115451	+	NA	NA	NA	NA	NA	NA	C	C	C	C	C	C	C	C	C	C	C	C	C	C	C	C	C	C	C	C	C	C	C	C	C	C	C	C	C	C	C	C	C	C	C	C	C	N	C
S10_5120663	A/G	10	5120663	+	NA	NA	NA	NA	NA	NA	A	A	A	A	A	N	A	A	A	A	A	R	A	A	A	A	N	A	A	A	A	A	A	A	A	A	A	A	A	A	A	A	R	A	A	A	N	N	A
S10_5120698	T/C	10	5120698	+	NA	NA	NA	NA	NA	NA	T	T	T	T	T	T	T	T	T	T	T	T	T	T	T	T	N	T	T	T	T	T	T	T	T	T	T	T	T	T	Y	T	T	T	T	T	T	N	T
S10_5120706	G/A	10	5120706	+	NA	NA	NA	NA	NA	NA	G	G	G	G	G	G	G	G	G	G	G	G	G	G	G	G	N	G	G	G	G	G	G	G	G	G	G	G	G	G	G	G	G	G	G	G	G	N	G
S10_5120785	G/C	10	5120785	+	NA	NA	NA	NA	NA	NA	S	G	C	G	G	G	G	G	G	C	C	G	G	G	G	G	C	C	C	G	G	G	G	G	G	G	G	G	G	G	G	G	S	G	G	S	N	N	G
S10_5120786	C/T	10	5120786	+	NA	NA	NA	NA	NA	NA	C	C	C	C	C	C	C	C	C	C	T	C	C	C	C	C	Y	C	C	C	C	C	C	C	C	C	C	C	C	C	C	C	C	C	C	C	N	N	C
S10_5120792	G/A	10	5120792	+	NA	NA	NA	NA	NA	NA	G	G	G	G	G	G	G	G	G	G	G	G	G	G	G	G	G	G	G	G	G	G	G	G	G	G	G	G	G	G	G	G	G	G	G	R	N	G	G
S10_5122524	C/G	10	5122524	+	NA	NA	NA	NA	NA	NA	C	C	C	C	C	C	C	C	C	C	C	C	C	C	C	C	C	C	C	C	C	C	C	C	C	C	C	C	C	C	C	C	C	C	C	C	N	N	C
S10_5122614	T/C	10	5122614	+	NA	NA	NA	NA	NA	NA	T	T	T	T	T	T	T	T	T	T	C	N	T	T	T	T	C	Y	T	T	T	T	T	T	T	T	T	T	T	N	T	T	N	N	T	T	N	N	T
S10_5122620	C/T	10	5122620	+	NA	NA	NA	NA	NA	NA	C	C	N	C	C	C	C	C	C	C	C	N	C	C	C	C	C	C	C	C	C	C	C	C	C	C	C	C	C	N	C	C	N	C	C	C	N	N	C
S10_5122623	T/C	10	5122623	+	NA	NA	NA	NA	NA	NA	T	T	T	N	C	T	T	T	T	T	C	N	T	T	T	T	C	Y	T	T	T	T	T	N	T	T	T	T	T	N	T	T	N	T	T	T	N	N	T
S10_5122626	C/T	10	5122626	+	NA	NA	NA	NA	NA	NA	C	C	C	C	C	C	C	C	C	C	T	N	C	C	C	C	T	Y	C	C	C	C	C	C	C	C	C	C	C	N	C	C	N	C	C	C	N	N	C
S10_5122640	C/T	10	5122640	+	NA	NA	NA	NA	NA	NA	C	N	C	C	C	C	T	C	C	Y	C	C	C	C	C	C	C	C	C	C	C	C	C	C	C	C	C	C	C	N	C	N	N	C	C	C	N	N	C
S10_5123307	G/T	10	5123307	+	NA	NA	NA	NA	NA	NA	G	G	G	G	G	G	G	G	G	G	G	G	G	G	G	G	G	K	G	G	G	G	G	G	G	G	G	G	G	G	G	G	G	G	G	G	G	N	G
S10_5123329	C/T	10	5123329	+	NA	NA	NA	NA	NA	NA	T	C	N	C	C	C	C	Y	C	C	Y	C	Y	Y	C	C	C	Y	T	T	T	Y	C	Y	T	C	T	C	T	C	N	C	C	T	T	C	C	N	C
S10_5123534	C/T	10	5123534	+	NA	NA	NA	NA	NA	NA	C	C	C	C	C	C	C	C	C	C	C	C	C	C	C	C	C	C	C	C	C	C	C	C	C	C	C	C	C	C	C	C	C	C	C	C	C	C	C
S10_5123678	C/A	10	5123678	+	NA	NA	NA	NA	NA	NA	C	C	C	C	C	C	C	C	C	C	C	C	C	C	C	C	C	C	C	A	C	C	C	C	C	C	C	C	C	C	C	C	C	C	C	C	N	C	C
S10_5123912	C/T	10	5123912	+	NA	NA	NA	NA	NA	NA	T	C	C	C	C	C	C	C	C	C	C	C	C	C	C	C	C	C	C	C	C	C	C	C	C	C	C	C	C	T	C	C	C	C	C	C	N	C	C
S10_5123983	A/G	10	5123983	+	NA	NA	NA	NA	NA	NA	A	A	A	A	A	A	A	A	N	A	A	A	A	A	A	A	A	A	A	A	A	A	A	A	A	A	A	A	A	A	G	A	A	A	A	A	N	A	A
S10_5124629	C/A	10	5124629	+	NA	NA	NA	NA	NA	NA	C	C	C	N	C	C	C	C	C	C	C	C	C	C	C	C	C	M	C	A	C	C	C	N	C	C	C	C	C	C	C	C	C	C	C	N	N	N	C
S10_5222764	C/T	10	5222764	+	NA	NA	NA	NA	NA	NA	C	C	C	C	C	C	C	C	C	C	C	T	C	C	C	C	N	C	C	Y	C	C	C	C	C	C	C	C	C	C	C	C	C	C	C	C	N	N	C
S10_5222797	T/A	10	5222797	+	NA	NA	NA	NA	NA	NA	T	T	T	T	T	T	T	T	T	T	T	A	T	T	T	T	N	T	T	T	T	T	T	T	T	T	T	T	T	T	T	T	T	T	T	T	N	N	T
S10_5222823	A/C	10	5222823	+	NA	NA	NA	NA	NA	NA	A	A	A	C	N	C	A	A	A	A	A	C	C	A	A	A	C	A	C	M	A	A	A	N	A	A	A	M	A	C	A	A	A	C	A	C	C	C	A
S10_5222834	G/C	10	5222834	+	NA	NA	NA	NA	NA	NA	G	G	G	G	G	G	G	G	G	G	G	G	G	G	G	G	G	G	G	G	G	G	G	G	G	G	G	G	G	G	G	G	G	G	G	G	G	G	G
S10_5222956	T/A	10	5222956	+	NA	NA	NA	NA	NA	NA	T	T	T	N	T	T	T	T	T	T	T	T	T	T	T	T	T	T	T	T	T	T	T	T	T	T	T	T	T	T	T	T	T	T	T	T	N	T	T
S10_5224682	G/A	10	5224682	+	NA	NA	NA	NA	NA	NA	G	G	G	N	G	G	G	G	N	N	G	G	G	G	G	G	G	G	G	G	G	G	A	G	G	G	G	N	G	N	G	N	G	N	G	G	N	G	G
S10_5224701	G/A	10	5224701	+	NA	NA	NA	NA	NA	NA	G	G	G	N	G	G	G	G	N	N	G	G	G	G	G	G	G	G	G	N	G	G	G	G	G	G	G	N	G	G	G	G	G	N	G	G	N	G	G
S10_5276913	G/C	10	5276913	+	NA	NA	NA	NA	NA	NA	G	G	N	G	G	C	C	C	C	C	G	C	G	G	G	G	G	G	G	C	C	C	G	G	C	G	C	G	C	G	G	C	G	G	C	G	G	G	N
S10_5277729	G/C	10	5277729	+	NA	NA	NA	NA	NA	NA	G	G	S	N	G	G	G	G	G	G	G	G	G	G	G	G	G	G	C	S	G	G	G	N	G	G	G	G	G	S	G	G	G	G	G	G	C	N	G
S10_5277749	T/C	10	5277749	+	NA	NA	NA	NA	NA	NA	T	T	Y	N	T	T	T	T	T	T	T	T	T	T	T	T	T	T	C	Y	T	T	T	N	T	T	T	T	T	Y	T	T	T	T	T	T	C	N	T
S10_5278892	G/A	10	5278892	+	NA	NA	NA	NA	NA	NA	G	G	G	N	G	G	G	G	G	G	G	G	A	G	G	G	G	G	A	G	G	G	G	G	G	G	G	G	G	A	G	G	G	N	G	G	G	N	G
S10_5279740	T/C	10	5279740	+	NA	NA	NA	NA	NA	NA	T	T	T	T	T	T	T	T	T	T	T	T	T	T	T	T	T	T	T	T	T	T	T	T	T	T	T	T	T	T	T	T	T	T	T	T	N	N	T
S10_5279781	A/C	10	5279781	+	NA	NA	NA	NA	NA	NA	A	A	A	A	A	A	A	A	A	A	A	A	A	A	A	A	A	A	A	A	A	A	M	C	A	A	A	A	A	A	C	A	M	A	A	A	N	N	A
S10_5280049	G/C	10	5280049	+	NA	NA	NA	NA	NA	NA	G	G	G	G	G	G	G	G	G	G	G	G	G	G	G	G	G	G	G	G	G	G	G	G	G	G	G	G	G	G	G	G	G	G	G	G	C	G	G
S10_5280289	C/T	10	5280289	+	NA	NA	NA	NA	NA	NA	C	C	C	C	C	C	C	C	N	C	C	C	C	C	C	C	C	C	C	C	C	C	C	C	C	C	C	C	C	C	C	C	C	C	C	C	C	C	C
S10_5280725	C/T	10	5280725	+	NA	NA	NA	NA	NA	NA	C	C	C	N	C	C	C	C	C	C	C	C	C	C	C	C	C	C	C	C	C	C	C	C	C	C	C	C	C	N	C	C	C	C	C	C	N	N	C
S10_5280781	G/A	10	5280781	+	NA	NA	NA	NA	NA	NA	G	G	G	N	G	G	G	G	G	G	G	A	G	G	G	G	G	G	G	G	G	G	G	N	G	G	G	G	G	G	G	G	N	G	G	G	N	N	G
S10_5280801	T/A	10	5280801	+	NA	NA	NA	NA	NA	NA	T	T	T	N	T	T	T	T	T	T	T	T	T	A	N	N	A	T	T	T	T	T	A	N	T	A	T	T	T	T	A	T	N	T	T	A	N	N	A
S10_5290198	T/A	10	5290198	+	NA	NA	NA	NA	NA	NA	T	T	T	N	T	T	T	T	T	T	T	T	T	T	T	T	T	T	T	T	T	T	T	T	T	T	T	T	T	T	T	T	T	T	T	T	T	N	T
S10_5290240	T/C	10	5290240	+	NA	NA	NA	NA	NA	NA	T	T	T	N	T	T	T	T	T	T	T	Y	T	T	T	T	T	T	T	T	T	T	T	T	T	T	T	T	T	T	T	T	T	T	T	T	T	N	T
S10_5290257	G/T	10	5290257	+	NA	NA	NA	NA	NA	NA	G	G	G	N	G	G	G	G	G	G	G	G	G	G	G	G	G	G	G	G	G	G	G	G	G	G	G	G	G	G	G	G	G	G	G	G	G	N	G
S10_5375587	G/C	10	5375587	+	NA	NA	NA	NA	NA	NA	G	C	S	G	G	S	C	G	G	S	G	G	C	G	S	G	G	G	G	C	C	C	G	S	C	G	C	C	C	N	C	S	G	G	C	G	G	G	G
S10_5375694	A/T	10	5375694	+	NA	NA	NA	NA	NA	NA	T	A	W	T	T	A	A	A	A	A	T	T	A	A	A	A	A	W	T	A	A	A	A	W	A	A	A	A	A	A	T	A	W	W	A	A	T	T	A
S10_5375696	G/T	10	5375696	+	NA	NA	NA	NA	NA	NA	G	T	K	G	G	K	T	K	K	T	G	G	T	G	G	G	G	K	G	T	T	T	G	K	T	G	T	T	T	T	G	T	G	G	T	G	G	G	G
S10_5375698	G/C	10	5375698	+	NA	NA	NA	NA	NA	NA	C	G	S	C	C	G	G	G	G	G	C	C	G	G	G	G	G	S	C	G	G	G	G	S	G	G	G	G	G	G	C	G	S	S	G	G	C	C	G
S10_5376232	G/C	10	5376232	+	NA	NA	NA	NA	NA	NA	G	G	G	G	G	G	G	G	G	G	G	G	G	G	G	G	G	G	G	G	G	G	G	G	G	G	G	G	G	G	C	G	G	G	G	G	N	G	G
S10_5379893	A/G	10	5379893	+	NA	NA	NA	NA	NA	NA	A	A	A	A	A	A	A	A	A	A	A	A	A	A	A	A	A	A	A	A	A	A	A	A	A	A	A	A	A	A	A	N	A	A	A	A	N	A	A
S10_5380143	G/C	10	5380143	+	NA	NA	NA	NA	NA	NA	G	G	G	G	G	G	G	G	G	G	G	G	G	G	G	G	G	G	G	G	G	G	G	G	G	G	G	G	G	G	C	G	G	G	G	G	G	G	G
S10_5380339	C/T	10	5380339	+	NA	NA	NA	NA	NA	NA	C	C	C	C	C	C	C	C	C	C	C	C	C	C	C	C	C	C	C	C	C	C	C	C	C	C	C	C	C	C	C	C	C	C	C	C	N	C	C
S10_5380552	T/A	10	5380552	+	NA	NA	NA	NA	NA	NA	T	T	T	T	T	W	T	T	T	N	T	T	T	T	T	T	T	T	A	T	T	T	T	T	T	T	T	T	T	T	T	T	T	T	T	T	A	T	T
S10_5380563	C/T	10	5380563	+	NA	NA	NA	NA	NA	NA	C	C	C	C	C	Y	C	C	C	N	C	C	C	C	C	C	C	C	T	C	C	C	C	C	C	C	C	C	C	C	C	C	C	C	C	C	T	C	C
S10_5380575	T/A	10	5380575	+	NA	NA	NA	NA	NA	NA	A	A	T	N	T	T	T	T	T	T	T	A	T	T	T	T	T	T	T	T	T	T	T	A	T	T	T	T	T	A	A	N	T	T	T	T	T	T	T
S10_5380580	T/C	10	5380580	+	NA	NA	NA	NA	NA	NA	T	T	T	T	T	T	T	T	T	T	T	T	Y	T	T	T	T	T	T	T	T	T	T	T	T	T	T	Y	T	T	T	T	T	T	T	T	T	T	T
S10_5380582	C/G	10	5380582	+	NA	NA	NA	NA	NA	NA	C	C	C	C	C	C	C	C	C	C	C	C	C	C	C	C	C	C	C	C	C	C	C	C	C	C	C	C	C	C	G	C	C	C	C	C	C	C	C
S10_5380598	A/C	10	5380598	+	NA	NA	NA	NA	NA	NA	A	A	A	A	A	A	A	A	A	A	A	A	M	A	A	A	A	A	A	A	A	A	A	A	A	A	A	M	A	A	A	A	A	A	A	A	A	A	A
S10_5380780	A/G	10	5380780	+	NA	NA	NA	NA	NA	NA	A	A	A	N	A	A	A	A	A	A	A	A	A	A	A	A	A	A	A	A	A	A	A	A	A	A	A	A	A	A	A	A	A	A	A	A	N	N	A
S10_5380781	A/C	10	5380781	+	NA	NA	NA	NA	NA	NA	A	A	A	N	A	A	A	A	A	A	A	A	A	A	A	A	A	A	A	A	A	A	A	A	A	A	A	A	A	A	A	A	A	A	A	A	N	N	A
S10_5380818	G/A	10	5380818	+	NA	NA	NA	NA	NA	NA	G	G	G	N	G	G	G	G	G	G	G	G	G	G	G	G	G	G	G	G	G	G	G	G	G	G	G	G	G	G	G	G	G	G	G	G	N	N	G
S10_5384692	C/G	10	5384692	+	NA	NA	NA	NA	NA	NA	C	C	C	C	C	C	C	C	C	C	C	C	C	C	C	C	C	C	C	C	C	C	C	C	C	C	C	C	C	C	C	C	C	C	C	C	C	C	C
[truncated: 29,036 more rows]
[truncated: 243 more columns]
