# Supplementary material for: The Pattern and Distribution of Deleterious Mutations in Maize
Source: G3 (Bethesda). 2013 Nov 26;4(1):163–71. doi: 10.1534/g3.113.008870 (PMC3887532; doi:10.1534/g3.113.008870)
Supplement: Supporting Information [file supp_g3.113.008870_FileS3.zip › Zea20120110_282_imp/282_20120110_scv10mF8maf002_mgs_E1pLD5kpUn_imp95_1024_chr9.hmp.txt]

rs#	alleles	chrom	pos	strand	assembly#	center	protLSID	assayLSID	panelLSID	QCcode	33-16	38-11	4226	4722	A188	A214N	A239	A272	A441-5	A554	A556	A6	A619	A632	A634	A635	A641	A654	A659	A661	A679	A680	A682	Ab28A	B10	B103	B104	B105	B109	B115	B14A	B164	B2-good	B37	B46	B52	B57	B64	B68
S9_66660	G/A	9	66660	+	NA	NA	NA	NA	NA	NA	G	G	N	G	G	G	G	G	G	G	G	G	G	G	G	G	N	G	G	G	G	G	G	G	G	G	G	G	G	G	G	G	G	G	N	G	G	G	G
S9_66696	C/A	9	66696	+	NA	NA	NA	NA	NA	NA	C	C	N	A	A	M	N	C	C	C	C	A	C	M	N	N	N	C	C	C	A	A	C	A	A	C	C	A	C	C	M	C	C	M	N	C	N	C	C
S9_66697	G/A	9	66697	+	NA	NA	NA	NA	NA	NA	G	G	N	G	G	A	G	G	G	G	G	G	G	G	G	G	G	G	G	G	G	G	G	G	G	G	G	G	G	G	G	G	G	G	G	G	G	G	G
S9_66722	C/T	9	66722	+	NA	NA	NA	NA	NA	NA	C	C	N	C	C	T	C	C	C	C	C	C	C	C	C	C	C	C	C	C	C	C	C	C	C	C	C	C	C	C	C	C	C	C	C	C	C	C	C
S9_67577	T/A	9	67577	+	NA	NA	NA	NA	NA	NA	T	T	N	T	T	T	T	T	T	T	T	T	T	T	T	T	N	T	T	T	T	T	T	T	T	T	T	T	T	T	T	T	T	T	T	T	T	T	T
S9_169544	C/T	9	169544	+	NA	NA	NA	NA	NA	NA	C	C	N	C	C	C	C	C	C	C	C	C	C	C	C	C	C	Y	C	C	C	C	C	C	C	C	C	C	C	C	C	C	C	C	C	C	N	C	C
S9_313131	C/T	9	313131	+	NA	NA	NA	NA	NA	NA	T	T	N	C	N	C	T	T	C	C	T	C	C	C	C	C	T	T	T	T	C	C	T	Y	C	T	C	C	Y	C	C	T	T	Y	C	N	C	C	C
S9_313208	A/G	9	313208	+	NA	NA	NA	NA	NA	NA	A	A	A	A	A	A	A	A	A	A	A	A	A	A	A	A	A	A	A	A	A	A	A	A	A	A	A	A	A	A	A	A	A	A	A	A	A	A	A
S9_318633	C/A	9	318633	+	NA	NA	NA	NA	NA	NA	C	C	C	C	M	C	C	A	N	A	N	C	C	N	C	C	A	A	C	A	N	A	A	C	A	A	A	A	C	C	C	A	A	M	C	A	C	N	C
S9_318760	T/C	9	318760	+	NA	NA	NA	NA	NA	NA	T	T	T	T	T	T	T	T	T	T	T	T	T	T	T	T	T	T	T	T	T	T	T	T	T	T	T	T	T	T	T	T	T	T	T	T	T	T	T
S9_318789	G/T	9	318789	+	NA	NA	NA	NA	NA	NA	T	T	G	T	T	G	G	G	G	G	G	T	G	G	G	G	G	K	T	T	G	G	G	T	G	G	T	G	T	K	G	G	G	K	G	G	G	G	G
S9_318877	T/C	9	318877	+	NA	NA	NA	NA	NA	NA	T	T	T	T	T	T	T	T	T	T	T	T	T	T	T	T	T	T	T	T	T	T	T	T	T	T	T	T	T	T	T	T	T	T	T	T	T	T	T
S9_318878	G/T	9	318878	+	NA	NA	NA	NA	NA	NA	G	G	G	G	G	G	G	G	G	G	G	G	G	G	G	G	G	G	G	G	G	G	G	G	G	G	G	G	G	G	G	G	G	G	G	G	G	G	G
S9_355661	A/G	9	355661	+	NA	NA	NA	NA	NA	NA	G	A	A	N	A	A	A	N	N	A	N	G	A	A	A	A	N	A	A	G	A	A	G	N	A	G	A	A	R	A	A	A	N	A	A	A	A	A	A
S9_460114	C/T	9	460114	+	NA	NA	NA	NA	NA	NA	N	T	C	T	T	C	C	N	N	C	N	C	C	C	C	C	T	T	T	N	T	T	T	T	T	T	T	T	T	C	C	T	T	T	C	T	C	C	C
S9_460115	C/T	9	460115	+	NA	NA	NA	NA	NA	NA	N	T	C	T	T	C	C	N	N	C	N	C	C	C	C	C	T	T	T	N	T	T	T	T	T	T	T	T	T	C	C	T	T	T	C	T	C	C	C
S9_460218	C/G	9	460218	+	NA	NA	NA	NA	NA	NA	C	C	N	C	C	C	C	G	G	C	N	N	C	C	C	C	C	S	C	C	C	C	G	C	C	G	C	C	C	C	C	G	G	C	C	C	G	C	C
S9_471092	G/C	9	471092	+	NA	NA	NA	NA	NA	NA	G	G	G	G	G	G	G	G	G	G	G	G	G	G	G	G	G	G	G	G	G	G	G	G	G	G	G	G	G	G	G	G	G	G	G	G	G	G	G
S9_479539	C/T	9	479539	+	NA	NA	NA	NA	NA	NA	T	T	C	C	C	C	C	T	C	C	N	T	C	C	C	C	C	Y	T	T	C	C	C	Y	C	T	Y	C	T	C	C	T	C	C	C	T	C	C	C
S9_479566	T/C	9	479566	+	NA	NA	NA	NA	NA	NA	T	T	T	T	T	T	T	T	C	T	T	T	T	T	T	T	T	T	T	T	T	T	C	T	T	T	T	T	T	T	T	T	T	T	T	T	C	T	T
S9_479573	C/G	9	479573	+	NA	NA	NA	NA	NA	NA	C	C	C	C	C	C	C	C	G	C	C	C	C	C	C	C	C	C	C	C	C	C	G	C	C	C	C	C	C	C	C	C	N	C	C	C	G	C	C
S9_479580	G/A	9	479580	+	NA	NA	NA	NA	NA	NA	G	G	G	G	G	G	G	G	G	G	G	R	G	G	G	G	G	G	G	G	G	G	G	G	G	G	G	G	G	G	G	G	G	G	G	G	G	G	G
S9_479697	G/C	9	479697	+	NA	NA	NA	NA	NA	NA	G	G	G	G	G	G	G	G	G	G	G	G	G	G	G	G	G	G	G	G	G	G	G	G	G	G	G	G	G	G	G	G	G	G	G	G	G	G	G
S9_479709	A/G	9	479709	+	NA	NA	NA	NA	NA	NA	G	G	A	A	G	A	A	G	A	A	G	G	A	A	A	A	A	R	G	G	A	A	A	R	A	G	G	A	R	G	A	G	A	R	A	A	A	A	A
S9_563956	T/C	9	563956	+	NA	NA	NA	NA	NA	NA	T	T	N	T	T	T	T	Y	T	T	N	T	T	T	T	T	T	T	T	T	T	T	T	T	T	T	T	T	T	T	T	T	T	T	T	T	T	T	T
S9_563961	A/T	9	563961	+	NA	NA	NA	NA	NA	NA	A	A	N	A	A	A	A	A	A	A	N	W	A	A	A	A	A	A	A	A	A	A	A	A	A	A	A	A	A	A	A	A	A	A	A	A	A	A	A
S9_564045	C/T	9	564045	+	NA	NA	NA	NA	NA	NA	C	C	C	C	C	C	C	C	N	C	C	C	C	C	C	C	C	C	C	C	C	C	C	C	C	C	C	C	C	C	C	C	C	C	C	C	C	C	C
S9_564051	A/C	9	564051	+	NA	NA	NA	NA	NA	NA	A	A	C	A	N	C	M	A	N	C	A	A	M	M	C	N	A	A	A	A	A	A	A	A	A	A	A	A	A	A	A	A	A	A	A	A	A	M	M
S9_564100	G/A	9	564100	+	NA	NA	NA	NA	NA	NA	G	G	G	G	G	G	G	G	G	G	G	G	G	G	G	G	G	G	G	G	G	G	G	R	G	G	G	G	G	G	G	G	G	G	A	G	G	G	G
S9_564114	C/A	9	564114	+	NA	NA	NA	NA	NA	NA	C	C	C	C	C	C	C	C	A	C	C	C	C	C	C	C	A	C	C	C	C	C	C	C	C	C	C	C	C	C	C	C	C	C	C	C	A	C	C
S9_564129	G/A	9	564129	+	NA	NA	NA	NA	NA	NA	G	G	G	G	G	G	G	G	G	G	G	G	G	G	G	G	G	G	G	G	G	G	G	R	G	G	G	G	G	G	G	G	G	G	A	G	G	G	G
S9_564167	G/A	9	564167	+	NA	NA	NA	NA	NA	NA	G	G	N	G	G	G	G	G	N	G	N	G	G	G	G	G	N	G	G	G	G	G	G	G	G	G	G	G	G	G	G	G	G	G	G	G	A	G	G
S9_564731	A/C	9	564731	+	NA	NA	NA	NA	NA	NA	A	A	A	A	A	A	A	M	C	A	A	A	A	A	A	A	A	C	A	A	M	C	A	A	C	C	A	C	M	A	A	A	C	A	A	C	C	A	A
S9_566093	G/C	9	566093	+	NA	NA	NA	NA	NA	NA	G	G	G	G	G	G	G	G	G	G	G	G	G	G	G	G	G	G	G	G	G	G	G	G	G	G	G	G	G	G	G	G	G	G	G	G	G	G	G
S9_566094	C/G	9	566094	+	NA	NA	NA	NA	NA	NA	C	C	N	C	C	C	C	C	C	C	N	C	C	C	C	C	C	C	C	C	C	C	C	C	C	C	G	C	C	S	C	C	C	C	G	C	N	C	C
S9_566097	G/C	9	566097	+	NA	NA	NA	NA	NA	NA	G	G	N	G	G	G	G	G	C	G	N	G	G	G	G	G	G	G	G	G	G	G	G	G	G	G	G	G	G	G	G	G	G	G	G	G	N	G	G
S9_566279	C/T	9	566279	+	NA	NA	NA	NA	NA	NA	C	C	C	C	C	C	C	C	C	C	C	C	C	C	C	C	C	C	C	C	C	C	C	C	C	C	C	C	C	C	C	C	C	C	C	C	C	C	C
S9_566370	A/G	9	566370	+	NA	NA	NA	NA	NA	NA	A	A	A	A	A	A	A	A	A	A	A	A	A	A	A	A	N	A	A	A	A	A	A	A	A	A	A	A	A	A	A	A	A	A	A	N	A	A	A
S9_566372	C/G	9	566372	+	NA	NA	NA	NA	NA	NA	C	C	C	C	C	C	C	C	C	C	C	C	C	C	C	C	N	C	C	C	C	C	C	C	C	C	C	C	C	C	C	C	C	C	C	N	C	C	C
S9_566381	A/G	9	566381	+	NA	NA	NA	NA	NA	NA	G	A	A	G	G	A	A	N	N	A	A	A	A	A	A	A	N	A	A	A	A	A	G	A	A	A	A	A	A	A	A	A	A	A	A	N	A	A	A
S9_566438	C/G	9	566438	+	NA	NA	NA	NA	NA	NA	C	C	C	C	C	C	C	N	C	C	C	C	C	C	C	C	C	C	C	C	C	C	C	C	C	C	C	C	C	C	C	C	C	C	C	C	C	C	C
S9_566564	G/C	9	566564	+	NA	NA	NA	NA	NA	NA	C	G	N	C	S	G	G	G	N	G	G	G	G	G	G	G	G	G	G	S	G	G	G	G	G	G	G	G	G	C	G	G	G	G	G	G	G	G	G
S9_567826	G/A	9	567826	+	NA	NA	NA	NA	NA	NA	G	G	G	G	G	G	G	G	G	G	N	G	G	G	G	G	R	G	G	G	G	G	G	G	G	G	G	G	G	G	G	G	G	G	G	G	G	G	G
S9_567866	G/A	9	567866	+	NA	NA	NA	NA	NA	NA	G	G	G	G	G	G	G	G	G	G	A	G	G	G	G	G	G	G	G	R	G	G	G	G	G	G	G	G	G	G	G	A	G	G	G	G	G	G	G
S9_567881	C/G	9	567881	+	NA	NA	NA	NA	NA	NA	C	C	C	C	C	C	C	S	C	C	C	C	C	C	C	C	C	C	C	C	C	C	C	C	C	C	C	C	C	C	C	C	C	C	C	C	C	C	C
S9_567909	T/G	9	567909	+	NA	NA	NA	NA	NA	NA	T	G	K	T	T	T	T	T	N	T	T	T	T	T	T	T	T	T	K	T	T	T	T	T	T	T	T	T	T	T	T	T	T	T	T	T	G	T	T
S9_567910	T/G	9	567910	+	NA	NA	NA	NA	NA	NA	T	G	N	T	T	T	T	T	N	T	T	T	T	T	T	T	T	T	K	T	T	T	T	G	T	T	T	T	K	T	T	T	T	T	T	T	G	T	T
S9_571505	A/G	9	571505	+	NA	NA	NA	NA	NA	NA	A	A	N	A	A	A	A	A	A	A	A	A	A	A	A	A	A	A	A	A	A	A	A	A	A	A	A	A	A	A	A	A	A	A	A	A	A	A	A
S9_574841	T/C	9	574841	+	NA	NA	NA	NA	NA	NA	T	T	N	T	T	T	T	T	N	T	T	T	T	T	T	T	N	T	T	T	T	T	T	T	T	T	T	T	T	T	T	T	T	T	T	T	C	T	T
S9_574894	G/A	9	574894	+	NA	NA	NA	NA	NA	NA	G	A	N	G	R	A	N	A	N	A	G	G	N	A	A	A	N	A	A	G	G	A	G	A	A	A	R	A	A	G	A	R	N	R	A	A	G	A	A
S9_696966	A/G	9	696966	+	NA	NA	NA	NA	NA	NA	A	A	N	A	A	G	G	N	N	G	A	A	G	G	G	G	N	G	R	A	A	A	A	A	A	G	A	A	A	G	G	A	G	A	G	A	G	G	G
S9_706057	G/C	9	706057	+	NA	NA	NA	NA	NA	NA	C	C	G	C	N	G	C	G	N	G	C	G	G	G	G	G	G	G	C	C	N	G	C	C	G	G	S	G	S	G	G	C	G	G	G	G	G	G	G
S9_706309	G/C	9	706309	+	NA	NA	NA	NA	NA	NA	G	N	G	N	G	G	N	G	N	G	N	G	G	G	G	G	N	C	G	G	G	G	G	G	G	G	G	G	G	G	G	G	G	G	G	G	G	G	G
S9_706313	G/C	9	706313	+	NA	NA	NA	NA	NA	NA	N	N	G	N	G	G	G	G	N	G	N	G	G	G	G	G	N	G	G	G	G	G	G	G	G	G	G	G	G	G	G	G	G	G	G	G	G	G	G
S9_706537	C/T	9	706537	+	NA	NA	NA	NA	NA	NA	Y	C	T	T	T	T	C	C	C	C	C	C	Y	C	T	T	T	C	C	Y	C	C	C	T	C	C	C	C	C	N	T	C	C	C	T	C	T	T	T
S9_706659	A/C	9	706659	+	NA	NA	NA	NA	NA	NA	C	A	C	C	C	C	A	A	A	A	A	A	C	A	C	C	C	A	A	A	A	A	A	C	A	A	A	A	A	C	C	A	A	A	C	A	C	N	C
S9_712095	T/A	9	712095	+	NA	NA	NA	NA	NA	NA	T	T	T	T	T	T	T	T	T	A	T	T	T	W	T	T	T	A	T	T	T	T	T	T	T	T	T	T	T	T	T	T	T	T	T	T	T	T	T
S9_766717	C/A	9	766717	+	NA	NA	NA	NA	NA	NA	C	C	A	A	C	C	C	N	A	C	C	A	C	C	C	C	C	C	C	C	N	C	C	C	C	C	C	N	C	A	C	C	C	C	A	N	A	C	C
S9_766720	T/A	9	766720	+	NA	NA	NA	NA	NA	NA	T	T	T	T	T	T	T	T	T	A	A	T	T	A	T	T	A	T	T	T	T	T	T	T	T	T	T	T	T	T	T	A	T	T	T	T	T	T	T
S9_766757	G/C	9	766757	+	NA	NA	NA	NA	NA	NA	G	G	C	G	G	G	G	G	G	G	G	G	G	G	G	G	G	G	G	G	G	G	G	G	G	G	G	N	G	C	G	G	G	G	C	G	C	G	G
S9_766887	G/A	9	766887	+	NA	NA	NA	NA	NA	NA	G	G	G	G	G	A	G	G	G	G	N	G	G	G	A	A	N	G	G	G	G	G	G	G	G	G	G	G	G	G	G	G	G	G	G	G	G	N	A
S9_766900	G/A	9	766900	+	NA	NA	NA	NA	NA	NA	G	G	G	A	G	G	G	G	A	G	N	G	G	G	G	G	N	G	G	G	G	G	G	G	G	G	G	G	G	G	G	G	G	G	G	G	G	G	G
S9_766901	G/A	9	766901	+	NA	NA	NA	NA	NA	NA	G	G	G	A	G	G	G	R	A	G	N	G	G	G	G	G	G	G	G	G	G	G	G	G	G	G	G	G	G	G	G	G	G	G	G	G	G	G	G
S9_766913	C/T	9	766913	+	NA	NA	NA	NA	NA	NA	C	C	T	C	C	C	C	C	C	C	N	C	C	C	C	C	C	C	C	C	C	C	C	C	C	C	C	C	C	C	C	C	C	T	T	C	T	C	C
S9_767050	G/A	9	767050	+	NA	NA	NA	NA	NA	NA	G	G	G	G	N	G	G	G	G	G	G	G	G	G	G	G	G	G	G	G	G	G	G	G	G	G	G	G	G	G	G	G	G	G	G	G	G	G	G
S9_947450	G/T	9	947450	+	NA	NA	NA	NA	NA	NA	G	G	N	G	G	G	G	N	N	G	N	G	G	G	G	G	N	G	G	T	G	G	G	G	G	G	G	G	G	G	G	G	G	G	G	G	N	G	G
S9_999406	G/A	9	999406	+	NA	NA	NA	NA	NA	NA	G	G	N	N	G	G	A	G	N	G	N	G	G	G	G	G	G	G	G	G	G	G	G	G	G	G	G	G	G	G	G	G	G	G	G	G	N	G	G
S9_999410	T/A	9	999410	+	NA	NA	NA	NA	NA	NA	T	T	T	T	T	T	T	T	N	T	N	T	T	T	T	T	T	T	T	T	T	T	T	T	T	T	T	T	T	T	T	T	T	T	T	T	N	T	T
S9_999983	C/G	9	999983	+	NA	NA	NA	NA	NA	NA	C	C	C	C	C	C	C	C	N	C	N	C	C	C	C	C	C	C	C	C	C	C	C	C	C	C	C	C	C	C	C	C	C	C	C	C	C	C	C
S9_1000009	A/G	9	1000009	+	NA	NA	NA	NA	NA	NA	A	A	A	A	A	A	R	A	N	A	N	A	A	A	A	A	A	A	A	A	A	A	A	A	A	A	A	A	A	A	A	A	A	A	A	A	A	A	A
S9_1000041	G/C	9	1000041	+	NA	NA	NA	NA	NA	NA	G	G	N	G	G	G	G	G	N	G	N	G	G	G	N	G	N	G	G	G	G	G	G	G	G	G	G	G	G	G	N	N	G	G	G	N	G	G	G
S9_1000073	A/G	9	1000073	+	NA	NA	NA	NA	NA	NA	R	A	A	A	A	A	A	A	A	A	N	A	A	A	A	A	N	A	A	A	A	A	A	A	A	A	A	A	A	A	A	A	A	A	A	A	A	A	A
S9_1000092	C/G	9	1000092	+	NA	NA	NA	NA	NA	NA	C	C	C	C	C	C	S	C	C	C	N	C	C	C	C	C	N	C	C	C	C	C	C	C	C	C	C	C	C	C	C	C	C	C	C	C	C	C	C
S9_1000097	C/G	9	1000097	+	NA	NA	NA	NA	NA	NA	G	C	N	C	N	G	S	G	G	C	N	C	C	C	G	N	N	C	N	G	C	C	C	C	C	C	C	C	C	G	G	N	C	C	G	N	C	N	N
S9_1000282	C/G	9	1000282	+	NA	NA	NA	NA	NA	NA	C	C	N	C	C	C	C	C	C	C	C	C	C	C	C	C	C	C	C	C	C	C	C	C	C	C	C	C	C	C	C	C	C	C	C	C	C	C	C
S9_1000361	G/A	9	1000361	+	NA	NA	NA	NA	NA	NA	G	G	G	G	G	G	G	G	N	G	N	G	G	G	G	G	G	G	G	G	G	G	G	G	G	G	G	G	G	G	G	G	G	G	G	G	A	G	G
S9_1000371	G/A	9	1000371	+	NA	NA	NA	NA	NA	NA	G	G	G	G	G	G	G	G	N	G	N	G	G	G	G	G	G	G	G	G	G	G	G	G	G	G	G	G	G	G	G	G	G	G	G	G	G	G	G
S9_1000384	T/C	9	1000384	+	NA	NA	NA	NA	NA	NA	T	T	T	T	T	T	Y	T	C	T	T	T	T	T	T	T	T	T	Y	T	T	T	T	T	T	T	T	T	C	T	T	T	T	T	T	T	T	T	T
S9_1000396	T/C	9	1000396	+	NA	NA	NA	NA	NA	NA	T	T	T	T	T	T	T	T	N	T	N	T	T	T	T	T	T	T	T	T	T	T	T	T	T	T	T	T	Y	T	T	T	T	T	T	T	T	T	T
S9_1000397	G/C	9	1000397	+	NA	NA	NA	NA	NA	NA	G	G	G	G	G	G	G	G	N	G	N	G	G	G	G	G	G	G	G	G	G	G	G	G	G	G	G	G	G	G	G	G	G	G	G	G	G	G	G
S9_1000398	G/A	9	1000398	+	NA	NA	NA	NA	NA	NA	G	G	G	G	G	G	G	G	N	G	N	G	G	G	G	G	G	G	G	G	G	G	G	G	G	G	G	G	G	G	G	G	G	G	G	G	G	G	G
S9_1000407	G/T	9	1000407	+	NA	NA	NA	NA	NA	NA	G	G	G	G	G	G	G	G	G	G	G	G	G	G	G	G	G	G	G	G	G	G	G	G	G	G	G	G	T	G	G	G	G	G	G	N	G	G	G
S9_1000421	A/G	9	1000421	+	NA	NA	NA	NA	NA	NA	A	A	A	A	A	A	A	A	A	A	A	A	A	A	A	A	A	A	A	A	A	A	A	A	A	A	A	A	A	A	A	A	A	A	A	N	A	A	A
S9_1000542	A/G	9	1000542	+	NA	NA	NA	NA	NA	NA	A	G	A	A	A	A	A	R	A	A	N	A	A	A	A	A	A	A	A	G	A	A	G	G	A	G	A	A	A	A	A	A	A	A	A	A	R	A	A
S9_1002569	G/C	9	1002569	+	NA	NA	NA	NA	NA	NA	G	G	G	G	G	G	G	G	G	G	G	G	G	G	G	G	G	G	G	G	G	G	G	G	G	G	G	G	G	G	G	G	G	G	G	G	G	G	G
S9_1002574	C/T	9	1002574	+	NA	NA	NA	NA	NA	NA	C	T	C	C	C	C	C	C	C	C	C	C	C	C	C	C	C	Y	C	C	C	C	T	T	C	Y	C	C	C	C	C	C	Y	C	C	Y	C	C	C
S9_1002702	C/T	9	1002702	+	NA	NA	NA	NA	NA	NA	C	C	C	C	C	C	C	C	C	C	C	C	C	C	C	C	C	C	T	C	C	C	C	C	C	C	C	C	Y	C	C	C	C	C	C	C	C	C	C
S9_1002756	A/C	9	1002756	+	NA	NA	NA	NA	NA	NA	A	A	A	C	A	C	A	N	N	C	N	C	C	C	C	C	A	A	A	N	C	C	A	A	C	A	M	C	M	A	C	C	N	C	A	N	N	C	C
S9_1019161	G/A	9	1019161	+	NA	NA	NA	NA	NA	NA	G	G	G	G	N	G	G	G	N	G	N	G	G	G	G	G	G	G	G	G	G	G	G	G	G	G	G	G	G	G	G	G	G	G	G	G	N	G	G
S9_1025908	G/C	9	1025908	+	NA	NA	NA	NA	NA	NA	G	G	G	G	G	G	G	G	N	G	G	G	G	G	G	G	N	G	G	G	G	G	G	G	G	G	G	G	G	G	G	G	G	G	G	G	G	G	G
S9_1028256	G/C	9	1028256	+	NA	NA	NA	NA	NA	NA	G	G	N	G	G	G	G	G	N	G	G	G	G	G	G	G	G	G	G	G	G	G	G	G	G	G	G	G	G	G	G	G	G	G	G	G	G	G	G
S9_1028260	C/G	9	1028260	+	NA	NA	NA	NA	NA	NA	C	C	N	C	C	C	C	C	N	C	C	C	C	C	C	C	C	C	C	C	C	C	C	C	C	C	C	C	C	C	C	C	C	C	C	C	C	C	C
S9_1028270	C/T	9	1028270	+	NA	NA	NA	NA	NA	NA	C	T	N	C	N	C	C	C	N	C	C	C	C	C	C	C	C	C	C	C	C	C	T	C	C	C	C	C	C	C	C	C	C	C	C	C	Y	C	C
S9_1029028	G/T	9	1029028	+	NA	NA	NA	NA	NA	NA	G	G	N	G	G	T	G	G	G	T	N	G	T	T	T	T	T	G	G	G	G	G	G	G	G	K	G	G	G	G	T	G	N	G	T	G	G	T	T
S9_1029053	G/A	9	1029053	+	NA	NA	NA	NA	NA	NA	G	G	N	G	G	A	G	G	G	A	N	G	A	A	A	A	A	G	G	G	G	G	G	G	G	R	G	G	G	G	A	G	N	G	A	G	G	A	A
S9_1045794	G/C	9	1045794	+	NA	NA	NA	NA	NA	NA	G	G	N	G	G	G	G	G	N	G	G	G	G	G	G	G	N	G	G	G	G	G	G	G	G	G	G	G	G	G	G	G	G	G	G	G	N	G	G
S9_1045807	C/T	9	1045807	+	NA	NA	NA	NA	NA	NA	T	C	N	C	C	C	C	C	N	C	C	C	C	C	C	C	N	C	C	Y	C	C	C	C	C	C	C	C	C	C	C	C	C	C	C	C	N	C	C
S9_1075796	G/A	9	1075796	+	NA	NA	NA	NA	NA	NA	G	G	G	A	G	G	G	G	N	R	G	A	G	G	G	G	N	A	N	A	G	G	A	N	G	A	G	G	G	G	G	G	G	G	G	A	G	G	G
S9_1075809	T/G	9	1075809	+	NA	NA	NA	NA	NA	NA	T	T	N	T	T	T	T	T	N	T	T	T	T	T	T	T	N	T	N	T	T	T	T	N	T	T	T	T	T	T	T	T	T	T	N	T	T	T	T
S9_1077170	A/T	9	1077170	+	NA	NA	NA	NA	NA	NA	A	A	A	A	A	A	A	A	N	A	N	A	A	A	A	A	A	A	A	A	A	A	A	A	A	A	A	A	A	A	A	A	A	A	A	A	A	A	A
S9_1077230	G/C	9	1077230	+	NA	NA	NA	NA	NA	NA	G	G	G	G	G	G	G	G	G	G	G	G	G	G	G	G	G	G	G	G	G	G	G	G	G	G	G	G	G	G	G	G	G	G	G	G	G	G	G
S9_1077389	C/T	9	1077389	+	NA	NA	NA	NA	NA	NA	C	C	C	C	C	C	C	C	C	C	C	C	C	C	C	C	N	C	C	C	C	C	T	C	C	C	C	C	C	C	C	C	C	C	C	C	C	C	C
S9_1077401	T/C	9	1077401	+	NA	NA	NA	NA	NA	NA	T	T	T	T	T	T	T	T	C	Y	C	T	C	T	T	T	N	T	T	T	T	C	T	T	C	T	C	C	Y	N	T	C	T	C	T	T	T	T	T
S9_1077410	G/A	9	1077410	+	NA	NA	NA	NA	NA	NA	G	G	G	G	G	G	G	G	G	G	G	G	G	G	G	G	N	G	G	G	G	G	G	G	G	G	G	G	G	G	G	G	G	G	N	G	G	G	G
S9_1077415	T/G	9	1077415	+	NA	NA	NA	NA	NA	NA	G	G	N	G	K	T	G	G	T	T	T	G	T	T	T	T	N	G	T	G	N	T	G	G	T	T	T	T	T	N	T	T	T	T	N	G	T	T	T
S9_1077417	C/T	9	1077417	+	NA	NA	NA	NA	NA	NA	C	C	C	C	C	C	C	C	C	C	C	C	C	C	C	C	N	C	C	C	C	C	C	C	C	C	C	C	C	C	C	C	C	C	C	C	C	C	C
S9_1077478	T/G	9	1077478	+	NA	NA	NA	NA	NA	NA	T	T	T	T	G	N	T	T	G	T	G	T	G	T	T	T	T	T	T	T	G	G	G	T	G	T	G	G	K	T	T	G	T	G	T	G	T	T	T
S9_1077485	T/A	9	1077485	+	NA	NA	NA	NA	NA	NA	A	T	N	A	T	T	W	A	T	T	T	T	T	N	N	T	A	T	A	W	T	T	T	N	T	W	T	T	W	A	A	T	A	T	A	T	N	N	N
S9_1077550	T/A	9	1077550	+	NA	NA	NA	NA	NA	NA	W	A	N	T	T	T	T	T	N	T	N	T	T	T	T	T	N	W	T	T	T	T	T	T	T	A	T	T	T	T	T	T	T	T	T	T	T	T	T
S9_1077664	C/A	9	1077664	+	NA	NA	NA	NA	NA	NA	C	C	C	C	C	C	C	C	A	C	C	C	C	C	C	C	C	C	C	C	C	C	C	C	C	C	C	C	C	C	C	C	C	C	C	C	C	C	C
S9_1077682	A/G	9	1077682	+	NA	NA	NA	NA	NA	NA	A	A	A	A	A	A	R	A	G	A	G	A	G	A	A	A	A	A	G	A	N	G	A	A	G	A	R	G	G	A	A	G	G	A	A	N	A	A	A
S9_1077683	C/T	9	1077683	+	NA	NA	NA	NA	NA	NA	C	N	C	T	C	C	C	C	C	C	C	T	C	C	C	C	C	C	C	C	C	C	C	T	C	C	C	C	C	C	C	C	C	C	C	C	C	C	C
S9_1077693	A/T	9	1077693	+	NA	NA	NA	NA	NA	NA	A	A	A	A	A	A	A	A	A	A	T	A	A	A	A	A	A	A	A	A	A	T	A	A	T	A	W	T	W	A	A	T	N	A	A	N	A	A	A
S9_1077710	A/G	9	1077710	+	NA	NA	NA	NA	NA	NA	A	A	A	A	A	A	A	A	A	A	A	A	A	A	A	A	A	A	A	A	A	A	A	A	A	A	A	A	A	A	A	A	A	A	G	A	A	A	A
S9_1077803	G/A	9	1077803	+	NA	NA	NA	NA	NA	NA	G	G	G	A	G	G	G	G	G	G	G	G	G	G	G	G	G	G	G	G	G	G	G	A	G	G	G	G	G	G	G	G	G	G	G	G	G	G	G
S9_1077902	T/C	9	1077902	+	NA	NA	NA	NA	NA	NA	C	C	N	C	T	T	T	C	N	C	N	T	C	N	N	T	N	T	T	Y	T	T	T	C	T	T	T	T	T	T	T	T	T	T	T	T	N	T	T
S9_1079060	C/T	9	1079060	+	NA	NA	NA	NA	NA	NA	C	C	C	C	C	C	C	C	C	C	C	T	C	C	C	C	C	C	C	C	C	C	C	C	C	C	C	C	C	C	C	C	C	C	C	C	C	C	C
S9_1079062	T/G	9	1079062	+	NA	NA	NA	NA	NA	NA	T	T	T	T	T	T	T	T	T	T	T	G	T	T	T	T	T	T	T	T	T	T	T	T	T	T	T	T	T	T	T	T	T	T	T	T	T	T	T
S9_1079063	C/T	9	1079063	+	NA	NA	NA	NA	NA	NA	C	C	C	C	C	C	C	C	C	C	C	C	C	C	C	C	C	C	C	C	C	C	C	C	C	C	C	C	C	C	C	C	C	C	C	C	C	C	C
S9_1094992	C/T	9	1094992	+	NA	NA	NA	NA	NA	NA	C	T	C	C	C	C	C	C	C	C	N	C	C	C	C	C	N	C	C	C	C	C	C	Y	C	C	C	C	C	C	C	C	Y	C	C	C	C	C	C
S9_1171135	T/A	9	1171135	+	NA	NA	NA	NA	NA	NA	T	T	T	T	T	T	T	T	N	T	T	T	T	T	T	T	N	T	T	T	T	T	T	T	T	T	T	T	T	T	T	T	T	T	T	T	T	T	T
S9_1171137	T/A	9	1171137	+	NA	NA	NA	NA	NA	NA	T	T	N	T	T	T	T	T	T	T	T	T	T	T	T	T	T	T	T	T	T	T	T	T	T	T	T	T	T	T	T	T	T	T	T	T	T	T	T
S9_1171143	C/G	9	1171143	+	NA	NA	NA	NA	NA	NA	C	C	C	C	C	C	C	C	N	C	C	C	C	C	C	C	N	C	C	C	C	C	C	C	C	C	C	C	C	C	C	C	G	C	C	C	C	C	C
S9_1171145	C/G	9	1171145	+	NA	NA	NA	NA	NA	NA	S	C	N	C	C	C	C	C	C	C	C	C	C	C	C	C	C	S	C	C	C	C	C	C	C	C	C	C	C	C	C	C	G	C	C	C	C	C	C
S9_1171162	T/A	9	1171162	+	NA	NA	NA	NA	NA	NA	A	A	A	A	A	T	A	T	N	A	T	A	A	A	T	T	N	A	A	A	T	T	A	A	T	T	T	T	T	T	T	T	T	T	T	W	A	T	T
S9_1171163	T/A	9	1171163	+	NA	NA	NA	NA	NA	NA	T	A	N	A	A	T	A	T	T	A	T	A	A	W	T	T	T	W	A	A	T	T	A	A	T	T	T	T	T	T	T	T	T	T	T	T	A	T	T
S9_1171174	C/T	9	1171174	+	NA	NA	NA	NA	NA	NA	C	C	N	C	C	C	C	C	C	C	C	C	C	C	C	C	C	C	C	C	C	C	C	C	C	C	C	C	C	C	C	C	C	C	C	C	C	C	C
S9_1171176	C/T	9	1171176	+	NA	NA	NA	NA	NA	NA	C	C	C	C	C	C	C	C	N	C	C	C	C	C	C	C	N	C	C	C	C	C	C	C	C	C	C	C	C	C	C	C	C	C	C	C	C	C	C
S9_1211654	T/A	9	1211654	+	NA	NA	NA	NA	NA	NA	T	T	N	T	T	T	T	T	N	T	T	T	T	T	T	T	N	T	T	T	T	T	T	N	T	T	T	T	T	T	T	T	T	T	T	T	T	T	T
S9_1219526	A/T	9	1219526	+	NA	NA	NA	NA	NA	NA	A	A	A	A	A	A	A	A	N	A	A	A	A	A	A	A	A	A	A	A	A	A	A	N	A	A	A	A	A	A	A	A	A	A	A	A	A	A	A
S9_1254537	T/G	9	1254537	+	NA	NA	NA	NA	NA	NA	T	T	T	T	T	G	T	K	N	T	N	T	T	T	G	G	T	T	T	T	T	T	T	T	T	T	T	T	T	T	G	T	T	T	T	T	T	N	G
S9_1254538	T/G	9	1254538	+	NA	NA	NA	NA	NA	NA	T	T	N	T	T	G	T	T	N	T	T	T	T	T	G	G	T	T	T	T	T	T	T	T	T	T	T	T	T	T	G	T	T	T	T	T	T	N	N
S9_1254539	C/A	9	1254539	+	NA	NA	NA	NA	NA	NA	C	C	C	C	C	A	C	C	N	C	N	C	C	C	A	A	C	C	C	C	C	C	C	C	C	C	C	C	C	C	A	C	C	C	C	C	C	N	A
S9_1254540	C/A	9	1254540	+	NA	NA	NA	NA	NA	NA	C	C	N	C	C	A	C	C	N	C	C	C	C	C	A	A	C	C	C	C	C	C	C	C	C	C	C	C	C	C	A	C	C	C	C	C	C	N	N
S9_1258618	G/T	9	1258618	+	NA	NA	NA	NA	NA	NA	G	G	N	G	G	T	G	G	N	G	N	G	G	G	T	T	T	G	G	G	G	G	G	G	G	G	G	G	G	G	T	G	G	G	G	G	G	T	T
S9_1258665	A/G	9	1258665	+	NA	NA	NA	NA	NA	NA	A	A	N	A	A	G	A	A	N	A	N	A	A	A	G	G	G	A	A	A	A	A	A	A	A	A	A	A	A	A	G	A	N	A	A	A	A	G	G
S9_1258666	C/T	9	1258666	+	NA	NA	NA	NA	NA	NA	C	C	N	C	C	T	C	C	N	C	N	C	C	C	T	T	T	C	C	C	C	C	C	C	C	C	C	C	C	C	T	C	N	C	C	C	C	T	T
S9_1259110	C/A	9	1259110	+	NA	NA	NA	NA	NA	NA	A	C	C	C	C	A	C	A	C	C	A	C	A	C	A	A	A	C	C	C	A	A	C	C	A	C	A	A	C	A	A	A	C	A	A	C	C	A	A
S9_1259119	G/A	9	1259119	+	NA	NA	NA	NA	NA	NA	G	G	G	G	G	G	R	A	G	G	A	G	A	G	G	G	A	G	G	G	A	A	G	G	A	G	A	A	G	A	G	A	G	A	A	G	G	G	G
S9_1259124	A/G	9	1259124	+	NA	NA	NA	NA	NA	NA	A	A	A	A	A	A	A	A	A	A	A	A	A	A	A	A	A	A	A	A	A	A	A	A	A	A	A	A	A	A	A	A	A	A	A	A	A	A	A
S9_1259157	A/C	9	1259157	+	NA	NA	NA	NA	NA	NA	C	A	A	A	A	C	A	A	A	A	A	A	A	A	C	C	A	A	A	A	A	A	A	A	A	A	A	A	A	A	A	A	A	A	A	A	A	C	C
S9_1259167	G/C	9	1259167	+	NA	NA	NA	NA	NA	NA	G	G	G	G	G	G	G	G	G	G	G	G	G	G	G	G	G	G	G	G	G	G	G	G	G	G	G	G	G	G	G	G	G	G	G	G	G	G	G
S9_1259202	G/T	9	1259202	+	NA	NA	NA	NA	NA	NA	G	G	G	G	G	G	G	G	T	G	G	G	G	G	G	G	G	G	G	G	G	G	G	G	G	G	G	G	T	G	G	G	G	G	G	G	G	G	G
S9_1259222	A/G	9	1259222	+	NA	NA	NA	NA	NA	NA	A	A	G	A	A	A	A	A	A	A	A	A	A	A	A	A	A	A	A	A	A	A	A	A	A	A	A	A	A	G	A	A	A	A	G	A	A	A	A
S9_1260127	T/C	9	1260127	+	NA	NA	NA	NA	NA	NA	T	T	N	T	T	T	T	T	N	T	T	T	T	T	T	T	N	T	T	Y	T	T	T	N	T	T	T	T	T	T	T	T	T	T	T	T	T	T	T
S9_1260143	C/G	9	1260143	+	NA	NA	NA	NA	NA	NA	C	C	N	C	C	C	C	C	N	C	C	C	C	C	C	C	N	C	C	S	C	C	C	N	C	C	C	C	C	C	C	C	C	C	C	C	C	C	C
S9_1260282	G/T	9	1260282	+	NA	NA	NA	NA	NA	NA	G	G	T	G	G	G	G	N	N	G	N	G	G	G	G	G	G	G	G	G	G	G	G	G	G	G	G	K	G	T	G	G	G	G	T	G	G	G	G
S9_1290053	G/T	9	1290053	+	NA	NA	NA	NA	NA	NA	G	T	N	G	G	G	G	G	N	G	N	N	G	G	G	G	G	G	G	G	G	G	G	T	G	T	G	G	G	G	G	G	G	G	G	N	T	G	G
S9_1290060	G/T	9	1290060	+	NA	NA	NA	NA	NA	NA	G	G	N	G	G	G	G	G	N	G	N	G	G	G	G	G	G	G	G	G	G	G	G	G	G	G	G	G	G	G	G	G	G	G	G	G	G	G	G
S9_1290063	A/C	9	1290063	+	NA	NA	NA	NA	NA	NA	A	A	N	A	A	A	A	A	N	A	N	A	A	A	A	A	A	A	A	A	A	A	A	A	A	A	A	A	A	A	A	A	A	A	A	A	A	A	A
S9_1306416	A/C	9	1306416	+	NA	NA	NA	NA	NA	NA	A	A	A	A	A	A	A	A	N	A	A	A	A	A	A	A	A	A	A	A	A	A	A	A	A	A	A	A	M	A	A	A	A	A	A	A	A	A	A
S9_1306417	G/T	9	1306417	+	NA	NA	NA	NA	NA	NA	G	G	G	G	G	G	G	G	G	G	G	G	G	G	G	G	G	G	G	G	G	G	G	G	G	G	G	G	K	G	G	G	G	G	G	G	G	G	G
S9_1306424	T/C	9	1306424	+	NA	NA	NA	NA	NA	NA	T	T	T	T	T	T	T	C	T	T	T	T	T	T	T	T	T	T	T	T	T	T	T	T	T	T	T	T	Y	T	T	T	T	T	T	T	Y	T	T
S9_1306459	T/C	9	1306459	+	NA	NA	NA	NA	NA	NA	T	C	T	T	T	T	T	T	N	T	T	C	T	T	T	T	T	Y	T	T	T	T	C	Y	T	C	T	T	T	T	T	T	T	T	T	T	C	T	T
S9_1328708	C/T	9	1328708	+	NA	NA	NA	NA	NA	NA	C	C	C	T	C	C	C	C	N	C	N	C	C	C	C	C	C	C	C	C	C	C	C	C	C	C	C	C	C	C	C	C	N	C	C	C	C	C	C
S9_1328733	C/T	9	1328733	+	NA	NA	NA	NA	NA	NA	C	C	N	C	C	C	C	C	N	C	C	C	C	C	C	C	N	C	T	C	C	C	C	C	C	C	C	C	C	C	C	C	C	C	T	C	C	C	C
S9_1328827	T/C	9	1328827	+	NA	NA	NA	NA	NA	NA	T	T	N	T	T	T	T	T	N	T	T	T	T	T	T	T	C	T	T	T	T	T	T	T	T	T	T	T	T	T	T	T	T	T	T	T	T	T	T
S9_1328898	C/T	9	1328898	+	NA	NA	NA	NA	NA	NA	N	C	N	C	C	C	Y	C	N	C	C	T	C	C	C	C	T	C	T	Y	C	C	C	C	C	C	C	C	Y	C	C	C	C	C	N	C	C	C	C
S9_1328948	G/T	9	1328948	+	NA	NA	NA	NA	NA	NA	G	G	G	G	G	G	G	G	T	G	G	T	G	G	G	G	G	G	G	G	G	G	T	G	G	G	G	G	G	G	G	G	G	G	G	G	G	G	G
S9_1328966	C/G	9	1328966	+	NA	NA	NA	NA	NA	NA	C	C	C	C	C	C	C	C	C	C	C	C	G	C	C	C	C	C	C	C	C	C	C	C	C	C	C	C	C	C	C	C	C	C	C	C	C	C	C
S9_1328983	G/C	9	1328983	+	NA	NA	NA	NA	NA	NA	G	G	C	G	G	G	G	G	G	G	G	G	C	G	G	G	G	G	G	G	G	G	G	G	G	G	G	G	G	G	G	G	G	G	C	G	G	G	G
S9_1329860	G/T	9	1329860	+	NA	NA	NA	NA	NA	NA	T	G	G	G	G	T	G	G	T	G	G	G	G	G	T	T	G	G	G	G	G	G	G	G	G	G	G	G	G	G	T	G	G	G	G	G	G	T	T
S9_1329864	A/G	9	1329864	+	NA	NA	NA	NA	NA	NA	G	A	A	A	A	G	A	R	G	A	A	A	A	A	G	G	A	A	A	A	A	A	A	A	A	A	A	A	A	A	G	A	A	A	A	A	A	G	G
S9_1329865	T/G	9	1329865	+	NA	NA	NA	NA	NA	NA	G	T	T	T	T	G	T	T	G	T	T	T	T	T	G	G	T	T	T	T	T	T	T	T	T	T	T	T	T	T	G	T	T	T	T	T	T	G	G
S9_1329866	T/A	9	1329866	+	NA	NA	NA	NA	NA	NA	A	T	T	T	T	A	T	T	A	T	T	T	T	T	A	A	T	T	T	T	T	T	T	T	T	T	T	T	T	T	A	T	T	T	T	T	T	A	A
S9_1329867	A/T	9	1329867	+	NA	NA	NA	NA	NA	NA	T	A	A	A	A	T	A	A	T	A	A	A	A	A	T	T	A	A	A	A	A	A	A	A	A	A	A	A	A	A	T	A	A	A	A	A	A	T	T
S9_1329869	T/A	9	1329869	+	NA	NA	NA	NA	NA	NA	A	T	T	T	T	A	T	T	A	T	T	T	T	T	A	A	T	T	T	T	T	T	T	T	T	T	T	T	T	T	A	T	T	T	T	T	T	A	A
S9_1329870	A/T	9	1329870	+	NA	NA	NA	NA	NA	NA	T	A	A	A	A	T	A	A	T	A	A	A	A	A	T	T	A	A	A	A	A	A	A	A	A	A	A	A	A	A	T	A	A	A	A	A	A	T	T
S9_1330117	G/A	9	1330117	+	NA	NA	NA	NA	NA	NA	G	G	G	G	N	G	R	G	G	G	N	G	G	G	G	G	N	G	A	G	G	G	G	G	G	G	G	G	G	G	G	G	N	G	G	N	G	G	G
S9_1330520	T/A	9	1330520	+	NA	NA	NA	NA	NA	NA	A	N	N	T	T	T	T	A	T	T	T	T	T	T	T	T	A	T	T	T	T	T	T	T	T	T	T	T	T	A	T	T	T	T	A	T	T	T	T
S9_1331092	C/T	9	1331092	+	NA	NA	NA	NA	NA	NA	C	C	C	C	C	N	C	C	C	T	C	C	C	T	C	N	C	C	C	C	C	C	C	C	C	C	C	C	C	C	C	C	C	C	C	C	C	N	Y
S9_1331173	C/A	9	1331173	+	NA	NA	NA	NA	NA	NA	C	C	N	C	C	C	C	C	C	C	N	C	C	C	C	C	C	C	C	C	C	C	C	C	C	C	C	C	C	C	C	C	C	C	C	C	C	C	C
S9_1331777	C/A	9	1331777	+	NA	NA	NA	NA	NA	NA	C	C	N	A	M	C	C	C	N	C	N	C	C	C	C	C	N	C	C	C	C	C	A	C	C	C	C	C	C	C	C	C	A	C	C	C	N	C	C
S9_1331873	G/T	9	1331873	+	NA	NA	NA	NA	NA	NA	G	G	G	G	G	G	G	G	K	G	G	G	G	G	G	G	T	G	G	G	G	G	G	G	G	G	G	G	G	G	G	G	G	G	T	G	T	G	G
S9_1331890	G/C	9	1331890	+	NA	NA	NA	NA	NA	NA	G	G	G	G	G	G	G	G	S	G	G	G	G	G	G	G	C	G	G	S	G	G	G	G	G	G	G	G	G	C	G	G	G	G	C	G	C	G	G
S9_1332452	T/C	9	1332452	+	NA	NA	NA	NA	NA	NA	T	T	N	T	T	T	T	N	N	T	T	T	T	T	T	T	N	T	T	T	T	T	T	T	T	T	T	T	T	T	T	T	T	T	T	T	N	T	T
S9_1332462	A/G	9	1332462	+	NA	NA	NA	NA	NA	NA	A	A	N	A	A	A	A	N	N	A	A	A	A	A	A	A	N	A	A	A	A	A	A	A	A	A	A	A	A	A	A	A	G	A	A	A	N	A	A
S9_1332464	G/A	9	1332464	+	NA	NA	NA	NA	NA	NA	G	G	N	G	G	G	G	N	N	G	G	G	G	G	G	G	N	G	G	G	G	G	G	G	G	G	G	G	G	G	G	G	G	G	G	G	N	G	G
S9_1336834	G/A	9	1336834	+	NA	NA	NA	NA	NA	NA	G	G	N	G	G	N	G	G	G	G	N	G	G	G	A	G	N	G	G	G	G	G	G	G	G	G	G	G	G	G	G	G	G	G	G	G	N	G	N
S9_1337056	A/G	9	1337056	+	NA	NA	NA	NA	NA	NA	A	A	N	A	N	A	A	A	N	A	N	A	A	A	A	A	N	A	A	A	A	A	A	A	A	A	A	A	A	A	A	A	A	A	A	A	N	A	A
S9_1337071	G/T	9	1337071	+	NA	NA	NA	NA	NA	NA	G	G	N	G	N	G	G	G	N	G	N	T	G	G	G	G	N	G	G	G	G	G	G	G	G	G	G	G	G	G	G	G	G	G	G	G	N	G	G
S9_1337143	C/T	9	1337143	+	NA	NA	NA	NA	NA	NA	C	C	N	C	C	C	C	C	N	C	C	C	C	C	C	C	N	C	C	C	C	C	C	C	C	C	C	C	C	C	C	C	C	C	C	C	C	C	C
S9_1337145	G/T	9	1337145	+	NA	NA	NA	NA	NA	NA	N	G	N	G	G	G	G	G	N	G	G	G	G	G	G	G	N	G	G	G	G	G	G	G	G	G	G	G	G	G	G	G	G	G	G	G	G	G	G
S9_1337157	C/T	9	1337157	+	NA	NA	NA	NA	NA	NA	N	C	N	C	C	C	C	C	N	C	C	C	C	C	C	C	C	C	C	C	C	C	C	C	C	C	C	C	C	C	C	C	C	C	C	C	C	C	C
S9_1337158	C/T	9	1337158	+	NA	NA	NA	NA	NA	NA	N	C	N	C	C	C	C	C	N	C	C	C	C	C	C	C	C	C	C	C	C	C	C	C	C	C	C	C	C	C	C	C	C	C	C	C	C	C	C
S9_1338821	C/A	9	1338821	+	NA	NA	NA	NA	NA	NA	C	C	N	C	N	C	C	C	C	C	N	C	C	C	C	C	C	C	C	C	C	C	C	C	C	C	C	C	C	C	C	C	C	C	C	C	C	C	C
S9_1338827	C/T	9	1338827	+	NA	NA	NA	NA	NA	NA	T	C	N	C	C	C	C	T	T	C	N	C	C	C	Y	C	T	C	T	N	C	C	C	C	C	C	C	C	C	T	C	C	C	C	T	C	T	C	C
S9_1338829	C/A	9	1338829	+	NA	NA	NA	NA	NA	NA	A	C	N	C	C	C	C	A	A	C	N	C	C	C	M	C	A	C	A	N	C	C	C	C	C	C	C	C	C	A	C	C	C	C	A	C	A	C	C
S9_1338847	T/A	9	1338847	+	NA	NA	NA	NA	NA	NA	T	A	N	T	W	T	T	N	N	T	T	A	T	T	T	T	N	N	T	T	A	A	T	A	A	A	A	A	T	T	T	T	T	A	T	N	N	T	T
S9_1338848	C/A	9	1338848	+	NA	NA	NA	NA	NA	NA	C	C	N	C	C	C	C	C	N	C	C	C	C	C	C	C	N	C	C	C	C	C	C	C	C	C	C	C	C	C	C	C	C	C	C	C	N	C	C
S9_1339000	G/A	9	1339000	+	NA	NA	NA	NA	NA	NA	G	G	G	A	A	A	A	N	N	A	A	G	G	A	A	A	G	G	N	A	N	G	A	G	G	G	G	G	G	G	A	A	A	R	G	N	G	A	A
S9_1339035	G/C	9	1339035	+	NA	NA	NA	NA	NA	NA	G	G	G	G	G	G	G	G	G	G	G	G	G	G	G	G	G	G	G	G	G	G	G	G	G	G	G	G	G	G	G	G	G	G	G	G	G	G	G
S9_1339078	A/G	9	1339078	+	NA	NA	NA	NA	NA	NA	A	A	A	A	A	A	A	A	A	A	A	A	A	A	A	A	A	A	A	A	A	A	A	A	A	A	A	A	A	A	A	A	A	A	A	A	A	A	A
S9_1339182	T/G	9	1339182	+	NA	NA	NA	NA	NA	NA	T	T	N	T	T	T	T	T	T	T	T	T	T	T	T	T	T	T	T	T	T	T	T	T	T	T	T	T	T	T	T	T	T	T	T	T	T	T	T
S9_1339260	C/T	9	1339260	+	NA	NA	NA	NA	NA	NA	C	C	C	C	C	C	C	C	C	C	C	C	C	C	C	C	C	C	C	C	C	C	C	C	C	C	C	C	C	C	C	C	C	C	C	C	C	C	C
S9_1339268	T/C	9	1339268	+	NA	NA	NA	NA	NA	NA	T	T	T	T	T	T	T	T	T	T	T	T	T	T	T	T	T	T	T	T	T	T	T	T	T	T	T	T	T	T	T	T	T	T	T	T	T	T	T
S9_1339275	C/T	9	1339275	+	NA	NA	NA	NA	NA	NA	C	C	C	C	C	C	C	C	C	C	C	C	C	C	C	C	C	C	C	C	C	C	C	C	C	C	C	C	C	C	C	C	C	C	C	C	C	C	C
S9_1339314	G/A	9	1339314	+	NA	NA	NA	NA	NA	NA	G	G	G	A	A	A	A	G	G	A	A	G	G	A	A	A	G	G	A	R	N	G	A	G	G	G	G	G	G	G	A	R	A	R	G	G	G	A	A
S9_1347151	T/C	9	1347151	+	NA	NA	NA	NA	NA	NA	C	T	T	T	T	T	T	C	N	T	T	T	T	T	T	T	C	T	T	T	T	T	T	T	T	T	T	Y	T	C	T	T	T	T	C	T	C	T	T
S9_1347470	C/G	9	1347470	+	NA	NA	NA	NA	NA	NA	C	C	G	G	G	G	G	C	C	G	C	C	G	G	G	G	G	C	G	G	C	C	G	S	C	C	C	C	S	C	G	C	N	C	C	C	C	G	G
S9_1347479	G/A	9	1347479	+	NA	NA	NA	NA	NA	NA	G	G	A	A	A	A	A	G	G	A	G	G	A	A	A	A	A	G	A	A	G	G	A	R	G	G	G	G	R	G	A	G	N	G	G	G	G	A	A
S9_1373286	T/C	9	1373286	+	NA	NA	NA	NA	NA	NA	T	T	N	T	N	T	T	T	N	T	N	T	T	T	T	T	T	T	T	T	T	T	T	T	T	T	T	T	T	T	T	T	N	T	T	T	N	T	T
S9_1373292	C/T	9	1373292	+	NA	NA	NA	NA	NA	NA	C	C	N	C	N	C	C	C	N	C	N	C	C	C	C	C	C	C	C	C	C	C	C	C	C	C	C	C	C	C	C	C	N	C	C	C	N	C	C
S9_1373314	C/A	9	1373314	+	NA	NA	NA	NA	NA	NA	C	C	N	C	N	C	C	C	N	C	N	C	C	C	C	C	C	C	C	C	C	C	C	C	C	C	C	C	C	C	C	C	N	C	C	C	N	C	C
S9_1373398	T/C	9	1373398	+	NA	NA	NA	NA	NA	NA	T	T	N	T	T	T	T	C	N	T	N	T	T	T	T	T	C	T	T	T	T	T	T	T	T	T	T	T	T	T	T	T	T	T	T	T	C	T	T
S9_1391211	C/T	9	1391211	+	NA	NA	NA	NA	NA	NA	C	C	C	T	N	C	C	C	N	C	N	C	C	C	C	C	C	C	C	C	C	C	C	C	C	C	C	C	C	C	C	C	C	C	C	C	N	C	C
S9_1427784	G/C	9	1427784	+	NA	NA	NA	NA	NA	NA	G	G	G	G	G	G	G	G	G	G	G	G	G	G	G	G	G	G	G	G	G	G	G	G	G	G	G	G	G	G	G	G	G	G	G	G	G	G	G
S9_1427889	T/G	9	1427889	+	NA	NA	NA	NA	NA	NA	T	T	T	T	T	T	T	T	T	T	T	T	T	T	T	T	T	T	T	T	T	T	T	T	T	T	T	T	T	T	T	T	T	T	T	T	T	T	T
S9_1427893	A/G	9	1427893	+	NA	NA	NA	NA	NA	NA	A	A	A	A	A	A	A	A	A	A	A	A	A	A	A	A	A	A	A	A	A	A	A	A	A	A	A	A	A	A	A	A	A	A	A	A	A	A	A
S9_1428303	A/C	9	1428303	+	NA	NA	NA	NA	NA	NA	A	A	A	A	A	A	A	A	N	A	A	A	A	A	A	A	A	A	A	A	A	A	A	A	A	A	A	A	A	C	A	A	A	A	C	A	C	A	A
S9_1428558	A/C	9	1428558	+	NA	NA	NA	NA	NA	NA	A	A	A	A	A	C	A	A	A	A	A	A	A	A	C	C	A	A	A	A	A	A	A	A	A	A	A	A	A	A	C	A	A	A	A	A	A	N	C
S9_1428586	A/C	9	1428586	+	NA	NA	NA	NA	NA	NA	A	C	C	A	A	C	M	N	A	A	A	C	A	M	C	C	A	N	A	A	N	C	A	C	C	C	C	C	C	A	C	A	A	M	A	N	A	C	C
S9_1428616	G/C	9	1428616	+	NA	NA	NA	NA	NA	NA	G	G	G	G	G	G	G	G	N	G	G	G	G	G	G	G	G	G	G	G	G	G	G	G	G	G	G	G	G	G	G	G	G	G	G	G	G	G	G
S9_1428653	A/G	9	1428653	+	NA	NA	NA	NA	NA	NA	A	G	G	A	A	G	A	A	N	A	A	A	A	A	G	G	A	A	A	A	A	A	A	G	A	A	A	A	R	A	G	A	A	A	A	A	A	G	G
S9_1443215	G/C	9	1443215	+	NA	NA	NA	NA	NA	NA	G	G	G	G	G	G	G	G	G	G	G	G	G	G	G	G	G	G	G	G	G	G	G	G	G	G	G	G	G	G	G	G	G	G	G	G	G	G	G
S9_1443253	T/C	9	1443253	+	NA	NA	NA	NA	NA	NA	C	C	C	T	T	T	T	T	T	T	T	T	C	T	T	T	T	T	T	T	T	T	T	C	T	T	T	T	Y	C	T	T	T	T	C	T	T	T	T
S9_1443262	G/A	9	1443262	+	NA	NA	NA	NA	NA	NA	G	G	G	G	G	G	G	G	G	G	G	G	G	G	G	G	G	G	G	G	G	G	G	G	G	G	G	G	G	G	G	G	G	G	G	G	G	G	G
S9_1443268	G/A	9	1443268	+	NA	NA	NA	NA	NA	NA	G	G	G	G	G	G	G	G	G	G	G	G	G	G	G	G	G	G	G	G	G	G	G	G	G	G	G	G	G	G	G	G	G	G	G	G	G	G	G
S9_1443306	C/T	9	1443306	+	NA	NA	NA	NA	NA	NA	C	C	C	C	C	C	C	C	N	C	T	C	C	C	C	C	C	T	C	C	Y	T	C	C	T	T	Y	T	Y	C	C	T	C	T	C	T	C	C	C
S9_1443314	C/T	9	1443314	+	NA	NA	NA	NA	NA	NA	C	C	C	T	C	C	C	C	N	T	C	C	C	Y	C	C	C	C	C	C	C	C	C	C	C	C	C	C	C	C	C	C	C	C	C	C	C	C	C
S9_1443344	G/A	9	1443344	+	NA	NA	NA	NA	NA	NA	G	G	G	G	A	A	G	A	N	G	G	G	G	G	A	A	A	G	A	A	G	G	A	G	G	G	G	G	G	G	A	G	G	G	G	G	A	A	A
S9_1443346	C/T	9	1443346	+	NA	NA	NA	NA	NA	NA	C	C	C	C	C	C	C	C	N	C	C	C	C	C	C	C	C	C	C	C	C	C	C	C	C	C	C	C	C	C	C	C	C	C	C	C	C	C	C
S9_1443913	G/C	9	1443913	+	NA	NA	NA	NA	NA	NA	G	G	G	C	C	C	S	C	C	C	G	G	G	C	C	C	C	G	C	C	G	G	C	G	G	G	G	G	G	G	C	G	C	G	G	G	C	C	C
S9_1443916	T/G	9	1443916	+	NA	NA	NA	NA	NA	NA	T	T	T	G	G	G	K	G	G	G	T	T	T	G	G	G	G	T	G	G	T	T	G	T	T	T	T	T	T	T	G	T	G	T	T	T	G	G	G
S9_1443950	G/A	9	1443950	+	NA	NA	NA	NA	NA	NA	G	G	G	A	N	A	G	A	A	A	G	G	G	A	A	A	A	G	G	A	G	G	A	G	G	G	G	G	G	G	A	G	A	G	G	G	A	A	A
S9_1443958	T/G	9	1443958	+	NA	NA	NA	NA	NA	NA	T	T	T	T	T	T	T	T	T	T	T	T	T	T	T	T	T	T	T	T	T	T	T	T	T	T	T	T	T	T	T	T	T	T	T	T	T	T	T
S9_1443982	C/T	9	1443982	+	NA	NA	NA	NA	NA	NA	C	C	C	C	C	C	C	C	C	C	C	C	C	C	C	C	C	C	C	C	C	C	C	C	C	C	C	C	C	C	C	C	C	C	C	C	C	C	C
S9_1444249	C/T	9	1444249	+	NA	NA	NA	NA	NA	NA	Y	C	N	C	T	C	T	N	N	N	C	C	T	C	T	Y	N	C	T	T	C	C	C	C	C	C	C	C	Y	C	N	C	N	C	C	C	N	C	C
S9_1450031	T/C	9	1450031	+	NA	NA	NA	NA	NA	NA	C	T	T	C	T	T	T	T	T	T	T	T	T	T	T	T	T	T	T	T	T	T	T	T	T	T	T	T	T	T	T	T	T	T	T	N	T	T	T
S9_1450037	G/T	9	1450037	+	NA	NA	NA	NA	NA	NA	G	G	G	T	G	G	G	G	G	G	G	G	G	G	G	G	G	G	G	G	G	G	G	G	G	G	G	G	G	G	G	G	G	G	G	N	G	G	G
S9_1450038	T/C	9	1450038	+	NA	NA	NA	NA	NA	NA	Y	T	T	T	T	T	T	T	T	T	T	T	T	T	T	T	T	T	T	T	T	T	T	T	T	T	T	T	T	T	T	T	T	T	T	T	T	T	T
S9_1450054	G/A	9	1450054	+	NA	NA	NA	NA	NA	NA	A	G	G	A	G	G	G	G	G	G	G	G	G	G	G	G	G	G	G	G	G	G	G	G	G	G	G	G	G	G	G	G	G	G	G	N	G	G	G
S9_1450201	G/C	9	1450201	+	NA	NA	NA	NA	NA	NA	G	G	G	G	G	G	G	G	G	G	G	G	G	G	G	G	G	G	G	G	G	G	G	G	G	G	G	G	G	G	G	G	G	G	G	G	G	G	G
S9_1450216	C/G	9	1450216	+	NA	NA	NA	NA	NA	NA	C	C	C	G	C	C	C	C	C	C	C	C	C	C	C	C	C	C	C	C	C	C	C	C	C	C	C	C	C	C	C	C	C	C	C	C	C	C	C
S9_1450894	A/T	9	1450894	+	NA	NA	NA	NA	NA	NA	A	A	A	T	T	T	T	T	T	A	A	A	T	A	T	T	T	A	T	A	A	A	A	N	A	A	A	A	A	A	T	A	A	A	N	A	T	T	T
S9_1487126	G/T	9	1487126	+	NA	NA	NA	NA	NA	NA	G	G	G	G	G	G	G	G	G	G	G	G	G	G	G	G	G	G	G	G	G	G	G	G	G	G	G	G	G	G	G	G	G	G	G	G	G	G	G
S9_1487251	A/C	9	1487251	+	NA	NA	NA	NA	NA	NA	A	C	A	A	N	A	A	A	N	A	A	A	C	A	A	A	A	C	C	M	A	A	C	C	A	A	A	A	A	A	A	A	A	A	C	A	N	A	A
S9_1487288	C/T	9	1487288	+	NA	NA	NA	NA	NA	NA	C	C	C	C	C	C	C	C	C	C	C	C	T	C	C	C	C	T	C	C	C	C	C	C	C	C	C	C	C	C	C	C	C	C	C	C	N	C	C
S9_1487596	A/C	9	1487596	+	NA	NA	NA	NA	NA	NA	A	C	N	A	A	A	A	A	N	A	A	A	A	A	A	A	A	A	N	A	A	A	C	C	A	A	A	A	A	N	A	A	A	A	C	A	A	A	A
S9_1487638	T/G	9	1487638	+	NA	NA	NA	NA	NA	NA	T	T	T	T	T	T	T	T	N	T	T	T	T	T	T	T	T	T	T	T	T	T	T	T	T	T	T	T	T	T	T	T	T	T	T	T	T	T	T
S9_1587614	T/A	9	1587614	+	NA	NA	NA	NA	NA	NA	T	T	T	T	T	T	T	T	T	T	T	T	T	T	T	T	T	T	T	T	T	T	T	T	T	T	T	T	T	T	T	T	T	T	T	T	T	T	T
S9_1587621	T/C	9	1587621	+	NA	NA	NA	NA	NA	NA	T	T	T	T	T	T	N	T	T	T	C	C	T	T	T	T	T	C	T	T	C	C	T	T	C	C	C	C	Y	T	T	C	T	T	T	C	T	T	T
S9_1587623	C/A	9	1587623	+	NA	NA	NA	NA	NA	NA	C	C	C	C	C	C	N	C	C	C	A	A	C	C	C	C	C	A	C	C	M	A	C	C	A	A	A	A	M	C	C	A	C	C	C	A	C	C	C
S9_1587705	A/G	9	1587705	+	NA	NA	NA	NA	NA	NA	A	A	A	A	A	A	A	A	A	A	A	A	A	A	A	A	A	A	A	A	A	A	A	A	A	A	A	A	A	A	A	A	A	A	A	A	A	A	A
S9_1587732	A/C	9	1587732	+	NA	NA	NA	NA	NA	NA	A	A	A	A	A	A	A	A	A	C	C	C	C	C	A	A	A	M	A	M	C	C	A	A	C	C	C	C	A	A	A	C	A	C	A	C	A	A	M
S9_1587745	G/C	9	1587745	+	NA	NA	NA	NA	NA	NA	G	G	G	G	G	G	G	G	G	G	G	G	G	G	G	G	G	G	G	G	G	G	G	G	G	G	G	G	G	G	G	G	G	G	G	G	G	G	G
S9_1587842	T/C	9	1587842	+	NA	NA	NA	NA	NA	NA	T	T	T	T	T	T	T	T	T	T	T	T	C	T	T	T	T	T	T	T	T	T	T	T	T	T	T	T	T	T	T	T	T	Y	T	T	T	T	T
S9_1587863	G/A	9	1587863	+	NA	NA	NA	NA	NA	NA	G	G	G	G	G	G	G	G	G	G	G	G	G	G	G	G	G	G	G	G	G	G	G	G	G	G	G	G	G	G	G	G	G	G	G	G	G	G	G
S9_1588053	G/T	9	1588053	+	NA	NA	NA	NA	NA	NA	G	G	G	G	G	G	G	G	G	G	G	G	G	G	G	G	G	G	G	G	G	G	G	G	G	G	G	G	G	G	G	G	G	G	G	G	G	G	G
S9_1588667	C/T	9	1588667	+	NA	NA	NA	NA	NA	NA	Y	C	C	C	C	C	C	C	N	C	N	C	C	C	C	C	N	C	C	C	C	C	C	C	C	C	C	C	C	C	C	C	C	C	C	C	C	C	C
S9_1588700	G/A	9	1588700	+	NA	NA	NA	NA	NA	NA	R	G	G	G	G	G	G	G	N	G	N	G	G	G	G	G	N	G	G	G	G	G	G	G	G	G	G	G	G	G	G	G	G	G	G	G	G	G	G
S9_1590568	T/C	9	1590568	+	NA	NA	NA	NA	NA	NA	C	T	T	T	T	T	T	T	N	C	C	C	C	T	T	T	T	C	T	T	C	C	T	T	C	C	C	C	Y	T	T	C	T	C	T	C	T	T	T
S9_1590571	G/C	9	1590571	+	NA	NA	NA	NA	NA	NA	C	G	G	G	G	G	G	G	N	C	C	C	C	G	G	G	G	C	G	G	C	C	G	G	C	C	C	C	S	G	G	C	G	C	G	C	G	G	G
S9_1590579	A/G	9	1590579	+	NA	NA	NA	NA	NA	NA	A	A	G	G	A	A	A	A	N	A	A	A	A	A	A	A	A	A	A	A	A	A	G	A	A	A	A	A	R	A	A	A	A	A	A	A	A	A	A
S9_1590608	C/T	9	1590608	+	NA	NA	NA	NA	NA	NA	T	C	C	C	C	C	C	C	N	T	T	T	T	C	C	C	C	T	C	C	T	T	C	C	T	T	T	T	Y	C	C	T	C	T	C	T	C	C	C
S9_1595386	T/C	9	1595386	+	NA	NA	NA	NA	NA	NA	T	T	T	T	T	T	T	C	T	T	T	T	T	T	T	T	T	T	T	T	T	T	T	T	T	T	Y	T	T	T	T	T	T	T	T	T	T	T	T
S9_1595387	T/C	9	1595387	+	NA	NA	NA	NA	NA	NA	T	T	T	T	T	T	T	Y	N	T	T	T	T	T	T	T	T	T	T	T	T	T	T	T	T	T	T	T	T	T	T	T	T	T	T	T	T	T	T
S9_1608231	G/A	9	1608231	+	NA	NA	NA	NA	NA	NA	G	G	N	G	A	G	G	N	N	G	N	G	G	G	G	G	N	G	G	G	G	G	G	G	G	G	G	G	G	G	G	G	N	G	G	G	G	G	G
S9_1608232	T/G	9	1608232	+	NA	NA	NA	NA	NA	NA	T	T	N	T	G	T	T	N	N	T	N	T	T	T	T	T	N	T	T	T	T	T	T	T	T	T	T	T	T	T	T	T	N	T	T	T	T	T	T
S9_1608233	C/A	9	1608233	+	NA	NA	NA	NA	NA	NA	C	C	N	C	A	C	C	N	N	C	N	C	C	C	C	C	N	C	C	C	C	C	C	C	C	C	C	C	C	C	C	C	N	C	C	C	C	C	C
S9_1608234	T/C	9	1608234	+	NA	NA	NA	NA	NA	NA	T	T	N	T	C	T	T	N	N	T	N	T	T	T	T	T	N	T	T	T	T	T	T	T	T	T	T	T	T	T	T	T	N	T	T	T	T	T	T
S9_1608259	G/T	9	1608259	+	NA	NA	NA	NA	NA	NA	G	G	N	G	G	T	G	N	N	G	N	G	G	G	T	T	N	G	T	G	G	G	T	G	G	G	G	G	G	T	T	G	N	G	T	G	T	T	T
S9_1634221	A/G	9	1634221	+	NA	NA	NA	NA	NA	NA	A	A	G	G	A	A	A	A	G	A	A	A	A	A	A	A	A	A	A	A	A	A	A	A	A	A	A	A	G	G	A	A	G	A	A	A	G	A	A
S9_1634233	C/T	9	1634233	+	NA	NA	NA	NA	NA	NA	C	C	T	T	C	C	C	C	T	C	C	C	C	C	C	C	C	C	C	C	C	C	C	C	C	C	C	C	T	T	C	C	T	C	C	C	T	C	C
S9_1634763	G/A	9	1634763	+	NA	NA	NA	NA	NA	NA	G	G	N	G	G	G	G	N	N	G	G	G	G	G	G	G	N	G	G	G	G	G	G	G	G	G	G	G	G	G	G	G	G	G	G	G	G	G	G
S9_1634820	G/A	9	1634820	+	NA	NA	NA	NA	NA	NA	A	G	A	R	R	A	G	R	A	G	G	G	G	G	A	A	A	G	A	G	G	G	G	G	G	G	G	G	R	A	A	G	A	G	A	G	A	A	A
S9_1634822	C/A	9	1634822	+	NA	NA	NA	NA	NA	NA	C	C	C	C	C	A	C	M	C	C	C	C	C	C	A	A	C	C	A	C	C	C	C	C	C	C	C	C	C	C	A	C	C	C	A	C	C	A	A
S9_1634825	G/A	9	1634825	+	NA	NA	NA	NA	NA	NA	G	G	G	G	G	G	G	G	G	R	G	G	G	R	G	G	G	G	G	G	G	G	G	G	G	G	G	G	G	G	G	G	G	G	G	G	G	G	G
S9_1634830	A/G	9	1634830	+	NA	NA	NA	NA	NA	NA	G	A	G	R	R	G	A	R	G	A	A	A	A	A	G	G	G	A	G	A	A	A	A	A	A	A	A	A	R	G	G	A	G	A	G	A	G	G	G
S9_1648252	G/T	9	1648252	+	NA	NA	NA	NA	NA	NA	G	N	N	G	G	G	G	G	N	G	N	G	G	G	G	G	N	G	G	G	G	G	G	G	G	G	G	G	G	G	G	G	G	G	G	G	G	G	N
S9_1648263	A/T	9	1648263	+	NA	NA	NA	NA	NA	NA	A	N	N	A	A	A	A	A	N	A	N	A	A	A	A	A	N	A	A	A	A	A	A	A	A	A	A	A	A	A	A	A	A	A	A	A	A	A	A
S9_1648300	C/T	9	1648300	+	NA	NA	NA	NA	NA	NA	C	N	N	C	C	C	C	C	N	C	N	C	C	C	C	C	N	C	C	C	C	C	C	C	C	C	C	C	C	C	C	C	C	C	C	C	C	C	N
S9_1680311	G/A	9	1680311	+	NA	NA	NA	NA	NA	NA	G	G	G	G	G	G	G	G	G	G	G	G	G	G	G	G	G	G	G	G	G	G	G	G	G	G	G	G	G	G	G	G	G	G	G	G	G	G	G
S9_1685720	G/C	9	1685720	+	NA	NA	NA	NA	NA	NA	G	G	N	G	G	G	G	G	G	G	G	G	G	G	G	G	G	G	G	G	G	G	G	G	G	G	G	G	G	G	G	G	G	G	G	G	G	G	G
S9_1731452	G/T	9	1731452	+	NA	NA	NA	NA	NA	NA	G	T	G	G	G	G	G	G	N	G	T	T	T	G	G	G	N	G	G	T	T	T	G	T	T	T	T	T	G	G	G	T	G	T	G	T	G	G	G
S9_1731458	C/T	9	1731458	+	NA	NA	NA	NA	NA	NA	C	C	C	C	C	C	C	C	N	C	C	C	C	C	C	C	N	C	C	C	C	C	C	C	C	C	C	C	C	C	C	C	C	C	C	C	C	C	C
S9_1731479	A/T	9	1731479	+	NA	NA	NA	NA	NA	NA	A	A	T	W	A	A	A	A	N	A	A	A	A	A	A	A	N	T	A	A	A	A	A	A	A	A	A	A	T	A	A	A	T	A	A	A	N	A	A
S9_1731737	T/A	9	1731737	+	NA	NA	NA	NA	NA	NA	T	T	N	T	T	A	T	T	N	T	N	T	T	T	A	A	T	T	A	T	T	T	T	T	T	T	T	T	T	A	A	T	T	T	A	T	T	N	A
S9_1731780	T/C	9	1731780	+	NA	NA	NA	NA	NA	NA	T	T	T	C	T	T	T	T	N	C	N	T	T	T	T	T	T	T	T	T	T	T	T	T	T	T	T	T	T	T	T	T	T	T	T	T	T	T	T
S9_1731800	A/G	9	1731800	+	NA	NA	NA	NA	NA	NA	A	A	N	A	A	A	A	A	N	A	N	A	A	A	A	A	N	G	A	A	A	A	A	A	A	A	A	A	R	A	A	A	G	A	A	A	A	A	A
S9_1731883	G/A	9	1731883	+	NA	NA	NA	NA	NA	NA	G	G	G	G	G	A	G	G	G	G	G	G	G	G	A	A	G	G	A	G	G	G	G	G	G	G	G	G	G	G	A	G	G	G	A	G	G	A	A
S9_1732005	C/G	9	1732005	+	NA	NA	NA	NA	NA	NA	G	C	C	C	C	C	C	C	C	C	C	C	C	C	C	C	C	C	C	C	C	C	G	S	C	C	C	C	C	C	C	C	C	C	C	C	C	C	C
S9_1732095	T/G	9	1732095	+	NA	NA	NA	NA	NA	NA	T	T	T	T	T	T	T	T	T	T	T	T	T	T	T	T	T	T	T	T	T	T	T	T	T	T	T	T	T	T	T	T	T	T	T	T	T	T	T
S9_1743162	G/A	9	1743162	+	NA	NA	NA	NA	NA	NA	G	G	G	G	G	G	G	G	A	G	N	G	G	G	G	G	G	G	G	G	G	G	G	N	G	G	G	G	G	G	G	N	G	G	G	G	A	G	G
S9_1743438	A/G	9	1743438	+	NA	NA	NA	NA	NA	NA	A	A	A	G	A	A	A	A	A	R	A	A	A	R	A	A	A	A	A	A	A	A	A	A	A	A	A	A	A	A	A	A	A	A	A	A	A	A	A
S9_1743539	T/C	9	1743539	+	NA	NA	NA	NA	NA	NA	T	T	N	C	T	T	T	T	N	C	N	T	T	T	T	T	N	T	T	T	T	T	T	T	T	T	T	T	T	T	T	T	T	T	T	T	T	T	T
S9_1743614	C/T	9	1743614	+	NA	NA	NA	NA	NA	NA	C	T	N	C	C	T	N	T	N	C	T	T	T	Y	T	T	C	C	T	T	T	T	C	Y	T	T	T	T	Y	T	T	T	C	T	T	T	C	T	T
S9_1750934	C/T	9	1750934	+	NA	NA	NA	NA	NA	NA	C	C	T	N	N	N	T	C	N	T	N	C	C	C	T	T	T	N	T	C	C	Y	T	C	C	C	T	C	T	Y	N	N	T	C	N	T	N	N	C
S9_1750941	C/T	9	1750941	+	NA	NA	NA	NA	NA	NA	C	C	C	N	C	T	C	C	T	T	N	C	C	T	T	T	C	C	C	C	C	C	C	C	C	C	C	C	C	C	T	C	C	C	N	C	T	T	T
S9_1840737	C/T	9	1840737	+	NA	NA	NA	NA	NA	NA	C	C	C	C	C	C	C	C	C	C	C	C	C	C	C	C	C	C	C	C	C	C	C	C	C	C	C	C	C	C	C	C	C	C	C	C	C	C	C
S9_1847657	C/G	9	1847657	+	NA	NA	NA	NA	NA	NA	C	C	N	G	C	C	C	G	N	G	C	C	G	C	C	C	N	C	C	G	C	C	C	C	C	C	C	C	C	C	C	C	N	C	C	C	G	C	C
S9_1848914	G/A	9	1848914	+	NA	NA	NA	NA	NA	NA	G	G	G	G	G	G	G	G	G	G	N	G	G	G	G	G	G	G	G	G	G	G	G	G	G	G	G	G	G	G	G	G	G	G	G	G	G	G	G
S9_1851034	C/G	9	1851034	+	NA	NA	NA	NA	NA	NA	C	C	G	C	C	C	C	C	C	C	C	C	C	C	C	C	C	C	C	C	C	C	C	C	C	C	C	C	C	C	C	C	C	C	C	C	G	C	C
S9_1851062	T/A	9	1851062	+	NA	NA	NA	NA	NA	NA	T	T	T	T	T	A	T	T	T	T	T	T	A	T	A	A	T	T	A	T	T	T	T	T	T	T	T	T	T	T	A	T	T	T	A	T	T	A	A
S9_1851077	T/C	9	1851077	+	NA	NA	NA	NA	NA	NA	T	T	C	T	T	T	T	T	T	T	T	T	T	T	T	T	T	T	T	T	T	T	T	T	T	T	T	T	T	T	T	T	T	T	T	T	C	T	T
S9_1851078	T/C	9	1851078	+	NA	NA	NA	NA	NA	NA	T	T	C	T	T	T	T	T	T	T	T	T	T	T	T	T	T	T	T	T	T	T	T	T	T	T	T	T	T	T	T	T	T	T	T	T	N	T	T
S9_1851103	A/C	9	1851103	+	NA	NA	NA	NA	NA	NA	A	A	C	A	A	C	A	A	A	A	A	A	C	A	C	C	A	A	C	A	A	A	A	A	A	A	A	A	A	A	C	A	A	A	C	A	C	C	C
S9_1851186	G/T	9	1851186	+	NA	NA	NA	NA	NA	NA	G	G	G	G	G	G	G	G	T	G	G	G	G	K	G	G	G	G	G	T	G	G	G	G	G	G	G	G	G	G	G	G	G	G	G	G	G	G	G
S9_1851190	G/T	9	1851190	+	NA	NA	NA	NA	NA	NA	G	G	G	T	G	G	G	T	G	G	G	G	G	G	G	G	G	G	G	G	G	G	G	G	G	G	G	G	G	G	G	G	G	G	G	G	G	G	G
S9_1851465	A/G	9	1851465	+	NA	NA	NA	NA	NA	NA	A	A	A	G	R	A	A	G	A	A	A	A	A	A	A	A	A	A	A	A	A	A	A	A	A	A	A	A	A	A	A	A	A	A	A	A	A	A	A
S9_1851470	A/G	9	1851470	+	NA	NA	NA	NA	NA	NA	A	A	A	A	A	A	A	A	G	R	A	A	A	R	A	A	A	A	A	A	A	A	A	A	A	A	A	A	A	A	A	A	A	A	A	A	A	A	A
S9_1851489	G/A	9	1851489	+	NA	NA	NA	NA	NA	NA	G	G	G	G	G	A	G	G	G	G	G	G	G	G	A	A	G	G	R	G	G	G	G	G	G	G	G	G	G	G	A	G	G	G	A	G	G	A	A
S9_1877710	C/T	9	1877710	+	NA	NA	NA	NA	NA	NA	C	C	C	C	C	C	C	C	C	C	N	C	C	C	C	C	C	C	C	C	C	C	C	C	C	C	C	C	C	C	C	C	C	C	C	C	C	C	C
S9_1892131	T/C	9	1892131	+	NA	NA	NA	NA	NA	NA	T	T	N	C	T	T	T	C	N	T	N	T	T	T	T	T	N	T	T	T	T	T	T	T	T	T	T	T	T	T	T	N	T	T	T	T	T	T	T
S9_1892134	C/T	9	1892134	+	NA	NA	NA	NA	NA	NA	C	C	N	T	C	C	C	T	N	C	N	C	C	C	C	C	N	C	C	C	C	C	C	C	C	C	C	C	C	C	C	N	C	C	C	C	C	C	C
S9_1892140	C/T	9	1892140	+	NA	NA	NA	NA	NA	NA	C	C	N	C	C	C	C	C	N	C	N	C	C	C	C	C	N	C	C	C	C	C	C	C	C	C	C	C	C	C	C	N	C	C	C	C	C	C	C
S9_1893403	G/A	9	1893403	+	NA	NA	NA	NA	NA	NA	G	G	G	G	G	G	G	G	G	G	N	G	G	G	G	G	G	G	G	G	G	G	G	N	G	G	G	G	G	G	G	G	G	G	G	G	G	G	G
S9_1893466	C/T	9	1893466	+	NA	NA	NA	NA	NA	NA	C	C	C	C	C	C	C	C	C	C	N	C	C	C	C	C	C	C	C	C	C	C	C	N	C	C	C	C	C	C	C	C	C	C	C	C	C	C	C
S9_1893489	C/T	9	1893489	+	NA	NA	NA	NA	NA	NA	C	C	C	C	C	C	C	C	C	C	N	C	C	C	C	C	C	C	C	C	C	C	C	N	C	C	C	C	C	C	C	C	C	C	C	C	C	C	C
S9_1893501	G/A	9	1893501	+	NA	NA	NA	NA	NA	NA	G	G	G	G	G	G	G	G	G	G	N	G	G	G	G	G	G	G	G	G	G	G	G	N	G	G	G	G	G	G	G	G	G	G	G	G	G	G	G
S9_1893534	G/A	9	1893534	+	NA	NA	NA	NA	NA	NA	G	G	G	G	G	G	G	G	G	G	N	G	G	G	G	G	G	G	G	G	G	G	G	G	G	G	G	G	G	G	G	G	G	G	G	G	G	G	G
S9_1893604	C/T	9	1893604	+	NA	NA	NA	NA	NA	NA	C	T	C	C	C	C	C	Y	C	C	N	T	C	C	C	C	C	C	C	C	C	C	C	T	C	C	C	C	C	C	C	C	C	C	C	C	C	C	C
S9_1893619	A/G	9	1893619	+	NA	NA	NA	NA	NA	NA	A	G	A	A	A	A	A	R	A	A	N	G	A	A	A	A	A	A	A	A	A	A	A	G	A	A	A	A	A	A	A	A	A	A	A	A	A	A	A
S9_1908436	C/T	9	1908436	+	NA	NA	NA	NA	NA	NA	C	C	C	Y	C	C	C	C	C	C	C	C	C	C	C	C	C	C	C	C	C	C	C	C	C	C	C	C	C	C	C	C	C	C	C	C	C	C	C
S9_1908478	G/A	9	1908478	+	NA	NA	NA	NA	NA	NA	G	G	G	R	G	G	G	G	G	G	G	G	G	G	G	G	G	G	G	G	G	G	G	G	G	G	G	G	G	G	G	G	G	G	G	G	G	G	G
S9_1909236	C/G	9	1909236	+	NA	NA	NA	NA	NA	NA	C	C	G	C	S	G	C	G	G	G	C	C	C	G	G	G	C	C	C	C	C	C	C	C	C	G	C	C	C	C	G	C	C	C	C	C	C	G	G
S9_1909274	G/A	9	1909274	+	NA	NA	NA	NA	NA	NA	G	G	G	A	G	G	G	G	G	G	G	G	G	G	G	G	G	G	G	G	G	G	G	G	G	G	G	G	G	G	G	G	G	G	G	G	G	G	G
S9_1909277	C/A	9	1909277	+	NA	NA	NA	NA	NA	NA	C	C	A	M	A	C	C	A	M	A	C	C	C	M	C	C	C	C	C	C	C	C	C	C	C	A	C	C	C	C	C	C	C	C	C	C	C	C	C
S9_1910944	G/A	9	1910944	+	NA	NA	NA	NA	NA	NA	G	G	G	G	G	G	G	G	G	G	G	G	G	G	G	G	G	G	G	G	G	G	G	G	G	G	G	G	G	G	G	G	G	G	G	G	G	G	G
S9_1944290	T/C	9	1944290	+	NA	NA	NA	NA	NA	NA	T	T	N	C	T	T	T	T	N	T	N	T	T	T	T	T	N	T	T	T	T	T	T	T	T	T	T	T	T	T	T	T	T	T	T	T	T	T	T
S9_1944295	G/A	9	1944295	+	NA	NA	NA	NA	NA	NA	G	G	N	G	G	G	G	G	N	G	N	G	G	G	G	G	N	G	G	G	G	G	G	G	G	G	G	G	G	G	G	G	G	G	G	G	G	G	G
S9_1950764	T/A	9	1950764	+	NA	NA	NA	NA	NA	NA	T	T	T	T	T	A	A	T	T	T	A	A	A	T	A	A	A	A	A	T	T	T	T	T	T	T	T	T	W	A	A	A	T	T	A	T	A	A	A
S9_1950817	A/G	9	1950817	+	NA	NA	NA	NA	NA	NA	A	A	A	A	A	G	G	A	A	A	G	G	G	A	G	G	G	G	G	A	A	A	A	A	A	A	A	A	G	G	G	G	G	A	G	N	G	G	G
S9_1950934	G/T	9	1950934	+	NA	NA	NA	NA	NA	NA	T	T	G	G	T	G	G	G	G	G	N	G	G	G	G	G	G	G	G	T	T	T	T	T	T	G	T	T	K	G	G	G	G	T	G	T	G	G	G
S9_1951467	T/A	9	1951467	+	NA	NA	NA	NA	NA	NA	A	A	T	T	T	T	A	T	T	T	N	T	T	T	T	T	T	T	T	A	A	A	A	A	A	T	A	A	W	T	T	A	T	A	T	N	T	T	T
S9_1951485	G/A	9	1951485	+	NA	NA	NA	NA	NA	NA	G	G	A	R	G	A	G	A	A	A	N	G	G	A	N	G	G	G	G	G	G	G	G	G	G	A	G	G	G	G	G	G	G	G	G	G	G	G	A
S9_1951527	G/C	9	1951527	+	NA	NA	NA	NA	NA	NA	G	G	G	G	G	G	G	G	G	G	N	G	G	G	G	G	G	G	G	G	G	G	G	G	G	G	G	G	G	G	G	G	G	G	G	G	G	G	G
S9_1962399	T/C	9	1962399	+	NA	NA	NA	NA	NA	NA	T	N	C	C	N	T	T	C	C	C	T	T	T	Y	T	T	T	T	T	T	T	T	T	N	T	C	T	T	T	T	T	T	T	T	T	T	T	T	T
S9_1994741	T/A	9	1994741	+	NA	NA	NA	NA	NA	NA	T	T	N	T	T	T	T	T	T	T	T	T	T	T	T	T	N	T	T	T	T	T	T	T	T	T	T	T	T	T	T	T	T	T	T	T	T	T	T
S9_1994746	G/A	9	1994746	+	NA	NA	NA	NA	NA	NA	G	G	N	A	G	G	G	A	A	A	G	G	G	N	G	G	N	G	G	G	G	G	G	G	G	A	G	G	G	G	G	G	G	G	G	G	G	G	G
S9_1994815	A/G	9	1994815	+	NA	NA	NA	NA	NA	NA	A	A	G	G	A	A	A	G	N	G	N	A	A	R	A	A	A	A	A	A	A	A	A	A	A	G	A	A	A	A	A	A	A	A	A	A	A	A	A
S9_1996902	T/C	9	1996902	+	NA	NA	NA	NA	NA	NA	T	T	Y	C	T	T	Y	C	T	C	N	C	T	Y	T	T	C	C	C	C	T	T	T	T	T	T	T	T	Y	C	T	C	T	T	C	T	C	T	T
S9_1996911	G/A	9	1996911	+	NA	NA	NA	NA	NA	NA	G	G	R	R	G	G	G	A	G	A	N	G	G	R	G	G	G	G	G	G	G	G	G	G	G	G	G	G	G	R	G	G	G	G	G	G	A	G	G
S9_1996953	G/A	9	1996953	+	NA	NA	NA	NA	NA	NA	G	G	G	G	G	G	G	G	A	G	G	G	G	G	G	G	G	G	G	G	G	G	G	G	G	A	G	G	G	G	G	G	G	G	G	G	G	G	G
S9_1996987	G/A	9	1996987	+	NA	NA	NA	NA	NA	NA	G	G	A	R	G	G	G	A	G	A	G	A	G	A	G	G	N	G	A	N	G	G	G	G	G	G	G	G	G	A	G	G	G	G	A	G	G	G	G
S9_1997021	A/G	9	1997021	+	NA	NA	NA	NA	NA	NA	A	A	A	A	A	A	A	A	A	A	A	A	A	A	A	A	N	A	A	A	A	A	A	A	A	A	A	A	A	A	A	A	A	A	A	A	A	A	A
S9_1997073	C/T	9	1997073	+	NA	NA	NA	NA	NA	NA	C	C	C	C	C	C	C	C	C	C	C	C	C	C	C	C	C	C	C	C	C	C	C	C	C	C	C	C	C	C	C	C	C	C	C	C	C	C	C
S9_1997076	G/T	9	1997076	+	NA	NA	NA	NA	NA	NA	G	G	K	T	G	T	K	T	G	T	G	G	G	K	T	T	T	T	G	T	G	G	G	G	G	G	G	G	G	G	T	G	G	G	G	G	G	T	T
S9_1997117	G/C	9	1997117	+	NA	NA	NA	NA	NA	NA	G	G	G	G	G	G	S	G	G	G	G	G	G	G	G	G	N	C	G	N	G	G	G	G	G	G	G	G	G	G	G	G	G	G	G	G	G	G	G
S9_1997123	C/T	9	1997123	+	NA	NA	NA	NA	NA	NA	C	C	T	T	C	C	C	C	C	C	C	C	C	Y	C	C	N	C	C	C	C	C	C	C	C	C	C	C	C	C	C	C	C	C	C	C	C	C	C
S9_1997232	A/G	9	1997232	+	NA	NA	NA	NA	NA	NA	A	A	A	A	A	G	A	A	A	A	A	A	A	A	G	G	G	G	A	G	A	A	A	A	A	A	A	A	G	A	R	A	A	A	A	A	A	G	G
S9_1997268	G/A	9	1997268	+	NA	NA	NA	NA	NA	NA	G	G	G	G	G	G	G	G	A	G	G	G	G	G	G	G	G	G	G	G	G	G	G	G	G	G	G	G	G	G	G	G	G	G	G	G	G	G	G
S9_1997335	G/A	9	1997335	+	NA	NA	NA	NA	NA	NA	G	N	A	R	G	G	G	N	A	A	G	G	G	R	N	N	G	G	G	G	G	G	G	N	G	G	G	G	G	G	G	G	G	G	G	G	G	G	A
S9_2047549	T/A	9	2047549	+	NA	NA	NA	NA	NA	NA	T	T	T	A	T	A	T	T	T	A	T	T	T	A	A	A	T	T	T	T	T	T	T	T	T	W	T	T	T	T	A	T	T	T	T	T	T	W	A
S9_2047574	T/C	9	2047574	+	NA	NA	NA	NA	NA	NA	T	T	T	T	T	T	T	T	T	T	T	T	T	T	T	T	T	T	T	T	T	T	T	T	T	T	T	T	T	T	T	T	T	T	T	T	T	T	T
S9_2047577	A/G	9	2047577	+	NA	NA	NA	NA	NA	NA	A	A	N	A	A	A	A	A	G	A	A	A	A	A	A	A	A	A	A	A	A	A	A	A	A	A	A	A	A	A	A	A	A	A	A	A	A	A	A
S9_2047591	T/C	9	2047591	+	NA	NA	NA	NA	NA	NA	T	T	N	T	T	T	T	T	C	T	T	T	T	T	T	T	T	T	T	T	T	T	T	T	T	T	T	T	T	T	T	T	T	T	T	T	T	T	T
S9_2047600	G/C	9	2047600	+	NA	NA	NA	NA	NA	NA	G	G	G	G	G	G	G	G	G	G	G	G	G	G	G	G	G	G	G	G	G	G	G	G	G	G	G	G	G	G	G	G	G	G	G	G	G	G	G
S9_2047633	G/A	9	2047633	+	NA	NA	NA	NA	NA	NA	G	G	A	G	G	G	G	N	N	G	G	G	G	G	G	G	G	G	G	G	G	G	G	G	G	G	G	G	G	G	G	G	G	G	G	G	G	G	G
S9_2047647	C/T	9	2047647	+	NA	NA	NA	NA	NA	NA	C	C	T	C	C	C	C	N	N	C	C	C	C	C	C	C	C	C	C	C	C	C	C	C	C	C	C	C	C	C	C	C	C	C	C	C	C	C	C
S9_2047836	T/A	9	2047836	+	NA	NA	NA	NA	NA	NA	T	T	N	T	T	T	T	T	N	T	T	T	T	T	T	T	N	T	T	T	T	T	T	T	T	T	T	T	T	T	T	T	T	T	T	T	T	T	T
S9_2047855	T/A	9	2047855	+	NA	NA	NA	NA	NA	NA	T	T	N	T	T	T	T	T	N	T	T	T	T	T	T	T	N	T	T	T	T	T	T	T	T	T	T	T	T	T	T	T	T	T	T	T	T	T	T
S9_2047915	T/C	9	2047915	+	NA	NA	NA	NA	NA	NA	T	T	N	T	T	T	T	T	N	T	T	T	T	T	T	T	T	T	T	T	T	T	T	T	T	T	T	T	T	T	T	T	T	T	T	T	T	T	T
S9_2047933	T/C	9	2047933	+	NA	NA	NA	NA	NA	NA	T	T	N	T	T	T	T	T	N	T	T	T	T	T	T	T	T	T	T	T	T	T	T	T	T	T	T	T	T	T	T	T	T	T	T	T	T	T	T
S9_2059725	C/T	9	2059725	+	NA	NA	NA	NA	NA	NA	C	C	C	C	C	C	C	C	C	C	C	C	T	C	C	C	C	C	C	C	C	C	C	C	C	C	C	C	C	C	C	C	C	C	C	C	C	C	C
S9_2059834	A/G	9	2059834	+	NA	NA	NA	NA	NA	NA	A	A	R	A	A	A	A	A	G	A	A	A	A	A	A	A	A	A	A	A	A	A	A	A	A	A	A	A	A	A	A	A	A	A	A	A	A	A	A
S9_2059858	A/G	9	2059858	+	NA	NA	NA	NA	NA	NA	A	A	R	G	A	G	A	G	G	G	A	A	G	G	G	G	A	A	A	A	A	A	A	A	A	G	A	A	A	A	G	A	A	A	A	A	A	G	G
S9_2059862	A/C	9	2059862	+	NA	NA	NA	NA	NA	NA	A	A	M	A	A	A	A	A	C	A	A	A	A	A	A	A	A	A	A	A	A	A	A	A	A	A	A	A	A	A	A	A	A	A	A	A	A	A	A
S9_2059919	C/A	9	2059919	+	NA	NA	NA	NA	NA	NA	C	C	C	C	C	C	C	C	N	C	C	M	A	C	C	C	N	C	C	C	C	C	C	C	C	C	C	C	C	C	C	C	A	C	C	C	C	C	C
S9_2059946	T/C	9	2059946	+	NA	NA	NA	NA	NA	NA	Y	N	C	T	C	T	N	N	N	T	C	T	T	T	T	T	N	T	C	T	C	C	T	N	C	T	C	C	C	C	T	N	T	C	C	C	Y	T	T
S9_2059952	G/A	9	2059952	+	NA	NA	NA	NA	NA	NA	G	G	A	G	G	G	G	G	N	G	G	G	G	G	G	G	N	G	G	G	G	G	G	G	G	G	G	G	G	G	G	G	G	G	G	G	G	G	G
S9_2060051	G/A	9	2060051	+	NA	NA	NA	NA	NA	NA	A	N	G	G	N	G	R	G	N	G	G	A	G	G	G	G	N	N	G	G	G	G	R	N	G	G	G	G	G	G	G	G	R	G	G	N	N	G	G
S9_2060074	G/A	9	2060074	+	NA	NA	NA	NA	NA	NA	G	G	G	G	G	G	G	G	N	G	G	A	G	G	G	G	G	G	G	G	G	G	G	G	G	G	G	G	G	G	G	G	R	G	G	G	G	G	G
S9_2060109	C/T	9	2060109	+	NA	NA	NA	NA	NA	NA	C	C	C	C	C	C	C	C	C	C	C	C	C	C	C	C	C	C	C	C	C	C	C	C	C	C	C	C	C	C	C	C	C	C	C	C	C	C	C
S9_2060110	C/T	9	2060110	+	NA	NA	NA	NA	NA	NA	C	C	C	C	C	C	C	C	C	C	C	C	C	C	C	C	C	C	C	C	C	C	C	C	C	C	C	C	C	C	C	C	C	C	C	C	C	C	C
S9_2060436	T/A	9	2060436	+	NA	NA	NA	NA	NA	NA	W	N	T	T	N	T	W	T	T	T	T	T	A	T	T	T	A	W	T	W	T	T	N	A	T	T	T	T	T	T	T	T	T	T	T	T	A	T	T
S9_2060479	C/A	9	2060479	+	NA	NA	NA	NA	NA	NA	C	C	C	C	C	C	C	C	C	C	C	C	C	C	C	C	C	C	C	C	C	C	C	C	C	C	C	C	C	C	C	C	C	C	C	C	C	C	C
S9_2060588	A/G	9	2060588	+	NA	NA	NA	NA	NA	NA	R	R	A	R	A	A	R	A	A	A	A	A	G	A	A	A	A	R	A	G	A	A	A	G	A	A	A	A	A	A	A	G	A	A	A	A	N	A	A
S9_2114839	C/A	9	2114839	+	NA	NA	NA	NA	NA	NA	C	C	N	C	C	C	C	C	N	C	C	C	C	C	M	C	C	C	C	C	C	C	C	N	C	C	C	C	C	C	M	C	C	C	C	C	C	C	C
S9_2114840	C/A	9	2114840	+	NA	NA	NA	NA	NA	NA	C	C	N	C	C	C	C	C	N	C	C	C	C	C	M	C	C	C	C	C	C	C	C	N	C	C	C	C	C	C	M	C	C	C	C	C	C	C	C
S9_2114843	C/G	9	2114843	+	NA	NA	NA	NA	NA	NA	C	C	N	C	C	C	C	C	N	C	C	C	C	C	S	C	C	C	C	C	C	C	C	N	C	C	C	C	C	C	S	C	C	C	C	C	C	C	C
S9_2114870	G/A	9	2114870	+	NA	NA	NA	NA	NA	NA	G	G	N	G	G	G	G	G	G	G	G	G	G	G	G	G	G	G	G	G	G	G	G	N	G	G	G	G	G	G	G	G	G	G	G	G	G	G	G
S9_2114877	C/T	9	2114877	+	NA	NA	NA	NA	NA	NA	C	C	N	C	C	C	C	C	C	C	C	C	C	C	C	C	C	C	C	C	C	C	C	N	C	C	C	C	C	C	C	C	C	C	C	C	C	C	C
S9_2120036	C/T	9	2120036	+	NA	NA	NA	NA	NA	NA	C	C	C	C	C	C	C	C	N	C	C	C	C	C	N	C	C	C	C	C	C	C	C	C	C	C	C	C	C	C	C	C	C	C	C	C	C	C	T
S9_2120041	C/T	9	2120041	+	NA	NA	NA	NA	NA	NA	C	C	C	C	C	C	C	C	N	C	C	C	C	C	C	C	C	C	C	C	C	C	C	C	C	C	C	C	C	C	C	C	C	C	C	C	C	C	C
S9_2120045	G/A	9	2120045	+	NA	NA	NA	NA	NA	NA	G	G	G	G	G	G	G	G	N	G	G	G	G	G	N	G	G	G	G	G	G	G	G	G	G	G	G	G	G	G	G	G	G	G	G	G	G	G	A
S9_2120197	C/A	9	2120197	+	NA	NA	NA	NA	NA	NA	C	C	C	C	C	C	C	C	C	C	C	C	C	C	C	C	C	C	C	C	C	C	C	C	C	C	C	C	C	C	C	C	C	C	C	C	C	C	C
S9_2120198	T/A	9	2120198	+	NA	NA	NA	NA	NA	NA	T	T	T	T	T	T	T	T	T	T	T	T	T	T	T	T	T	T	T	T	T	T	T	T	T	T	T	T	T	T	T	T	T	T	T	T	T	T	T
S9_2120875	G/C	9	2120875	+	NA	NA	NA	NA	NA	NA	G	G	N	G	G	G	G	G	N	G	G	G	G	G	G	G	G	G	G	G	G	G	G	G	G	G	G	G	G	G	G	G	G	G	G	G	G	G	G
S9_2120886	T/G	9	2120886	+	NA	NA	NA	NA	NA	NA	K	G	N	T	T	T	T	T	N	T	T	T	T	T	T	T	N	T	T	T	T	T	G	G	T	T	T	T	T	T	T	T	T	T	T	T	T	T	T
S9_2121285	C/T	9	2121285	+	NA	NA	NA	NA	NA	NA	C	C	N	Y	C	C	Y	C	N	C	C	C	T	C	C	C	N	T	C	C	C	C	C	N	C	C	C	C	C	C	C	C	C	C	C	C	C	C	C
S9_2121310	T/A	9	2121310	+	NA	NA	NA	NA	NA	NA	T	T	N	T	T	T	T	T	N	T	T	T	T	T	T	T	T	T	T	T	T	T	T	T	T	T	T	T	T	T	T	T	T	T	T	T	T	T	T
S9_2121330	T/C	9	2121330	+	NA	NA	NA	NA	NA	NA	T	T	N	Y	T	T	Y	T	N	T	T	T	C	T	T	T	T	C	T	T	T	T	T	T	T	T	T	T	T	T	T	T	T	T	T	T	Y	T	T
S9_2121343	T/C	9	2121343	+	NA	NA	NA	NA	NA	NA	T	T	N	Y	T	T	Y	T	N	T	T	T	C	T	T	T	T	C	T	T	T	T	T	T	T	T	T	T	T	T	T	T	T	T	T	T	Y	T	T
S9_2121438	A/G	9	2121438	+	NA	NA	NA	NA	NA	NA	G	G	N	G	G	N	A	G	N	G	A	G	A	R	N	G	G	A	A	G	A	A	G	G	A	G	A	A	A	A	A	A	G	A	A	A	A	G	G
S9_2121455	A/G	9	2121455	+	NA	NA	NA	NA	NA	NA	G	G	N	G	G	N	A	G	N	G	A	G	A	R	N	G	G	A	A	G	A	A	G	G	A	G	A	A	A	A	A	A	G	A	A	A	A	G	G
S9_2121477	G/A	9	2121477	+	NA	NA	NA	NA	NA	NA	A	A	N	A	A	N	G	A	N	A	G	A	G	R	N	A	A	G	G	A	G	G	A	A	G	A	G	G	G	G	G	G	A	G	G	G	G	A	A
S9_2121534	A/T	9	2121534	+	NA	NA	NA	NA	NA	NA	A	N	N	A	A	A	A	A	N	A	A	A	A	A	A	A	A	A	A	A	A	A	A	N	A	A	A	A	A	A	A	A	A	A	A	A	A	A	A
S9_2138073	G/C	9	2138073	+	NA	NA	NA	NA	NA	NA	G	G	C	G	G	C	G	G	C	G	G	G	G	G	C	C	G	G	G	G	G	G	G	G	G	G	G	G	G	G	C	G	G	G	G	G	G	C	C
S9_2138074	T/A	9	2138074	+	NA	NA	NA	NA	NA	NA	T	T	T	W	T	T	W	T	T	T	T	T	A	T	T	T	T	A	T	T	T	T	T	T	T	T	T	T	T	T	T	T	T	T	T	T	N	T	T
S9_2138170	T/C	9	2138170	+	NA	NA	NA	NA	NA	NA	T	T	T	T	T	T	T	T	T	T	T	T	T	T	T	T	C	T	T	T	T	T	T	T	T	T	T	T	T	T	T	T	T	T	T	T	T	T	T
S9_2138208	C/A	9	2138208	+	NA	NA	NA	NA	NA	NA	C	C	C	C	C	C	C	C	C	C	C	C	C	C	C	C	A	C	C	C	C	C	C	C	C	C	C	C	C	C	C	C	C	C	C	C	C	C	C
S9_2138520	T/C	9	2138520	+	NA	NA	NA	NA	NA	NA	T	T	C	T	T	C	T	T	C	T	T	T	T	T	C	C	C	T	T	T	T	T	T	T	T	T	T	T	T	T	Y	T	T	T	T	T	T	C	C
S9_2138525	T/C	9	2138525	+	NA	NA	NA	NA	NA	NA	T	T	T	T	T	T	T	T	T	T	T	T	T	T	T	T	C	T	T	T	T	T	T	T	T	T	T	T	T	T	T	T	T	T	T	T	T	T	T
S9_2138554	G/A	9	2138554	+	NA	NA	NA	NA	NA	NA	G	G	G	G	G	G	G	G	G	G	G	G	G	G	G	G	A	G	G	G	G	G	G	G	G	G	G	G	G	G	G	G	G	G	G	G	G	G	G
S9_2138556	C/T	9	2138556	+	NA	NA	NA	NA	NA	NA	C	C	C	C	C	C	C	C	C	C	C	C	C	C	C	C	C	C	C	C	C	C	C	C	C	C	C	C	C	C	C	C	C	C	C	C	C	C	C
S9_2138588	T/G	9	2138588	+	NA	NA	NA	NA	NA	NA	T	T	G	T	T	G	T	T	G	T	T	T	T	T	G	G	T	T	T	T	T	T	T	T	T	T	T	T	T	T	K	T	T	T	T	T	T	G	G
S9_2139308	C/T	9	2139308	+	NA	NA	NA	NA	NA	NA	C	C	C	C	C	C	C	Y	N	C	C	C	C	C	C	C	T	C	C	C	C	C	C	C	C	C	C	C	C	C	C	C	C	C	C	C	C	C	C
S9_2139342	C/T	9	2139342	+	NA	NA	NA	NA	NA	NA	C	C	T	C	C	T	C	C	N	C	C	C	C	C	T	T	C	C	C	C	C	C	C	C	C	C	C	C	C	C	Y	C	C	C	C	C	C	T	T
S9_2139398	C/G	9	2139398	+	NA	NA	NA	NA	NA	NA	C	C	G	G	C	C	S	C	C	C	C	C	G	C	C	C	C	G	C	C	C	C	C	C	C	C	C	C	C	C	C	C	C	C	C	C	G	C	C
S9_2139936	G/A	9	2139936	+	NA	NA	NA	NA	NA	NA	G	G	G	G	G	G	G	G	G	G	G	G	G	G	G	G	G	G	G	G	G	G	G	G	G	G	G	G	G	G	G	G	G	G	G	G	G	G	G
S9_2139973	C/G	9	2139973	+	NA	NA	NA	NA	NA	NA	C	C	G	C	C	G	C	G	N	C	C	C	C	C	G	G	G	C	C	C	C	C	C	C	C	C	C	C	C	C	S	C	C	C	C	C	C	S	G
S9_2139992	A/G	9	2139992	+	NA	NA	NA	NA	NA	NA	A	A	G	A	A	G	A	G	N	A	A	A	A	A	G	G	G	A	A	A	A	A	A	A	A	A	A	A	A	A	R	A	A	A	A	A	A	R	G
S9_2140010	C/T	9	2140010	+	NA	NA	NA	NA	NA	NA	C	C	C	C	C	C	C	T	N	C	C	C	C	C	C	C	T	C	C	C	C	C	C	C	C	C	C	C	C	C	C	C	C	C	C	C	C	C	C
S9_2140013	C/G	9	2140013	+	NA	NA	NA	NA	NA	NA	C	C	G	C	C	G	C	G	N	C	C	C	C	C	G	G	G	C	C	C	C	C	C	C	C	C	C	C	C	C	S	C	C	C	C	C	C	S	G
S9_2145546	G/C	9	2145546	+	NA	NA	NA	NA	NA	NA	G	G	C	G	G	C	G	S	C	G	G	G	G	G	C	C	C	G	G	G	G	G	G	G	G	G	G	G	G	G	S	G	G	G	G	G	G	C	C
S9_2145556	T/C	9	2145556	+	NA	NA	NA	NA	NA	NA	C	C	T	T	T	T	T	T	T	T	T	T	T	T	T	T	T	T	T	T	T	T	C	C	T	T	T	T	T	T	T	T	C	T	T	T	T	T	T
S9_2146629	T/A	9	2146629	+	NA	NA	NA	NA	NA	NA	A	A	T	T	A	T	A	W	N	T	A	A	T	T	T	T	T	T	A	T	A	A	A	A	A	T	W	A	A	A	T	A	W	A	A	A	T	T	T
S9_2146646	G/C	9	2146646	+	NA	NA	NA	NA	NA	NA	C	C	G	G	C	G	C	S	N	G	C	C	G	G	G	G	G	G	C	G	C	C	C	C	C	G	S	C	C	C	G	C	S	C	C	C	G	G	G
S9_2146676	A/G	9	2146676	+	NA	NA	NA	NA	NA	NA	A	A	G	G	A	G	R	G	G	G	A	A	A	G	G	G	N	G	A	G	A	A	A	A	A	G	A	A	A	A	G	A	A	A	A	A	A	G	G
S9_2152505	G/A	9	2152505	+	NA	NA	NA	NA	NA	NA	G	G	N	G	G	G	G	G	N	G	G	G	G	G	G	G	N	G	G	G	G	G	G	G	G	G	G	G	G	G	G	G	R	G	G	G	N	G	G
S9_2172388	C/T	9	2172388	+	NA	NA	NA	NA	NA	NA	C	C	N	C	C	C	C	C	N	C	C	C	C	C	C	C	N	C	C	C	C	C	C	N	C	C	C	C	C	C	C	C	C	C	C	C	C	C	C
S9_2173382	G/A	9	2173382	+	NA	NA	NA	NA	NA	NA	G	G	N	G	G	G	G	N	N	G	G	G	G	G	R	G	N	G	G	G	G	G	G	N	G	G	G	G	G	G	G	G	G	G	G	G	G	G	G
S9_2173401	G/A	9	2173401	+	NA	NA	NA	NA	NA	NA	G	G	N	G	G	G	G	N	N	G	G	G	G	G	R	G	N	G	G	G	G	G	G	N	G	G	G	G	G	G	G	G	G	G	G	G	G	G	G
S9_2173403	G/A	9	2173403	+	NA	NA	NA	NA	NA	NA	G	G	N	G	G	G	G	N	N	G	G	G	G	G	R	G	N	G	G	G	G	G	G	N	G	G	G	G	G	G	G	G	G	G	G	G	G	G	G
S9_2173423	T/C	9	2173423	+	NA	NA	NA	NA	NA	NA	T	T	N	T	T	T	T	N	N	T	T	T	T	T	Y	T	N	T	T	T	T	T	T	N	T	T	T	T	T	T	T	T	T	T	T	T	T	T	T
S9_2204269	C/G	9	2204269	+	NA	NA	NA	NA	NA	NA	C	C	N	C	G	C	C	C	C	C	C	C	C	C	C	C	C	C	C	C	C	C	C	N	C	C	C	C	C	C	C	C	G	C	C	C	C	C	C
S9_2204270	C/G	9	2204270	+	NA	NA	NA	NA	NA	NA	C	C	N	C	G	C	C	C	N	C	C	C	C	C	C	C	C	C	C	C	C	C	C	N	C	C	C	C	C	C	C	C	G	C	C	C	C	C	C
S9_2211796	G/A	9	2211796	+	NA	NA	NA	NA	NA	NA	G	G	N	G	G	G	G	G	G	G	G	G	G	G	G	G	G	G	G	G	G	G	G	G	G	G	G	G	G	G	G	G	G	G	G	G	G	G	G
S9_2212028	G/T	9	2212028	+	NA	NA	NA	NA	NA	NA	G	G	T	K	G	T	G	K	N	T	G	G	G	K	T	T	G	G	G	T	G	G	G	G	G	G	G	G	G	G	T	G	G	G	G	G	G	T	T
S9_2212081	C/G	9	2212081	+	NA	NA	NA	NA	NA	NA	C	C	C	C	C	C	S	C	C	C	G	C	C	C	C	C	C	C	G	C	G	G	C	C	G	C	S	G	G	G	C	G	C	G	G	N	C	C	C
S9_2212085	A/G	9	2212085	+	NA	NA	NA	NA	NA	NA	A	A	R	G	A	G	A	R	G	G	A	A	A	R	G	G	A	A	A	G	A	A	A	A	A	A	A	A	A	A	G	A	A	A	A	A	A	G	G
S9_2212122	A/C	9	2212122	+	NA	NA	NA	NA	NA	NA	A	A	C	C	A	C	A	M	C	C	A	A	A	C	C	C	A	A	A	C	A	A	A	A	A	A	A	A	A	A	C	A	A	A	A	A	A	C	C
S9_2212261	G/A	9	2212261	+	NA	NA	NA	NA	NA	NA	G	G	G	G	G	G	G	G	N	G	G	G	G	G	G	G	G	G	G	G	G	G	G	G	G	G	G	G	G	G	G	G	G	G	G	G	G	G	G
S9_2212266	A/T	9	2212266	+	NA	NA	NA	NA	NA	NA	A	A	A	A	A	A	A	A	N	A	A	A	A	A	A	A	A	A	A	A	A	A	A	A	A	A	A	A	A	A	A	A	A	A	A	A	A	A	A
S9_2212339	G/A	9	2212339	+	NA	NA	NA	NA	NA	NA	A	A	G	G	G	G	G	G	G	G	G	G	G	G	G	G	G	G	G	G	G	G	A	A	G	A	G	G	G	G	G	G	G	G	G	G	G	G	G
S9_2213075	C/T	9	2213075	+	NA	NA	NA	NA	NA	NA	C	C	C	C	C	C	C	C	C	Y	C	C	C	Y	C	C	C	C	C	C	C	C	C	C	C	C	C	C	C	C	C	C	C	C	C	C	C	C	C
S9_2213078	A/G	9	2213078	+	NA	NA	NA	NA	NA	NA	A	A	A	A	A	A	A	A	A	R	A	A	A	R	A	A	A	A	A	G	A	A	A	A	A	A	A	A	R	A	A	A	A	A	A	A	A	A	A
S9_2213137	A/G	9	2213137	+	NA	NA	NA	NA	NA	NA	A	A	A	A	A	A	A	A	N	A	A	A	A	A	A	A	A	A	A	A	A	A	A	A	A	A	A	A	A	A	A	A	A	A	A	A	A	A	A
S9_2213140	A/G	9	2213140	+	NA	NA	NA	NA	NA	NA	A	A	G	A	A	G	A	A	N	A	A	A	A	A	G	G	A	A	A	A	A	A	A	A	A	A	A	A	A	A	A	A	A	A	A	A	A	R	G
S9_2213146	A/G	9	2213146	+	NA	NA	NA	NA	NA	NA	A	A	G	A	A	G	A	A	N	A	A	A	A	A	G	G	A	A	A	A	A	A	A	A	A	A	A	A	A	A	A	A	A	A	A	A	A	R	G
S9_2213184	G/A	9	2213184	+	NA	NA	NA	NA	NA	NA	G	G	G	G	G	G	G	G	N	G	G	G	G	G	G	G	G	G	G	G	G	G	G	G	G	G	G	G	G	G	G	G	G	G	G	G	G	G	G
S9_2213190	G/T	9	2213190	+	NA	NA	NA	NA	NA	NA	G	G	G	G	G	G	G	G	N	G	G	G	G	K	G	G	G	G	G	T	G	G	G	G	G	G	G	G	G	G	G	G	G	G	G	G	G	G	G
S9_2213210	C/T	9	2213210	+	NA	NA	NA	NA	NA	NA	C	C	C	C	C	C	C	Y	N	C	C	C	Y	C	C	C	C	C	C	C	C	C	C	C	C	C	C	C	C	C	C	C	C	C	C	C	C	C	C
S9_2213279	G/A	9	2213279	+	NA	NA	NA	NA	NA	NA	A	A	G	G	G	G	G	G	G	G	A	G	G	R	G	G	G	R	G	A	G	G	A	A	G	A	G	G	G	G	G	A	G	G	G	G	G	G	G
S9_2213288	C/G	9	2213288	+	NA	NA	NA	NA	NA	NA	C	C	G	C	S	G	G	S	C	C	C	G	C	C	G	G	G	S	G	C	G	G	C	C	G	C	S	G	G	G	G	C	C	G	G	G	G	G	G
S9_2213330	T/C	9	2213330	+	NA	NA	NA	NA	NA	NA	Y	N	T	T	T	T	T	T	T	Y	T	T	T	Y	T	T	T	T	T	C	T	T	T	C	T	T	T	T	T	T	T	T	T	T	T	T	T	T	T
S9_2213348	T/C	9	2213348	+	NA	NA	NA	NA	NA	NA	Y	N	T	T	T	T	T	T	C	C	T	T	T	Y	T	T	T	T	T	C	T	T	T	C	T	T	T	T	T	T	T	T	T	T	T	T	T	T	T
S9_2213651	A/G	9	2213651	+	NA	NA	NA	NA	NA	NA	A	A	A	A	A	A	A	A	N	A	A	A	A	A	A	A	A	A	A	A	A	A	A	A	A	A	A	A	A	A	A	A	A	A	A	A	A	A	A
S9_2213682	C/T	9	2213682	+	NA	NA	NA	NA	NA	NA	T	C	C	C	N	C	C	C	N	C	C	C	C	C	C	C	C	C	C	C	C	C	T	C	C	T	C	C	C	C	C	C	T	C	C	C	C	C	C
S9_2213705	C/T	9	2213705	+	NA	NA	NA	NA	NA	NA	C	C	C	Y	C	C	C	C	N	Y	C	C	C	Y	C	C	C	C	C	C	C	C	C	C	C	C	C	C	C	C	C	C	C	C	C	C	C	C	C
S9_2213808	A/G	9	2213808	+	NA	NA	NA	NA	NA	NA	A	G	A	A	A	A	A	A	A	A	A	A	A	A	A	A	A	A	A	A	A	A	A	G	A	A	A	A	A	A	A	A	A	A	A	A	A	A	A
S9_2213817	A/G	9	2213817	+	NA	NA	NA	NA	NA	NA	G	A	A	A	A	A	A	R	G	G	A	G	A	R	A	A	G	R	A	G	A	A	G	A	A	G	A	A	A	A	A	A	A	A	A	A	A	A	A
S9_2213838	G/T	9	2213838	+	NA	NA	NA	NA	NA	NA	T	G	G	G	G	G	G	K	T	T	G	T	G	K	G	G	T	K	G	T	G	G	T	G	G	T	G	G	G	G	G	G	G	G	G	G	G	G	G
S9_2213839	T/C	9	2213839	+	NA	NA	NA	NA	NA	NA	C	T	T	T	T	T	T	Y	C	C	T	C	T	Y	T	T	C	Y	T	C	T	T	C	T	T	C	T	T	T	T	T	T	T	T	T	T	T	T	T
S9_2213840	C/T	9	2213840	+	NA	NA	NA	NA	NA	NA	C	T	C	C	C	C	C	C	C	C	C	C	C	C	C	C	C	C	C	C	C	C	C	T	C	C	C	C	C	C	C	C	C	C	C	C	C	C	C
S9_2213885	G/C	9	2213885	+	NA	NA	NA	NA	NA	NA	G	G	C	G	G	C	G	G	G	G	G	G	G	G	C	C	G	G	G	G	G	G	G	G	G	G	G	G	G	G	S	G	G	G	G	G	G	C	C
S9_2213946	A/C	9	2213946	+	NA	NA	NA	NA	NA	NA	A	C	N	A	A	A	A	A	A	A	A	A	A	A	A	A	A	A	A	A	A	A	A	C	A	A	A	A	A	A	A	A	A	A	A	A	A	A	A
S9_2213997	G/A	9	2213997	+	NA	NA	NA	NA	NA	NA	G	G	G	G	G	G	G	G	N	G	G	G	G	R	G	G	G	G	G	G	G	G	G	G	G	G	G	G	G	G	G	G	G	G	G	G	G	G	G
S9_2213999	C/G	9	2213999	+	NA	NA	NA	NA	NA	NA	S	C	C	C	G	C	C	N	N	C	N	G	C	S	C	C	G	C	C	N	C	C	C	C	C	C	C	C	N	C	C	N	G	C	C	G	G	C	C
S9_2214017	G/C	9	2214017	+	NA	NA	NA	NA	NA	NA	G	C	G	G	G	G	G	C	N	N	N	C	G	G	G	G	C	G	G	G	G	N	C	C	G	G	S	G	N	G	G	C	G	G	G	C	N	G	G
S9_2215814	A/T	9	2215814	+	NA	NA	NA	NA	NA	NA	A	A	N	A	A	A	A	A	A	A	A	A	A	A	A	A	N	A	A	A	A	A	A	A	A	A	A	A	A	A	A	A	A	A	A	A	A	A	A
S9_2260618	T/C	9	2260618	+	NA	NA	NA	NA	NA	NA	T	N	N	T	T	T	T	T	N	T	N	T	T	T	T	T	N	T	T	T	T	T	T	N	T	T	T	T	T	T	T	T	N	T	T	T	T	T	T
S9_2260622	G/T	9	2260622	+	NA	NA	NA	NA	NA	NA	G	N	N	G	G	G	G	G	N	G	N	G	G	G	G	G	N	G	G	G	G	G	G	N	G	G	G	G	G	G	G	G	N	G	G	G	G	G	G
S9_2261314	G/A	9	2261314	+	NA	NA	NA	NA	NA	NA	G	G	N	A	G	G	G	G	G	G	G	G	G	G	G	G	N	G	G	G	G	G	G	N	G	G	G	G	G	G	G	G	G	G	G	G	G	G	G
S9_2261321	A/G	9	2261321	+	NA	NA	NA	NA	NA	NA	A	A	N	A	A	A	A	A	A	A	A	A	A	A	A	A	N	A	A	A	A	A	A	N	A	A	A	A	A	A	A	A	A	A	A	A	A	A	A
S9_2261323	G/C	9	2261323	+	NA	NA	NA	NA	NA	NA	G	G	N	C	G	G	G	G	G	G	G	G	G	G	G	G	N	G	G	G	G	G	G	N	G	G	G	G	G	N	G	G	C	G	G	G	G	G	G
S9_2261932	A/G	9	2261932	+	NA	NA	NA	NA	NA	NA	A	A	A	A	A	N	A	A	A	R	A	G	A	A	N	A	N	A	A	A	A	A	A	N	A	A	A	A	A	A	A	R	A	A	A	A	A	A	A
S9_2270906	C/G	9	2270906	+	NA	NA	NA	NA	NA	NA	C	C	C	C	C	C	C	C	C	C	C	G	C	C	C	C	C	C	C	C	C	C	C	C	C	C	C	C	C	C	C	S	C	C	C	C	C	C	C
S9_2270957	G/C	9	2270957	+	NA	NA	NA	NA	NA	NA	G	G	G	G	G	G	G	G	G	G	G	C	G	G	G	G	G	G	G	G	G	G	G	N	G	G	G	G	G	G	G	S	G	G	G	G	G	G	G
S9_2270977	C/G	9	2270977	+	NA	NA	NA	NA	NA	NA	C	C	C	C	C	C	C	C	C	C	C	G	C	C	C	C	C	C	C	C	C	C	C	N	C	C	C	C	C	C	C	S	C	C	C	C	C	C	C
S9_2271003	G/A	9	2271003	+	NA	NA	NA	NA	NA	NA	N	A	A	A	G	A	G	A	G	G	G	G	G	A	A	A	A	G	G	A	G	G	G	A	G	G	G	G	G	G	A	G	G	G	G	G	N	A	A
S9_2271017	A/C	9	2271017	+	NA	NA	NA	NA	NA	NA	A	A	A	A	A	A	A	A	N	A	A	A	A	A	A	A	A	A	A	A	A	A	C	A	A	A	A	A	A	A	A	A	A	A	A	A	A	A	A
S9_2271037	C/T	9	2271037	+	NA	NA	NA	NA	NA	NA	C	C	C	C	C	C	C	C	N	C	C	C	C	C	C	C	C	C	C	C	C	C	C	C	C	C	C	C	C	C	C	C	C	C	C	C	C	C	C
S9_2271041	G/T	9	2271041	+	NA	NA	NA	NA	NA	NA	N	T	T	T	G	T	G	T	G	G	G	G	G	T	T	T	T	G	G	T	G	G	G	T	G	G	G	G	G	G	T	G	G	G	G	G	N	T	T
S9_2271045	G/A	9	2271045	+	NA	NA	NA	NA	NA	NA	G	G	G	G	G	G	G	G	N	G	G	G	G	G	G	G	G	G	G	G	G	G	A	G	G	G	G	G	G	G	G	G	G	G	G	G	G	G	G
S9_2275232	T/C	9	2275232	+	NA	NA	NA	NA	NA	NA	T	T	T	T	T	T	T	T	T	T	T	T	T	T	T	T	T	T	T	T	T	T	T	T	T	T	T	T	T	T	T	T	T	T	T	T	T	T	T
S9_2275235	G/C	9	2275235	+	NA	NA	NA	NA	NA	NA	G	G	G	G	S	G	G	G	G	G	G	G	G	G	G	G	G	G	G	G	G	G	C	G	G	G	G	G	G	G	G	G	G	G	G	G	G	G	G
S9_2275240	G/A	9	2275240	+	NA	NA	NA	NA	NA	NA	A	G	G	G	G	G	G	G	G	A	G	G	G	R	G	G	G	G	A	G	G	G	G	G	G	A	G	G	G	A	G	G	N	G	A	G	G	G	G
S9_2275251	G/A	9	2275251	+	NA	NA	NA	NA	NA	NA	G	G	G	G	G	G	A	G	A	G	A	A	A	G	G	G	G	A	G	G	A	A	G	G	A	G	A	A	A	G	G	A	G	A	G	A	A	G	G
S9_2275342	G/C	9	2275342	+	NA	NA	NA	NA	NA	NA	G	G	G	G	C	G	G	G	G	G	G	G	G	G	G	G	N	G	G	G	G	G	C	G	G	G	G	G	G	G	G	G	G	G	G	G	G	G	G
S9_2275433	T/C	9	2275433	+	NA	NA	NA	NA	NA	NA	Y	C	C	C	C	C	T	Y	T	T	T	C	T	T	C	C	C	T	T	C	T	T	C	C	T	T	T	T	T	T	C	Y	C	T	T	T	C	C	C
S9_2275443	G/A	9	2275443	+	NA	NA	NA	NA	NA	NA	G	G	G	G	A	G	G	G	G	G	G	G	G	G	G	G	G	G	G	G	G	G	A	G	G	G	G	G	G	G	G	G	G	G	G	G	G	G	G
S9_2275468	A/T	9	2275468	+	NA	NA	NA	NA	NA	NA	A	A	A	A	T	A	A	A	A	A	A	A	A	A	A	A	A	A	A	A	A	A	T	A	A	A	A	A	A	A	A	A	A	A	A	A	A	A	A
S9_2275496	C/G	9	2275496	+	NA	NA	NA	NA	NA	NA	C	G	G	C	C	G	C	S	C	C	C	C	C	C	G	G	G	C	C	G	C	C	C	G	C	C	C	C	C	C	G	C	G	C	C	C	C	G	G
S9_2275523	C/G	9	2275523	+	NA	NA	NA	NA	NA	NA	C	C	G	C	C	C	C	C	C	C	C	C	C	C	C	C	G	C	S	C	C	C	C	C	C	C	C	C	C	C	C	C	C	C	C	C	C	C	C
S9_2275544	G/A	9	2275544	+	NA	NA	NA	NA	NA	NA	G	G	G	A	G	G	G	G	N	G	G	G	G	G	G	G	G	G	G	G	G	G	G	G	G	G	G	G	G	G	G	G	G	G	G	G	G	G	G
S9_2275581	G/T	9	2275581	+	NA	NA	NA	NA	NA	NA	T	G	G	G	G	G	G	G	N	T	G	G	G	T	G	G	G	G	T	G	G	G	G	G	G	T	G	G	G	T	G	N	T	G	T	G	G	G	G
S9_2275596	C/G	9	2275596	+	NA	NA	NA	NA	NA	NA	G	C	C	C	C	C	C	C	N	G	C	C	C	G	C	C	C	C	G	C	C	C	C	C	C	G	C	C	C	G	C	N	G	C	G	C	C	C	C
S9_2275673	G/A	9	2275673	+	NA	NA	NA	NA	NA	NA	A	G	G	A	G	G	G	N	N	A	G	A	G	G	G	G	G	G	N	G	G	G	A	G	G	A	R	G	G	A	G	R	G	G	A	G	G	G	G
S9_2275718	G/A	9	2275718	+	NA	NA	NA	NA	NA	NA	G	G	N	G	G	G	G	G	N	G	G	G	G	G	G	G	N	G	G	G	G	G	G	G	G	G	G	G	G	G	G	G	G	G	G	G	G	G	G
S9_2275728	C/T	9	2275728	+	NA	NA	NA	NA	NA	NA	C	C	T	C	C	C	C	C	N	C	C	C	C	C	C	C	N	C	C	C	C	C	C	C	C	C	C	C	C	C	C	C	T	C	C	C	C	C	C
S9_2275740	G/C	9	2275740	+	NA	NA	NA	NA	NA	NA	G	G	G	G	G	G	G	G	N	G	G	C	G	G	G	G	G	G	G	G	G	G	G	G	G	G	G	G	G	G	G	G	G	G	G	G	G	G	G
S9_2275760	G/C	9	2275760	+	NA	NA	NA	NA	NA	NA	G	G	G	C	G	G	G	G	N	G	G	C	G	G	G	G	G	G	G	G	G	G	C	G	G	G	G	G	G	G	G	G	G	G	G	G	G	G	G
S9_2275943	C/T	9	2275943	+	NA	NA	NA	NA	NA	NA	C	C	C	C	C	C	C	C	C	C	C	C	C	C	C	C	C	C	C	C	C	C	C	C	C	C	C	C	C	C	C	C	C	C	C	C	C	C	C
S9_2275993	C/T	9	2275993	+	NA	NA	NA	NA	NA	NA	C	C	C	C	C	C	C	C	C	C	C	C	C	C	C	C	C	C	C	C	C	C	C	C	C	C	C	C	C	C	C	C	C	C	C	C	C	C	C
S9_2276047	T/C	9	2276047	+	NA	NA	NA	NA	NA	NA	T	T	T	T	T	T	T	T	T	T	T	T	T	T	T	T	T	T	T	T	T	T	T	T	T	T	T	T	T	T	T	T	T	T	T	T	T	T	T
S9_2276078	A/C	9	2276078	+	NA	NA	NA	NA	NA	NA	A	A	C	C	A	A	C	A	C	A	C	A	C	A	A	A	C	C	A	A	C	C	A	A	C	A	C	C	C	A	A	A	C	C	A	C	A	A	A
S9_2276113	G/A	9	2276113	+	NA	NA	NA	NA	NA	NA	G	A	G	G	G	A	G	R	G	G	G	G	G	G	A	A	G	G	G	A	G	G	G	A	G	G	G	G	G	G	A	G	G	G	G	G	G	A	A
S9_2276117	G/T	9	2276117	+	NA	NA	NA	NA	NA	NA	G	G	G	G	G	G	G	G	G	G	G	G	G	G	G	G	G	G	G	G	G	G	T	G	G	G	G	G	G	G	G	G	G	G	G	G	G	G	G
S9_2276131	C/T	9	2276131	+	NA	NA	NA	NA	NA	NA	C	T	C	C	C	T	C	Y	C	C	C	C	C	C	T	T	C	C	C	T	C	C	C	T	C	C	C	C	C	C	T	C	C	C	C	C	C	T	T
S9_2276159	A/T	9	2276159	+	NA	NA	NA	NA	NA	NA	A	A	A	A	T	A	A	A	A	A	A	A	A	A	A	A	A	A	A	A	A	A	A	A	A	A	A	A	A	A	A	A	A	A	A	A	T	A	A
S9_2276162	G/A	9	2276162	+	NA	NA	NA	NA	NA	NA	G	G	A	G	G	G	G	G	G	G	G	G	G	G	G	G	A	G	G	G	G	G	G	G	G	G	G	G	G	G	G	G	G	G	G	G	G	G	G
S9_2276168	C/T	9	2276168	+	NA	NA	NA	NA	NA	NA	C	C	C	C	T	C	C	C	C	C	C	C	C	C	C	C	C	C	C	C	C	C	C	C	C	C	C	C	C	C	C	C	C	C	C	C	T	C	C
S9_2276243	C/A	9	2276243	+	NA	NA	NA	NA	NA	NA	C	C	C	A	C	C	C	C	N	C	C	C	C	C	C	C	N	C	C	C	C	C	C	C	C	C	C	C	C	C	C	C	C	C	C	C	C	C	C
S9_2276270	C/G	9	2276270	+	NA	NA	NA	NA	NA	NA	C	G	G	G	G	G	C	G	N	C	C	C	C	C	G	G	N	S	C	G	C	C	G	G	C	C	C	C	C	C	G	C	C	N	C	C	G	G	G
S9_2276279	C/G	9	2276279	+	NA	NA	NA	NA	NA	NA	C	C	C	C	C	C	C	C	N	C	C	C	C	C	C	C	N	C	C	C	C	C	G	C	C	C	C	C	C	C	C	C	C	C	C	C	C	C	C
S9_2276293	C/A	9	2276293	+	NA	NA	NA	NA	NA	NA	C	C	C	C	C	C	C	C	N	C	C	C	C	C	C	C	N	C	C	C	C	C	C	C	C	C	C	C	C	C	C	C	C	C	C	C	C	C	C
S9_2298981	A/T	9	2298981	+	NA	NA	NA	NA	NA	NA	A	A	N	A	A	A	A	A	N	A	A	A	A	A	A	A	N	A	A	A	A	A	A	N	A	A	A	A	A	A	A	A	A	A	A	A	A	A	A
S9_2299003	T/C	9	2299003	+	NA	NA	NA	NA	NA	NA	T	T	N	T	T	T	T	T	N	T	T	T	T	T	T	T	N	T	T	Y	T	T	C	N	T	T	T	T	T	T	T	T	T	T	T	T	C	T	T
S9_2299013	A/C	9	2299013	+	NA	NA	NA	NA	NA	NA	A	A	N	A	A	A	A	A	N	A	A	A	A	A	A	A	N	A	A	A	A	A	A	N	A	A	A	A	A	A	A	A	A	A	A	A	A	A	A
S9_2299032	G/A	9	2299032	+	NA	NA	NA	NA	NA	NA	G	G	N	G	G	G	G	G	N	G	G	G	G	G	G	G	N	G	G	R	G	G	A	N	G	G	G	G	G	G	G	G	G	G	G	G	A	G	G
S9_2299033	C/G	9	2299033	+	NA	NA	NA	NA	NA	NA	C	C	N	C	C	C	C	C	N	C	C	C	C	C	C	C	N	C	C	S	C	C	G	N	C	C	C	C	C	C	C	C	C	C	C	C	G	C	C
S9_2299120	C/T	9	2299120	+	NA	NA	NA	NA	NA	NA	C	C	C	C	C	C	C	C	N	C	C	C	C	C	C	C	C	C	C	C	C	C	C	N	C	C	C	C	C	C	C	C	C	C	C	C	C	C	C
S9_2299159	T/G	9	2299159	+	NA	NA	NA	NA	NA	NA	T	T	T	T	T	T	T	T	T	T	T	T	T	T	T	T	T	T	T	T	T	T	G	T	T	T	T	T	T	T	T	T	T	T	T	T	G	T	T
S9_2299168	G/A	9	2299168	+	NA	NA	NA	NA	NA	NA	G	G	G	G	G	G	G	G	G	G	G	G	G	G	G	G	G	G	G	G	G	G	A	G	G	G	G	G	G	G	G	G	G	G	G	G	A	G	G
S9_2329215	C/T	9	2329215	+	NA	NA	NA	NA	NA	NA	C	C	C	C	C	C	C	C	C	C	C	C	C	C	C	C	C	C	C	C	C	C	C	N	C	C	C	C	C	C	C	C	C	C	C	C	C	C	C
S9_2329343	T/A	9	2329343	+	NA	NA	NA	NA	NA	NA	T	T	N	T	T	T	T	T	T	T	T	T	T	T	T	T	T	T	T	T	T	T	T	N	T	T	T	T	T	T	T	T	T	T	T	T	T	T	T
S9_2329349	C/T	9	2329349	+	NA	NA	NA	NA	NA	NA	C	C	N	C	C	T	C	C	C	C	C	C	C	C	T	T	C	C	C	C	C	C	C	N	C	C	C	C	C	C	Y	C	C	C	C	C	C	T	T
S9_2332958	G/T	9	2332958	+	NA	NA	NA	NA	NA	NA	G	T	T	T	T	T	G	G	G	G	G	G	G	G	T	T	T	G	G	T	G	G	T	T	G	G	G	G	G	G	T	G	G	G	G	G	T	T	T
S9_2340213	G/A	9	2340213	+	NA	NA	NA	NA	NA	NA	G	N	N	G	G	G	G	G	N	G	G	G	G	G	G	G	N	G	G	G	G	G	R	N	G	G	G	G	G	G	G	G	G	G	G	G	G	G	G
S9_2340431	G/A	9	2340431	+	NA	NA	NA	NA	NA	NA	G	G	G	G	G	G	G	G	N	G	G	G	G	G	G	G	N	G	G	G	G	G	G	G	G	G	G	G	G	G	G	G	N	G	G	G	G	G	G
S9_2340432	A/C	9	2340432	+	NA	NA	NA	NA	NA	NA	A	A	A	A	A	A	A	A	N	A	A	A	A	A	A	A	N	A	A	A	A	A	A	A	A	A	A	A	A	A	A	A	N	A	A	A	A	A	A
S9_2340435	G/A	9	2340435	+	NA	NA	NA	NA	NA	NA	G	G	G	G	G	G	G	G	N	G	G	G	G	G	G	G	N	G	G	G	G	G	G	G	G	G	G	G	G	G	G	G	N	G	G	G	G	G	G
S9_2340478	C/G	9	2340478	+	NA	NA	NA	NA	NA	NA	G	C	N	C	G	C	C	C	N	G	C	C	C	S	C	C	C	C	C	C	C	C	C	C	C	C	C	C	C	S	C	C	C	C	C	C	C	C	C
S9_2340479	C/T	9	2340479	+	NA	NA	NA	NA	NA	NA	T	C	N	C	T	C	C	C	N	T	C	C	C	Y	C	C	C	C	C	C	C	C	C	C	C	C	C	C	C	Y	C	C	C	C	C	C	C	C	C
S9_2340512	G/A	9	2340512	+	NA	NA	NA	NA	NA	NA	G	A	G	G	G	G	G	G	N	G	G	G	G	G	G	G	G	G	G	G	G	G	G	A	G	G	G	G	G	G	G	G	G	G	G	G	G	G	G
S9_2340521	C/G	9	2340521	+	NA	NA	NA	NA	NA	NA	C	C	C	C	C	G	C	C	G	C	C	C	C	G	G	G	C	C	C	G	C	C	G	C	C	C	C	C	C	C	G	C	C	C	C	C	C	G	G
S9_2340539	C/T	9	2340539	+	NA	NA	NA	NA	NA	NA	C	C	C	C	C	C	C	C	C	C	C	C	C	C	C	C	C	C	C	C	C	C	C	C	C	C	C	C	C	C	C	C	C	C	C	C	C	C	C
S9_2340628	G/A	9	2340628	+	NA	NA	NA	NA	NA	NA	G	A	A	G	G	A	G	G	G	G	G	G	A	R	A	A	A	G	G	A	G	G	G	A	G	G	G	G	G	G	A	G	G	G	G	G	G	A	A
S9_2340631	A/T	9	2340631	+	NA	NA	NA	NA	NA	NA	A	T	A	A	A	T	A	A	A	A	A	A	A	W	T	T	A	A	A	T	A	A	A	T	A	A	A	A	A	A	T	A	A	A	A	A	A	T	T
S9_2340656	C/T	9	2340656	+	NA	NA	NA	NA	NA	NA	C	C	C	C	C	C	C	C	C	C	C	C	C	C	C	C	C	C	C	C	C	C	C	C	C	C	C	C	C	C	C	C	C	C	C	C	C	C	C
S9_2340780	C/G	9	2340780	+	NA	NA	NA	NA	NA	NA	C	C	C	C	C	C	C	C	N	C	C	G	C	C	C	C	C	C	C	C	C	C	C	C	C	C	C	C	C	C	C	C	C	C	C	C	C	C	C
S9_2341235	A/G	9	2341235	+	NA	NA	NA	NA	NA	NA	A	A	A	A	A	A	A	A	A	A	A	A	A	A	A	A	A	A	A	A	A	A	A	A	A	A	A	A	A	A	A	A	A	A	A	A	A	A	A
S9_2441671	G/C	9	2441671	+	NA	NA	NA	NA	NA	NA	G	G	G	C	G	G	G	G	C	C	G	C	G	G	G	G	G	G	G	G	G	G	G	G	G	C	G	G	G	G	G	C	C	G	G	G	G	G	G
S9_2441677	C/T	9	2441677	+	NA	NA	NA	NA	NA	NA	C	C	C	T	T	C	C	C	T	T	C	T	C	C	N	C	T	C	C	C	C	C	C	C	C	T	Y	C	C	T	C	T	T	C	C	C	C	Y	C
S9_2441683	A/G	9	2441683	+	NA	NA	NA	NA	NA	NA	A	A	A	A	A	A	A	A	A	A	A	A	A	A	A	A	A	A	A	A	A	A	A	A	A	A	A	A	A	A	A	A	A	A	A	A	A	A	A
S9_2441685	G/C	9	2441685	+	NA	NA	NA	NA	NA	NA	G	G	G	C	G	G	G	G	G	C	G	C	G	G	G	G	G	G	G	G	G	G	G	G	G	C	G	G	G	G	G	C	C	G	G	G	G	G	G
S9_2441699	A/C	9	2441699	+	NA	NA	NA	NA	NA	NA	A	A	A	A	A	A	A	A	A	A	A	A	A	A	A	A	A	A	A	A	A	A	A	A	A	A	A	A	A	A	A	A	A	A	A	A	A	A	A
S9_2441701	T/A	9	2441701	+	NA	NA	NA	NA	NA	NA	T	T	T	T	T	T	T	T	T	T	T	T	T	T	T	T	T	T	T	T	T	T	T	T	T	T	T	T	T	T	T	T	T	T	T	T	T	T	T
S9_2456535	T/C	9	2456535	+	NA	NA	NA	NA	NA	NA	T	T	T	N	N	T	T	T	N	T	T	T	T	T	T	T	C	T	T	T	T	T	T	T	T	Y	T	T	T	T	T	T	T	N	T	T	T	T	T
S9_2456561	G/C	9	2456561	+	NA	NA	NA	NA	NA	NA	G	C	G	N	N	G	C	G	N	G	G	G	G	G	G	G	C	C	G	G	G	G	G	G	G	C	G	C	G	N	G	G	N	C	G	C	G	G	G
S9_2456579	G/A	9	2456579	+	NA	NA	NA	NA	NA	NA	G	G	G	N	G	G	G	G	N	G	G	G	G	G	G	G	G	G	G	G	G	G	G	G	G	G	G	G	G	G	G	G	G	G	G	G	G	G	G
S9_2456615	T/G	9	2456615	+	NA	NA	NA	NA	NA	NA	T	T	T	T	T	G	T	K	N	T	T	T	T	K	G	G	T	T	T	G	T	T	G	T	T	T	T	T	T	T	G	T	T	T	T	T	G	G	G
S9_2456617	C/G	9	2456617	+	NA	NA	NA	NA	NA	NA	C	C	C	C	C	G	C	S	N	C	C	C	C	S	G	G	C	C	C	G	C	C	G	C	C	C	C	C	C	C	G	C	C	C	C	C	G	G	G
S9_2456618	G/T	9	2456618	+	NA	NA	NA	NA	NA	NA	G	G	G	T	G	G	G	G	N	G	G	G	G	G	G	G	G	G	G	G	G	G	G	G	G	T	G	G	G	G	G	G	T	G	G	G	G	G	G
S9_2456652	C/T	9	2456652	+	NA	NA	NA	NA	NA	NA	C	C	C	C	C	C	C	C	N	C	C	C	C	C	C	C	C	C	C	C	C	C	C	C	C	C	C	C	C	C	C	C	C	C	C	C	C	C	C
S9_2456806	T/C	9	2456806	+	NA	NA	NA	NA	NA	NA	T	T	C	T	T	T	T	T	T	T	T	C	C	T	T	T	T	T	T	T	T	T	T	T	T	T	T	T	T	T	T	T	T	T	T	T	T	T	T
S9_2456815	C/G	9	2456815	+	NA	NA	NA	NA	NA	NA	C	C	C	C	C	C	C	C	C	C	C	C	C	C	C	C	C	C	C	C	C	C	C	C	C	C	C	C	C	C	C	C	C	C	C	C	C	C	C
S9_2456892	T/A	9	2456892	+	NA	NA	NA	NA	NA	NA	T	T	A	T	T	T	T	T	T	T	T	T	A	T	T	T	N	T	T	T	T	T	T	T	T	T	T	T	T	T	T	T	T	T	T	T	T	T	T
S9_2457086	G/A	9	2457086	+	NA	NA	NA	NA	NA	NA	G	G	G	G	G	G	G	G	G	G	G	A	G	G	G	G	G	G	G	G	G	G	G	G	G	G	G	G	G	G	G	G	G	G	G	G	G	G	G
S9_2457331	A/T	9	2457331	+	NA	NA	NA	NA	NA	NA	A	A	A	A	A	A	A	A	A	A	A	T	A	A	A	A	A	A	A	A	A	A	A	A	A	A	A	A	A	A	A	A	A	A	A	A	A	A	A
S9_2457353	G/A	9	2457353	+	NA	NA	NA	NA	NA	NA	G	G	A	G	G	A	G	G	G	G	G	G	A	G	A	A	A	G	G	A	G	G	G	G	G	G	R	G	G	G	A	G	G	G	G	G	A	A	A
S9_2457380	A/G	9	2457380	+	NA	NA	NA	NA	NA	NA	A	A	G	A	A	G	A	A	A	A	A	A	G	A	G	G	G	A	A	G	A	A	A	A	A	A	R	A	A	A	G	A	A	A	A	A	G	G	G
S9_2457570	C/G	9	2457570	+	NA	NA	NA	NA	NA	NA	C	C	C	C	C	C	C	C	C	C	C	C	C	C	C	C	C	C	C	C	C	C	C	C	C	C	C	C	C	C	C	C	C	C	C	C	C	C	C
S9_2457588	G/A	9	2457588	+	NA	NA	NA	NA	NA	NA	G	G	G	G	G	G	G	G	G	G	G	G	G	G	G	G	G	G	G	G	G	G	G	G	G	G	G	G	G	G	G	G	G	G	G	G	G	G	G
S9_2457633	C/A	9	2457633	+	NA	NA	NA	NA	NA	NA	C	C	C	C	C	A	C	C	C	C	C	C	C	C	A	A	C	C	C	A	C	C	C	C	C	C	C	C	C	C	A	C	C	C	C	C	A	A	A
S9_2457639	G/C	9	2457639	+	NA	NA	NA	NA	NA	NA	G	G	G	G	G	G	G	G	G	G	G	G	G	G	G	G	G	G	G	G	G	G	C	G	G	G	G	G	G	G	G	C	G	G	G	G	G	G	G
S9_2457697	C/T	9	2457697	+	NA	NA	NA	NA	NA	NA	C	C	C	C	C	C	C	C	C	C	C	C	C	C	C	C	C	C	C	C	C	C	C	C	C	C	C	C	C	C	C	C	C	C	C	C	C	C	C
S9_2457704	A/T	9	2457704	+	NA	NA	NA	NA	NA	NA	A	A	A	A	A	A	A	A	A	A	A	A	A	A	A	A	A	A	A	A	A	A	A	A	A	A	A	A	A	A	A	A	A	A	A	A	A	A	A
S9_2471863	C/A	9	2471863	+	NA	NA	NA	NA	NA	NA	C	A	C	C	C	A	A	C	N	C	C	C	C	C	N	A	C	A	A	C	C	C	C	A	C	C	C	C	C	A	N	C	C	C	A	C	A	C	A
S9_2471877	C/G	9	2471877	+	NA	NA	NA	NA	NA	NA	C	C	C	C	C	C	C	C	N	C	C	C	C	C	C	C	C	C	C	C	C	C	C	C	C	C	C	C	C	C	C	C	C	C	C	C	C	C	C
S9_2471883	C/T	9	2471883	+	NA	NA	NA	NA	NA	NA	C	C	C	C	C	C	C	C	N	C	C	C	C	C	C	C	C	C	C	C	C	C	C	C	C	C	C	C	C	C	C	C	C	C	C	C	C	C	C
S9_2471906	T/C	9	2471906	+	NA	NA	NA	NA	NA	NA	T	C	C	T	T	C	C	T	N	T	T	C	C	Y	C	C	C	C	C	C	T	T	T	C	T	Y	C	T	T	C	C	T	T	T	C	T	C	C	C
S9_2472392	T/G	9	2472392	+	NA	NA	NA	NA	NA	NA	T	T	N	T	T	T	T	T	T	T	T	T	T	T	T	T	T	T	T	T	T	T	T	T	T	T	T	T	T	T	T	T	T	T	T	T	T	T	T
S9_2472394	T/G	9	2472394	+	NA	NA	NA	NA	NA	NA	T	T	T	T	T	T	T	T	T	T	T	T	T	T	T	T	T	T	T	T	T	T	T	T	T	T	T	T	T	T	T	T	T	T	T	T	T	T	T
S9_2472437	G/T	9	2472437	+	NA	NA	NA	NA	NA	NA	G	G	N	G	G	G	K	G	N	G	G	G	G	G	G	G	G	T	G	G	G	G	G	G	G	G	G	G	G	G	G	G	G	G	G	G	G	G	G
S9_2472464	C/T	9	2472464	+	NA	NA	NA	NA	NA	NA	C	C	C	C	C	C	C	C	C	C	C	T	C	C	C	C	T	C	C	C	C	C	C	C	C	C	C	C	C	C	C	C	C	C	C	C	C	C	C
S9_2472467	C/A	9	2472467	+	NA	NA	NA	NA	NA	NA	C	C	C	C	C	C	C	C	C	C	C	C	C	C	C	C	C	C	C	C	C	C	C	C	C	C	C	C	C	C	C	C	C	C	C	C	C	C	C
S9_2480929	A/G	9	2480929	+	NA	NA	NA	NA	NA	NA	A	A	A	A	A	A	A	A	A	A	A	A	A	A	A	A	A	A	A	A	A	A	A	A	A	A	A	A	A	A	A	A	A	A	A	A	A	A	A
S9_2481006	C/G	9	2481006	+	NA	NA	NA	NA	NA	NA	C	N	G	C	C	C	C	S	C	C	C	C	G	C	C	C	C	G	C	G	C	C	C	N	C	C	C	C	C	C	C	C	C	C	C	C	C	C	C
S9_2481009	T/G	9	2481009	+	NA	NA	NA	NA	NA	NA	T	N	G	T	T	T	T	K	T	T	T	T	G	T	T	T	T	G	T	G	T	T	T	N	T	T	T	T	T	T	T	T	T	T	T	T	T	T	T
S9_2481036	G/A	9	2481036	+	NA	NA	NA	NA	NA	NA	G	G	A	G	G	G	G	G	G	G	G	G	G	G	G	G	G	G	G	A	G	G	G	N	G	G	G	G	G	G	G	G	G	G	G	G	G	G	G
S9_2481082	G/A	9	2481082	+	NA	NA	NA	NA	NA	NA	G	G	G	G	G	G	G	G	G	G	G	G	G	G	G	G	G	G	G	G	G	G	G	G	G	G	G	G	G	G	G	G	G	G	G	G	G	G	G
S9_2481137	A/C	9	2481137	+	NA	NA	NA	NA	NA	NA	A	A	A	A	A	A	A	A	N	A	A	A	A	A	A	A	N	A	A	A	A	A	A	A	A	A	A	A	A	A	A	A	A	A	A	A	A	A	A
S9_2481175	G/T	9	2481175	+	NA	NA	NA	NA	NA	NA	G	G	G	G	G	G	K	N	N	G	G	G	T	G	G	G	N	T	G	G	G	G	G	G	G	G	G	G	G	G	G	G	G	G	G	G	G	G	G
S9_2481235	G/A	9	2481235	+	NA	NA	NA	NA	NA	NA	G	G	G	G	G	G	G	G	G	G	G	G	G	G	G	G	N	G	G	G	G	G	G	G	G	G	G	G	G	G	G	G	G	G	G	G	G	G	G
S9_2481261	T/G	9	2481261	+	NA	NA	NA	NA	NA	NA	T	N	N	T	T	T	T	T	T	G	T	G	G	T	T	T	N	G	T	G	T	T	T	G	T	T	T	T	T	T	T	T	T	T	T	G	T	T	T
S9_2481286	G/C	9	2481286	+	NA	NA	NA	NA	NA	NA	G	N	N	G	G	G	G	G	G	C	G	C	C	G	G	G	N	C	G	C	G	G	G	C	G	G	G	G	G	G	G	G	G	G	G	C	G	G	G
S9_2483543	G/A	9	2483543	+	NA	NA	NA	NA	NA	NA	G	A	G	G	G	G	G	R	G	G	G	A	G	G	G	G	G	G	G	G	G	G	G	A	G	G	G	G	G	G	G	G	G	G	G	G	G	G	G
S9_2483544	T/G	9	2483544	+	NA	NA	NA	NA	NA	NA	T	T	T	G	T	T	K	T	K	T	T	T	G	T	T	T	G	G	N	T	T	T	G	T	T	G	T	T	T	T	T	T	G	T	G	T	G	T	T
S9_2483549	T/C	9	2483549	+	NA	NA	NA	NA	NA	NA	T	T	C	T	T	T	T	T	T	T	T	T	T	T	T	T	T	T	T	C	T	T	T	T	T	T	T	T	T	T	T	T	T	T	T	T	T	T	T
S9_2483611	A/G	9	2483611	+	NA	NA	NA	NA	NA	NA	A	G	A	A	A	A	A	R	N	G	A	G	A	A	A	A	A	A	A	A	A	A	A	G	A	A	A	A	A	A	A	A	A	A	A	R	A	A	A
S9_2486544	A/G	9	2486544	+	NA	NA	NA	NA	NA	NA	A	A	N	A	G	A	A	R	A	A	A	A	A	A	A	A	G	A	A	A	A	A	A	A	A	G	A	A	A	A	A	A	G	A	A	A	G	A	A
S9_2486575	G/C	9	2486575	+	NA	NA	NA	NA	NA	NA	G	G	N	G	G	G	G	G	G	G	G	G	G	G	G	G	C	G	G	G	G	G	G	G	G	G	G	G	G	G	G	G	G	G	G	G	G	G	G
S9_2486580	G/A	9	2486580	+	NA	NA	NA	NA	NA	NA	G	A	N	A	A	G	G	R	A	A	G	A	G	G	G	G	A	G	A	R	G	G	G	A	G	A	G	G	G	A	G	G	A	G	A	G	A	G	G
S9_2486586	G/T	9	2486586	+	NA	NA	NA	NA	NA	NA	G	G	N	G	G	G	G	G	G	G	G	G	G	G	G	G	G	G	G	G	G	G	G	G	G	G	G	G	G	G	G	G	G	G	G	G	G	G	G
S9_2486591	A/T	9	2486591	+	NA	NA	NA	NA	NA	NA	A	A	N	A	A	A	A	A	A	A	A	A	A	A	A	A	T	A	A	A	A	A	A	A	A	A	A	A	A	A	A	A	A	A	A	A	A	A	A
S9_2486596	T/C	9	2486596	+	NA	NA	NA	NA	NA	NA	T	T	N	T	Y	T	T	T	T	T	T	T	T	T	T	T	T	T	T	T	T	T	T	T	T	C	T	T	T	T	T	T	C	T	T	T	C	T	T
S9_2486674	T/C	9	2486674	+	NA	NA	NA	NA	NA	NA	T	T	T	T	N	T	T	T	T	T	T	T	T	T	T	T	T	T	T	T	T	T	T	T	T	C	T	T	T	T	T	T	C	T	T	T	C	T	T
S9_2486681	A/C	9	2486681	+	NA	NA	NA	NA	NA	NA	A	A	C	A	N	A	A	A	A	A	A	A	M	A	A	A	C	A	A	A	A	A	A	A	A	C	A	A	A	A	A	A	C	A	A	A	C	A	A
S9_2486705	C/T	9	2486705	+	NA	NA	NA	NA	NA	NA	C	C	C	C	N	C	C	C	C	C	C	C	C	C	C	C	C	C	C	C	C	C	C	C	C	T	C	C	C	C	C	C	T	C	C	C	T	C	C
S9_2486735	T/A	9	2486735	+	NA	NA	NA	NA	NA	NA	T	A	N	T	T	T	W	N	N	T	T	T	A	T	T	T	T	A	T	T	T	T	T	N	T	T	T	T	T	T	T	T	T	T	T	T	T	T	T
S9_2486755	G/T	9	2486755	+	NA	NA	NA	NA	NA	NA	G	T	N	G	G	G	K	N	N	G	G	T	T	G	G	G	T	T	G	G	G	G	G	N	G	T	G	G	G	G	G	G	G	G	G	G	G	G	G
S9_2486997	G/A	9	2486997	+	NA	NA	NA	NA	NA	NA	G	G	G	G	G	G	G	G	G	G	A	G	G	G	G	G	G	G	G	G	A	A	A	G	A	G	R	A	A	G	G	G	G	A	G	G	G	G	G
S9_2487176	G/A	9	2487176	+	NA	NA	NA	NA	NA	NA	A	G	G	G	G	A	G	G	G	G	G	G	G	R	A	A	G	G	G	G	G	G	G	G	G	G	R	G	G	A	A	G	G	G	G	G	G	A	A
S9_2487188	A/G	9	2487188	+	NA	NA	NA	NA	NA	NA	G	A	A	A	A	G	A	A	A	A	A	A	A	R	G	G	A	A	A	A	A	A	A	A	A	A	R	A	A	G	G	A	A	A	A	A	A	G	G
S9_2487191	G/T	9	2487191	+	NA	NA	NA	NA	NA	NA	G	G	G	G	G	G	K	G	G	G	G	G	T	G	G	G	N	T	G	G	G	G	G	G	G	G	G	G	G	G	G	G	G	G	G	G	G	G	G
S9_2487212	G/C	9	2487212	+	NA	NA	NA	NA	NA	NA	G	G	G	G	G	G	S	G	N	G	C	G	G	G	G	G	G	G	G	G	C	C	C	G	C	G	G	C	C	G	G	G	G	C	G	G	G	G	G
S9_2513308	A/G	9	2513308	+	NA	NA	NA	NA	NA	NA	A	A	N	A	A	A	A	A	N	A	A	A	A	A	A	A	N	A	A	A	A	A	A	A	A	A	R	A	A	A	A	A	A	A	A	A	N	A	A
S9_2513313	C/T	9	2513313	+	NA	NA	NA	NA	NA	NA	C	T	N	C	C	C	C	C	N	C	C	C	C	C	C	C	N	C	C	C	C	C	C	N	C	C	C	C	C	C	C	C	C	C	C	C	C	C	C
S9_2518384	C/A	9	2518384	+	NA	NA	NA	NA	NA	NA	C	C	C	C	N	C	C	C	C	C	C	C	C	C	C	C	C	C	C	C	C	C	C	C	C	C	C	C	C	C	C	C	C	C	C	C	C	C	C
S9_2518425	G/T	9	2518425	+	NA	NA	NA	NA	NA	NA	G	G	G	G	N	G	G	G	G	G	G	G	G	G	G	G	G	G	G	G	G	G	G	G	G	G	G	G	G	G	G	G	G	G	G	G	G	G	G
S9_2539068	G/A	9	2539068	+	NA	NA	NA	NA	NA	NA	G	G	G	G	G	G	G	G	G	G	G	G	G	G	G	G	G	G	G	G	G	G	G	G	G	G	G	G	G	G	G	G	G	G	G	G	G	G	G
S9_2556620	C/A	9	2556620	+	NA	NA	NA	NA	NA	NA	C	C	C	C	C	C	C	C	C	C	C	C	C	C	C	C	C	C	C	C	C	C	C	N	C	C	C	C	C	C	C	C	C	C	C	C	C	C	C
S9_2556632	G/A	9	2556632	+	NA	NA	NA	NA	NA	NA	G	G	G	G	G	G	G	G	G	G	G	G	G	G	G	G	G	G	G	G	G	G	G	N	G	G	G	G	G	G	G	G	G	G	G	G	G	G	G
S9_2589999	T/G	9	2589999	+	NA	NA	NA	NA	NA	NA	T	N	N	T	T	T	T	T	N	T	T	T	T	T	T	N	T	T	T	T	T	T	T	N	T	T	T	T	T	T	T	T	T	T	T	T	T	T	N
S9_2619461	C/T	9	2619461	+	NA	NA	NA	NA	NA	NA	C	C	C	C	C	C	C	Y	C	C	C	C	C	C	C	C	C	C	C	C	C	C	C	C	C	C	C	C	C	C	C	C	C	C	C	C	C	C	C
S9_2619491	G/C	9	2619491	+	NA	NA	NA	NA	NA	NA	G	G	G	G	G	G	G	G	G	G	G	G	G	G	G	G	G	G	G	G	G	G	G	G	G	G	G	G	G	G	G	G	G	G	G	G	G	G	G
S9_2619583	C/T	9	2619583	+	NA	NA	NA	NA	NA	NA	C	T	C	T	C	T	C	C	C	C	C	C	C	Y	T	T	C	T	C	C	C	C	C	T	C	C	Y	C	C	C	T	C	C	C	C	C	C	T	T
S9_2619592	G/A	9	2619592	+	NA	NA	NA	NA	NA	NA	G	G	G	G	G	G	G	G	G	G	G	G	G	G	G	G	G	G	G	G	G	G	G	G	G	G	G	G	G	G	G	G	G	G	G	G	G	G	G
S9_2619605	G/A	9	2619605	+	NA	NA	NA	NA	NA	NA	G	G	G	G	G	G	G	G	G	G	G	G	G	G	G	G	G	G	G	G	G	G	G	G	G	G	G	G	G	G	G	G	G	G	G	G	G	G	G
S9_2619721	C/T	9	2619721	+	NA	NA	NA	NA	NA	NA	C	T	C	Y	C	T	C	C	C	C	C	C	C	Y	T	T	C	T	C	C	C	C	C	T	C	C	N	C	C	C	T	C	C	C	C	C	C	T	T
S9_2619724	C/T	9	2619724	+	NA	NA	NA	NA	NA	NA	C	T	C	Y	C	T	C	C	C	C	C	C	C	Y	T	T	C	T	C	C	C	C	C	T	C	C	N	C	C	C	T	C	C	C	C	C	C	T	T
S9_2619742	C/T	9	2619742	+	NA	NA	NA	NA	NA	NA	C	C	C	C	C	C	C	C	C	C	C	C	C	C	C	C	C	C	C	C	C	C	C	C	C	C	C	C	C	C	C	C	C	C	C	C	C	C	C
S9_2619757	G/C	9	2619757	+	NA	NA	NA	NA	NA	NA	G	C	G	S	G	C	G	G	G	G	G	G	C	S	C	C	G	C	G	G	G	G	G	C	G	G	G	G	G	G	C	G	G	G	G	G	G	C	C
S9_2620654	G/A	9	2620654	+	NA	NA	NA	NA	NA	NA	G	A	G	A	G	G	G	G	G	A	G	G	G	G	G	G	G	G	G	G	G	G	G	A	G	G	G	G	G	G	G	G	G	G	G	G	G	G	G
S9_2711824	A/C	9	2711824	+	NA	NA	NA	NA	NA	NA	A	A	A	A	A	C	A	M	A	A	A	C	A	M	C	C	A	A	A	A	A	A	A	A	A	A	M	A	A	A	C	A	A	A	A	A	A	C	C
S9_2711832	T/A	9	2711832	+	NA	NA	NA	NA	NA	NA	T	T	T	T	T	A	T	A	T	A	A	A	T	A	A	A	A	T	A	T	A	A	T	T	A	T	A	A	W	A	A	T	T	A	A	T	T	A	A
S9_2711834	G/A	9	2711834	+	NA	NA	NA	NA	NA	NA	G	G	G	G	G	A	G	A	G	A	A	A	G	A	A	A	A	G	A	G	A	A	G	G	A	G	A	A	R	A	A	G	G	A	A	G	G	A	A
S9_2711847	C/T	9	2711847	+	NA	NA	NA	NA	NA	NA	C	C	C	C	C	T	Y	T	C	T	T	T	C	T	T	T	T	C	T	C	T	T	C	C	T	C	T	T	Y	T	T	C	C	T	T	C	C	T	T
S9_2712197	A/T	9	2712197	+	NA	NA	NA	NA	NA	NA	T	T	A	T	A	A	A	A	A	A	A	A	A	A	A	A	A	A	A	T	A	A	A	T	A	A	A	A	A	A	A	A	A	A	A	A	A	A	A
S9_2712543	G/T	9	2712543	+	NA	NA	NA	NA	NA	NA	G	G	G	G	G	G	G	G	G	G	G	G	G	G	G	G	G	G	G	G	G	G	G	G	G	G	G	G	G	G	G	G	G	G	G	G	G	G	G
S9_2712655	C/T	9	2712655	+	NA	NA	NA	NA	NA	NA	C	C	C	C	C	C	C	C	C	C	C	C	C	C	C	C	C	C	C	C	C	C	C	C	C	C	C	C	C	C	C	C	C	C	C	C	C	C	C
S9_2712700	A/G	9	2712700	+	NA	NA	NA	NA	NA	NA	R	A	A	A	A	A	G	A	A	A	A	A	R	A	A	A	A	G	A	R	A	A	G	A	A	G	A	A	A	A	A	A	R	A	A	A	G	A	A
S9_2712714	C/T	9	2712714	+	NA	NA	NA	NA	NA	NA	Y	C	C	C	C	C	T	C	C	C	C	C	C	C	C	C	C	T	C	Y	C	C	T	C	C	T	C	C	C	C	C	C	Y	C	C	C	T	C	C
S9_2712729	C/A	9	2712729	+	NA	NA	NA	NA	NA	NA	C	C	C	C	C	A	C	C	C	C	C	C	C	A	A	A	C	C	C	C	C	C	C	C	C	C	A	C	C	C	A	C	N	C	C	C	C	A	A
S9_2712763	G/C	9	2712763	+	NA	NA	NA	NA	NA	NA	G	G	G	G	G	C	G	G	G	G	G	G	G	C	C	C	G	G	G	G	G	G	G	G	G	G	C	G	G	G	C	G	G	G	G	G	G	C	C
S9_2713231	C/G	9	2713231	+	NA	NA	NA	NA	NA	NA	C	C	C	C	C	C	C	C	C	C	C	C	C	C	C	C	C	C	C	C	C	C	C	C	C	C	C	C	C	C	C	C	C	C	C	C	C	C	C
S9_2713244	C/T	9	2713244	+	NA	NA	NA	NA	NA	NA	C	C	N	C	C	N	C	C	C	C	C	C	Y	Y	T	T	C	C	C	C	C	C	C	C	C	C	C	C	C	C	C	C	C	C	C	C	C	N	N
S9_2713966	T/A	9	2713966	+	NA	NA	NA	NA	NA	NA	T	T	T	T	T	T	T	T	T	T	T	T	T	T	T	T	T	T	T	T	T	T	T	T	T	T	T	T	T	T	T	T	T	T	T	T	T	T	T
S9_2714141	T/A	9	2714141	+	NA	NA	NA	NA	NA	NA	T	T	T	T	T	T	T	T	T	T	T	T	T	T	T	T	T	T	W	T	T	T	T	T	T	T	T	T	T	T	T	T	T	T	T	T	T	T	T
S9_2714278	C/T	9	2714278	+	NA	NA	NA	NA	NA	NA	T	T	C	C	C	C	T	Y	N	T	C	C	C	C	C	C	C	T	C	C	C	C	C	T	T	C	C	C	C	C	C	C	T	C	C	C	T	C	C
S9_2825523	T/C	9	2825523	+	NA	NA	NA	NA	NA	NA	T	C	T	T	T	C	T	T	N	Y	T	T	T	C	C	C	T	T	T	T	T	T	T	C	T	T	C	T	T	T	C	T	C	T	T	T	T	C	C
S9_2825527	C/T	9	2825527	+	NA	NA	NA	NA	NA	NA	C	T	N	C	C	T	C	C	N	Y	C	Y	C	T	T	T	C	C	C	C	C	C	C	T	C	C	T	C	C	C	T	C	T	C	C	C	C	T	T
S9_2825544	G/C	9	2825544	+	NA	NA	NA	NA	NA	NA	G	G	G	G	G	C	G	G	N	S	G	G	G	C	C	C	G	G	G	G	G	G	G	G	G	G	S	G	G	G	C	G	C	G	G	G	G	C	C
S9_2825568	T/A	9	2825568	+	NA	NA	NA	NA	NA	NA	T	A	A	T	T	A	T	N	A	W	A	A	A	A	A	A	T	T	T	A	T	T	T	A	T	T	A	T	W	T	A	A	A	T	T	A	T	A	A
S9_2825591	C/A	9	2825591	+	NA	NA	NA	NA	NA	NA	C	C	C	C	C	A	C	C	C	M	C	C	C	A	A	A	C	C	C	A	C	C	C	C	C	C	A	C	C	C	A	C	N	C	C	C	C	A	A
S9_2825607	T/A	9	2825607	+	NA	NA	NA	NA	NA	NA	T	T	T	T	T	T	T	T	T	T	T	T	T	T	T	T	T	T	T	T	T	T	T	T	T	T	T	T	T	T	T	T	T	T	T	T	T	T	T
S9_2825644	G/T	9	2825644	+	NA	NA	NA	NA	NA	NA	G	G	G	G	G	G	G	G	N	G	G	G	G	G	G	G	G	G	G	G	G	G	G	G	G	G	G	G	G	G	G	G	G	G	G	G	G	G	G
S9_2825662	G/A	9	2825662	+	NA	NA	NA	NA	NA	NA	G	G	G	G	G	G	G	G	G	G	G	G	G	G	G	G	G	G	G	G	G	G	G	G	G	G	G	G	G	G	G	G	G	G	G	G	G	G	G
S9_2846622	C/T	9	2846622	+	NA	NA	NA	NA	NA	NA	C	C	C	C	C	C	C	C	N	C	C	C	C	C	C	C	C	C	C	C	C	C	C	C	C	C	C	C	C	C	C	C	C	C	C	C	C	C	C
S9_2931520	C/A	9	2931520	+	NA	NA	NA	NA	NA	NA	C	A	C	C	C	A	C	C	C	M	C	C	C	A	A	A	N	C	C	C	C	C	C	A	C	C	A	C	C	C	A	C	N	C	C	C	A	A	A
S9_2931534	G/A	9	2931534	+	NA	NA	NA	NA	NA	NA	G	G	G	A	G	G	A	G	G	G	G	A	G	G	G	G	N	A	R	A	N	G	G	G	G	G	G	N	G	G	G	G	G	N	A	G	N	G	G
S9_2931541	T/C	9	2931541	+	NA	NA	NA	NA	NA	NA	C	Y	C	T	N	T	T	N	C	Y	C	T	C	T	T	T	N	T	T	T	T	T	T	T	T	T	T	N	C	T	T	C	N	T	T	C	T	T	T
S9_2946780	C/T	9	2946780	+	NA	NA	NA	NA	NA	NA	C	C	C	C	C	N	C	C	N	C	C	C	C	C	N	C	N	C	C	C	C	C	C	N	C	C	C	C	C	C	C	C	C	C	C	C	C	N	N
S9_2972223	G/A	9	2972223	+	NA	NA	NA	NA	NA	NA	G	G	G	G	G	G	G	G	G	G	G	G	G	G	G	G	G	G	G	G	G	G	G	G	G	G	G	G	G	G	G	G	G	G	G	G	G	G	G
S9_2972230	G/T	9	2972230	+	NA	NA	NA	NA	NA	NA	G	G	G	G	G	G	G	K	N	T	G	G	G	G	G	G	G	G	G	G	G	G	T	G	G	T	K	G	G	G	G	G	T	G	G	G	T	G	G
S9_2972243	G/C	9	2972243	+	NA	NA	NA	NA	NA	NA	G	C	C	G	G	G	G	G	C	G	S	G	C	G	G	G	G	G	G	G	G	G	G	S	G	G	G	G	S	G	G	C	G	G	G	C	G	G	G
S9_2972265	T/G	9	2972265	+	NA	NA	NA	NA	NA	NA	T	T	N	T	T	G	T	K	N	G	T	T	T	G	G	G	T	T	T	T	T	T	G	N	T	G	G	T	T	T	G	T	T	T	T	T	G	G	G
S9_2972270	C/T	9	2972270	+	NA	NA	NA	NA	NA	NA	C	C	N	C	C	T	C	Y	N	T	C	C	C	T	T	T	C	C	C	C	C	C	T	N	C	T	T	C	C	C	T	C	C	C	C	C	T	T	T
S9_2972293	T/C	9	2972293	+	NA	NA	NA	NA	NA	NA	T	T	N	T	T	C	T	Y	N	C	T	T	T	C	C	C	T	T	T	T	T	T	C	N	T	C	C	T	T	T	C	T	T	T	T	T	C	C	C
S9_2972325	A/C	9	2972325	+	NA	NA	NA	NA	NA	NA	A	C	A	A	A	A	A	A	A	A	A	A	A	A	A	A	A	A	A	A	A	A	A	C	A	A	A	A	A	A	A	A	A	A	A	A	A	A	A
S9_2972332	C/A	9	2972332	+	NA	NA	NA	NA	NA	NA	C	C	C	C	C	A	C	C	C	M	C	C	C	M	A	A	C	C	C	C	C	C	C	C	C	C	A	C	C	C	A	C	C	C	C	C	C	A	A
S9_2972389	A/G	9	2972389	+	NA	NA	NA	NA	NA	NA	A	A	A	A	A	A	A	A	N	A	A	A	A	A	A	A	A	A	A	A	A	A	A	A	A	A	A	A	A	A	A	A	A	A	A	A	A	A	A
S9_2972390	T/G	9	2972390	+	NA	NA	NA	NA	NA	NA	T	T	T	T	T	T	T	T	N	T	T	T	T	T	T	T	T	T	T	T	T	T	T	T	T	T	T	T	T	T	T	T	T	T	T	T	T	T	T
S9_2972391	T/G	9	2972391	+	NA	NA	NA	NA	NA	NA	T	T	T	T	T	T	T	T	N	T	T	T	T	T	T	T	T	T	T	T	T	T	T	T	T	T	T	T	T	T	T	T	T	T	T	T	T	T	T
S9_2972431	T/C	9	2972431	+	NA	NA	NA	NA	NA	NA	T	T	T	T	T	N	T	T	N	T	T	T	T	T	T	T	T	T	T	T	T	T	T	T	T	T	T	T	T	T	Y	T	T	T	T	T	T	T	T
S9_3010114	G/T	9	3010114	+	NA	NA	NA	NA	NA	NA	G	G	G	T	G	G	G	G	N	G	G	G	G	G	N	G	G	G	G	G	G	G	G	G	G	G	G	G	G	G	G	G	G	G	G	G	G	G	G
S9_3010147	C/A	9	3010147	+	NA	NA	NA	NA	NA	NA	C	C	N	C	C	C	C	C	N	C	C	C	C	C	C	C	C	C	C	A	C	C	C	C	C	C	C	C	C	C	C	C	C	C	C	C	C	C	C
S9_3010148	C/A	9	3010148	+	NA	NA	NA	NA	NA	NA	C	C	N	C	C	C	C	C	N	C	C	C	C	C	C	C	C	C	C	A	C	C	C	C	C	C	C	C	C	C	C	C	C	C	C	C	C	C	C
S9_3010150	C/G	9	3010150	+	NA	NA	NA	NA	NA	NA	C	C	N	C	C	C	C	C	N	C	C	C	C	C	C	C	C	C	C	G	C	C	C	C	C	C	C	C	C	C	C	C	C	C	C	C	C	C	C
S9_3010175	G/A	9	3010175	+	NA	NA	NA	NA	NA	NA	G	G	N	G	G	G	G	G	N	G	G	A	G	G	G	G	G	G	G	G	G	G	G	G	G	G	G	G	G	G	G	G	G	G	G	G	G	G	G
S9_3010769	C/G	9	3010769	+	NA	NA	NA	NA	NA	NA	S	G	G	C	N	C	C	C	G	C	S	S	G	C	C	C	N	C	C	G	C	C	C	N	C	C	C	C	S	C	C	G	S	C	C	G	C	C	C
S9_3064630	A/C	9	3064630	+	NA	NA	NA	NA	NA	NA	A	A	A	A	A	A	A	A	A	A	A	C	A	A	A	A	A	A	A	A	A	A	A	A	A	A	A	A	A	A	A	A	A	A	A	A	A	A	A
S9_3067052	T/A	9	3067052	+	NA	NA	NA	NA	NA	NA	T	T	T	T	T	T	T	T	A	T	W	T	A	T	T	T	N	T	T	T	T	T	T	T	T	T	T	T	T	T	T	A	T	T	T	N	T	T	T
S9_3067165	T/C	9	3067165	+	NA	NA	NA	NA	NA	NA	T	T	C	T	N	T	T	T	C	T	T	T	C	T	T	T	T	T	T	T	T	T	T	T	T	T	T	T	T	T	T	Y	N	T	T	T	T	T	T
S9_3067190	G/A	9	3067190	+	NA	NA	NA	NA	NA	NA	G	G	A	G	N	G	G	G	A	G	G	G	A	G	G	G	G	G	G	G	G	G	G	G	G	G	G	G	G	G	G	R	N	G	G	G	G	G	G
S9_3068149	G/A	9	3068149	+	NA	NA	NA	NA	NA	NA	G	G	N	G	G	G	G	G	N	G	G	A	G	G	G	G	G	G	G	G	G	G	G	G	G	G	G	G	G	G	G	G	G	G	G	G	G	G	G
S9_3082730	G/A	9	3082730	+	NA	NA	NA	NA	NA	NA	G	G	N	G	G	G	G	G	G	G	G	G	G	G	G	G	N	G	G	G	G	G	G	G	G	G	G	G	G	G	G	G	G	G	G	G	G	G	G
S9_3112757	A/G	9	3112757	+	NA	NA	NA	NA	NA	NA	A	G	A	G	A	A	A	N	A	A	A	G	A	R	A	N	N	A	A	N	A	A	A	G	A	A	A	A	A	A	A	A	A	A	A	A	A	A	N
S9_3112761	C/T	9	3112761	+	NA	NA	NA	NA	NA	NA	C	T	C	T	C	C	C	N	C	C	C	T	C	Y	C	N	N	C	C	N	C	C	C	T	C	C	C	C	C	C	C	C	C	C	C	C	C	C	N
S9_3132920	T/C	9	3132920	+	NA	NA	NA	NA	NA	NA	T	T	C	C	T	T	T	T	T	T	T	T	T	T	T	T	T	T	T	T	T	T	T	T	T	T	T	T	T	T	T	T	T	T	T	T	T	T	T
S9_3132939	C/T	9	3132939	+	NA	NA	NA	NA	NA	NA	C	C	C	C	C	C	C	C	C	C	C	C	C	C	C	C	C	C	C	C	C	C	C	C	C	C	C	C	C	C	C	C	C	C	C	C	C	C	C
S9_3132941	C/G	9	3132941	+	NA	NA	NA	NA	NA	NA	C	C	C	C	C	C	C	C	C	C	C	C	C	C	C	C	C	C	C	C	C	C	C	C	C	C	C	C	C	C	C	C	C	C	C	C	C	C	C
S9_3132953	T/C	9	3132953	+	NA	NA	NA	NA	NA	NA	C	T	T	T	Y	T	T	T	T	N	T	T	T	T	T	T	C	T	T	T	T	T	C	T	T	C	T	T	T	T	T	T	T	T	T	T	T	T	T
S9_3132954	T/A	9	3132954	+	NA	NA	NA	NA	NA	NA	T	T	T	T	T	T	T	T	T	T	T	T	T	T	T	T	T	T	T	T	T	T	T	T	T	T	T	T	T	T	T	T	T	T	T	T	T	T	T
S9_3132956	T/C	9	3132956	+	NA	NA	NA	NA	NA	NA	T	T	T	T	T	T	T	T	T	T	T	T	T	T	T	T	T	T	T	T	T	T	T	T	T	T	T	T	T	T	T	T	T	T	T	T	T	T	T
S9_3132999	G/T	9	3132999	+	NA	NA	NA	NA	NA	NA	T	G	G	G	G	T	G	G	G	T	G	K	G	T	T	T	T	G	G	G	G	G	T	G	G	T	T	G	G	G	T	G	G	G	G	G	G	T	T
S9_3133001	C/G	9	3133001	+	NA	NA	NA	NA	NA	NA	G	C	C	C	C	G	C	C	C	G	C	S	C	G	G	G	G	C	C	C	C	C	G	C	C	G	G	C	C	C	G	C	C	C	C	C	C	G	G
S9_3133004	T/A	9	3133004	+	NA	NA	NA	NA	NA	NA	T	T	T	T	T	T	T	T	T	T	T	T	T	T	T	T	T	T	T	T	T	T	T	T	T	T	T	T	T	T	T	T	T	T	T	T	T	T	T
S9_3133030	T/C	9	3133030	+	NA	NA	NA	NA	NA	NA	C	T	T	T	T	C	T	T	T	C	T	Y	T	C	C	C	C	T	T	T	T	T	C	T	T	C	C	T	T	T	C	T	T	T	T	T	T	C	C
S9_3134680	C/G	9	3134680	+	NA	NA	NA	NA	NA	NA	C	C	C	C	C	C	C	C	N	C	C	C	C	C	C	C	C	C	C	C	C	C	C	C	C	C	C	C	C	C	C	C	C	C	C	C	C	C	C
S9_3136219	G/A	9	3136219	+	NA	NA	NA	NA	NA	NA	G	G	N	G	G	G	G	G	G	G	G	G	G	G	G	G	G	G	G	G	G	G	G	G	G	G	G	G	G	G	G	G	G	G	G	G	G	G	G
S9_3136237	G/A	9	3136237	+	NA	NA	NA	NA	NA	NA	G	G	N	G	G	G	G	G	G	G	G	G	G	G	G	G	G	G	G	G	G	G	G	G	G	G	G	G	G	G	G	G	G	G	G	G	G	G	G
S9_3137176	A/C	9	3137176	+	NA	NA	NA	NA	NA	NA	A	A	A	A	A	A	A	A	N	A	C	A	C	A	A	A	A	A	A	A	A	A	C	A	A	A	A	A	M	A	A	C	A	A	A	A	A	A	A
S9_3137198	C/T	9	3137198	+	NA	NA	NA	NA	NA	NA	C	C	C	T	C	C	N	C	N	C	C	T	C	C	C	C	C	T	T	T	T	T	C	C	C	C	T	T	Y	C	C	C	T	T	T	N	C	C	C
S9_3137255	T/C	9	3137255	+	NA	NA	NA	NA	NA	NA	T	T	T	C	T	T	T	T	T	T	T	T	T	T	T	T	T	T	T	T	T	T	T	T	T	T	T	T	T	T	T	T	T	T	T	C	C	T	T
S9_3247598	G/A	9	3247598	+	NA	NA	NA	NA	NA	NA	A	G	A	G	G	G	G	A	G	A	R	G	A	G	G	G	N	G	G	G	G	G	A	N	G	G	G	G	R	A	G	A	G	G	G	G	G	G	G
S9_3247692	G/C	9	3247692	+	NA	NA	NA	NA	NA	NA	G	N	G	C	G	G	G	G	G	G	G	G	G	G	G	G	G	G	G	G	G	G	G	G	G	G	G	G	G	G	G	G	G	G	G	G	C	G	G
S9_3251443	C/T	9	3251443	+	NA	NA	NA	NA	NA	NA	C	C	C	C	T	T	C	C	T	C	Y	C	C	T	T	T	T	C	C	C	C	C	T	C	T	C	C	C	Y	C	T	T	T	C	C	T	C	T	T
S9_3251444	C/T	9	3251444	+	NA	NA	NA	NA	NA	NA	C	C	C	C	T	T	C	C	T	C	Y	C	C	T	T	T	T	C	C	C	C	C	T	C	Y	C	C	C	T	C	T	T	T	C	C	C	C	T	T
S9_3310236	G/A	9	3310236	+	NA	NA	NA	NA	NA	NA	G	G	G	G	A	G	G	G	G	G	G	A	G	G	G	G	G	G	G	G	G	G	G	G	G	G	G	G	G	G	G	G	G	G	G	G	G	G	G
S9_3310280	G/A	9	3310280	+	NA	NA	NA	NA	NA	NA	G	G	G	A	G	G	G	R	G	G	G	G	G	G	G	G	G	G	G	G	G	G	G	G	G	G	G	G	G	G	G	G	G	G	G	G	G	G	G
S9_3310305	G/A	9	3310305	+	NA	NA	NA	NA	NA	NA	G	G	G	A	G	G	G	G	G	G	G	G	G	G	G	G	G	G	G	G	G	G	G	G	G	G	G	G	G	G	G	G	G	G	G	G	G	G	G
S9_3310331	C/G	9	3310331	+	NA	NA	NA	NA	NA	NA	C	C	G	C	C	C	C	C	C	C	C	G	G	C	C	C	C	C	C	C	C	C	C	C	C	G	C	C	C	C	C	C	C	C	C	C	C	C	C
S9_3310361	G/T	9	3310361	+	NA	NA	NA	NA	NA	NA	G	G	T	G	G	G	G	G	N	G	G	T	T	G	G	G	N	G	G	G	G	G	G	G	G	T	G	G	G	G	G	G	G	G	G	T	G	G	G
S9_3310387	G/C	9	3310387	+	NA	NA	NA	NA	NA	NA	G	G	C	G	G	G	G	G	N	G	G	C	C	G	G	G	N	G	G	G	G	G	G	G	G	C	G	G	G	G	G	G	G	G	G	C	G	G	G
S9_3310416	G/A	9	3310416	+	NA	NA	NA	NA	NA	NA	G	G	A	G	G	G	G	G	N	G	G	A	A	G	G	G	N	G	G	G	G	G	G	G	G	A	G	G	G	G	G	G	G	G	G	A	G	G	G
S9_3310848	C/T	9	3310848	+	NA	NA	NA	NA	NA	NA	C	C	N	C	C	C	C	N	C	C	C	C	T	C	C	C	C	C	C	C	C	C	C	C	C	C	C	C	C	C	C	C	C	C	C	C	C	C	C
S9_3311174	T/C	9	3311174	+	NA	NA	NA	NA	NA	NA	T	T	T	T	T	T	T	T	T	T	T	T	T	T	T	T	T	T	T	T	T	T	T	T	T	T	T	T	T	T	T	T	T	T	T	T	T	T	T
S9_3311778	C/T	9	3311778	+	NA	NA	NA	NA	NA	NA	C	C	C	C	C	C	C	C	C	C	C	C	C	C	C	C	C	C	C	C	C	C	C	C	C	C	C	C	C	C	C	C	C	C	C	C	C	C	C
S9_3311830	C/G	9	3311830	+	NA	NA	NA	NA	NA	NA	C	C	C	C	C	C	C	C	C	C	N	C	C	C	C	C	C	C	C	C	G	G	C	C	S	C	C	G	C	S	C	C	G	G	C	G	C	C	C
S9_3311889	T/A	9	3311889	+	NA	NA	NA	NA	NA	NA	T	T	T	A	T	A	A	T	T	T	A	T	T	A	A	A	N	A	A	T	A	A	A	T	A	W	W	A	A	A	A	T	A	A	N	A	N	A	W
S9_3311890	G/C	9	3311890	+	NA	NA	NA	NA	NA	NA	G	G	G	C	G	C	C	G	G	G	C	G	G	C	C	C	N	C	C	G	C	C	C	G	C	S	S	C	C	C	C	G	C	C	N	C	N	C	S
S9_3311957	G/T	9	3311957	+	NA	NA	NA	NA	NA	NA	G	G	G	T	T	T	T	G	N	G	T	G	G	T	T	T	T	T	T	G	T	T	T	G	T	G	G	T	T	T	T	G	T	T	T	T	T	T	T
S9_3311977	C/T	9	3311977	+	NA	NA	NA	NA	NA	NA	C	C	N	C	C	C	C	C	C	C	C	C	C	C	C	C	Y	T	C	C	C	C	C	C	C	C	C	C	C	C	C	C	C	C	C	C	C	C	C
S9_3312015	T/A	9	3312015	+	NA	NA	NA	NA	NA	NA	A	A	N	T	A	T	T	A	A	A	T	A	A	T	T	T	T	T	T	A	T	T	T	A	T	A	A	T	T	T	T	T	T	T	T	T	T	T	T
S9_3312016	A/G	9	3312016	+	NA	NA	NA	NA	NA	NA	A	A	N	G	A	A	G	A	A	A	G	A	A	A	A	A	A	A	G	A	G	G	G	A	G	A	A	G	G	G	A	G	G	G	G	G	G	A	A
S9_3312406	G/C	9	3312406	+	NA	NA	NA	NA	NA	NA	G	G	G	C	G	G	G	G	G	G	C	G	G	G	G	G	G	G	G	G	G	G	C	G	G	G	G	G	G	G	G	C	G	G	C	G	G	G	G
S9_3312442	G/A	9	3312442	+	NA	NA	NA	NA	NA	NA	G	G	G	G	G	G	G	G	G	G	G	G	G	G	G	G	G	G	G	G	G	G	G	G	G	G	G	G	G	G	G	G	G	G	G	G	G	G	G
S9_3312624	A/G	9	3312624	+	NA	NA	NA	NA	NA	NA	A	G	A	A	A	A	A	A	A	A	A	A	A	A	A	A	A	A	A	A	A	A	A	G	A	A	R	A	A	A	A	A	A	A	A	A	A	A	A
S9_3312646	G/A	9	3312646	+	NA	NA	NA	NA	NA	NA	A	G	A	G	G	G	G	G	A	A	G	A	G	G	G	G	G	G	R	A	G	G	G	G	G	A	G	G	G	G	G	G	G	G	G	G	A	G	G
S9_3312800	T/G	9	3312800	+	NA	NA	NA	NA	NA	NA	T	T	N	G	T	T	T	T	N	T	T	T	T	T	T	T	T	T	T	T	T	T	T	T	T	T	T	T	T	T	T	T	T	T	T	T	T	T	T
S9_3312808	T/A	9	3312808	+	NA	NA	NA	NA	NA	NA	T	A	N	T	T	A	W	W	N	A	T	T	A	A	A	A	A	A	T	T	T	T	T	A	T	T	A	T	W	T	A	T	T	T	T	T	N	A	A
S9_3312815	G/T	9	3312815	+	NA	NA	NA	NA	NA	NA	G	G	N	G	G	G	G	G	N	G	G	G	G	G	G	G	G	G	G	G	G	G	G	G	G	G	G	G	G	G	G	G	G	G	G	G	G	G	G
S9_3312840	A/T	9	3312840	+	NA	NA	NA	NA	NA	NA	A	A	N	A	A	A	A	A	N	A	A	A	A	A	A	A	A	A	A	A	A	A	A	A	A	A	A	A	A	A	A	A	A	A	A	A	A	A	A
S9_3330155	C/A	9	3330155	+	NA	NA	NA	NA	NA	NA	C	C	N	C	C	C	C	C	N	C	C	C	C	C	C	C	N	C	C	C	C	C	C	C	C	C	C	C	C	C	C	C	C	C	C	C	C	C	C
S9_3330192	A/G	9	3330192	+	NA	NA	NA	NA	NA	NA	A	A	A	A	A	A	A	R	N	A	A	A	A	A	A	A	A	A	A	A	A	A	A	A	A	A	A	A	A	A	A	A	A	A	A	A	A	A	A
S9_3330276	C/T	9	3330276	+	NA	NA	NA	NA	NA	NA	C	T	N	T	C	C	Y	T	N	C	T	T	Y	C	C	C	C	C	C	C	T	T	C	T	C	C	C	T	C	C	C	T	T	T	C	C	C	C	C
S9_3330290	C/T	9	3330290	+	NA	NA	NA	NA	NA	NA	C	C	N	C	C	C	C	C	N	C	C	C	C	C	C	C	C	C	C	C	C	C	C	C	C	C	C	C	C	C	C	C	C	C	C	C	C	C	C
S9_3330307	C/T	9	3330307	+	NA	NA	NA	NA	NA	NA	C	T	N	T	C	C	C	N	N	C	C	C	Y	C	C	C	C	C	C	C	T	T	C	T	C	C	C	T	C	C	C	C	C	T	C	C	C	C	C
S9_3330308	C/T	9	3330308	+	NA	NA	NA	NA	NA	NA	C	C	N	C	C	C	C	C	C	C	C	C	C	C	C	C	C	C	C	C	C	C	C	C	C	C	C	C	C	C	C	C	C	C	C	C	C	C	C
S9_3330423	T/G	9	3330423	+	NA	NA	NA	NA	NA	NA	G	T	G	T	G	T	T	T	T	T	T	T	T	T	T	T	T	T	T	T	T	T	G	T	T	T	T	T	T	T	T	T	K	T	T	T	G	T	T
S9_3330484	T/A	9	3330484	+	NA	NA	NA	NA	NA	NA	T	T	T	T	T	T	W	T	W	T	T	T	T	T	T	T	T	T	T	T	T	T	T	T	T	A	T	T	T	T	T	T	T	T	T	T	T	T	T
S9_3330497	A/G	9	3330497	+	NA	NA	NA	NA	NA	NA	A	A	A	A	A	A	A	A	A	A	A	A	A	A	A	A	A	A	A	A	A	A	A	A	A	A	A	A	A	A	A	A	A	A	A	A	A	A	A
S9_3330525	C/T	9	3330525	+	NA	NA	NA	NA	NA	NA	C	C	C	C	C	T	C	C	C	C	C	C	T	T	T	T	T	T	C	T	C	C	C	C	T	C	C	T	Y	T	T	C	C	C	T	T	C	T	T
S9_3330607	G/T	9	3330607	+	NA	NA	NA	NA	NA	NA	G	G	G	G	G	G	G	G	G	G	G	G	G	G	G	G	G	G	G	G	G	G	G	K	G	G	G	G	G	G	G	G	G	G	G	G	G	G	G
S9_3330639	G/A	9	3330639	+	NA	NA	NA	NA	NA	NA	A	A	G	A	N	G	G	R	G	R	A	G	G	G	G	G	G	G	A	G	A	A	A	A	G	G	G	R	G	N	G	G	G	A	G	G	A	G	G
S9_3332244	A/G	9	3332244	+	NA	NA	NA	NA	NA	NA	A	G	A	N	A	A	A	A	A	G	A	A	A	A	A	A	A	A	A	A	A	A	A	G	A	A	A	A	A	A	A	A	A	A	A	A	A	A	A
S9_3332253	C/T	9	3332253	+	NA	NA	NA	NA	NA	NA	Y	C	N	C	N	C	C	N	T	C	T	C	C	C	C	C	C	C	C	C	T	T	T	C	C	C	C	C	Y	C	C	C	C	T	C	C	T	C	C
S9_3332261	C/T	9	3332261	+	NA	NA	NA	NA	NA	NA	C	C	C	C	C	C	C	C	C	C	C	T	C	C	C	C	C	C	C	C	C	C	C	C	C	C	C	C	C	C	C	T	C	C	C	C	C	C	C
S9_3332274	A/G	9	3332274	+	NA	NA	NA	NA	NA	NA	R	G	N	G	G	A	A	N	G	G	G	A	A	A	A	A	A	A	A	A	G	G	G	G	A	A	A	A	R	A	A	A	A	G	A	A	G	A	A
S9_3332774	T/G	9	3332774	+	NA	NA	NA	NA	NA	NA	T	T	T	T	T	T	T	T	T	T	T	T	T	T	T	T	T	T	T	T	T	T	T	T	T	G	T	T	T	T	T	T	T	T	T	T	T	T	T
S9_3332798	A/C	9	3332798	+	NA	NA	NA	NA	NA	NA	A	A	A	A	A	A	A	M	A	A	A	A	A	A	A	A	A	A	A	A	A	A	A	A	A	A	A	A	A	A	A	A	A	A	A	A	A	A	A
S9_3332801	C/A	9	3332801	+	NA	NA	NA	NA	NA	NA	C	C	C	C	C	C	C	C	C	C	C	C	C	C	C	C	C	C	C	C	C	C	C	C	C	A	C	C	C	C	C	C	C	C	C	C	C	C	C
S9_3332804	A/T	9	3332804	+	NA	NA	NA	NA	NA	NA	A	A	A	A	A	A	A	A	A	A	A	A	A	A	A	A	A	A	A	A	A	A	A	A	A	T	A	A	A	A	A	A	A	A	A	A	A	A	A
S9_3351781	G/A	9	3351781	+	NA	NA	NA	NA	NA	NA	G	N	G	G	G	G	G	G	G	G	G	G	R	G	G	G	G	G	G	G	G	G	G	G	G	G	G	G	G	G	G	G	G	G	G	G	G	G	G
S9_3351803	T/A	9	3351803	+	NA	NA	NA	NA	NA	NA	T	T	T	T	T	T	T	T	T	T	T	T	W	T	T	T	T	T	T	T	T	T	T	T	T	T	T	T	T	T	T	T	T	T	T	T	T	T	T
S9_3351816	G/A	9	3351816	+	NA	NA	NA	NA	NA	NA	G	N	G	G	G	G	G	G	G	G	G	G	R	G	G	G	G	G	G	G	G	G	G	G	G	G	G	G	G	G	G	G	G	G	G	G	G	G	G
S9_3397074	C/G	9	3397074	+	NA	NA	NA	NA	NA	NA	C	C	N	C	C	G	C	C	C	C	C	C	C	G	G	G	G	G	C	C	C	C	C	C	S	C	C	G	S	C	G	C	C	C	G	C	C	G	G
S9_3410597	A/G	9	3410597	+	NA	NA	NA	NA	NA	NA	A	A	A	A	A	A	A	A	N	A	A	N	A	A	A	A	A	A	A	A	A	A	A	A	A	G	R	A	A	A	A	A	A	A	A	A	A	A	A
S9_3410618	C/T	9	3410618	+	NA	NA	NA	NA	NA	NA	C	C	C	C	C	C	C	C	N	C	C	N	C	C	C	C	C	C	C	C	C	C	C	C	C	C	C	C	C	C	C	C	C	C	C	C	C	C	C
S9_3410628	G/A	9	3410628	+	NA	NA	NA	NA	NA	NA	G	G	G	G	G	G	G	G	N	G	G	N	G	G	G	G	G	G	G	G	G	G	G	G	G	G	G	G	G	G	G	G	G	G	G	G	G	G	G
S9_3410636	C/T	9	3410636	+	NA	NA	NA	NA	NA	NA	C	C	C	C	C	C	C	C	N	C	C	N	C	C	C	C	C	C	C	C	C	C	C	C	C	C	C	C	C	C	C	C	C	C	C	C	C	C	C
S9_3410739	G/A	9	3410739	+	NA	NA	NA	NA	NA	NA	G	G	G	G	G	G	G	G	G	G	G	N	G	G	G	G	G	G	G	G	G	G	G	G	G	G	G	G	G	G	G	G	G	G	G	G	G	G	G
S9_3410741	G/A	9	3410741	+	NA	NA	NA	NA	NA	NA	G	G	G	G	G	G	G	R	R	G	G	N	G	G	G	G	G	G	G	G	G	G	G	N	G	A	G	G	G	G	G	G	G	G	G	G	G	G	G
S9_3410742	C/T	9	3410742	+	NA	NA	NA	NA	NA	NA	C	C	C	C	C	C	C	C	Y	C	C	C	C	C	C	C	C	C	C	C	C	C	C	N	C	T	C	C	C	C	C	C	C	C	C	C	C	C	C
S9_3410797	T/C	9	3410797	+	NA	NA	NA	NA	NA	NA	T	T	T	T	T	T	T	Y	Y	T	T	N	T	T	T	T	T	T	T	T	T	T	T	T	T	C	T	T	T	T	T	T	T	T	T	T	T	T	T
S9_3410809	G/A	9	3410809	+	NA	NA	NA	NA	NA	NA	G	G	G	G	G	G	G	G	G	G	G	G	G	G	G	G	G	G	G	G	G	G	G	G	G	G	G	G	G	G	G	G	G	G	G	G	G	G	G
S9_3475760	C/T	9	3475760	+	NA	NA	NA	NA	NA	NA	C	C	C	C	C	C	C	C	C	C	C	C	C	C	C	C	C	C	C	C	C	C	C	C	C	C	C	C	C	C	C	C	C	C	C	C	C	C	C
S9_3475808	A/G	9	3475808	+	NA	NA	NA	NA	NA	NA	R	G	A	G	G	G	R	A	A	G	G	A	A	G	G	G	A	A	R	A	A	A	A	G	A	A	A	A	A	R	G	G	G	A	A	A	A	G	G
S9_3476453	C/G	9	3476453	+	NA	NA	NA	NA	NA	NA	C	G	N	G	G	G	G	C	C	G	C	G	C	G	G	G	N	C	C	S	C	C	C	G	S	S	S	C	C	C	G	G	G	C	N	C	C	G	G
S9_3476459	A/G	9	3476459	+	NA	NA	NA	NA	NA	NA	A	G	N	G	G	G	G	A	A	G	A	G	A	G	G	G	N	A	A	R	A	A	A	G	R	R	R	A	A	A	G	G	G	A	N	A	A	G	G
S9_3476466	G/A	9	3476466	+	NA	NA	NA	NA	NA	NA	G	G	N	G	G	G	G	G	G	G	G	G	G	G	G	G	G	G	G	G	G	G	G	G	G	G	G	G	G	G	G	G	G	G	G	G	G	G	G
S9_3476470	G/A	9	3476470	+	NA	NA	NA	NA	NA	NA	G	G	N	G	G	G	G	G	G	G	G	A	G	G	G	G	G	G	G	G	G	G	G	G	G	G	G	G	G	G	G	G	G	G	G	G	G	G	G
S9_3476508	G/T	9	3476508	+	NA	NA	NA	NA	NA	NA	G	G	G	G	G	G	G	G	G	G	G	G	G	G	G	G	N	G	K	G	T	T	T	G	K	G	G	T	T	G	G	G	G	T	G	G	T	G	G
S9_3476661	G/A	9	3476661	+	NA	NA	NA	NA	NA	NA	G	G	A	G	G	G	G	R	G	G	G	G	G	G	G	G	A	A	G	G	G	G	G	G	R	G	R	G	R	G	G	G	G	G	A	R	G	G	G
S9_3476684	C/G	9	3476684	+	NA	NA	NA	NA	NA	NA	C	G	C	G	S	N	C	C	C	C	S	C	G	G	G	G	C	C	C	G	C	C	C	G	C	C	C	C	C	C	G	G	G	C	C	C	C	G	G
S9_3476701	C/T	9	3476701	+	NA	NA	NA	NA	NA	NA	C	C	C	C	C	C	C	C	C	C	C	C	C	C	C	C	C	C	C	C	C	C	C	C	C	C	C	C	C	C	C	C	C	C	C	C	C	C	C
S9_3477314	C/A	9	3477314	+	NA	NA	NA	NA	NA	NA	C	C	C	C	C	C	C	C	C	C	C	A	C	C	C	C	C	C	C	C	C	C	C	C	C	C	C	C	C	C	C	C	C	C	C	C	C	C	C
S9_3561642	G/T	9	3561642	+	NA	NA	NA	NA	NA	NA	G	T	G	N	N	N	N	G	N	G	G	G	G	T	T	T	G	G	G	G	G	G	G	T	G	G	K	G	G	G	T	G	T	G	G	G	G	T	T
S9_3561676	A/T	9	3561676	+	NA	NA	NA	NA	NA	NA	A	A	W	A	A	N	A	A	N	A	A	A	T	A	A	A	T	T	W	T	A	A	A	A	A	T	W	A	T	A	A	A	A	A	T	A	A	A	A
S9_3561682	G/C	9	3561682	+	NA	NA	NA	NA	NA	NA	G	C	G	N	N	N	N	G	N	G	G	G	G	C	C	C	G	G	G	G	G	G	G	C	G	G	S	G	G	G	C	G	C	G	G	G	G	C	C
S9_3561799	C/A	9	3561799	+	NA	NA	NA	NA	NA	NA	C	C	C	C	C	C	C	C	C	C	C	C	C	C	C	C	C	C	C	C	C	C	C	C	C	C	C	C	C	C	C	C	C	C	C	C	C	C	C
S9_3561828	A/T	9	3561828	+	NA	NA	NA	NA	NA	NA	A	A	A	N	A	A	A	A	A	A	A	A	A	A	A	A	A	A	A	A	A	A	A	A	A	A	A	A	A	A	A	A	A	A	A	A	A	A	A
S9_3561839	C/A	9	3561839	+	NA	NA	NA	NA	NA	NA	C	C	C	N	C	C	C	C	C	C	C	C	C	C	C	C	C	C	C	C	C	C	C	C	C	C	N	C	C	C	C	C	C	C	C	C	C	C	C
S9_3561843	C/A	9	3561843	+	NA	NA	NA	NA	NA	NA	C	C	C	N	C	C	C	C	C	C	C	C	C	C	C	C	C	C	C	C	C	C	C	C	C	C	C	C	C	C	C	C	C	C	C	C	C	C	C
S9_3561931	T/C	9	3561931	+	NA	NA	NA	NA	NA	NA	T	T	Y	C	T	T	T	T	T	T	T	T	T	T	T	T	T	T	C	T	T	T	T	T	T	T	T	T	T	C	T	T	T	T	T	T	T	T	T
S9_3561959	G/A	9	3561959	+	NA	NA	NA	NA	NA	NA	G	G	G	G	G	G	G	G	G	G	G	G	G	G	G	G	G	G	G	G	G	G	G	G	G	G	G	G	G	G	G	G	G	G	G	G	G	G	G
S9_3561970	G/A	9	3561970	+	NA	NA	NA	NA	NA	NA	G	A	R	A	A	A	A	G	G	A	R	G	G	A	A	A	G	R	A	R	G	G	G	A	G	G	G	N	G	A	A	A	A	G	A	N	G	A	A
S9_3561977	C/T	9	3561977	+	NA	NA	NA	NA	NA	NA	C	T	Y	T	T	T	T	C	C	T	Y	C	C	T	T	T	C	Y	T	Y	C	C	C	T	C	C	C	N	C	T	T	T	T	C	T	N	C	T	T
S9_3561979	G/A	9	3561979	+	NA	NA	NA	NA	NA	NA	G	A	R	A	A	A	A	G	G	A	R	G	G	A	A	A	G	R	A	R	G	G	G	A	G	G	G	N	G	A	A	A	A	G	A	N	G	A	A
S9_3562006	C/T	9	3562006	+	NA	NA	NA	NA	NA	NA	C	C	C	C	C	C	C	C	C	C	C	C	C	C	C	C	C	C	C	C	C	C	C	C	C	C	C	C	C	C	C	C	C	C	C	C	C	C	C
S9_3562104	C/T	9	3562104	+	NA	NA	NA	NA	NA	NA	C	T	T	T	C	T	C	Y	C	T	C	C	C	T	T	T	C	C	C	C	C	C	C	T	C	C	C	C	C	Y	T	T	T	C	C	C	C	T	T
S9_3562132	G/A	9	3562132	+	NA	NA	NA	NA	NA	NA	G	G	G	G	G	G	G	G	G	G	G	G	G	G	G	G	G	G	G	G	G	G	G	G	G	G	G	G	G	G	G	G	G	G	G	G	G	G	G
S9_3562138	A/G	9	3562138	+	NA	NA	NA	NA	NA	NA	A	A	A	A	A	A	A	R	A	A	A	A	A	A	A	A	A	A	A	A	A	A	A	A	A	A	A	A	A	A	A	A	A	A	A	A	A	A	A
S9_3562156	T/C	9	3562156	+	NA	NA	NA	NA	NA	NA	T	T	T	T	T	T	T	T	T	T	T	T	T	T	T	T	T	T	T	T	T	T	T	T	T	T	T	T	T	T	T	T	T	T	T	T	T	T	T
S9_3562177	G/T	9	3562177	+	NA	NA	NA	NA	NA	NA	T	G	G	G	N	G	G	T	N	G	G	T	G	G	G	G	G	G	G	G	T	T	T	G	G	G	K	G	T	G	G	G	G	T	G	T	T	G	G
S9_3562178	C/T	9	3562178	+	NA	NA	NA	NA	NA	NA	C	C	N	T	C	C	C	C	C	C	C	C	C	C	C	C	C	C	T	C	C	C	C	C	C	C	C	C	C	C	C	C	C	C	C	C	C	C	C
S9_3562213	G/A	9	3562213	+	NA	NA	NA	NA	NA	NA	G	G	G	G	G	N	R	G	G	G	G	G	A	G	G	G	A	A	G	A	G	G	G	G	G	A	R	G	G	G	N	G	G	G	A	G	G	N	G
S9_3562304	G/C	9	3562304	+	NA	NA	NA	NA	NA	NA	G	G	N	G	G	G	G	N	C	G	G	G	C	G	G	G	C	C	C	C	G	G	G	G	G	C	C	S	S	C	N	G	G	G	C	G	G	N	G
S9_3577234	C/A	9	3577234	+	NA	NA	NA	NA	NA	NA	C	C	C	A	C	N	M	C	C	C	C	C	A	C	C	C	A	A	C	A	C	C	C	C	C	A	A	C	M	C	C	C	C	C	A	C	C	C	C
S9_3577237	C/G	9	3577237	+	NA	NA	NA	NA	NA	NA	C	C	C	C	C	N	S	C	C	C	C	G	C	G	G	N	C	C	C	C	C	C	C	G	C	C	C	G	C	C	G	C	G	C	C	C	C	N	G
S9_3577351	C/T	9	3577351	+	NA	NA	NA	NA	NA	NA	C	C	Y	C	Y	N	Y	T	N	C	T	N	C	N	N	N	C	C	C	C	T	T	T	C	Y	C	C	C	T	C	N	C	Y	T	C	Y	T	N	C
S9_3577381	G/A	9	3577381	+	NA	NA	NA	NA	NA	NA	G	G	G	A	G	N	R	G	N	G	G	G	A	N	N	N	A	A	G	N	G	G	G	G	R	A	G	A	G	G	N	G	G	G	A	G	G	N	N
S9_3578105	T/C	9	3578105	+	NA	NA	NA	NA	NA	NA	T	T	N	T	T	T	T	T	T	T	T	T	T	T	T	T	T	T	T	T	T	T	T	T	T	T	T	T	T	T	T	T	T	T	T	T	T	T	T
S9_3578235	C/A	9	3578235	+	NA	NA	NA	NA	NA	NA	C	C	C	C	C	C	C	C	C	C	C	C	C	C	C	C	C	C	C	C	C	C	C	C	C	C	C	C	C	C	C	C	C	C	C	C	C	C	C
S9_3578255	C/G	9	3578255	+	NA	NA	NA	NA	NA	NA	G	G	G	C	G	C	C	C	C	G	C	C	C	C	C	C	C	C	S	C	C	C	C	G	C	C	C	C	C	G	C	G	C	C	C	C	C	C	C
S9_3578256	T/C	9	3578256	+	NA	NA	NA	NA	NA	NA	T	T	T	T	T	T	T	T	T	T	T	T	T	T	T	T	T	T	T	T	T	T	T	T	T	T	T	T	T	T	T	T	T	T	T	T	T	T	T
S9_3578290	G/T	9	3578290	+	NA	NA	NA	NA	NA	NA	G	N	G	G	G	G	G	K	G	T	G	G	G	G	G	G	G	G	G	G	G	G	G	G	G	G	G	G	G	G	G	G	G	G	G	G	G	G	G
S9_3578311	A/T	9	3578311	+	NA	NA	NA	NA	NA	NA	A	N	A	A	A	A	A	A	A	A	A	A	A	A	A	A	A	A	A	A	A	A	A	A	A	A	A	A	A	A	A	A	A	A	A	A	A	A	A
S9_3578312	A/T	9	3578312	+	NA	NA	NA	NA	NA	NA	A	A	A	A	A	A	A	A	A	A	A	A	A	A	A	A	A	A	A	A	A	A	A	A	A	A	A	A	A	A	A	A	A	A	A	A	A	A	A
S9_3578321	C/G	9	3578321	+	NA	NA	NA	NA	NA	NA	G	N	G	C	C	C	C	S	C	G	C	C	G	C	C	C	C	S	G	G	C	C	C	N	C	G	G	C	C	C	C	C	C	C	C	C	C	C	C
S9_3578322	C/G	9	3578322	+	NA	NA	NA	NA	NA	NA	G	C	G	G	C	C	C	C	G	C	C	C	G	C	C	C	C	N	G	G	C	C	C	N	C	G	G	C	S	G	C	C	C	C	G	C	C	C	C
S9_3578334	T/G	9	3578334	+	NA	NA	NA	NA	NA	NA	T	N	T	T	T	T	T	T	T	T	T	T	T	T	T	T	T	T	T	T	T	T	T	T	T	T	T	T	T	T	T	T	T	T	T	T	T	T	T
S9_3650908	C/T	9	3650908	+	NA	NA	NA	NA	NA	NA	C	T	T	C	N	T	T	C	C	C	T	C	C	T	T	T	T	T	T	C	T	T	T	T	Y	C	T	T	T	C	T	T	T	T	T	T	C	T	T
S9_3650932	T/C	9	3650932	+	NA	NA	NA	NA	NA	NA	T	C	C	T	N	C	C	T	T	T	C	T	T	C	C	C	C	C	C	T	C	C	C	C	Y	T	C	C	C	T	C	C	C	C	C	C	T	C	C
S9_3651364	G/T	9	3651364	+	NA	NA	NA	NA	NA	NA	G	G	G	G	G	G	G	G	G	G	G	G	G	G	G	G	G	G	G	G	G	G	G	G	G	G	G	G	G	G	G	G	G	G	G	G	G	G	G
S9_3651775	G/T	9	3651775	+	NA	NA	NA	NA	NA	NA	T	T	T	T	G	G	G	G	T	T	G	T	T	G	G	G	G	G	G	T	G	G	G	T	K	T	G	G	G	T	G	G	G	G	G	G	N	G	G
S9_3651784	G/A	9	3651784	+	NA	NA	NA	NA	NA	NA	G	G	G	G	G	G	G	G	G	G	G	G	G	G	G	G	G	G	G	G	G	G	G	G	G	G	G	G	G	G	G	G	G	G	G	G	G	G	G
S9_3651828	G/T	9	3651828	+	NA	NA	NA	NA	NA	NA	G	G	G	G	G	G	G	G	G	G	G	G	G	G	G	G	G	G	G	G	G	G	G	G	G	G	G	G	G	G	G	G	G	G	G	G	G	G	G
S9_3651841	G/T	9	3651841	+	NA	NA	NA	NA	NA	NA	G	G	G	G	G	G	G	G	G	G	G	G	G	G	G	G	G	T	G	G	G	G	G	G	G	G	G	G	G	G	G	G	G	G	G	G	G	G	G
S9_3652735	C/T	9	3652735	+	NA	NA	NA	NA	NA	NA	C	C	T	T	C	C	C	C	T	T	C	C	T	C	C	C	C	C	C	C	C	C	C	C	C	C	C	C	C	C	C	C	C	C	C	C	C	C	C
S9_3653045	G/A	9	3653045	+	NA	NA	NA	NA	NA	NA	G	G	G	G	G	G	G	G	G	G	G	G	G	G	G	G	G	G	G	G	G	G	G	G	G	G	G	G	G	G	G	G	G	G	G	G	G	G	G
S9_3653188	C/T	9	3653188	+	NA	NA	NA	NA	NA	NA	C	N	C	C	N	T	T	C	C	C	Y	T	C	T	N	T	C	C	T	C	C	C	C	N	Y	C	C	T	C	T	T	C	N	C	T	Y	C	N	T
S9_3653189	C/T	9	3653189	+	NA	NA	NA	NA	NA	NA	C	N	C	C	C	C	C	C	C	C	C	C	C	C	C	C	C	C	C	C	C	C	C	C	C	C	C	C	C	C	C	C	C	C	C	C	C	C	C
S9_3653190	T/G	9	3653190	+	NA	NA	NA	NA	NA	NA	T	N	T	T	N	G	G	T	T	T	G	G	T	G	G	G	T	T	G	T	T	T	T	G	G	K	G	G	T	G	G	N	G	T	G	G	T	G	G
S9_3653192	C/T	9	3653192	+	NA	NA	NA	NA	NA	NA	C	N	C	C	C	C	C	Y	C	C	C	C	C	C	C	C	C	C	C	C	C	C	C	C	C	C	C	C	C	C	C	C	C	C	C	C	C	C	C
S9_3653431	C/A	9	3653431	+	NA	NA	NA	NA	NA	NA	A	C	A	A	C	C	C	C	A	M	C	C	A	C	C	C	C	C	C	C	C	C	C	C	C	C	C	C	C	C	C	C	M	C	C	C	C	C	C
S9_3653454	G/T	9	3653454	+	NA	NA	NA	NA	NA	NA	G	G	G	G	G	G	G	G	G	G	G	G	G	G	G	G	G	G	G	G	G	G	G	G	G	G	G	G	G	G	G	G	G	G	G	G	G	G	G
S9_3656301	C/T	9	3656301	+	NA	NA	NA	NA	NA	NA	C	T	T	T	C	C	C	N	T	T	Y	T	Y	C	C	C	C	C	T	T	C	C	T	T	C	T	C	C	C	C	C	Y	T	C	C	C	C	C	C
S9_3656308	A/G	9	3656308	+	NA	NA	NA	NA	NA	NA	A	G	A	A	A	A	A	N	A	A	R	G	A	A	A	A	A	A	G	A	A	A	A	G	A	A	A	A	A	A	A	A	G	A	A	A	A	A	A
S9_3656314	C/T	9	3656314	+	NA	NA	NA	NA	NA	NA	C	T	T	T	C	C	C	N	T	T	Y	T	Y	C	C	C	C	C	T	T	C	C	T	T	C	T	C	C	C	C	C	Y	T	C	C	C	C	C	C
S9_3656316	G/A	9	3656316	+	NA	NA	NA	NA	NA	NA	G	A	A	A	G	G	G	N	A	A	R	A	R	G	G	G	G	G	A	A	G	G	A	A	G	A	G	G	G	G	G	R	A	G	G	G	G	G	G
S9_3657432	C/T	9	3657432	+	NA	NA	NA	NA	NA	NA	C	C	C	C	C	C	C	C	C	C	C	C	C	C	C	C	C	C	C	C	C	C	C	C	C	C	C	C	C	C	C	C	C	C	C	C	C	C	C
S9_3657436	C/T	9	3657436	+	NA	NA	NA	NA	NA	NA	C	C	C	C	C	C	C	C	C	C	C	C	C	C	C	C	C	C	C	C	C	C	C	C	C	C	C	C	C	C	C	C	C	C	C	C	C	C	C
S9_3657856	C/G	9	3657856	+	NA	NA	NA	NA	NA	NA	S	C	C	C	C	C	C	C	S	C	C	C	C	C	C	C	C	C	C	N	C	C	C	C	C	C	C	C	C	C	C	C	C	C	C	C	C	C	C
S9_3657881	C/G	9	3657881	+	NA	NA	NA	NA	NA	NA	C	C	C	C	C	C	C	C	C	C	C	C	C	C	C	C	C	C	C	G	C	C	C	C	C	C	C	C	C	C	C	C	C	C	C	C	C	C	C
S9_3658095	T/C	9	3658095	+	NA	NA	NA	NA	NA	NA	T	T	T	T	T	T	T	T	T	T	T	T	T	T	T	T	T	T	T	C	T	T	T	T	T	T	T	T	T	T	T	T	T	T	T	T	T	T	T
S9_3658626	A/C	9	3658626	+	NA	NA	NA	NA	NA	NA	A	N	A	A	A	A	A	A	N	A	A	A	A	A	A	A	A	A	A	C	A	A	A	A	A	A	A	A	A	A	A	A	A	A	A	A	A	A	A
S9_3658627	C/T	9	3658627	+	NA	NA	NA	NA	NA	NA	C	N	C	C	C	C	C	C	N	C	C	C	C	C	C	C	C	C	C	T	C	C	C	C	C	C	C	C	C	C	C	C	C	C	C	C	C	C	C
S9_3658628	C/G	9	3658628	+	NA	NA	NA	NA	NA	NA	C	N	C	C	C	C	C	C	N	C	C	C	C	C	C	C	C	C	C	G	C	C	C	C	C	C	C	C	C	C	C	C	C	C	C	C	C	C	C
S9_3704276	C/G	9	3704276	+	NA	NA	NA	NA	NA	NA	C	C	C	C	C	C	C	C	N	C	C	C	C	C	C	C	C	C	C	C	C	C	C	C	C	C	C	C	C	C	C	C	C	C	C	C	C	C	C
S9_3704293	G/A	9	3704293	+	NA	NA	NA	NA	NA	NA	G	G	G	G	G	G	G	G	N	G	G	G	G	G	G	G	G	G	G	G	G	G	G	G	G	G	G	G	G	G	G	G	G	G	G	G	G	G	G
S9_3705081	T/A	9	3705081	+	NA	NA	NA	NA	NA	NA	T	A	T	T	W	T	T	T	A	A	T	T	T	T	T	T	T	T	T	T	T	T	T	A	T	T	T	T	T	T	T	T	T	T	T	A	T	T	T
S9_3743009	A/G	9	3743009	+	NA	NA	NA	NA	NA	NA	A	A	A	A	A	A	A	A	A	A	A	A	A	A	A	A	A	A	A	A	A	A	A	A	A	A	A	A	A	A	A	A	A	A	A	A	A	A	A
S9_3743042	T/C	9	3743042	+	NA	NA	NA	NA	NA	NA	T	T	T	T	T	T	T	T	T	T	T	T	T	T	T	T	T	T	T	T	T	T	T	T	T	T	T	T	T	T	T	T	T	T	T	T	T	T	T
S9_3743043	G/C	9	3743043	+	NA	NA	NA	NA	NA	NA	G	G	G	G	G	G	G	G	G	G	G	G	G	G	G	G	G	G	G	G	G	G	G	G	G	G	G	G	G	G	G	G	G	G	G	G	G	G	G
S9_3743055	C/G	9	3743055	+	NA	NA	NA	NA	NA	NA	C	C	C	C	C	C	C	C	C	C	C	C	C	C	C	C	C	C	C	C	C	C	C	C	C	C	C	C	C	C	C	C	C	C	C	C	C	C	C
S9_3743067	C/T	9	3743067	+	NA	NA	NA	NA	NA	NA	C	C	C	C	C	C	C	C	C	C	C	C	C	C	C	C	C	C	C	C	C	C	C	C	C	C	C	C	C	C	C	C	C	C	C	C	C	C	C
S9_3743092	G/A	9	3743092	+	NA	NA	NA	NA	NA	NA	G	A	A	G	G	G	A	G	G	R	G	G	G	G	G	G	G	G	G	G	G	R	A	G	R	G	G	G	G	A	G	G	A	G	G	G	R	G	G
S9_3743107	G/C	9	3743107	+	NA	NA	NA	NA	NA	NA	G	G	C	G	G	G	G	G	G	G	G	G	G	G	G	G	G	G	G	G	G	G	G	G	G	G	G	G	G	G	G	G	C	G	G	G	G	G	G
S9_3743822	A/G	9	3743822	+	NA	NA	NA	NA	NA	NA	A	A	A	A	A	A	A	A	A	A	A	G	A	A	A	A	A	A	A	A	A	A	A	A	A	A	A	A	A	A	A	A	A	A	A	A	A	A	A
S9_3743828	A/C	9	3743828	+	NA	NA	NA	NA	NA	NA	A	A	A	A	A	A	A	A	A	A	M	A	A	A	A	A	A	A	A	A	A	A	A	A	M	A	A	A	A	A	A	C	A	A	A	M	A	A	A
S9_3743832	G/T	9	3743832	+	NA	NA	NA	NA	NA	NA	G	G	G	G	G	T	G	G	G	G	G	G	G	T	T	T	T	G	T	G	G	G	G	K	G	G	T	T	G	G	T	G	G	G	T	G	G	T	T
S9_3743843	A/C	9	3743843	+	NA	NA	NA	NA	NA	NA	A	A	A	A	A	C	A	A	A	A	A	A	A	C	C	C	C	A	C	A	A	A	A	M	A	A	C	C	A	A	C	A	A	A	C	A	A	C	C
S9_3743876	G/C	9	3743876	+	NA	NA	NA	NA	NA	NA	G	G	G	G	G	C	G	G	G	G	S	G	G	C	C	C	C	G	C	G	G	G	G	S	C	G	C	C	G	G	C	C	G	G	C	C	G	C	C
S9_3751386	C/T	9	3751386	+	NA	NA	NA	NA	NA	NA	C	T	T	T	T	T	C	C	C	C	C	T	T	T	T	T	C	T	T	C	T	T	T	T	C	C	C	N	T	C	N	C	C	T	C	C	C	T	T
S9_3751392	T/C	9	3751392	+	NA	NA	NA	NA	NA	NA	T	C	C	C	C	C	T	T	T	T	T	C	C	C	C	C	T	C	C	T	C	C	C	C	T	T	T	N	C	T	N	T	T	C	T	T	T	C	C
S9_3751396	G/A	9	3751396	+	NA	NA	NA	NA	NA	NA	G	A	A	A	A	A	G	G	G	G	G	A	A	A	A	A	G	A	A	G	A	A	A	A	G	G	G	N	A	G	N	G	G	A	G	G	G	A	A
S9_3751397	G/A	9	3751397	+	NA	NA	NA	NA	NA	NA	G	A	N	G	G	G	G	G	G	G	G	A	G	G	G	G	G	G	G	G	G	G	A	A	G	G	G	G	G	G	G	G	A	G	G	G	G	G	G
S9_3751398	G/T	9	3751398	+	NA	NA	NA	NA	NA	NA	G	T	N	G	G	G	G	G	G	G	G	T	G	G	G	G	G	G	G	G	G	G	T	T	G	G	G	G	G	G	G	G	T	G	G	G	G	G	G
S9_3840580	G/A	9	3840580	+	NA	NA	NA	NA	NA	NA	A	G	G	A	G	A	G	G	G	R	G	A	G	A	A	A	G	G	G	G	G	G	G	R	G	G	G	A	G	G	A	G	G	G	A	G	G	A	A
S9_3840594	C/A	9	3840594	+	NA	NA	NA	NA	NA	NA	C	C	C	C	C	C	C	C	C	C	C	C	A	C	C	C	C	C	C	C	C	C	C	C	C	C	C	C	C	C	C	C	C	C	C	C	C	C	C
S9_3840679	G/T	9	3840679	+	NA	NA	NA	NA	NA	NA	G	G	G	G	G	G	G	G	G	G	G	G	G	G	G	G	G	T	T	G	G	G	G	G	G	G	G	G	G	G	G	G	G	G	G	G	G	G	G
S9_3840771	T/A	9	3840771	+	NA	NA	NA	NA	NA	NA	T	A	N	T	T	A	T	T	T	T	T	T	A	A	A	A	T	T	T	T	T	T	T	A	T	T	T	A	T	T	A	T	T	T	A	T	T	A	A
S9_3840773	C/T	9	3840773	+	NA	NA	NA	NA	NA	NA	C	T	N	C	C	T	C	C	C	C	C	C	T	T	T	T	C	C	C	C	C	C	C	T	C	C	C	T	C	C	T	C	C	C	T	C	C	T	T
S9_3840792	G/A	9	3840792	+	NA	NA	NA	NA	NA	NA	G	G	G	G	G	G	G	G	G	G	G	G	G	G	G	G	G	G	G	G	G	G	G	G	G	G	G	G	G	G	G	G	G	G	G	G	G	G	G
S9_3840888	T/G	9	3840888	+	NA	NA	NA	NA	NA	NA	G	T	T	G	G	G	T	K	N	T	T	T	T	G	G	G	T	T	T	T	T	T	T	T	T	T	T	N	T	T	G	T	T	T	G	T	G	G	G
S9_3857252	C/T	9	3857252	+	NA	NA	NA	NA	NA	NA	C	N	C	C	C	C	C	C	C	T	C	T	C	C	C	C	C	C	C	C	C	C	C	N	C	C	C	C	C	C	C	T	C	C	C	T	C	C	C
S9_3857297	C/A	9	3857297	+	NA	NA	NA	NA	NA	NA	C	N	C	C	C	C	C	C	C	C	C	C	C	C	C	C	C	C	C	C	C	C	C	C	C	C	C	C	C	C	C	C	C	C	C	C	C	C	C
S9_3895888	C/A	9	3895888	+	NA	NA	NA	NA	NA	NA	C	C	C	C	C	C	C	C	C	C	C	C	C	C	C	C	C	C	C	C	C	C	C	C	C	C	C	C	C	C	C	C	C	C	C	C	C	C	C
S9_3895906	C/A	9	3895906	+	NA	NA	NA	NA	NA	NA	C	C	C	C	N	C	C	C	C	C	A	C	C	C	C	C	C	C	C	C	A	A	C	C	C	C	C	C	A	C	C	A	C	A	C	A	C	C	C
S9_3896722	C/T	9	3896722	+	NA	NA	NA	NA	NA	NA	C	C	C	C	C	C	C	C	C	C	C	C	C	C	C	C	C	C	C	C	C	C	C	C	C	C	C	C	C	C	C	C	C	C	C	C	C	C	C
S9_3896725	C/A	9	3896725	+	NA	NA	NA	NA	NA	NA	C	C	C	C	N	C	A	C	C	A	C	A	C	C	C	C	C	A	C	A	C	C	A	C	C	C	M	C	C	C	C	C	C	C	C	C	C	C	C
S9_3896830	G/C	9	3896830	+	NA	NA	NA	NA	NA	NA	G	G	N	G	G	G	G	N	G	G	G	G	G	G	G	G	G	G	G	G	G	G	G	G	G	G	G	G	G	G	G	G	G	G	G	G	N	G	G
S9_3896861	C/A	9	3896861	+	NA	NA	NA	NA	NA	NA	C	C	N	A	A	C	C	N	A	C	C	C	A	C	C	C	N	M	A	C	A	A	C	C	C	A	C	C	A	C	C	N	C	A	C	A	N	C	C
S9_3896951	G/A	9	3896951	+	NA	NA	NA	NA	NA	NA	G	G	G	N	G	G	G	G	G	G	G	G	G	G	G	G	R	G	G	G	G	G	G	G	G	G	G	G	G	G	G	G	G	G	G	G	G	G	G
S9_3903504	C/T	9	3903504	+	NA	NA	NA	NA	NA	NA	C	C	C	C	C	C	C	C	C	C	C	C	C	C	C	C	C	C	C	C	C	C	C	C	C	C	C	C	C	C	C	C	C	C	C	C	C	C	C
S9_3903509	T/C	9	3903509	+	NA	NA	NA	NA	NA	NA	T	T	T	T	T	T	T	T	T	T	T	T	T	T	T	T	T	T	T	T	T	T	T	T	T	T	T	T	T	T	T	T	T	T	T	T	T	T	T
S9_3903559	G/A	9	3903559	+	NA	NA	NA	NA	NA	NA	G	G	G	G	G	G	G	G	R	G	G	G	G	G	G	G	G	G	G	G	G	G	G	G	G	A	G	G	G	G	G	G	G	G	G	G	G	G	G
S9_3903610	G/C	9	3903610	+	NA	NA	NA	NA	NA	NA	G	C	G	G	G	G	G	G	G	G	G	G	G	G	G	G	G	G	G	G	G	G	C	G	G	G	G	G	G	G	G	G	G	G	G	G	G	G	G
S9_3909282	T/C	9	3909282	+	NA	NA	NA	NA	NA	NA	T	T	T	T	T	T	T	T	T	T	T	T	T	T	T	T	T	T	T	T	T	T	T	T	T	T	T	T	T	T	T	T	T	T	T	T	T	T	T
S9_3909294	C/T	9	3909294	+	NA	NA	NA	NA	NA	NA	C	C	C	C	C	C	C	Y	C	C	C	C	C	C	C	C	C	C	C	C	C	C	C	C	C	C	C	C	C	C	C	C	C	C	C	C	C	C	C
S9_3909486	C/T	9	3909486	+	NA	NA	NA	NA	NA	NA	C	C	C	C	C	C	C	C	C	C	C	C	C	C	C	C	C	C	C	C	C	C	C	C	C	C	C	C	C	C	C	C	C	C	C	C	C	C	C
S9_3909520	C/A	9	3909520	+	NA	NA	NA	NA	NA	NA	C	C	C	C	C	C	C	C	C	A	C	C	C	C	C	C	C	A	C	C	C	C	C	C	C	C	C	C	C	C	C	C	C	C	C	C	C	C	C
S9_3909521	C/A	9	3909521	+	NA	NA	NA	NA	NA	NA	C	C	C	C	C	C	C	C	C	A	C	C	C	C	C	C	C	A	C	C	C	C	C	C	C	C	C	C	C	C	C	C	C	C	C	C	C	C	C
S9_3909525	A/T	9	3909525	+	NA	NA	NA	NA	NA	NA	A	A	A	A	T	A	A	A	T	A	T	A	A	A	A	A	A	A	A	A	T	T	T	A	A	A	A	A	T	A	A	T	A	T	A	T	A	A	A
S9_3909526	A/T	9	3909526	+	NA	NA	NA	NA	NA	NA	A	A	A	A	T	A	A	W	N	A	T	A	A	A	A	A	A	A	A	A	T	T	T	A	A	A	A	A	T	A	A	T	A	T	A	T	A	A	A
S9_3909538	G/A	9	3909538	+	NA	NA	NA	NA	NA	NA	G	G	G	G	G	G	G	G	G	G	G	G	G	G	G	G	G	G	G	G	G	G	G	G	G	G	G	G	G	G	G	G	G	G	G	G	G	G	G
S9_3909553	C/G	9	3909553	+	NA	NA	NA	NA	NA	NA	C	C	C	C	C	C	C	S	C	C	C	C	C	C	C	C	C	C	C	C	C	C	C	C	C	C	C	C	C	C	C	C	C	C	C	C	C	C	C
S9_3934563	C/T	9	3934563	+	NA	NA	NA	NA	NA	NA	C	Y	C	C	C	C	T	Y	C	C	C	C	C	C	C	C	C	C	T	N	C	C	T	C	C	C	Y	C	C	T	C	C	C	C	C	C	C	C	C
S9_3934573	T/A	9	3934573	+	NA	NA	NA	NA	NA	NA	T	T	T	T	T	T	A	T	T	T	T	T	T	T	T	T	T	T	A	N	T	T	T	T	T	T	W	T	T	T	T	T	T	T	T	T	T	T	T
S9_3934576	G/T	9	3934576	+	NA	NA	NA	NA	NA	NA	G	K	G	G	G	G	G	G	G	G	G	G	G	G	G	G	G	G	G	G	G	G	T	G	G	G	G	G	G	G	G	G	G	G	G	G	G	G	G
S9_3934581	C/T	9	3934581	+	NA	NA	NA	NA	NA	NA	C	C	C	C	C	C	C	C	Y	C	C	T	C	C	C	C	C	C	C	C	C	C	C	C	C	Y	C	C	C	C	C	C	C	C	C	C	C	C	C
S9_3934589	G/A	9	3934589	+	NA	NA	NA	NA	NA	NA	G	A	G	G	G	G	G	R	G	G	G	G	G	G	G	G	G	G	G	G	G	G	A	G	G	G	G	G	G	A	G	G	G	G	G	G	G	G	G
S9_3936759	T/G	9	3936759	+	NA	NA	NA	NA	NA	NA	T	T	T	T	T	T	G	T	T	T	T	T	T	T	T	T	T	T	G	G	T	T	T	T	T	T	G	T	T	T	T	T	T	T	T	T	T	T	T
S9_3936777	T/C	9	3936777	+	NA	NA	NA	NA	NA	NA	T	C	T	T	T	T	C	T	T	T	T	T	T	T	T	T	T	T	N	N	T	T	C	T	T	T	Y	T	T	T	T	T	T	T	T	T	T	T	T
S9_3936945	G/T	9	3936945	+	NA	NA	NA	NA	NA	NA	G	G	G	G	G	G	G	G	G	G	G	G	G	G	G	G	G	G	G	G	G	G	G	G	G	G	G	G	G	G	G	G	G	G	G	G	G	G	G
S9_3936947	C/G	9	3936947	+	NA	NA	NA	NA	NA	NA	C	C	C	C	C	C	C	C	C	C	S	C	C	C	C	C	C	C	C	C	C	C	C	C	C	C	C	C	C	C	C	S	C	C	C	C	C	C	C
S9_3936951	C/T	9	3936951	+	NA	NA	NA	NA	NA	NA	C	C	C	C	C	C	C	C	C	C	C	C	C	C	C	C	C	C	C	C	C	C	C	C	C	C	C	C	C	C	C	C	C	C	C	C	C	C	C
S9_3936960	G/A	9	3936960	+	NA	NA	NA	NA	NA	NA	G	G	G	G	G	G	G	G	A	G	G	G	G	G	G	G	G	G	G	G	G	G	G	G	G	A	G	G	G	G	G	G	G	G	G	G	G	G	G
S9_4009770	T/C	9	4009770	+	NA	NA	NA	NA	NA	NA	C	C	T	T	C	C	T	T	T	T	C	T	T	C	C	C	T	T	T	T	C	C	T	C	C	T	T	C	C	T	C	C	T	C	C	C	C	C	C
S9_4009775	G/C	9	4009775	+	NA	NA	NA	NA	NA	NA	G	G	G	C	G	G	G	G	G	G	G	G	C	G	G	G	C	C	G	G	G	G	G	G	G	G	G	G	G	G	G	G	G	G	G	G	G	G	G
S9_4009989	C/A	9	4009989	+	NA	NA	NA	NA	NA	NA	C	C	C	C	C	C	C	C	C	M	C	C	C	C	C	C	C	C	C	C	C	C	C	C	C	C	C	C	C	C	C	C	C	C	C	C	C	C	C
S9_4009990	A/T	9	4009990	+	NA	NA	NA	NA	NA	NA	A	A	A	A	A	A	A	A	A	W	A	A	A	A	A	A	A	A	A	A	A	A	A	A	A	A	A	A	A	A	A	A	A	A	A	A	A	A	A
S9_4010000	T/A	9	4010000	+	NA	NA	NA	NA	NA	NA	T	T	T	T	T	T	T	T	T	W	T	T	T	T	T	T	T	T	T	T	T	T	T	T	T	T	T	T	T	T	T	T	T	T	T	T	T	T	T
S9_4010014	G/A	9	4010014	+	NA	NA	NA	NA	NA	NA	G	G	G	G	G	G	G	G	G	G	G	G	G	G	G	G	G	G	G	G	G	G	G	G	G	G	G	G	G	G	G	G	G	G	G	G	G	G	G
S9_4010016	T/C	9	4010016	+	NA	NA	NA	NA	NA	NA	T	T	T	T	T	T	T	T	T	T	T	T	T	T	T	T	T	T	T	T	T	T	T	T	T	T	T	T	T	T	T	T	T	T	T	T	T	T	T
S9_4010017	G/A	9	4010017	+	NA	NA	NA	NA	NA	NA	G	G	G	G	G	G	G	G	G	G	G	G	G	G	G	G	G	G	G	G	G	G	G	G	G	G	G	G	G	G	G	G	G	G	G	G	G	G	G
S9_4010037	A/G	9	4010037	+	NA	NA	NA	NA	NA	NA	A	A	A	N	A	A	A	A	A	R	A	A	A	A	A	A	G	A	A	A	A	A	A	A	A	A	A	A	A	A	A	A	A	A	A	A	A	A	A
S9_4010039	C/A	9	4010039	+	NA	NA	NA	NA	NA	NA	C	C	C	N	C	C	C	C	C	C	C	C	C	C	C	C	A	C	C	C	C	C	C	C	C	C	C	C	C	C	C	C	C	C	C	C	C	C	C
S9_4010559	T/G	9	4010559	+	NA	NA	NA	NA	NA	NA	T	T	T	G	N	T	T	T	T	T	T	T	T	T	T	T	T	T	T	T	G	G	T	T	T	T	T	T	G	N	T	T	T	G	T	T	T	T	T
S9_4010560	T/G	9	4010560	+	NA	NA	NA	NA	NA	NA	T	T	T	G	N	T	T	T	T	T	T	T	T	T	T	T	T	T	T	T	G	G	T	T	T	T	T	T	G	N	T	T	T	G	T	T	T	T	T
S9_4010561	G/A	9	4010561	+	NA	NA	NA	NA	NA	NA	G	G	G	A	N	G	G	G	G	G	G	G	G	G	G	G	G	G	G	G	A	A	G	G	G	G	G	G	A	N	G	G	G	A	G	G	G	G	G
S9_4010565	A/C	9	4010565	+	NA	NA	NA	NA	NA	NA	A	A	A	C	N	A	A	A	A	A	A	A	A	A	A	A	A	A	A	A	C	C	A	A	A	A	A	A	C	N	A	A	A	C	A	A	A	A	A
S9_4010566	G/A	9	4010566	+	NA	NA	NA	NA	NA	NA	G	G	G	A	N	G	G	G	G	G	G	G	G	G	G	G	G	G	G	G	A	A	G	G	G	G	G	G	A	N	G	G	G	A	G	G	G	G	G
S9_4010593	C/A	9	4010593	+	NA	NA	NA	NA	NA	NA	C	C	C	C	C	C	A	C	C	C	C	C	C	C	C	C	C	C	C	C	C	C	C	C	C	C	M	C	C	C	C	C	C	C	C	C	C	C	C
S9_4041939	C/T	9	4041939	+	NA	NA	NA	NA	NA	NA	C	C	C	C	C	C	C	C	C	C	C	C	C	C	C	C	C	C	C	C	C	C	C	C	C	C	C	C	C	C	C	C	C	C	C	C	C	C	C
S9_4078290	G/C	9	4078290	+	NA	NA	NA	NA	NA	NA	G	G	N	C	N	G	G	C	N	S	G	G	N	G	G	G	N	G	G	G	G	G	G	G	G	G	G	G	G	G	G	G	N	G	G	N	G	G	G
S9_4115388	G/A	9	4115388	+	NA	NA	NA	NA	NA	NA	A	A	A	G	G	A	G	R	G	G	A	G	G	A	A	A	A	A	G	G	G	G	A	A	A	G	A	A	G	G	A	A	A	G	A	A	A	A	A
S9_4122020	G/A	9	4122020	+	NA	NA	NA	NA	NA	NA	G	G	N	G	G	G	G	G	N	G	G	G	G	G	G	G	G	G	G	G	G	G	G	G	G	G	G	G	G	G	G	G	G	G	G	G	G	G	G
S9_4205902	G/A	9	4205902	+	NA	NA	NA	NA	NA	NA	G	G	G	G	G	G	G	G	G	G	G	G	G	G	G	G	G	G	G	G	G	G	G	G	G	G	G	G	G	G	G	G	G	G	G	G	G	G	G
S9_4205903	C/T	9	4205903	+	NA	NA	NA	NA	NA	NA	C	C	C	C	C	C	C	C	C	C	C	C	C	C	C	C	C	C	C	C	C	C	C	C	C	C	C	C	C	C	C	C	C	C	C	C	C	C	C
S9_4205904	A/T	9	4205904	+	NA	NA	NA	NA	NA	NA	A	A	A	A	A	A	A	A	A	A	A	A	A	A	A	A	A	A	A	A	A	A	A	A	A	A	A	A	A	A	A	A	A	A	A	A	A	A	A
S9_4205905	C/G	9	4205905	+	NA	NA	NA	NA	NA	NA	C	C	C	C	C	C	C	C	C	C	C	C	C	C	C	C	C	C	C	C	C	C	C	C	C	C	C	C	C	C	C	C	C	C	C	C	C	C	C
S9_4205906	G/C	9	4205906	+	NA	NA	NA	NA	NA	NA	G	G	G	G	G	G	G	G	G	G	G	G	G	G	G	G	G	G	G	G	G	G	G	G	G	G	G	G	G	G	G	G	G	G	G	G	G	G	G
S9_4205907	T/A	9	4205907	+	NA	NA	NA	NA	NA	NA	T	T	T	T	T	T	T	T	T	T	T	T	T	T	T	T	T	T	T	T	T	T	T	T	T	T	T	T	T	T	T	T	T	T	T	T	T	T	T
S9_4205909	A/G	9	4205909	+	NA	NA	NA	NA	NA	NA	A	A	A	A	A	A	A	A	A	A	A	A	A	A	A	A	A	A	A	A	A	A	A	A	A	A	A	A	A	A	A	A	A	A	A	A	A	A	A
S9_4205910	G/T	9	4205910	+	NA	NA	NA	NA	NA	NA	G	G	G	G	G	G	G	G	G	G	G	G	G	G	G	G	G	G	G	G	G	G	G	G	G	G	G	G	G	G	G	G	G	G	G	G	G	G	G
S9_4205913	C/G	9	4205913	+	NA	NA	NA	NA	NA	NA	C	C	C	C	C	C	C	C	C	C	C	C	C	C	C	C	C	C	C	C	C	C	C	C	C	C	C	C	C	C	C	C	C	C	C	C	C	C	C
S9_4205917	G/A	9	4205917	+	NA	NA	NA	NA	NA	NA	G	G	G	G	G	G	G	G	G	G	G	G	G	G	G	G	G	G	G	G	G	G	G	G	G	G	G	G	G	G	G	G	G	G	G	G	G	G	G
S9_4205937	C/A	9	4205937	+	NA	NA	NA	NA	NA	NA	C	A	C	C	M	C	A	C	C	C	C	A	C	C	C	C	C	C	C	C	C	C	C	A	C	C	C	C	C	C	C	C	C	C	C	C	C	C	C
S9_4205991	C/T	9	4205991	+	NA	NA	NA	NA	NA	NA	C	C	C	C	C	C	C	C	C	C	C	C	C	C	C	C	C	C	C	C	C	C	C	C	C	C	C	C	C	C	C	C	C	C	C	C	C	C	C
S9_4219902	T/A	9	4219902	+	NA	NA	NA	NA	NA	NA	T	T	T	T	T	T	T	T	T	T	T	T	T	T	T	T	T	T	T	T	T	T	T	T	T	T	A	T	T	T	T	T	A	T	T	T	T	T	T
S9_4222563	C/A	9	4222563	+	NA	NA	NA	NA	NA	NA	C	C	C	C	C	C	C	A	C	C	C	M	C	C	C	C	C	C	C	C	C	C	C	C	C	C	C	C	C	C	C	C	C	C	C	C	C	C	C
S9_4224019	C/G	9	4224019	+	NA	NA	NA	NA	NA	NA	C	C	C	C	S	C	G	C	C	C	C	G	C	C	C	C	C	C	C	C	C	C	C	C	C	C	C	C	C	C	C	C	C	C	C	C	C	C	C
S9_4224029	G/A	9	4224029	+	NA	NA	NA	NA	NA	NA	G	G	G	G	G	G	G	G	G	G	G	G	G	G	G	G	G	G	G	G	G	G	G	G	G	G	G	G	G	G	G	G	G	G	G	G	G	G	G
S9_4224035	G/A	9	4224035	+	NA	NA	NA	NA	NA	NA	G	G	G	G	R	G	A	G	G	G	G	A	G	G	G	G	G	G	G	G	G	G	G	G	G	G	G	G	G	G	G	G	G	G	G	G	G	G	G
S9_4224106	G/A	9	4224106	+	NA	NA	NA	NA	NA	NA	G	G	G	G	G	G	G	G	G	G	G	G	G	G	G	G	G	G	G	G	G	G	G	G	G	G	G	G	G	G	G	G	G	G	G	G	G	G	G
S9_4289806	A/G	9	4289806	+	NA	NA	NA	NA	NA	NA	G	G	G	G	G	A	A	G	A	A	A	G	G	A	A	A	G	A	G	A	A	A	A	A	A	G	G	A	A	A	A	G	G	A	A	R	G	A	A
S9_4289811	C/A	9	4289811	+	NA	NA	NA	NA	NA	NA	C	C	C	C	C	C	C	C	C	C	C	C	C	C	C	C	C	C	C	C	C	C	C	C	C	C	C	C	C	C	C	C	C	C	C	C	C	C	C
S9_4289828	G/A	9	4289828	+	NA	NA	NA	NA	NA	NA	A	A	G	A	G	G	G	R	G	G	G	G	G	G	G	G	G	G	A	G	G	G	G	G	G	A	G	G	G	G	G	G	G	G	G	G	R	G	G
S9_4289830	C/T	9	4289830	+	NA	NA	NA	NA	NA	NA	Y	T	Y	T	C	C	C	Y	C	C	C	C	T	C	C	C	C	C	T	C	C	C	C	C	C	T	T	C	C	C	C	C	T	C	C	C	T	C	C
S9_4289836	A/C	9	4289836	+	NA	NA	NA	NA	NA	NA	A	A	A	A	A	A	A	A	A	C	A	A	A	A	A	A	A	A	A	A	C	C	A	A	A	A	A	A	C	A	A	A	A	C	A	A	A	A	A
S9_4289883	C/A	9	4289883	+	NA	NA	NA	NA	NA	NA	C	A	C	C	A	A	C	M	A	A	C	C	C	A	A	A	C	C	C	C	C	C	C	A	A	C	C	A	C	C	A	M	C	C	A	A	C	A	A
S9_4290031	A/G	9	4290031	+	NA	NA	NA	NA	NA	NA	A	R	A	A	A	G	A	A	R	A	A	A	A	G	G	G	A	A	A	A	A	A	A	G	R	A	A	G	A	A	G	A	A	A	G	A	A	G	G
S9_4290049	C/G	9	4290049	+	NA	NA	NA	NA	NA	NA	C	C	C	C	G	C	S	C	C	G	G	C	C	C	C	C	C	G	C	C	C	C	C	C	C	C	C	C	C	N	C	G	C	C	C	G	C	C	C
S9_4290224	T/G	9	4290224	+	NA	NA	NA	NA	NA	NA	T	T	G	T	T	T	G	T	T	T	T	T	G	T	T	T	N	T	T	N	T	T	G	T	T	T	K	T	T	T	T	T	G	T	T	T	T	T	T
S9_4290515	C/G	9	4290515	+	NA	NA	NA	NA	NA	NA	S	C	C	C	C	C	C	C	C	C	C	C	C	C	C	C	C	C	C	C	C	C	C	C	C	C	C	C	C	C	C	C	C	C	C	C	C	C	C
S9_4290547	A/G	9	4290547	+	NA	NA	NA	NA	NA	NA	A	A	A	A	G	A	G	A	A	A	A	A	A	A	A	A	A	A	A	A	A	A	A	A	A	R	A	A	A	A	A	A	A	A	A	A	A	A	A
S9_4290872	G/T	9	4290872	+	NA	NA	NA	NA	NA	NA	G	G	G	G	G	G	G	G	G	G	G	G	G	G	G	G	G	G	G	G	G	G	G	G	G	G	G	G	G	G	G	G	G	G	G	G	G	G	G
S9_4290886	A/G	9	4290886	+	NA	NA	NA	NA	NA	NA	A	A	A	A	A	A	A	A	A	A	A	A	A	A	A	A	A	A	A	A	A	A	A	A	A	A	A	A	A	A	A	A	A	A	A	A	A	A	A
S9_4290887	T/C	9	4290887	+	NA	NA	NA	NA	NA	NA	T	Y	T	T	T	C	T	T	C	T	T	T	T	C	C	C	T	T	T	T	T	T	T	C	C	T	T	C	T	T	C	T	T	T	C	T	T	C	C
S9_4290930	A/G	9	4290930	+	NA	NA	NA	NA	NA	NA	A	A	A	A	A	A	A	R	A	A	A	G	A	A	A	A	G	G	G	A	A	A	A	A	A	G	A	A	A	R	A	G	A	A	A	A	A	A	A
S9_4290933	G/T	9	4290933	+	NA	NA	NA	NA	NA	NA	G	G	G	G	G	G	G	G	G	G	G	G	G	G	G	G	G	G	G	G	G	G	G	G	G	G	G	G	G	G	G	G	G	G	G	G	T	G	G
S9_4290942	T/A	9	4290942	+	NA	NA	NA	NA	NA	NA	T	T	T	T	T	T	T	T	T	T	T	T	T	T	T	T	T	T	T	T	T	T	T	T	T	T	T	T	T	T	T	T	T	T	T	T	T	T	T
S9_4290945	T/C	9	4290945	+	NA	NA	NA	NA	NA	NA	T	T	T	T	T	T	T	T	T	T	T	C	T	T	T	T	T	T	T	T	T	T	T	T	T	T	T	T	T	T	T	T	T	T	T	T	T	T	T
S9_4291089	C/A	9	4291089	+	NA	NA	NA	NA	NA	NA	C	C	C	C	C	C	C	C	C	C	C	C	C	C	C	C	C	C	C	C	C	C	C	C	C	C	C	C	C	C	C	C	C	C	C	C	C	C	C
S9_4291095	A/C	9	4291095	+	NA	NA	NA	NA	NA	NA	A	M	A	A	C	C	C	A	C	A	A	A	A	C	C	C	A	C	C	A	A	A	A	C	C	C	A	C	A	A	C	A	A	A	C	A	C	C	C
S9_4291111	G/A	9	4291111	+	NA	NA	NA	NA	NA	NA	A	R	A	A	G	G	G	G	G	A	N	G	G	G	G	G	G	G	G	A	A	A	A	G	G	G	G	G	A	G	G	G	G	A	G	G	G	G	G
S9_4291120	A/T	9	4291120	+	NA	NA	NA	NA	NA	NA	A	A	A	A	A	A	A	A	A	A	A	A	A	A	A	A	A	A	A	A	A	A	A	A	A	A	A	A	A	A	A	A	A	A	A	A	A	A	A
S9_4291126	C/A	9	4291126	+	NA	NA	NA	NA	NA	NA	A	M	A	A	C	C	C	C	C	A	N	C	C	C	C	C	C	C	C	A	A	A	A	C	C	C	C	C	A	C	C	C	C	A	C	C	C	C	C
S9_4291151	T/C	9	4291151	+	NA	NA	NA	NA	NA	NA	T	T	N	T	N	T	Y	T	N	T	T	N	T	T	T	T	T	C	C	Y	T	T	T	T	T	C	Y	T	T	T	T	T	C	T	T	T	C	T	T
S9_4291157	A/G	9	4291157	+	NA	NA	NA	NA	NA	NA	A	A	N	A	A	A	A	A	A	A	A	A	A	A	A	A	A	A	A	A	A	A	A	A	A	A	A	A	A	A	A	A	A	A	A	A	A	A	A
S9_4291244	T/C	9	4291244	+	NA	NA	NA	NA	NA	NA	C	Y	T	C	T	T	T	N	C	Y	T	C	T	T	T	T	T	C	C	T	C	C	T	T	T	C	T	T	C	T	T	T	T	C	T	N	C	T	T
S9_4292438	G/C	9	4292438	+	NA	NA	NA	NA	NA	NA	C	C	C	C	G	G	G	S	G	G	G	C	C	G	G	G	G	G	G	G	C	C	G	G	G	G	C	G	C	G	G	G	C	C	G	G	C	G	G
S9_4292552	G/T	9	4292552	+	NA	NA	NA	NA	NA	NA	K	G	G	T	G	G	T	G	T	K	T	G	G	G	G	G	T	G	G	G	T	T	G	G	G	G	G	G	T	G	G	T	G	T	G	T	G	G	G
S9_4292553	C/G	9	4292553	+	NA	NA	NA	NA	NA	NA	S	C	C	G	C	C	G	C	G	S	G	C	C	C	C	C	G	C	C	C	G	G	C	C	C	C	C	C	G	C	C	G	C	G	C	G	C	C	C
S9_4292611	C/T	9	4292611	+	NA	NA	NA	NA	NA	NA	C	C	C	C	C	C	C	C	C	C	C	C	C	C	C	C	C	C	C	C	C	C	C	C	C	C	C	C	C	C	C	C	C	C	C	C	C	C	C
S9_4292621	C/G	9	4292621	+	NA	NA	NA	NA	NA	NA	C	C	C	C	C	C	C	C	C	C	C	C	C	C	C	C	C	C	C	C	C	C	C	C	C	C	C	C	C	C	C	C	C	C	C	C	C	C	C
S9_4292644	C/T	9	4292644	+	NA	NA	NA	NA	NA	NA	C	C	C	C	C	C	C	C	C	C	C	C	C	C	C	C	C	C	C	C	C	C	C	C	C	C	C	C	C	C	C	C	C	C	C	C	C	C	C
S9_4292723	C/G	9	4292723	+	NA	NA	NA	NA	NA	NA	C	C	N	C	C	C	C	C	C	C	C	C	C	C	C	C	G	C	C	C	C	C	C	C	C	C	C	C	C	C	C	C	C	C	C	C	C	C	C
S9_4292738	T/C	9	4292738	+	NA	NA	NA	NA	NA	NA	T	T	N	T	T	T	T	T	T	T	T	T	T	T	T	T	T	T	T	T	T	T	T	T	T	T	T	T	T	T	T	T	T	T	T	T	T	T	T
S9_4293303	T/C	9	4293303	+	NA	NA	NA	NA	NA	NA	T	T	T	T	T	T	T	T	T	T	T	T	T	T	T	T	T	T	T	T	T	T	T	T	T	T	T	T	T	T	T	T	T	T	T	T	T	T	T
S9_4293304	A/G	9	4293304	+	NA	NA	NA	NA	NA	NA	A	A	A	A	A	A	A	A	A	A	A	A	A	A	A	A	A	A	A	A	A	A	A	A	A	A	A	A	A	A	A	A	A	A	A	A	A	A	A
S9_4293318	A/T	9	4293318	+	NA	NA	NA	NA	NA	NA	A	A	A	A	A	A	A	A	A	A	A	A	A	A	A	A	A	A	A	A	A	A	A	A	A	A	A	A	A	A	A	A	A	A	A	A	A	A	A
S9_4297823	A/T	9	4297823	+	NA	NA	NA	NA	NA	NA	A	A	N	A	A	A	A	N	A	A	A	A	A	A	A	A	A	A	A	A	A	A	A	A	A	A	A	A	A	A	A	A	A	A	A	A	A	A	A
S9_4298156	C/T	9	4298156	+	NA	NA	NA	NA	NA	NA	C	C	C	C	C	C	C	C	C	C	C	C	C	C	C	C	C	C	C	C	C	C	C	C	C	C	C	C	C	C	C	C	C	C	C	C	C	C	C
S9_4298538	A/G	9	4298538	+	NA	NA	NA	NA	NA	NA	A	A	A	A	A	A	A	A	A	A	A	A	A	A	A	A	A	A	A	A	A	A	A	A	A	A	A	A	A	G	A	A	A	A	A	A	A	A	A
S9_4298653	C/A	9	4298653	+	NA	NA	NA	NA	NA	NA	C	C	C	C	C	C	C	C	C	M	C	C	C	C	C	C	C	A	C	C	C	C	C	C	C	C	C	C	C	C	C	C	C	C	C	C	C	C	C
S9_4309343	C/A	9	4309343	+	NA	NA	NA	NA	NA	NA	C	C	C	C	C	C	C	C	C	C	C	C	C	C	C	C	C	C	C	A	A	A	C	C	C	C	C	C	A	C	C	C	C	A	C	C	C	C	C
S9_4309421	C/T	9	4309421	+	NA	NA	NA	NA	NA	NA	Y	C	C	C	C	C	C	Y	C	C	C	C	C	C	C	C	C	C	C	C	C	C	C	C	C	C	C	C	C	C	C	C	C	C	C	C	C	C	C
S9_4309428	G/A	9	4309428	+	NA	NA	NA	NA	NA	NA	G	G	G	G	G	G	G	G	G	A	G	G	G	G	G	G	G	A	G	G	G	G	G	G	G	G	G	G	G	G	G	G	G	G	G	G	G	G	G
S9_4309490	C/G	9	4309490	+	NA	NA	NA	NA	NA	NA	C	C	C	C	C	C	C	C	C	C	C	C	C	C	C	C	C	C	C	C	C	C	C	C	C	C	C	C	C	C	C	C	C	C	C	C	C	C	C
S9_4309517	C/T	9	4309517	+	NA	NA	NA	NA	NA	NA	C	C	C	C	C	C	C	C	C	C	C	C	C	C	C	C	C	C	C	C	C	C	C	C	C	C	C	C	C	C	C	C	C	C	C	C	C	C	C
S9_4309521	G/A	9	4309521	+	NA	NA	NA	NA	NA	NA	G	G	G	G	G	G	G	G	G	G	G	G	G	G	G	G	G	G	G	G	G	G	G	G	G	G	G	G	G	G	G	G	G	G	G	G	A	G	G
S9_4310274	G/A	9	4310274	+	NA	NA	NA	NA	NA	NA	G	G	G	G	G	G	G	G	G	G	G	G	G	G	G	G	N	G	G	G	G	G	G	G	G	G	A	G	G	G	G	N	A	G	G	R	R	G	G
S9_4310306	G/A	9	4310306	+	NA	NA	NA	NA	NA	NA	G	G	G	G	G	G	G	G	G	G	G	G	G	G	G	G	G	G	G	G	G	G	G	G	G	G	G	G	G	G	G	G	G	G	G	G	G	G	G
S9_4310339	G/A	9	4310339	+	NA	NA	NA	NA	NA	NA	G	G	G	G	G	G	G	G	G	G	G	G	A	G	G	G	G	G	G	G	G	G	G	G	G	G	G	G	G	G	G	G	G	G	G	G	G	G	G
S9_4310363	A/C	9	4310363	+	NA	NA	NA	NA	NA	NA	A	A	A	A	A	A	A	A	A	A	A	A	C	A	A	A	A	A	A	A	A	A	A	A	A	A	A	A	A	A	A	A	A	A	A	A	A	A	A
S9_4331279	T/C	9	4331279	+	NA	NA	NA	NA	NA	NA	C	T	C	N	T	C	T	C	T	T	T	T	T	C	C	C	C	T	T	T	T	T	T	C	Y	T	T	C	T	T	C	T	T	T	C	T	T	C	C
S9_4331767	A/G	9	4331767	+	NA	NA	NA	NA	NA	NA	A	R	N	A	G	A	N	G	A	A	A	G	G	A	A	A	A	A	A	A	A	A	A	A	A	A	A	A	A	R	A	A	A	A	A	A	A	A	A
S9_4331991	C/A	9	4331991	+	NA	NA	NA	NA	NA	NA	C	C	C	C	C	C	M	C	C	C	C	C	A	C	C	C	C	C	C	C	C	C	C	C	C	C	C	C	C	C	C	C	C	C	C	C	C	C	C
S9_4331993	T/G	9	4331993	+	NA	NA	NA	NA	NA	NA	T	T	T	T	T	T	K	T	T	T	T	T	T	T	T	T	T	T	T	T	T	T	T	T	T	T	T	T	T	T	T	T	T	T	T	T	T	T	T
S9_4332018	A/T	9	4332018	+	NA	NA	NA	NA	NA	NA	A	A	A	A	A	A	A	A	A	A	A	A	A	A	A	A	A	A	A	A	A	A	A	A	A	A	A	A	A	A	A	A	A	A	A	A	A	A	A
S9_4332044	A/T	9	4332044	+	NA	NA	NA	NA	NA	NA	A	A	A	A	A	A	A	A	A	A	A	A	A	A	A	A	A	A	A	A	A	A	A	A	A	A	T	A	A	A	A	T	T	A	A	A	A	A	A
S9_4332085	C/G	9	4332085	+	NA	NA	NA	NA	NA	NA	S	N	N	N	C	G	C	C	C	C	C	C	C	G	G	G	S	C	C	C	C	C	C	G	C	C	C	G	C	C	G	C	C	C	G	C	S	G	G
S9_4336157	C/T	9	4336157	+	NA	NA	NA	NA	NA	NA	C	C	C	C	C	C	C	Y	C	C	C	C	C	C	C	C	C	C	C	C	C	C	C	C	C	C	C	C	C	C	C	C	C	C	C	C	C	C	C
S9_4336202	A/T	9	4336202	+	NA	NA	NA	NA	NA	NA	A	W	A	A	T	A	A	W	W	A	A	T	T	A	A	A	N	A	A	T	A	A	A	A	A	T	A	A	A	A	A	A	A	A	A	A	A	A	A
S9_4336280	T/C	9	4336280	+	NA	NA	NA	NA	NA	NA	T	T	T	T	T	T	T	T	T	T	T	T	T	T	T	T	T	T	T	T	T	T	T	T	T	T	T	T	T	T	T	T	T	T	T	T	T	T	T
S9_4338284	A/T	9	4338284	+	NA	NA	NA	NA	NA	NA	A	T	N	N	A	T	A	T	A	A	A	A	A	T	T	T	T	A	A	A	A	A	A	T	W	A	A	T	A	A	T	A	A	A	T	A	N	T	T
S9_4338293	A/T	9	4338293	+	NA	NA	NA	NA	NA	NA	A	T	N	N	A	T	A	T	A	A	A	A	A	T	T	T	T	A	A	A	A	A	A	T	W	A	A	T	A	A	T	A	A	A	T	A	N	T	T
S9_4338300	A/G	9	4338300	+	NA	NA	NA	NA	NA	NA	A	A	A	A	A	A	A	A	A	A	A	A	A	A	A	A	A	A	A	A	A	A	A	A	A	A	G	A	A	A	A	G	G	A	A	A	A	A	A
S9_4338791	A/T	9	4338791	+	NA	NA	NA	NA	NA	NA	A	A	A	A	A	A	A	A	A	A	A	A	A	A	A	A	A	A	A	A	A	A	A	A	A	A	A	A	A	A	A	A	A	A	A	A	A	A	A
S9_4339122	C/G	9	4339122	+	NA	NA	NA	NA	NA	NA	C	C	G	C	C	C	C	C	C	C	C	C	C	C	C	C	C	C	C	C	C	C	C	C	C	C	C	C	C	C	C	C	C	C	C	C	C	C	C
S9_4339178	A/G	9	4339178	+	NA	NA	NA	NA	NA	NA	A	A	N	A	N	A	G	R	R	G	A	A	A	A	A	A	A	G	G	A	G	G	G	A	A	A	A	A	G	R	A	A	A	G	A	A	A	A	A
S9_4397188	C/T	9	4397188	+	NA	NA	NA	NA	NA	NA	C	C	C	C	C	C	C	C	C	C	C	Y	C	C	C	C	C	C	C	C	C	C	C	C	C	C	C	C	C	C	C	C	C	C	C	C	C	C	C
S9_4397195	T/C	9	4397195	+	NA	NA	NA	NA	NA	NA	T	T	C	T	T	T	T	T	T	T	T	Y	T	T	T	T	T	T	T	T	T	T	T	C	T	T	T	T	T	T	T	T	T	T	T	T	T	T	T
S9_4397226	A/G	9	4397226	+	NA	NA	NA	NA	NA	NA	A	A	R	A	A	A	A	R	A	A	A	A	A	A	A	A	G	R	A	A	A	A	G	G	A	A	A	A	A	N	A	A	A	R	A	A	A	A	A
S9_4397244	G/A	9	4397244	+	NA	NA	NA	NA	NA	NA	G	G	R	G	G	G	G	R	G	G	G	G	G	G	G	G	A	R	G	G	G	G	A	A	G	G	G	G	G	N	G	G	G	R	G	G	G	G	G
S9_4397245	G/T	9	4397245	+	NA	NA	NA	NA	NA	NA	G	G	K	G	G	G	G	G	G	G	G	G	G	G	G	G	G	G	G	G	G	G	G	G	G	G	G	G	G	G	G	G	G	G	G	G	G	G	G
S9_4397252	C/G	9	4397252	+	NA	NA	NA	NA	NA	NA	C	C	S	C	C	C	C	C	C	C	C	C	C	C	C	C	C	C	C	C	C	C	C	C	C	C	C	C	C	C	C	C	C	C	C	C	C	C	C
S9_4397584	G/C	9	4397584	+	NA	NA	NA	NA	NA	NA	G	N	G	G	G	G	G	G	G	G	G	G	G	G	G	G	G	G	G	G	G	G	G	G	G	G	G	G	G	G	G	G	G	G	G	G	G	G	G
S9_4397652	A/C	9	4397652	+	NA	NA	NA	NA	NA	NA	A	A	C	A	A	A	A	A	A	M	A	C	A	A	A	A	C	A	A	A	A	A	C	C	A	A	A	A	A	C	A	A	A	A	A	A	A	A	A
S9_4397677	G/T	9	4397677	+	NA	NA	NA	NA	NA	NA	G	G	G	G	G	G	G	G	G	G	G	G	G	G	G	G	T	G	G	G	G	G	T	G	G	G	G	G	G	K	G	G	G	G	G	G	G	G	G
S9_4397704	C/T	9	4397704	+	NA	NA	NA	NA	NA	NA	C	C	Y	C	C	C	C	C	C	C	C	C	C	C	C	C	C	C	C	C	C	C	C	C	C	C	C	C	C	Y	C	C	C	C	C	C	C	C	C
S9_4397707	G/A	9	4397707	+	NA	NA	NA	NA	NA	NA	G	G	A	G	G	G	G	G	G	G	G	G	G	G	G	G	A	G	G	G	G	G	A	G	G	G	G	G	G	R	G	G	G	G	G	G	G	G	G
S9_4397725	C/G	9	4397725	+	NA	NA	NA	NA	NA	NA	C	C	C	C	C	C	C	C	C	C	C	C	C	C	C	C	C	C	C	C	C	C	C	C	C	C	C	C	C	C	C	C	C	C	C	C	C	C	C
S9_4397729	G/T	9	4397729	+	NA	NA	NA	NA	NA	NA	G	G	G	G	G	G	G	G	G	G	G	G	G	G	G	G	G	G	G	G	G	G	G	G	G	G	G	G	G	G	G	G	G	G	G	G	G	G	G
S9_4398388	G/T	9	4398388	+	NA	NA	NA	NA	NA	NA	G	G	G	G	G	G	G	G	G	G	G	G	G	G	G	G	G	G	G	G	G	G	G	G	G	G	G	G	G	G	G	G	G	G	G	G	G	G	G
S9_4398435	T/C	9	4398435	+	NA	NA	NA	NA	NA	NA	T	T	T	T	T	T	T	T	T	T	T	T	T	T	T	Y	T	T	T	T	T	T	T	T	T	T	T	T	T	T	T	T	T	T	T	T	T	T	T
S9_4398948	T/G	9	4398948	+	NA	NA	NA	NA	NA	NA	T	G	N	T	T	T	T	T	T	T	T	T	G	T	T	T	G	T	T	T	T	T	T	G	T	T	T	T	T	T	T	T	T	T	T	T	T	T	T
S9_4399211	C/T	9	4399211	+	NA	NA	NA	NA	NA	NA	T	Y	C	T	C	C	C	C	N	C	C	C	T	C	C	C	C	C	C	C	C	C	C	C	C	C	C	C	C	C	C	C	C	C	C	C	C	C	C
S9_4399225	A/T	9	4399225	+	NA	NA	NA	NA	NA	NA	A	W	A	A	A	T	A	A	A	A	A	A	A	T	T	T	A	A	A	A	A	A	A	W	W	A	A	T	A	A	T	A	A	A	T	A	A	T	T
S9_4401005	C/T	9	4401005	+	NA	NA	NA	NA	NA	NA	T	T	C	T	C	C	C	C	C	C	C	C	T	C	C	C	T	C	T	C	C	C	C	C	C	C	C	C	C	C	C	C	C	C	C	C	C	C	C
S9_4401063	T/A	9	4401063	+	NA	NA	NA	NA	NA	NA	T	T	N	T	T	T	T	T	T	T	T	T	T	T	T	T	T	A	T	N	T	T	T	T	T	T	T	T	T	T	T	T	T	T	T	T	T	T	T
S9_4401114	T/C	9	4401114	+	NA	NA	NA	NA	NA	NA	C	C	T	C	Y	C	T	Y	C	T	Y	T	C	C	C	C	C	T	C	N	C	C	T	C	C	T	T	C	C	T	C	T	T	C	C	T	T	C	C
S9_4401336	C/A	9	4401336	+	NA	NA	NA	NA	NA	NA	C	C	C	C	C	C	C	C	N	C	C	C	C	C	C	C	C	C	C	C	C	C	C	C	C	C	C	C	C	C	C	C	C	C	C	C	C	C	C
S9_4402387	G/A	9	4402387	+	NA	NA	NA	NA	NA	NA	G	G	G	G	G	G	G	G	G	G	G	G	G	G	G	G	G	G	G	G	G	G	G	G	G	G	G	G	G	G	G	G	G	G	G	G	G	G	G
S9_4437429	G/C	9	4437429	+	NA	NA	NA	NA	NA	NA	G	G	G	G	G	G	G	G	G	G	G	G	G	G	G	G	G	G	G	G	G	G	G	G	G	G	G	G	G	G	G	G	G	G	G	G	G	G	G
S9_4437436	C/T	9	4437436	+	NA	NA	NA	NA	NA	NA	C	C	C	C	C	C	C	C	C	C	C	C	C	C	C	C	C	C	C	C	C	C	C	C	C	C	C	C	C	C	C	C	C	C	C	C	C	C	C
S9_4437649	T/C	9	4437649	+	NA	NA	NA	NA	NA	NA	Y	C	T	N	T	C	T	T	T	T	T	T	T	C	C	C	T	C	T	C	T	T	T	C	N	Y	T	C	T	T	C	N	C	T	C	T	T	C	C
S9_4437668	C/G	9	4437668	+	NA	NA	NA	NA	NA	NA	C	C	C	C	C	C	C	C	C	C	C	C	C	C	C	C	C	C	C	C	C	C	C	C	C	C	C	C	C	C	C	C	C	C	C	C	C	C	C
S9_4437780	G/T	9	4437780	+	NA	NA	NA	NA	NA	NA	G	G	G	G	G	G	G	G	G	G	G	G	G	G	G	G	G	G	G	G	G	G	G	G	G	G	G	G	G	G	G	G	G	G	G	G	G	G	G
S9_4437791	G/C	9	4437791	+	NA	NA	NA	NA	NA	NA	G	G	G	G	G	G	G	G	G	G	G	G	G	G	G	G	S	G	G	G	G	G	G	G	G	G	G	G	G	G	G	G	G	G	G	G	G	G	G
S9_4437805	G/T	9	4437805	+	NA	NA	NA	NA	NA	NA	G	G	T	G	G	G	G	G	G	G	G	G	G	G	G	G	G	G	G	G	G	G	G	G	G	G	G	G	G	G	G	G	G	G	G	G	G	G	G
S9_4437806	C/T	9	4437806	+	NA	NA	NA	NA	NA	NA	C	C	T	C	C	C	C	C	C	C	C	C	C	C	C	C	C	C	C	C	C	C	C	C	C	C	C	C	C	C	C	C	C	C	C	C	C	C	C
S9_4493401	G/A	9	4493401	+	NA	NA	NA	NA	NA	NA	G	G	G	G	G	G	G	G	G	G	G	G	G	G	G	G	G	G	G	G	G	G	G	G	G	G	G	G	G	G	G	G	G	G	G	G	G	G	G
S9_4493413	G/T	9	4493413	+	NA	NA	NA	NA	NA	NA	G	G	G	G	G	G	G	G	G	G	G	G	G	G	G	G	G	G	G	G	G	G	G	G	G	G	G	G	G	G	G	G	G	G	G	G	G	G	G
S9_4493419	A/G	9	4493419	+	NA	NA	NA	NA	NA	NA	G	A	A	N	A	G	A	A	A	A	A	A	A	G	G	G	A	A	A	A	A	A	A	A	G	A	A	G	A	A	G	A	A	A	G	A	A	G	G
S9_4493496	T/C	9	4493496	+	NA	NA	NA	NA	NA	NA	T	T	T	T	T	T	T	T	T	T	T	T	T	T	T	T	T	T	T	T	T	T	T	T	T	T	T	T	T	T	T	T	T	T	T	T	T	T	T
S9_4493560	G/C	9	4493560	+	NA	NA	NA	NA	NA	NA	G	G	G	G	G	G	G	G	G	G	G	G	G	G	G	G	G	G	G	C	G	G	G	G	G	G	G	G	G	G	G	G	G	G	G	G	G	G	G
S9_4493564	A/C	9	4493564	+	NA	NA	NA	NA	NA	NA	A	A	A	N	A	A	M	A	A	A	A	A	A	A	A	A	A	A	A	C	A	A	A	A	A	A	A	A	A	A	A	A	A	A	A	A	A	A	A
S9_4503654	C/T	9	4503654	+	NA	NA	NA	NA	NA	NA	C	C	C	C	C	C	C	C	Y	C	C	C	C	C	C	C	C	C	C	C	C	C	C	C	C	C	C	C	C	C	C	C	C	C	C	C	C	C	C
S9_4503719	G/A	9	4503719	+	NA	NA	NA	NA	NA	NA	G	G	G	G	G	G	G	G	G	G	G	G	G	G	G	G	G	G	G	G	G	G	G	G	G	G	G	G	G	G	G	G	G	G	G	G	G	G	G
S9_4503912	C/G	9	4503912	+	NA	NA	NA	NA	NA	NA	C	C	G	C	G	C	C	C	C	C	C	C	C	C	C	C	G	C	C	C	C	C	C	C	C	C	C	C	C	C	C	C	C	C	C	C	C	C	C
S9_4503922	A/T	9	4503922	+	NA	NA	NA	NA	NA	NA	A	A	A	A	A	A	A	A	A	A	A	T	A	A	A	A	A	A	A	A	A	A	A	A	A	A	A	A	A	A	A	A	A	A	A	A	A	A	A
S9_4503934	A/T	9	4503934	+	NA	NA	NA	NA	NA	NA	A	A	T	A	T	A	A	A	A	W	A	A	A	A	A	A	T	A	A	N	A	A	T	A	A	A	A	A	A	A	A	A	A	A	A	A	A	A	A
S9_4503936	G/A	9	4503936	+	NA	NA	NA	NA	NA	NA	G	G	A	G	A	G	G	G	G	R	G	G	G	G	G	G	A	G	G	N	G	G	A	G	G	G	G	G	G	G	G	G	G	G	G	G	G	G	G
S9_4503937	T/G	9	4503937	+	NA	NA	NA	NA	NA	NA	T	T	G	T	G	T	T	T	T	K	T	T	T	T	T	T	G	T	T	N	T	T	G	T	T	T	T	T	T	T	T	T	T	T	T	T	T	T	T
S9_4503969	G/C	9	4503969	+	NA	NA	NA	NA	NA	NA	G	G	G	G	G	G	G	G	G	G	G	G	G	G	G	G	G	G	G	G	G	G	G	G	G	G	G	G	G	G	G	G	G	G	G	G	G	G	G
S9_4507559	C/A	9	4507559	+	NA	NA	NA	NA	NA	NA	C	C	C	C	C	C	C	C	C	C	C	C	C	C	C	C	C	C	C	C	C	C	C	C	C	C	C	C	C	C	C	C	C	C	C	C	C	C	C
S9_4507565	C/G	9	4507565	+	NA	NA	NA	NA	NA	NA	C	G	C	C	C	G	G	S	C	C	S	C	C	G	S	G	C	C	C	G	C	C	C	G	S	C	C	G	C	C	G	G	G	C	G	N	C	G	G
S9_4507566	A/T	9	4507566	+	NA	NA	NA	NA	NA	NA	A	T	A	A	A	T	T	W	A	A	W	A	A	T	W	T	A	A	A	T	A	A	A	T	W	A	A	T	A	A	T	T	T	A	T	N	A	T	T
S9_4507621	G/C	9	4507621	+	NA	NA	NA	NA	NA	NA	G	C	G	G	G	G	G	G	G	G	S	G	G	G	G	G	G	G	G	N	G	G	G	C	G	G	G	G	G	G	G	C	C	G	G	G	G	G	G
S9_4528215	G/T	9	4528215	+	NA	NA	NA	NA	NA	NA	G	G	G	G	G	G	G	G	G	G	G	T	G	G	G	G	G	G	G	G	G	G	G	G	G	G	G	G	G	G	G	G	G	G	G	G	G	G	G
S9_4528217	C/T	9	4528217	+	NA	NA	NA	NA	NA	NA	C	C	C	C	C	C	C	C	C	C	C	C	C	C	C	C	C	C	C	C	C	C	C	C	C	C	T	C	C	C	C	C	C	C	C	C	C	C	C
S9_4528223	T/C	9	4528223	+	NA	NA	NA	NA	NA	NA	T	C	T	T	T	T	T	T	T	T	Y	T	T	T	T	T	T	T	T	C	T	T	T	C	T	T	T	T	T	T	T	Y	C	T	T	C	T	T	T
S9_4528224	C/G	9	4528224	+	NA	NA	NA	NA	NA	NA	C	C	C	C	C	G	G	C	C	C	C	C	C	G	G	G	C	S	C	C	C	C	C	C	G	C	G	G	C	C	G	C	C	C	G	C	G	G	G
S9_4528250	C/T	9	4528250	+	NA	NA	NA	NA	NA	NA	C	C	C	C	C	C	C	C	C	C	C	C	C	C	C	C	C	C	C	C	C	C	C	C	C	C	C	C	C	C	C	C	C	C	C	C	C	C	C
S9_4528314	G/C	9	4528314	+	NA	NA	NA	NA	NA	NA	G	G	G	G	G	C	C	S	G	N	G	G	G	C	C	C	G	G	G	G	G	G	G	G	C	C	G	C	G	G	C	G	G	G	C	G	G	C	C
S9_4528338	C/G	9	4528338	+	NA	NA	NA	NA	NA	NA	C	C	C	C	C	C	C	C	C	C	C	C	C	C	C	C	C	C	C	C	C	C	C	C	C	C	C	C	C	C	C	C	C	C	C	C	C	C	C
S9_4528350	G/A	9	4528350	+	NA	NA	NA	NA	NA	NA	R	G	G	G	G	G	G	G	R	A	G	G	A	G	G	G	A	G	A	G	G	G	G	G	G	G	G	G	G	G	G	G	G	G	G	G	G	G	G
S9_4528360	G/A	9	4528360	+	NA	NA	NA	NA	NA	NA	G	G	G	G	G	G	G	G	G	G	G	G	G	G	G	G	G	G	G	G	G	G	G	G	G	G	G	G	G	G	G	G	G	G	G	G	G	G	G
S9_4528375	G/A	9	4528375	+	NA	NA	NA	NA	NA	NA	R	G	G	G	G	G	G	G	R	A	G	G	A	G	G	G	A	G	A	G	G	G	G	G	G	G	G	G	G	G	G	G	G	G	G	G	G	G	G
S9_4528383	C/T	9	4528383	+	NA	NA	NA	NA	NA	NA	C	C	C	C	C	C	C	Y	C	C	C	C	C	C	C	C	C	C	C	C	C	C	C	C	C	T	C	C	C	C	C	C	C	C	C	C	C	C	C
S9_4528384	G/C	9	4528384	+	NA	NA	NA	NA	NA	NA	S	G	G	G	G	G	G	G	G	C	G	G	C	G	G	G	C	G	C	G	G	G	G	G	G	G	G	G	G	G	G	G	N	G	G	N	G	G	G
S9_4528428	A/C	9	4528428	+	NA	NA	NA	NA	NA	NA	A	C	A	A	A	A	A	A	A	A	A	A	A	A	A	A	A	A	A	C	A	A	A	C	A	A	A	A	A	A	A	A	C	A	A	A	A	A	A
S9_4528434	G/A	9	4528434	+	NA	NA	NA	NA	NA	NA	G	A	G	G	G	G	G	G	G	G	G	G	G	G	G	G	G	G	G	A	G	G	G	A	G	G	G	G	G	G	G	G	A	G	G	G	G	G	G
S9_4530985	C/T	9	4530985	+	NA	NA	NA	NA	NA	NA	C	C	N	C	C	C	C	C	N	C	C	C	C	C	C	C	C	C	C	C	C	C	C	C	C	T	C	C	C	C	C	C	C	C	C	C	T	C	C
S9_4531006	C/A	9	4531006	+	NA	NA	NA	NA	NA	NA	C	C	N	C	C	C	C	C	N	C	C	C	C	C	C	C	C	C	C	C	C	C	C	C	C	C	C	C	C	C	C	C	C	C	C	C	C	C	C
S9_4531097	C/G	9	4531097	+	NA	NA	NA	NA	NA	NA	C	C	N	C	C	C	C	C	C	C	C	C	C	C	C	C	C	C	C	C	C	C	C	C	C	C	C	C	C	C	C	C	C	C	C	C	N	C	C
S9_4531190	C/T	9	4531190	+	NA	NA	NA	NA	NA	NA	C	C	C	C	N	C	C	C	C	C	C	C	C	C	C	C	C	C	C	C	C	C	C	C	C	T	C	C	C	C	C	C	C	C	C	C	C	C	C
S9_4532083	A/G	9	4532083	+	NA	NA	NA	NA	NA	NA	A	A	A	A	A	A	A	A	A	A	A	A	A	A	A	A	A	A	A	A	A	A	A	A	A	A	A	A	A	A	A	A	A	A	A	A	A	A	A
S9_4532504	T/C	9	4532504	+	NA	NA	NA	NA	NA	NA	T	T	T	T	T	T	T	T	T	T	T	T	T	T	T	T	T	T	T	T	T	T	T	T	T	T	T	T	T	T	T	T	T	T	T	T	T	T	T
S9_4532506	T/C	9	4532506	+	NA	NA	NA	NA	NA	NA	T	T	T	T	T	T	T	T	T	T	T	T	T	T	T	T	T	T	T	T	T	T	T	T	T	T	T	T	T	T	T	T	T	T	T	T	T	T	T
S9_4532523	C/G	9	4532523	+	NA	NA	NA	NA	NA	NA	C	C	C	C	C	C	C	C	C	C	C	C	C	C	C	C	C	C	C	C	C	C	C	C	C	C	C	C	C	C	C	C	C	C	C	C	C	C	C
S9_4532546	A/C	9	4532546	+	NA	NA	NA	NA	NA	NA	A	A	A	A	A	A	A	A	A	A	A	A	A	A	A	A	A	A	A	A	A	A	A	A	A	A	A	A	A	A	A	A	A	A	A	A	A	A	A
S9_4537849	T/A	9	4537849	+	NA	NA	NA	NA	NA	NA	T	T	T	T	T	T	T	T	T	T	T	T	T	T	T	T	T	T	T	T	T	T	T	T	T	T	T	T	T	T	T	T	T	W	T	T	T	T	T
S9_4546153	T/C	9	4546153	+	NA	NA	NA	NA	NA	NA	T	T	T	T	T	T	T	T	T	T	T	T	T	T	T	T	T	T	T	T	T	T	T	T	T	T	T	T	T	T	T	T	T	T	T	T	T	T	T
S9_4553161	C/T	9	4553161	+	NA	NA	NA	NA	NA	NA	C	N	N	C	C	C	C	C	C	C	C	C	C	C	C	C	C	C	C	C	C	C	C	N	C	C	C	C	C	C	C	C	C	C	C	C	C	C	C
S9_4553212	T/C	9	4553212	+	NA	NA	NA	NA	NA	NA	T	N	N	T	T	T	T	T	T	T	T	T	T	T	T	T	T	T	T	T	T	T	T	N	T	T	T	T	T	T	T	T	T	T	T	T	T	T	T
S9_4553250	G/C	9	4553250	+	NA	NA	NA	NA	NA	NA	G	G	N	G	G	G	N	G	G	G	G	G	G	G	G	G	G	G	G	G	G	G	G	N	G	G	G	G	G	G	G	G	G	G	G	G	G	G	G
S9_4553308	T/C	9	4553308	+	NA	NA	NA	NA	NA	NA	T	T	N	T	T	T	N	T	T	T	T	T	T	T	T	T	T	T	T	T	T	T	T	N	T	T	T	T	T	T	T	T	T	T	T	T	T	T	T
S9_4554238	C/G	9	4554238	+	NA	NA	NA	NA	NA	NA	C	N	C	C	C	C	N	C	C	C	C	C	C	C	C	C	C	C	C	C	C	C	C	C	C	C	C	C	C	C	C	C	C	C	C	C	C	C	C
S9_4554245	T/A	9	4554245	+	NA	NA	NA	NA	NA	NA	T	N	T	T	T	T	N	T	T	T	T	T	T	T	T	T	T	T	T	T	T	T	T	T	T	T	T	T	T	T	T	T	T	T	T	T	T	T	T
S9_4651282	A/G	9	4651282	+	NA	NA	NA	NA	NA	NA	A	A	A	G	G	A	A	G	A	A	A	A	A	A	A	A	G	A	A	A	G	G	A	A	A	A	A	A	G	A	A	A	A	G	A	G	A	A	A
S9_4651283	G/A	9	4651283	+	NA	NA	NA	NA	NA	NA	G	G	G	A	A	G	G	A	G	G	G	G	G	G	G	G	A	G	G	G	A	A	G	G	G	G	G	G	A	G	G	G	G	A	G	A	G	G	G
S9_4651293	C/T	9	4651293	+	NA	NA	NA	NA	NA	NA	C	C	C	C	C	C	C	C	C	C	C	T	C	C	C	C	C	C	C	C	C	C	C	C	C	C	C	C	C	C	C	C	C	C	C	C	C	C	C
S9_4651295	C/T	9	4651295	+	NA	NA	NA	NA	NA	NA	C	C	T	C	C	C	C	C	C	C	C	C	C	C	C	C	C	C	C	C	C	C	C	C	C	C	C	C	C	C	C	C	C	C	C	C	C	C	C
S9_4651750	A/C	9	4651750	+	NA	NA	NA	NA	NA	NA	A	A	A	A	N	A	A	A	A	A	A	A	A	A	A	A	N	A	A	A	A	A	A	A	A	A	A	A	A	A	A	A	A	A	A	A	A	A	A
S9_4651768	A/C	9	4651768	+	NA	NA	NA	NA	NA	NA	A	A	A	A	N	A	A	A	A	A	A	A	A	A	A	A	N	A	A	A	A	A	A	A	A	A	A	A	A	A	A	A	A	A	A	A	A	A	A
S9_4652035	G/A	9	4652035	+	NA	NA	NA	NA	NA	NA	G	G	G	G	G	G	G	G	G	G	G	G	G	G	G	G	G	G	G	G	G	G	G	G	G	G	G	G	G	G	G	G	G	G	G	G	G	G	G
S9_4652116	C/A	9	4652116	+	NA	NA	NA	NA	NA	NA	C	C	C	C	C	C	C	C	C	C	M	C	C	C	C	C	C	C	A	A	C	C	A	C	C	C	A	C	C	C	C	N	C	C	C	C	M	C	C
S9_4652122	C/T	9	4652122	+	NA	NA	NA	NA	NA	NA	Y	T	Y	C	N	T	T	N	Y	T	C	C	T	T	T	T	Y	T	C	C	C	C	C	T	T	T	C	T	C	Y	T	C	T	C	T	T	C	T	T
S9_4652200	C/T	9	4652200	+	NA	NA	NA	NA	NA	NA	C	C	T	C	C	T	T	C	C	T	C	C	T	T	T	T	C	C	C	C	C	C	C	C	T	C	C	T	C	T	T	C	C	C	T	N	C	T	T
S9_4652203	C/T	9	4652203	+	NA	NA	NA	NA	NA	NA	C	C	T	C	C	T	T	C	C	T	C	C	T	T	T	T	C	C	C	C	C	C	C	C	T	C	C	T	C	T	T	C	C	C	T	N	C	T	T
S9_4652228	A/G	9	4652228	+	NA	NA	NA	NA	NA	NA	A	A	A	A	A	A	A	A	A	A	N	G	A	A	A	A	G	A	G	G	A	A	G	A	A	A	G	A	A	A	A	G	A	A	A	A	G	A	A
S9_4652296	C/T	9	4652296	+	NA	NA	NA	NA	NA	NA	C	C	T	C	N	T	T	N	C	T	C	C	T	T	T	T	C	C	C	C	C	C	C	C	T	C	C	T	C	T	T	C	C	C	T	N	C	T	T
S9_4652450	G/A	9	4652450	+	NA	NA	NA	NA	NA	NA	G	G	N	G	G	G	G	N	N	G	G	A	G	G	G	G	N	G	G	G	G	G	G	G	G	G	G	G	G	G	G	G	G	G	G	G	G	G	G
S9_4652500	G/A	9	4652500	+	NA	NA	NA	NA	NA	NA	G	G	N	G	G	G	G	N	N	G	G	A	G	G	G	G	N	G	G	G	G	G	G	G	G	G	G	G	G	G	G	G	G	G	G	G	G	G	G
S9_4652527	G/A	9	4652527	+	NA	NA	NA	NA	NA	NA	G	G	A	G	R	A	A	G	G	A	G	G	A	A	A	A	G	R	G	G	G	G	G	G	A	G	G	A	G	G	A	G	G	G	A	A	G	A	A
S9_4652536	G/T	9	4652536	+	NA	NA	NA	NA	NA	NA	G	G	G	G	G	G	G	G	G	G	G	T	G	G	G	G	K	G	G	G	G	G	G	G	G	G	G	G	G	G	G	G	G	G	G	G	G	G	G
S9_4652570	G/A	9	4652570	+	NA	NA	NA	NA	NA	NA	G	G	A	G	A	A	A	G	G	A	G	G	A	A	A	A	G	G	G	G	G	G	G	G	A	G	G	A	G	A	A	G	G	G	A	A	G	A	A
S9_4652584	G/A	9	4652584	+	NA	NA	NA	NA	NA	NA	G	G	A	G	A	A	A	G	G	A	G	G	A	A	A	A	G	G	G	G	G	G	G	G	A	G	G	A	G	A	A	G	G	G	A	A	G	A	A
S9_4652644	C/T	9	4652644	+	NA	NA	NA	NA	NA	NA	C	C	C	C	C	C	C	C	C	C	C	C	C	C	C	C	C	C	C	C	C	C	C	C	C	C	C	C	C	C	C	C	C	C	C	C	C	C	C
S9_4652650	C/T	9	4652650	+	NA	NA	NA	NA	NA	NA	C	C	C	T	C	C	C	C	C	C	C	C	C	C	C	C	C	C	C	C	T	T	C	C	C	C	C	C	T	C	C	C	C	T	C	C	C	C	C
S9_4652707	C/G	9	4652707	+	NA	NA	NA	NA	NA	NA	C	C	G	C	C	G	G	C	C	G	C	C	G	G	G	G	C	C	C	C	C	C	C	C	G	C	C	G	C	C	G	C	C	C	G	S	C	G	G
S9_4833228	A/G	9	4833228	+	NA	NA	NA	NA	NA	NA	A	A	A	A	A	A	A	A	A	A	A	A	A	A	A	A	A	A	A	A	A	A	A	A	A	A	A	A	A	A	A	A	A	A	A	A	A	A	A
S9_4833281	A/C	9	4833281	+	NA	NA	NA	NA	NA	NA	M	A	A	C	A	A	A	C	C	A	A	A	A	A	A	A	C	A	C	C	C	C	C	A	A	A	C	A	C	A	A	A	A	C	A	C	C	A	A
S9_4833298	A/G	9	4833298	+	NA	NA	NA	NA	NA	NA	A	A	A	A	A	A	A	G	N	A	A	A	A	A	A	A	A	A	G	G	A	A	G	A	A	A	G	A	A	A	A	A	A	A	A	G	R	A	A
S9_4833317	C/T	9	4833317	+	NA	NA	NA	NA	NA	NA	C	C	C	C	C	C	C	C	Y	C	C	C	C	C	C	C	T	C	C	C	C	C	C	C	C	C	C	C	C	C	C	C	C	C	C	C	C	C	C
S9_4833417	A/G	9	4833417	+	NA	NA	NA	NA	NA	NA	G	G	N	A	A	G	G	A	N	G	G	G	G	G	G	G	A	G	A	A	A	A	A	G	G	G	A	G	A	G	G	G	G	A	G	A	A	G	G
S9_4843088	T/G	9	4843088	+	NA	NA	NA	NA	NA	NA	T	T	T	T	T	T	T	T	T	T	T	T	T	T	T	T	T	T	T	T	T	T	T	T	T	T	T	T	T	T	T	T	T	T	T	T	T	T	T
S9_4843108	G/C	9	4843108	+	NA	NA	NA	NA	NA	NA	G	G	G	G	G	N	G	G	G	G	G	G	G	C	C	N	G	G	G	G	G	G	G	G	G	G	G	C	G	G	N	G	G	G	N	G	G	N	C
S9_4843157	T/A	9	4843157	+	NA	NA	NA	NA	NA	NA	T	T	T	T	T	N	T	T	T	T	T	T	T	A	A	N	T	T	T	T	T	T	T	T	T	T	T	A	T	T	N	T	T	T	N	T	T	N	A
S9_4843287	G/A	9	4843287	+	NA	NA	NA	NA	NA	NA	G	G	G	G	G	G	G	N	G	G	G	G	G	G	G	G	G	G	G	G	G	G	G	G	G	G	G	G	G	G	G	G	G	G	G	G	G	G	G
S9_4843303	C/T	9	4843303	+	NA	NA	NA	NA	NA	NA	C	C	C	C	C	C	C	Y	C	C	C	C	C	C	C	C	C	C	C	C	C	C	C	C	C	C	C	C	C	C	C	C	C	C	C	C	C	C	C
S9_4843332	G/A	9	4843332	+	NA	NA	NA	NA	NA	NA	G	G	G	G	G	A	G	G	G	G	R	G	G	N	A	N	A	G	R	G	A	A	G	G	R	G	G	N	A	G	N	N	G	A	G	G	G	A	N
S9_4843356	C/G	9	4843356	+	NA	NA	NA	NA	NA	NA	C	C	C	C	C	G	C	C	C	C	S	C	C	N	G	N	C	C	C	C	G	G	C	C	S	C	C	N	G	C	N	N	C	G	C	C	C	G	N
S9_4843357	A/C	9	4843357	+	NA	NA	NA	NA	NA	NA	A	A	A	A	A	C	A	A	A	A	M	A	A	N	C	N	A	A	A	A	C	C	A	A	M	A	A	N	C	A	N	N	A	C	A	A	A	C	N
S9_4843518	C/A	9	4843518	+	NA	NA	NA	NA	NA	NA	C	C	C	C	C	C	C	C	C	C	C	C	C	C	C	C	C	C	C	C	C	C	C	C	C	C	C	C	C	C	C	C	C	C	C	C	C	C	C
S9_4844754	A/G	9	4844754	+	NA	NA	NA	NA	NA	NA	A	A	A	A	A	A	A	A	A	A	A	A	A	A	A	A	A	A	A	A	A	A	A	A	A	A	A	A	A	A	A	A	A	A	A	A	A	A	A
S9_4844775	G/A	9	4844775	+	NA	NA	NA	NA	NA	NA	A	A	G	A	G	N	A	R	A	A	G	A	A	A	N	N	G	A	R	G	N	N	G	A	G	A	G	G	N	A	N	N	A	N	G	G	G	A	N
S9_4844783	C/T	9	4844783	+	NA	NA	NA	NA	NA	NA	C	C	C	C	C	C	C	C	C	C	C	T	C	C	C	C	C	C	C	C	C	C	C	C	C	C	C	C	C	C	C	C	C	C	C	C	C	C	C
S9_4844833	A/G	9	4844833	+	NA	NA	NA	NA	NA	NA	A	A	A	A	A	A	A	A	A	A	A	A	A	A	A	A	A	A	A	A	A	A	A	A	A	A	A	A	A	A	A	A	A	A	A	A	A	A	A
S9_4844834	G/T	9	4844834	+	NA	NA	NA	NA	NA	NA	G	G	G	G	G	G	G	G	G	G	G	G	G	G	G	G	G	G	G	G	G	G	G	G	G	G	G	G	G	G	G	G	G	G	G	G	G	G	G
S9_4845611	T/A	9	4845611	+	NA	NA	NA	NA	NA	NA	T	T	T	T	T	A	T	T	T	T	T	T	T	A	A	A	T	T	T	T	T	T	T	T	W	T	T	A	T	T	A	T	T	T	A	T	T	A	A
S9_4845629	A/G	9	4845629	+	NA	NA	NA	NA	NA	NA	A	A	A	G	A	A	A	A	A	A	A	A	A	A	A	A	A	A	A	A	A	A	A	A	A	A	A	A	A	A	A	A	A	A	A	A	A	A	A
S9_4845650	C/A	9	4845650	+	NA	NA	NA	NA	NA	NA	C	C	C	C	C	C	C	C	C	C	C	C	C	C	C	C	C	C	C	C	C	C	C	C	C	M	C	C	C	C	C	C	C	C	C	C	C	C	C
S9_4899458	A/T	9	4899458	+	NA	NA	NA	NA	NA	NA	A	A	A	A	A	A	A	A	A	A	A	A	A	A	A	A	A	A	A	A	A	A	A	A	A	A	A	A	A	A	A	A	A	A	A	A	A	A	A
S9_4899460	A/T	9	4899460	+	NA	NA	NA	NA	NA	NA	A	A	A	A	A	A	A	A	A	A	A	A	A	A	A	A	A	A	A	A	A	A	A	A	A	A	A	A	A	A	A	A	A	A	A	A	A	A	A
S9_4899479	C/T	9	4899479	+	NA	NA	NA	NA	NA	NA	C	C	C	C	C	C	C	Y	C	C	C	C	C	C	C	C	C	C	C	C	C	C	C	C	C	Y	C	C	C	C	C	C	C	C	C	C	C	C	C
S9_4899481	C/T	9	4899481	+	NA	NA	NA	NA	NA	NA	C	C	C	C	C	C	C	T	C	C	C	C	C	C	C	C	C	C	C	C	C	C	C	C	C	T	C	C	C	C	C	C	C	C	C	C	C	C	C
S9_4899511	G/T	9	4899511	+	NA	NA	NA	NA	NA	NA	G	G	G	T	G	G	G	N	G	G	G	G	G	G	G	G	G	G	G	G	G	G	G	G	G	G	G	G	G	G	G	G	G	G	G	G	G	G	G
S9_4899520	A/T	9	4899520	+	NA	NA	NA	NA	NA	NA	A	A	A	T	A	A	A	N	A	A	A	A	A	A	A	A	A	A	A	A	A	A	A	A	A	A	A	A	A	A	A	A	A	A	A	A	A	A	A
S9_4899564	A/G	9	4899564	+	NA	NA	NA	NA	NA	NA	A	A	A	A	A	A	A	A	A	A	A	A	A	A	A	A	A	A	A	A	A	A	A	A	A	A	A	A	A	A	A	A	A	A	A	A	A	A	A
S9_4899835	C/T	9	4899835	+	NA	NA	NA	NA	NA	NA	C	C	C	C	C	C	C	N	C	C	C	C	C	C	C	C	C	C	C	C	C	C	C	C	C	C	C	C	C	C	C	C	C	C	C	C	C	C	C
S9_4899842	T/G	9	4899842	+	NA	NA	NA	NA	NA	NA	T	T	T	G	T	T	T	N	T	T	T	T	T	T	T	T	T	T	T	T	T	T	T	T	T	T	T	T	T	T	T	T	T	T	T	T	T	T	T
S9_4899850	T/C	9	4899850	+	NA	NA	NA	NA	NA	NA	C	C	T	C	T	T	C	N	T	C	T	C	C	T	T	T	T	C	T	Y	T	T	T	C	T	N	T	T	T	C	T	T	C	T	T	T	T	T	T
S9_4899896	G/A	9	4899896	+	NA	NA	NA	NA	NA	NA	G	G	G	N	G	G	G	G	G	G	G	G	G	G	G	G	G	G	G	G	G	G	G	G	G	G	G	G	G	G	G	G	G	G	G	G	G	G	G
S9_4899936	C/T	9	4899936	+	NA	NA	NA	NA	NA	NA	C	C	C	C	Y	C	C	C	C	C	C	C	C	C	C	C	C	C	C	C	C	C	C	C	C	C	C	C	C	C	C	C	C	C	C	C	C	C	C
S9_4933121	C/T	9	4933121	+	NA	NA	NA	NA	NA	NA	C	C	C	C	C	C	C	C	C	C	C	C	C	C	C	C	C	C	T	C	C	C	C	C	C	C	C	C	C	C	C	C	C	C	C	C	C	C	C
S9_4933145	C/T	9	4933145	+	NA	NA	NA	NA	NA	NA	C	C	T	C	C	C	C	C	C	C	C	C	C	C	C	C	C	C	C	C	C	C	C	C	C	C	C	C	C	C	C	C	C	C	C	C	C	C	C
S9_4933165	T/C	9	4933165	+	NA	NA	NA	NA	NA	NA	T	T	T	T	T	T	T	T	T	T	T	T	T	T	T	T	T	T	T	T	T	T	T	T	T	T	T	T	T	T	T	T	T	T	T	T	T	T	T
S9_4958342	C/T	9	4958342	+	NA	NA	NA	NA	NA	NA	Y	T	C	C	C	C	C	C	C	T	C	C	C	C	C	C	C	C	C	N	C	C	C	T	C	C	C	C	C	C	C	C	T	C	C	C	C	C	C
S9_5004367	T/C	9	5004367	+	NA	NA	NA	NA	NA	NA	T	T	Y	T	T	T	Y	T	T	T	T	T	C	T	T	T	T	C	T	T	T	T	T	T	T	T	T	T	T	C	T	T	T	T	T	T	T	T	T
S9_5004415	T/A	9	5004415	+	NA	NA	NA	NA	NA	NA	T	T	T	T	T	T	T	T	T	T	T	T	T	T	T	T	T	T	T	T	T	T	T	T	T	T	T	T	T	T	T	T	T	T	T	T	T	T	T
S9_5004427	C/T	9	5004427	+	NA	NA	NA	NA	NA	NA	C	C	C	C	C	T	C	Y	C	C	C	C	C	Y	C	N	C	C	C	C	C	C	C	C	C	C	C	C	C	C	N	C	C	C	T	C	C	N	N
S9_5004573	G/A	9	5004573	+	NA	NA	NA	NA	NA	NA	A	A	A	G	R	A	G	R	G	R	G	G	G	A	A	A	G	G	G	A	G	G	G	A	A	A	G	A	G	G	A	G	A	G	A	N	G	A	A
S9_5004585	G/A	9	5004585	+	NA	NA	NA	NA	NA	NA	G	G	R	G	G	G	G	R	G	G	G	G	G	G	G	G	G	G	G	G	G	G	G	G	G	G	G	G	G	G	G	G	G	G	G	G	G	G	G
S9_5004807	C/A	9	5004807	+	NA	NA	NA	NA	NA	NA	C	C	C	C	C	C	C	C	C	C	C	C	C	C	C	C	C	C	C	C	C	C	C	C	C	C	C	C	C	C	C	C	C	C	C	C	C	C	C
S9_5004808	A/T	9	5004808	+	NA	NA	NA	NA	NA	NA	A	A	A	A	A	A	A	A	A	A	A	A	A	A	A	A	A	A	A	A	A	A	A	A	A	A	A	A	A	A	A	A	A	A	A	A	A	A	A
S9_5004891	G/C	9	5004891	+	NA	NA	NA	NA	NA	NA	G	G	G	G	G	G	G	G	G	G	G	G	G	G	G	G	G	G	G	G	G	G	G	G	G	G	G	G	G	S	G	G	G	G	G	G	G	G	G
S9_5004906	C/T	9	5004906	+	NA	NA	NA	NA	NA	NA	C	C	C	C	C	C	C	C	C	C	C	C	C	C	C	C	C	C	C	C	C	C	C	C	C	C	C	C	C	C	C	C	C	C	C	C	C	C	C
S9_5005007	C/G	9	5005007	+	NA	NA	NA	NA	NA	NA	C	C	C	C	C	C	C	C	C	C	C	C	C	C	C	C	C	C	C	C	C	C	C	C	C	C	C	C	C	C	C	C	C	C	C	C	C	C	C
S9_5005589	C/A	9	5005589	+	NA	NA	NA	NA	NA	NA	C	C	C	C	C	A	C	C	C	M	C	C	C	A	A	A	C	C	C	C	C	C	C	C	M	C	C	A	C	C	A	C	C	C	A	C	C	A	A
S9_5005692	C/A	9	5005692	+	NA	NA	NA	NA	NA	NA	C	C	C	C	C	A	C	C	C	N	C	C	C	A	A	A	C	C	C	C	C	C	C	C	M	C	C	A	C	C	A	C	C	C	N	C	C	A	A
S9_5005722	A/G	9	5005722	+	NA	NA	NA	NA	NA	NA	A	A	A	A	A	G	A	A	A	N	A	A	A	G	G	G	A	A	A	A	A	A	A	A	R	A	A	G	A	A	G	A	A	A	N	A	A	G	G
S9_5005726	A/G	9	5005726	+	NA	NA	NA	NA	NA	NA	A	A	A	A	A	G	G	A	A	N	A	A	G	G	G	G	A	G	G	A	A	A	A	A	G	A	A	G	A	A	G	A	A	A	G	A	A	G	G
S9_5005734	G/C	9	5005734	+	NA	NA	NA	NA	NA	NA	C	G	C	C	C	G	G	G	C	G	C	G	G	G	G	G	G	G	G	C	C	C	C	G	G	G	C	G	C	G	G	C	G	C	G	N	C	G	G
S9_5005863	C/G	9	5005863	+	NA	NA	NA	NA	NA	NA	C	C	C	C	C	C	C	C	C	C	C	C	C	C	C	C	C	C	C	C	C	C	C	C	C	G	C	C	C	C	C	C	C	C	C	C	C	C	C
S9_5013909	C/T	9	5013909	+	NA	NA	NA	NA	NA	NA	C	T	C	C	C	C	C	C	C	Y	C	C	C	C	C	C	C	C	T	C	C	C	C	T	C	T	C	C	C	C	C	C	T	C	C	C	C	C	C
S9_5013927	C/T	9	5013927	+	NA	NA	NA	NA	NA	NA	C	T	C	C	C	C	C	C	C	Y	C	C	C	C	C	C	C	C	T	C	C	C	C	T	C	T	C	C	C	C	C	C	T	C	C	C	C	C	C
S9_5013956	G/A	9	5013956	+	NA	NA	NA	NA	NA	NA	G	G	G	G	G	G	G	G	G	G	G	G	G	G	G	G	G	G	G	G	G	G	G	G	G	G	G	G	G	G	G	G	G	G	G	G	G	G	G
S9_5014197	C/T	9	5014197	+	NA	NA	NA	NA	NA	NA	C	T	C	C	C	C	C	C	C	C	C	C	C	C	C	C	C	C	T	C	C	C	C	T	C	T	C	C	C	C	C	C	T	C	C	C	C	C	C
S9_5014222	G/A	9	5014222	+	NA	NA	NA	NA	NA	NA	G	G	G	G	G	N	G	G	R	G	G	G	G	G	A	G	G	G	G	G	G	G	G	G	G	G	G	N	G	G	N	G	G	G	G	G	G	A	A
S9_5014242	C/T	9	5014242	+	NA	NA	NA	NA	NA	NA	C	C	C	N	N	C	C	T	C	T	C	C	C	C	C	C	C	C	C	N	C	C	C	C	C	C	C	C	C	C	C	C	C	C	C	C	N	C	C
S9_5014296	A/C	9	5014296	+	NA	NA	NA	NA	NA	NA	A	A	A	A	A	A	A	N	A	C	A	A	A	A	A	A	A	A	A	A	A	A	A	A	A	A	A	A	A	A	A	A	A	A	A	A	A	A	A
S9_5014347	C/T	9	5014347	+	NA	NA	NA	NA	NA	NA	Y	C	C	C	Y	C	T	C	N	T	T	C	Y	C	C	C	C	C	C	C	T	T	C	C	C	C	C	C	T	T	C	T	C	T	C	N	C	C	C
S9_5014349	A/T	9	5014349	+	NA	NA	NA	NA	NA	NA	A	A	A	A	A	A	A	A	A	A	A	A	A	A	A	A	A	A	A	A	A	A	A	A	A	A	A	A	A	A	A	A	A	A	A	A	A	A	A
S9_5014382	G/A	9	5014382	+	NA	NA	NA	NA	NA	NA	G	G	R	A	R	G	G	G	G	G	G	G	G	G	G	G	N	G	G	A	G	G	A	G	G	G	R	G	G	G	G	G	G	G	G	G	A	G	G
S9_5014398	C/T	9	5014398	+	NA	NA	NA	NA	NA	NA	C	C	C	C	C	C	C	T	C	C	C	T	C	C	C	C	C	T	T	C	C	C	C	C	C	C	C	C	C	C	C	C	C	C	C	C	C	C	C
S9_5044166	C/T	9	5044166	+	NA	NA	NA	NA	NA	NA	C	C	C	C	C	C	C	C	C	C	C	C	C	C	C	C	C	C	C	C	C	C	C	C	C	C	C	C	C	C	C	C	C	C	C	C	C	C	C
S9_5044198	G/A	9	5044198	+	NA	NA	NA	NA	NA	NA	G	G	G	G	G	G	G	G	G	G	G	G	G	G	G	G	G	G	G	G	G	G	G	G	G	G	G	G	G	G	G	G	G	G	G	G	G	G	G
S9_5044239	C/T	9	5044239	+	NA	NA	NA	NA	NA	NA	C	C	C	C	C	C	C	C	C	C	C	C	C	C	C	C	C	C	C	C	C	C	C	C	C	C	C	C	C	C	C	C	C	C	C	C	C	C	C
S9_5044253	G/A	9	5044253	+	NA	NA	NA	NA	NA	NA	G	G	G	G	G	G	G	G	G	G	G	G	G	G	G	G	G	G	G	G	G	G	G	G	G	G	G	G	G	G	G	G	G	G	G	G	G	G	G
S9_5044273	G/A	9	5044273	+	NA	NA	NA	NA	NA	NA	G	G	G	G	G	G	G	G	G	G	G	G	G	G	G	G	G	G	G	G	G	G	G	G	G	G	G	G	G	G	G	G	G	G	G	G	G	G	G
S9_5044280	C/A	9	5044280	+	NA	NA	NA	NA	NA	NA	C	C	C	C	C	C	C	C	C	C	C	C	C	C	C	C	C	C	C	C	C	C	C	M	C	C	C	C	C	C	C	C	C	C	C	C	C	C	C
S9_5044282	G/A	9	5044282	+	NA	NA	NA	NA	NA	NA	G	G	G	G	G	G	G	G	G	G	G	G	G	G	G	G	G	G	G	G	G	G	G	R	G	G	G	G	G	G	G	G	G	G	G	G	G	G	G
S9_5044317	G/A	9	5044317	+	NA	NA	NA	NA	NA	NA	G	G	G	G	G	G	G	G	G	G	G	G	G	G	G	G	G	G	G	G	G	G	G	R	G	G	G	G	G	G	G	G	G	G	G	G	G	G	G
S9_5044323	G/A	9	5044323	+	NA	NA	NA	NA	NA	NA	G	G	G	G	G	G	G	G	G	G	G	G	G	G	G	G	G	G	G	G	G	G	G	R	G	G	G	G	G	G	G	G	G	G	G	G	G	G	G
S9_5044337	G/A	9	5044337	+	NA	NA	NA	NA	NA	NA	G	G	G	G	G	G	G	G	G	G	G	G	G	G	G	G	G	G	G	G	G	G	G	G	G	G	G	G	G	G	G	G	G	G	G	G	G	G	G
S9_5044349	G/A	9	5044349	+	NA	NA	NA	NA	NA	NA	G	G	G	G	G	G	G	G	G	R	G	G	G	G	G	G	G	A	G	G	G	G	G	G	G	G	G	G	G	G	G	G	G	G	G	G	G	G	G
S9_5044356	C/T	9	5044356	+	NA	NA	NA	NA	NA	NA	T	C	C	C	C	C	C	C	C	C	C	C	C	C	C	C	C	C	C	C	C	C	C	C	C	C	C	C	C	C	C	C	C	C	C	C	T	C	C
S9_5044365	A/T	9	5044365	+	NA	NA	NA	NA	NA	NA	A	A	A	A	A	A	A	A	A	A	A	A	A	A	A	A	A	A	A	A	A	A	A	W	A	A	A	A	A	A	A	A	A	A	A	A	A	A	A
S9_5074897	G/A	9	5074897	+	NA	NA	NA	NA	NA	NA	A	A	G	G	G	G	R	G	G	A	R	A	G	G	G	G	A	G	G	G	G	G	G	A	G	G	G	G	G	G	G	A	A	G	G	G	G	G	G
S9_5074915	C/T	9	5074915	+	NA	NA	NA	NA	NA	NA	T	T	C	C	C	C	Y	C	C	T	Y	T	C	C	C	C	T	C	C	C	C	C	C	T	C	C	C	C	C	C	C	T	T	C	C	C	C	C	C
S9_5074933	A/T	9	5074933	+	NA	NA	NA	NA	NA	NA	A	T	A	A	A	A	T	A	A	T	A	T	A	A	A	A	W	A	A	A	A	A	A	T	A	A	A	A	A	A	A	T	T	A	A	A	A	A	A
S9_5075061	C/T	9	5075061	+	NA	NA	NA	NA	NA	NA	C	C	C	C	C	C	C	C	C	C	C	N	T	C	C	C	C	C	T	C	C	C	C	C	C	T	C	C	C	Y	C	C	C	C	C	C	C	C	C
S9_5075960	A/G	9	5075960	+	NA	NA	NA	NA	NA	NA	A	G	A	A	A	A	G	N	A	G	R	G	A	A	A	A	G	A	A	A	A	A	A	G	A	A	A	A	A	A	A	G	G	A	A	A	A	A	A
S9_5075969	C/T	9	5075969	+	NA	NA	NA	NA	NA	NA	C	T	C	C	C	C	T	N	C	T	Y	T	C	C	C	C	T	C	C	C	C	C	C	T	C	C	C	C	C	C	C	T	T	C	C	C	C	C	C
S9_5075995	A/G	9	5075995	+	NA	NA	NA	NA	NA	NA	A	A	A	A	A	A	A	A	A	A	A	A	G	A	A	A	A	A	G	A	A	A	A	A	A	R	A	A	A	A	A	A	A	A	A	A	A	A	A
S9_5076000	A/T	9	5076000	+	NA	NA	NA	NA	NA	NA	T	T	A	A	A	A	T	N	A	T	W	T	A	A	A	A	T	A	A	A	A	A	A	T	A	A	A	A	A	A	A	T	T	A	A	A	A	A	A
S9_5076009	A/G	9	5076009	+	NA	NA	NA	NA	NA	NA	G	G	A	A	A	A	G	N	A	G	R	G	A	A	A	A	G	A	A	A	A	A	A	G	A	A	A	A	A	A	A	G	G	A	A	A	A	A	A
S9_5076236	T/A	9	5076236	+	NA	NA	NA	NA	NA	NA	T	A	T	T	A	T	A	T	W	A	T	A	T	T	T	T	A	T	T	T	T	T	T	A	T	T	T	T	T	T	T	A	A	T	T	T	T	T	T
S9_5076237	C/A	9	5076237	+	NA	NA	NA	NA	NA	NA	C	A	C	C	A	C	A	C	M	A	C	A	C	C	C	C	A	C	C	C	C	C	C	A	C	C	C	C	C	C	C	A	A	C	C	C	C	C	C
S9_5076249	A/T	9	5076249	+	NA	NA	NA	NA	NA	NA	A	T	A	A	T	A	T	A	W	T	A	T	A	A	A	A	T	A	A	A	A	A	A	T	A	A	A	A	A	A	A	T	T	A	A	A	A	A	A
S9_5076272	C/T	9	5076272	+	NA	NA	NA	NA	NA	NA	T	T	C	C	T	C	T	C	Y	T	C	T	C	C	C	C	T	C	C	C	C	C	C	T	C	C	C	C	C	C	C	T	T	C	C	C	C	C	C
S9_5076303	G/A	9	5076303	+	NA	NA	NA	NA	NA	NA	A	G	G	G	G	G	G	A	G	G	G	R	A	G	G	G	G	G	A	G	G	G	G	G	G	A	G	G	G	R	G	G	G	G	G	G	G	G	G
S9_5076315	G/A	9	5076315	+	NA	NA	NA	NA	NA	NA	A	G	G	G	G	G	G	G	G	G	G	G	G	G	G	G	G	G	G	G	G	G	G	G	G	G	G	G	G	G	G	G	G	G	G	G	G	G	G
S9_5076334	C/T	9	5076334	+	NA	NA	NA	NA	NA	NA	T	T	C	C	C	C	T	C	Y	T	Y	T	C	C	C	C	N	C	C	C	C	C	C	T	C	C	C	C	C	C	C	T	T	C	C	C	C	C	C
S9_5079698	G/A	9	5079698	+	NA	NA	NA	NA	NA	NA	G	G	G	G	G	G	G	R	G	G	G	G	G	G	G	G	G	G	G	G	G	G	G	G	G	G	G	G	G	G	G	G	G	G	G	G	G	G	G
S9_5079717	G/C	9	5079717	+	NA	NA	NA	NA	NA	NA	G	G	G	G	G	G	G	C	G	G	G	G	G	G	G	G	G	G	G	G	G	G	G	G	G	G	G	G	G	G	G	G	G	G	G	G	G	G	G
S9_5079721	C/T	9	5079721	+	NA	NA	NA	NA	NA	NA	C	C	C	C	C	C	C	T	C	C	C	C	C	C	C	C	C	C	C	C	C	C	C	C	C	C	C	C	C	C	C	C	C	C	C	C	C	C	C
S9_5080017	A/G	9	5080017	+	NA	NA	NA	NA	NA	NA	A	G	A	A	A	A	A	A	A	A	A	A	A	A	A	A	A	A	A	A	A	A	A	G	A	A	A	A	A	A	A	A	G	A	A	A	A	A	A
S9_5080019	A/G	9	5080019	+	NA	NA	NA	NA	NA	NA	A	G	A	A	A	A	A	A	A	A	A	A	A	A	A	A	A	A	A	A	A	A	A	G	A	A	A	A	A	A	A	A	G	A	A	A	A	A	A
S9_5080030	G/A	9	5080030	+	NA	NA	NA	NA	NA	NA	G	G	A	G	G	G	G	A	G	G	G	G	G	G	G	G	G	G	G	N	G	G	G	G	G	G	G	G	G	G	G	G	G	G	G	G	G	G	G
S9_5080062	A/G	9	5080062	+	NA	NA	NA	NA	NA	NA	A	G	G	A	A	A	A	G	A	A	A	R	A	A	A	A	A	A	A	G	A	A	A	G	A	A	A	A	A	A	A	A	G	A	A	A	A	A	A
S9_5080253	A/C	9	5080253	+	NA	NA	NA	NA	NA	NA	A	A	A	A	A	A	A	A	A	A	A	A	A	A	A	A	A	A	A	A	A	A	A	A	A	A	A	A	A	A	A	A	A	A	A	A	A	A	A
S9_5080261	A/G	9	5080261	+	NA	NA	NA	NA	NA	NA	A	A	A	A	A	A	A	A	A	A	A	A	A	A	A	A	A	A	A	A	A	A	A	A	A	A	A	A	A	A	A	A	A	A	A	A	A	A	A
S9_5080298	G/T	9	5080298	+	NA	NA	NA	NA	NA	NA	G	G	G	G	G	G	T	T	G	T	G	T	G	G	G	G	G	G	G	G	G	G	G	G	G	G	G	G	G	G	G	G	G	G	G	G	T	G	G
S9_5080301	G/C	9	5080301	+	NA	NA	NA	NA	NA	NA	G	G	G	G	G	G	C	C	G	G	G	G	G	G	G	G	G	G	G	G	G	G	G	G	G	G	G	G	G	G	G	G	G	G	G	G	C	G	G
S9_5080322	G/A	9	5080322	+	NA	NA	NA	NA	NA	NA	G	G	G	G	G	G	G	G	G	G	G	G	G	G	G	G	G	G	G	G	G	G	G	G	G	G	G	G	G	G	G	G	G	G	G	G	G	G	G
S9_5080370	C/G	9	5080370	+	NA	NA	NA	NA	NA	NA	C	C	C	C	C	C	C	C	C	G	C	C	C	C	C	C	C	C	C	N	C	C	C	C	C	C	C	C	C	C	C	C	C	C	C	C	C	C	C
S9_5080466	A/G	9	5080466	+	NA	NA	NA	NA	NA	NA	A	A	A	A	A	A	A	A	A	A	A	A	A	A	A	A	A	A	A	A	A	A	A	A	A	A	A	A	A	A	A	A	A	A	A	A	A	A	A
S9_5080565	T/C	9	5080565	+	NA	NA	NA	NA	NA	NA	T	T	T	T	T	T	T	T	T	T	T	T	T	T	T	T	T	T	T	T	T	T	T	T	T	T	T	T	T	T	T	T	T	T	T	T	T	T	T
S9_5080566	G/C	9	5080566	+	NA	NA	NA	NA	NA	NA	G	G	G	G	G	G	G	G	G	G	G	G	G	G	G	G	G	G	G	G	G	G	G	G	G	G	G	G	G	G	G	G	G	G	G	G	G	G	G
S9_5080813	C/A	9	5080813	+	NA	NA	NA	NA	NA	NA	C	C	C	C	C	C	C	C	C	C	C	C	C	C	C	C	C	C	C	C	C	C	C	C	C	A	M	C	C	C	C	C	C	C	C	C	C	C	C
S9_5080841	C/T	9	5080841	+	NA	NA	NA	NA	NA	NA	C	C	N	C	Y	C	C	C	C	C	Y	C	T	C	C	C	C	C	C	C	C	C	C	C	C	C	C	C	C	C	C	C	C	C	C	C	C	C	C
S9_5084349	A/G	9	5084349	+	NA	NA	NA	NA	NA	NA	G	A	A	A	A	A	A	A	A	A	A	A	G	A	A	A	A	A	A	A	A	A	A	A	A	A	A	A	A	A	A	A	A	A	A	A	A	A	A
S9_5084360	C/A	9	5084360	+	NA	NA	NA	NA	NA	NA	C	C	C	C	C	C	C	C	C	C	C	A	C	C	C	C	C	C	C	C	C	C	C	C	C	C	C	C	C	C	C	C	C	C	C	C	C	C	C
S9_5084361	G/A	9	5084361	+	NA	NA	NA	NA	NA	NA	G	G	G	G	G	G	G	G	G	G	G	A	G	G	G	G	G	G	G	G	G	G	G	G	G	G	G	G	G	G	G	G	G	G	G	G	G	G	G
S9_5084364	C/G	9	5084364	+	NA	NA	NA	NA	NA	NA	C	C	C	C	C	C	C	C	C	C	C	C	C	C	C	C	S	C	C	C	C	C	C	C	C	C	C	C	C	C	C	C	C	C	C	C	C	C	C
S9_5084417	C/G	9	5084417	+	NA	NA	NA	NA	NA	NA	C	C	C	C	C	C	C	C	C	C	C	C	C	C	C	C	C	C	C	C	C	C	C	C	C	C	C	C	C	C	C	C	C	C	C	C	C	C	C
S9_5084419	C/T	9	5084419	+	NA	NA	NA	NA	NA	NA	C	C	C	C	C	C	T	C	C	C	C	C	C	C	C	C	C	T	C	C	C	C	C	C	C	C	C	C	C	C	C	C	C	C	C	C	C	C	C
S9_5084420	G/A	9	5084420	+	NA	NA	NA	NA	NA	NA	G	G	G	G	G	G	A	G	G	G	G	G	G	G	G	G	G	A	G	G	G	G	G	G	G	G	G	G	G	G	G	G	G	G	G	G	G	G	G
S9_5084906	G/C	9	5084906	+	NA	NA	NA	NA	NA	NA	G	G	G	G	G	G	G	G	G	G	G	G	G	G	G	G	G	G	G	G	G	G	G	G	G	G	G	G	G	G	G	G	G	G	G	G	G	G	G
S9_5084919	A/T	9	5084919	+	NA	NA	NA	NA	NA	NA	W	A	A	T	N	T	W	A	N	A	T	A	A	T	T	T	A	A	A	A	T	T	T	A	T	W	T	T	T	T	T	T	T	T	T	T	A	T	T
S9_5084928	T/C	9	5084928	+	NA	NA	NA	NA	NA	NA	T	T	T	T	T	T	Y	T	T	T	T	T	T	T	T	T	T	C	T	T	T	T	T	T	T	T	T	T	T	T	T	T	T	T	T	T	T	T	T
S9_5159442	G/C	9	5159442	+	NA	NA	NA	NA	NA	NA	G	G	G	G	G	G	G	G	G	G	G	G	G	G	G	G	G	G	G	G	G	G	G	G	G	G	G	G	G	G	G	G	G	G	G	G	G	G	G
S9_5159444	T/G	9	5159444	+	NA	NA	NA	NA	NA	NA	T	T	T	T	T	T	T	T	T	T	T	T	T	T	T	T	T	T	T	T	T	T	T	T	T	T	T	T	T	T	T	T	T	T	T	T	T	T	T
S9_5159446	C/T	9	5159446	+	NA	NA	NA	NA	NA	NA	C	C	C	C	C	C	C	C	C	C	C	C	C	C	C	C	C	C	C	C	C	C	C	C	C	C	C	C	C	C	C	C	C	C	C	C	C	C	C
S9_5159447	T/A	9	5159447	+	NA	NA	NA	NA	NA	NA	T	T	T	T	T	T	T	T	T	T	T	T	T	T	T	T	T	T	T	T	T	T	T	T	T	T	T	T	T	T	T	T	T	T	T	T	T	T	T
S9_5159448	G/A	9	5159448	+	NA	NA	NA	NA	NA	NA	G	G	G	G	G	G	G	G	G	G	G	G	G	G	G	G	G	G	G	G	G	G	G	G	G	G	G	G	G	G	G	G	G	G	G	G	G	G	G
S9_5159491	T/C	9	5159491	+	NA	NA	NA	NA	NA	NA	T	T	T	T	T	T	T	Y	T	T	T	T	T	T	T	T	T	T	T	T	T	T	T	T	T	T	Y	T	T	T	T	T	T	T	T	T	T	T	T
S9_5159591	T/C	9	5159591	+	NA	NA	NA	NA	NA	NA	Y	T	T	T	T	T	T	T	T	T	T	T	T	T	T	T	C	T	T	T	T	T	T	T	Y	T	T	T	T	T	T	T	T	T	C	T	Y	T	T
S9_5285759	C/T	9	5285759	+	NA	NA	NA	NA	NA	NA	C	C	C	C	C	C	C	C	C	C	C	C	C	C	C	C	C	C	C	C	C	C	C	C	C	C	C	C	C	C	C	C	C	C	C	C	C	C	C
S9_5285760	C/T	9	5285760	+	NA	NA	NA	NA	NA	NA	C	C	C	C	C	C	C	C	C	C	C	C	C	C	C	C	C	C	C	C	C	C	C	C	C	C	C	C	C	C	C	C	C	C	C	C	C	C	C
S9_5285763	C/A	9	5285763	+	NA	NA	NA	NA	NA	NA	C	C	C	C	C	C	C	C	C	C	C	C	C	C	C	C	C	C	C	C	C	C	C	C	C	C	C	C	C	C	C	C	C	C	C	C	C	C	C
S9_5285779	G/C	9	5285779	+	NA	NA	NA	NA	NA	NA	G	G	G	G	G	G	G	G	G	G	G	C	G	G	G	G	G	G	G	G	G	G	G	G	G	G	G	G	G	G	G	G	G	G	G	G	G	G	G
S9_5285926	G/T	9	5285926	+	NA	NA	NA	NA	NA	NA	G	G	G	G	G	G	G	G	G	G	G	G	T	G	G	G	G	G	G	G	G	G	G	G	K	G	G	G	G	G	G	G	G	G	G	G	G	G	G
S9_5285969	G/A	9	5285969	+	NA	NA	NA	NA	NA	NA	G	G	G	G	G	G	G	G	G	G	G	G	G	G	G	G	G	G	G	G	G	G	G	G	G	G	G	G	G	G	G	G	G	G	G	G	G	G	G
S9_5286019	C/G	9	5286019	+	NA	NA	NA	NA	NA	NA	C	C	C	C	C	C	C	C	C	C	C	C	C	C	C	C	C	C	C	C	C	C	C	C	C	C	C	C	C	C	C	C	C	C	C	C	C	C	C
S9_5286058	A/G	9	5286058	+	NA	NA	NA	NA	NA	NA	A	A	A	A	A	A	A	A	A	A	A	A	A	A	A	A	A	A	A	A	A	A	A	A	A	A	A	A	A	A	A	A	A	A	A	A	A	A	A
S9_5286140	C/G	9	5286140	+	NA	NA	NA	NA	NA	NA	C	C	C	C	C	C	C	C	C	C	C	C	C	C	C	C	C	C	C	C	C	C	C	C	C	C	C	C	C	C	C	C	C	C	C	C	C	C	C
S9_5286141	G/T	9	5286141	+	NA	NA	NA	NA	NA	NA	G	G	G	G	G	G	G	G	G	G	G	G	G	G	G	G	G	G	G	G	G	G	G	G	G	G	G	G	G	G	G	G	G	G	G	G	G	G	G
S9_5286142	G/C	9	5286142	+	NA	NA	NA	NA	NA	NA	G	G	G	G	G	G	G	G	G	G	G	G	G	G	G	G	G	G	G	G	G	G	G	G	G	G	G	G	G	G	G	G	G	G	G	G	G	G	G
S9_5286143	G/A	9	5286143	+	NA	NA	NA	NA	NA	NA	G	G	G	G	G	G	G	G	G	G	G	G	G	G	G	G	G	G	G	G	G	G	G	G	G	G	G	G	G	G	G	G	G	G	G	G	G	G	G
S9_5286145	G/A	9	5286145	+	NA	NA	NA	NA	NA	NA	G	G	G	G	G	G	G	G	G	G	G	G	G	G	G	G	G	G	G	G	G	G	G	G	G	G	G	G	G	G	G	G	G	G	G	G	G	G	G
S9_5292727	G/A	9	5292727	+	NA	NA	NA	NA	NA	NA	G	G	G	N	G	G	G	G	G	G	G	G	G	G	G	G	G	G	G	G	G	G	G	G	G	G	G	G	G	G	G	G	G	G	G	G	G	G	G
S9_5292733	G/A	9	5292733	+	NA	NA	NA	NA	NA	NA	G	G	G	G	G	G	G	G	G	G	G	G	G	G	G	G	G	G	G	G	G	G	G	G	G	G	G	G	G	G	G	G	G	G	G	G	G	G	G
S9_5292750	G/A	9	5292750	+	NA	NA	NA	NA	NA	NA	A	A	G	N	R	G	G	G	N	A	R	A	G	G	G	G	G	G	G	A	G	G	G	A	G	G	G	G	G	A	G	A	G	G	A	A	A	G	G
S9_5294075	G/A	9	5294075	+	NA	NA	NA	NA	NA	NA	G	G	N	G	G	G	G	G	N	G	G	G	G	G	G	G	G	G	G	G	G	G	G	G	G	G	G	G	G	G	G	G	G	G	G	G	G	G	G
S9_5294124	G/A	9	5294124	+	NA	NA	NA	NA	NA	NA	G	G	N	N	G	G	G	G	N	G	G	N	G	G	G	G	G	A	G	G	G	G	R	G	G	A	G	G	G	G	G	G	G	G	G	G	G	G	G
S9_5319930	C/G	9	5319930	+	NA	NA	NA	NA	NA	NA	C	C	C	C	C	C	C	C	C	C	C	C	C	C	C	C	C	G	C	C	C	C	C	C	C	G	C	C	C	C	C	C	C	C	C	C	C	C	C
S9_5319969	A/C	9	5319969	+	NA	NA	NA	NA	NA	NA	A	A	A	N	A	A	A	A	A	C	A	A	A	A	A	A	A	A	A	A	A	A	A	A	A	A	A	A	A	A	A	A	A	A	A	A	C	A	A
S9_5319996	C/T	9	5319996	+	NA	NA	NA	NA	NA	NA	C	C	C	T	C	C	C	C	C	T	C	C	C	C	C	C	C	C	C	C	C	C	C	C	C	C	C	C	C	C	C	C	C	C	C	C	T	C	C
S9_5320047	T/A	9	5320047	+	NA	NA	NA	NA	NA	NA	T	T	T	T	T	T	T	T	T	T	T	T	T	T	T	T	T	T	T	T	T	T	T	T	T	T	T	T	T	T	T	T	T	T	T	T	T	T	T
S9_5348698	C/T	9	5348698	+	NA	NA	NA	NA	NA	NA	T	C	N	N	T	C	C	T	N	T	T	C	C	C	C	C	T	C	T	C	T	T	T	C	C	C	T	C	T	C	C	T	C	T	T	T	C	C	C
S9_5348709	T/A	9	5348709	+	NA	NA	NA	NA	NA	NA	T	T	N	T	T	A	T	T	N	T	T	A	A	A	A	A	T	T	T	T	T	T	T	T	N	T	T	A	T	T	A	T	A	T	T	T	A	A	A
S9_5348740	G/T	9	5348740	+	NA	NA	NA	NA	NA	NA	G	G	N	G	G	T	G	G	N	G	G	T	T	T	T	T	G	G	G	G	G	G	G	G	N	G	G	T	G	G	T	G	T	G	G	G	T	T	T
S9_5414821	C/A	9	5414821	+	NA	NA	NA	NA	NA	NA	C	C	C	C	C	C	C	C	C	C	C	A	C	C	C	C	C	C	C	C	C	C	C	C	C	C	C	C	C	C	C	C	C	C	C	C	C	C	C
S9_5414822	G/T	9	5414822	+	NA	NA	NA	NA	NA	NA	G	G	G	G	G	G	G	G	G	G	G	T	G	G	G	G	G	G	G	G	G	G	G	G	G	G	G	G	G	G	G	G	G	G	G	G	G	G	G
S9_5414841	G/T	9	5414841	+	NA	NA	NA	NA	NA	NA	G	G	G	G	G	G	G	G	G	G	G	T	G	G	G	G	G	G	G	G	G	G	G	G	G	G	G	G	G	G	G	G	G	G	G	G	T	G	G
S9_5414857	C/G	9	5414857	+	NA	NA	NA	NA	NA	NA	C	C	C	C	C	C	C	C	C	C	C	G	C	C	C	C	C	C	C	C	C	C	C	C	C	C	C	C	C	C	C	C	C	C	C	C	G	C	C
S9_5415858	C/T	9	5415858	+	NA	NA	NA	NA	NA	NA	C	C	C	C	C	C	C	C	C	C	C	C	T	C	C	C	C	C	C	C	C	C	C	C	C	C	C	C	C	C	C	C	C	C	C	C	C	C	C
S9_5415917	A/G	9	5415917	+	NA	NA	NA	NA	NA	NA	A	A	A	A	A	A	A	A	A	A	A	A	G	A	A	A	A	A	A	A	A	A	A	A	A	A	A	A	A	A	A	A	A	A	A	A	A	A	A
S9_5415918	A/G	9	5415918	+	NA	NA	NA	NA	NA	NA	A	A	A	A	A	A	A	A	A	A	A	A	A	A	A	A	A	A	A	A	A	A	A	A	A	A	A	A	A	A	A	A	A	A	A	A	A	A	A
S9_5415951	A/G	9	5415951	+	NA	NA	NA	NA	NA	NA	A	A	A	A	A	A	A	A	A	A	A	A	G	A	A	A	A	A	A	A	A	A	A	A	A	A	A	A	A	A	A	A	A	A	A	A	A	A	A
S9_5415957	G/T	9	5415957	+	NA	NA	NA	NA	NA	NA	G	G	G	G	G	G	G	G	G	G	G	G	T	G	G	G	G	G	G	G	G	G	G	G	G	G	G	G	G	G	G	G	G	G	G	G	G	G	G
S9_5416015	C/T	9	5416015	+	NA	NA	NA	NA	NA	NA	C	C	C	C	C	C	C	C	C	C	C	C	T	C	C	C	C	C	C	C	C	C	C	C	C	C	C	C	C	C	C	C	C	C	C	C	C	C	C
S9_5416234	G/A	9	5416234	+	NA	NA	NA	NA	NA	NA	G	G	G	G	G	G	G	G	G	G	G	G	G	G	G	G	G	G	G	G	G	G	G	G	G	G	G	G	G	G	G	G	G	G	G	G	G	G	G
S9_5416343	A/G	9	5416343	+	NA	NA	NA	NA	NA	NA	A	A	A	A	A	A	A	A	A	A	A	G	A	A	A	A	A	A	A	A	A	A	A	A	A	A	A	A	A	A	A	A	A	A	A	A	A	A	A
S9_5416344	C/A	9	5416344	+	NA	NA	NA	NA	NA	NA	C	C	C	C	C	C	C	C	C	C	C	A	C	C	C	C	C	C	C	C	C	C	C	C	C	C	C	C	C	C	C	C	C	C	C	C	C	C	C
S9_5420244	T/C	9	5420244	+	NA	NA	NA	NA	NA	NA	T	T	T	T	T	T	T	T	T	T	T	T	T	T	T	T	T	T	T	T	T	T	T	T	T	T	T	T	T	T	T	T	T	T	T	T	T	T	T
S9_5420956	T/A	9	5420956	+	NA	NA	NA	NA	NA	NA	T	T	T	T	T	N	T	T	T	T	T	T	T	N	A	A	T	T	A	T	T	T	T	T	T	T	T	A	T	T	N	T	W	T	T	T	A	N	N
S9_5421281	G/A	9	5421281	+	NA	NA	NA	NA	NA	NA	G	G	G	G	G	G	G	G	G	G	G	G	G	G	G	G	G	G	G	G	G	G	G	G	G	G	G	G	G	G	G	G	G	G	G	G	G	G	G
S9_5421302	G/C	9	5421302	+	NA	NA	NA	NA	NA	NA	G	G	G	G	G	G	G	G	G	G	G	G	G	G	G	G	G	G	G	G	G	G	G	G	G	G	G	G	G	G	G	G	G	G	G	G	G	G	G
S9_5421321	G/A	9	5421321	+	NA	NA	NA	NA	NA	NA	G	G	G	G	G	A	G	G	G	G	G	G	G	A	A	N	G	G	A	G	G	G	G	G	A	G	G	A	G	G	A	G	A	G	G	G	G	A	A
S9_5421388	C/T	9	5421388	+	NA	NA	NA	NA	NA	NA	C	C	C	C	C	C	C	C	C	C	C	C	T	C	C	C	C	C	C	C	C	C	C	C	C	C	C	C	C	C	C	C	C	C	C	C	C	C	C
S9_5422886	A/C	9	5422886	+	NA	NA	NA	NA	NA	NA	A	C	A	A	A	A	A	A	A	A	A	A	A	A	A	A	A	A	A	A	A	A	A	C	A	A	A	A	A	A	A	A	A	A	A	A	A	A	A
S9_5423090	T/C	9	5423090	+	NA	NA	NA	NA	NA	NA	T	T	T	T	T	T	T	T	T	T	T	T	T	T	T	T	T	T	T	T	T	T	T	T	T	T	T	T	T	T	T	T	T	T	T	T	T	T	T
S9_5423537	T/G	9	5423537	+	NA	NA	NA	NA	NA	NA	T	T	T	T	T	T	T	T	T	T	T	T	T	T	T	T	T	T	T	T	T	T	T	T	T	T	T	T	T	T	T	T	T	T	T	T	T	T	T
S9_5423755	T/A	9	5423755	+	NA	NA	NA	NA	NA	NA	T	T	T	T	T	T	T	T	T	T	T	T	T	T	T	T	T	T	T	T	T	T	T	T	T	T	T	T	T	T	T	T	T	T	T	T	T	T	T
S9_5424725	G/A	9	5424725	+	NA	NA	NA	NA	NA	NA	G	G	G	G	G	G	G	G	G	G	G	G	G	G	G	G	G	G	G	G	G	G	G	G	G	G	G	G	G	G	G	G	G	G	G	G	G	G	G
S9_5424752	T/C	9	5424752	+	NA	NA	NA	NA	NA	NA	T	T	T	T	T	T	T	T	T	T	T	T	T	T	T	T	T	T	T	T	T	T	T	T	T	T	T	T	T	T	T	T	T	T	T	T	T	T	T
S9_5447558	C/A	9	5447558	+	NA	NA	NA	NA	NA	NA	C	C	C	C	C	C	C	C	C	C	C	C	C	C	C	C	C	C	C	C	C	C	C	C	C	C	C	C	C	M	C	C	C	C	C	C	C	C	C
S9_5447612	G/A	9	5447612	+	NA	NA	NA	NA	NA	NA	G	G	G	G	G	G	G	G	G	G	G	G	G	G	G	G	G	G	G	G	G	G	G	G	G	G	G	G	G	G	G	G	G	G	G	G	G	G	G
S9_5447908	C/G	9	5447908	+	NA	NA	NA	NA	NA	NA	C	C	C	C	C	C	C	S	C	C	C	C	C	C	C	C	C	G	C	G	C	C	C	C	C	G	C	C	C	C	C	C	C	C	C	C	C	C	C
S9_5448099	G/C	9	5448099	+	NA	NA	NA	NA	NA	NA	G	G	G	G	G	G	G	G	G	G	G	G	G	G	G	G	G	G	G	G	G	G	G	G	G	G	G	G	G	G	G	G	G	G	G	G	G	G	G
S9_5448107	C/T	9	5448107	+	NA	NA	NA	NA	NA	NA	C	C	C	C	C	C	C	C	C	C	C	C	C	C	C	C	C	C	C	C	C	C	C	C	C	C	C	C	C	C	C	C	C	C	C	C	C	C	C
S9_5454142	C/T	9	5454142	+	NA	NA	NA	NA	NA	NA	C	C	C	C	C	C	C	C	C	C	C	T	C	C	C	C	C	C	C	C	C	C	C	C	C	C	C	C	C	C	C	C	C	C	C	C	C	C	C
S9_5454264	T/C	9	5454264	+	NA	NA	NA	NA	NA	NA	T	T	T	T	T	C	T	T	T	T	T	T	C	C	C	N	C	T	Y	T	T	T	T	T	T	T	T	C	T	T	C	T	T	T	T	T	T	C	N
S9_5454271	T/C	9	5454271	+	NA	NA	NA	NA	NA	NA	T	C	T	C	N	C	C	C	N	T	T	C	C	C	C	C	C	T	C	T	C	C	T	C	C	T	C	C	C	N	C	T	T	C	T	N	N	C	C
S9_5454283	G/A	9	5454283	+	NA	NA	NA	NA	NA	NA	G	A	G	A	N	A	A	A	N	G	G	A	A	A	A	A	A	G	A	G	A	A	G	A	A	G	A	A	A	N	A	G	G	A	G	N	N	A	A
S9_5455180	C/G	9	5455180	+	NA	NA	NA	NA	NA	NA	C	C	C	G	C	C	S	C	C	C	C	C	C	C	C	C	C	C	C	C	C	C	C	C	C	C	S	C	C	C	C	C	C	C	C	C	C	C	C
S9_5455196	G/A	9	5455196	+	NA	NA	NA	NA	NA	NA	G	A	G	G	G	G	G	G	G	G	G	G	G	G	G	G	G	G	G	G	G	G	G	A	G	G	G	G	G	G	G	G	G	G	G	G	G	G	G
S9_5455204	T/C	9	5455204	+	NA	NA	NA	NA	NA	NA	T	T	T	C	C	T	C	T	C	T	C	T	T	T	T	T	N	Y	T	T	C	C	C	T	T	Y	C	T	C	T	T	C	T	C	T	C	C	T	T
S9_5455280	C/T	9	5455280	+	NA	NA	NA	NA	NA	NA	T	C	C	C	C	C	C	T	C	T	C	C	C	C	C	C	C	T	C	T	C	C	C	C	C	T	C	C	C	T	C	C	T	C	T	C	C	C	C
S9_5455286	A/G	9	5455286	+	NA	NA	NA	NA	NA	NA	A	G	A	A	A	A	A	A	A	A	A	A	A	A	A	A	A	A	A	A	A	A	A	G	A	A	A	A	A	A	A	A	A	A	A	A	A	A	A
S9_5455299	A/T	9	5455299	+	NA	NA	NA	NA	NA	NA	A	A	A	A	A	A	A	A	A	A	A	A	T	A	A	A	N	A	T	T	A	A	A	A	A	A	A	A	A	A	A	A	A	A	A	A	T	A	A
S9_5455309	A/T	9	5455309	+	NA	NA	NA	NA	NA	NA	A	A	T	A	N	A	A	A	T	A	T	A	A	A	A	A	A	A	A	A	T	T	T	A	A	A	A	A	T	A	A	T	A	T	A	T	A	A	A
S9_5455327	T/C	9	5455327	+	NA	NA	NA	NA	NA	NA	T	T	T	T	T	C	T	T	T	T	T	T	T	C	C	C	T	T	T	T	T	T	T	T	C	T	T	C	T	T	C	T	T	T	C	T	T	C	C
S9_5460513	C/T	9	5460513	+	NA	NA	NA	NA	NA	NA	C	C	C	C	C	C	C	C	C	C	C	C	C	C	C	C	C	C	C	C	C	C	C	C	C	C	C	C	C	C	C	C	C	C	C	C	C	C	C
S9_5460586	T/C	9	5460586	+	NA	NA	NA	NA	NA	NA	T	T	T	T	T	T	T	T	T	T	T	C	T	T	T	T	T	T	T	T	T	T	T	T	T	T	T	T	T	T	T	T	T	T	T	T	T	T	T
S9_5467305	G/A	9	5467305	+	NA	NA	NA	NA	NA	NA	G	G	G	G	G	A	G	G	G	G	G	G	G	A	A	A	G	G	G	G	G	G	G	G	A	G	G	A	G	G	A	G	G	G	G	G	G	A	A
S9_5467321	T/C	9	5467321	+	NA	NA	NA	NA	NA	NA	T	T	T	T	T	T	T	T	T	T	T	T	T	T	T	T	T	T	T	T	T	T	T	T	T	T	T	T	T	T	T	T	T	T	T	T	T	T	T
S9_5467336	C/A	9	5467336	+	NA	NA	NA	NA	NA	NA	C	C	C	C	C	C	C	C	C	C	C	C	C	C	C	C	C	C	C	C	C	C	C	C	C	C	C	C	C	C	C	C	C	C	C	C	C	C	C
S9_5467345	T/C	9	5467345	+	NA	NA	NA	NA	NA	NA	T	Y	C	T	Y	T	T	Y	T	T	N	C	T	Y	N	N	C	T	C	T	T	T	C	T	C	Y	T	N	T	T	T	C	T	T	T	C	C	T	N
S9_5467353	T/C	9	5467353	+	NA	NA	NA	NA	NA	NA	T	Y	C	T	Y	T	T	Y	T	T	N	C	T	Y	N	N	C	T	C	T	T	T	C	T	C	Y	T	N	T	T	T	C	T	T	T	C	C	T	N
S9_5499261	C/T	9	5499261	+	NA	NA	NA	NA	NA	NA	C	C	C	C	C	C	C	C	C	C	C	C	C	C	C	C	C	C	C	N	C	C	C	C	C	C	C	C	C	C	C	C	N	C	C	C	C	C	C
S9_5499266	G/T	9	5499266	+	NA	NA	NA	NA	NA	NA	G	G	G	G	G	G	G	G	G	G	G	N	G	G	G	G	G	G	G	G	G	G	G	G	G	G	G	G	G	G	G	G	G	G	G	G	G	G	G
S9_5499272	A/G	9	5499272	+	NA	NA	NA	NA	NA	NA	A	A	A	A	A	A	A	A	A	A	A	A	A	A	A	A	A	A	A	N	A	A	A	A	A	A	A	A	A	A	A	A	N	A	A	A	A	A	A
S9_5499284	A/G	9	5499284	+	NA	NA	NA	NA	NA	NA	A	A	A	A	A	A	A	A	A	A	A	A	A	A	A	A	A	A	A	N	A	A	A	A	A	A	A	A	A	A	A	A	N	A	A	A	A	A	A
S9_5499310	G/A	9	5499310	+	NA	NA	NA	NA	NA	NA	G	G	G	G	G	G	G	G	G	G	G	G	G	G	G	G	G	G	G	G	G	G	G	G	G	G	G	G	G	G	G	G	G	G	G	G	G	G	G
S9_5509152	T/G	9	5509152	+	NA	NA	NA	NA	NA	NA	T	T	T	T	T	T	T	T	T	T	T	T	T	T	T	T	T	T	T	T	T	T	T	T	T	T	T	T	T	T	T	T	T	T	T	T	T	T	T
S9_5509315	A/G	9	5509315	+	NA	NA	NA	NA	NA	NA	A	A	A	A	A	A	A	A	G	G	A	G	A	A	A	A	A	A	A	A	A	A	A	A	A	A	A	A	A	A	A	A	A	A	A	A	A	A	A
S9_5509325	A/T	9	5509325	+	NA	NA	NA	NA	NA	NA	A	A	A	A	A	A	A	A	A	A	A	A	A	A	A	A	A	A	A	A	A	A	A	A	A	A	A	A	A	A	A	A	A	A	A	A	A	A	A
S9_5509329	T/C	9	5509329	+	NA	NA	NA	NA	NA	NA	T	T	T	T	T	T	T	T	T	T	T	T	T	T	T	T	T	T	T	T	T	T	T	T	T	T	T	T	T	T	T	T	T	T	T	T	T	T	T
S9_5509356	C/G	9	5509356	+	NA	NA	NA	NA	NA	NA	C	C	C	C	C	C	C	C	C	C	C	G	C	C	C	C	C	C	C	C	C	C	C	C	C	C	C	C	C	C	C	C	C	C	C	C	C	C	C
S9_5512358	C/G	9	5512358	+	NA	NA	NA	NA	NA	NA	C	C	C	C	C	C	C	C	C	C	C	C	C	C	C	C	C	C	C	C	C	C	C	C	C	C	C	C	C	C	C	C	C	C	C	C	C	C	C
S9_5512588	A/C	9	5512588	+	NA	NA	NA	NA	NA	NA	A	A	A	A	A	A	A	A	A	A	A	A	A	A	A	A	A	A	A	A	A	A	A	A	A	A	A	A	A	A	A	A	A	A	A	A	A	A	A
S9_5512623	T/A	9	5512623	+	NA	NA	NA	NA	NA	NA	T	T	T	T	T	T	T	T	T	T	T	T	T	T	T	T	T	T	T	T	T	T	T	T	T	T	T	T	T	T	T	T	T	T	T	T	T	T	T
S9_5512701	A/C	9	5512701	+	NA	NA	NA	NA	NA	NA	A	A	A	A	A	A	A	A	N	A	A	N	A	A	A	A	A	A	A	A	A	A	A	A	A	A	A	A	A	A	A	A	A	A	A	A	A	A	A
S9_5516786	C/T	9	5516786	+	NA	NA	NA	NA	NA	NA	C	C	C	C	C	C	C	C	C	C	C	C	C	C	C	C	C	C	C	C	C	C	C	C	C	C	C	C	C	C	C	C	C	C	C	C	C	C	C
S9_5517054	C/T	9	5517054	+	NA	NA	NA	NA	NA	NA	C	C	C	C	C	T	C	C	C	C	C	C	C	T	T	T	T	C	T	C	C	C	C	C	C	C	C	Y	C	C	T	C	C	C	C	C	T	T	T
S9_5517077	C/T	9	5517077	+	NA	NA	NA	NA	NA	NA	C	C	C	C	C	C	C	C	C	C	C	C	C	C	C	C	C	C	C	C	C	C	C	C	C	C	C	C	C	C	C	C	T	C	C	C	C	C	C
S9_5517079	C/G	9	5517079	+	NA	NA	NA	NA	NA	NA	C	G	C	G	S	C	C	C	C	C	C	C	C	C	C	C	C	C	C	G	C	C	C	G	C	G	C	C	C	C	C	C	G	C	C	C	C	C	C
S9_5517100	C/A	9	5517100	+	NA	NA	NA	NA	NA	NA	C	C	A	C	C	C	C	C	C	C	M	C	A	C	C	C	C	C	C	C	C	C	A	C	A	C	C	C	C	C	C	A	A	C	C	C	C	C	C
S9_5519981	A/G	9	5519981	+	NA	NA	NA	NA	NA	NA	A	A	A	A	A	A	A	A	A	A	A	A	G	A	A	A	A	A	A	A	A	A	A	A	A	A	A	A	A	A	A	A	A	A	A	A	A	A	A
S9_5519999	C/A	9	5519999	+	NA	NA	NA	NA	NA	NA	C	C	C	C	C	C	C	C	C	C	C	C	A	C	C	C	C	C	C	C	C	C	C	C	C	C	C	C	C	C	C	C	C	C	C	C	C	C	C
S9_5538108	T/A	9	5538108	+	NA	NA	NA	NA	NA	NA	T	T	T	T	T	T	T	T	T	T	T	T	T	T	T	T	T	T	T	T	T	T	T	T	T	T	T	T	T	T	T	T	T	T	T	T	T	T	T
S9_5538159	C/A	9	5538159	+	NA	NA	NA	NA	NA	NA	C	C	C	C	C	C	C	C	C	C	C	C	C	C	C	C	C	C	C	C	C	C	C	C	C	C	C	C	C	C	C	C	C	C	C	C	C	C	C
S9_5538204	A/G	9	5538204	+	NA	NA	NA	NA	NA	NA	A	A	A	A	A	A	A	G	A	A	G	A	A	A	A	A	A	A	G	A	G	G	A	A	A	A	A	A	G	G	A	G	G	G	A	G	A	A	A
S9_5538284	A/G	9	5538284	+	NA	NA	NA	NA	NA	NA	A	A	N	A	A	A	A	A	N	A	A	A	A	A	A	A	A	A	A	A	A	A	A	A	A	A	A	A	A	A	A	A	A	A	A	A	G	A	A
S9_5582946	C/T	9	5582946	+	NA	NA	NA	NA	NA	NA	Y	C	N	C	N	C	C	C	T	C	T	C	C	C	C	C	N	C	T	C	T	T	C	C	C	C	C	C	T	T	C	T	T	T	C	T	C	C	C
S9_5582958	A/G	9	5582958	+	NA	NA	NA	NA	NA	NA	R	A	N	A	N	A	A	A	G	A	G	A	A	A	A	A	N	A	G	A	G	G	A	A	A	A	A	A	G	G	A	G	G	G	A	G	A	A	A
S9_5582959	A/G	9	5582959	+	NA	NA	NA	NA	NA	NA	A	A	G	A	A	A	A	A	N	R	A	A	A	A	A	A	A	A	G	A	G	G	A	A	A	A	A	A	G	G	A	R	G	G	A	G	A	A	A
S9_5583012	C/A	9	5583012	+	NA	NA	NA	NA	NA	NA	C	C	M	C	C	C	C	C	C	C	C	C	C	C	C	C	C	C	C	C	C	C	C	C	C	C	C	C	C	C	C	C	C	C	C	C	C	C	C
S9_5654404	G/T	9	5654404	+	NA	NA	NA	NA	NA	NA	G	G	G	G	G	G	G	G	G	T	G	G	G	G	G	G	G	G	G	G	G	G	G	G	G	G	G	G	G	G	G	G	G	G	G	G	G	G	G
S9_5654433	T/G	9	5654433	+	NA	NA	NA	NA	NA	NA	G	T	T	T	T	T	T	T	T	T	T	G	G	T	T	T	T	T	T	T	T	T	T	T	T	T	T	T	T	T	T	T	T	T	T	T	T	T	T
S9_5654460	G/A	9	5654460	+	NA	NA	NA	NA	NA	NA	G	G	G	G	G	G	G	G	G	G	G	G	G	G	G	G	G	G	G	G	G	G	G	G	G	G	G	G	G	G	G	G	G	G	G	G	G	G	G
S9_5654480	C/T	9	5654480	+	NA	NA	NA	NA	NA	NA	C	C	C	C	C	C	C	C	C	C	T	C	C	C	C	C	C	C	T	C	T	T	C	C	C	C	C	C	T	C	C	T	T	T	C	T	C	C	C
S9_5656088	C/T	9	5656088	+	NA	NA	NA	NA	NA	NA	C	C	C	C	C	C	C	C	C	C	C	C	C	C	C	C	C	C	C	C	C	C	C	C	C	C	C	C	C	C	C	C	C	C	C	C	C	C	C
S9_5656118	G/C	9	5656118	+	NA	NA	NA	NA	NA	NA	G	G	G	G	G	G	G	G	G	G	G	N	G	G	G	G	G	G	G	G	G	G	G	G	G	C	G	G	G	G	G	G	G	G	G	G	G	G	G
S9_5656122	G/A	9	5656122	+	NA	NA	NA	NA	NA	NA	G	G	A	G	G	G	G	G	G	G	G	G	G	G	G	G	A	G	G	G	G	G	G	G	G	G	G	G	G	A	G	G	G	G	G	G	G	G	G
S9_5656124	T/G	9	5656124	+	NA	NA	NA	NA	NA	NA	T	T	G	T	T	T	T	G	T	T	T	G	T	T	T	T	G	T	T	T	T	T	T	T	T	G	T	T	T	G	T	T	T	T	T	T	T	T	T
S9_5656138	G/C	9	5656138	+	NA	NA	NA	NA	NA	NA	G	G	C	G	G	G	G	G	G	G	G	G	G	G	G	G	C	G	G	G	G	G	G	G	G	G	G	G	G	C	G	G	G	G	G	G	G	G	G
S9_5656139	C/T	9	5656139	+	NA	NA	NA	NA	NA	NA	C	C	C	C	C	C	C	T	C	T	C	T	T	C	C	C	Y	C	C	T	C	C	C	C	C	C	C	C	C	C	C	C	C	C	C	C	C	C	C
S9_5656140	G/C	9	5656140	+	NA	NA	NA	NA	NA	NA	G	G	G	G	G	G	G	C	G	C	G	C	C	G	G	G	S	G	G	C	G	G	G	G	G	G	G	G	G	G	G	G	G	G	G	G	G	G	G
S9_5656142	G/T	9	5656142	+	NA	NA	NA	NA	NA	NA	G	G	T	G	G	G	G	T	G	G	G	T	G	G	G	G	T	G	G	G	G	G	G	G	G	T	G	G	G	T	G	G	G	G	G	G	G	G	G
S9_5656144	C/G	9	5656144	+	NA	NA	NA	NA	NA	NA	C	C	C	C	C	C	C	C	C	C	C	C	C	C	C	C	C	C	C	C	C	C	C	C	C	C	C	C	C	C	C	C	C	C	C	C	C	C	C
S9_5656939	G/T	9	5656939	+	NA	NA	NA	NA	NA	NA	G	T	G	T	G	T	T	G	K	G	G	G	G	T	T	T	G	T	G	G	G	G	T	T	T	G	T	T	G	G	T	G	G	G	K	G	G	T	T
S9_5656948	G/A	9	5656948	+	NA	NA	NA	NA	NA	NA	G	G	G	G	G	G	G	G	G	G	G	G	G	G	G	G	G	G	G	G	G	G	G	G	G	G	G	G	G	G	G	G	G	G	G	G	G	G	G
S9_5656966	C/T	9	5656966	+	NA	NA	NA	NA	NA	NA	C	T	C	N	C	T	T	C	C	C	C	C	C	T	T	T	C	T	C	C	C	C	T	T	T	C	Y	T	C	C	T	C	C	C	C	C	C	T	T
S9_5657070	A/T	9	5657070	+	NA	NA	NA	NA	NA	NA	A	A	A	A	A	A	A	A	A	T	A	A	A	A	A	A	A	A	A	T	A	A	A	A	A	A	A	A	A	A	A	A	A	A	A	A	A	A	A
S9_5657183	C/T	9	5657183	+	NA	NA	NA	NA	NA	NA	C	T	C	T	C	T	T	C	C	C	C	C	T	T	T	T	C	T	C	C	C	C	T	T	C	C	T	T	C	C	T	C	C	C	C	C	C	N	T
S9_5657473	T/C	9	5657473	+	NA	NA	NA	NA	NA	NA	T	T	T	T	T	N	T	T	C	T	T	T	T	T	T	T	T	T	T	T	T	T	T	T	T	T	T	T	T	T	T	T	T	T	T	T	T	N	T
S9_5657484	G/C	9	5657484	+	NA	NA	NA	NA	NA	NA	G	G	C	G	G	G	G	G	G	C	G	G	G	G	G	G	G	G	G	C	G	G	G	G	G	G	G	G	G	G	G	G	G	G	G	G	G	G	G
S9_5699070	G/A	9	5699070	+	NA	NA	NA	NA	NA	NA	G	G	G	G	R	G	G	G	G	G	G	G	G	G	G	G	N	G	G	G	G	G	G	G	G	G	G	G	G	G	G	G	G	G	G	G	G	G	G
S9_5699083	T/C	9	5699083	+	NA	NA	NA	NA	NA	NA	T	T	T	T	T	T	T	T	T	T	T	T	T	T	T	T	T	T	T	T	T	T	T	T	T	T	T	T	T	T	T	T	T	T	T	T	T	T	T
S9_5708580	T/A	9	5708580	+	NA	NA	NA	NA	NA	NA	A	T	N	N	T	T	T	T	T	T	T	T	A	T	T	T	T	T	W	T	T	T	T	T	T	T	T	T	T	N	T	T	T	T	N	A	T	T	T
S9_5708595	C/T	9	5708595	+	NA	NA	NA	NA	NA	NA	T	C	C	N	C	C	C	C	C	C	C	C	T	C	C	C	C	C	Y	C	C	C	C	C	C	C	C	C	C	N	C	C	C	C	N	T	C	C	C
S9_5709396	C/T	9	5709396	+	NA	NA	NA	NA	NA	NA	C	C	C	C	C	C	C	C	C	C	C	C	C	C	C	C	C	C	C	C	C	C	C	C	C	C	C	C	C	C	C	C	C	C	C	C	C	C	C
S9_5718563	G/A	9	5718563	+	NA	NA	NA	NA	NA	NA	G	G	G	G	G	G	G	G	G	G	G	G	G	G	G	G	G	G	G	G	G	G	G	G	G	G	G	G	G	G	G	G	G	G	G	G	G	G	G
S9_5718653	C/T	9	5718653	+	NA	NA	NA	NA	NA	NA	C	C	C	C	C	C	C	C	C	C	C	C	C	C	C	C	C	C	C	C	C	C	C	C	C	C	C	C	C	C	C	C	C	C	C	C	C	C	C
S9_5719569	C/A	9	5719569	+	NA	NA	NA	NA	NA	NA	C	C	C	C	C	C	C	C	C	C	C	C	C	C	C	C	N	C	C	C	C	C	C	C	C	C	C	C	C	C	C	C	C	C	C	C	C	C	C
S9_5719623	C/G	9	5719623	+	NA	NA	NA	NA	NA	NA	G	C	C	G	C	C	C	C	C	C	C	C	G	C	C	C	G	C	C	C	G	G	C	C	C	C	C	C	G	G	C	C	G	G	G	G	C	C	C
S9_5769099	G/A	9	5769099	+	NA	NA	NA	NA	NA	NA	G	G	G	G	G	G	A	G	G	G	A	G	G	G	G	G	G	G	A	A	G	G	G	G	G	G	G	G	G	G	G	A	G	G	G	G	G	G	G
S9_5769101	C/A	9	5769101	+	NA	NA	NA	NA	NA	NA	C	M	C	C	C	C	A	C	C	A	A	C	C	C	C	C	C	C	A	A	C	C	C	C	C	C	C	C	C	C	C	A	C	C	C	C	C	C	C
S9_5867564	G/T	9	5867564	+	NA	NA	NA	NA	NA	NA	T	G	G	G	G	G	G	G	G	G	G	G	G	G	G	G	G	G	G	G	G	G	G	G	G	G	G	G	G	G	G	G	G	G	G	G	G	G	G
S9_5876842	G/T	9	5876842	+	NA	NA	NA	NA	NA	NA	G	G	G	G	G	G	G	G	G	G	G	G	G	G	G	G	G	G	G	G	G	G	G	G	G	G	G	G	G	G	G	G	G	G	G	G	G	G	G
S9_5876848	C/T	9	5876848	+	NA	NA	NA	NA	NA	NA	C	C	C	C	C	C	C	C	C	C	C	C	C	C	C	C	C	C	C	C	C	C	C	C	C	C	C	C	C	C	C	C	C	C	C	C	C	C	C
S9_5876850	A/G	9	5876850	+	NA	NA	NA	NA	NA	NA	A	A	G	G	A	A	A	A	R	A	A	G	A	A	A	A	A	A	A	A	A	A	A	A	A	A	A	A	A	A	A	A	G	A	A	A	A	A	A
S9_5876851	G/A	9	5876851	+	NA	NA	NA	NA	NA	NA	G	G	G	G	G	G	G	G	G	G	G	G	G	G	G	G	G	G	G	G	G	G	G	G	G	G	G	G	G	G	G	G	G	G	G	G	G	G	G
S9_5876988	A/T	9	5876988	+	NA	NA	NA	NA	NA	NA	A	A	A	A	A	A	A	A	A	A	A	A	A	A	A	A	A	A	A	N	A	A	A	A	A	A	A	A	A	N	A	A	A	A	A	A	A	A	A
S9_5876993	C/G	9	5876993	+	NA	NA	NA	NA	NA	NA	C	C	C	C	C	C	C	C	C	C	C	C	C	C	C	C	C	C	C	C	C	C	C	C	C	C	C	C	C	C	C	C	C	C	C	C	C	C	C
S9_5877414	G/T	9	5877414	+	NA	NA	NA	NA	NA	NA	G	G	G	G	G	G	G	G	G	G	G	G	G	G	G	G	G	G	G	G	G	G	G	G	G	G	G	G	G	G	G	G	G	G	G	G	G	G	G
S9_5877416	G/A	9	5877416	+	NA	NA	NA	NA	NA	NA	A	G	G	G	A	G	G	G	G	A	G	G	G	G	G	G	G	G	G	G	A	A	G	G	G	G	G	G	A	G	G	G	G	A	G	G	G	G	G
S9_5877437	G/A	9	5877437	+	NA	NA	NA	NA	NA	NA	G	G	G	G	G	G	G	G	G	G	G	G	G	G	G	G	G	G	G	G	G	G	G	G	G	G	G	G	G	G	G	G	G	G	G	G	G	G	G
S9_5877489	C/T	9	5877489	+	NA	NA	NA	NA	NA	NA	C	C	T	C	C	C	Y	C	Y	C	Y	Y	C	C	C	C	C	C	T	C	C	C	C	C	Y	C	Y	C	C	C	C	T	C	C	C	C	T	C	C
S9_5877497	C/A	9	5877497	+	NA	NA	NA	NA	NA	NA	M	C	C	C	C	C	C	C	C	N	C	C	C	C	C	C	C	C	C	C	A	A	C	C	C	C	C	C	A	C	C	C	C	A	C	C	C	C	C
S9_5877550	C/T	9	5877550	+	NA	NA	NA	NA	NA	NA	C	C	C	C	C	C	C	C	C	C	C	C	C	C	C	C	C	C	Y	C	C	C	C	C	C	C	C	C	C	C	C	C	C	C	C	C	C	C	C
S9_5877578	C/A	9	5877578	+	NA	NA	NA	NA	NA	NA	C	C	C	C	C	C	C	M	C	C	C	C	C	C	C	C	C	C	C	A	C	C	C	C	C	C	C	C	C	A	C	C	C	C	C	C	C	C	C
S9_5877583	C/A	9	5877583	+	NA	NA	NA	NA	NA	NA	C	C	C	C	C	C	C	C	C	C	C	C	C	C	C	C	C	C	C	C	C	C	C	C	C	C	C	C	C	C	C	C	C	C	C	C	C	C	C
S9_5877584	G/C	9	5877584	+	NA	NA	NA	NA	NA	NA	G	G	G	G	G	G	G	G	G	G	G	G	G	G	G	G	G	G	G	G	G	G	G	G	G	G	G	G	G	G	G	G	G	G	G	G	G	G	G
S9_5877586	C/T	9	5877586	+	NA	NA	NA	NA	NA	NA	C	C	C	C	C	C	C	C	C	C	C	C	C	C	C	C	C	C	C	C	C	C	C	C	C	C	C	C	C	C	C	C	C	C	C	C	C	C	C
S9_5877587	G/C	9	5877587	+	NA	NA	NA	NA	NA	NA	G	G	G	G	G	G	G	G	G	G	G	G	G	G	G	G	G	G	G	G	G	G	G	G	G	G	G	G	G	G	G	G	G	G	G	G	G	G	G
S9_5878398	G/T	9	5878398	+	NA	NA	NA	NA	NA	NA	T	G	G	G	T	G	G	G	T	T	T	G	G	G	G	G	G	G	K	G	T	T	G	G	G	G	G	G	T	G	G	K	T	T	G	G	G	G	G
S9_5878678	C/T	9	5878678	+	NA	NA	NA	NA	NA	NA	C	C	N	C	C	N	C	C	C	C	C	C	C	N	T	N	C	C	C	C	C	C	N	C	C	C	C	C	C	C	C	C	C	N	C	C	C	N	C
S9_5878712	G/C	9	5878712	+	NA	NA	NA	NA	NA	NA	G	C	N	G	N	G	G	G	C	S	C	C	G	G	G	G	G	G	C	C	G	G	G	C	C	C	G	N	G	G	S	C	C	G	S	C	C	G	G
S9_5991849	A/G	9	5991849	+	NA	NA	NA	NA	NA	NA	G	G	A	A	G	G	A	A	G	G	G	A	A	R	G	G	A	G	G	G	G	G	G	G	A	A	A	G	G	G	G	G	N	G	G	G	G	G	G
S9_5991899	G/C	9	5991899	+	NA	NA	NA	NA	NA	NA	C	G	G	G	C	C	G	G	C	C	C	G	G	S	C	C	G	C	C	C	C	C	C	N	G	G	G	C	C	C	C	C	N	C	C	C	C	C	C
S9_5994470	T/C	9	5994470	+	NA	NA	NA	NA	NA	NA	T	T	T	T	T	T	C	T	T	T	T	T	T	T	T	T	T	T	T	T	T	T	T	T	T	T	T	T	T	T	T	T	T	T	T	T	T	T	T
S9_5994472	C/T	9	5994472	+	NA	NA	NA	NA	NA	NA	C	C	C	C	C	C	T	C	C	C	C	C	C	C	C	C	C	C	C	C	C	C	C	C	C	C	C	C	C	C	C	C	C	C	C	C	C	C	C
S9_5994538	C/G	9	5994538	+	NA	NA	NA	NA	NA	NA	C	C	C	C	C	C	C	S	C	C	G	C	C	C	C	C	C	C	G	C	C	C	C	C	C	C	C	C	C	C	C	N	C	C	C	C	G	C	C
S9_5994930	T/C	9	5994930	+	NA	NA	NA	NA	NA	NA	T	T	T	T	T	T	C	T	T	T	T	T	T	T	T	T	T	T	T	T	T	T	T	T	T	T	T	T	T	T	T	T	T	T	T	T	T	T	T
S9_5994954	G/A	9	5994954	+	NA	NA	NA	NA	NA	NA	G	A	A	G	G	A	G	G	G	G	G	G	G	A	A	A	N	A	G	G	G	G	A	A	A	A	A	A	G	G	A	G	N	G	N	A	G	A	A
S9_5994955	G/C	9	5994955	+	NA	NA	NA	NA	NA	NA	G	C	C	G	G	C	G	G	G	G	G	G	G	C	C	C	N	C	G	G	G	G	C	C	C	C	C	C	G	G	C	G	N	G	N	C	G	C	C
S9_5995167	T/C	9	5995167	+	NA	NA	NA	NA	NA	NA	C	T	T	C	Y	T	C	T	N	C	T	C	T	T	T	T	C	T	T	N	C	C	T	T	T	T	T	T	C	C	T	T	T	C	T	C	T	T	T
S9_5995179	G/C	9	5995179	+	NA	NA	NA	NA	NA	NA	G	G	G	G	G	G	G	G	G	G	G	G	G	G	G	G	G	G	G	G	G	G	G	G	G	G	G	G	G	G	G	G	G	G	G	G	G	G	G
S9_6005479	A/G	9	6005479	+	NA	NA	NA	NA	NA	NA	A	A	A	A	A	A	A	A	A	A	A	A	R	A	A	A	A	A	A	A	A	A	A	A	A	A	A	A	A	A	A	A	A	A	A	A	A	A	A
S9_6005483	G/A	9	6005483	+	NA	NA	NA	NA	NA	NA	G	A	N	G	G	A	G	G	N	G	G	G	G	A	A	A	G	A	G	G	G	G	A	A	N	A	G	A	G	A	A	G	A	G	A	A	G	A	A
S9_6005485	T/A	9	6005485	+	NA	NA	NA	NA	NA	NA	T	A	N	T	T	A	T	T	N	T	T	T	T	A	A	A	T	A	T	T	T	T	A	A	N	A	T	A	T	A	A	T	A	T	A	A	T	A	A
S9_6005486	C/G	9	6005486	+	NA	NA	NA	NA	NA	NA	C	G	N	C	C	G	C	C	N	C	C	C	C	G	G	G	C	G	C	C	C	C	G	G	N	G	C	G	C	G	G	C	G	C	G	G	C	G	G
S9_6005574	A/T	9	6005574	+	NA	NA	NA	NA	NA	NA	A	A	N	A	A	A	A	A	N	A	A	A	A	A	A	A	A	A	A	A	A	A	A	A	A	A	A	A	A	A	A	A	A	A	A	A	A	A	A
S9_6005606	G/C	9	6005606	+	NA	NA	NA	NA	NA	NA	G	G	G	G	G	G	G	G	G	G	G	G	G	G	G	G	G	G	G	G	G	G	G	G	G	G	G	G	G	G	G	G	G	G	G	G	G	G	G
S9_6005746	C/T	9	6005746	+	NA	NA	NA	NA	NA	NA	C	C	C	C	C	C	C	C	C	C	C	C	T	C	C	C	C	C	C	C	C	C	C	C	C	C	C	C	C	C	C	C	C	C	C	C	C	C	C
S9_6005749	C/T	9	6005749	+	NA	NA	NA	NA	NA	NA	C	C	C	C	C	C	C	C	C	C	C	C	T	C	C	C	C	C	C	C	C	C	C	C	C	C	C	C	C	C	C	C	C	C	C	C	C	C	C
S9_6005766	T/C	9	6005766	+	NA	NA	NA	NA	NA	NA	T	T	T	T	T	T	T	T	T	T	T	T	C	T	T	T	T	T	T	T	T	T	T	T	T	T	T	T	T	T	T	T	T	T	T	T	T	T	T
S9_6005883	G/A	9	6005883	+	NA	NA	NA	NA	NA	NA	G	G	G	G	G	G	G	G	G	G	G	G	G	G	G	G	G	G	G	G	G	G	G	G	G	G	G	G	G	G	G	G	G	G	G	G	G	G	G
S9_6005893	C/T	9	6005893	+	NA	NA	NA	NA	NA	NA	C	T	C	C	C	T	C	C	C	C	C	C	C	T	T	T	C	T	C	C	C	C	T	T	C	T	C	T	C	T	T	C	T	C	Y	T	C	T	T
S9_6005902	T/C	9	6005902	+	NA	NA	NA	NA	NA	NA	T	T	T	T	T	T	T	T	T	T	T	T	T	T	T	T	T	T	T	T	T	T	T	T	T	T	T	T	T	T	T	T	T	T	T	T	T	T	T
S9_6007066	G/C	9	6007066	+	NA	NA	NA	NA	NA	NA	G	G	G	G	G	G	G	G	G	G	G	G	C	G	G	G	G	G	G	G	G	G	G	G	S	G	C	G	G	G	G	G	G	G	G	G	C	G	G
S9_6007120	C/A	9	6007120	+	NA	NA	NA	NA	NA	NA	C	C	C	C	C	C	C	C	C	C	C	C	A	C	C	C	C	C	C	C	C	C	C	C	C	C	C	C	C	C	C	C	C	C	C	C	C	C	C
S9_6007138	C/T	9	6007138	+	NA	NA	NA	NA	NA	NA	C	C	C	C	C	C	C	C	C	C	C	C	C	C	C	C	C	C	C	C	C	C	C	C	Y	C	Y	C	C	C	C	C	C	C	C	C	T	C	C
S9_6007261	G/C	9	6007261	+	NA	NA	NA	NA	NA	NA	G	G	C	G	G	G	G	G	G	G	G	G	G	G	G	G	G	G	G	G	G	G	G	G	G	G	G	G	G	G	G	G	G	G	G	G	G	G	G
S9_6052071	A/T	9	6052071	+	NA	NA	NA	NA	NA	NA	A	A	A	A	A	A	A	A	A	A	A	A	A	A	A	A	A	A	A	A	T	T	A	A	A	A	A	A	T	A	A	A	A	T	A	A	A	A	A
S9_6052075	C/T	9	6052075	+	NA	NA	NA	NA	NA	NA	C	C	C	C	C	C	C	C	C	C	C	C	C	C	C	C	C	C	C	C	C	C	C	C	C	C	C	C	C	C	C	C	C	C	C	C	C	C	C
S9_6052090	A/G	9	6052090	+	NA	NA	NA	NA	NA	NA	A	A	A	A	A	A	A	A	A	A	A	A	A	A	A	A	A	A	A	A	A	A	A	A	R	A	A	A	A	A	A	A	A	A	A	A	A	A	A
S9_6054440	G/A	9	6054440	+	NA	NA	NA	NA	NA	NA	G	G	G	G	G	G	G	G	N	G	G	G	G	G	G	G	G	G	G	G	G	G	G	G	G	G	G	G	G	G	G	G	G	G	G	G	G	G	G
S9_6064552	C/T	9	6064552	+	NA	NA	NA	NA	NA	NA	T	C	C	N	C	C	C	T	C	T	C	T	C	C	C	C	C	C	C	C	C	C	C	C	C	C	C	C	C	C	C	C	C	C	C	C	T	C	C
S9_6066563	G/C	9	6066563	+	NA	NA	NA	NA	NA	NA	S	G	G	C	C	G	G	G	G	G	C	G	G	G	G	G	C	G	G	G	C	C	G	G	G	G	N	G	C	G	G	G	G	C	N	C	C	G	G
S9_6066603	C/A	9	6066603	+	NA	NA	NA	NA	NA	NA	A	C	C	A	N	C	N	C	N	C	A	C	C	C	C	C	A	C	C	M	A	A	C	C	C	C	A	C	A	C	C	A	C	A	N	A	A	C	C
S9_6066607	G/A	9	6066607	+	NA	NA	NA	NA	NA	NA	A	G	G	A	N	G	N	G	N	G	A	G	G	G	G	G	A	G	G	R	A	A	G	G	G	G	A	G	A	G	G	A	G	A	N	A	A	G	G
S9_6066625	G/A	9	6066625	+	NA	NA	NA	NA	NA	NA	G	G	G	A	G	G	G	G	G	G	G	G	G	G	G	G	A	G	G	G	G	G	G	G	G	G	G	G	G	G	G	G	G	G	G	G	A	G	G
S9_6066664	A/T	9	6066664	+	NA	NA	NA	NA	NA	NA	T	T	N	A	N	T	T	A	T	A	T	T	A	T	T	T	A	T	T	T	A	A	T	T	T	T	T	T	A	T	T	T	T	A	T	T	W	T	T
S9_6066715	A/G	9	6066715	+	NA	NA	NA	NA	NA	NA	G	G	A	A	N	G	G	A	G	A	G	G	A	G	G	G	A	G	A	G	A	A	G	G	G	G	G	G	A	A	G	G	G	A	G	G	A	G	G
S9_6066719	A/C	9	6066719	+	NA	NA	NA	NA	NA	NA	C	C	A	A	A	C	M	A	C	A	C	C	A	C	C	C	A	C	A	N	A	A	C	C	C	C	C	C	A	A	C	C	C	A	C	C	A	C	C
S9_6066728	C/G	9	6066728	+	NA	NA	NA	NA	NA	NA	C	N	C	C	C	C	C	N	N	G	C	C	C	C	N	C	C	C	C	C	C	C	C	G	C	G	C	C	C	C	G	C	N	C	C	C	C	C	C
S9_6066751	C/G	9	6066751	+	NA	NA	NA	NA	NA	NA	C	C	C	C	C	C	G	C	C	C	C	C	C	C	C	C	C	C	C	G	C	C	C	C	C	C	C	C	C	C	C	C	N	C	C	C	C	C	C
S9_6066774	G/T	9	6066774	+	NA	NA	NA	NA	NA	NA	G	G	G	G	G	G	G	G	G	G	G	G	G	G	G	G	G	G	G	G	G	G	G	G	G	G	G	G	G	G	G	G	N	G	G	G	G	G	G
S9_6066792	G/T	9	6066792	+	NA	NA	NA	NA	NA	NA	G	G	G	G	G	G	G	G	G	G	G	G	G	G	G	G	G	G	G	G	G	G	G	G	G	G	G	G	G	G	G	G	G	G	G	G	G	G	G
S9_6066804	C/T	9	6066804	+	NA	NA	NA	NA	NA	NA	T	T	C	C	C	T	C	C	C	C	T	T	C	T	T	T	C	T	C	C	C	C	T	T	T	T	T	T	C	C	T	T	T	C	Y	T	C	T	T
S9_6066807	C/G	9	6066807	+	NA	NA	NA	NA	NA	NA	G	G	C	C	C	G	C	C	C	C	G	G	C	G	G	G	C	G	C	C	C	C	G	G	G	G	G	G	C	C	G	G	G	C	S	G	C	G	G
S9_6066870	G/C	9	6066870	+	NA	NA	NA	NA	NA	NA	G	C	G	G	G	C	G	G	S	G	C	G	G	N	C	C	G	C	G	G	G	G	C	C	C	C	S	C	G	G	C	C	C	G	S	C	G	C	C
S9_6066873	C/G	9	6066873	+	NA	NA	NA	NA	NA	NA	C	C	C	C	C	C	C	C	C	C	C	C	C	C	C	C	C	C	C	C	C	C	C	C	C	C	C	C	C	C	C	C	C	C	C	C	C	C	C
S9_6066874	G/A	9	6066874	+	NA	NA	NA	NA	NA	NA	G	A	G	G	G	A	G	G	R	G	A	G	G	N	A	A	G	A	G	G	G	G	A	A	A	A	R	A	G	G	A	A	A	G	R	A	G	A	A
S9_6066889	T/C	9	6066889	+	NA	NA	NA	NA	NA	NA	T	T	T	T	T	T	T	T	T	T	T	T	T	T	T	T	T	T	T	T	T	T	T	T	T	T	T	T	T	T	T	T	T	T	T	T	T	T	T
S9_6144313	C/T	9	6144313	+	NA	NA	NA	NA	NA	NA	C	C	C	C	C	C	C	C	C	C	C	C	C	C	C	C	C	C	C	C	C	C	C	C	C	C	C	C	C	C	C	C	C	C	C	C	C	C	C
S9_6144333	C/T	9	6144333	+	NA	NA	NA	NA	NA	NA	C	C	C	C	C	C	C	C	C	C	C	C	C	C	C	C	C	C	C	C	C	C	C	C	C	C	C	C	C	C	C	C	C	C	C	C	C	C	C
S9_6144387	C/T	9	6144387	+	NA	NA	NA	NA	NA	NA	C	C	C	C	C	C	C	C	C	C	C	C	C	C	C	C	C	C	C	C	C	C	C	C	C	C	C	C	C	C	C	C	C	C	C	C	C	C	C
S9_6144579	A/C	9	6144579	+	NA	NA	NA	NA	NA	NA	A	N	A	A	A	A	A	A	A	A	A	A	A	A	A	A	A	A	A	A	A	A	A	A	A	A	A	A	A	A	A	N	A	A	A	A	A	A	A
S9_6144585	G/C	9	6144585	+	NA	NA	NA	NA	NA	NA	G	N	G	G	G	G	G	G	G	G	G	G	G	G	G	G	G	G	G	G	G	G	G	G	G	G	G	G	G	G	G	N	G	G	G	G	G	G	G
S9_6150072	G/A	9	6150072	+	NA	NA	NA	NA	NA	NA	G	G	G	G	G	G	G	G	G	G	G	G	G	G	G	G	G	G	G	G	G	G	G	G	G	G	G	G	G	G	G	G	G	G	G	G	G	G	G
S9_6151447	C/T	9	6151447	+	NA	NA	NA	NA	NA	NA	C	C	C	C	C	C	C	T	C	C	C	C	C	C	C	C	C	C	C	C	C	C	C	C	C	C	C	C	C	C	C	C	C	C	C	C	C	C	C
S9_6151488	T/C	9	6151488	+	NA	NA	NA	NA	NA	NA	T	T	T	T	T	T	T	T	T	T	T	T	T	T	T	T	T	T	T	T	T	T	T	T	T	T	T	T	T	T	T	T	T	T	T	T	T	T	T
S9_6169160	G/C	9	6169160	+	NA	NA	NA	NA	NA	NA	C	G	G	C	G	G	C	S	G	G	G	C	G	G	G	G	G	G	G	N	G	G	G	G	G	G	G	G	G	G	G	G	G	G	G	G	C	G	G
S9_6169166	T/C	9	6169166	+	NA	NA	NA	NA	NA	NA	C	T	T	C	T	T	C	Y	T	T	T	C	T	T	T	T	T	T	T	N	T	T	T	T	T	T	T	T	T	T	T	T	T	T	T	T	C	T	T
S9_6169191	A/T	9	6169191	+	NA	NA	NA	NA	NA	NA	T	A	A	A	A	A	A	A	A	A	A	T	A	A	A	A	A	A	A	A	A	A	A	A	A	A	A	A	A	A	A	A	A	A	A	A	A	A	A
S9_6169201	G/C	9	6169201	+	NA	NA	NA	NA	NA	NA	G	G	G	G	G	G	G	G	G	G	G	G	G	G	G	G	G	G	G	G	G	G	G	G	G	G	G	G	G	G	G	G	G	G	G	G	G	G	G
S9_6169218	G/A	9	6169218	+	NA	NA	NA	NA	NA	NA	G	G	G	A	G	G	R	A	G	G	G	G	G	G	G	G	G	G	G	A	G	G	G	G	G	G	G	G	G	G	G	G	G	G	G	G	A	G	G
S9_6169219	A/C	9	6169219	+	NA	NA	NA	NA	NA	NA	C	A	A	A	A	A	A	A	A	A	A	C	A	A	A	A	A	A	A	A	A	A	A	A	A	A	A	A	A	A	A	A	A	A	A	A	A	A	A
S9_6169238	A/G	9	6169238	+	NA	NA	NA	NA	NA	NA	A	A	A	A	A	A	A	A	A	A	A	A	A	A	A	A	A	A	A	A	A	A	A	A	A	A	A	A	A	A	A	A	A	A	A	A	A	A	A
S9_6169244	C/T	9	6169244	+	NA	NA	NA	NA	NA	NA	T	C	C	C	C	C	C	C	C	C	C	T	C	C	C	C	C	C	C	C	C	C	C	C	C	C	C	C	C	C	C	C	C	C	C	C	C	C	C
S9_6169252	T/G	9	6169252	+	NA	NA	NA	NA	NA	NA	T	T	K	T	T	T	T	T	T	T	T	T	T	T	T	T	T	T	T	T	T	T	T	T	T	T	T	T	T	K	T	T	T	T	T	T	T	T	T
S9_6169288	C/T	9	6169288	+	NA	NA	NA	NA	NA	NA	T	C	C	C	C	C	C	C	C	C	C	T	C	C	C	C	C	C	C	C	C	C	C	C	C	C	C	C	C	C	C	C	C	C	C	C	C	C	C
S9_6169318	T/A	9	6169318	+	NA	NA	NA	NA	NA	NA	T	T	T	T	T	T	T	T	T	T	T	T	T	T	T	T	T	T	T	T	T	T	T	T	T	T	T	T	T	T	T	T	T	T	T	T	T	T	T
S9_6169324	C/G	9	6169324	+	NA	NA	NA	NA	NA	NA	C	C	C	C	C	C	C	C	C	C	C	C	C	C	C	C	C	C	C	C	C	C	C	C	C	C	C	C	C	C	C	C	C	C	C	C	C	C	C
S9_6225254	C/A	9	6225254	+	NA	NA	NA	NA	NA	NA	C	C	C	C	C	C	C	C	C	C	C	C	C	C	C	C	C	C	C	C	C	C	C	C	M	C	C	C	C	C	C	C	C	C	C	C	C	C	C
S9_6225271	C/G	9	6225271	+	NA	NA	NA	NA	NA	NA	C	G	C	C	C	G	C	C	C	C	G	C	C	G	G	G	C	C	C	C	C	C	G	G	C	C	C	G	C	C	G	G	G	C	G	G	C	G	G
S9_6225651	C/A	9	6225651	+	NA	NA	NA	NA	NA	NA	C	C	C	C	C	C	C	C	C	C	C	C	C	C	C	C	C	C	C	C	C	C	C	C	C	C	C	C	C	C	C	C	C	C	C	C	C	C	C
S9_6225656	G/C	9	6225656	+	NA	NA	NA	NA	NA	NA	G	G	S	G	G	G	G	C	G	G	G	G	G	G	G	G	G	G	G	G	G	G	G	G	G	G	G	G	G	G	G	G	G	G	G	G	G	G	G
S9_6226146	C/G	9	6226146	+	NA	NA	NA	NA	NA	NA	C	C	C	C	C	C	S	C	C	C	C	S	C	S	C	C	C	C	C	C	C	C	C	C	C	C	C	C	C	C	C	C	C	C	C	C	C	C	C
S9_6237107	G/A	9	6237107	+	NA	NA	NA	NA	NA	NA	G	G	G	G	G	G	G	G	G	G	G	G	G	G	G	G	G	G	G	G	G	G	G	G	G	G	G	G	G	G	G	G	G	G	G	G	G	G	G
S9_6237134	T/C	9	6237134	+	NA	NA	NA	NA	NA	NA	T	T	T	T	T	T	T	T	T	T	T	T	T	T	T	T	T	T	T	T	T	T	T	T	T	T	T	T	T	T	T	T	T	T	T	T	T	T	T
S9_6243976	G/A	9	6243976	+	NA	NA	NA	NA	NA	NA	G	G	G	A	N	G	R	N	G	G	A	G	G	G	G	G	A	G	G	G	G	G	G	N	G	R	G	G	G	G	G	A	G	G	G	G	G	G	G
S9_6243981	G/C	9	6243981	+	NA	NA	NA	NA	NA	NA	G	G	G	G	G	G	G	N	G	G	G	G	G	G	G	G	C	G	G	G	G	G	G	G	G	G	G	G	G	G	G	G	G	G	G	G	G	G	G
S9_6244000	G/A	9	6244000	+	NA	NA	NA	NA	NA	NA	G	G	G	G	N	G	R	N	G	G	A	G	G	G	G	G	G	G	G	G	G	G	G	N	G	R	G	G	G	G	G	A	G	G	G	G	G	G	G
S9_6244055	A/G	9	6244055	+	NA	NA	NA	NA	NA	NA	A	A	A	A	A	A	A	A	A	A	A	A	A	A	A	A	A	A	A	A	A	A	A	A	A	A	A	A	A	A	A	A	A	A	A	A	A	A	A
S9_6244066	T/A	9	6244066	+	NA	NA	NA	NA	NA	NA	T	T	T	T	T	T	T	T	T	T	T	T	T	T	T	T	T	T	T	T	T	T	T	T	T	T	T	T	T	T	T	T	T	T	T	T	A	T	T
S9_6252333	G/A	9	6252333	+	NA	NA	NA	NA	NA	NA	G	G	G	G	G	G	G	G	G	G	G	G	G	G	G	G	G	G	G	G	G	G	G	G	G	G	G	G	G	G	G	G	G	G	G	G	G	G	G
S9_6252358	G/A	9	6252358	+	NA	NA	NA	NA	NA	NA	G	G	G	G	G	G	G	G	G	G	G	G	G	G	G	G	G	G	G	G	G	G	G	G	G	G	G	G	G	G	G	G	G	G	G	G	G	G	G
S9_6264641	C/T	9	6264641	+	NA	NA	NA	NA	NA	NA	C	T	C	C	C	C	C	C	C	C	T	C	C	C	C	C	C	C	C	C	C	C	T	T	C	C	C	C	C	C	C	T	C	C	T	T	C	C	C
S9_6266565	G/A	9	6266565	+	NA	NA	NA	NA	NA	NA	G	A	R	G	G	G	G	G	G	G	N	G	G	G	G	G	G	G	G	G	G	G	A	A	G	G	G	G	G	G	G	A	A	G	A	R	G	G	G
S9_6266581	G/A	9	6266581	+	NA	NA	NA	NA	NA	NA	R	A	R	N	N	G	G	G	G	G	N	A	G	G	G	G	G	G	G	G	G	G	A	A	G	G	G	G	G	G	G	A	A	G	A	R	G	G	G
S9_6266595	G/C	9	6266595	+	NA	NA	NA	NA	NA	NA	S	G	G	N	G	G	G	G	G	G	G	C	G	G	G	G	G	G	G	G	G	G	G	G	G	G	G	G	G	G	G	G	G	G	G	G	G	G	G
S9_6266661	A/T	9	6266661	+	NA	NA	NA	NA	NA	NA	A	A	A	A	A	A	A	A	A	A	A	A	T	A	A	A	A	A	T	A	A	A	A	A	A	A	A	A	A	A	A	A	A	A	A	A	N	A	A
S9_6266739	A/G	9	6266739	+	NA	NA	NA	NA	NA	NA	A	A	A	A	A	A	A	A	A	A	A	A	A	A	A	A	A	A	A	A	A	A	A	A	A	A	A	A	A	A	A	A	A	A	A	A	A	A	A
S9_6266811	T/C	9	6266811	+	NA	NA	NA	NA	NA	NA	T	T	T	T	T	T	C	Y	Y	T	T	T	T	T	T	T	T	T	T	T	T	T	T	T	T	T	T	T	T	T	T	T	T	T	T	T	T	T	T
S9_6292040	C/T	9	6292040	+	NA	NA	NA	NA	NA	NA	C	C	C	C	Y	C	C	C	C	C	C	C	C	C	C	C	C	C	C	C	C	C	C	C	C	C	C	C	C	C	C	C	C	C	C	C	C	C	C
S9_6299705	G/T	9	6299705	+	NA	NA	NA	NA	NA	NA	G	G	G	G	G	G	K	G	T	G	G	G	G	G	G	G	G	G	T	G	G	G	G	G	G	G	G	G	G	G	G	G	G	G	G	G	G	G	G
S9_6299708	A/C	9	6299708	+	NA	NA	NA	NA	NA	NA	A	A	A	A	A	A	A	A	A	A	A	A	A	A	A	A	A	A	A	A	A	A	A	A	A	A	A	A	A	A	A	A	A	A	A	A	A	A	A
S9_6299727	G/T	9	6299727	+	NA	NA	NA	NA	NA	NA	G	G	T	G	G	T	G	G	G	G	G	G	G	T	T	T	G	G	G	G	G	G	G	G	T	G	G	T	G	G	T	G	G	G	G	G	G	T	T
S9_6299734	C/A	9	6299734	+	NA	NA	NA	NA	NA	NA	C	C	C	C	C	C	C	C	C	C	C	A	C	C	C	C	C	C	C	C	C	C	C	C	C	C	C	C	C	C	C	C	C	C	C	C	C	C	C
S9_6299873	A/G	9	6299873	+	NA	NA	NA	NA	NA	NA	A	A	A	A	A	A	A	A	A	A	A	A	A	A	A	A	A	A	G	A	A	A	A	A	A	A	A	A	A	A	A	A	A	A	A	A	A	A	A
S9_6299958	C/T	9	6299958	+	NA	NA	NA	NA	NA	NA	C	C	C	C	C	C	C	C	C	C	C	C	C	C	C	C	C	C	C	C	C	C	C	C	C	C	C	C	C	C	C	C	C	C	C	C	C	C	C
S9_6300082	C/A	9	6300082	+	NA	NA	NA	NA	NA	NA	C	C	C	N	C	A	C	N	C	C	C	C	C	A	A	A	A	C	C	C	C	C	C	C	A	C	C	A	C	C	A	C	C	C	C	C	C	A	A
S9_6300083	C/A	9	6300083	+	NA	NA	NA	NA	NA	NA	C	C	C	N	C	A	C	N	C	C	C	C	C	A	A	A	A	C	C	C	C	C	C	C	A	C	C	A	C	C	A	C	C	C	C	C	C	A	A
S9_6300122	A/C	9	6300122	+	NA	NA	NA	NA	NA	NA	A	A	A	N	A	A	A	N	A	A	A	A	A	A	A	A	C	A	A	A	A	A	A	A	A	A	A	A	A	A	A	A	N	A	A	A	A	A	A
S9_6300129	C/A	9	6300129	+	NA	NA	NA	NA	NA	NA	C	C	C	C	C	C	C	N	C	C	C	C	C	C	C	C	C	C	A	C	C	C	C	C	C	C	C	C	C	C	C	C	C	C	C	C	C	C	C
S9_6300163	C/G	9	6300163	+	NA	NA	NA	NA	NA	NA	C	C	C	C	C	C	C	C	C	C	C	C	C	C	C	C	C	C	C	C	C	C	C	C	C	C	C	C	C	C	C	C	C	C	C	C	C	C	C
S9_6300183	T/C	9	6300183	+	NA	NA	NA	NA	NA	NA	T	T	T	T	T	T	T	T	T	T	T	T	T	T	T	T	T	T	C	T	T	T	T	T	T	T	T	T	T	T	T	T	T	T	T	T	T	T	T
S9_6300200	A/C	9	6300200	+	NA	NA	NA	NA	NA	NA	A	A	A	A	A	A	A	A	A	A	A	A	A	A	A	A	A	A	A	A	A	A	A	A	A	A	A	A	A	A	A	A	A	A	A	A	C	A	A
S9_6300234	G/A	9	6300234	+	NA	NA	NA	NA	NA	NA	A	G	G	G	G	G	G	G	G	G	R	G	G	G	G	G	G	G	G	A	G	G	G	G	G	G	G	G	G	G	G	A	G	G	G	G	G	G	G
S9_6300271	A/G	9	6300271	+	NA	NA	NA	NA	NA	NA	A	A	A	A	A	A	A	A	A	A	A	A	R	A	A	A	A	A	A	A	A	A	A	A	A	A	R	A	A	A	A	A	A	A	A	A	A	A	A
S9_6300287	G/C	9	6300287	+	NA	NA	NA	NA	NA	NA	G	G	G	G	G	G	G	G	G	G	G	G	C	G	G	G	G	G	G	G	G	G	G	G	G	G	S	G	G	G	G	G	G	G	G	G	C	G	G
S9_6308079	A/C	9	6308079	+	NA	NA	NA	NA	NA	NA	A	A	A	A	A	A	A	A	A	A	A	A	A	A	A	A	A	A	A	A	A	A	A	A	A	A	A	A	A	A	A	A	A	A	A	A	A	A	A
S9_6311653	C/T	9	6311653	+	NA	NA	NA	NA	NA	NA	C	C	C	C	C	T	C	C	C	C	C	C	C	T	T	T	C	C	C	C	C	C	C	C	T	C	C	T	C	C	T	C	C	C	C	C	C	T	T
S9_6311992	T/C	9	6311992	+	NA	NA	NA	NA	NA	NA	T	T	T	N	T	C	T	T	N	C	C	C	T	C	C	C	N	T	T	C	T	T	T	T	C	T	T	C	T	C	C	C	T	T	T	T	N	C	C
S9_6312298	A/C	9	6312298	+	NA	NA	NA	NA	NA	NA	A	A	A	A	A	A	A	A	A	A	A	A	A	A	A	A	A	A	A	A	A	A	A	A	A	A	A	A	A	A	A	A	A	A	A	A	C	A	A
S9_6312301	C/G	9	6312301	+	NA	NA	NA	NA	NA	NA	C	C	C	C	C	C	C	C	C	C	C	C	C	C	C	C	C	C	G	C	C	C	C	C	C	C	C	C	C	C	C	C	C	C	C	C	G	C	C
S9_6312307	C/A	9	6312307	+	NA	NA	NA	NA	NA	NA	C	C	C	C	C	C	C	C	C	C	C	A	C	C	C	C	C	C	C	C	C	C	C	C	C	C	C	C	C	C	C	C	C	C	C	C	C	C	C
S9_6312340	T/G	9	6312340	+	NA	NA	NA	NA	NA	NA	T	T	T	T	T	T	T	T	T	T	T	T	T	T	T	T	T	T	T	T	T	T	T	T	T	T	T	T	T	T	T	T	T	T	T	T	T	T	T
S9_6312346	G/A	9	6312346	+	NA	NA	NA	NA	NA	NA	G	G	G	G	G	G	G	G	G	G	G	A	G	G	G	G	G	G	G	G	G	G	G	G	G	G	G	G	G	G	G	G	G	G	G	G	G	G	G
S9_6312370	C/G	9	6312370	+	NA	NA	NA	NA	NA	NA	C	C	C	C	C	C	C	C	C	C	C	C	C	C	C	C	C	C	G	C	C	C	C	C	C	C	C	C	C	C	C	C	C	C	C	C	N	C	C
S9_6312380	G/A	9	6312380	+	NA	NA	NA	NA	NA	NA	G	G	G	G	G	G	G	G	G	G	G	G	G	G	G	G	G	G	A	G	G	G	G	G	G	G	G	G	G	G	G	G	G	G	G	G	G	G	G
S9_6312381	A/C	9	6312381	+	NA	NA	NA	NA	NA	NA	A	A	A	A	A	A	A	A	A	A	A	A	A	A	A	A	A	A	C	A	A	A	A	A	A	A	A	A	A	A	A	A	A	A	A	A	A	A	A
S9_6312398	G/A	9	6312398	+	NA	NA	NA	NA	NA	NA	G	G	G	G	G	G	G	G	G	G	G	G	G	G	G	G	G	G	G	G	G	G	G	G	G	G	G	G	G	G	G	G	G	G	G	G	G	G	G
S9_6312450	G/A	9	6312450	+	NA	NA	NA	NA	NA	NA	G	G	G	G	G	G	G	G	G	G	G	A	G	G	G	G	G	G	G	G	G	G	G	G	G	G	G	G	G	G	G	G	G	G	G	G	G	G	G
S9_6367035	C/T	9	6367035	+	NA	NA	NA	NA	NA	NA	C	C	C	C	C	C	C	T	C	C	C	C	C	C	C	C	C	C	C	C	C	C	C	C	C	C	C	C	C	C	C	C	C	C	C	C	C	C	C
S9_6368490	G/A	9	6368490	+	NA	NA	NA	NA	NA	NA	G	G	G	G	G	G	G	G	G	G	G	G	G	G	G	G	G	G	G	G	G	G	G	G	G	G	G	G	G	G	G	G	G	G	G	G	G	G	G
S9_6368506	C/T	9	6368506	+	NA	NA	NA	NA	NA	NA	C	C	C	C	C	C	C	C	C	C	C	C	C	C	C	C	C	C	C	C	C	C	C	C	C	C	C	C	C	C	C	C	C	C	C	C	C	C	C
S9_6368515	G/A	9	6368515	+	NA	NA	NA	NA	NA	NA	G	G	G	G	G	G	G	G	G	G	G	G	G	G	G	G	G	G	G	G	G	G	G	G	G	G	G	G	G	G	G	G	G	G	G	G	G	G	G
S9_6368517	T/C	9	6368517	+	NA	NA	NA	NA	NA	NA	T	T	T	T	T	T	T	T	T	T	T	T	T	T	T	T	T	T	T	T	T	T	T	T	T	T	T	T	T	T	T	T	T	T	T	T	T	T	T
S9_6368537	C/T	9	6368537	+	NA	NA	NA	NA	NA	NA	C	C	C	C	C	C	C	C	C	C	C	T	C	C	C	C	C	C	C	C	C	C	C	C	C	C	C	C	C	C	C	C	C	C	C	C	C	C	C
S9_6368538	C/T	9	6368538	+	NA	NA	NA	NA	NA	NA	C	C	C	C	C	C	C	C	C	C	C	T	C	C	C	C	C	C	C	C	C	C	C	C	C	C	C	C	C	C	C	C	C	C	C	C	C	C	C
S9_6368690	C/T	9	6368690	+	NA	NA	NA	NA	NA	NA	C	C	C	C	C	C	C	C	C	C	C	C	C	C	C	C	C	C	C	C	C	C	C	C	C	C	C	C	C	C	C	C	C	C	C	C	C	C	C
S9_6467394	T/C	9	6467394	+	NA	NA	NA	NA	NA	NA	T	T	T	T	T	T	T	T	T	T	T	T	T	T	T	T	T	T	T	T	T	T	T	T	T	T	T	T	T	T	T	T	T	T	T	T	T	T	T
S9_6467454	G/T	9	6467454	+	NA	NA	NA	NA	NA	NA	T	G	K	T	N	T	K	G	G	G	G	G	G	T	T	T	G	T	G	T	G	G	T	G	T	K	N	T	G	T	T	G	G	G	G	G	T	T	T
S9_6467488	T/A	9	6467488	+	NA	NA	NA	NA	NA	NA	A	A	A	A	A	A	A	T	T	N	T	T	T	A	A	A	T	A	A	A	T	T	A	A	A	W	N	A	T	A	A	T	T	T	N	T	A	A	A
S9_6467491	C/G	9	6467491	+	NA	NA	NA	NA	NA	NA	C	C	C	C	C	C	C	C	C	C	C	C	C	C	C	C	C	C	C	C	C	C	C	C	C	C	C	C	C	C	C	C	C	C	C	C	C	C	C
S9_6467613	A/C	9	6467613	+	NA	NA	NA	NA	NA	NA	A	A	A	A	A	A	A	A	A	A	A	A	A	A	A	A	A	A	A	A	A	A	A	A	A	A	A	A	A	A	A	A	A	A	A	A	A	A	A
S9_6467648	G/T	9	6467648	+	NA	NA	NA	NA	NA	NA	G	T	K	G	G	G	G	G	G	T	T	G	T	G	G	G	G	G	T	G	G	G	G	T	G	T	K	G	G	G	G	T	T	G	T	T	G	G	G
S9_6467654	G/A	9	6467654	+	NA	NA	NA	NA	NA	NA	A	G	R	A	G	A	A	G	R	G	G	G	G	A	A	A	G	A	G	A	G	G	A	G	A	G	G	A	G	R	A	G	G	G	G	G	A	A	A
S9_6467669	C/G	9	6467669	+	NA	NA	NA	NA	NA	NA	C	G	S	C	C	C	C	C	C	G	G	C	G	C	C	C	C	C	G	C	C	C	C	G	C	G	S	C	C	C	C	G	G	C	G	G	C	C	C
S9_6467690	A/C	9	6467690	+	NA	NA	NA	NA	NA	NA	A	C	M	A	A	A	A	A	A	C	C	A	C	A	A	A	A	A	C	A	A	A	A	C	A	C	M	A	A	A	A	C	C	A	C	C	A	A	A
S9_6467716	A/C	9	6467716	+	NA	NA	NA	NA	NA	NA	A	A	C	A	M	C	A	A	A	A	A	C	A	C	C	C	C	A	A	A	C	C	A	A	C	A	A	C	C	A	C	A	A	C	A	A	C	C	C
S9_6467748	C/A	9	6467748	+	NA	NA	NA	NA	NA	NA	C	C	C	C	C	C	C	A	C	C	C	C	C	C	C	C	C	C	C	C	C	C	C	C	C	C	C	C	C	C	C	C	C	C	C	C	C	C	C
S9_6491076	A/T	9	6491076	+	NA	NA	NA	NA	NA	NA	A	A	A	A	A	A	A	A	A	A	A	A	A	A	A	A	A	A	A	A	A	A	A	A	A	A	A	A	A	A	A	A	A	A	A	A	A	A	A
S9_6491111	C/T	9	6491111	+	NA	NA	NA	NA	NA	NA	C	C	C	C	C	C	C	C	C	C	C	C	C	C	C	C	C	T	C	C	C	C	C	N	C	C	C	C	C	C	C	C	C	C	C	C	C	C	C
S9_6491117	C/A	9	6491117	+	NA	NA	NA	NA	NA	NA	C	A	C	A	N	A	M	C	C	A	C	A	A	A	A	A	N	A	C	A	C	C	A	A	A	A	C	A	C	C	A	N	C	C	C	C	C	A	A
S9_6491251	C/T	9	6491251	+	NA	NA	NA	NA	NA	NA	C	C	C	C	C	C	C	C	C	C	C	C	C	C	C	C	C	T	C	C	C	C	C	C	C	C	C	C	C	C	C	C	C	C	C	C	C	C	C
S9_6491260	G/A	9	6491260	+	NA	NA	NA	NA	NA	NA	G	G	G	G	G	G	G	G	G	G	G	G	A	G	G	G	G	G	R	G	G	G	G	G	G	G	G	G	G	G	G	A	G	G	G	G	G	G	G
S9_6491293	C/A	9	6491293	+	NA	NA	NA	NA	NA	NA	C	C	C	C	C	C	C	C	C	C	C	C	A	C	C	C	C	C	A	C	C	C	C	C	C	C	C	C	C	C	C	A	C	C	C	C	C	C	C
S9_6491295	C/T	9	6491295	+	NA	NA	NA	NA	NA	NA	T	C	N	C	N	C	C	N	T	N	T	C	C	C	C	C	Y	C	C	C	T	T	C	C	C	C	C	C	T	C	C	C	N	T	T	T	T	C	C
S9_6491459	A/C	9	6491459	+	NA	NA	NA	NA	NA	NA	A	C	N	C	A	A	A	C	A	N	C	A	C	A	A	A	A	A	C	N	A	A	A	C	A	C	A	A	A	A	A	C	C	A	C	C	C	A	A
S9_6491483	G/C	9	6491483	+	NA	NA	NA	NA	NA	NA	G	G	G	G	G	C	S	G	G	G	G	G	G	C	C	C	G	G	G	N	G	G	G	G	C	G	G	S	G	G	C	G	G	G	G	G	G	C	C
S9_6491544	G/A	9	6491544	+	NA	NA	NA	NA	NA	NA	G	G	R	N	G	G	G	G	G	G	G	G	G	G	G	G	G	G	G	G	G	G	G	G	G	G	G	G	G	G	G	G	G	G	G	G	G	G	G
S9_6491614	G/A	9	6491614	+	NA	NA	NA	NA	NA	NA	G	G	G	G	G	G	G	G	G	G	G	G	G	G	G	G	G	G	G	A	G	G	G	G	G	G	G	G	G	A	G	G	G	G	G	G	G	G	G
S9_6562098	G/A	9	6562098	+	NA	NA	NA	NA	NA	NA	G	G	G	N	G	G	G	G	G	G	G	G	G	G	G	G	G	G	G	N	G	G	G	G	G	G	G	G	G	G	G	G	G	G	G	G	G	G	G
S9_6562132	G/A	9	6562132	+	NA	NA	NA	NA	NA	NA	G	G	G	N	G	G	G	G	G	G	G	G	G	G	G	G	G	G	G	G	G	G	G	G	G	G	G	G	G	A	G	G	G	G	G	G	G	G	G
S9_6562252	C/T	9	6562252	+	NA	NA	NA	NA	NA	NA	C	C	C	N	C	C	C	N	C	C	C	C	C	C	C	C	C	Y	C	C	C	C	C	C	C	C	C	C	C	C	C	C	C	C	C	C	C	C	C
S9_6573235	C/G	9	6573235	+	NA	NA	NA	NA	NA	NA	G	C	C	C	N	C	C	N	N	C	C	G	C	C	C	C	N	G	C	C	C	C	G	C	G	C	C	C	C	C	C	C	C	C	C	C	C	C	N
S9_6573238	A/C	9	6573238	+	NA	NA	NA	NA	NA	NA	A	A	A	A	A	A	C	N	A	A	A	A	A	A	A	A	A	A	A	A	A	A	A	A	A	A	A	A	A	A	A	A	A	A	A	A	A	A	A
S9_6573608	G/A	9	6573608	+	NA	NA	NA	NA	NA	NA	A	G	G	G	G	G	G	G	G	A	G	A	R	G	G	G	G	G	G	G	G	G	G	G	G	G	G	G	G	G	G	G	G	G	G	G	G	G	G
S9_6573648	G/C	9	6573648	+	NA	NA	NA	NA	NA	NA	C	G	G	G	G	G	S	G	G	C	G	C	C	G	G	G	G	G	G	G	G	G	G	G	G	C	G	G	G	G	G	G	G	G	G	G	G	G	G
S9_6573649	G/C	9	6573649	+	NA	NA	NA	NA	NA	NA	C	G	G	G	G	G	S	G	G	C	G	C	C	G	G	G	G	G	G	G	G	G	G	G	G	C	G	G	G	G	G	G	G	G	G	G	G	G	G
S9_6573652	C/G	9	6573652	+	NA	NA	NA	NA	NA	NA	G	C	C	C	C	C	S	C	C	G	C	G	G	C	C	C	C	C	C	C	C	C	C	C	C	G	C	C	C	C	C	C	C	C	C	C	C	C	C
S9_6573653	A/T	9	6573653	+	NA	NA	NA	NA	NA	NA	A	A	A	T	A	T	N	A	A	A	A	A	A	T	T	T	A	A	A	A	A	A	A	A	T	A	A	T	A	T	T	A	A	A	A	A	T	T	T
S9_6573684	G/T	9	6573684	+	NA	NA	NA	NA	NA	NA	T	T	G	G	T	G	G	G	G	G	T	G	G	G	G	G	T	T	G	T	G	G	K	K	G	G	G	G	G	G	G	T	T	G	T	T	G	G	G
S9_6573698	G/A	9	6573698	+	NA	NA	NA	NA	NA	NA	G	G	G	G	G	G	G	G	A	G	G	G	G	G	G	G	G	G	G	G	G	G	G	G	G	G	R	G	G	A	G	G	G	G	G	G	G	G	G
S9_6573840	G/A	9	6573840	+	NA	NA	NA	NA	NA	NA	G	G	G	G	G	G	G	G	G	G	G	G	G	G	G	G	G	G	G	G	G	G	G	G	G	G	G	G	G	G	G	G	G	G	G	G	G	G	G
S9_6573860	C/A	9	6573860	+	NA	NA	NA	NA	NA	NA	A	A	A	N	C	C	C	C	C	A	C	A	C	C	C	C	C	C	A	C	A	A	C	A	C	C	A	C	A	C	C	C	N	A	A	A	N	C	C
S9_6573889	G/C	9	6573889	+	NA	NA	NA	NA	NA	NA	G	G	G	N	G	C	G	C	N	S	G	C	N	C	C	C	G	G	G	C	G	G	G	G	C	G	G	C	G	C	C	G	G	G	G	G	G	C	C
S9_6654038	C/T	9	6654038	+	NA	NA	NA	NA	NA	NA	C	C	C	C	C	C	C	C	C	Y	C	C	Y	C	C	C	C	C	C	T	C	C	C	C	C	C	C	C	C	C	C	C	C	C	C	C	C	C	C
S9_6670849	C/A	9	6670849	+	NA	NA	NA	NA	NA	NA	C	C	C	C	C	C	C	C	C	C	C	C	C	C	C	C	C	C	C	C	C	C	C	C	C	C	C	C	C	C	C	C	C	C	C	C	C	C	C
S9_6671907	T/A	9	6671907	+	NA	NA	NA	NA	NA	NA	T	T	T	T	T	T	T	T	T	T	T	T	T	T	T	T	T	T	T	T	T	T	T	T	T	T	T	T	T	T	T	T	T	T	T	T	T	T	T
S9_6671941	G/A	9	6671941	+	NA	NA	NA	NA	NA	NA	G	G	G	G	G	G	G	G	G	G	G	G	G	G	G	G	G	G	G	G	G	G	G	G	G	G	G	G	G	G	G	G	G	G	G	G	G	G	G
S9_6673558	C/T	9	6673558	+	NA	NA	NA	NA	NA	NA	C	T	C	T	T	C	C	C	C	C	T	C	C	C	C	C	T	C	C	C	C	C	T	T	C	C	C	C	C	C	C	T	C	C	T	T	C	C	C
S9_6783703	T/C	9	6783703	+	NA	NA	NA	NA	NA	NA	C	T	T	T	C	T	Y	Y	C	Y	T	C	T	T	T	T	C	T	C	T	C	C	C	T	T	T	C	N	C	C	T	N	N	N	N	N	C	T	T
S9_6787265	A/G	9	6787265	+	NA	NA	NA	NA	NA	NA	A	A	A	A	A	A	A	N	A	A	A	G	A	A	A	A	G	A	A	A	A	A	G	A	A	A	A	A	A	G	A	A	A	A	A	A	G	A	A
S9_6787273	A/G	9	6787273	+	NA	NA	NA	NA	NA	NA	A	A	A	A	A	A	A	N	A	A	A	G	A	A	A	A	G	A	A	A	A	A	G	A	A	A	A	A	A	G	A	A	A	A	A	A	G	A	A
S9_6787284	G/C	9	6787284	+	NA	NA	NA	NA	NA	NA	G	G	G	G	G	G	G	G	G	G	G	G	G	G	G	G	G	G	G	C	G	G	G	G	G	G	G	G	G	G	G	G	G	G	G	G	G	G	G
S9_6787285	A/G	9	6787285	+	NA	NA	NA	NA	NA	NA	A	A	A	A	A	A	A	N	A	A	A	G	A	A	A	A	G	A	A	A	A	A	G	A	A	A	A	A	A	G	A	A	A	A	A	A	G	A	A
S9_6787296	G/T	9	6787296	+	NA	NA	NA	NA	NA	NA	G	G	G	G	G	G	G	G	G	G	G	G	G	G	G	G	G	G	G	T	G	G	G	G	G	G	G	G	G	G	G	G	G	G	G	G	G	G	G
S9_6794741	G/A	9	6794741	+	NA	NA	NA	NA	NA	NA	G	G	G	G	R	G	G	A	G	G	G	A	G	G	G	G	A	G	G	G	G	G	A	G	G	G	G	G	G	R	G	G	G	G	G	G	A	G	G
S9_6795695	T/C	9	6795695	+	NA	NA	NA	NA	NA	NA	T	C	T	T	T	T	T	T	T	T	C	T	T	T	T	T	T	T	T	T	T	T	T	C	T	T	T	T	T	T	T	C	T	T	C	Y	T	T	T
S9_6797593	T/C	9	6797593	+	NA	NA	NA	NA	NA	NA	T	T	T	T	Y	T	T	N	T	T	T	T	T	T	T	T	N	T	T	T	T	T	C	T	T	T	T	T	T	C	T	T	T	T	T	T	T	T	T
S9_6797626	A/T	9	6797626	+	NA	NA	NA	NA	NA	NA	T	A	T	N	T	T	T	N	T	T	W	A	T	T	T	T	A	T	T	A	T	T	A	A	T	T	T	T	T	W	T	A	T	T	A	A	N	T	T
S9_6807502	G/A	9	6807502	+	NA	NA	NA	NA	NA	NA	G	G	G	G	G	G	G	G	G	G	G	G	G	G	G	G	G	G	G	N	G	G	G	G	G	G	G	G	G	G	G	G	G	G	G	G	G	G	G
S9_6807504	T/A	9	6807504	+	NA	NA	NA	NA	NA	NA	T	T	T	T	T	T	T	T	T	T	T	T	T	T	T	T	T	T	T	T	T	T	T	T	T	T	T	T	T	T	T	T	T	T	T	T	T	T	T
S9_6807508	G/A	9	6807508	+	NA	NA	NA	NA	NA	NA	G	G	G	G	G	G	G	G	G	G	G	G	G	G	G	G	N	G	G	N	G	G	G	G	G	G	G	G	G	G	G	G	G	G	G	G	G	G	G
S9_6807509	C/T	9	6807509	+	NA	NA	NA	NA	NA	NA	C	C	C	C	C	C	C	C	C	C	C	C	C	C	C	C	C	C	C	N	C	C	C	C	C	C	C	C	C	C	C	C	C	C	C	C	C	C	C
S9_6807521	T/G	9	6807521	+	NA	NA	NA	NA	NA	NA	T	T	T	T	T	T	T	G	T	T	T	T	T	T	T	T	T	T	T	T	T	T	T	T	T	K	T	T	T	T	T	T	T	T	T	T	T	T	T
S9_6807528	C/T	9	6807528	+	NA	NA	NA	NA	NA	NA	C	C	C	C	C	C	C	C	C	C	C	C	C	C	C	C	N	C	C	N	C	C	C	C	C	C	C	C	C	C	C	C	C	C	C	C	C	C	C
S9_6807529	G/T	9	6807529	+	NA	NA	NA	NA	NA	NA	G	G	G	G	G	G	G	T	G	G	G	G	G	G	G	G	G	G	G	G	G	G	G	G	G	K	G	G	G	G	G	G	G	G	G	G	G	G	G
S9_6807530	G/A	9	6807530	+	NA	NA	NA	NA	NA	NA	G	G	G	G	G	G	G	G	G	G	G	G	G	G	G	G	G	G	G	N	G	G	G	G	G	G	G	G	G	G	G	G	G	G	G	G	G	G	G
S9_6807531	C/T	9	6807531	+	NA	NA	NA	NA	NA	NA	C	C	C	C	C	C	C	C	C	C	C	C	C	C	C	C	N	C	C	N	C	C	C	C	C	C	C	C	C	C	C	C	C	C	C	C	C	C	C
S9_6807557	C/T	9	6807557	+	NA	NA	NA	NA	NA	NA	C	C	C	C	C	C	C	C	C	C	C	C	C	C	C	C	C	C	C	N	C	C	C	C	C	C	C	C	C	C	C	C	C	C	C	C	C	C	C
S9_6840822	C/T	9	6840822	+	NA	NA	NA	NA	NA	NA	C	C	C	C	C	C	C	C	C	C	C	C	C	C	C	C	C	C	C	C	C	C	C	C	C	C	C	C	C	C	C	C	C	C	C	C	C	C	C
S9_6840836	G/A	9	6840836	+	NA	NA	NA	NA	NA	NA	G	G	G	G	G	G	G	G	G	G	G	G	G	G	G	G	G	G	G	G	G	G	G	G	G	G	G	G	G	G	G	G	G	G	G	G	G	G	G
S9_6840838	C/A	9	6840838	+	NA	NA	NA	NA	NA	NA	C	C	C	C	C	C	C	C	C	C	C	C	C	C	C	C	C	C	C	C	C	C	C	C	C	C	C	C	C	C	C	C	C	C	C	C	C	C	C
S9_6840853	T/A	9	6840853	+	NA	NA	NA	NA	NA	NA	T	T	T	T	T	T	T	T	T	T	T	T	T	T	T	T	T	T	T	T	T	T	T	T	T	T	T	T	T	T	T	T	T	T	T	T	T	T	T
S9_6840920	C/A	9	6840920	+	NA	NA	NA	NA	NA	NA	C	C	C	C	A	C	C	C	M	C	C	C	C	C	C	C	A	C	C	C	C	C	A	C	C	C	C	C	C	A	C	C	C	C	C	C	C	C	C
S9_6840954	C/T	9	6840954	+	NA	NA	NA	NA	NA	NA	C	C	C	C	C	C	C	C	C	C	C	T	C	C	C	C	C	C	C	C	C	C	C	C	C	C	C	C	C	C	C	C	C	C	C	C	C	C	C
S9_6843331	C/T	9	6843331	+	NA	NA	NA	NA	NA	NA	C	C	C	C	C	C	C	C	C	C	C	C	C	C	C	C	C	C	C	T	C	C	C	C	C	C	C	C	C	C	C	C	C	C	C	C	C	C	C
S9_6843334	G/C	9	6843334	+	NA	NA	NA	NA	NA	NA	G	G	G	C	G	G	G	G	G	G	G	G	G	G	G	G	G	G	G	G	G	G	G	G	G	G	G	G	G	G	G	G	G	G	G	G	G	G	G
S9_6851832	C/T	9	6851832	+	NA	NA	NA	NA	NA	NA	C	C	C	T	C	C	C	C	C	C	C	C	C	C	C	C	C	C	C	C	C	C	C	C	C	C	C	C	C	C	C	C	C	C	C	C	C	C	C
S9_6851897	G/A	9	6851897	+	NA	NA	NA	NA	NA	NA	G	G	G	G	G	G	G	G	G	G	G	N	G	G	G	G	G	G	G	N	G	G	G	G	G	G	G	G	G	G	G	G	G	G	G	G	G	G	G
S9_6887262	G/A	9	6887262	+	NA	NA	NA	NA	NA	NA	G	G	G	G	G	G	G	G	G	G	G	G	G	G	G	G	G	G	G	G	G	G	G	G	G	G	G	G	G	G	G	G	G	G	G	G	G	G	G
S9_6887269	A/G	9	6887269	+	NA	NA	NA	NA	NA	NA	G	G	G	A	R	A	A	A	A	A	G	A	A	A	A	A	A	A	A	A	G	G	A	G	A	A	G	A	G	A	A	G	G	G	G	G	G	A	A
S9_6887270	G/A	9	6887270	+	NA	NA	NA	NA	NA	NA	G	G	G	A	R	A	A	A	R	A	G	A	A	A	A	A	A	G	A	R	G	G	A	G	A	A	G	A	G	R	A	G	G	G	G	G	G	A	A
S9_6887285	G/A	9	6887285	+	NA	NA	NA	NA	NA	NA	G	G	G	A	G	A	G	A	G	G	G	A	G	A	A	A	G	G	A	G	G	G	G	G	A	G	G	A	G	G	A	G	G	G	G	G	G	A	A
S9_6916499	T/C	9	6916499	+	NA	NA	NA	NA	NA	NA	T	T	T	T	T	T	T	T	T	T	T	C	T	T	T	T	T	T	T	T	T	T	T	T	T	T	T	T	T	T	T	T	T	T	T	T	T	T	T
S9_6916500	G/A	9	6916500	+	NA	NA	NA	NA	NA	NA	G	G	G	G	G	G	G	G	G	G	G	A	G	G	G	G	G	G	G	G	G	G	G	G	G	G	G	G	G	G	G	G	G	G	G	G	G	G	G
S9_6921722	C/T	9	6921722	+	NA	NA	NA	NA	NA	NA	C	C	C	C	C	C	C	N	C	C	C	T	C	C	C	C	C	C	C	C	C	C	C	C	C	C	C	C	C	C	C	C	C	C	C	C	C	C	C
S9_6921737	C/A	9	6921737	+	NA	NA	NA	NA	NA	NA	C	A	C	C	C	C	C	N	C	C	N	C	C	C	C	C	C	C	C	C	C	C	C	A	C	C	C	C	C	C	C	A	C	C	A	C	C	C	C
S9_6921753	G/A	9	6921753	+	NA	NA	NA	NA	NA	NA	G	A	G	G	G	G	G	N	G	G	N	G	G	G	G	G	G	G	G	G	G	G	G	A	G	G	G	G	G	G	G	A	G	G	A	G	G	G	G
S9_6921773	C/T	9	6921773	+	NA	NA	NA	NA	NA	NA	C	C	C	C	C	C	C	C	C	C	C	C	C	C	C	C	C	C	C	C	C	C	C	C	C	C	C	C	C	C	C	C	C	C	C	C	C	C	C
S9_6921809	G/A	9	6921809	+	NA	NA	NA	NA	NA	NA	G	G	G	G	G	G	G	G	G	G	G	G	G	G	G	G	G	G	G	G	G	G	G	G	G	G	G	G	G	G	G	G	G	G	G	G	G	G	G
S9_6950273	A/T	9	6950273	+	NA	NA	NA	NA	NA	NA	W	A	A	A	A	A	A	A	A	A	A	A	A	A	A	A	A	A	A	A	A	A	A	A	A	A	A	A	A	A	A	A	A	A	A	A	A	A	A
S9_6997498	C/T	9	6997498	+	NA	NA	NA	NA	NA	NA	C	C	C	C	C	C	C	C	C	C	C	N	C	C	C	C	C	N	Y	C	C	C	Y	C	N	C	C	C	C	C	C	C	C	C	C	C	C	C	C
S9_6997520	T/A	9	6997520	+	NA	NA	NA	NA	NA	NA	T	T	T	T	T	T	T	T	T	T	T	N	T	T	T	T	T	N	W	T	T	T	W	T	N	T	T	T	T	T	T	T	T	T	T	T	T	T	T
S9_6997871	T/A	9	6997871	+	NA	NA	NA	NA	NA	NA	T	T	T	T	T	T	T	T	T	T	T	T	T	T	T	T	T	T	T	T	T	T	T	T	T	T	T	T	T	T	T	T	T	T	T	T	T	T	T
S9_6997875	C/G	9	6997875	+	NA	NA	NA	NA	NA	NA	G	G	G	G	C	C	C	C	S	C	G	C	C	C	C	C	C	C	C	C	G	G	C	G	C	C	G	C	G	S	C	G	G	G	G	G	G	C	C
S9_6997911	T/C	9	6997911	+	NA	NA	NA	NA	NA	NA	T	T	T	T	T	T	T	T	T	T	T	T	T	T	T	T	T	T	T	T	T	T	T	T	T	T	T	T	T	T	T	T	T	T	T	T	T	T	T
S9_6997958	C/G	9	6997958	+	NA	NA	NA	NA	NA	NA	G	C	C	G	C	C	C	C	C	C	C	C	C	C	C	C	G	G	G	G	C	C	C	C	C	C	C	C	C	C	C	C	C	C	C	C	C	C	C
S9_6997971	C/T	9	6997971	+	NA	NA	NA	NA	NA	NA	C	C	C	T	C	C	C	C	C	C	C	C	C	C	C	C	C	C	T	C	C	C	C	C	C	C	C	C	C	C	C	C	C	C	C	C	C	C	C
S9_6997972	C/T	9	6997972	+	NA	NA	NA	NA	NA	NA	C	C	C	T	C	C	C	C	C	C	C	C	C	C	C	C	C	C	T	C	C	C	C	C	C	C	C	C	C	C	C	C	C	C	C	C	C	C	C
S9_6997982	T/G	9	6997982	+	NA	NA	NA	NA	NA	NA	T	T	T	T	T	T	T	T	T	T	T	T	T	T	T	T	T	T	T	T	T	T	T	T	T	T	T	T	T	T	T	T	T	T	T	T	T	T	T
S9_6998013	G/T	9	6998013	+	NA	NA	NA	NA	NA	NA	G	G	G	G	G	G	G	G	T	G	G	G	G	G	G	G	G	G	G	G	G	G	G	G	G	G	G	G	G	G	G	G	G	G	G	G	G	G	G
S9_6998039	G/A	9	6998039	+	NA	NA	NA	NA	NA	NA	G	G	G	G	G	G	G	N	G	G	G	G	G	G	G	G	G	G	G	G	G	G	G	G	G	G	G	G	G	G	G	G	G	G	G	G	A	G	G
S9_6998061	C/T	9	6998061	+	NA	NA	NA	NA	NA	NA	C	C	C	C	C	C	C	Y	C	C	C	C	C	C	C	C	C	C	C	C	C	C	C	C	C	C	C	C	C	C	C	C	C	C	C	C	C	C	C
S9_6998907	C/T	9	6998907	+	NA	NA	NA	NA	NA	NA	C	T	Y	C	N	C	Y	T	N	C	T	T	C	C	C	C	C	C	T	C	T	T	C	T	C	C	T	C	T	T	C	T	T	T	T	T	T	C	C
S9_6998910	C/G	9	6998910	+	NA	NA	NA	NA	NA	NA	C	G	S	C	N	C	S	G	N	C	G	G	C	C	C	C	C	C	G	C	G	G	C	G	C	C	G	C	G	G	C	G	G	G	G	G	G	C	C
S9_6999045	C/T	9	6999045	+	NA	NA	NA	NA	NA	NA	C	C	C	C	C	C	C	C	C	C	C	C	C	C	C	C	C	C	C	C	C	C	C	C	C	C	C	C	C	C	C	C	C	C	C	C	C	C	C
S9_6999615	C/G	9	6999615	+	NA	NA	NA	NA	NA	NA	C	C	C	C	N	C	C	G	G	C	C	G	C	C	C	C	C	C	G	C	G	G	C	C	C	C	G	C	G	G	C	C	C	G	C	C	G	C	C
S9_6999666	A/C	9	6999666	+	NA	NA	NA	NA	NA	NA	A	C	C	C	M	C	A	A	A	A	N	A	C	C	C	C	A	A	A	A	A	A	C	C	C	C	A	C	A	A	C	C	C	A	C	C	A	C	C
S9_6999671	C/G	9	6999671	+	NA	NA	NA	NA	NA	NA	C	G	G	G	S	G	C	C	C	C	N	C	G	G	G	G	C	C	C	C	C	C	G	G	G	G	C	G	C	C	G	G	G	C	G	G	C	G	G
S9_6999693	C/G	9	6999693	+	NA	NA	NA	NA	NA	NA	C	G	G	G	S	G	C	C	C	C	N	C	G	G	G	G	C	C	C	C	C	C	G	G	G	G	C	G	C	C	G	G	G	C	G	G	C	G	G
S9_6999750	C/T	9	6999750	+	NA	NA	NA	NA	NA	NA	T	C	C	C	C	C	T	C	T	T	C	T	C	C	C	C	T	T	T	T	T	T	C	C	C	C	T	C	T	T	C	C	C	T	C	Y	C	C	C
S9_6999756	G/A	9	6999756	+	NA	NA	NA	NA	NA	NA	G	G	G	G	G	G	G	R	G	G	G	G	G	G	G	G	G	G	G	G	G	G	A	G	G	G	G	G	G	G	G	G	G	G	G	G	A	G	G
S9_6999788	G/T	9	6999788	+	NA	NA	NA	NA	NA	NA	G	G	G	G	G	G	G	G	G	G	G	G	G	G	G	G	G	G	G	G	G	G	T	G	G	G	G	G	G	G	G	G	G	G	G	G	T	G	G
S9_6999816	G/T	9	6999816	+	NA	NA	NA	NA	NA	NA	G	G	G	G	G	G	G	G	G	G	G	G	G	G	G	G	G	G	G	G	G	G	G	G	G	G	G	G	G	G	G	G	G	G	G	G	G	G	G
S9_6999876	G/A	9	6999876	+	NA	NA	NA	NA	NA	NA	A	G	G	G	A	G	A	G	A	A	G	A	G	G	G	G	A	A	A	A	A	A	G	G	G	G	A	G	A	A	G	G	G	A	G	G	G	G	G
S9_6999936	G/T	9	6999936	+	NA	NA	NA	NA	NA	NA	T	G	G	G	K	G	K	G	G	T	G	T	G	G	G	G	T	T	G	T	G	G	G	G	G	G	G	G	G	G	G	G	G	G	G	G	G	G	G
S9_6999948	T/G	9	6999948	+	NA	NA	NA	NA	NA	NA	T	T	T	T	T	T	T	T	T	T	T	T	T	T	T	T	T	T	T	T	T	T	T	T	T	T	T	T	T	T	T	T	T	T	T	T	T	T	T
S9_7000374	C/T	9	7000374	+	NA	NA	NA	NA	NA	NA	T	C	C	C	T	C	T	C	T	T	C	T	C	C	C	C	T	Y	T	T	T	T	T	C	C	C	T	C	T	T	C	C	C	T	C	C	C	C	C
S9_7000413	C/G	9	7000413	+	NA	NA	NA	NA	NA	NA	G	C	C	C	G	C	G	C	G	G	C	G	C	C	C	C	G	C	G	G	G	G	G	C	C	C	G	C	G	G	C	C	C	G	C	N	C	C	C
S9_7000518	T/G	9	7000518	+	NA	NA	NA	NA	NA	NA	T	G	G	G	T	G	T	T	T	T	G	T	G	G	G	G	T	G	T	T	T	T	T	G	G	G	T	G	T	T	G	G	G	T	G	G	T	G	G
S9_7000542	C/T	9	7000542	+	NA	NA	NA	NA	NA	NA	C	C	C	C	C	C	C	C	C	C	C	C	C	C	C	C	C	C	C	C	C	C	C	C	C	C	C	C	C	C	C	C	C	C	C	C	C	C	C
S9_7000551	C/T	9	7000551	+	NA	NA	NA	NA	NA	NA	C	C	C	C	C	C	C	C	C	C	C	C	C	C	C	C	C	C	C	C	C	C	C	C	C	C	C	C	C	C	C	C	C	C	C	C	C	C	C
S9_7000572	C/T	9	7000572	+	NA	NA	NA	NA	NA	NA	C	C	C	C	C	T	C	C	C	C	C	C	C	T	T	T	C	T	C	C	C	C	C	C	T	T	C	T	C	C	T	C	C	C	C	C	C	T	T
S9_7000606	G/A	9	7000606	+	NA	NA	NA	NA	NA	NA	A	G	G	G	G	G	G	G	R	G	G	G	G	G	G	G	G	G	G	G	G	G	G	G	G	G	G	G	G	G	G	G	G	G	G	G	G	G	G
S9_7012544	C/G	9	7012544	+	NA	NA	NA	NA	NA	NA	C	C	C	C	C	C	C	C	C	C	C	C	C	C	C	C	C	C	C	C	C	C	C	C	C	C	C	C	C	C	C	C	C	C	C	C	C	C	C
S9_7012655	C/G	9	7012655	+	NA	NA	NA	NA	NA	NA	C	C	N	G	C	C	C	C	C	C	C	C	C	C	C	C	C	C	C	C	C	C	C	C	C	C	C	C	C	C	C	C	C	C	C	C	C	C	C
S9_7012665	T/C	9	7012665	+	NA	NA	NA	NA	NA	NA	T	C	C	C	N	N	T	C	T	C	Y	C	C	Y	T	C	C	C	T	T	T	T	C	C	C	C	T	C	T	T	N	C	T	T	T	T	C	N	T
S9_7012679	C/T	9	7012679	+	NA	NA	NA	NA	NA	NA	T	C	Y	T	T	C	Y	T	T	C	C	C	C	C	C	C	C	C	C	T	T	T	C	C	C	T	T	C	T	T	C	C	C	T	T	T	N	C	C
S9_7012781	T/C	9	7012781	+	NA	NA	NA	NA	NA	NA	C	T	C	C	C	T	Y	T	T	T	T	T	T	T	T	T	T	T	C	C	C	C	T	T	T	T	C	T	C	C	T	T	C	C	C	C	T	T	T
S9_7012804	T/G	9	7012804	+	NA	NA	NA	NA	NA	NA	G	T	G	G	G	T	K	T	N	T	T	T	T	T	T	T	T	T	G	G	G	G	T	T	T	T	G	T	G	G	T	T	G	G	G	G	T	T	T
S9_7012812	A/T	9	7012812	+	NA	NA	NA	NA	NA	NA	A	A	A	A	A	A	A	A	A	A	A	A	A	A	A	A	A	A	A	A	A	A	A	A	A	A	A	A	A	A	A	A	A	A	A	A	A	A	A
S9_7103935	A/G	9	7103935	+	NA	NA	NA	NA	NA	NA	A	A	A	A	A	A	A	A	A	A	A	A	A	A	A	A	A	A	A	A	A	A	A	A	A	A	A	A	A	A	A	A	A	A	A	A	A	A	A
S9_7103997	G/T	9	7103997	+	NA	NA	NA	NA	NA	NA	G	G	G	G	G	G	G	G	G	G	G	G	T	G	G	G	G	G	G	G	G	G	G	G	G	G	G	G	G	G	G	G	G	G	G	G	G	G	G
S9_7103999	T/C	9	7103999	+	NA	NA	NA	NA	NA	NA	C	T	C	C	Y	C	T	T	T	T	T	C	T	C	C	C	T	T	T	T	T	T	T	T	C	T	T	C	T	C	C	T	C	T	T	T	C	C	C
S9_7104070	G/T	9	7104070	+	NA	NA	NA	NA	NA	NA	G	T	G	G	G	G	G	G	G	G	G	G	G	G	G	G	G	G	G	G	G	G	G	T	G	G	G	G	G	G	G	G	G	G	G	G	G	G	G
S9_7104086	T/C	9	7104086	+	NA	NA	NA	NA	NA	NA	C	N	C	C	C	C	C	T	T	C	C	C	T	C	C	C	T	T	T	C	T	T	C	T	C	C	T	C	T	T	C	C	C	T	T	T	N	C	C
S9_7105383	G/T	9	7105383	+	NA	NA	NA	NA	NA	NA	G	G	G	G	G	G	G	N	G	G	G	N	G	G	G	G	G	N	G	G	G	G	G	G	G	G	G	N	G	G	G	G	G	G	G	G	G	G	G
S9_7105432	C/G	9	7105432	+	NA	NA	NA	NA	NA	NA	C	C	N	C	C	C	C	C	C	S	C	C	S	C	C	C	C	G	C	N	C	C	C	C	N	G	C	C	C	C	C	C	S	C	C	C	N	C	C
S9_7105456	C/G	9	7105456	+	NA	NA	NA	NA	NA	NA	C	C	C	N	C	C	C	N	C	C	C	C	C	C	C	C	C	C	C	C	C	C	C	C	C	C	C	C	C	C	C	C	C	C	C	C	N	C	C
S9_7106655	T/A	9	7106655	+	NA	NA	NA	NA	NA	NA	T	A	W	T	T	T	W	T	T	T	T	T	A	T	T	T	A	A	T	T	T	T	A	A	T	T	T	T	T	T	T	T	A	T	T	T	A	T	T
S9_7106689	A/T	9	7106689	+	NA	NA	NA	NA	NA	NA	A	A	A	A	A	T	A	A	A	A	A	A	A	T	T	T	A	A	A	A	A	A	A	A	T	T	A	T	A	T	T	A	A	A	A	A	A	T	T
S9_7106695	C/T	9	7106695	+	NA	NA	NA	NA	NA	NA	C	C	C	C	C	C	C	C	C	C	C	C	C	C	C	C	C	C	C	C	C	C	C	C	C	C	C	C	C	C	C	C	C	C	C	C	C	C	C
S9_7106707	A/G	9	7106707	+	NA	NA	NA	NA	NA	NA	A	A	A	A	A	A	A	A	A	A	A	G	A	A	A	A	A	A	A	A	A	A	A	A	A	A	A	A	A	A	A	A	A	A	A	A	A	A	A
S9_7106714	G/C	9	7106714	+	NA	NA	NA	NA	NA	NA	G	G	G	G	G	C	G	G	G	G	G	G	G	C	C	C	G	G	G	G	G	G	G	G	C	C	G	C	G	S	C	G	G	G	G	G	G	C	C
S9_7107161	G/A	9	7107161	+	NA	NA	NA	NA	NA	NA	G	A	A	G	N	A	R	A	G	G	G	G	A	A	A	A	A	A	G	G	G	G	A	A	A	A	G	A	G	G	A	G	A	G	G	G	A	A	A
S9_7107168	G/T	9	7107168	+	NA	NA	NA	NA	NA	NA	T	G	G	G	G	G	G	G	G	G	G	N	G	G	G	G	G	G	G	G	G	G	G	G	G	G	G	G	G	G	G	G	G	G	T	G	G	G	G
S9_7107200	C/A	9	7107200	+	NA	NA	NA	NA	NA	NA	C	C	C	C	C	C	C	N	C	C	C	C	C	C	C	C	C	C	C	C	C	C	C	C	C	C	C	C	C	C	C	C	C	C	C	C	C	C	C
S9_7107300	G/A	9	7107300	+	NA	NA	NA	NA	NA	NA	A	G	G	G	G	G	G	G	G	G	G	A	G	G	G	G	G	G	G	G	G	G	G	G	G	G	G	G	G	G	G	N	G	G	A	G	G	G	G
S9_7120181	C/G	9	7120181	+	NA	NA	NA	NA	NA	NA	C	C	G	C	C	C	C	C	C	C	C	C	C	C	C	C	G	G	C	C	C	C	C	C	C	C	C	C	C	C	C	C	N	S	C	C	G	C	C
S9_7122091	G/C	9	7122091	+	NA	NA	NA	NA	NA	NA	G	G	G	G	G	G	G	G	G	G	G	N	G	G	G	G	G	G	G	G	G	G	G	G	G	G	G	G	G	G	G	G	G	G	G	G	G	G	G
S9_7122101	A/T	9	7122101	+	NA	NA	NA	NA	NA	NA	A	A	A	A	A	A	A	A	A	A	A	N	A	A	A	A	A	A	A	A	A	A	A	A	A	A	A	A	A	A	A	A	A	A	A	A	A	A	A
S9_7122105	A/G	9	7122105	+	NA	NA	NA	NA	NA	NA	A	A	N	G	A	A	A	A	A	A	A	N	A	A	A	A	A	A	A	A	A	A	A	A	A	A	A	A	A	A	A	A	N	A	A	A	A	A	A
S9_7176839	T/G	9	7176839	+	NA	NA	NA	NA	NA	NA	T	T	T	T	T	T	T	T	T	T	T	T	T	T	T	T	T	T	G	T	T	T	T	T	T	T	T	T	T	T	T	T	T	T	T	T	T	T	T
S9_7177007	C/T	9	7177007	+	NA	NA	NA	NA	NA	NA	C	C	C	C	C	C	C	C	C	T	C	C	C	C	C	C	C	C	T	C	C	C	C	C	C	C	C	C	C	C	C	C	C	C	C	C	C	C	C
S9_7177132	G/A	9	7177132	+	NA	NA	NA	NA	NA	NA	G	G	G	G	G	G	G	G	G	G	G	G	G	G	G	G	G	G	G	G	G	G	G	G	G	G	G	G	G	G	G	G	G	G	G	G	G	G	G
S9_7177133	C/A	9	7177133	+	NA	NA	NA	NA	NA	NA	A	A	C	C	C	A	C	C	C	C	C	A	C	A	A	A	C	C	C	C	C	C	C	A	C	C	M	C	C	C	A	C	C	C	A	A	C	A	A
S9_7177165	A/G	9	7177165	+	NA	NA	NA	NA	NA	NA	A	A	A	A	A	A	A	A	A	A	A	A	A	A	A	A	A	A	A	A	A	A	A	A	A	A	A	A	A	A	A	A	A	A	A	A	A	A	A
S9_7177168	A/T	9	7177168	+	NA	NA	NA	NA	NA	NA	A	A	T	A	W	A	A	A	A	A	A	A	T	A	A	A	T	T	A	A	A	A	T	A	T	T	A	W	A	A	A	A	A	A	A	A	T	A	A
S9_7177176	C/T	9	7177176	+	NA	NA	NA	NA	NA	NA	C	C	T	C	Y	C	C	C	C	Y	C	C	T	C	C	C	T	T	C	C	C	C	T	C	T	T	C	Y	C	C	C	C	C	C	C	C	T	C	C
S9_7177935	G/A	9	7177935	+	NA	NA	NA	NA	NA	NA	G	G	A	G	A	G	A	G	A	G	A	G	A	G	G	G	A	A	A	A	G	G	A	G	A	A	G	A	G	G	G	A	G	G	G	G	A	G	G
S9_7178752	A/G	9	7178752	+	NA	NA	NA	NA	NA	NA	A	A	A	A	A	A	A	A	A	G	R	A	G	A	A	A	G	G	A	A	A	A	G	A	G	G	A	G	A	A	A	N	A	A	A	A	G	A	A
S9_7178821	C/T	9	7178821	+	NA	NA	NA	NA	NA	NA	C	C	C	C	C	C	C	C	C	C	C	C	C	C	C	C	C	C	C	C	C	C	C	C	C	C	C	C	C	C	C	C	C	C	C	C	C	C	C
S9_7178882	T/G	9	7178882	+	NA	NA	NA	NA	NA	NA	T	T	T	T	T	T	K	T	T	T	T	T	T	T	T	T	T	T	G	G	T	T	T	T	T	T	T	T	T	G	T	T	T	T	T	T	T	T	T
S9_7178886	G/A	9	7178886	+	NA	NA	NA	NA	NA	NA	A	A	G	G	G	A	G	G	G	G	G	G	G	A	A	A	G	G	G	G	G	G	G	A	G	G	A	G	G	G	A	G	G	G	A	G	G	A	A
S9_7178925	G/A	9	7178925	+	NA	NA	NA	NA	NA	NA	G	G	A	G	R	G	G	G	G	A	G	G	A	G	G	G	A	A	G	G	G	G	A	G	A	A	G	N	G	G	G	R	G	G	G	G	A	G	G
S9_7179116	C/A	9	7179116	+	NA	NA	NA	NA	NA	NA	C	C	C	C	C	C	A	C	C	C	C	C	C	C	C	C	C	C	A	A	C	C	C	C	C	C	C	C	C	M	C	C	C	C	C	C	C	C	C
S9_7179164	T/C	9	7179164	+	NA	NA	NA	NA	NA	NA	T	T	C	T	C	T	C	T	T	C	Y	T	C	T	T	T	C	C	C	C	T	T	C	T	C	C	T	Y	T	C	T	C	T	T	T	T	N	T	T
S9_7179165	G/A	9	7179165	+	NA	NA	NA	NA	NA	NA	A	A	G	G	G	A	G	G	G	G	G	G	G	A	A	A	G	G	G	G	G	G	G	A	G	G	A	G	G	G	A	G	G	G	A	A	G	A	A
S9_7180635	G/C	9	7180635	+	NA	NA	NA	NA	NA	NA	G	G	G	G	G	G	G	G	G	G	G	G	G	G	G	G	G	G	G	G	G	G	G	G	G	G	G	G	G	G	G	G	G	G	G	G	G	G	G
S9_7180646	G/A	9	7180646	+	NA	NA	NA	NA	NA	NA	G	G	G	G	G	G	G	G	G	G	G	G	G	G	G	G	G	G	G	G	G	G	G	G	G	G	G	G	G	G	G	G	G	G	G	G	G	G	G
S9_7180681	T/C	9	7180681	+	NA	NA	NA	NA	NA	NA	T	T	T	T	T	T	T	T	T	T	T	T	T	T	T	T	T	T	T	T	T	T	T	T	T	T	T	T	T	T	T	T	T	T	T	T	T	T	T
S9_7180693	C/T	9	7180693	+	NA	NA	NA	NA	NA	NA	T	T	C	N	C	T	C	C	C	C	C	N	C	T	T	T	C	C	T	C	C	N	C	T	C	C	T	C	C	T	T	C	T	N	T	T	C	T	T
S9_7180746	C/A	9	7180746	+	NA	NA	NA	NA	NA	NA	C	C	A	C	M	C	C	C	C	A	A	C	A	C	C	C	A	A	C	C	C	C	A	C	A	A	C	A	C	C	C	M	C	C	C	C	A	C	C
S9_7180748	A/G	9	7180748	+	NA	NA	NA	NA	NA	NA	A	A	G	A	R	A	G	A	R	G	G	A	G	A	A	A	G	G	A	G	A	A	G	A	G	G	A	G	A	A	A	G	A	A	A	A	G	A	A
S9_7180761	A/G	9	7180761	+	NA	NA	NA	NA	NA	NA	A	A	A	A	A	A	G	A	R	A	A	A	A	A	A	A	A	A	A	G	A	A	A	A	A	A	A	A	A	A	A	A	A	A	A	A	A	A	A
S9_7187689	A/T	9	7187689	+	NA	NA	NA	NA	NA	NA	A	A	A	A	A	A	A	A	A	A	A	A	A	A	A	A	A	N	A	A	A	A	A	A	A	A	A	A	A	A	A	A	A	A	A	A	A	A	A
S9_7187734	G/A	9	7187734	+	NA	NA	NA	NA	NA	NA	G	G	A	G	A	G	G	G	G	A	N	G	A	G	G	G	N	A	G	G	G	G	A	G	A	R	G	G	G	G	G	G	G	G	G	G	N	G	G
S9_7188585	G/A	9	7188585	+	NA	NA	NA	NA	NA	NA	G	G	A	G	G	G	G	G	G	R	G	G	A	G	G	G	G	A	G	G	G	G	A	G	G	A	G	G	G	G	G	G	G	G	G	G	N	G	G
S9_7188629	T/C	9	7188629	+	NA	NA	NA	NA	NA	NA	T	T	N	C	T	T	T	T	T	T	T	T	T	T	T	T	T	T	T	T	T	T	T	T	T	T	T	T	T	T	T	T	T	T	T	T	N	T	T
S9_7188632	A/G	9	7188632	+	NA	NA	NA	NA	NA	NA	A	A	N	G	A	A	A	A	A	A	A	A	A	A	A	A	A	A	A	A	A	A	A	A	A	A	A	A	A	A	A	A	A	A	A	A	N	A	A
S9_7190777	A/G	9	7190777	+	NA	NA	NA	NA	NA	NA	A	A	G	G	A	A	A	A	A	A	A	G	A	A	A	A	A	N	A	G	A	A	A	A	A	A	A	A	A	A	A	A	G	A	A	A	A	A	A
S9_7191269	T/C	9	7191269	+	NA	NA	NA	NA	NA	NA	T	T	Y	T	Y	T	T	T	T	C	Y	T	C	T	T	T	C	C	T	T	T	T	C	T	C	C	T	C	T	T	T	T	T	T	T	T	C	T	T
S9_7191290	G/A	9	7191290	+	NA	NA	NA	NA	NA	NA	G	G	R	G	R	G	G	G	G	A	A	G	A	G	G	G	A	A	G	G	G	G	A	G	A	A	G	A	G	G	G	R	G	G	G	G	A	G	G
S9_7191305	G/A	9	7191305	+	NA	NA	NA	NA	NA	NA	G	G	G	A	G	G	G	G	G	G	G	A	G	G	G	G	G	G	G	G	G	G	G	G	G	G	G	G	G	G	G	G	A	G	G	G	G	G	G
S9_7191331	C/T	9	7191331	+	NA	NA	NA	NA	NA	NA	C	C	Y	T	C	C	C	C	C	C	C	C	C	C	C	C	C	C	C	C	C	C	C	C	C	C	C	C	C	C	C	C	C	C	C	C	C	C	C
S9_7192380	T/A	9	7192380	+	NA	NA	NA	NA	NA	NA	T	T	T	T	T	T	T	T	T	T	T	T	T	T	T	T	T	T	T	T	T	T	A	T	T	T	T	T	T	T	T	T	T	T	T	T	T	T	T
S9_7201289	A/G	9	7201289	+	NA	NA	NA	NA	NA	NA	A	A	G	G	G	A	A	A	A	G	G	G	G	A	A	A	G	G	A	A	A	A	G	A	G	G	A	G	A	A	A	G	A	A	A	A	G	A	A
S9_7201305	A/G	9	7201305	+	NA	NA	NA	NA	NA	NA	A	A	G	G	G	A	A	A	A	G	G	G	G	A	A	A	G	G	A	A	A	A	G	A	G	G	A	G	A	A	A	G	A	A	A	A	G	A	A
S9_7201306	C/T	9	7201306	+	NA	NA	NA	NA	NA	NA	C	C	T	C	T	C	C	C	C	T	T	C	T	C	C	C	T	T	C	C	C	C	T	C	T	T	C	T	C	C	C	T	C	C	C	C	T	C	C
S9_7201313	A/C	9	7201313	+	NA	NA	NA	NA	NA	NA	A	A	C	C	C	A	A	A	A	C	C	C	C	A	A	A	C	C	A	A	A	A	C	A	C	C	A	C	A	A	A	C	A	A	A	A	C	A	A
S9_7201325	T/A	9	7201325	+	NA	NA	NA	NA	NA	NA	T	T	T	A	T	T	T	T	T	T	T	T	T	T	T	T	T	T	T	T	T	T	T	T	T	T	T	T	T	T	T	T	T	T	T	T	T	T	T
S9_7201381	C/T	9	7201381	+	NA	NA	NA	NA	NA	NA	C	C	C	C	C	C	C	C	C	C	C	C	C	C	C	C	C	C	C	C	C	C	C	C	C	C	C	C	C	C	C	C	C	C	C	C	C	C	C
S9_7201397	G/A	9	7201397	+	NA	NA	NA	NA	NA	NA	G	G	N	G	A	G	G	G	G	R	R	G	A	G	G	G	A	A	G	G	G	G	A	G	A	A	G	N	G	G	G	A	G	G	G	G	A	G	G
S9_7201400	A/G	9	7201400	+	NA	NA	NA	NA	NA	NA	A	A	N	A	G	A	A	A	A	R	R	A	G	A	A	A	G	G	A	A	A	A	G	A	G	G	A	N	A	A	A	G	A	A	A	A	G	A	A
S9_7201478	T/G	9	7201478	+	NA	NA	NA	NA	NA	NA	K	T	N	G	T	T	T	T	T	T	T	G	T	T	T	T	T	T	T	G	T	T	T	T	T	T	T	T	T	T	T	T	G	T	T	T	N	T	T
S9_7201524	C/T	9	7201524	+	NA	NA	NA	NA	NA	NA	C	C	T	C	N	C	C	C	C	T	Y	C	T	C	C	C	T	T	C	C	C	C	T	C	T	T	C	T	C	C	C	T	C	C	C	C	T	C	C
S9_7201527	C/A	9	7201527	+	NA	NA	NA	NA	NA	NA	C	C	C	A	C	C	C	C	C	C	C	A	C	C	C	C	C	C	C	C	C	C	C	C	C	C	C	C	C	C	C	C	A	C	C	C	C	C	C
S9_7201597	A/G	9	7201597	+	NA	NA	NA	NA	NA	NA	A	A	R	A	G	A	A	A	A	G	A	A	G	A	A	A	G	G	A	A	A	A	G	A	G	G	A	G	A	A	A	A	A	A	A	A	G	A	A
S9_7201611	G/C	9	7201611	+	NA	NA	NA	NA	NA	NA	C	C	G	G	G	C	G	G	G	G	G	G	G	C	C	C	G	G	G	G	G	G	G	C	G	G	S	G	G	G	C	G	G	G	C	C	G	C	C
S9_7203501	G/A	9	7203501	+	NA	NA	NA	NA	NA	NA	G	G	N	A	G	G	G	G	G	G	G	A	G	G	G	G	G	G	G	G	G	G	G	G	G	G	G	G	G	G	G	G	A	G	G	G	G	G	G
S9_7203614	A/G	9	7203614	+	NA	NA	NA	NA	NA	NA	A	A	A	A	A	A	A	A	A	A	A	A	A	A	A	A	N	A	A	G	A	A	A	A	A	A	A	A	A	A	A	A	A	A	A	A	N	A	A
S9_7203689	A/C	9	7203689	+	NA	NA	NA	NA	NA	NA	A	A	A	C	A	A	A	A	A	A	A	C	A	A	A	A	A	A	A	A	A	A	A	A	A	A	A	A	A	A	A	A	C	A	A	A	A	A	A
S9_7203691	C/T	9	7203691	+	NA	NA	NA	NA	NA	NA	C	C	C	T	C	C	C	C	C	C	C	T	C	C	C	C	C	C	C	T	C	C	C	C	C	C	C	C	C	C	C	C	T	C	C	C	C	C	C
S9_7203710	T/G	9	7203710	+	NA	NA	NA	NA	NA	NA	T	T	K	G	T	T	T	T	T	T	T	G	T	T	T	T	T	T	T	G	T	T	T	T	T	T	T	T	T	T	T	T	G	T	T	T	N	T	T
S9_7203711	G/T	9	7203711	+	NA	NA	NA	NA	NA	NA	G	G	K	T	G	G	G	G	G	G	G	T	G	G	G	G	G	G	G	T	G	G	G	G	G	G	G	G	G	G	G	G	T	G	G	G	N	G	G
S9_7203713	T/C	9	7203713	+	NA	NA	NA	NA	NA	NA	T	T	Y	C	T	T	T	T	T	T	T	C	T	T	T	T	T	T	T	C	T	T	T	T	T	T	T	T	T	T	T	T	C	T	T	T	N	T	T
S9_7203714	C/T	9	7203714	+	NA	NA	NA	NA	NA	NA	C	C	Y	T	C	C	C	C	C	C	C	T	C	C	C	C	C	C	C	T	C	C	C	C	C	C	C	C	C	C	C	C	T	C	C	C	N	C	C
S9_7203723	A/G	9	7203723	+	NA	NA	NA	NA	NA	NA	A	A	A	G	A	A	A	A	A	A	A	G	A	A	A	A	A	A	A	G	A	A	A	A	A	A	A	A	A	A	A	A	G	A	A	A	A	A	A
S9_7203753	C/T	9	7203753	+	NA	NA	NA	NA	NA	NA	C	C	C	C	C	C	C	C	C	C	C	C	C	C	C	C	C	C	C	C	C	C	C	C	C	C	C	C	C	C	C	C	C	C	C	C	C	C	C
S9_7203974	G/A	9	7203974	+	NA	NA	NA	NA	NA	NA	A	A	G	G	G	A	G	G	G	G	G	G	G	A	A	A	N	G	G	G	G	G	G	A	A	G	R	A	G	G	A	G	G	G	A	G	G	A	A
S9_7203980	G/A	9	7203980	+	NA	NA	NA	NA	NA	NA	G	G	G	G	G	G	G	G	G	G	G	G	G	G	G	G	N	G	G	A	G	G	G	G	G	G	G	G	G	G	G	G	G	G	G	G	G	G	G
S9_7203993	G/A	9	7203993	+	NA	NA	NA	NA	NA	NA	G	G	N	A	G	G	G	G	G	G	G	A	G	G	G	G	G	G	G	G	G	G	G	G	G	G	G	G	G	G	G	G	A	G	G	G	N	G	G
S9_7204059	T/C	9	7204059	+	NA	NA	NA	NA	NA	NA	T	T	T	T	Y	T	C	T	C	C	C	T	Y	T	T	T	C	Y	T	T	C	C	C	T	T	C	T	T	C	Y	T	C	T	C	T	N	N	T	T
S9_7204067	G/C	9	7204067	+	NA	NA	NA	NA	NA	NA	G	G	C	C	G	G	G	N	G	G	G	C	G	G	G	G	G	G	G	G	G	G	G	G	G	G	G	G	G	G	G	G	C	G	G	G	G	G	G
S9_7204205	G/A	9	7204205	+	NA	NA	NA	NA	NA	NA	G	G	G	G	G	G	G	G	G	G	G	G	G	G	G	G	G	G	G	A	G	G	G	G	G	G	G	G	G	G	G	G	G	G	G	G	N	G	G
S9_7206947	G/A	9	7206947	+	NA	NA	NA	NA	NA	NA	G	G	G	G	G	G	G	G	G	G	G	N	G	G	G	G	N	N	G	G	G	G	G	G	G	G	G	G	G	G	G	G	G	G	G	G	G	G	G
S9_7266504	C/G	9	7266504	+	NA	NA	NA	NA	NA	NA	C	C	C	N	C	C	C	N	C	C	C	C	C	C	C	C	C	N	C	C	C	C	C	C	C	C	C	C	C	C	C	C	C	C	C	C	N	C	C
S9_7266531	G/C	9	7266531	+	NA	NA	NA	NA	NA	NA	G	G	G	G	G	G	G	G	G	G	G	G	G	G	G	G	G	G	C	G	G	G	G	G	G	G	G	G	G	G	G	G	G	G	G	G	G	G	G
S9_7266552	G/A	9	7266552	+	NA	NA	NA	NA	NA	NA	G	G	G	G	G	G	G	G	G	G	G	G	G	G	G	G	G	G	A	G	G	G	G	G	G	G	G	G	G	G	G	G	G	G	G	G	G	G	G
S9_7266654	G/A	9	7266654	+	NA	NA	NA	NA	NA	NA	G	G	R	G	G	G	G	G	G	G	G	G	G	G	G	G	G	A	G	G	G	G	A	G	G	G	G	G	G	G	G	G	G	G	G	G	G	G	G
S9_7266770	C/G	9	7266770	+	NA	NA	NA	NA	NA	NA	C	C	G	G	C	C	C	G	G	C	C	C	C	C	C	C	G	G	G	C	C	C	G	C	C	C	C	C	C	C	C	C	G	C	C	C	C	C	C
S9_7266815	G/C	9	7266815	+	NA	NA	NA	NA	NA	NA	G	G	G	G	G	G	G	G	G	G	G	G	G	G	G	G	G	G	G	G	G	G	G	G	G	G	G	G	G	G	G	G	C	G	G	G	G	G	G
S9_7266912	G/A	9	7266912	+	NA	NA	NA	NA	NA	NA	G	G	G	G	G	G	G	G	G	G	G	G	G	G	G	G	G	G	A	G	G	G	G	G	G	G	G	G	G	G	G	G	G	G	G	G	G	G	G
S9_7266917	G/A	9	7266917	+	NA	NA	NA	NA	NA	NA	G	G	R	G	G	G	G	G	G	G	G	G	G	G	G	G	G	A	G	G	G	G	G	G	G	G	G	G	G	G	G	G	G	G	G	G	G	G	G
S9_7266925	G/C	9	7266925	+	NA	NA	NA	NA	NA	NA	G	G	C	C	S	G	G	C	G	G	C	G	G	G	G	G	C	C	C	C	G	G	C	G	G	G	G	S	G	G	G	S	C	G	G	G	C	G	G
S9_7266948	G/A	9	7266948	+	NA	NA	NA	NA	NA	NA	G	G	G	A	G	G	G	A	G	G	G	G	G	G	G	G	G	G	G	G	G	G	A	G	G	G	G	G	G	G	G	G	G	G	G	G	G	G	G
S9_7266951	C/T	9	7266951	+	NA	NA	NA	NA	NA	NA	C	C	C	C	C	C	C	C	C	C	C	C	C	C	C	C	C	C	Y	C	C	C	C	C	C	C	C	C	C	C	C	C	C	C	C	C	C	C	C
S9_7266975	G/C	9	7266975	+	NA	NA	NA	NA	NA	NA	G	G	C	G	G	G	G	C	G	G	G	G	G	G	G	G	G	C	S	G	G	G	C	G	G	G	G	G	G	G	G	G	C	G	G	G	G	G	G
S9_7266996	C/T	9	7266996	+	NA	NA	NA	NA	NA	NA	C	C	C	C	C	C	C	C	C	C	C	C	C	C	C	C	C	C	C	C	C	C	C	C	C	C	C	C	C	C	C	C	C	C	C	C	C	C	C
S9_7267014	C/T	9	7267014	+	NA	NA	NA	NA	NA	NA	C	C	C	C	C	C	C	T	C	C	C	C	C	C	C	C	C	C	C	C	C	C	T	C	C	C	C	C	C	C	C	C	C	C	C	C	C	C	C
S9_7267068	G/A	9	7267068	+	NA	NA	NA	NA	NA	NA	G	G	G	G	G	G	G	G	G	G	G	G	G	G	G	G	G	G	G	G	G	G	G	G	G	G	G	G	G	G	G	G	A	G	G	G	G	G	G
S9_7267125	G/C	9	7267125	+	NA	NA	NA	NA	NA	NA	G	G	S	G	G	G	G	G	G	G	G	G	G	G	G	G	G	C	G	G	G	G	G	G	G	G	G	G	G	G	G	G	G	G	G	G	G	G	G
S9_7267128	G/C	9	7267128	+	NA	NA	NA	NA	NA	NA	G	G	S	G	G	G	G	G	G	G	G	G	G	G	G	G	G	C	G	G	G	G	G	G	G	G	G	G	G	G	G	G	G	G	G	G	G	G	G
S9_7267198	C/A	9	7267198	+	NA	NA	NA	NA	NA	NA	C	C	C	C	C	C	C	C	C	C	C	C	C	C	C	C	A	C	C	N	C	C	C	C	C	C	C	C	C	C	C	N	C	C	C	C	C	C	C
S9_7267218	C/T	9	7267218	+	NA	NA	NA	NA	NA	NA	C	C	C	C	C	C	C	C	C	C	C	C	C	C	C	C	C	C	T	C	C	C	C	C	C	C	C	C	C	C	C	C	T	C	C	C	C	C	C
S9_7267233	C/T	9	7267233	+	NA	NA	NA	NA	NA	NA	C	C	C	C	C	C	C	C	C	C	Y	C	C	C	C	C	N	C	C	N	C	C	C	C	C	C	C	C	C	C	C	Y	C	C	C	C	C	C	C
S9_7267979	G/A	9	7267979	+	NA	NA	NA	NA	NA	NA	G	G	G	G	G	G	G	G	G	G	G	G	G	G	G	G	G	G	G	G	G	G	A	G	G	G	G	G	G	G	G	G	G	G	G	G	G	G	G
S9_7267990	C/A	9	7267990	+	NA	NA	NA	NA	NA	NA	C	C	C	C	C	C	C	C	C	C	C	C	C	C	C	C	C	C	C	C	C	C	A	C	C	C	C	C	C	C	C	C	C	C	C	C	C	C	C
S9_7268090	C/A	9	7268090	+	NA	NA	NA	NA	NA	NA	A	A	C	C	C	C	C	C	C	C	C	C	C	C	C	C	C	C	C	C	C	C	C	A	C	C	C	C	C	C	C	C	C	C	A	M	C	C	C
S9_7268119	A/G	9	7268119	+	NA	NA	NA	NA	NA	NA	A	A	A	A	A	A	A	A	A	A	A	A	A	A	A	A	A	A	A	A	A	A	A	A	A	A	A	A	A	A	A	A	A	A	A	A	A	A	A
S9_7268272	A/C	9	7268272	+	NA	NA	NA	NA	NA	NA	A	A	A	A	A	A	A	A	A	A	A	A	A	A	A	A	A	A	C	A	A	A	A	A	A	A	A	A	A	A	A	A	A	A	A	A	A	A	A
S9_7268293	T/C	9	7268293	+	NA	NA	NA	NA	NA	NA	T	T	T	T	T	T	T	T	T	T	T	T	T	T	T	T	T	T	C	T	T	T	T	T	T	T	T	T	T	T	T	T	T	T	T	T	T	T	T
S9_7268302	A/G	9	7268302	+	NA	NA	NA	NA	NA	NA	A	A	A	A	A	A	A	A	A	A	A	A	A	A	A	A	A	A	G	A	A	A	A	A	A	A	A	A	A	A	A	A	A	A	A	A	A	A	A
S9_7268409	T/C	9	7268409	+	NA	NA	NA	NA	NA	NA	C	C	T	T	T	C	C	T	C	T	T	T	T	C	C	C	T	T	Y	T	C	C	T	C	T	T	C	T	C	C	C	T	T	C	C	N	T	C	C
S9_7268411	C/A	9	7268411	+	NA	NA	NA	NA	NA	NA	A	A	C	C	C	A	A	C	A	C	C	C	C	A	A	A	C	C	M	C	A	A	C	A	C	C	A	C	A	A	A	C	C	A	A	N	C	A	A
S9_7268611	C/G	9	7268611	+	NA	NA	NA	NA	NA	NA	C	C	C	C	C	C	C	C	C	C	C	N	C	C	C	C	C	C	C	G	C	C	C	C	C	C	C	C	C	C	C	S	C	C	C	C	C	C	C
S9_7268614	C/T	9	7268614	+	NA	NA	NA	NA	NA	NA	T	T	C	C	N	C	C	C	T	C	C	N	C	C	C	C	T	T	C	T	T	T	T	T	C	C	C	C	T	T	C	Y	C	T	T	T	C	C	C
S9_7268620	C/T	9	7268620	+	NA	NA	NA	NA	NA	NA	T	T	C	C	N	C	C	C	T	C	C	N	C	C	C	C	T	T	C	T	T	T	T	T	C	C	C	C	T	T	C	Y	C	T	T	T	C	C	C
S9_7268630	G/C	9	7268630	+	NA	NA	NA	NA	NA	NA	G	G	G	G	G	G	G	G	G	G	G	N	G	G	G	G	G	G	G	G	G	G	G	G	G	G	G	G	G	G	G	G	G	G	G	G	G	G	G
S9_7268648	A/G	9	7268648	+	NA	NA	NA	NA	NA	NA	A	A	A	A	A	A	A	A	A	A	A	N	A	A	A	A	A	A	G	G	A	A	A	A	A	A	A	A	A	A	A	R	A	A	A	A	A	A	A
S9_7268691	C/T	9	7268691	+	NA	NA	NA	NA	NA	NA	C	C	C	C	C	C	C	C	C	C	C	C	C	C	C	C	C	C	C	C	C	C	C	C	C	C	C	C	C	C	C	C	C	C	C	C	C	C	C
S9_7268697	A/G	9	7268697	+	NA	NA	NA	NA	NA	NA	A	A	A	A	A	A	A	A	A	A	G	A	A	A	A	A	A	A	A	G	A	A	A	A	A	A	A	A	A	A	A	G	A	A	A	A	A	A	A
S9_7268709	T/C	9	7268709	+	NA	NA	NA	NA	NA	NA	T	T	T	T	T	T	T	T	T	T	C	T	T	T	T	T	T	T	T	C	T	T	T	T	T	T	T	T	T	T	T	C	T	T	T	T	T	T	T
S9_7268714	T/G	9	7268714	+	NA	NA	NA	NA	NA	NA	T	T	T	T	T	T	T	T	T	T	G	T	T	T	T	T	T	T	T	G	T	T	T	T	T	T	T	T	T	T	T	G	T	T	T	T	T	T	T
S9_7308089	A/T	9	7308089	+	NA	NA	NA	NA	NA	NA	A	A	T	A	A	A	A	A	A	A	A	N	A	A	A	A	A	T	A	A	A	A	A	A	A	T	A	A	A	A	A	A	A	A	A	A	A	A	A
S9_7308116	C/T	9	7308116	+	NA	NA	NA	NA	NA	NA	C	C	C	C	C	C	C	C	C	C	Y	N	C	C	C	C	C	C	C	C	C	C	C	C	C	C	C	C	C	C	C	T	C	C	C	C	C	C	C
S9_7308135	T/G	9	7308135	+	NA	NA	NA	NA	NA	NA	T	T	T	T	T	T	T	T	T	T	T	N	T	T	T	T	T	T	T	T	T	T	T	T	T	T	T	T	T	T	T	T	T	T	T	T	T	T	T
S9_7308144	A/T	9	7308144	+	NA	NA	NA	NA	NA	NA	A	A	A	A	N	A	A	A	A	A	A	N	A	W	A	A	T	A	A	A	A	A	A	A	A	A	A	W	A	A	N	A	A	A	A	A	A	A	A
S9_7308145	A/G	9	7308145	+	NA	NA	NA	NA	NA	NA	A	A	A	A	N	A	A	A	A	A	A	N	A	R	A	A	G	A	A	A	A	A	A	A	A	A	A	R	A	A	A	A	A	A	A	A	A	A	A
S9_7313413	C/A	9	7313413	+	NA	NA	NA	NA	NA	NA	C	C	C	C	C	C	C	C	C	C	C	C	C	C	C	C	C	C	C	C	C	C	C	C	C	C	C	C	C	C	C	C	C	C	C	C	C	C	C
S9_7313430	G/A	9	7313430	+	NA	NA	NA	NA	NA	NA	G	A	G	G	G	A	R	A	G	G	G	G	G	A	A	A	G	G	G	N	G	G	A	A	A	G	A	N	G	G	A	G	A	G	A	N	G	A	A
S9_7366805	C/A	9	7366805	+	NA	NA	NA	NA	NA	NA	C	C	C	C	C	C	M	N	C	C	C	C	C	C	C	C	C	C	C	C	C	C	M	C	C	C	C	C	C	C	C	C	A	C	C	C	C	C	C
S9_7393107	A/T	9	7393107	+	NA	NA	NA	NA	NA	NA	A	A	A	A	A	A	A	A	A	A	A	A	A	A	A	A	A	A	A	A	A	A	A	A	A	A	A	A	A	A	A	A	A	A	A	A	A	A	A
S9_7393132	C/G	9	7393132	+	NA	NA	NA	NA	NA	NA	C	C	S	C	G	C	G	C	G	G	C	C	G	G	G	C	S	C	S	C	G	G	G	C	C	C	G	G	G	G	S	C	C	G	C	G	C	C	C
S9_7393160	T/C	9	7393160	+	NA	NA	NA	NA	NA	NA	T	T	T	T	Y	T	T	C	T	T	T	T	T	T	T	T	T	T	Y	T	T	T	T	T	T	T	T	T	T	T	T	T	T	T	T	T	T	T	T
S9_7393184	A/G	9	7393184	+	NA	NA	NA	NA	NA	NA	A	A	A	A	A	A	A	R	A	A	A	A	A	A	A	A	A	A	A	A	A	A	A	A	A	A	A	A	A	A	A	A	A	A	A	A	A	A	A
S9_7393255	C/A	9	7393255	+	NA	NA	NA	NA	NA	NA	C	C	C	C	C	A	A	C	C	C	C	C	C	A	A	A	C	C	C	C	C	C	C	C	C	C	M	C	C	C	A	C	A	C	C	C	C	A	A
S9_7393256	T/G	9	7393256	+	NA	NA	NA	NA	NA	NA	T	T	T	T	T	G	G	T	T	T	T	T	T	G	G	G	T	T	T	T	T	T	T	T	T	T	K	T	T	T	G	T	G	T	T	T	T	G	G
S9_7393257	T/A	9	7393257	+	NA	NA	NA	NA	NA	NA	T	T	T	T	T	A	A	T	T	T	T	T	T	A	A	A	T	T	T	T	T	T	T	T	T	T	W	T	T	T	A	T	A	T	T	T	T	A	A
S9_7393260	A/T	9	7393260	+	NA	NA	NA	NA	NA	NA	A	A	A	A	A	T	T	A	A	A	A	A	A	T	T	T	A	A	A	A	A	A	A	A	A	A	W	A	A	A	T	A	T	A	A	A	A	T	T
S9_7393262	T/G	9	7393262	+	NA	NA	NA	NA	NA	NA	G	G	T	G	T	T	T	N	T	T	K	G	T	T	T	T	T	G	T	G	T	T	T	G	G	G	T	T	T	T	T	G	T	T	G	T	G	T	T
S9_7403437	C/T	9	7403437	+	NA	NA	NA	NA	NA	NA	C	C	C	C	C	C	C	C	C	C	C	T	C	C	C	C	C	C	C	C	C	C	C	C	C	C	C	C	C	C	C	C	C	C	C	C	C	C	C
S9_7403530	C/A	9	7403530	+	NA	NA	NA	NA	NA	NA	C	C	C	A	C	C	C	A	C	C	A	A	C	C	C	C	N	A	A	C	C	C	C	C	A	A	C	C	C	M	C	A	C	C	C	C	A	C	C
S9_7403615	C/T	9	7403615	+	NA	NA	NA	NA	NA	NA	C	C	C	C	C	C	C	C	C	C	C	C	C	C	C	C	C	C	C	C	C	C	C	C	C	C	C	C	C	C	C	C	C	C	C	C	C	C	C
S9_7403657	A/G	9	7403657	+	NA	NA	NA	NA	NA	NA	A	A	A	A	A	A	A	A	A	A	A	A	A	A	A	A	A	A	A	A	A	A	A	A	A	A	A	A	A	A	A	A	A	A	A	A	A	A	A
S9_7403668	G/A	9	7403668	+	NA	NA	NA	NA	NA	NA	G	G	G	G	G	G	G	G	G	G	G	G	G	G	G	G	G	G	G	G	G	G	G	G	G	G	G	G	G	G	G	G	G	G	G	G	G	G	G
S9_7403669	A/G	9	7403669	+	NA	NA	NA	NA	NA	NA	A	A	A	A	A	A	A	A	A	A	A	A	A	A	A	A	A	A	A	A	A	A	G	A	A	A	A	A	A	A	A	A	A	A	A	A	A	A	A
S9_7403688	A/C	9	7403688	+	NA	NA	NA	NA	NA	NA	A	A	A	A	A	A	A	A	A	A	A	A	A	A	A	A	A	A	A	A	A	A	A	A	A	A	A	A	A	A	A	A	A	A	A	A	A	A	A
S9_7403692	T/C	9	7403692	+	NA	NA	NA	NA	NA	NA	T	T	T	T	T	T	T	T	T	T	T	T	T	T	T	T	N	T	T	T	T	T	T	T	C	T	T	T	T	T	T	T	T	T	T	T	T	T	T
S9_7403745	G/C	9	7403745	+	NA	NA	NA	NA	NA	NA	G	G	N	C	G	C	G	N	G	G	C	C	G	C	C	C	G	C	C	G	G	G	G	G	G	C	S	G	G	G	C	C	G	G	G	G	C	C	C
S9_7440689	G/T	9	7440689	+	NA	NA	NA	NA	NA	NA	G	G	G	G	K	G	G	T	G	G	G	G	G	G	G	G	G	G	T	T	G	G	T	G	G	G	G	G	G	K	G	G	G	G	G	G	G	G	G
S9_7467106	A/G	9	7467106	+	NA	NA	NA	NA	NA	NA	G	G	N	G	A	G	A	N	A	A	A	G	A	G	G	G	A	G	A	A	A	A	A	G	N	R	G	A	A	A	G	N	A	A	G	A	G	G	G
S9_7567299	C/T	9	7567299	+	NA	NA	NA	NA	NA	NA	C	C	C	C	Y	C	C	C	C	C	C	C	C	C	C	C	C	C	C	C	C	C	C	C	C	C	C	C	C	C	C	C	C	C	C	C	C	C	C
S9_7567600	A/C	9	7567600	+	NA	NA	NA	NA	NA	NA	A	A	A	A	A	A	A	A	A	A	A	A	A	A	A	A	A	A	A	A	A	A	A	A	A	A	A	A	A	A	A	A	A	A	A	A	A	A	A
S9_7578516	A/T	9	7578516	+	NA	NA	NA	NA	NA	NA	A	A	A	A	A	A	A	A	A	A	A	A	A	A	A	A	A	A	A	A	A	A	A	A	A	A	A	A	A	A	A	A	A	A	A	A	A	A	A
S9_7578536	C/G	9	7578536	+	NA	NA	NA	NA	NA	NA	C	C	C	C	C	C	C	C	C	C	C	C	C	C	C	C	C	C	C	C	C	C	C	C	G	C	C	C	C	C	C	C	C	C	C	C	C	C	C
S9_7578813	C/T	9	7578813	+	NA	NA	NA	NA	NA	NA	C	C	C	C	C	C	C	C	C	C	C	C	C	C	C	C	C	C	C	N	C	C	C	C	C	C	C	C	C	C	C	C	C	C	C	C	C	C	C
S9_7578817	G/A	9	7578817	+	NA	NA	NA	NA	NA	NA	G	G	G	G	G	G	G	G	G	G	G	G	G	G	G	G	G	G	G	N	G	G	G	G	G	G	G	G	G	G	G	G	G	G	G	G	G	G	G
S9_7578819	G/C	9	7578819	+	NA	NA	NA	NA	NA	NA	G	G	G	G	G	G	G	G	G	G	G	G	G	G	G	G	G	G	G	N	G	G	G	G	G	G	G	G	G	G	G	G	G	G	G	G	G	G	G
S9_7579832	C/T	9	7579832	+	NA	NA	NA	NA	NA	NA	C	C	C	C	C	C	C	T	C	C	C	C	C	C	C	C	C	C	T	T	C	C	T	C	T	C	C	C	C	Y	C	C	C	C	C	C	C	C	C
S9_7579847	T/C	9	7579847	+	NA	NA	NA	NA	NA	NA	T	T	T	T	T	T	T	T	T	T	T	T	T	T	T	T	T	T	T	T	T	T	T	T	T	T	T	T	T	T	T	T	T	T	T	T	T	T	T
S9_7581593	G/A	9	7581593	+	NA	NA	NA	NA	NA	NA	G	G	G	G	G	G	G	A	G	G	G	G	G	G	G	G	G	G	A	A	G	G	A	G	A	G	G	G	G	R	G	G	G	G	G	G	G	G	G
S9_7581603	C/T	9	7581603	+	NA	NA	NA	NA	NA	NA	C	C	C	C	C	C	C	C	C	C	C	C	C	C	C	C	C	C	C	C	C	C	C	C	C	C	C	C	C	C	C	C	C	C	C	C	C	C	C
S9_7581604	C/T	9	7581604	+	NA	NA	NA	NA	NA	NA	C	C	C	C	C	C	C	C	C	C	C	C	C	C	C	C	C	C	C	C	C	C	C	C	C	C	C	C	C	C	C	C	C	C	C	C	C	C	C
S9_7581605	C/T	9	7581605	+	NA	NA	NA	NA	NA	NA	Y	C	C	C	C	C	Y	C	C	C	C	C	C	C	C	C	C	C	C	C	C	C	C	C	C	C	C	C	C	C	C	C	T	C	C	C	C	C	C
S9_7584646	G/C	9	7584646	+	NA	NA	NA	NA	NA	NA	G	G	G	G	G	G	G	C	G	G	G	G	G	G	G	G	G	G	G	C	G	G	C	G	C	G	G	G	G	G	G	G	G	G	G	G	G	G	G
S9_7585362	T/G	9	7585362	+	NA	NA	NA	NA	NA	NA	T	T	T	T	T	G	K	G	T	T	T	G	T	G	G	G	T	T	G	G	T	T	G	T	G	T	K	T	T	K	G	T	T	T	T	T	T	G	G
S9_7585445	C/T	9	7585445	+	NA	NA	NA	NA	NA	NA	C	C	C	C	C	C	C	C	C	C	C	C	C	C	C	C	C	C	C	C	C	C	C	C	C	C	C	C	C	C	C	C	C	C	C	C	C	C	C
S9_7614783	G/A	9	7614783	+	NA	NA	NA	NA	NA	NA	G	G	G	G	G	A	G	G	G	G	G	G	G	A	A	A	G	G	G	A	G	G	A	G	G	G	A	G	G	A	A	G	G	G	G	G	G	A	A
S9_7615114	C/T	9	7615114	+	NA	NA	NA	NA	NA	NA	C	C	C	T	C	C	C	C	C	C	C	T	C	C	C	C	C	C	C	C	C	C	C	C	C	C	C	C	C	C	C	C	T	C	C	C	C	C	C
S9_7616153	C/G	9	7616153	+	NA	NA	NA	NA	NA	NA	C	C	C	G	C	G	S	C	C	C	C	C	C	G	G	G	C	C	G	C	C	C	C	C	G	C	G	C	C	G	G	C	C	C	C	S	C	G	G
S9_7616312	G/A	9	7616312	+	NA	NA	NA	NA	NA	NA	G	G	G	G	G	G	G	R	G	G	G	G	G	G	G	G	G	G	G	G	G	G	G	G	G	G	G	G	G	G	G	G	G	G	G	G	G	G	G
S9_7616543	T/G	9	7616543	+	NA	NA	NA	NA	NA	NA	T	T	T	T	N	G	T	T	T	N	T	T	T	G	G	G	N	T	T	G	T	T	T	T	T	G	N	T	T	G	G	T	G	T	T	T	N	G	G
S9_7616557	G/A	9	7616557	+	NA	NA	NA	NA	NA	NA	G	G	G	G	N	G	G	G	G	G	G	G	G	G	G	G	N	G	G	G	G	G	G	G	G	G	G	G	G	G	G	G	A	G	G	G	N	G	G
S9_7616558	G/A	9	7616558	+	NA	NA	NA	NA	NA	NA	G	G	G	G	N	G	G	G	G	N	G	G	G	G	G	G	N	G	G	G	G	G	G	G	G	A	G	G	G	A	G	G	G	G	G	G	N	G	G
S9_7616562	G/T	9	7616562	+	NA	NA	NA	NA	NA	NA	G	G	G	G	N	G	G	G	G	N	G	G	G	G	G	G	N	G	G	G	G	G	G	G	G	T	G	G	G	T	G	G	N	G	G	G	N	G	G
S9_7616657	C/T	9	7616657	+	NA	NA	NA	NA	NA	NA	C	C	C	C	C	T	C	C	C	C	C	N	T	T	T	T	C	T	C	T	C	C	C	C	C	C	T	C	C	C	T	C	C	C	C	N	T	T	T
S9_7616766	G/C	9	7616766	+	NA	NA	NA	NA	NA	NA	G	G	G	G	G	G	G	G	G	G	G	G	G	G	G	G	G	G	G	G	G	G	G	G	G	G	G	G	G	G	G	G	G	G	G	G	G	G	G
S9_7616830	T/A	9	7616830	+	NA	NA	NA	NA	NA	NA	T	T	T	T	T	A	T	T	T	T	T	T	T	A	A	A	T	T	T	A	T	T	T	T	T	T	W	T	T	T	A	T	T	T	T	T	T	A	A
S9_7619632	G/A	9	7619632	+	NA	NA	NA	NA	NA	NA	G	A	R	G	G	G	G	G	G	A	G	A	G	G	G	G	G	G	G	G	G	G	G	A	G	A	G	G	G	G	G	G	A	G	A	N	G	G	G
S9_7619755	C/A	9	7619755	+	NA	NA	NA	NA	NA	NA	C	C	C	C	C	C	C	C	C	C	C	C	C	C	C	C	N	C	C	C	C	C	C	C	A	C	C	C	C	C	C	C	C	C	C	C	C	C	C
S9_7619756	A/G	9	7619756	+	NA	NA	NA	NA	NA	NA	A	A	A	A	A	A	A	A	A	A	A	A	A	A	A	A	N	A	A	A	A	A	A	A	G	A	A	A	A	A	A	A	A	A	A	A	A	A	A
S9_7619758	G/C	9	7619758	+	NA	NA	NA	NA	NA	NA	G	G	G	G	G	G	G	G	G	G	G	G	G	G	G	G	N	G	G	G	G	G	G	G	C	G	G	G	G	G	G	G	G	G	G	G	G	G	G
S9_7619808	A/G	9	7619808	+	NA	NA	NA	NA	NA	NA	A	A	A	A	A	A	A	A	A	A	A	A	A	A	A	A	N	A	A	A	A	A	A	A	G	A	A	A	A	A	A	A	A	A	A	A	A	A	A
S9_7619845	T/C	9	7619845	+	NA	NA	NA	NA	NA	NA	T	T	T	T	T	T	T	T	T	T	T	T	T	T	T	T	T	C	T	T	T	T	T	T	T	T	T	T	T	T	T	T	T	T	T	T	T	T	T
S9_7619851	C/T	9	7619851	+	NA	NA	NA	NA	NA	NA	C	C	C	C	C	C	C	C	C	C	C	C	C	C	C	C	C	C	C	C	C	C	C	C	C	C	C	C	C	C	C	C	C	C	C	C	C	C	C
S9_7619874	G/A	9	7619874	+	NA	NA	NA	NA	NA	NA	G	G	G	G	G	G	R	G	G	G	G	G	G	G	G	G	G	G	G	G	G	G	G	G	G	G	G	A	G	G	G	G	G	G	G	G	G	G	G
S9_7620375	C/A	9	7620375	+	NA	NA	NA	NA	NA	NA	C	C	C	C	C	C	C	C	C	C	C	A	C	C	C	C	C	C	C	C	C	C	C	C	C	C	C	C	C	C	C	C	N	C	C	C	C	C	C
S9_7620376	C/A	9	7620376	+	NA	NA	NA	NA	NA	NA	C	C	C	C	C	C	C	C	C	C	C	A	C	C	C	C	C	C	C	C	C	C	C	C	C	C	C	C	C	C	C	C	N	C	C	C	C	C	C
S9_7620380	C/A	9	7620380	+	NA	NA	NA	NA	NA	NA	C	C	C	C	C	C	C	C	C	C	C	C	C	C	C	C	C	C	C	C	C	C	C	C	C	C	C	C	C	C	C	C	C	C	C	C	C	C	C
S9_7621231	T/A	9	7621231	+	NA	NA	NA	NA	NA	NA	T	T	T	T	T	T	T	T	T	T	T	A	T	T	T	T	T	T	T	T	T	T	T	T	T	T	T	T	T	T	T	T	A	T	T	T	T	T	T
S9_7621234	G/A	9	7621234	+	NA	NA	NA	NA	NA	NA	G	G	G	G	G	G	G	G	G	G	G	G	G	G	G	G	G	G	G	G	G	G	G	G	G	G	G	G	G	G	G	G	G	G	G	G	G	G	G
S9_7621294	C/T	9	7621294	+	NA	NA	NA	NA	NA	NA	C	C	C	C	C	C	C	C	C	C	C	C	C	C	C	C	C	C	C	C	C	C	C	C	C	C	C	C	C	C	C	C	C	C	C	C	C	C	C
S9_7623917	C/T	9	7623917	+	NA	NA	NA	NA	NA	NA	T	T	T	T	T	C	Y	C	C	C	Y	T	T	C	C	C	C	T	C	C	C	C	T	T	C	C	C	C	C	T	C	T	T	C	T	Y	T	C	C
S9_7623944	C/A	9	7623944	+	NA	NA	NA	NA	NA	NA	C	C	C	C	C	C	M	C	M	N	C	C	C	C	C	C	C	C	C	C	C	C	C	C	C	A	C	C	C	C	C	C	C	C	C	C	C	C	C
S9_7624679	G/A	9	7624679	+	NA	NA	NA	NA	NA	NA	G	G	G	G	G	G	G	G	G	G	G	G	G	G	G	G	G	G	G	G	G	G	G	G	G	G	G	G	G	G	G	G	G	G	G	G	G	G	G
S9_7624681	G/C	9	7624681	+	NA	NA	NA	NA	NA	NA	C	C	G	G	G	C	G	G	G	G	G	G	G	C	C	C	G	G	G	G	G	G	G	C	C	G	S	G	G	G	C	G	G	G	C	G	G	C	C
S9_7624764	G/A	9	7624764	+	NA	NA	NA	NA	NA	NA	A	A	G	G	G	G	G	G	G	G	G	G	G	G	G	G	G	G	G	N	G	G	G	A	G	G	G	G	G	G	G	G	G	G	A	A	G	G	G
S9_7624795	A/T	9	7624795	+	NA	NA	NA	NA	NA	NA	T	A	A	A	A	A	A	A	A	A	A	A	A	A	A	A	A	A	A	N	A	A	A	A	A	A	A	A	A	A	A	A	A	A	A	A	A	A	A
S9_7624840	T/G	9	7624840	+	NA	NA	NA	NA	NA	NA	G	T	T	T	T	G	T	T	T	T	T	T	T	G	G	G	N	G	T	G	T	T	T	T	G	T	K	T	T	T	G	N	T	T	T	T	N	G	G
S9_7644012	C/T	9	7644012	+	NA	NA	NA	NA	NA	NA	C	C	N	C	C	C	C	C	C	N	C	C	C	C	C	C	N	C	C	C	C	C	C	Y	T	C	C	C	C	C	C	T	C	C	C	C	C	C	C
S9_7644024	C/T	9	7644024	+	NA	NA	NA	NA	NA	NA	C	C	N	C	C	C	C	C	C	N	C	C	C	C	C	C	N	C	C	C	C	C	C	Y	T	C	C	C	C	C	C	T	C	C	C	C	C	C	C
S9_7648774	C/T	9	7648774	+	NA	NA	NA	NA	NA	NA	C	C	C	C	C	C	N	C	C	C	C	N	C	C	C	C	C	C	C	C	C	C	C	C	C	C	C	C	C	C	C	C	C	C	C	C	N	C	C
S9_7649240	G/T	9	7649240	+	NA	NA	NA	NA	NA	NA	G	G	G	G	G	G	G	G	G	G	G	G	G	G	G	G	G	G	G	G	G	G	G	N	G	G	G	G	G	G	G	G	G	G	G	G	N	G	G
S9_7649339	G/A	9	7649339	+	NA	NA	NA	NA	NA	NA	G	G	G	G	G	G	G	G	G	G	G	G	G	G	G	G	G	G	G	G	G	G	G	G	A	G	G	G	G	G	G	G	G	G	G	G	G	G	G
S9_7649349	G/C	9	7649349	+	NA	NA	NA	NA	NA	NA	G	C	G	G	G	G	C	C	G	G	G	G	G	G	G	G	G	G	G	G	G	G	G	C	C	G	G	G	G	G	G	G	G	G	G	G	G	G	G
S9_7649358	C/G	9	7649358	+	NA	NA	NA	NA	NA	NA	C	G	C	C	C	C	G	G	C	C	C	C	C	C	C	C	C	C	C	C	C	C	C	G	C	C	C	C	C	C	C	C	C	C	C	C	C	C	C
S9_7649423	T/G	9	7649423	+	NA	NA	NA	NA	NA	NA	T	G	N	G	T	T	N	G	K	T	G	T	T	T	T	T	T	T	T	T	T	T	T	G	G	K	T	T	T	T	T	G	T	T	G	N	G	T	T
S9_7649454	A/G	9	7649454	+	NA	NA	NA	NA	NA	NA	A	A	A	A	A	G	A	A	A	A	A	A	A	G	G	G	A	A	A	A	A	A	A	A	A	A	G	A	A	A	G	A	A	A	A	A	A	G	G
S9_7649762	G/A	9	7649762	+	NA	NA	NA	NA	NA	NA	G	G	A	A	G	A	G	A	R	G	R	A	G	A	A	A	R	A	G	A	G	G	G	A	A	G	A	A	G	G	A	A	R	G	A	G	A	A	A
S9_7649770	C/T	9	7649770	+	NA	NA	NA	NA	NA	NA	C	C	C	T	C	C	C	C	C	C	Y	C	C	C	C	C	C	C	C	C	C	C	C	T	C	C	C	C	C	C	C	T	C	C	C	C	T	C	C
S9_7649821	C/T	9	7649821	+	NA	NA	NA	NA	NA	NA	T	T	C	C	T	C	C	C	Y	Y	C	C	T	C	C	C	C	C	T	N	T	T	T	Y	C	Y	C	C	T	T	C	C	C	T	C	C	C	C	C
S9_7649861	G/C	9	7649861	+	NA	NA	NA	NA	NA	NA	G	G	S	G	G	G	G	S	G	G	G	G	G	G	G	G	S	C	G	G	G	G	G	G	G	G	G	G	G	G	G	G	S	G	G	G	G	G	G
S9_7660607	A/G	9	7660607	+	NA	NA	NA	NA	NA	NA	A	A	A	A	A	A	A	A	A	A	A	A	A	A	A	A	A	A	A	A	A	A	A	A	A	A	A	A	A	A	A	A	A	A	A	A	N	A	A
S9_7660611	G/A	9	7660611	+	NA	NA	NA	NA	NA	NA	G	G	G	G	G	G	G	G	G	G	G	G	G	G	G	G	G	G	G	G	G	G	G	G	G	G	G	G	G	G	G	G	G	G	G	G	N	G	G
S9_7660622	G/A	9	7660622	+	NA	NA	NA	NA	NA	NA	G	G	G	G	G	G	G	G	G	G	G	G	G	G	G	G	G	G	G	G	G	G	G	G	G	G	G	G	G	G	G	G	G	G	G	G	N	G	G
S9_7660631	T/C	9	7660631	+	NA	NA	NA	NA	NA	NA	T	T	T	T	T	T	T	T	T	T	T	T	T	T	T	T	T	T	T	T	T	T	T	T	T	T	T	T	T	T	T	T	T	T	T	T	N	T	T
S9_7660637	C/T	9	7660637	+	NA	NA	NA	NA	NA	NA	C	C	N	C	T	T	C	Y	T	T	C	T	T	T	T	T	T	C	C	T	T	T	C	C	T	C	T	T	T	T	T	C	C	T	C	C	N	T	T
S9_7661999	T/A	9	7661999	+	NA	NA	NA	NA	NA	NA	T	T	A	A	T	T	T	T	T	T	A	T	T	T	T	T	T	A	T	T	T	T	T	T	T	A	T	T	T	T	T	A	T	T	T	T	A	T	T
S9_7662043	A/G	9	7662043	+	NA	NA	NA	NA	NA	NA	A	A	G	G	A	A	R	A	A	A	G	A	A	A	A	A	A	G	G	A	A	A	A	A	A	G	A	A	A	R	A	G	G	A	A	A	G	A	A
S9_7663074	T/G	9	7663074	+	NA	NA	NA	NA	NA	NA	T	T	T	T	T	G	K	G	T	T	T	G	T	G	G	G	G	T	T	G	T	T	G	T	G	T	K	T	T	T	G	T	T	T	T	T	T	G	G
S9_7663087	G/A	9	7663087	+	NA	NA	NA	NA	NA	NA	G	G	G	G	G	G	G	G	G	G	G	G	G	G	G	G	G	G	G	G	G	G	G	G	G	G	G	G	G	G	G	G	G	G	G	G	G	G	G
S9_7663101	T/C	9	7663101	+	NA	NA	NA	NA	NA	NA	T	T	T	T	T	C	Y	C	T	T	T	C	T	C	C	C	C	T	C	C	T	T	C	T	C	T	C	T	T	C	C	T	C	T	T	T	T	C	C
S9_7663114	C/G	9	7663114	+	NA	NA	NA	NA	NA	NA	C	C	C	C	C	G	S	G	C	C	C	G	C	G	G	G	G	C	C	G	C	C	G	C	G	C	S	C	C	C	G	C	C	C	C	C	C	G	G
S9_7663199	T/C	9	7663199	+	NA	NA	NA	NA	NA	NA	T	T	T	T	T	C	T	C	T	T	T	C	T	C	C	C	C	T	T	C	T	T	C	T	C	T	Y	T	T	Y	C	T	T	T	T	T	T	C	C
S9_7663211	G/A	9	7663211	+	NA	NA	NA	NA	NA	NA	G	G	G	G	G	A	G	A	G	G	G	A	G	A	A	A	A	G	G	A	G	G	A	G	A	G	R	G	G	R	A	G	G	G	G	G	G	A	A
S9_7663213	G/A	9	7663213	+	NA	NA	NA	NA	NA	NA	G	G	G	G	G	A	G	A	G	G	G	A	G	A	A	A	A	G	G	A	G	G	A	G	A	G	R	G	G	R	A	G	G	G	G	G	G	A	A
S9_7663226	T/C	9	7663226	+	NA	NA	NA	NA	NA	NA	T	T	T	T	T	C	T	C	T	T	T	C	T	C	C	C	C	T	T	C	T	T	C	T	C	T	Y	T	T	Y	C	T	T	T	T	T	T	C	C
S9_7663253	A/C	9	7663253	+	NA	NA	NA	NA	NA	NA	A	A	A	A	A	C	M	C	A	A	A	C	A	C	C	C	N	A	A	N	A	A	C	A	C	A	C	C	A	M	C	N	A	A	A	A	A	C	C
S9_7663379	A/G	9	7663379	+	NA	NA	NA	NA	NA	NA	A	A	N	G	A	A	A	A	A	A	G	A	A	A	A	A	A	G	A	A	A	A	A	A	A	R	A	A	A	A	A	G	A	A	A	A	N	A	A
S9_7663401	G/T	9	7663401	+	NA	NA	NA	NA	NA	NA	G	G	G	G	G	G	G	G	G	G	G	G	G	G	G	G	G	G	G	G	G	G	G	G	G	G	G	G	G	G	G	G	G	G	G	G	N	G	G
S9_7668421	G/A	9	7668421	+	NA	NA	NA	NA	NA	NA	G	G	G	G	G	G	G	R	G	G	G	G	G	G	G	G	G	G	G	G	G	G	G	G	G	G	G	G	G	G	G	G	G	G	G	G	G	G	G
S9_7699442	G/C	9	7699442	+	NA	NA	NA	NA	NA	NA	G	G	G	N	G	G	G	G	G	G	G	N	G	G	G	G	G	N	G	N	G	G	G	G	G	G	G	G	G	S	G	G	C	G	G	G	N	G	G
S9_7699446	A/G	9	7699446	+	NA	NA	NA	NA	NA	NA	A	A	A	N	A	A	A	A	A	A	A	N	A	R	A	G	A	N	A	N	A	A	A	A	A	A	A	A	A	R	A	A	G	A	A	A	N	N	R
S9_7699494	C/A	9	7699494	+	NA	NA	NA	NA	NA	NA	C	C	C	C	C	C	C	C	C	C	C	C	C	C	C	C	C	C	C	C	C	C	A	C	C	C	C	C	C	C	C	C	C	C	C	C	C	C	C
S9_7699522	G/A	9	7699522	+	NA	NA	NA	NA	NA	NA	G	G	G	G	G	G	G	G	G	G	G	G	G	G	G	G	G	G	G	G	G	G	G	G	G	G	G	G	G	G	G	G	G	G	G	G	G	G	G
S9_7699530	A/G	9	7699530	+	NA	NA	NA	NA	NA	NA	A	A	A	A	A	A	A	A	A	A	A	A	A	A	A	A	A	A	A	A	A	A	A	A	A	A	A	A	A	A	A	A	A	A	A	A	A	A	A
S9_7701399	G/A	9	7701399	+	NA	NA	NA	NA	NA	NA	G	G	G	G	G	G	G	R	G	A	G	G	G	G	G	G	G	R	G	G	G	G	G	G	G	G	G	G	G	G	G	G	G	G	G	G	G	G	G
S9_7701519	C/A	9	7701519	+	NA	NA	NA	NA	NA	NA	C	C	C	C	C	C	C	C	C	C	C	C	C	C	C	C	C	C	C	C	C	C	C	C	C	C	C	C	C	C	C	C	C	C	C	C	C	C	C
S9_7701621	C/G	9	7701621	+	NA	NA	NA	NA	NA	NA	C	C	C	G	C	C	S	C	C	C	N	C	C	C	C	C	C	N	C	C	C	C	C	C	C	C	C	C	C	C	C	C	C	C	C	N	N	C	C
S9_7701622	A/G	9	7701622	+	NA	NA	NA	NA	NA	NA	A	A	A	G	A	A	R	A	A	A	N	A	A	A	A	A	A	N	A	A	A	A	A	A	A	A	A	A	A	A	A	A	A	A	A	N	N	A	A
S9_7701802	G/C	9	7701802	+	NA	NA	NA	NA	NA	NA	G	G	G	G	G	G	G	G	G	S	G	G	G	G	G	G	G	C	G	G	G	G	G	G	G	G	G	G	G	G	G	G	G	G	G	G	G	G	G
S9_7701812	G/T	9	7701812	+	NA	NA	NA	NA	NA	NA	G	G	G	G	G	G	G	G	G	G	G	G	G	G	G	G	G	G	G	G	G	G	G	G	G	G	G	G	G	G	G	G	G	G	G	G	G	G	G
S9_7701829	C/T	9	7701829	+	NA	NA	NA	NA	NA	NA	T	C	C	T	Y	T	T	T	T	T	C	C	T	T	T	T	C	T	C	T	C	C	T	C	T	T	T	C	C	C	T	C	C	T	C	C	T	T	T
S9_7702399	C/G	9	7702399	+	NA	NA	NA	NA	NA	NA	C	C	C	C	C	C	C	C	C	C	C	N	C	C	C	C	C	C	C	N	C	C	C	C	C	C	C	C	C	C	C	C	N	C	C	N	N	C	C
S9_7702400	T/C	9	7702400	+	NA	NA	NA	NA	NA	NA	T	T	T	T	T	T	C	T	T	T	C	N	T	T	T	T	C	C	T	N	T	T	T	T	T	T	T	T	T	T	T	C	N	T	T	T	N	T	T
S9_7702401	A/T	9	7702401	+	NA	NA	NA	NA	NA	NA	A	A	A	T	W	T	T	N	T	A	T	N	A	T	T	T	T	T	A	N	A	A	A	A	A	A	T	A	A	A	T	T	N	A	A	N	N	T	T
S9_7702483	A/T	9	7702483	+	NA	NA	NA	NA	NA	NA	A	A	A	A	A	A	T	A	A	A	W	A	A	A	A	A	T	T	A	T	A	A	A	A	T	A	A	A	A	A	A	T	A	A	A	A	T	A	A
S9_7702486	T/A	9	7702486	+	NA	NA	NA	NA	NA	NA	T	T	T	T	T	T	T	T	T	T	T	T	T	T	T	T	T	T	T	A	T	T	T	T	A	T	T	T	T	T	T	T	T	T	T	T	N	T	T
S9_7723454	G/T	9	7723454	+	NA	NA	NA	NA	NA	NA	T	G	G	G	G	G	T	G	G	T	T	T	G	G	G	G	T	T	G	N	G	G	T	G	T	T	G	G	G	G	G	T	K	G	G	G	N	G	G
S9_7723474	G/T	9	7723474	+	NA	NA	NA	NA	NA	NA	G	G	G	G	G	G	G	G	G	G	G	T	G	G	G	G	G	G	G	N	G	G	G	G	T	G	G	G	G	G	G	G	G	G	G	G	N	G	G
S9_7723732	A/T	9	7723732	+	NA	NA	NA	NA	NA	NA	A	A	A	A	A	A	A	N	A	A	A	T	A	A	A	A	A	A	A	A	A	A	A	A	A	A	A	A	A	A	A	N	A	A	A	A	N	A	A
S9_7723768	G/C	9	7723768	+	NA	NA	NA	NA	NA	NA	G	G	G	C	N	C	G	N	G	G	G	C	G	C	C	C	G	G	G	G	G	G	G	G	G	G	C	G	G	G	C	N	G	G	G	G	N	C	C
S9_7723779	C/A	9	7723779	+	NA	NA	NA	NA	NA	NA	C	C	C	A	N	A	C	N	C	C	C	A	C	A	A	A	C	C	C	C	C	C	C	C	C	C	A	C	C	C	A	N	C	C	C	C	N	A	A
S9_7723781	A/G	9	7723781	+	NA	NA	NA	NA	NA	NA	G	A	A	A	A	A	G	N	A	G	R	A	A	A	A	A	G	G	A	G	A	A	G	A	G	G	A	A	A	A	A	N	G	R	A	N	N	A	A
S9_7724127	T/C	9	7724127	+	NA	NA	NA	NA	NA	NA	T	N	N	N	N	T	T	T	T	T	T	T	T	T	T	N	T	Y	T	N	T	T	T	N	T	N	T	T	T	C	T	T	N	T	N	N	N	T	T
S9_7724136	C/T	9	7724136	+	NA	NA	NA	NA	NA	NA	C	N	N	N	N	C	C	C	C	C	C	C	C	C	C	N	C	C	C	N	C	C	C	N	C	N	C	C	C	T	C	C	N	C	N	N	N	C	C
S9_7724376	T/G	9	7724376	+	NA	NA	NA	NA	NA	NA	T	T	T	T	T	T	G	T	T	T	G	T	T	T	T	T	G	G	T	T	T	T	T	T	T	T	T	T	T	T	T	G	T	T	T	T	T	T	T
S9_7724384	G/A	9	7724384	+	NA	NA	NA	NA	NA	NA	A	G	G	G	G	G	G	G	G	A	G	G	G	G	G	G	G	G	G	G	G	G	A	G	G	A	G	G	G	G	G	G	G	R	G	G	A	G	G
S9_7724398	G/A	9	7724398	+	NA	NA	NA	NA	NA	NA	G	G	G	G	G	G	G	G	G	G	G	G	G	G	G	G	G	G	G	G	G	G	G	G	G	G	G	G	G	G	G	G	G	G	G	G	G	G	G
S9_7724417	C/T	9	7724417	+	NA	NA	NA	NA	NA	NA	T	C	C	C	C	C	C	C	C	T	C	C	C	C	C	C	C	C	C	C	C	C	T	C	C	T	C	C	C	C	C	C	C	Y	C	C	T	C	C
S9_7724431	C/G	9	7724431	+	NA	NA	NA	NA	NA	NA	C	C	C	C	C	C	C	C	C	C	C	C	C	C	C	C	C	C	C	C	C	C	C	C	C	C	C	C	C	C	C	C	C	C	C	C	C	C	C
S9_7724445	G/A	9	7724445	+	NA	NA	NA	NA	NA	NA	G	G	A	G	G	G	G	N	R	A	A	G	A	G	G	G	R	G	G	G	A	A	A	G	G	G	G	R	A	G	G	G	G	A	G	N	N	G	G
S9_7724483	A/T	9	7724483	+	NA	NA	NA	NA	NA	NA	A	A	A	A	A	A	A	A	A	A	A	N	A	A	A	A	N	N	A	N	A	A	A	N	N	A	A	A	A	A	A	N	N	A	A	A	N	A	A
S9_7724499	C/G	9	7724499	+	NA	NA	NA	NA	NA	NA	C	C	G	C	C	C	C	N	S	G	G	C	G	C	C	C	S	C	C	C	G	G	G	C	C	C	C	S	G	C	C	C	C	G	C	N	N	C	C
S9_7724515	A/G	9	7724515	+	NA	NA	NA	NA	NA	NA	A	A	A	A	A	A	A	A	A	A	A	N	A	A	A	A	N	N	A	N	A	A	A	N	N	A	A	A	A	A	A	N	N	A	A	A	N	A	A
S9_7724555	C/T	9	7724555	+	NA	NA	NA	NA	NA	NA	C	C	C	C	C	C	T	Y	C	C	C	C	C	C	C	C	C	N	C	C	C	C	C	C	C	C	C	C	C	C	C	C	C	C	C	C	N	C	C
S9_7724565	G/T	9	7724565	+	NA	NA	NA	NA	NA	NA	T	G	T	G	G	G	G	G	G	T	T	G	T	G	G	G	K	N	G	G	T	T	T	G	G	G	G	T	T	G	G	G	G	T	G	T	N	G	G
S9_7724586	C/T	9	7724586	+	NA	NA	NA	NA	NA	NA	C	C	C	C	C	C	C	C	C	C	C	C	C	C	C	C	C	C	C	C	C	C	C	C	C	C	C	C	C	C	C	C	C	C	C	C	N	C	C
S9_7724593	G/A	9	7724593	+	NA	NA	NA	NA	NA	NA	G	G	G	G	G	G	A	G	G	G	G	G	G	G	G	G	G	G	G	G	G	G	G	G	G	G	G	G	G	G	G	G	G	G	G	G	N	G	G
S9_7724618	G/A	9	7724618	+	NA	NA	NA	NA	NA	NA	G	G	G	G	G	G	R	G	G	G	G	G	G	G	G	G	G	G	G	G	G	G	G	G	G	G	G	G	G	G	G	G	G	G	G	G	N	G	G
S9_7724638	A/G	9	7724638	+	NA	NA	NA	NA	NA	NA	A	A	A	A	A	A	A	A	A	A	A	A	A	A	A	A	A	A	A	A	A	A	A	A	A	A	A	A	A	A	A	A	A	A	A	A	N	A	A
S9_7772779	A/T	9	7772779	+	NA	NA	NA	NA	NA	NA	A	A	A	A	A	A	A	A	A	A	A	A	A	A	A	A	A	A	A	A	A	A	A	A	A	A	A	A	A	A	A	A	A	A	A	A	A	A	A
S9_7772815	G/A	9	7772815	+	NA	NA	NA	NA	NA	NA	G	G	G	G	G	G	G	G	G	G	G	A	G	G	G	G	G	G	G	G	G	G	G	G	G	G	G	G	G	G	G	G	G	G	G	G	G	G	G
S9_7773002	G/C	9	7773002	+	NA	NA	NA	NA	NA	NA	G	G	G	G	G	G	G	G	G	G	G	C	S	G	G	G	G	G	S	G	G	G	G	N	G	C	G	G	G	G	G	G	G	G	G	G	C	G	G
S9_7838645	A/G	9	7838645	+	NA	NA	NA	NA	NA	NA	A	N	A	A	N	A	A	N	A	A	A	A	A	A	A	A	N	A	A	N	A	A	A	N	A	A	A	A	A	A	A	A	N	A	A	A	N	A	A
S9_7838673	G/A	9	7838673	+	NA	NA	NA	NA	NA	NA	A	N	G	A	N	G	R	N	G	G	G	G	G	G	G	G	N	A	G	N	G	G	G	N	G	G	G	G	G	G	G	G	N	G	G	G	N	G	G
S9_7838903	T/G	9	7838903	+	NA	NA	NA	NA	NA	NA	G	T	T	T	T	T	T	T	T	G	T	T	T	T	T	T	T	T	T	T	T	T	G	T	T	T	T	T	T	G	T	T	T	T	T	T	N	T	T
S9_7838941	T/G	9	7838941	+	NA	NA	NA	NA	NA	NA	G	T	T	T	T	T	T	T	T	G	T	G	T	T	T	T	T	T	T	T	T	T	G	T	G	T	T	T	T	G	T	T	T	T	T	T	N	T	T
S9_7868729	C/T	9	7868729	+	NA	NA	NA	NA	NA	NA	C	C	C	C	C	C	C	C	C	C	C	C	C	C	C	C	N	C	C	C	C	C	C	C	C	C	C	C	C	C	C	C	N	C	C	C	C	C	C
S9_7868732	A/C	9	7868732	+	NA	NA	NA	NA	NA	NA	A	A	A	A	A	A	A	A	A	A	A	A	A	A	A	A	N	A	A	A	A	A	A	A	A	A	A	A	A	A	A	A	N	A	A	A	A	A	A
S9_7868741	G/A	9	7868741	+	NA	NA	NA	NA	NA	NA	N	G	G	G	G	A	G	N	G	G	G	A	G	A	A	A	N	G	A	A	G	G	G	G	A	A	R	G	G	G	A	A	N	G	N	G	G	A	A
S9_7868745	G/T	9	7868745	+	NA	NA	NA	NA	NA	NA	T	G	G	G	G	T	G	N	G	G	G	T	G	T	T	T	N	G	T	T	G	G	G	G	T	T	K	G	G	G	T	T	N	G	N	N	G	T	T
S9_7868746	G/C	9	7868746	+	NA	NA	NA	NA	NA	NA	G	G	G	G	G	G	G	G	G	G	G	G	G	G	G	G	N	G	G	G	G	G	G	G	G	G	G	G	G	G	G	G	N	G	G	G	G	G	G
S9_7868756	T/G	9	7868756	+	NA	NA	NA	NA	NA	NA	T	T	T	T	T	T	T	T	T	T	T	T	T	T	T	T	N	T	T	T	T	T	T	T	T	T	T	T	T	T	T	T	N	T	T	T	T	T	T
S9_7868781	A/T	9	7868781	+	NA	NA	NA	NA	NA	NA	N	A	A	A	A	T	A	N	A	A	A	T	A	T	T	T	N	A	T	T	A	A	A	A	T	T	W	A	A	A	T	T	N	A	N	A	A	T	T
S9_7869435	G/A	9	7869435	+	NA	NA	NA	NA	NA	NA	G	G	G	A	G	G	N	G	G	G	G	N	G	G	G	G	N	N	G	G	G	G	G	G	G	G	G	G	G	G	G	G	N	G	N	G	N	G	G
S9_7870170	G/C	9	7870170	+	NA	NA	NA	NA	NA	NA	C	C	G	G	G	G	C	G	G	G	G	G	G	G	G	G	G	G	C	C	G	G	G	C	G	G	G	G	G	G	G	G	G	G	C	G	G	G	G
S9_7870353	G/A	9	7870353	+	NA	NA	NA	NA	NA	NA	G	G	G	G	G	G	N	G	G	G	G	A	G	G	G	N	N	N	G	G	G	G	G	G	G	G	G	G	G	G	N	N	G	G	G	G	N	G	G
S9_7870358	C/G	9	7870358	+	NA	NA	NA	NA	NA	NA	C	C	C	C	C	C	N	C	C	C	C	G	C	C	C	N	N	N	C	C	C	C	C	C	C	C	C	C	C	C	N	N	C	C	C	C	N	C	C
S9_7870826	A/C	9	7870826	+	NA	NA	NA	NA	NA	NA	A	A	M	A	A	N	A	A	A	A	A	N	A	N	N	N	N	N	A	A	A	A	A	A	A	A	A	A	A	A	N	A	N	A	A	A	N	N	N
S9_7956061	G/A	9	7956061	+	NA	NA	NA	NA	NA	NA	G	G	G	G	G	G	G	G	G	G	G	G	G	G	G	G	G	G	G	G	G	G	G	G	G	G	G	G	G	G	G	G	G	G	G	G	G	G	G
S9_7956100	G/A	9	7956100	+	NA	NA	NA	NA	NA	NA	G	G	G	G	G	G	G	G	G	G	N	G	G	G	G	G	G	G	G	G	A	A	G	G	G	G	G	G	A	G	G	G	G	A	G	R	G	G	G
S9_7956164	G/T	9	7956164	+	NA	NA	NA	NA	NA	NA	G	G	T	G	K	T	G	G	T	G	T	T	G	T	T	T	T	K	G	G	G	G	G	G	K	G	T	G	G	G	T	T	K	G	G	G	T	T	T
S9_7956932	A/C	9	7956932	+	NA	NA	NA	NA	NA	NA	A	A	A	A	A	A	A	A	A	A	A	A	A	A	A	A	A	A	A	A	A	A	A	A	A	A	A	A	A	A	A	A	A	A	A	A	A	A	A
S9_7959582	C/T	9	7959582	+	NA	NA	NA	NA	NA	NA	C	C	C	C	C	C	C	C	C	C	Y	Y	C	C	C	C	C	C	C	C	C	C	C	C	C	C	C	C	C	C	C	T	C	C	C	C	C	C	C
S9_7962465	C/A	9	7962465	+	NA	NA	NA	NA	NA	NA	C	C	C	C	C	C	C	C	C	C	C	C	C	C	C	C	C	N	C	C	C	C	C	C	C	C	C	C	C	C	C	N	C	C	C	C	N	C	C
S9_7962946	A/T	9	7962946	+	NA	NA	NA	NA	NA	NA	A	A	A	A	A	A	A	A	A	T	N	T	A	A	A	A	T	N	A	N	A	A	A	A	A	A	A	A	A	A	A	N	T	A	A	A	N	A	A
S9_7962947	T/C	9	7962947	+	NA	NA	NA	NA	NA	NA	T	T	T	T	T	T	T	T	T	C	N	C	T	T	T	T	C	N	T	N	T	T	T	T	T	T	T	T	T	T	T	N	C	T	T	T	N	T	T
S9_7962948	G/A	9	7962948	+	NA	NA	NA	NA	NA	NA	G	G	G	G	G	G	G	G	G	A	N	A	G	G	G	G	A	N	G	N	G	G	G	G	G	G	G	G	G	G	G	N	A	G	G	G	N	G	G
S9_7962985	A/G	9	7962985	+	NA	NA	NA	NA	NA	NA	A	A	A	A	R	A	A	A	A	A	N	A	A	A	A	A	A	N	R	N	A	A	A	A	A	G	A	A	A	A	A	N	A	A	G	N	N	A	A
S9_7965430	T/C	9	7965430	+	NA	NA	NA	NA	NA	NA	T	T	T	C	C	T	C	T	T	C	T	C	T	Y	N	N	T	C	T	N	T	T	C	T	T	T	T	T	T	T	C	N	C	T	N	T	N	T	T
S9_7965604	G/C	9	7965604	+	NA	NA	NA	NA	NA	NA	G	G	G	G	G	G	G	G	G	G	G	G	G	G	G	G	C	G	G	G	C	C	G	G	G	G	G	G	C	G	G	G	G	S	G	S	G	G	G
S9_7965636	G/A	9	7965636	+	NA	NA	NA	NA	NA	NA	G	G	G	G	G	R	G	G	G	G	G	G	G	G	G	G	G	G	G	G	G	G	G	G	G	G	G	G	G	G	G	G	G	G	G	G	G	G	G
S9_8013929	C/T	9	8013929	+	NA	NA	NA	NA	NA	NA	C	C	C	C	C	C	C	C	C	C	C	C	C	C	C	C	C	C	C	C	C	C	C	C	C	C	C	C	C	C	C	C	C	C	C	C	C	C	C
S9_8013934	G/C	9	8013934	+	NA	NA	NA	NA	NA	NA	G	G	G	G	G	G	G	G	G	G	G	G	G	G	G	G	G	G	G	G	G	G	G	G	G	G	G	G	G	G	G	G	G	G	G	G	G	G	G
S9_8015424	G/C	9	8015424	+	NA	NA	NA	NA	NA	NA	G	G	G	G	G	G	G	C	G	G	G	G	G	G	G	G	G	G	G	G	G	G	G	G	G	G	G	G	G	C	G	N	G	G	G	G	G	G	G
S9_8015468	C/G	9	8015468	+	NA	NA	NA	NA	NA	NA	C	C	C	C	C	C	C	S	C	C	C	C	C	C	C	C	C	C	C	C	C	C	C	C	C	C	C	C	C	G	C	G	C	C	C	C	C	C	C
S9_8016953	C/A	9	8016953	+	NA	NA	NA	NA	NA	NA	C	C	C	C	C	C	C	C	C	C	C	A	C	C	C	C	C	C	C	C	A	A	C	C	C	C	C	C	A	C	C	C	C	M	C	C	C	C	C
S9_8016954	C/A	9	8016954	+	NA	NA	NA	NA	NA	NA	C	C	C	C	C	C	C	C	C	C	C	A	C	C	C	C	C	C	C	C	A	A	C	C	C	C	C	C	A	C	C	C	C	C	C	C	C	C	C
S9_8016959	C/G	9	8016959	+	NA	NA	NA	NA	NA	NA	C	C	C	C	C	C	C	C	C	C	S	C	C	C	C	C	C	C	C	C	C	C	C	C	C	C	C	C	C	C	C	G	C	C	G	C	C	C	C
S9_8016960	C/G	9	8016960	+	NA	NA	NA	NA	NA	NA	C	C	C	C	C	C	C	C	C	C	G	C	C	C	C	C	C	C	C	C	C	C	C	C	C	C	C	C	C	C	C	G	C	C	G	C	C	C	C
S9_8016962	T/G	9	8016962	+	NA	NA	NA	NA	NA	NA	T	T	T	T	G	T	K	T	T	T	G	G	T	T	T	T	T	K	T	T	G	G	T	T	T	T	T	T	G	T	T	G	T	K	G	G	T	T	T
S9_8016973	T/C	9	8016973	+	NA	NA	NA	NA	NA	NA	T	T	T	T	Y	T	T	T	T	T	T	C	T	T	T	T	T	Y	T	T	T	T	T	T	T	T	T	T	T	T	T	T	T	T	T	C	Y	T	T
S9_8017007	C/A	9	8017007	+	NA	NA	NA	NA	NA	NA	C	C	C	C	C	C	C	C	C	C	A	C	C	C	C	C	C	C	C	C	C	C	C	C	C	C	C	C	C	C	C	A	C	C	A	C	C	C	C
S9_8017009	T/G	9	8017009	+	NA	NA	NA	NA	NA	NA	T	T	T	T	K	T	T	T	T	T	G	G	T	T	T	T	T	T	K	T	G	G	T	T	T	T	T	T	G	T	T	T	T	T	T	G	T	T	T
S9_8017046	C/T	9	8017046	+	NA	NA	NA	NA	NA	NA	C	C	C	C	C	C	C	C	C	C	Y	C	C	C	C	C	C	C	C	C	C	C	C	C	C	C	C	C	C	C	C	Y	C	C	T	C	C	C	C
S9_8017063	A/G	9	8017063	+	NA	NA	NA	NA	NA	NA	G	A	A	A	A	G	A	R	A	A	A	A	G	A	G	N	G	A	G	A	A	A	A	A	A	G	A	G	A	R	G	A	A	A	A	A	A	G	R
S9_8017072	G/C	9	8017072	+	NA	NA	NA	NA	NA	NA	C	G	G	G	G	C	G	S	G	G	G	G	C	G	C	N	C	G	C	G	G	G	G	G	G	C	G	S	G	S	C	G	G	G	G	G	G	C	S
S9_8017089	A/T	9	8017089	+	NA	NA	NA	NA	NA	NA	A	A	A	A	A	A	A	A	A	A	W	A	A	A	A	A	A	A	A	A	A	A	A	A	A	A	A	A	A	A	A	T	A	A	T	A	A	A	A
S9_8017166	C/A	9	8017166	+	NA	NA	NA	NA	NA	NA	C	C	C	C	A	C	C	C	C	C	C	C	C	C	C	C	C	A	C	C	C	C	C	C	C	C	C	C	C	C	C	C	C	C	C	C	N	C	C
S9_8023059	A/G	9	8023059	+	NA	NA	NA	NA	NA	NA	A	A	A	A	G	A	A	A	A	A	A	A	A	A	A	A	N	G	A	A	A	A	A	A	A	A	A	A	A	A	A	A	N	A	A	A	N	A	A
S9_8023060	A/G	9	8023060	+	NA	NA	NA	NA	NA	NA	A	A	A	A	A	A	A	A	A	A	A	A	A	A	A	A	A	A	A	A	A	A	A	A	A	A	A	A	A	A	A	N	N	A	A	A	N	A	A
S9_8023102	T/C	9	8023102	+	NA	NA	NA	NA	NA	NA	C	T	N	T	N	T	N	T	T	T	T	T	T	T	T	T	T	C	C	T	T	T	T	T	T	C	T	T	T	T	T	T	T	T	C	C	N	T	T
S9_8023306	T/A	9	8023306	+	NA	NA	NA	NA	NA	NA	T	T	N	T	T	T	T	T	T	T	T	T	T	T	T	T	T	T	T	T	T	T	T	N	T	T	T	T	T	T	T	T	T	T	T	T	N	T	T
S9_8023308	A/T	9	8023308	+	NA	NA	NA	NA	NA	NA	A	N	N	A	A	A	A	W	A	A	A	A	A	A	A	A	A	A	A	A	A	A	A	N	N	A	A	T	A	A	A	A	A	A	A	A	N	A	A
S9_8023372	G/T	9	8023372	+	NA	NA	NA	NA	NA	NA	G	G	G	G	N	G	N	N	G	G	G	G	G	G	G	G	G	N	K	G	G	G	G	G	G	K	G	G	G	G	G	N	G	G	T	T	N	G	G
S9_8023374	G/C	9	8023374	+	NA	NA	NA	NA	NA	NA	G	G	G	G	N	G	N	N	G	G	G	G	G	G	G	G	G	N	S	G	G	G	G	G	G	S	G	G	G	G	G	N	G	G	C	C	N	G	G
S9_8035243	A/T	9	8035243	+	NA	NA	NA	NA	NA	NA	A	A	A	A	A	A	A	A	A	A	A	A	A	A	A	A	A	A	A	A	A	A	A	A	A	A	A	A	A	A	A	A	A	A	A	A	A	A	A
S9_8035283	C/T	9	8035283	+	NA	NA	NA	NA	NA	NA	C	T	C	C	C	C	C	C	C	C	C	C	C	C	C	C	C	C	C	T	T	T	C	T	C	C	C	C	T	C	C	C	C	C	C	C	C	C	C
S9_8035296	C/T	9	8035296	+	NA	NA	NA	NA	NA	NA	C	C	C	C	C	T	C	C	C	C	C	C	C	T	T	T	C	C	C	C	C	C	C	C	T	C	Y	C	C	C	T	C	C	C	C	Y	C	T	T
S9_8037689	G/A	9	8037689	+	NA	NA	NA	NA	NA	NA	A	G	G	A	R	G	A	G	G	A	G	A	A	G	G	G	A	A	A	G	G	G	A	G	G	A	G	G	G	G	G	G	A	R	A	G	A	G	G
S9_8037693	A/G	9	8037693	+	NA	NA	NA	NA	NA	NA	A	A	A	A	A	A	A	A	A	G	A	A	A	A	A	A	A	A	A	A	A	A	G	A	A	A	A	A	A	A	A	G	G	R	A	A	A	A	A
S9_8037700	C/T	9	8037700	+	NA	NA	NA	NA	NA	NA	C	T	T	C	Y	T	C	T	T	C	N	C	C	T	T	T	C	C	C	T	T	T	C	T	T	C	T	T	T	T	T	C	C	Y	C	T	C	T	T
S9_8037717	G/A	9	8037717	+	NA	NA	NA	NA	NA	NA	G	G	A	G	G	A	G	G	A	G	G	G	G	A	A	A	G	G	G	G	G	G	G	G	A	G	R	G	G	G	A	G	G	G	G	A	G	A	A
S9_8039312	A/T	9	8039312	+	NA	NA	NA	NA	NA	NA	T	A	A	T	A	A	T	A	A	A	A	T	W	A	A	A	T	T	T	A	A	A	A	A	A	T	A	A	A	A	A	A	A	A	T	N	T	A	A
S9_8039725	A/G	9	8039725	+	NA	NA	NA	NA	NA	NA	A	A	A	A	A	A	A	A	A	A	R	A	A	A	A	A	A	A	A	A	A	A	A	A	A	A	A	A	A	A	A	G	A	A	A	A	A	A	A
S9_8039731	C/G	9	8039731	+	NA	NA	NA	NA	NA	NA	G	C	C	G	N	C	G	C	C	C	C	G	G	C	C	C	G	G	G	C	C	C	C	C	C	G	C	C	C	C	C	C	C	C	G	C	G	C	C
S9_8039868	A/G	9	8039868	+	NA	NA	NA	NA	NA	NA	A	A	A	A	A	A	A	A	A	G	A	A	A	A	A	A	A	A	A	A	A	A	G	A	A	A	A	A	A	A	A	A	G	R	A	A	A	A	A
S9_8039875	A/G	9	8039875	+	NA	NA	NA	NA	NA	NA	A	A	A	A	A	A	A	A	A	A	A	A	A	A	A	A	A	A	A	A	A	A	A	A	A	A	A	A	A	A	A	A	A	A	A	A	A	A	A
S9_8039883	T/C	9	8039883	+	NA	NA	NA	NA	NA	NA	T	T	T	T	T	T	T	T	T	C	T	T	T	T	T	T	T	T	T	T	T	T	C	T	T	T	T	T	T	T	T	T	C	Y	T	T	T	T	T
S9_8049218	G/A	9	8049218	+	NA	NA	NA	NA	NA	NA	G	G	G	G	G	G	N	G	G	G	G	G	G	G	G	G	N	G	G	N	G	G	G	G	G	G	G	G	G	G	G	N	N	G	G	G	N	G	G
S9_8123137	C/T	9	8123137	+	NA	NA	NA	NA	NA	NA	C	C	C	C	C	C	C	C	N	C	N	C	C	C	C	C	N	N	C	N	C	C	C	C	C	C	C	C	C	N	C	C	C	C	C	C	C	C	C
S9_8123143	G/T	9	8123143	+	NA	NA	NA	NA	NA	NA	G	T	G	G	G	T	G	N	N	G	T	T	T	G	T	N	N	N	G	N	G	G	G	T	G	K	G	G	G	N	G	G	G	G	G	G	G	N	G
S9_8123157	C/T	9	8123157	+	NA	NA	NA	NA	NA	NA	C	T	C	C	C	T	C	N	N	C	T	T	T	C	T	N	N	N	C	N	C	Y	C	T	C	Y	C	C	T	N	C	C	C	C	C	T	C	N	C
S9_8123164	C/G	9	8123164	+	NA	NA	NA	NA	NA	NA	C	C	C	C	C	C	C	C	N	C	C	C	C	C	C	C	N	N	C	N	C	C	C	C	C	C	C	C	C	N	C	C	C	C	C	G	C	C	C
S9_8123236	G/A	9	8123236	+	NA	NA	NA	NA	NA	NA	G	G	N	A	A	G	A	G	G	A	G	G	G	G	G	G	G	N	N	N	G	G	A	G	N	G	G	G	G	G	G	G	G	G	A	G	A	G	G
S9_8123246	A/C	9	8123246	+	NA	NA	NA	NA	NA	NA	A	A	N	C	C	A	C	A	N	C	A	A	A	A	A	A	A	N	C	N	N	N	C	A	N	A	A	A	N	A	A	C	C	C	C	C	C	A	A
S9_8123719	G/C	9	8123719	+	NA	NA	NA	NA	NA	NA	G	G	G	G	G	G	G	G	G	G	G	G	G	G	G	G	G	G	G	N	G	G	G	G	G	G	G	G	G	G	G	G	G	G	G	G	G	G	G
S9_8123773	A/G	9	8123773	+	NA	NA	NA	NA	NA	NA	G	G	A	A	A	A	A	A	A	A	A	G	A	A	A	A	A	G	G	A	A	A	A	G	A	G	A	A	A	A	A	N	A	A	A	A	A	A	A
S9_8123787	A/C	9	8123787	+	NA	NA	NA	NA	NA	NA	A	C	A	A	A	A	A	A	A	A	A	C	A	A	A	A	A	C	A	A	A	A	A	C	A	A	A	A	A	A	A	N	A	A	A	A	A	A	A
S9_8123871	A/C	9	8123871	+	NA	NA	NA	NA	NA	NA	A	A	A	A	A	A	A	A	A	A	A	A	A	A	A	A	A	A	A	A	A	A	A	A	A	A	A	A	A	A	A	A	A	A	A	A	A	A	A
S9_8125423	G/C	9	8125423	+	NA	NA	NA	NA	NA	NA	G	G	G	G	G	G	G	G	G	G	G	G	G	G	G	G	G	G	G	G	G	G	G	G	G	G	G	G	G	G	G	G	G	G	G	G	G	G	G
S9_8125480	A/C	9	8125480	+	NA	NA	NA	NA	NA	NA	A	A	A	C	C	A	A	M	A	C	C	C	C	A	A	A	C	A	A	N	A	A	C	A	A	A	A	A	A	A	A	C	A	A	C	C	A	A	A
S9_8125486	G/C	9	8125486	+	NA	NA	NA	NA	NA	NA	G	G	G	C	C	G	G	S	G	C	C	C	C	G	G	G	C	G	G	N	G	G	C	G	G	G	G	G	G	G	G	C	G	G	C	S	G	G	G
S9_8125852	C/T	9	8125852	+	NA	NA	NA	NA	NA	NA	C	C	C	C	C	C	C	C	C	C	C	C	C	C	C	C	C	C	C	C	C	C	C	C	C	C	C	C	C	C	C	C	C	C	C	C	C	C	C
S9_8125919	T/A	9	8125919	+	NA	NA	NA	NA	NA	NA	T	T	T	T	T	T	T	T	T	T	T	W	T	T	T	T	T	T	T	T	T	T	T	T	T	T	T	T	T	T	T	T	T	T	T	T	T	T	T
S9_8131549	C/A	9	8131549	+	NA	NA	NA	NA	NA	NA	C	C	C	C	M	C	C	C	C	C	C	C	C	C	C	C	C	C	C	C	C	C	A	C	C	C	C	C	C	C	C	C	C	C	A	C	C	C	C
S9_8131552	C/A	9	8131552	+	NA	NA	NA	NA	NA	NA	C	C	C	C	C	A	C	C	A	C	C	C	C	A	A	A	C	C	C	A	C	C	C	C	A	C	A	M	C	C	A	C	C	M	C	C	A	A	A
S9_8131578	T/C	9	8131578	+	NA	NA	NA	NA	NA	NA	T	T	T	T	T	T	T	T	T	T	T	T	T	T	T	T	T	T	T	T	T	T	T	T	T	T	T	T	T	T	T	T	T	T	T	T	T	T	T
S9_8131592	G/T	9	8131592	+	NA	NA	NA	NA	NA	NA	G	G	G	G	G	T	G	G	K	G	G	G	G	T	T	T	G	G	G	T	G	G	G	G	T	G	T	G	G	G	T	G	G	K	G	G	T	T	T
S9_8131603	C/A	9	8131603	+	NA	NA	NA	NA	NA	NA	C	C	C	C	C	C	C	C	C	C	C	C	C	C	C	C	C	C	C	C	C	C	C	C	C	C	C	C	C	C	C	C	C	C	C	C	C	C	C
S9_8131607	G/T	9	8131607	+	NA	NA	NA	NA	NA	NA	T	G	G	T	G	G	G	G	G	G	G	T	G	G	G	G	G	G	G	G	T	T	T	G	G	G	G	G	T	K	G	G	T	G	T	G	G	G	G
S9_8136361	C/G	9	8136361	+	NA	NA	NA	NA	NA	NA	G	C	C	C	G	C	C	C	C	G	N	C	C	C	C	C	C	G	C	G	C	C	G	C	C	C	C	C	C	C	C	C	G	C	G	N	C	C	C
S9_8136365	C/T	9	8136365	+	NA	NA	NA	NA	NA	NA	C	T	N	C	C	C	C	C	N	C	C	Y	C	C	C	C	C	C	C	C	C	C	C	T	C	C	C	C	C	C	C	C	C	C	C	N	T	C	C
S9_8171833	A/C	9	8171833	+	NA	NA	NA	NA	NA	NA	A	A	A	A	A	N	A	M	A	A	A	A	A	C	C	A	A	A	A	A	A	A	A	A	A	A	A	A	A	A	M	N	A	A	A	A	N	C	A
S9_8172194	G/C	9	8172194	+	NA	NA	NA	NA	NA	NA	G	G	G	G	G	G	G	G	G	G	G	G	G	G	G	G	G	G	G	G	G	G	G	G	G	G	G	G	G	G	G	G	G	G	G	G	N	G	G
S9_8172407	C/G	9	8172407	+	NA	NA	NA	NA	NA	NA	C	C	C	C	C	C	C	C	C	C	C	G	C	C	C	C	C	C	C	S	C	C	C	C	C	C	C	C	C	G	C	C	C	C	C	S	N	C	C
S9_8172853	C/T	9	8172853	+	NA	NA	NA	NA	NA	NA	C	C	C	C	C	C	C	C	C	C	C	C	C	C	C	C	C	C	C	C	C	C	C	C	C	C	C	C	C	C	C	C	C	C	C	C	C	C	C
S9_8172935	G/A	9	8172935	+	NA	NA	NA	NA	NA	NA	G	G	G	G	G	G	G	G	G	G	G	G	A	G	G	G	G	G	G	G	G	G	A	G	G	G	G	G	G	A	G	G	G	G	G	G	N	G	G
S9_8172944	C/G	9	8172944	+	NA	NA	NA	NA	NA	NA	C	C	C	C	C	C	C	C	C	C	C	C	C	C	C	C	C	C	C	C	C	C	C	C	C	C	C	C	C	C	C	C	C	C	C	C	N	C	C
S9_8173110	C/A	9	8173110	+	NA	NA	NA	NA	NA	NA	C	C	C	C	C	C	C	C	C	C	C	C	C	C	C	C	C	C	C	C	C	C	C	C	C	C	C	C	C	C	C	C	C	C	C	C	C	C	C
S9_8173186	C/T	9	8173186	+	NA	NA	NA	NA	NA	NA	C	C	C	C	C	C	Y	C	C	C	C	C	C	C	C	C	C	C	C	C	C	C	C	C	C	C	C	C	C	C	C	C	C	C	C	C	C	C	C
S9_8228989	G/T	9	8228989	+	NA	NA	NA	NA	NA	NA	G	G	G	G	G	G	G	G	G	G	G	G	G	G	G	G	G	G	G	G	G	G	G	G	G	G	G	G	G	G	G	G	G	G	G	G	G	G	G
S9_8237059	C/T	9	8237059	+	NA	NA	NA	NA	NA	NA	C	C	C	C	C	C	C	C	C	T	C	C	C	C	C	C	C	C	C	C	C	C	C	C	C	C	C	C	C	C	C	C	C	C	C	C	C	C	C
S9_8237062	T/C	9	8237062	+	NA	NA	NA	NA	NA	NA	T	T	T	C	C	T	C	T	T	C	T	T	T	T	T	T	T	C	T	C	T	T	T	T	T	T	T	T	T	C	T	T	T	T	C	C	C	T	T
S9_8237091	A/G	9	8237091	+	NA	NA	NA	NA	NA	NA	A	A	A	A	A	A	A	A	A	A	A	A	A	A	A	A	A	A	A	A	A	A	A	A	A	A	A	A	A	R	A	A	A	A	A	A	A	A	A
S9_8238397	C/T	9	8238397	+	NA	NA	NA	NA	NA	NA	C	C	C	C	C	C	C	C	C	C	C	C	C	C	C	C	C	C	C	C	C	C	C	C	C	C	C	C	C	C	C	C	C	C	C	C	N	C	C
S9_8238475	C/T	9	8238475	+	NA	NA	NA	NA	NA	NA	C	C	C	T	C	C	C	C	C	T	C	C	C	C	C	C	C	C	C	C	C	C	C	C	C	C	C	C	C	C	C	C	C	C	C	C	C	C	C
S9_8238585	C/T	9	8238585	+	NA	NA	NA	NA	NA	NA	C	C	C	C	C	C	T	C	C	C	C	C	C	C	C	C	C	C	C	T	C	C	C	C	C	C	C	C	C	T	C	C	C	C	C	C	T	C	C
S9_8238590	T/G	9	8238590	+	NA	NA	NA	NA	NA	NA	T	T	T	T	G	T	T	T	T	T	T	T	T	T	T	T	T	G	T	T	T	T	T	T	T	T	T	T	T	T	T	N	T	T	T	T	T	T	T
S9_8238607	A/C	9	8238607	+	NA	NA	NA	NA	NA	NA	A	A	A	A	A	A	C	A	A	A	A	A	A	A	A	A	A	A	A	C	A	A	A	A	A	A	A	A	A	C	A	A	A	A	A	A	C	A	A
S9_8238628	C/T	9	8238628	+	NA	NA	NA	NA	NA	NA	C	C	C	C	C	C	T	C	C	C	C	C	C	C	C	C	C	C	C	T	C	C	C	C	C	C	C	C	C	T	C	C	C	C	C	C	T	C	C
S9_8238838	A/G	9	8238838	+	NA	NA	NA	NA	NA	NA	A	A	A	A	G	A	R	A	A	A	A	A	A	A	A	A	R	G	A	G	A	A	A	A	A	A	A	A	A	R	A	A	A	A	A	G	G	A	A
S9_8243435	G/T	9	8243435	+	NA	NA	NA	NA	NA	NA	G	G	G	G	G	G	G	G	G	G	G	G	G	G	G	G	G	G	G	G	G	G	G	G	G	G	G	G	G	G	G	G	G	G	G	G	G	G	G
[truncated: 30,304 more rows]
[truncated: 243 more columns]
