# Supplementary material for: The Pattern and Distribution of Deleterious Mutations in Maize
Source: G3 (Bethesda). 2013 Nov 26;4(1):163–71. doi: 10.1534/g3.113.008870 (PMC3887532; doi:10.1534/g3.113.008870)
Supplement: Supporting Information [file supp_g3.113.008870_FileS3.zip › Zea20120110_282_imp/282_20120110_scv10mF8maf002_mgs_E1pLD5kpUn_imp95_1024_chr5.hmp.txt]

rs#	alleles	chrom	pos	strand	assembly#	center	protLSID	assayLSID	panelLSID	QCcode	33-16	38-11	4226	4722	A188	A214N	A239	A272	A441-5	A554	A556	A6	A619	A632	A634	A635	A641	A654	A659	A661	A679	A680	A682	Ab28A	B10	B103	B104	B105	B109	B115	B14A	B164	B2-good	B37	B46	B52	B57	B64	B68
S5_313	C/T	5	313	+	NA	NA	NA	NA	NA	NA	C	C	C	C	C	T	C	C	C	C	T	C	T	Y	T	C	C	C	C	T	C	C	C	C	C	C	T	C	C	C	T	C	C	T	C	Y	C	T	T
S5_316	C/T	5	316	+	NA	NA	NA	NA	NA	NA	C	C	C	C	C	C	C	C	C	C	C	C	C	C	C	C	C	C	C	C	C	C	C	C	C	C	C	C	C	C	C	C	C	C	C	C	C	C	C
S5_319	C/T	5	319	+	NA	NA	NA	NA	NA	NA	C	C	C	C	C	T	C	N	C	C	T	T	T	T	T	C	C	C	C	T	C	C	C	C	C	C	T	C	C	C	T	C	C	T	C	Y	C	T	T
S5_385	C/T	5	385	+	NA	NA	NA	NA	NA	NA	N	C	T	C	N	C	N	N	C	C	N	C	C	C	C	N	N	C	C	C	C	C	C	C	C	C	Y	C	C	C	C	C	C	T	C	C	C	C	C
S5_389	C/T	5	389	+	NA	NA	NA	NA	NA	NA	N	C	T	C	N	C	N	N	C	C	N	C	C	C	C	N	N	C	C	C	C	C	C	C	C	C	Y	C	C	C	C	C	C	T	C	C	C	C	C
S5_392	G/A	5	392	+	NA	NA	NA	NA	NA	NA	N	G	A	G	N	G	N	N	G	G	N	G	G	G	G	N	N	G	G	G	G	G	G	G	G	G	R	G	G	G	G	G	G	A	G	G	G	G	G
S5_409	G/A	5	409	+	NA	NA	NA	NA	NA	NA	G	G	G	G	G	G	G	G	G	G	G	G	G	G	G	G	G	G	G	G	G	G	G	G	G	G	G	G	G	G	G	G	G	G	G	G	G	G	G
S5_410	C/T	5	410	+	NA	NA	NA	NA	NA	NA	C	C	C	C	C	C	C	C	C	C	C	C	C	C	C	C	C	C	C	C	C	C	C	C	C	C	C	C	C	C	C	C	C	C	C	C	C	C	C
S5_421	A/G	5	421	+	NA	NA	NA	NA	NA	NA	A	A	G	G	G	A	G	N	A	A	G	A	G	A	A	G	G	A	A	R	A	A	G	A	A	A	A	A	A	A	A	A	A	A	A	N	A	A	A
S5_3747	T/G	5	3747	+	NA	NA	NA	NA	NA	NA	T	T	T	T	T	G	T	N	T	T	G	T	G	K	G	T	T	T	T	G	T	T	T	T	T	T	G	T	T	T	G	T	T	G	T	N	T	G	N
S5_22121	T/C	5	22121	+	NA	NA	NA	NA	NA	NA	T	T	C	T	N	T	T	N	T	T	T	T	T	T	T	N	N	T	T	T	T	T	T	T	T	T	T	T	T	T	T	T	T	T	T	N	T	T	T
S5_22380	C/T	5	22380	+	NA	NA	NA	NA	NA	NA	C	C	T	N	N	T	N	N	C	C	T	C	T	T	T	T	N	C	C	T	C	C	C	C	C	C	T	C	C	C	T	C	C	T	C	T	C	T	N
S5_23278	G/C	5	23278	+	NA	NA	NA	NA	NA	NA	G	G	N	G	N	G	G	N	G	G	G	G	G	G	G	G	G	G	G	G	G	G	G	G	G	G	G	G	G	G	G	G	G	G	G	N	G	G	G
S5_37301	G/A	5	37301	+	NA	NA	NA	NA	NA	NA	G	G	N	A	N	G	A	N	G	G	G	A	G	G	G	N	N	G	G	G	G	G	G	G	G	G	G	G	G	G	G	G	G	G	G	G	G	G	G
S5_38073	C/T	5	38073	+	NA	NA	NA	NA	NA	NA	C	C	N	C	C	T	Y	N	C	C	T	C	T	Y	T	N	N	C	C	T	C	C	C	C	C	C	T	C	C	T	T	C	C	T	C	T	C	T	T
S5_40152	A/G	5	40152	+	NA	NA	NA	NA	NA	NA	A	A	N	A	A	G	A	N	A	A	G	A	G	R	G	N	N	A	A	G	A	A	A	A	A	A	G	A	A	A	G	A	A	G	A	G	A	G	G
S5_43928	G/A	5	43928	+	NA	NA	NA	NA	NA	NA	G	G	N	G	G	A	N	N	N	N	A	A	A	A	A	G	N	N	N	A	G	G	N	G	G	R	A	N	G	A	A	G	G	A	N	A	N	A	A
S5_44152	C/A	5	44152	+	NA	NA	NA	NA	NA	NA	N	C	N	C	N	A	N	C	N	C	A	C	A	A	A	C	N	N	C	A	C	C	N	N	C	C	A	N	C	A	A	C	A	A	N	A	N	A	A
S5_44173	G/A	5	44173	+	NA	NA	NA	NA	NA	NA	N	N	N	G	N	G	N	N	G	G	G	A	G	G	G	G	N	N	G	G	N	N	N	G	G	G	G	N	N	G	G	N	G	G	G	G	N	G	G
S5_49812	G/A	5	49812	+	NA	NA	NA	NA	NA	NA	G	G	N	G	G	G	N	N	G	G	N	G	G	G	G	N	N	G	G	G	G	G	G	G	G	G	G	G	G	G	G	G	G	G	G	G	G	G	G
S5_49928	C/T	5	49928	+	NA	NA	NA	NA	NA	NA	C	C	N	C	C	C	N	N	C	C	N	C	C	C	C	N	N	C	C	C	C	C	C	C	C	C	C	C	C	C	C	C	C	N	C	N	C	C	C
S5_49936	G/A	5	49936	+	NA	NA	NA	NA	NA	NA	G	G	N	G	G	G	N	N	G	G	N	G	N	G	G	N	N	G	G	G	G	G	G	G	G	G	G	G	G	G	G	G	G	N	G	N	G	G	G
S5_62573	G/C	5	62573	+	NA	NA	NA	NA	NA	NA	G	G	G	G	G	G	G	N	G	G	G	G	G	G	G	G	G	G	G	G	G	G	G	G	G	G	G	G	G	G	G	G	G	G	G	G	G	G	G
S5_107875	A/G	5	107875	+	NA	NA	NA	NA	NA	NA	A	A	N	A	A	A	N	A	A	A	N	A	A	A	A	A	A	A	A	A	A	A	A	A	A	A	A	A	A	A	A	A	A	A	A	A	A	A	A
S5_107885	C/T	5	107885	+	NA	NA	NA	NA	NA	NA	C	C	N	C	C	C	N	C	C	C	N	C	C	C	C	C	C	C	C	C	C	C	C	C	C	C	C	C	C	C	C	C	C	C	C	C	C	C	C
S5_107945	A/T	5	107945	+	NA	NA	NA	NA	NA	NA	T	A	N	A	T	A	N	A	A	A	N	A	A	A	A	A	A	A	A	A	A	A	A	A	A	A	A	A	A	A	A	A	A	A	A	A	A	A	A
S5_108973	T/G	5	108973	+	NA	NA	NA	NA	NA	NA	T	T	T	T	T	G	G	N	T	T	G	G	G	G	G	T	T	T	T	G	T	T	T	T	T	T	G	T	T	T	G	T	T	G	T	G	T	G	N
S5_110143	G/A	5	110143	+	NA	NA	NA	NA	NA	NA	G	G	G	G	G	A	A	A	G	G	A	A	A	A	A	G	G	G	G	A	G	G	G	G	G	G	A	G	G	R	A	G	G	A	G	N	G	A	N
S5_187267	C/G	5	187267	+	NA	NA	NA	NA	NA	NA	C	C	S	C	C	S	C	N	C	C	C	C	C	C	C	C	C	N	C	C	C	C	C	C	C	C	N	N	C	C	C	N	C	N	C	N	N	C	C
S5_187310	G/A	5	187310	+	NA	NA	NA	NA	NA	NA	G	G	G	G	G	G	G	N	G	G	G	G	G	G	G	G	G	N	G	G	G	G	G	G	G	G	N	N	G	G	G	G	G	N	G	N	N	G	G
S5_238138	G/A	5	238138	+	NA	NA	NA	NA	NA	NA	A	G	A	N	A	G	A	N	G	G	N	R	A	G	G	N	N	G	G	N	G	G	G	G	G	G	G	G	G	G	G	G	G	N	G	N	G	G	G
S5_240455	T/C	5	240455	+	NA	NA	NA	NA	NA	NA	C	T	C	C	C	T	C	N	T	T	N	C	C	T	T	N	N	T	T	N	T	T	T	T	T	T	T	T	T	T	T	T	T	N	T	N	T	T	T
S5_247652	C/T	5	247652	+	NA	NA	NA	NA	NA	NA	C	C	T	T	C	Y	Y	N	C	C	T	C	C	N	Y	C	C	C	Y	T	C	C	T	C	C	C	C	C	C	C	Y	C	C	C	C	C	C	T	Y
S5_247675	G/A	5	247675	+	NA	NA	NA	NA	NA	NA	G	G	A	A	G	R	R	N	G	G	A	G	G	N	R	G	G	G	R	A	G	G	A	G	G	G	G	G	G	G	R	G	G	G	G	G	G	A	R
S5_247694	C/T	5	247694	+	NA	NA	NA	NA	NA	NA	C	C	T	T	C	Y	Y	N	C	C	T	C	C	N	Y	C	C	C	Y	T	C	C	T	C	C	C	C	C	C	C	Y	C	C	C	C	C	C	T	Y
S5_247802	G/A	5	247802	+	NA	NA	NA	NA	NA	NA	G	G	G	G	G	G	G	G	G	G	G	G	G	G	G	G	G	G	G	G	G	G	G	G	G	G	G	G	G	G	G	G	G	G	G	G	G	G	G
S5_252195	G/A	5	252195	+	NA	NA	NA	NA	NA	NA	G	G	G	N	G	G	N	N	G	G	N	G	A	G	G	N	N	G	G	N	G	G	G	G	G	G	G	G	G	G	G	G	G	N	G	N	G	G	G
S5_253838	T/A	5	253838	+	NA	NA	NA	NA	NA	NA	T	T	T	T	T	T	T	N	T	T	N	T	T	T	T	T	T	T	T	T	T	T	T	T	T	T	T	T	T	T	T	T	T	T	T	N	T	T	T
S5_274433	C/T	5	274433	+	NA	NA	NA	NA	NA	NA	C	C	C	C	C	C	C	N	C	C	C	C	C	C	C	C	C	C	C	C	C	C	C	C	C	C	N	C	C	C	C	C	C	C	C	N	C	C	C
S5_274444	G/A	5	274444	+	NA	NA	NA	NA	NA	NA	G	G	G	G	G	G	G	N	G	G	G	G	G	G	G	G	G	G	G	G	G	G	G	G	G	G	N	G	G	G	G	G	G	G	G	N	G	G	G
S5_274479	G/A	5	274479	+	NA	NA	NA	NA	NA	NA	G	G	G	G	G	G	G	N	G	G	G	G	G	G	G	G	G	G	G	G	G	G	G	G	G	G	N	G	G	G	G	G	G	G	G	N	G	G	G
S5_349997	T/C	5	349997	+	NA	NA	NA	NA	NA	NA	T	T	T	T	T	T	T	N	T	T	N	T	N	T	T	T	T	T	T	T	T	Y	T	T	T	T	T	T	T	T	T	T	T	T	T	T	T	T	T
S5_375256	C/T	5	375256	+	NA	NA	NA	NA	NA	NA	C	C	C	C	C	C	C	C	C	C	C	C	C	C	C	C	C	C	C	C	C	C	C	C	C	C	C	C	C	C	C	C	C	C	C	C	C	C	C
S5_375287	G/A	5	375287	+	NA	NA	NA	NA	NA	NA	G	G	G	G	G	G	G	G	G	G	G	G	G	G	G	G	G	G	G	G	G	G	G	G	G	G	G	G	G	G	G	G	G	G	G	G	G	G	G
S5_375292	T/C	5	375292	+	NA	NA	NA	NA	NA	NA	C	T	C	C	C	T	C	N	T	T	N	T	C	T	T	C	C	T	T	N	T	T	C	T	T	T	T	T	T	T	T	T	T	N	T	N	T	T	T
S5_375322	C/A	5	375322	+	NA	NA	NA	NA	NA	NA	C	C	A	C	C	C	C	N	C	C	N	C	C	C	C	C	C	C	C	C	C	C	C	C	C	C	C	C	C	C	C	C	C	C	C	N	C	C	C
S5_375335	C/A	5	375335	+	NA	NA	NA	NA	NA	NA	C	C	C	A	M	C	M	N	C	C	N	C	C	C	C	A	A	C	C	C	C	C	A	C	C	C	C	C	C	C	C	C	C	C	C	N	C	C	C
S5_375499	C/T	5	375499	+	NA	NA	NA	NA	NA	NA	C	C	C	C	C	C	C	N	C	C	N	C	C	C	C	C	C	C	C	C	C	C	C	C	C	C	C	C	C	C	C	C	C	N	C	C	C	C	C
S5_375511	G/A	5	375511	+	NA	NA	NA	NA	NA	NA	G	G	G	A	G	G	R	N	G	G	N	R	N	G	G	A	A	G	G	N	G	G	A	G	G	G	G	G	G	G	G	G	G	N	G	G	G	G	G
S5_399760	C/T	5	399760	+	NA	NA	NA	NA	NA	NA	C	C	C	C	C	C	N	N	C	C	N	C	T	C	C	C	C	N	C	C	C	C	C	C	C	C	N	C	C	C	C	C	C	N	C	N	C	C	C
S5_399761	G/A	5	399761	+	NA	NA	NA	NA	NA	NA	G	G	A	A	A	G	N	N	G	G	N	G	G	G	G	A	A	N	G	G	G	G	G	G	G	G	G	G	G	G	G	G	G	G	G	N	G	G	G
S5_399779	C/T	5	399779	+	NA	NA	NA	NA	NA	NA	C	C	C	C	C	C	N	N	C	C	N	C	C	C	C	C	C	N	C	C	C	C	C	C	C	C	C	C	C	C	C	C	C	C	C	N	C	C	C
S5_534210	C/G	5	534210	+	NA	NA	NA	NA	NA	NA	C	C	C	C	C	C	C	C	C	C	C	G	C	C	C	C	C	C	C	C	C	C	C	C	C	C	C	C	C	C	C	C	C	C	C	C	C	C	C
S5_534232	G/T	5	534232	+	NA	NA	NA	NA	NA	NA	G	G	G	G	G	G	G	G	G	G	G	T	G	G	G	G	G	G	G	G	G	G	G	G	G	G	G	G	G	G	G	G	G	G	G	G	G	G	G
S5_534337	T/C	5	534337	+	NA	NA	NA	NA	NA	NA	C	T	T	T	T	T	T	T	T	T	T	T	T	T	T	T	T	T	T	T	T	T	T	T	T	T	T	T	T	T	T	T	T	T	T	T	T	T	T
S5_534354	G/C	5	534354	+	NA	NA	NA	NA	NA	NA	G	G	G	G	C	G	G	G	G	G	G	G	G	G	G	G	G	G	G	G	G	G	G	G	G	G	G	G	G	G	G	G	G	G	G	G	G	G	G
S5_534477	G/A	5	534477	+	NA	NA	NA	NA	NA	NA	A	G	N	G	A	G	A	A	G	G	N	G	G	G	G	N	N	G	G	N	G	G	G	G	G	G	G	G	G	G	G	G	G	A	G	G	G	G	G
S5_534502	A/T	5	534502	+	NA	NA	NA	NA	NA	NA	A	A	A	A	A	T	A	A	A	A	A	A	A	W	N	A	A	A	A	A	A	A	A	A	A	A	A	A	A	A	T	A	A	A	A	A	A	T	N
S5_534503	T/A	5	534503	+	NA	NA	NA	NA	NA	NA	T	T	T	T	T	A	T	T	T	T	T	T	T	W	N	T	T	T	T	T	T	T	T	T	T	T	T	T	T	T	A	T	T	T	T	T	T	A	N
S5_534504	A/T	5	534504	+	NA	NA	NA	NA	NA	NA	A	A	A	A	A	T	A	A	A	A	A	A	A	W	N	A	A	A	A	A	A	A	A	A	A	A	A	A	A	A	T	A	A	A	A	A	A	T	N
S5_534505	C/A	5	534505	+	NA	NA	NA	NA	NA	NA	C	C	C	C	C	A	C	C	C	C	C	C	C	M	N	C	C	C	C	C	C	C	C	C	C	C	C	C	C	C	A	C	C	C	C	C	C	A	N
S5_534516	G/A	5	534516	+	NA	NA	NA	NA	NA	NA	G	G	A	A	G	G	G	G	G	G	A	G	A	G	G	A	A	G	G	A	G	G	A	G	G	R	A	G	G	G	G	G	G	A	G	N	G	G	G
S5_534517	C/T	5	534517	+	NA	NA	NA	NA	NA	NA	C	C	T	T	C	C	C	C	C	C	T	C	T	C	C	T	T	C	C	T	C	C	T	C	C	Y	T	C	C	C	C	C	C	T	C	N	C	C	C
S5_534794	G/T	5	534794	+	NA	NA	NA	NA	NA	NA	T	G	G	G	G	G	T	T	G	G	G	G	G	G	G	G	G	G	G	G	G	G	G	G	G	G	G	G	G	G	G	G	G	G	G	N	G	G	G
S5_535023	T/G	5	535023	+	NA	NA	NA	NA	NA	NA	T	T	T	T	T	T	T	G	T	T	T	T	T	T	T	T	T	N	T	T	T	T	T	T	T	T	T	T	T	T	T	T	T	T	T	N	T	T	T
S5_535138	C/G	5	535138	+	NA	NA	NA	NA	NA	NA	C	C	C	C	C	C	C	N	C	C	C	G	C	C	C	C	C	N	C	C	C	C	C	C	C	C	C	C	C	C	C	C	C	C	C	N	C	C	C
S5_535147	G/C	5	535147	+	NA	NA	NA	NA	NA	NA	G	G	G	G	G	G	G	N	G	G	G	G	G	G	G	G	G	N	G	G	G	G	G	G	G	G	G	G	G	G	G	G	G	G	G	N	G	G	G
S5_535273	G/A	5	535273	+	NA	NA	NA	NA	NA	NA	G	G	G	G	G	G	G	N	G	G	G	A	G	G	G	G	G	N	G	G	G	G	G	G	G	G	G	G	G	G	G	G	G	G	G	N	G	G	G
S5_535308	C/T	5	535308	+	NA	NA	NA	NA	NA	NA	C	C	T	T	T	C	C	N	C	C	C	C	C	C	C	C	C	N	C	C	C	C	T	C	C	T	C	C	C	C	C	C	C	C	C	N	C	C	C
S5_535453	G/A	5	535453	+	NA	NA	NA	NA	NA	NA	G	G	G	G	G	G	G	G	G	G	G	A	G	G	G	G	G	G	G	G	G	G	G	G	G	G	G	G	G	G	G	G	G	G	G	G	G	G	G
S5_535577	G/A	5	535577	+	NA	NA	NA	NA	NA	NA	G	G	G	G	G	G	G	G	G	G	G	A	G	G	G	G	G	G	G	G	G	G	G	G	G	G	G	G	G	G	G	G	G	G	G	G	G	G	G
S5_536143	G/T	5	536143	+	NA	NA	NA	NA	NA	NA	G	G	G	G	G	G	G	G	G	G	G	G	G	G	G	G	G	G	G	G	G	G	G	G	G	G	G	G	G	G	G	G	G	G	G	G	G	G	G
S5_536169	G/A	5	536169	+	NA	NA	NA	NA	NA	NA	G	G	A	A	R	G	A	A	G	G	G	G	G	G	G	G	G	G	G	G	G	G	A	G	G	A	G	G	G	G	G	G	G	G	G	G	G	G	G
S5_536177	C/T	5	536177	+	NA	NA	NA	NA	NA	NA	C	C	C	C	C	C	C	C	C	C	C	T	C	C	C	C	C	C	C	C	C	C	C	C	C	C	C	C	C	C	C	C	C	C	C	C	C	C	C
S5_536180	G/C	5	536180	+	NA	NA	NA	NA	NA	NA	G	G	G	G	G	G	G	G	G	G	G	C	G	G	G	G	G	G	G	G	G	G	G	G	G	G	G	G	G	G	G	G	G	G	G	G	G	G	G
S5_536181	C/A	5	536181	+	NA	NA	NA	NA	NA	NA	C	C	C	C	C	C	C	C	C	C	C	A	C	C	C	C	C	C	C	C	C	C	C	C	C	C	C	C	C	C	C	C	C	C	C	C	C	C	C
S5_536182	T/A	5	536182	+	NA	NA	NA	NA	NA	NA	T	T	T	T	T	T	T	T	T	T	T	A	T	T	T	T	T	T	T	T	T	T	T	T	T	T	T	T	T	T	T	T	T	T	T	T	T	T	T
S5_536183	A/G	5	536183	+	NA	NA	NA	NA	NA	NA	A	A	A	A	A	A	A	A	A	A	A	G	A	A	A	A	A	A	A	A	A	A	A	A	A	A	A	A	A	A	A	A	A	A	A	A	A	A	A
S5_536186	C/T	5	536186	+	NA	NA	NA	NA	NA	NA	C	T	C	C	C	C	C	N	T	T	C	C	C	C	N	C	C	N	T	C	T	T	C	T	T	C	C	T	T	T	T	T	T	C	T	N	T	C	C
S5_536227	G/A	5	536227	+	NA	NA	NA	NA	NA	NA	G	G	G	G	G	G	G	G	G	G	G	G	G	G	G	G	G	G	G	G	G	G	G	G	G	G	G	G	G	G	G	G	G	G	G	G	G	G	G
S5_536248	G/A	5	536248	+	NA	NA	NA	NA	NA	NA	G	A	G	G	R	G	G	G	A	A	G	G	G	G	G	G	G	A	A	G	A	A	G	A	A	G	G	A	A	A	G	A	A	G	A	N	A	G	G
S5_599220	G/A	5	599220	+	NA	NA	NA	NA	NA	NA	G	G	G	G	G	G	G	N	G	G	G	G	G	G	G	G	G	G	G	G	G	G	G	G	G	A	G	G	G	G	G	G	G	G	G	N	G	G	G
S5_599315	G/C	5	599315	+	NA	NA	NA	NA	NA	NA	C	G	G	G	G	G	G	N	G	G	G	G	G	G	G	G	G	G	G	G	G	G	G	G	G	G	G	G	G	G	G	G	G	G	G	G	G	G	G
S5_599432	C/A	5	599432	+	NA	NA	NA	NA	NA	NA	C	C	C	C	C	C	A	A	C	C	C	C	C	C	C	C	C	C	C	C	C	C	C	C	C	C	C	C	C	C	C	C	C	C	C	C	C	C	C
S5_599590	G/A	5	599590	+	NA	NA	NA	NA	NA	NA	G	G	G	G	G	G	G	G	G	G	G	R	G	G	G	G	G	G	G	G	G	G	G	G	G	G	G	G	G	G	G	G	G	G	G	G	G	G	G
S5_599612	T/C	5	599612	+	NA	NA	NA	NA	NA	NA	T	T	T	T	T	T	T	T	T	T	T	T	T	T	T	T	T	T	T	T	T	T	T	T	T	T	T	T	T	T	T	T	T	T	T	T	T	T	T
S5_600673	C/G	5	600673	+	NA	NA	NA	NA	NA	NA	C	C	G	G	G	C	C	C	C	C	C	C	C	C	C	G	G	C	C	C	C	C	G	C	C	C	C	C	C	C	C	C	C	C	C	C	C	C	C
S5_600675	A/G	5	600675	+	NA	NA	NA	NA	NA	NA	A	A	A	A	A	A	A	A	A	A	A	A	A	A	A	A	A	A	A	A	A	A	A	A	A	A	A	A	A	A	A	A	A	A	A	A	A	A	A
S5_646716	A/T	5	646716	+	NA	NA	NA	NA	NA	NA	A	N	N	A	N	A	A	N	A	A	A	A	A	A	A	A	N	N	N	A	A	A	A	N	N	A	A	A	A	A	A	N	N	A	N	N	N	A	A
S5_647471	G/A	5	647471	+	NA	NA	NA	NA	NA	NA	G	G	G	G	G	G	G	G	G	G	G	G	G	R	G	G	G	G	G	G	G	G	G	G	G	G	G	G	G	G	G	G	G	G	G	G	G	G	G
S5_651211	T/G	5	651211	+	NA	NA	NA	NA	NA	NA	T	T	T	T	T	T	T	T	T	T	T	T	T	T	T	T	T	T	T	T	T	T	T	T	T	T	T	T	T	T	T	T	T	T	T	N	T	T	T
S5_651386	G/A	5	651386	+	NA	NA	NA	NA	NA	NA	G	G	A	G	G	G	G	G	G	G	G	G	G	G	G	G	G	G	G	G	G	G	G	G	G	G	G	G	G	G	G	G	G	G	G	G	G	G	G
S5_651425	C/T	5	651425	+	NA	NA	NA	NA	NA	NA	C	C	C	C	C	C	C	C	C	C	T	C	T	C	C	C	C	C	C	T	C	C	C	C	C	C	T	C	C	C	C	C	C	T	C	N	C	C	C
S5_651590	A/G	5	651590	+	NA	NA	NA	NA	NA	NA	A	A	A	A	A	A	A	A	A	A	A	A	A	A	A	A	A	N	A	A	A	A	A	A	A	A	A	A	A	A	A	A	A	A	A	N	A	A	A
S5_651602	T/G	5	651602	+	NA	NA	NA	NA	NA	NA	G	G	T	T	T	G	T	T	G	G	T	T	T	G	G	T	T	N	G	T	G	G	T	G	G	T	T	K	G	G	G	G	G	T	G	N	G	G	G
S5_651650	A/T	5	651650	+	NA	NA	NA	NA	NA	NA	T	T	A	A	A	T	A	A	T	T	N	A	T	T	T	A	A	T	T	A	T	T	A	T	T	A	T	T	T	T	T	T	T	N	T	N	T	T	T
S5_651651	C/G	5	651651	+	NA	NA	NA	NA	NA	NA	G	G	C	C	C	G	C	C	G	G	N	C	G	G	G	C	C	G	G	C	G	G	C	G	G	C	G	G	G	G	G	G	G	N	G	N	G	G	G
S5_651656	T/A	5	651656	+	NA	NA	NA	NA	NA	NA	A	A	T	T	T	A	T	T	A	A	N	T	A	A	A	T	T	A	A	T	A	A	T	A	A	T	A	A	A	A	A	A	A	N	A	N	A	A	A
S5_651657	G/C	5	651657	+	NA	NA	NA	NA	NA	NA	C	C	G	G	G	C	G	G	C	C	N	G	C	C	C	G	G	C	C	G	C	C	G	C	C	G	C	C	C	C	C	C	C	N	C	N	C	C	C
S5_651751	G/A	5	651751	+	NA	NA	NA	NA	NA	NA	G	G	G	G	G	G	G	G	G	G	G	G	G	G	G	G	G	G	G	G	G	G	G	G	G	G	G	G	G	G	G	G	G	G	G	G	G	G	G
S5_651858	C/T	5	651858	+	NA	NA	NA	NA	NA	NA	C	C	C	C	C	C	C	N	C	C	C	C	C	C	C	C	C	C	C	C	C	C	C	C	C	C	C	C	C	C	C	C	C	C	C	C	C	C	C
S5_655808	G/A	5	655808	+	NA	NA	NA	NA	NA	NA	G	G	G	G	G	G	G	G	G	G	G	G	G	G	G	G	G	G	G	G	G	G	G	G	G	G	G	G	G	G	G	G	G	G	G	G	G	G	G
S5_657168	C/T	5	657168	+	NA	NA	NA	NA	NA	NA	C	C	C	T	T	C	T	T	C	C	C	T	C	C	C	T	T	C	C	C	C	C	C	C	C	T	C	C	C	C	C	C	C	C	C	C	C	C	C
S5_657190	C/T	5	657190	+	NA	NA	NA	NA	NA	NA	T	T	T	C	C	T	C	C	T	T	C	C	C	T	T	C	C	T	T	C	T	T	T	T	T	C	C	T	T	T	T	T	T	C	T	C	T	T	T
S5_657192	C/T	5	657192	+	NA	NA	NA	NA	NA	NA	T	T	T	C	C	T	C	C	T	T	C	C	C	T	T	C	C	T	T	C	T	T	T	T	T	C	C	T	T	T	T	T	T	C	T	C	T	T	T
S5_657195	C/T	5	657195	+	NA	NA	NA	NA	NA	NA	C	C	C	T	T	C	T	T	C	C	C	T	C	C	C	T	T	C	C	C	C	C	C	C	C	T	C	C	C	C	C	C	C	C	C	C	C	C	C
S5_657198	C/T	5	657198	+	NA	NA	NA	NA	NA	NA	C	C	C	T	T	C	T	T	C	C	C	T	C	C	C	T	T	C	C	C	C	C	C	C	C	Y	C	C	C	C	C	C	C	C	C	C	C	C	C
S5_657218	G/A	5	657218	+	NA	NA	NA	NA	NA	NA	G	G	G	G	G	G	G	G	G	G	G	G	G	G	G	G	G	G	G	G	G	R	G	G	G	G	G	G	G	G	G	G	G	G	G	G	G	G	G
S5_657251	C/T	5	657251	+	NA	NA	NA	NA	NA	NA	C	C	C	C	C	C	C	C	C	C	T	C	T	C	C	C	C	C	C	T	C	C	C	C	C	C	T	C	C	C	C	C	C	T	C	C	C	C	C
S5_658094	C/A	5	658094	+	NA	NA	NA	NA	NA	NA	C	C	C	C	C	C	C	C	C	C	C	C	C	C	C	C	C	C	C	C	C	C	C	C	C	C	C	C	C	C	C	C	C	C	C	C	C	C	C
S5_658208	C/T	5	658208	+	NA	NA	NA	NA	NA	NA	C	C	C	C	C	C	C	C	C	C	C	C	C	C	C	C	C	C	C	C	C	C	C	C	C	C	C	C	C	C	C	C	C	C	C	C	C	C	C
S5_659149	C/A	5	659149	+	NA	NA	NA	NA	NA	NA	C	C	C	C	C	C	C	N	C	C	C	C	C	C	C	C	C	C	C	C	C	C	C	C	C	C	C	C	C	C	C	C	C	C	C	M	C	C	C
S5_659927	C/T	5	659927	+	NA	NA	NA	NA	NA	NA	C	C	C	C	C	C	C	C	C	C	C	C	C	C	C	C	C	C	C	C	C	C	C	C	C	C	C	C	C	C	C	C	C	C	C	C	C	C	C
S5_662183	C/T	5	662183	+	NA	NA	NA	NA	NA	NA	C	C	C	C	C	C	C	C	C	C	C	T	C	C	C	C	C	C	C	C	C	C	C	C	C	C	C	C	C	C	C	C	C	C	C	C	C	C	C
S5_665188	T/C	5	665188	+	NA	NA	NA	NA	NA	NA	T	C	C	T	T	C	T	T	C	C	N	T	C	C	C	T	T	C	C	T	C	C	N	C	C	T	Y	C	C	C	C	C	C	T	C	C	C	C	C
S5_665220	A/G	5	665220	+	NA	NA	NA	NA	NA	NA	G	A	A	G	G	A	G	G	A	A	A	G	A	A	A	G	G	A	A	A	A	A	A	A	A	G	A	A	A	A	A	A	A	A	A	A	A	A	A
S5_665326	C/A	5	665326	+	NA	NA	NA	NA	NA	NA	A	C	C	A	A	C	A	C	C	C	C	A	C	C	C	A	A	C	C	C	C	C	C	C	C	A	C	C	C	C	C	C	C	C	C	N	C	C	C
S5_666065	C/T	5	666065	+	NA	NA	NA	NA	NA	NA	C	C	C	C	C	C	C	C	C	C	C	C	C	C	C	C	C	C	C	C	C	C	C	C	C	C	C	C	C	C	C	C	C	C	C	C	C	C	C
S5_666069	G/T	5	666069	+	NA	NA	NA	NA	NA	NA	G	G	T	G	G	G	G	G	G	G	G	G	G	G	G	G	G	G	G	G	G	G	G	G	G	G	G	G	G	G	G	G	G	G	G	N	G	G	G
S5_666119	C/G	5	666119	+	NA	NA	NA	NA	NA	NA	C	C	C	C	C	C	C	C	C	C	C	C	C	C	C	C	C	C	C	C	C	C	C	C	C	C	C	C	C	C	C	C	C	C	C	C	C	C	C
S5_666170	C/T	5	666170	+	NA	NA	NA	NA	NA	NA	C	C	C	T	T	C	C	C	C	C	C	C	C	C	C	T	T	C	C	C	C	C	T	C	C	T	C	C	C	C	C	C	C	C	C	C	C	C	C
S5_669888	G/T	5	669888	+	NA	NA	NA	NA	NA	NA	G	G	G	G	N	G	G	G	G	G	G	G	K	G	G	G	G	G	G	G	G	G	G	K	G	G	G	G	G	G	G	G	G	G	G	G	G	G	G
S5_671220	T/C	5	671220	+	NA	NA	NA	NA	NA	NA	T	T	T	T	T	T	T	N	T	T	C	T	T	T	T	T	T	N	T	T	T	T	T	T	T	T	T	N	T	T	T	T	T	T	T	N	T	T	T
S5_671556	C/T	5	671556	+	NA	NA	NA	NA	NA	NA	C	C	C	C	N	C	C	N	C	C	C	C	C	C	C	C	C	N	C	C	C	C	C	C	C	C	C	C	C	C	C	C	C	C	C	N	C	C	C
S5_682054	T/G	5	682054	+	NA	NA	NA	NA	NA	NA	N	T	T	T	T	T	T	T	T	T	T	T	T	T	T	T	T	T	T	T	T	T	T	T	T	T	T	T	K	T	T	T	T	T	T	T	T	T	T
S5_682361	C/T	5	682361	+	NA	NA	NA	NA	NA	NA	C	C	C	C	C	C	C	C	C	C	T	C	T	C	C	C	C	C	C	T	C	C	C	C	C	C	T	C	C	C	C	C	C	T	C	T	C	C	C
S5_682373	T/A	5	682373	+	NA	NA	NA	NA	NA	NA	T	T	A	T	T	T	T	T	T	T	T	T	T	T	T	T	T	T	T	T	T	T	T	T	T	T	T	T	T	T	T	T	T	T	T	T	T	T	T
S5_741706	C/T	5	741706	+	NA	NA	NA	NA	NA	NA	C	C	C	C	C	C	C	C	C	C	C	C	C	C	C	C	C	C	C	C	C	C	C	C	C	C	C	C	C	C	C	C	C	C	C	C	C	C	C
S5_749312	T/G	5	749312	+	NA	NA	NA	NA	NA	NA	T	T	T	G	G	T	T	T	T	T	T	T	T	T	T	G	G	T	T	T	T	T	G	T	T	T	T	T	T	T	T	T	T	T	T	T	T	T	T
S5_755385	C/T	5	755385	+	NA	NA	NA	NA	NA	NA	C	C	C	C	C	C	C	C	C	C	C	C	C	C	C	C	C	C	C	C	C	C	C	C	C	C	C	C	C	C	C	C	C	C	C	C	C	C	C
S5_755389	C/G	5	755389	+	NA	NA	NA	NA	NA	NA	C	G	C	C	C	C	G	C	G	G	C	C	C	C	C	C	C	G	G	C	G	G	C	G	G	G	C	G	G	G	C	G	G	C	G	C	G	C	C
S5_756483	C/T	5	756483	+	NA	NA	NA	NA	NA	NA	C	C	C	C	C	C	C	C	C	C	C	C	C	C	C	C	C	C	C	C	C	C	C	C	C	C	C	C	C	C	C	C	C	C	C	C	C	C	C
S5_756510	C/T	5	756510	+	NA	NA	NA	NA	NA	NA	C	C	C	C	C	C	C	C	C	C	C	T	C	C	C	C	C	C	C	C	C	C	C	C	C	C	C	C	C	C	C	C	C	C	C	C	C	C	C
S5_756522	C/T	5	756522	+	NA	NA	NA	NA	NA	NA	C	C	C	C	C	C	C	C	C	C	C	C	C	C	C	C	C	C	C	C	C	C	C	C	C	C	C	C	C	C	C	C	C	C	C	C	C	C	C
S5_756534	T/C	5	756534	+	NA	NA	NA	NA	NA	NA	T	C	T	C	C	T	C	T	C	C	T	C	T	T	T	C	C	C	C	T	C	C	C	C	C	C	T	C	C	C	T	C	C	T	C	T	C	T	T
S5_756630	G/T	5	756630	+	NA	NA	NA	NA	NA	NA	G	G	G	G	G	T	G	G	G	G	G	G	G	T	T	G	G	G	G	G	G	G	G	G	G	G	G	G	G	G	T	G	G	G	G	G	G	T	N
S5_803502	G/T	5	803502	+	NA	NA	NA	NA	NA	NA	G	T	T	G	G	T	G	G	T	T	G	G	G	T	T	G	G	T	T	G	T	T	G	T	T	T	G	T	T	T	T	T	T	G	T	G	T	T	T
S5_805079	A/G	5	805079	+	NA	NA	NA	NA	NA	NA	A	A	A	G	G	A	A	A	A	A	A	A	A	A	A	G	G	A	A	A	A	A	G	A	A	A	A	A	A	A	A	A	A	A	A	A	A	A	A
S5_805097	A/C	5	805097	+	NA	NA	NA	NA	NA	NA	A	A	A	A	A	A	A	A	A	A	A	A	A	A	A	A	A	A	A	A	A	A	A	A	A	A	A	A	A	A	A	A	A	A	A	A	A	A	A
S5_805129	T/G	5	805129	+	NA	NA	NA	NA	NA	NA	T	T	T	T	T	T	T	T	T	T	T	T	T	T	T	T	T	T	T	T	T	T	T	T	T	T	T	T	T	T	T	T	T	T	T	T	T	T	T
S5_805514	T/C	5	805514	+	NA	NA	NA	NA	NA	NA	C	T	T	T	T	T	C	C	T	T	C	C	C	T	T	T	T	T	T	C	T	T	T	T	T	T	C	T	T	T	T	T	T	C	T	C	T	T	T
S5_805554	G/A	5	805554	+	NA	NA	NA	NA	NA	NA	G	G	G	G	G	G	G	G	G	G	G	G	G	G	G	G	G	G	G	G	G	G	G	G	G	G	G	G	G	G	G	G	G	G	G	G	G	G	G
S5_805766	T/G	5	805766	+	NA	NA	NA	NA	NA	NA	T	T	T	T	T	T	T	T	T	T	T	T	T	T	T	T	T	T	T	T	T	T	T	T	T	T	T	T	T	T	T	T	T	T	T	N	T	T	T
S5_807719	C/G	5	807719	+	NA	NA	NA	NA	NA	NA	C	C	C	G	G	C	C	C	C	C	C	C	C	C	C	G	G	C	C	C	C	C	G	C	C	C	C	C	C	C	C	C	C	C	C	C	C	C	C
S5_807726	C/T	5	807726	+	NA	NA	NA	NA	NA	NA	C	T	C	C	C	C	C	C	T	T	C	C	C	C	C	C	C	T	T	C	T	T	C	T	T	T	C	T	T	T	C	T	T	C	T	C	T	C	T
S5_807755	T/A	5	807755	+	NA	NA	NA	NA	NA	NA	T	T	T	A	A	T	T	T	T	T	T	T	T	T	T	A	A	T	T	T	T	T	A	T	T	T	T	T	T	T	T	T	T	T	T	T	T	T	T
S5_807760	G/A	5	807760	+	NA	NA	NA	NA	NA	NA	G	G	A	G	G	A	G	G	G	G	G	G	G	A	A	G	G	G	G	G	G	G	G	G	G	G	G	G	G	G	A	G	G	G	G	G	G	A	G
S5_808645	G/A	5	808645	+	NA	NA	NA	NA	NA	NA	N	G	G	N	N	G	G	N	G	G	N	G	G	G	G	A	A	G	G	G	G	G	A	G	G	G	G	G	G	G	G	G	G	G	G	G	G	G	G
S5_808669	C/T	5	808669	+	NA	NA	NA	NA	NA	NA	N	C	N	C	N	C	C	N	C	C	N	C	C	C	C	C	C	C	C	C	C	C	C	C	C	C	C	C	C	C	C	C	C	C	C	C	C	C	C
S5_808679	C/T	5	808679	+	NA	NA	NA	NA	NA	NA	C	C	C	C	N	C	C	N	C	C	N	C	C	C	C	C	C	C	C	C	C	C	C	C	C	C	C	C	C	C	C	C	C	C	C	C	C	C	C
S5_808702	C/T	5	808702	+	NA	NA	NA	NA	NA	NA	C	C	N	N	N	C	T	N	C	C	N	C	C	C	C	T	N	C	C	N	C	C	C	C	C	C	C	C	C	C	C	C	C	C	C	N	C	C	C
S5_809218	T/C	5	809218	+	NA	NA	NA	NA	NA	NA	T	T	T	T	T	T	T	T	T	T	T	T	T	T	T	T	T	T	T	T	T	T	T	T	T	T	T	T	T	T	T	T	T	T	T	T	T	T	T
S5_809302	G/A	5	809302	+	NA	NA	NA	NA	NA	NA	G	G	G	G	G	G	G	G	G	G	G	G	G	G	G	G	G	G	G	G	G	G	G	G	G	G	G	G	G	G	G	G	G	G	G	G	G	G	G
S5_809372	C/T	5	809372	+	NA	NA	NA	NA	NA	NA	C	C	C	C	C	C	C	C	C	C	C	C	C	C	C	C	C	C	C	C	C	C	C	C	C	C	C	C	C	C	C	C	C	C	C	C	C	C	C
S5_809397	G/A	5	809397	+	NA	NA	NA	NA	NA	NA	G	G	G	G	G	G	G	G	G	G	G	G	G	G	G	G	G	G	G	G	G	G	G	G	G	G	G	G	G	G	G	G	G	G	G	G	G	G	G
S5_809415	A/G	5	809415	+	NA	NA	NA	NA	NA	NA	A	G	G	G	G	A	A	A	G	G	A	A	A	A	A	G	G	G	G	A	G	G	G	G	G	G	A	G	G	G	A	G	G	A	G	N	G	A	A
S5_812682	C/A	5	812682	+	NA	NA	NA	NA	NA	NA	C	C	C	C	C	C	A	N	C	C	A	A	A	C	C	C	C	C	C	A	C	C	C	C	C	C	A	C	C	C	C	C	C	A	C	A	C	C	C
S5_812689	C/T	5	812689	+	NA	NA	NA	NA	NA	NA	C	C	T	T	T	C	C	C	C	C	C	C	C	C	C	T	T	C	C	C	C	C	T	C	C	C	C	C	C	C	C	C	C	C	C	C	C	C	C
S5_812707	C/A	5	812707	+	NA	NA	NA	NA	NA	NA	C	C	C	C	C	C	C	C	C	C	C	C	C	C	C	C	C	C	C	C	C	C	C	C	C	C	C	C	C	C	C	C	C	C	C	C	C	C	C
S5_812712	T/C	5	812712	+	NA	NA	NA	NA	NA	NA	T	C	T	T	T	T	T	T	C	C	T	T	T	T	T	T	T	C	C	T	C	C	T	C	C	C	T	C	C	C	T	C	C	T	C	T	C	T	T
S5_813944	G/A	5	813944	+	NA	NA	NA	NA	NA	NA	G	G	G	G	G	G	G	G	G	G	G	G	G	G	G	G	G	G	G	G	G	G	G	G	G	G	G	G	G	G	G	G	G	G	G	G	G	G	G
S5_814297	C/T	5	814297	+	NA	NA	NA	NA	NA	NA	C	C	C	C	C	C	C	C	C	C	C	C	C	C	C	C	C	C	C	C	C	C	C	C	C	C	C	C	C	C	C	C	C	C	C	C	C	C	C
S5_814310	C/T	5	814310	+	NA	NA	NA	NA	NA	NA	C	C	T	T	T	C	C	C	C	C	C	C	C	C	C	T	T	C	C	C	C	C	T	C	C	C	C	C	C	C	C	C	C	C	C	N	C	C	C
S5_814316	G/C	5	814316	+	NA	NA	NA	NA	NA	NA	G	G	G	G	G	G	G	G	G	G	C	G	C	G	G	G	G	G	G	C	G	G	G	G	G	G	C	G	G	G	G	G	G	C	G	C	G	G	G
S5_814849	A/T	5	814849	+	NA	NA	NA	NA	NA	NA	A	A	T	T	T	A	A	A	A	A	A	A	A	A	A	T	T	A	A	A	A	A	T	A	A	A	A	A	A	A	A	A	A	A	A	A	A	A	A
S5_814850	A/C	5	814850	+	NA	NA	NA	NA	NA	NA	A	A	C	C	C	A	A	A	A	A	A	M	A	A	A	C	C	A	A	A	A	A	C	A	M	A	A	A	A	A	A	A	A	A	A	A	A	A	A
S5_814858	T/G	5	814858	+	NA	NA	NA	NA	NA	NA	T	T	T	T	T	T	T	T	T	T	T	T	T	T	T	T	T	T	T	T	T	T	T	T	T	T	T	T	T	T	T	T	T	T	T	T	T	T	T
S5_818692	G/A	5	818692	+	NA	NA	NA	NA	NA	NA	G	G	G	G	G	G	G	N	G	G	G	G	G	G	G	G	G	G	G	G	G	G	G	G	G	G	G	G	G	G	G	G	G	G	G	N	G	G	G
S5_818950	G/C	5	818950	+	NA	NA	NA	NA	NA	NA	C	G	G	G	G	G	G	N	G	G	G	G	G	G	G	G	G	G	G	G	G	G	G	G	G	G	G	G	G	G	G	G	G	G	G	G	G	G	G
S5_859710	A/T	5	859710	+	NA	NA	NA	NA	NA	NA	T	A	A	A	A	T	T	T	A	A	A	A	A	T	T	A	A	A	A	A	A	A	A	A	A	A	A	A	A	A	T	A	A	A	A	A	A	T	T
S5_859788	C/T	5	859788	+	NA	NA	NA	NA	NA	NA	T	C	C	C	C	C	C	C	C	C	C	C	C	C	C	C	C	C	C	C	C	C	C	C	C	C	C	C	C	C	C	C	C	C	C	C	C	C	C
S5_883632	A/G	5	883632	+	NA	NA	NA	NA	NA	NA	A	A	N	A	N	A	A	N	A	A	A	A	A	A	A	N	N	A	A	A	A	A	A	A	A	A	A	A	A	A	A	A	A	A	A	A	A	A	A
S5_883682	G/T	5	883682	+	NA	NA	NA	NA	NA	NA	G	G	N	G	N	G	G	G	G	G	G	G	G	G	G	N	N	G	G	G	G	G	G	G	G	G	G	G	G	G	G	G	G	G	G	G	G	G	G
S5_883858	T/C	5	883858	+	NA	NA	NA	NA	NA	NA	T	T	C	C	C	T	T	N	T	T	T	T	T	T	T	C	C	T	T	T	T	T	C	T	T	T	T	T	T	T	T	T	T	T	T	N	N	T	T
S5_883897	C/G	5	883897	+	NA	NA	NA	NA	NA	NA	C	C	G	G	G	C	C	N	C	C	C	C	C	C	C	G	G	C	C	C	C	C	G	C	C	C	C	C	C	C	C	C	C	C	C	N	N	C	C
S5_889996	G/T	5	889996	+	NA	NA	NA	NA	NA	NA	G	G	G	G	G	G	G	G	G	G	G	T	G	G	G	G	G	G	G	G	G	G	G	G	G	G	G	G	G	G	G	G	G	G	G	G	G	G	G
S5_890006	A/G	5	890006	+	NA	NA	NA	NA	NA	NA	G	A	G	G	G	A	A	A	A	A	G	A	G	A	A	G	G	A	A	G	A	A	G	A	A	A	G	A	A	A	A	A	A	G	A	G	A	A	A
S5_890017	C/T	5	890017	+	NA	NA	NA	NA	NA	NA	C	C	C	C	C	C	C	C	C	C	C	C	C	C	C	C	C	C	C	C	C	C	C	C	C	C	C	C	C	C	C	C	C	C	C	C	C	C	C
S5_890044	C/T	5	890044	+	NA	NA	NA	NA	NA	NA	C	C	C	C	N	C	C	C	C	C	C	C	C	C	C	N	N	C	C	C	C	C	C	C	C	C	C	C	C	C	C	C	C	C	C	C	C	C	C
S5_890056	C/G	5	890056	+	NA	NA	NA	NA	NA	NA	C	C	C	C	N	C	C	C	C	C	C	C	C	C	C	N	N	C	C	C	C	C	C	C	C	C	C	C	C	C	C	C	C	C	C	C	C	C	C
S5_891972	C/A	5	891972	+	NA	NA	NA	NA	NA	NA	C	C	C	C	C	C	C	C	C	C	C	C	C	C	C	C	C	C	C	C	C	C	C	C	C	C	C	C	C	C	C	C	C	C	C	C	C	C	C
S5_892680	C/G	5	892680	+	NA	NA	NA	NA	NA	NA	C	C	C	C	C	C	C	C	C	C	N	C	C	C	C	C	C	C	C	C	C	C	C	C	C	C	C	C	C	C	C	C	C	C	C	C	N	C	C
S5_892687	C/A	5	892687	+	NA	NA	NA	NA	NA	NA	C	C	A	A	A	C	C	C	C	C	N	C	C	C	C	A	A	N	C	C	C	C	A	C	C	C	C	C	C	C	C	C	C	C	C	C	N	C	C
S5_892899	C/G	5	892899	+	NA	NA	NA	NA	NA	NA	G	C	C	C	C	G	G	N	C	C	C	C	C	S	C	C	C	C	C	C	C	C	C	C	C	C	C	C	C	C	G	C	C	N	C	N	N	G	G
S5_892935	C/T	5	892935	+	NA	NA	NA	NA	NA	NA	C	C	T	T	T	C	C	N	C	C	C	C	C	C	C	T	T	C	C	C	C	C	T	C	C	C	C	C	C	C	C	C	C	C	C	N	N	C	C
S5_894984	C/T	5	894984	+	NA	NA	NA	NA	NA	NA	C	C	C	C	C	C	C	C	C	C	C	Y	C	C	C	C	C	C	C	C	C	C	C	C	C	C	C	C	C	C	C	C	C	C	C	C	C	C	C
S5_898103	A/G	5	898103	+	NA	NA	NA	NA	NA	NA	A	G	A	A	A	A	A	A	G	G	A	A	A	A	A	A	A	R	G	A	G	G	A	G	G	G	A	G	G	G	A	G	G	A	G	A	G	A	A
S5_898206	T/G	5	898206	+	NA	NA	NA	NA	NA	NA	T	T	T	T	T	T	T	T	T	T	G	T	G	T	T	T	T	T	T	G	T	T	T	T	T	T	G	T	T	T	T	T	T	G	T	T	T	T	T
S5_899177	C/T	5	899177	+	NA	NA	NA	NA	NA	NA	C	C	C	C	C	C	C	T	C	C	T	C	T	C	C	C	C	C	C	T	C	C	C	C	C	C	T	C	C	C	C	C	C	T	C	C	C	C	C
S5_899197	T/A	5	899197	+	NA	NA	NA	NA	NA	NA	T	T	A	A	T	T	T	T	T	T	T	T	T	T	T	A	A	T	T	T	T	T	A	T	T	T	T	T	T	T	T	T	T	T	T	T	T	T	T
S5_899200	T/G	5	899200	+	NA	NA	NA	NA	NA	NA	T	T	T	T	T	T	T	T	T	T	T	T	T	T	T	T	T	T	T	T	T	T	T	T	T	T	T	T	T	T	T	T	T	T	T	T	T	T	T
S5_899202	A/T	5	899202	+	NA	NA	NA	NA	NA	NA	A	A	A	A	A	A	A	A	A	A	A	A	A	A	A	A	A	A	A	A	A	A	A	A	A	A	A	A	A	A	A	A	A	A	A	T	A	A	A
S5_899203	G/A	5	899203	+	NA	NA	NA	NA	NA	NA	G	G	G	G	G	G	G	G	G	G	G	G	G	G	G	G	G	G	G	G	G	G	G	G	G	G	G	G	G	G	G	G	G	G	G	A	G	G	G
S5_899206	T/C	5	899206	+	NA	NA	NA	NA	NA	NA	T	T	T	T	T	T	T	T	T	T	T	T	T	T	T	T	T	T	T	T	T	T	T	T	T	T	T	T	T	T	T	T	T	T	T	T	T	T	T
S5_899237	A/C	5	899237	+	NA	NA	NA	NA	NA	NA	A	A	A	A	N	A	A	A	A	A	A	A	A	A	A	A	A	A	A	A	A	A	A	A	A	A	A	A	A	A	A	A	A	A	A	A	A	A	A
S5_899262	G/A	5	899262	+	NA	NA	NA	NA	NA	NA	G	G	A	A	N	G	G	N	G	G	G	G	G	G	G	A	A	G	G	G	G	G	A	G	G	G	G	G	G	G	G	G	G	G	G	G	N	G	G
S5_899266	A/G	5	899266	+	NA	NA	NA	NA	NA	NA	G	A	A	A	A	A	G	N	A	A	A	G	A	A	A	A	A	A	A	A	A	A	A	A	A	A	A	A	A	A	A	A	A	A	A	N	A	A	A
S5_899291	T/C	5	899291	+	NA	NA	NA	NA	NA	NA	C	T	T	T	T	T	C	N	T	T	T	C	T	T	T	T	T	T	T	T	T	T	T	T	T	T	T	T	T	T	T	T	T	T	T	N	T	T	T
S5_899292	G/A	5	899292	+	NA	NA	NA	NA	NA	NA	G	G	G	G	N	G	G	N	G	G	G	G	G	G	G	G	G	G	G	G	G	G	G	G	G	G	G	G	G	G	G	G	G	G	G	G	G	G	G
S5_899313	A/G	5	899313	+	NA	NA	NA	NA	NA	NA	G	A	A	A	A	A	G	N	A	A	A	G	A	A	A	A	A	A	A	A	A	A	A	A	A	A	A	A	A	A	A	A	A	A	A	N	A	A	A
S5_899440	G/A	5	899440	+	NA	NA	NA	NA	NA	NA	A	G	G	G	G	G	A	G	G	G	G	A	G	G	G	G	G	G	G	G	G	G	G	G	G	G	G	G	G	G	G	G	G	G	G	N	G	G	G
S5_899442	C/T	5	899442	+	NA	NA	NA	NA	NA	NA	T	C	C	C	C	C	T	C	C	C	C	T	C	C	C	C	C	C	C	C	C	C	C	C	C	C	C	C	C	C	C	C	C	C	C	N	C	C	C
S5_899443	G/A	5	899443	+	NA	NA	NA	NA	NA	NA	A	G	G	G	G	G	A	G	G	G	G	A	G	G	G	G	G	G	G	G	G	G	G	G	G	G	G	G	G	G	G	G	G	G	G	N	G	G	G
S5_899467	G/T	5	899467	+	NA	NA	NA	NA	NA	NA	T	G	G	G	G	G	T	G	G	G	G	T	G	G	G	G	G	G	G	G	G	G	G	G	G	G	G	G	G	G	G	G	G	G	G	N	G	G	G
S5_899483	G/T	5	899483	+	NA	NA	NA	NA	NA	NA	T	G	G	G	G	G	G	G	G	G	G	G	G	G	G	G	G	G	G	G	G	G	G	G	G	G	G	G	G	G	G	G	G	G	G	G	G	G	G
S5_899514	A/C	5	899514	+	NA	NA	NA	NA	NA	NA	A	A	C	C	C	A	A	A	A	A	A	A	A	A	A	C	C	A	A	A	A	A	C	A	A	A	A	A	A	A	A	A	A	A	A	A	A	A	A
S5_899531	C/T	5	899531	+	NA	NA	NA	NA	NA	NA	C	C	C	C	C	C	C	C	C	C	C	C	C	C	C	C	C	C	C	C	C	C	C	C	C	C	C	C	C	C	C	C	C	C	C	C	C	C	C
S5_899532	A/G	5	899532	+	NA	NA	NA	NA	NA	NA	G	A	A	A	A	A	G	A	A	A	A	G	A	A	A	A	A	A	A	A	A	A	A	A	A	A	A	A	A	A	A	A	A	A	A	A	A	A	A
S5_899535	A/T	5	899535	+	NA	NA	NA	NA	NA	NA	T	A	A	A	A	A	T	A	A	A	A	T	A	A	A	A	A	A	A	A	A	A	A	A	A	A	A	A	A	A	A	A	A	A	A	A	A	A	A
S5_899570	C/T	5	899570	+	NA	NA	NA	NA	NA	NA	T	C	C	C	C	C	T	C	C	C	C	T	C	C	C	C	C	C	C	C	C	C	C	C	C	C	C	C	C	C	C	C	C	C	C	N	C	C	C
S5_899792	T/G	5	899792	+	NA	NA	NA	NA	NA	NA	T	T	G	G	G	T	T	N	T	T	G	G	K	T	T	G	G	T	T	G	T	T	G	T	T	T	G	T	T	T	T	T	T	G	T	N	T	T	T
S5_899838	C/G	5	899838	+	NA	NA	NA	NA	NA	NA	C	C	C	C	C	C	C	C	C	C	C	C	C	C	C	C	C	C	C	C	C	C	G	C	C	C	C	C	C	C	C	C	C	C	C	C	C	C	C
S5_899851	T/A	5	899851	+	NA	NA	NA	NA	NA	NA	T	A	T	T	T	A	T	T	A	A	T	T	T	A	A	T	T	N	A	T	A	A	T	A	A	A	T	A	A	A	A	A	A	T	A	T	A	A	A
S5_899922	G/T	5	899922	+	NA	NA	NA	NA	NA	NA	G	G	T	T	N	G	G	G	G	G	G	G	G	G	G	T	T	N	G	G	G	G	G	G	G	G	G	G	G	G	G	G	G	G	G	N	G	G	G
S5_899996	G/A	5	899996	+	NA	NA	NA	NA	NA	NA	G	A	G	G	G	G	G	N	A	A	N	G	G	G	G	G	G	A	A	G	A	A	G	A	A	A	G	A	A	A	G	A	A	G	A	N	A	G	G
S5_900095	G/A	5	900095	+	NA	NA	NA	NA	NA	NA	G	G	G	G	G	G	G	G	G	A	G	G	G	G	G	G	G	A	G	G	G	G	G	G	G	G	G	G	G	G	G	G	A	G	G	G	G	G	G
S5_900201	G/A	5	900201	+	NA	NA	NA	NA	NA	NA	G	N	G	G	G	G	G	G	N	G	G	G	G	G	G	G	G	N	G	G	G	G	G	N	G	G	G	N	G	G	G	N	G	G	N	G	N	G	G
S5_900203	G/A	5	900203	+	NA	NA	NA	NA	NA	NA	G	N	A	A	A	G	G	N	N	G	G	A	G	G	G	A	A	N	N	G	G	G	A	N	G	G	G	N	G	R	G	N	G	G	N	N	N	G	G
S5_900230	A/G	5	900230	+	NA	NA	NA	NA	NA	NA	A	N	G	G	G	A	A	N	N	A	A	G	A	A	A	G	G	N	N	A	A	A	G	N	A	A	A	N	A	R	A	N	A	A	N	N	N	A	A
S5_900450	G/A	5	900450	+	NA	NA	NA	NA	NA	NA	N	G	A	A	A	G	A	N	G	G	A	A	G	G	G	A	A	R	G	A	G	G	A	G	G	G	G	G	G	G	G	G	G	G	G	A	G	G	G
S5_900495	T/G	5	900495	+	NA	NA	NA	NA	NA	NA	N	T	T	T	T	T	N	T	T	T	T	T	T	T	T	T	T	T	T	T	T	T	T	T	T	T	T	T	T	T	T	T	T	T	T	G	T	T	T
S5_900529	G/T	5	900529	+	NA	NA	NA	NA	NA	NA	T	G	N	T	N	G	T	G	G	G	G	K	G	G	G	G	G	G	G	G	G	G	T	G	G	G	G	G	G	G	G	G	G	G	G	G	G	G	G
S5_900547	T/C	5	900547	+	NA	NA	NA	NA	NA	NA	C	T	N	C	N	T	C	T	T	T	T	Y	T	T	T	T	T	T	T	T	T	T	C	T	T	T	T	T	T	T	T	T	T	T	T	T	T	T	T
S5_900573	C/T	5	900573	+	NA	NA	NA	NA	NA	NA	C	C	N	C	N	C	C	C	C	C	C	C	C	C	C	C	C	C	C	C	C	C	C	C	C	C	C	C	C	C	C	C	C	C	C	C	C	C	C
S5_900658	T/C	5	900658	+	NA	NA	NA	NA	NA	NA	T	T	C	C	N	T	T	T	T	T	T	C	T	T	T	C	C	T	T	T	T	T	C	T	T	T	T	T	T	T	T	T	T	T	T	T	T	T	T
S5_900691	G/A	5	900691	+	NA	NA	NA	NA	NA	NA	G	G	A	A	N	A	G	N	G	G	G	A	G	A	A	A	A	G	G	G	G	G	A	G	G	G	G	G	G	G	A	G	G	G	G	G	G	A	A
S5_903846	C/T	5	903846	+	NA	NA	NA	NA	NA	NA	T	T	C	C	C	T	C	C	T	T	C	C	C	T	T	C	C	T	T	C	T	T	C	T	T	T	C	T	T	T	T	T	T	C	T	C	T	T	T
S5_903850	A/G	5	903850	+	NA	NA	NA	NA	NA	NA	G	A	A	A	A	A	A	A	A	A	A	A	A	A	A	A	A	A	A	R	A	R	A	A	A	A	R	A	A	A	A	A	A	A	A	A	A	A	A
S5_903851	C/A	5	903851	+	NA	NA	NA	NA	NA	NA	C	C	C	C	C	C	C	C	C	C	C	C	C	C	C	C	C	C	C	C	C	C	C	C	C	C	C	C	C	C	C	C	C	C	C	C	C	C	C
S5_903875	A/G	5	903875	+	NA	NA	NA	NA	NA	NA	A	G	A	A	A	G	A	A	G	G	A	A	A	G	G	A	A	G	G	A	G	G	A	G	G	G	A	G	G	G	G	G	G	A	G	A	G	G	G
S5_904274	T/C	5	904274	+	NA	NA	NA	NA	NA	NA	T	T	T	T	T	T	T	T	T	T	T	T	T	T	T	T	T	T	T	T	T	T	T	T	T	T	T	T	T	T	T	T	T	T	T	N	T	T	T
S5_904301	T/C	5	904301	+	NA	NA	NA	NA	NA	NA	T	T	T	T	T	T	T	T	T	T	N	T	T	T	T	T	T	T	T	T	T	T	T	T	T	T	T	T	T	T	T	T	T	T	T	N	T	T	T
S5_904375	G/A	5	904375	+	NA	NA	NA	NA	NA	NA	G	G	G	G	G	G	A	G	G	G	G	G	G	G	G	G	G	G	G	G	G	G	G	G	G	G	G	G	G	G	G	G	G	G	G	G	G	G	G
S5_904376	C/T	5	904376	+	NA	NA	NA	NA	NA	NA	C	C	C	C	C	C	C	C	C	C	C	C	C	C	C	C	C	C	C	C	C	C	C	C	C	C	C	C	C	C	C	C	C	C	C	C	C	C	C
S5_904401	C/T	5	904401	+	NA	NA	NA	NA	NA	NA	C	T	N	N	N	T	C	N	T	T	C	C	C	T	T	N	N	T	T	C	T	T	T	T	T	T	C	T	T	T	T	T	T	C	T	N	T	T	T
S5_904403	A/G	5	904403	+	NA	NA	NA	NA	NA	NA	A	G	N	N	N	G	A	N	G	G	A	A	A	G	G	N	N	G	G	A	G	G	G	G	G	G	A	G	G	G	G	G	G	A	G	N	G	G	G
S5_904415	T/A	5	904415	+	NA	NA	NA	NA	NA	NA	T	T	N	T	N	T	T	N	T	T	T	T	T	T	T	N	N	T	T	T	T	T	T	T	T	T	T	T	T	T	T	T	T	T	T	T	T	T	T
S5_904438	G/T	5	904438	+	NA	NA	NA	NA	NA	NA	G	G	N	G	N	G	G	N	G	G	G	G	G	G	G	N	N	G	G	G	G	G	G	G	G	G	G	G	G	G	G	G	G	G	G	G	G	G	G
S5_904532	T/C	5	904532	+	NA	NA	NA	NA	NA	NA	T	T	Y	T	T	T	T	T	T	T	T	T	T	T	T	T	Y	T	T	T	T	T	T	T	T	T	T	T	T	T	T	T	T	T	T	T	T	T	T
S5_913856	G/T	5	913856	+	NA	NA	NA	NA	NA	NA	T	G	G	G	G	G	G	G	G	G	G	G	G	G	G	G	G	G	G	G	G	G	G	G	G	G	G	G	G	G	G	G	G	G	G	G	G	G	G
S5_913888	G/T	5	913888	+	NA	NA	NA	NA	NA	NA	G	G	G	G	G	G	G	G	G	G	G	G	G	G	G	G	G	G	G	G	G	G	G	G	G	G	G	G	G	G	G	G	G	G	G	G	G	G	G
S5_913955	T/C	5	913955	+	NA	NA	NA	NA	NA	NA	T	C	T	T	T	C	T	T	C	C	T	T	T	C	C	T	T	C	C	T	C	C	T	C	C	C	T	C	C	C	C	C	C	T	C	T	C	C	C
S5_914049	C/T	5	914049	+	NA	NA	NA	NA	NA	NA	C	C	C	C	C	C	C	T	C	C	T	C	T	C	C	C	C	C	C	T	C	C	C	C	C	C	T	C	C	C	C	C	C	T	C	C	C	C	C
S5_914415	T/C	5	914415	+	NA	NA	NA	NA	NA	NA	T	T	T	T	T	T	T	C	T	T	C	T	C	T	T	T	T	T	T	C	T	T	T	T	T	T	C	T	T	T	T	T	T	C	T	T	T	T	T
S5_914417	G/A	5	914417	+	NA	NA	NA	NA	NA	NA	G	A	G	G	G	A	G	G	A	A	G	G	G	A	A	G	G	A	A	G	A	A	G	A	A	A	G	A	A	A	A	A	A	G	A	G	A	A	A
S5_914433	T/C	5	914433	+	NA	NA	NA	NA	NA	NA	T	T	T	T	T	T	T	T	T	T	T	T	T	T	T	T	T	T	T	T	T	T	T	T	T	T	T	T	T	T	T	T	T	T	T	T	T	T	T
S5_914458	G/A	5	914458	+	NA	NA	NA	NA	NA	NA	A	G	G	G	G	G	A	G	G	G	G	A	G	G	G	G	G	G	G	G	G	G	A	G	G	G	G	G	G	G	G	G	G	G	G	R	G	G	G
S5_914878	A/C	5	914878	+	NA	NA	NA	NA	NA	NA	C	A	A	A	A	A	C	A	A	A	A	C	A	A	A	A	A	A	A	A	A	A	C	A	A	A	A	A	A	A	A	A	A	A	A	M	A	A	A
S5_914915	G/A	5	914915	+	NA	NA	NA	NA	NA	NA	G	G	G	G	G	G	G	G	G	G	G	G	G	G	G	G	G	G	G	G	G	G	G	G	G	G	G	G	G	G	G	G	G	G	G	G	G	G	G
S5_914922	T/C	5	914922	+	NA	NA	NA	NA	NA	NA	T	T	T	T	T	T	T	T	T	T	T	T	T	T	T	T	T	T	T	T	T	T	T	T	T	T	T	T	T	T	T	T	T	T	T	T	T	T	T
S5_914923	G/A	5	914923	+	NA	NA	NA	NA	NA	NA	G	A	G	G	G	A	G	G	A	A	G	G	G	A	A	G	G	A	A	G	A	A	G	A	A	A	G	A	A	A	A	A	A	G	A	G	A	A	A
S5_914931	T/G	5	914931	+	NA	NA	NA	NA	NA	NA	T	T	G	G	G	T	T	T	T	T	T	T	T	T	T	G	G	T	T	T	T	T	T	T	T	T	T	T	T	T	T	T	T	T	T	T	T	T	T
S5_914941	G/T	5	914941	+	NA	NA	NA	NA	NA	NA	G	G	T	T	T	G	G	G	G	G	G	G	G	G	G	T	T	G	G	G	G	G	G	G	G	G	G	G	G	G	G	G	G	G	G	G	G	G	G
S5_914956	C/T	5	914956	+	NA	NA	NA	NA	NA	NA	C	C	T	T	T	C	C	C	C	C	C	C	C	C	C	T	T	C	C	C	C	C	C	C	C	C	C	C	C	C	C	C	C	C	C	C	C	C	C
S5_917026	T/C	5	917026	+	NA	NA	NA	NA	NA	NA	C	T	T	T	T	T	C	N	T	T	N	C	N	T	T	T	T	T	T	T	T	T	T	T	T	T	Y	T	T	T	T	T	T	C	T	C	T	T	T
S5_917048	C/G	5	917048	+	NA	NA	NA	NA	NA	NA	C	C	C	C	C	C	C	C	C	C	C	C	C	C	C	C	C	C	C	C	C	C	C	C	C	C	C	C	C	C	C	C	C	C	C	C	C	C	C
S5_917073	C/T	5	917073	+	NA	NA	NA	NA	NA	NA	C	C	C	C	C	C	C	C	C	C	C	C	C	C	C	C	C	C	C	C	C	C	C	C	C	C	C	C	C	C	C	C	C	C	C	C	C	C	C
S5_917138	C/T	5	917138	+	NA	NA	NA	NA	NA	NA	T	C	C	C	C	C	C	C	C	C	C	T	C	C	C	C	C	C	C	C	C	Y	C	C	C	C	C	C	C	C	C	C	C	C	C	C	C	C	C
S5_917186	G/A	5	917186	+	NA	NA	NA	NA	NA	NA	A	G	G	G	G	G	G	A	G	G	A	G	A	G	G	G	G	G	G	A	G	G	G	G	G	G	A	G	G	G	G	G	G	A	G	G	G	G	G
S5_917230	A/C	5	917230	+	NA	NA	NA	NA	NA	NA	C	A	A	A	A	A	C	A	A	A	A	C	A	A	A	A	A	A	A	A	A	A	A	A	A	A	A	A	A	A	A	A	A	A	A	M	A	A	A
S5_917232	C/T	5	917232	+	NA	NA	NA	NA	NA	NA	C	C	C	C	C	C	C	C	C	C	C	C	C	C	C	C	C	C	C	C	C	C	C	C	C	C	C	C	C	C	C	C	C	C	C	C	C	C	C
S5_917290	C/A	5	917290	+	NA	NA	NA	NA	NA	NA	C	C	C	C	C	C	C	C	C	C	C	C	C	C	C	C	C	C	C	C	C	C	C	C	C	C	C	C	C	C	C	C	C	C	C	C	C	C	C
S5_917358	G/A	5	917358	+	NA	NA	NA	NA	NA	NA	G	G	G	G	G	G	G	A	G	G	A	G	A	G	G	G	G	G	R	A	G	G	G	G	G	G	A	G	G	G	G	G	G	A	G	G	G	G	G
S5_917389	A/G	5	917389	+	NA	NA	NA	NA	NA	NA	A	A	A	A	A	A	A	A	A	A	A	A	A	A	A	A	A	A	A	A	A	A	A	A	A	A	A	A	A	A	A	A	A	A	A	A	A	A	A
S5_919093	C/G	5	919093	+	NA	NA	NA	NA	NA	NA	C	C	C	C	C	C	C	C	C	C	C	C	C	C	C	C	C	C	C	C	C	C	C	C	C	C	C	C	C	C	C	C	C	C	C	C	C	C	C
S5_919911	T/C	5	919911	+	NA	NA	NA	NA	NA	NA	T	C	T	T	T	T	T	C	T	T	C	T	C	T	T	T	T	T	T	C	T	T	T	C	T	C	C	C	T	T	T	C	T	C	T	N	T	T	T
S5_919912	T/A	5	919912	+	NA	NA	NA	NA	NA	NA	A	T	T	T	T	T	A	T	T	T	T	W	T	T	T	T	T	T	T	T	T	T	T	T	T	T	T	T	T	T	T	T	T	T	T	N	T	T	T
S5_919961	G/T	5	919961	+	NA	NA	NA	NA	NA	NA	G	G	G	G	G	T	G	G	G	G	G	G	G	T	T	G	G	G	G	G	G	G	G	G	G	G	G	G	G	G	T	G	G	G	G	G	G	T	N
S5_919962	G/T	5	919962	+	NA	NA	NA	NA	NA	NA	G	G	G	G	G	T	G	G	G	G	G	G	G	T	T	G	G	G	G	G	G	G	G	G	G	G	G	G	G	G	T	G	G	G	G	G	G	T	T
S5_919979	G/C	5	919979	+	NA	NA	NA	NA	NA	NA	G	G	G	G	G	G	G	G	G	G	G	G	G	G	G	G	G	G	G	G	G	G	G	G	G	G	G	G	G	G	G	G	G	G	G	G	G	G	G
S5_920247	A/G	5	920247	+	NA	NA	NA	NA	NA	NA	A	A	A	A	A	A	A	N	A	A	A	A	A	A	A	A	A	N	A	A	A	A	A	A	A	A	A	A	A	A	A	A	A	A	A	A	A	A	A
S5_921466	C/T	5	921466	+	NA	NA	NA	NA	NA	NA	C	C	C	C	C	C	C	C	C	C	C	C	C	C	C	C	C	C	C	C	C	C	C	C	C	C	C	C	C	C	C	C	C	C	C	C	C	C	C
S5_921468	C/T	5	921468	+	NA	NA	NA	NA	NA	NA	C	T	C	C	C	C	C	T	C	C	T	C	T	C	C	C	C	C	C	T	C	C	C	T	C	T	T	T	C	C	C	T	C	T	C	N	C	C	C
S5_923497	C/A	5	923497	+	NA	NA	NA	NA	NA	NA	M	C	N	C	C	C	C	C	C	C	C	C	C	C	C	C	C	C	C	C	C	C	C	C	C	C	C	C	C	C	C	C	C	C	C	C	C	C	C
S5_923498	T/C	5	923498	+	NA	NA	NA	NA	NA	NA	T	T	N	C	T	T	T	T	T	T	T	T	T	T	T	Y	N	T	T	T	T	T	T	T	T	T	T	T	T	T	T	T	T	T	T	T	T	T	T
S5_923499	C/A	5	923499	+	NA	NA	NA	NA	NA	NA	C	C	N	N	C	C	C	C	C	C	C	C	C	C	C	M	N	C	C	C	C	C	C	C	C	C	C	C	C	C	C	C	C	C	C	C	C	C	C
S5_923507	T/C	5	923507	+	NA	NA	NA	NA	NA	NA	Y	C	N	T	T	T	T	C	T	T	C	T	C	T	T	T	T	T	T	C	T	T	T	C	T	C	C	C	T	T	T	C	T	Y	T	N	T	T	T
S5_923508	C/T	5	923508	+	NA	NA	NA	NA	NA	NA	C	C	N	T	C	C	C	C	C	C	C	C	C	C	C	Y	N	C	C	C	C	C	C	C	C	C	C	C	C	C	C	C	C	C	C	C	C	C	C
S5_923551	G/C	5	923551	+	NA	NA	NA	NA	NA	NA	G	G	G	G	G	G	G	N	G	G	G	C	G	G	G	G	G	G	G	G	G	G	G	G	G	G	G	G	G	G	G	G	G	G	G	G	G	G	G
S5_923555	G/C	5	923555	+	NA	NA	NA	NA	NA	NA	G	G	G	G	G	G	G	G	G	G	G	G	G	G	G	G	G	G	G	G	G	G	G	G	G	G	G	G	G	G	G	G	G	G	G	G	G	G	G
S5_923556	T/G	5	923556	+	NA	NA	NA	NA	NA	NA	G	T	T	T	T	T	T	T	T	T	T	T	T	T	T	T	T	T	T	T	T	T	T	T	T	T	T	T	T	T	T	T	T	T	T	T	T	T	T
S5_923601	G/A	5	923601	+	NA	NA	NA	NA	NA	NA	A	A	G	G	G	G	G	N	G	G	A	G	A	G	G	G	A	G	G	A	G	G	G	A	G	A	A	A	G	G	G	A	G	A	G	N	G	G	G
S5_923603	G/C	5	923603	+	NA	NA	NA	NA	NA	NA	G	G	G	G	G	G	C	N	C	C	G	C	G	G	G	G	G	C	C	G	C	C	G	G	C	G	G	G	C	C	G	G	C	G	C	N	C	G	G
S5_923712	A/T	5	923712	+	NA	NA	NA	NA	NA	NA	A	A	A	A	A	A	A	A	A	A	A	T	A	A	A	A	A	A	A	A	A	A	A	A	A	A	A	A	A	A	A	A	A	A	A	A	A	A	A
S5_923723	T/C	5	923723	+	NA	NA	NA	NA	NA	NA	T	T	T	T	T	T	T	T	T	T	T	T	T	T	T	T	T	T	T	T	T	T	T	T	T	T	T	T	T	T	T	T	T	T	T	T	T	T	T
S5_923745	T/A	5	923745	+	NA	NA	NA	NA	NA	NA	A	T	A	A	A	A	T	T	T	T	T	A	T	A	A	T	T	T	T	T	T	T	A	T	T	T	T	T	T	T	A	T	T	T	T	N	T	A	A
S5_924573	G/T	5	924573	+	NA	NA	NA	NA	NA	NA	G	G	G	G	N	G	G	N	G	G	G	T	G	G	G	G	G	N	G	G	G	G	G	G	G	G	G	G	G	G	G	G	G	G	G	G	G	G	G
S5_924583	C/T	5	924583	+	NA	NA	NA	NA	NA	NA	C	C	C	C	N	C	T	N	C	C	C	C	C	C	C	C	C	N	C	C	C	C	C	C	C	C	C	C	C	C	C	C	C	C	C	C	C	C	C
S5_925366	C/T	5	925366	+	NA	NA	NA	NA	NA	NA	T	C	T	T	T	T	T	N	C	C	T	C	C	T	T	T	T	C	C	T	C	C	T	C	C	T	N	C	C	C	T	C	C	T	C	N	C	T	T
S5_925518	A/T	5	925518	+	NA	NA	NA	NA	NA	NA	A	A	T	T	T	T	A	N	A	A	N	A	A	W	T	T	T	A	A	A	A	A	T	A	A	A	A	A	A	A	T	A	A	N	A	N	A	T	T
S5_925532	T/A	5	925532	+	NA	NA	NA	NA	NA	NA	T	T	T	T	T	T	A	N	T	T	N	T	T	T	T	T	T	T	T	T	T	T	T	T	T	T	T	T	T	T	T	T	T	T	T	N	T	T	T
S5_926417	G/A	5	926417	+	NA	NA	NA	NA	NA	NA	A	G	G	G	G	G	G	N	G	G	G	G	G	G	G	G	G	G	G	G	G	G	G	G	G	G	G	G	G	G	G	G	G	G	G	G	G	G	G
S5_926441	A/T	5	926441	+	NA	NA	NA	NA	NA	NA	A	A	A	A	A	A	A	N	A	A	A	A	A	A	A	A	A	A	A	A	A	A	A	A	A	A	A	A	A	A	A	A	A	A	A	A	A	A	A
S5_926443	G/A	5	926443	+	NA	NA	NA	NA	NA	NA	G	G	G	G	G	G	G	N	G	G	G	G	G	G	G	G	G	G	G	G	G	G	G	G	G	G	G	G	G	G	G	G	G	G	G	G	G	G	G
S5_926511	T/A	5	926511	+	NA	NA	NA	NA	NA	NA	T	T	A	A	A	T	T	A	T	T	T	T	T	T	T	T	T	N	T	T	T	T	A	T	T	T	T	T	T	T	T	T	T	T	T	N	T	T	T
S5_926514	T/C	5	926514	+	NA	NA	NA	NA	NA	NA	T	C	T	T	T	T	T	T	T	T	C	T	C	T	T	C	C	T	T	Y	T	T	T	N	T	C	C	C	T	T	T	C	T	C	T	N	T	T	T
S5_926516	T/C	5	926516	+	NA	NA	NA	NA	NA	NA	T	T	T	T	T	T	C	T	T	T	T	T	T	T	T	T	T	T	T	T	T	T	T	T	T	T	T	T	T	T	T	T	T	T	T	N	T	T	T
S5_926525	C/T	5	926525	+	NA	NA	NA	NA	NA	NA	C	T	C	C	C	C	C	C	C	C	T	C	T	C	C	T	T	C	C	Y	C	C	C	N	C	T	T	T	C	C	C	T	C	T	C	N	C	C	C
S5_928309	A/G	5	928309	+	NA	NA	NA	NA	NA	NA	A	G	G	A	A	G	G	G	A	A	A	A	A	G	N	G	G	A	A	A	A	A	G	G	A	G	A	G	A	A	G	G	A	A	A	G	A	G	G
S5_928310	T/C	5	928310	+	NA	NA	NA	NA	NA	NA	T	T	T	T	T	T	T	T	T	T	T	T	T	T	T	T	T	T	T	T	T	T	T	T	T	T	T	T	T	T	T	T	T	T	T	T	T	T	T
S5_928365	G/T	5	928365	+	NA	NA	NA	NA	NA	NA	G	T	T	G	G	T	T	T	G	G	G	T	G	T	T	T	T	G	G	G	G	G	T	T	G	T	G	T	G	G	T	T	G	G	G	T	G	T	T
S5_928379	T/C	5	928379	+	NA	NA	NA	NA	NA	NA	T	C	C	T	T	C	C	C	T	T	T	T	T	C	C	C	C	T	T	T	T	T	C	C	T	C	T	C	T	T	C	C	T	T	T	C	T	C	C
S5_928384	A/T	5	928384	+	NA	NA	NA	NA	NA	NA	A	A	A	A	A	A	A	A	A	A	A	A	A	A	A	A	A	A	A	A	A	A	A	A	A	A	A	A	A	A	A	A	A	A	A	A	A	A	A
S5_929632	C/T	5	929632	+	NA	NA	NA	NA	NA	NA	C	C	C	C	C	C	C	C	C	C	C	C	C	C	C	C	C	C	C	C	C	C	C	C	C	C	C	C	C	C	C	C	C	C	C	C	C	C	C
S5_929640	A/G	5	929640	+	NA	NA	NA	NA	NA	NA	A	A	A	A	A	A	A	N	A	A	A	A	A	A	A	A	A	A	A	A	A	A	A	A	A	A	A	A	A	A	A	A	A	A	A	A	A	A	A
S5_929722	C/G	5	929722	+	NA	NA	NA	NA	NA	NA	C	C	C	C	C	C	C	C	C	C	C	C	C	C	C	C	C	C	C	C	C	C	C	C	C	C	C	C	C	C	C	C	C	C	C	C	C	C	C
S5_929807	G/T	5	929807	+	NA	NA	NA	NA	NA	NA	G	G	N	G	G	G	G	G	G	G	G	G	G	G	G	G	G	G	G	G	G	G	T	G	G	G	G	G	G	G	G	G	G	G	G	G	G	G	G
S5_929964	T/C	5	929964	+	NA	NA	NA	NA	NA	NA	T	T	N	T	T	C	T	N	T	T	T	T	T	Y	C	T	N	T	T	T	T	T	T	T	T	T	T	T	T	T	C	T	T	T	T	T	T	C	N
S5_929979	A/T	5	929979	+	NA	NA	NA	NA	NA	NA	A	A	A	A	A	A	A	A	A	A	A	A	A	A	A	A	A	A	A	A	A	A	A	A	W	A	A	A	A	A	A	A	A	A	A	N	A	A	A
S5_931793	A/G	5	931793	+	NA	NA	NA	NA	NA	NA	A	A	G	A	A	G	G	N	A	A	A	A	A	G	G	G	N	A	A	A	A	A	G	A	A	A	A	A	A	A	G	A	A	A	A	G	A	G	N
S5_931803	T/A	5	931803	+	NA	NA	NA	NA	NA	NA	T	T	T	T	T	T	T	T	T	T	T	T	T	T	T	A	A	T	T	T	T	T	T	T	T	T	T	T	T	T	T	T	T	T	T	T	T	T	T
S5_931804	G/C	5	931804	+	NA	NA	NA	NA	NA	NA	G	G	G	G	G	G	G	G	G	G	G	G	G	G	G	C	C	G	G	G	G	G	G	G	G	G	G	G	G	G	G	G	G	G	G	G	G	G	G
S5_931805	T/A	5	931805	+	NA	NA	NA	NA	NA	NA	T	T	T	T	T	T	T	T	T	T	T	T	T	T	T	A	A	T	T	T	T	T	T	T	T	T	T	T	T	T	T	T	T	T	T	T	T	T	T
S5_932948	G/C	5	932948	+	NA	NA	NA	NA	NA	NA	G	G	G	G	G	C	G	G	G	G	G	G	G	S	G	G	G	G	G	G	G	G	G	G	G	G	G	G	G	G	C	G	G	G	G	G	G	C	G
S5_932959	T/A	5	932959	+	NA	NA	NA	NA	NA	NA	T	T	T	T	T	T	T	T	T	T	T	T	T	T	T	T	T	T	T	T	T	T	T	T	T	T	T	T	T	T	T	T	T	T	T	T	T	T	T
S5_932974	A/G	5	932974	+	NA	NA	NA	NA	NA	NA	A	A	A	A	A	A	A	A	A	A	A	G	A	A	A	G	G	A	A	A	A	A	A	A	A	A	A	A	A	A	A	A	A	A	A	A	A	A	A
S5_937861	T/C	5	937861	+	NA	NA	NA	NA	NA	NA	T	T	T	T	T	T	T	T	T	T	T	T	T	T	T	T	T	T	T	T	T	T	T	T	T	T	T	T	T	T	T	T	T	T	T	T	T	T	T
S5_937891	T/C	5	937891	+	NA	NA	NA	NA	NA	NA	T	T	T	T	T	T	T	T	T	T	T	T	T	T	T	T	T	T	T	T	T	T	T	T	T	T	T	T	T	T	T	T	T	T	T	T	T	T	T
S5_937905	G/T	5	937905	+	NA	NA	NA	NA	NA	NA	G	G	G	G	G	G	G	G	G	G	G	G	G	G	G	G	G	G	G	G	G	G	G	G	G	G	G	G	G	G	G	G	G	G	G	G	G	G	G
S5_937945	G/A	5	937945	+	NA	NA	NA	NA	NA	NA	G	G	G	G	G	G	G	G	G	G	G	G	G	G	G	G	G	G	G	G	G	G	G	G	G	G	G	G	G	G	G	G	G	G	G	G	G	G	G
S5_937949	T/G	5	937949	+	NA	NA	NA	NA	NA	NA	G	T	G	G	G	T	G	T	T	T	T	G	T	T	T	G	G	T	T	N	T	T	G	T	T	T	T	T	T	T	T	T	T	T	T	N	T	T	T
S5_937970	G/C	5	937970	+	NA	NA	NA	NA	NA	NA	G	G	G	C	S	G	C	G	G	G	G	G	G	G	G	C	S	G	G	G	G	G	G	G	G	G	G	G	G	G	G	G	G	S	G	G	G	G	G
S5_938007	T/C	5	938007	+	NA	NA	NA	NA	NA	NA	T	T	T	T	T	Y	T	T	T	T	T	T	T	T	T	T	T	T	T	T	T	T	T	T	T	T	T	T	T	T	T	T	T	T	T	T	T	T	T
S5_938016	T/G	5	938016	+	NA	NA	NA	NA	NA	NA	G	T	T	T	T	T	T	T	T	T	T	G	T	T	T	T	T	T	T	T	T	T	G	T	T	T	T	T	T	T	T	T	T	T	T	T	T	T	T
S5_938018	C/T	5	938018	+	NA	NA	NA	NA	NA	NA	C	C	C	C	C	C	C	C	C	C	C	C	C	C	C	C	C	C	C	C	C	C	C	C	C	C	C	C	C	C	C	C	C	C	C	C	C	C	C
S5_938051	C/T	5	938051	+	NA	NA	NA	NA	NA	NA	C	C	C	C	C	C	C	C	C	C	C	C	C	C	C	C	C	C	C	C	C	C	C	C	C	C	C	C	C	C	C	C	Y	C	C	C	C	C	C
S5_938063	C/G	5	938063	+	NA	NA	NA	NA	NA	NA	C	C	C	C	C	C	C	C	C	C	C	C	C	C	C	C	C	C	C	C	C	C	C	C	C	C	C	C	C	C	C	C	C	C	C	C	C	C	C
S5_938066	A/G	5	938066	+	NA	NA	NA	NA	NA	NA	A	A	A	A	A	A	A	A	A	A	A	A	A	A	A	A	A	A	A	A	A	A	A	A	A	A	A	A	A	A	A	A	A	A	A	A	A	A	A
S5_938079	G/A	5	938079	+	NA	NA	NA	NA	NA	NA	G	G	G	G	G	G	G	G	G	G	G	A	G	G	G	G	G	G	G	G	G	G	G	G	G	G	G	G	G	G	G	G	G	G	G	G	G	G	G
S5_938090	A/G	5	938090	+	NA	NA	NA	NA	NA	NA	A	A	A	A	A	A	A	A	A	A	A	A	A	A	A	A	A	A	A	A	A	A	A	A	A	A	A	A	A	A	A	A	A	A	A	A	A	A	A
S5_938114	C/T	5	938114	+	NA	NA	NA	NA	NA	NA	C	C	C	C	C	C	C	C	C	C	C	C	C	C	C	C	C	C	C	C	C	C	C	C	C	C	C	C	C	C	C	C	C	C	C	C	C	C	C
S5_938198	C/T	5	938198	+	NA	NA	NA	NA	NA	NA	T	C	C	C	C	T	C	C	C	C	T	C	T	T	T	C	C	C	C	T	C	C	C	C	C	C	T	C	C	C	T	C	C	T	C	N	C	T	C
S5_938214	C/T	5	938214	+	NA	NA	NA	NA	NA	NA	C	C	C	C	C	C	C	C	C	C	C	C	C	C	C	C	C	C	C	C	C	C	C	C	C	C	C	C	C	C	C	C	C	C	C	C	C	C	C
S5_938243	C/T	5	938243	+	NA	NA	NA	NA	NA	NA	C	C	T	C	C	C	C	T	C	C	C	T	C	C	C	C	C	C	C	C	C	C	T	C	C	C	C	C	C	C	C	C	C	C	C	C	C	C	C
S5_938255	C/G	5	938255	+	NA	NA	NA	NA	NA	NA	C	C	C	C	N	C	C	N	C	C	C	C	C	C	C	C	N	C	C	C	C	C	C	C	C	C	C	C	C	C	C	C	C	C	C	C	C	C	C
S5_938415	A/G	5	938415	+	NA	NA	NA	NA	NA	NA	G	A	G	G	N	A	R	N	A	A	G	A	G	A	A	G	G	A	A	G	A	A	A	A	A	A	G	A	A	A	A	A	A	G	A	A	A	A	A
S5_938416	A/G	5	938416	+	NA	NA	NA	NA	NA	NA	A	A	G	G	N	A	A	A	A	A	A	A	A	A	A	G	G	A	A	A	A	A	A	A	A	A	A	A	A	A	A	A	A	A	A	A	A	A	A
S5_938417	T/C	5	938417	+	NA	NA	NA	NA	NA	NA	T	T	C	C	N	T	T	T	T	T	T	T	T	T	T	C	C	T	T	T	T	T	T	T	T	T	T	T	T	T	T	T	T	T	T	T	T	T	T
S5_938424	G/C	5	938424	+	NA	NA	NA	NA	NA	NA	G	G	G	G	G	G	G	G	G	G	G	G	G	G	G	G	G	G	G	G	G	G	G	G	G	G	G	G	G	G	G	G	G	G	G	G	G	G	G
S5_938435	T/C	5	938435	+	NA	NA	NA	NA	NA	NA	T	T	T	T	T	T	Y	T	T	T	C	T	C	T	T	T	T	T	T	C	T	T	T	T	T	T	C	T	T	T	T	T	T	C	T	T	T	T	T
S5_938455	C/T	5	938455	+	NA	NA	NA	NA	NA	NA	T	C	C	C	C	C	Y	C	C	C	T	C	T	C	C	C	C	C	C	T	C	C	C	C	C	C	T	C	C	C	C	C	C	T	C	C	C	C	C
S5_938723	C/T	5	938723	+	NA	NA	NA	NA	NA	NA	N	C	C	C	C	C	C	N	C	C	N	C	C	C	C	N	N	C	C	C	C	C	C	C	C	C	C	C	C	C	C	C	C	C	C	N	C	C	C
S5_939067	T/C	5	939067	+	NA	NA	NA	NA	NA	NA	T	T	C	C	N	T	T	T	T	T	T	T	T	T	T	C	C	T	T	T	T	T	Y	T	T	T	T	T	T	T	T	T	T	T	T	T	T	T	T
S5_939209	T/G	5	939209	+	NA	NA	NA	NA	NA	NA	T	T	N	T	N	T	T	N	T	T	T	T	T	T	T	T	T	T	T	T	T	T	T	T	T	T	T	T	T	T	T	T	T	T	T	N	T	T	T
S5_939260	C/T	5	939260	+	NA	NA	NA	NA	NA	NA	C	C	T	T	T	C	N	T	C	C	C	C	C	C	C	T	T	C	C	C	C	C	N	N	C	C	C	C	C	C	C	T	C	C	C	N	C	C	C
S5_939262	G/A	5	939262	+	NA	NA	NA	NA	NA	NA	G	G	G	G	G	G	G	A	G	G	G	G	G	G	G	G	G	G	G	G	G	G	N	N	G	G	G	G	G	G	G	A	G	G	G	N	G	G	G
S5_939278	C/T	5	939278	+	NA	NA	NA	NA	NA	NA	C	C	C	C	C	C	C	C	C	C	C	C	C	C	C	C	C	C	C	C	C	C	N	C	C	C	C	C	C	C	C	C	C	C	C	C	C	C	C
S5_939293	C/T	5	939293	+	NA	NA	NA	NA	NA	NA	C	C	C	C	C	C	C	C	C	C	C	C	C	C	C	C	C	C	C	C	C	C	N	N	C	C	C	C	C	C	C	T	C	C	C	N	C	C	C
S5_939528	G/A	5	939528	+	NA	NA	NA	NA	NA	NA	G	G	N	G	N	G	G	G	G	G	G	G	G	G	G	N	G	G	G	G	G	G	N	G	G	G	G	G	G	G	G	G	G	G	G	G	G	G	G
S5_943924	G/C	5	943924	+	NA	NA	NA	NA	NA	NA	G	G	G	G	G	C	G	N	C	C	N	G	C	C	C	G	G	C	C	G	C	C	G	G	C	C	G	G	C	C	C	G	C	G	C	N	S	C	C
S5_945552	C/G	5	945552	+	NA	NA	NA	NA	NA	NA	C	C	C	C	C	C	C	C	C	C	C	C	C	C	C	C	C	C	C	C	C	C	C	C	C	C	C	C	C	C	C	C	C	C	C	C	C	C	C
S5_945566	A/G	5	945566	+	NA	NA	NA	NA	NA	NA	A	G	G	A	G	R	G	G	A	A	A	A	A	A	A	A	A	A	A	A	A	A	G	G	A	A	G	G	A	A	A	G	A	G	A	G	A	A	A
S5_946648	G/T	5	946648	+	NA	NA	NA	NA	NA	NA	T	G	G	G	G	T	G	G	G	G	G	G	G	T	T	G	T	G	G	G	G	G	G	G	G	G	T	G	G	G	T	G	G	T	G	G	G	T	T
S5_946975	C/A	5	946975	+	NA	NA	NA	NA	NA	NA	C	C	C	C	N	A	C	N	C	C	C	A	C	M	A	N	A	C	C	C	C	C	C	M	C	C	C	M	C	C	A	N	C	C	C	C	C	A	A
S5_946999	T/C	5	946999	+	NA	NA	NA	NA	NA	NA	T	T	T	T	T	T	T	N	T	T	T	T	T	T	T	T	T	T	T	T	T	T	T	T	T	T	T	T	T	T	T	T	T	T	T	N	T	T	T
S5_951982	T/A	5	951982	+	NA	NA	NA	NA	NA	NA	T	T	T	T	T	T	T	T	T	T	T	T	T	T	T	T	T	T	T	T	T	T	T	T	T	T	T	T	T	T	T	T	T	T	T	T	T	T	T
S5_952038	C/T	5	952038	+	NA	NA	NA	NA	NA	NA	C	C	C	C	C	C	C	N	C	C	C	C	C	C	C	C	C	C	C	C	C	C	C	C	C	C	T	C	C	C	C	C	C	T	C	C	C	C	C
S5_952051	G/A	5	952051	+	NA	NA	NA	NA	NA	NA	G	G	G	G	G	G	G	N	G	G	G	G	G	G	G	G	G	G	G	G	G	G	G	G	G	G	G	G	G	G	G	G	G	G	G	G	G	G	G
S5_952057	C/T	5	952057	+	NA	NA	NA	NA	NA	NA	C	C	C	C	C	C	C	N	C	C	C	C	C	C	C	C	C	C	C	C	C	C	C	C	C	C	C	C	C	C	C	C	C	C	C	C	C	C	C
S5_952912	C/T	5	952912	+	NA	NA	NA	NA	NA	NA	C	C	C	C	C	C	C	C	C	C	C	C	C	C	C	C	C	C	C	C	C	C	C	C	C	C	C	C	C	C	C	C	C	C	C	C	C	C	C
S5_952917	C/T	5	952917	+	NA	NA	NA	NA	NA	NA	C	C	C	C	C	C	C	C	C	C	C	C	C	C	C	C	C	C	C	C	C	C	C	C	C	C	C	C	C	C	C	C	C	C	C	C	C	C	C
S5_952939	T/C	5	952939	+	NA	NA	NA	NA	NA	NA	T	T	T	T	T	T	T	T	T	T	T	T	T	T	T	T	T	T	T	T	T	T	T	T	T	T	C	T	T	T	T	T	T	C	T	T	T	T	T
S5_953087	C/A	5	953087	+	NA	NA	NA	NA	NA	NA	C	C	C	C	C	C	C	C	C	C	C	C	C	C	C	C	C	C	C	C	C	C	C	C	C	C	C	C	C	C	C	C	C	C	C	C	C	C	C
S5_953148	T/G	5	953148	+	NA	NA	NA	NA	NA	NA	T	T	T	T	T	G	T	T	T	T	T	T	T	G	G	T	T	T	T	T	T	T	T	T	T	T	T	T	T	T	G	T	T	T	T	T	T	G	G
S5_953218	C/T	5	953218	+	NA	NA	NA	NA	NA	NA	C	C	C	C	C	C	C	C	C	C	C	C	C	C	C	C	C	C	C	C	C	C	C	C	C	C	C	C	C	C	C	C	C	N	C	C	C	C	C
S5_953510	C/T	5	953510	+	NA	NA	NA	NA	NA	NA	C	C	C	C	C	C	C	C	C	C	C	C	C	C	C	C	C	C	C	C	C	C	C	C	C	C	C	C	C	C	C	C	C	C	C	C	C	C	C
S5_953513	G/A	5	953513	+	NA	NA	NA	NA	NA	NA	G	G	G	G	G	G	G	G	G	G	G	G	G	G	G	G	G	G	G	G	G	G	G	G	G	G	A	G	G	G	G	G	G	A	G	G	G	G	G
S5_956967	T/C	5	956967	+	NA	NA	NA	NA	NA	NA	T	T	T	T	N	T	T	T	T	T	T	T	T	T	T	T	T	T	T	T	T	T	T	T	T	T	T	T	T	T	T	T	T	T	T	N	T	T	T
S5_957038	C/T	5	957038	+	NA	NA	NA	NA	NA	NA	C	C	C	C	C	C	C	N	C	C	C	T	C	C	C	C	C	C	C	C	C	C	T	C	C	C	C	C	C	C	C	C	C	C	C	C	C	C	C
S5_957077	G/A	5	957077	+	NA	NA	NA	NA	NA	NA	G	G	G	G	G	G	G	G	G	G	G	G	G	G	G	G	G	G	G	G	G	G	G	G	G	G	G	G	G	G	G	G	G	G	G	G	G	G	G
S5_957335	G/A	5	957335	+	NA	NA	NA	NA	NA	NA	G	G	G	A	N	G	G	G	G	R	A	G	A	G	G	G	G	G	G	A	G	G	G	G	G	G	N	G	G	G	G	G	G	G	G	N	N	G	G
S5_957375	A/T	5	957375	+	NA	NA	NA	NA	NA	NA	A	A	A	T	A	A	A	A	A	A	T	A	T	A	A	A	A	A	A	T	A	A	A	A	A	A	A	A	A	A	A	A	A	A	A	N	W	A	A
S5_957435	C/A	5	957435	+	NA	NA	NA	NA	NA	NA	C	C	C	A	C	C	C	C	C	C	A	C	A	C	C	C	C	C	C	A	C	C	C	C	C	C	C	C	C	C	C	C	C	C	C	C	A	C	C
S5_979072	C/T	5	979072	+	NA	NA	NA	NA	NA	NA	C	C	C	C	C	C	C	N	C	C	N	C	C	C	C	C	C	N	C	C	C	C	C	C	C	C	C	C	C	C	C	C	C	C	C	N	C	C	C
S5_990235	C/A	5	990235	+	NA	NA	NA	NA	NA	NA	C	C	C	C	C	C	C	C	C	C	C	C	C	C	C	C	C	C	C	C	C	C	C	C	C	C	C	C	C	C	C	C	C	C	C	C	C	C	C
S5_1024359	T/A	5	1024359	+	NA	NA	NA	NA	NA	NA	T	A	T	A	A	A	T	T	T	T	A	T	A	A	A	T	T	T	T	A	T	T	T	A	T	T	T	A	T	T	A	A	T	T	T	N	T	A	A
S5_1024365	C/T	5	1024365	+	NA	NA	NA	NA	NA	NA	C	C	C	C	C	C	C	C	C	C	C	C	C	C	C	C	C	C	C	C	C	C	C	C	C	C	C	C	C	C	C	C	C	C	C	C	C	C	C
S5_1024385	T/G	5	1024385	+	NA	NA	NA	NA	NA	NA	G	T	G	T	T	T	G	G	G	G	T	T	T	T	T	G	G	G	G	T	G	G	T	T	G	G	T	T	G	G	T	T	G	T	G	N	G	T	T
S5_1026096	G/A	5	1026096	+	NA	NA	NA	NA	NA	NA	G	G	G	G	G	G	G	G	G	G	G	A	G	G	G	G	G	G	G	G	G	G	G	R	G	G	G	G	G	G	G	G	G	G	G	G	G	G	G
S5_1026874	C/T	5	1026874	+	NA	NA	NA	NA	NA	NA	C	C	C	C	C	C	C	C	C	C	C	C	T	C	C	C	C	C	C	C	C	C	C	C	C	C	C	C	C	C	C	C	C	C	C	N	C	C	C
S5_1026932	T/A	5	1026932	+	NA	NA	NA	NA	NA	NA	T	T	T	N	N	T	T	N	T	T	N	A	A	T	T	T	T	T	T	N	T	T	A	T	T	T	A	T	T	T	T	T	T	A	T	N	T	T	T
S5_1042675	G/T	5	1042675	+	NA	NA	NA	NA	NA	NA	G	T	T	G	G	T	G	G	T	T	G	G	G	T	T	G	G	K	T	G	T	T	G	T	T	T	G	T	T	T	T	T	T	G	T	T	T	T	T
S5_1042689	G/A	5	1042689	+	NA	NA	NA	NA	NA	NA	A	G	G	G	G	G	G	A	G	G	G	G	G	G	G	A	A	G	G	G	G	G	G	G	G	G	A	G	G	G	G	G	G	A	G	G	G	G	G
S5_1042953	C/G	5	1042953	+	NA	NA	NA	NA	NA	NA	C	C	C	C	C	G	C	G	C	C	G	C	G	G	G	G	G	C	C	G	C	C	C	C	C	C	C	C	C	C	G	C	C	C	C	C	C	G	G
S5_1042978	C/G	5	1042978	+	NA	NA	NA	NA	NA	NA	C	G	C	C	C	G	C	G	C	C	G	C	G	G	G	G	G	C	C	G	C	C	C	G	C	C	C	G	C	C	G	G	C	C	C	G	G	G	G
S5_1042979	C/A	5	1042979	+	NA	NA	NA	NA	NA	NA	C	C	C	C	C	A	C	A	C	C	A	C	A	A	A	A	A	C	C	A	C	C	C	C	C	C	C	C	C	C	A	C	C	C	C	C	C	A	A
S5_1042997	A/G	5	1042997	+	NA	NA	NA	NA	NA	NA	A	A	A	A	A	A	A	A	A	A	A	A	A	A	A	A	A	A	A	A	A	A	A	A	A	A	A	A	A	A	A	A	A	A	A	A	A	A	A
S5_1043101	G/T	5	1043101	+	NA	NA	NA	NA	NA	NA	G	G	G	G	G	G	G	G	G	G	G	G	G	G	G	G	G	G	G	G	G	G	T	G	G	G	G	G	G	G	G	G	G	G	G	G	G	G	G
S5_1043124	G/T	5	1043124	+	NA	NA	NA	NA	NA	NA	G	G	G	G	G	G	G	G	G	G	G	G	G	G	G	G	G	G	G	G	G	G	T	G	G	G	G	G	G	G	G	G	G	G	G	G	G	G	G
S5_1043133	C/T	5	1043133	+	NA	NA	NA	NA	NA	NA	T	C	C	C	C	C	C	C	C	C	T	C	T	C	C	T	T	C	C	T	C	C	C	C	C	C	T	C	C	C	C	C	C	T	C	C	C	C	C
S5_1043380	C/G	5	1043380	+	NA	NA	NA	NA	NA	NA	C	G	C	G	C	C	G	C	C	C	N	C	C	C	C	C	C	C	C	C	C	C	C	G	C	C	C	G	C	C	C	G	C	C	C	G	C	C	C
S5_1043382	T/G	5	1043382	+	NA	NA	NA	NA	NA	NA	T	G	T	G	T	T	G	T	T	T	N	T	T	T	T	T	T	T	T	T	T	T	T	G	T	T	T	G	T	T	T	G	T	T	T	G	T	T	T
S5_1043383	A/G	5	1043383	+	NA	NA	NA	NA	NA	NA	A	A	A	A	A	A	A	A	A	A	A	A	A	A	A	A	A	A	A	A	A	A	A	A	A	A	A	A	A	A	A	A	A	A	A	A	A	A	A
S5_1043385	C/T	5	1043385	+	NA	NA	NA	NA	NA	NA	C	C	C	C	C	C	C	C	C	C	C	C	C	C	C	C	C	C	C	C	C	C	C	C	C	C	C	C	C	C	C	C	C	C	C	C	C	C	C
S5_1043394	C/T	5	1043394	+	NA	NA	NA	NA	NA	NA	C	C	C	C	C	T	C	C	C	C	C	C	C	T	T	C	C	C	C	C	C	C	C	C	C	C	C	C	C	C	T	C	C	C	C	C	C	T	T
S5_1043403	G/C	5	1043403	+	NA	NA	NA	NA	NA	NA	G	G	G	G	G	G	G	G	G	G	G	G	G	G	G	G	G	G	G	G	G	G	G	G	G	G	G	G	G	G	G	G	G	G	G	G	G	G	G
S5_1043416	G/C	5	1043416	+	NA	NA	NA	NA	NA	NA	G	G	G	G	G	G	G	S	G	G	G	G	G	G	G	C	C	G	G	G	G	G	G	G	G	S	G	G	G	G	G	G	G	G	G	G	G	G	G
S5_1044468	C/A	5	1044468	+	NA	NA	NA	NA	NA	NA	C	C	A	A	A	A	A	A	A	A	C	A	C	A	A	C	C	A	C	C	C	C	A	C	C	C	C	C	C	C	M	A	A	C	C	C	C	A	A
S5_1044470	C/G	5	1044470	+	NA	NA	NA	NA	NA	NA	C	C	G	C	G	C	C	G	G	G	C	C	C	C	C	C	C	G	C	C	C	C	G	C	C	C	C	C	C	C	C	G	G	C	C	C	C	C	C
S5_1048737	T/G	5	1048737	+	NA	NA	NA	NA	NA	NA	K	T	T	T	T	T	T	N	T	T	N	T	T	T	T	T	T	T	T	T	T	T	T	T	T	T	T	T	T	T	T	T	T	T	T	N	T	T	T
S5_1049723	T/C	5	1049723	+	NA	NA	NA	NA	NA	NA	T	C	C	T	T	T	C	N	C	N	T	C	T	T	T	T	T	N	T	Y	T	T	T	C	N	T	T	Y	T	T	T	C	C	T	N	N	T	T	T
S5_1049724	T/C	5	1049724	+	NA	NA	NA	NA	NA	NA	T	T	T	T	T	T	T	N	T	T	T	T	T	T	T	T	T	T	T	T	T	T	T	T	T	T	T	T	T	T	T	T	T	T	T	N	T	T	T
S5_1050273	T/C	5	1050273	+	NA	NA	NA	NA	NA	NA	Y	T	T	T	T	T	T	N	T	T	T	T	T	T	T	T	T	T	T	T	T	T	T	T	T	T	T	T	T	T	T	T	T	T	T	T	T	T	T
S5_1050311	G/A	5	1050311	+	NA	NA	NA	NA	NA	NA	G	G	G	G	G	A	G	N	G	G	N	A	G	A	A	G	G	G	G	G	G	G	G	G	G	G	G	G	G	G	A	G	G	G	G	G	G	A	A
S5_1050314	A/G	5	1050314	+	NA	NA	NA	NA	NA	NA	A	G	A	A	N	G	A	N	A	A	A	G	A	G	G	A	A	A	A	A	A	A	A	G	A	G	A	A	A	A	G	G	A	A	A	A	A	G	G
S5_1050315	G/A	5	1050315	+	NA	NA	NA	NA	NA	NA	G	A	G	G	N	A	G	N	G	G	G	A	G	A	A	G	G	G	G	G	G	G	G	A	G	A	G	G	G	G	A	A	G	G	G	G	G	A	A
S5_1051335	G/T	5	1051335	+	NA	NA	NA	NA	NA	NA	G	G	G	G	G	G	G	G	G	G	G	G	G	G	G	G	G	G	G	G	G	G	G	G	G	G	G	G	G	G	G	G	G	G	G	G	G	G	G
S5_1051361	A/G	5	1051361	+	NA	NA	NA	NA	NA	NA	A	A	A	A	A	A	G	A	A	G	A	R	A	A	A	A	A	G	G	A	A	A	A	A	A	A	G	N	A	A	A	A	G	G	A	A	A	A	A
S5_1051374	C/A	5	1051374	+	NA	NA	NA	NA	NA	NA	A	C	A	A	M	N	A	C	N	N	A	A	A	N	N	A	A	C	C	A	C	C	A	C	C	A	C	C	C	A	A	C	C	A	C	C	C	C	C
S5_1051375	C/A	5	1051375	+	NA	NA	NA	NA	NA	NA	A	C	M	A	C	A	C	N	C	C	A	C	A	A	A	A	A	C	C	A	C	C	A	C	C	A	C	C	C	A	A	C	C	C	C	C	C	A	N
S5_1051389	C/G	5	1051389	+	NA	NA	NA	NA	NA	NA	G	C	G	G	S	G	G	G	N	N	G	G	G	G	N	G	G	C	C	G	C	C	G	C	C	G	S	C	C	G	G	C	C	G	C	C	C	N	C
S5_1051390	C/G	5	1051390	+	NA	NA	NA	NA	NA	NA	G	C	S	G	S	G	C	G	C	C	G	C	G	G	G	G	G	C	C	G	C	C	G	C	C	G	C	C	C	G	G	C	C	C	C	C	C	G	N
S5_1051398	A/T	5	1051398	+	NA	NA	NA	NA	NA	NA	T	A	A	T	W	A	A	A	A	A	T	A	T	A	A	T	T	A	A	T	A	A	T	A	A	A	A	A	A	A	A	A	A	T	A	A	A	A	A
S5_1051403	G/T	5	1051403	+	NA	NA	NA	NA	NA	NA	G	G	G	G	G	G	G	T	G	G	G	G	G	G	G	G	G	G	G	G	G	G	G	G	G	G	G	G	G	G	G	G	G	G	G	G	G	G	G
S5_1051431	T/A	5	1051431	+	NA	NA	NA	NA	NA	NA	T	T	T	T	T	T	T	T	T	T	T	T	T	T	T	T	T	T	T	T	T	T	T	T	T	T	T	T	T	T	T	T	T	T	T	T	T	T	T
S5_1054891	G/T	5	1054891	+	NA	NA	NA	NA	NA	NA	G	G	G	G	G	G	G	G	G	G	G	G	G	G	G	G	G	G	G	G	G	G	G	G	G	G	G	G	G	G	G	G	G	G	G	K	G	G	G
S5_1061083	T/A	5	1061083	+	NA	NA	NA	NA	NA	NA	N	T	T	T	T	T	T	N	T	T	T	T	T	T	T	T	T	N	T	T	T	T	T	T	T	T	T	T	T	T	T	T	T	T	T	N	T	T	T
S5_1061084	T/C	5	1061084	+	NA	NA	NA	NA	NA	NA	N	T	T	T	T	T	T	N	T	T	T	T	T	T	T	T	T	N	T	T	T	T	T	T	T	T	T	T	T	T	T	T	T	T	T	N	T	T	T
S5_1061163	A/G	5	1061163	+	NA	NA	NA	NA	NA	NA	A	A	A	A	A	A	A	N	A	A	A	A	A	A	A	A	A	A	A	A	A	A	A	A	A	A	A	A	A	A	A	A	A	A	A	A	A	A	A
S5_1061190	T/A	5	1061190	+	NA	NA	NA	NA	NA	NA	T	T	A	T	T	T	T	T	A	T	T	T	T	T	T	T	T	T	T	T	A	A	T	T	T	T	T	T	A	T	T	T	T	T	N	T	T	T	T
S5_1061198	C/G	5	1061198	+	NA	NA	NA	NA	NA	NA	C	C	C	C	C	C	G	C	C	G	C	C	C	C	C	C	C	G	C	C	C	C	C	C	C	C	C	C	C	C	C	C	G	C	C	C	C	C	C
S5_1061259	G/A	5	1061259	+	NA	NA	NA	NA	NA	NA	G	G	G	G	G	G	G	G	G	G	G	G	G	G	G	G	G	G	G	G	G	G	G	G	G	G	G	G	G	G	G	G	G	G	G	G	G	G	G
S5_1062275	G/T	5	1062275	+	NA	NA	NA	NA	NA	NA	G	G	T	G	G	T	T	N	T	T	G	G	G	T	T	G	G	T	G	G	T	T	G	G	K	T	G	K	T	T	T	G	T	G	G	T	T	T	T
S5_1062307	G/A	5	1062307	+	NA	NA	NA	NA	NA	NA	G	G	G	G	G	G	G	G	G	G	G	G	G	G	G	G	G	G	G	G	G	G	G	G	G	G	G	G	G	G	G	G	G	G	G	G	G	G	G
S5_1063038	T/G	5	1063038	+	NA	NA	NA	NA	NA	NA	T	T	G	T	T	T	T	T	T	T	T	T	G	T	T	T	T	N	T	T	T	T	T	T	T	T	T	T	T	T	T	T	T	T	T	T	T	T	T
S5_1063039	T/G	5	1063039	+	NA	NA	NA	NA	NA	NA	T	T	T	T	T	T	T	T	T	T	T	T	G	T	T	T	T	T	T	T	T	T	T	T	T	T	T	T	T	T	T	T	T	T	T	T	T	T	T
S5_1063042	A/T	5	1063042	+	NA	NA	NA	NA	NA	NA	A	T	A	A	A	T	T	A	T	W	A	A	A	A	A	A	A	N	T	A	A	A	A	N	A	T	T	T	A	T	A	A	A	T	A	A	T	A	A
S5_1063385	G/A	5	1063385	+	NA	NA	NA	NA	NA	NA	G	G	G	G	G	G	G	G	G	G	G	G	G	G	G	G	G	G	G	G	G	G	G	G	G	G	G	G	G	A	G	G	G	G	G	G	G	G	G
S5_1063782	T/A	5	1063782	+	NA	NA	NA	NA	NA	NA	T	T	T	T	T	N	T	T	T	T	T	T	T	T	T	T	T	T	T	T	T	T	W	T	T	T	T	T	T	T	N	T	T	T	T	T	T	T	N
S5_1063786	T/C	5	1063786	+	NA	NA	NA	NA	NA	NA	T	T	T	T	T	T	T	T	T	T	T	T	T	T	T	T	T	T	T	T	T	T	T	T	T	T	T	T	T	T	T	T	T	T	T	T	T	T	T
S5_1063789	G/C	5	1063789	+	NA	NA	NA	NA	NA	NA	G	G	G	G	G	C	G	G	G	G	G	G	G	G	G	G	G	G	G	G	G	G	S	G	G	G	G	G	G	G	N	G	G	G	G	G	G	S	N
S5_1063821	T/A	5	1063821	+	NA	NA	NA	NA	NA	NA	T	T	T	T	T	T	T	T	T	T	T	T	T	T	T	T	T	T	T	T	T	T	T	T	T	T	T	T	T	T	T	T	T	T	T	N	T	T	T
S5_1063838	G/A	5	1063838	+	NA	NA	NA	NA	NA	NA	G	G	G	G	G	G	G	A	G	G	G	G	G	G	G	G	G	G	G	G	G	G	G	G	G	G	G	G	G	G	G	G	G	G	G	N	G	G	G
S5_1063839	C/G	5	1063839	+	NA	NA	NA	NA	NA	NA	C	C	C	C	C	C	C	C	C	C	C	N	C	C	C	C	C	C	C	C	C	C	C	C	C	C	C	C	C	C	C	C	C	C	C	N	C	C	C
S5_1086596	G/A	5	1086596	+	NA	NA	NA	NA	NA	NA	G	G	G	G	G	G	G	G	G	G	G	G	G	G	G	G	G	G	G	G	G	G	G	G	G	G	G	G	G	G	G	G	G	G	G	G	G	G	G
S5_1087376	A/G	5	1087376	+	NA	NA	NA	NA	NA	NA	A	A	A	A	A	A	G	A	A	A	A	A	A	A	A	A	A	A	A	A	N	G	A	A	A	G	A	A	G	A	A	A	G	A	A	N	N	A	A
S5_1087378	A/G	5	1087378	+	NA	NA	NA	NA	NA	NA	A	A	A	A	N	G	A	A	R	A	A	A	A	G	G	A	A	A	A	A	A	A	A	A	A	A	A	A	A	A	G	A	A	A	A	N	A	G	G
S5_1087418	G/A	5	1087418	+	NA	NA	NA	NA	NA	NA	G	G	G	G	N	A	G	G	R	G	G	G	G	A	A	G	G	G	G	G	G	G	G	G	G	G	G	G	G	G	A	G	G	G	G	N	G	A	A
S5_1087628	G/A	5	1087628	+	NA	NA	NA	NA	NA	NA	G	G	N	G	G	G	N	G	R	A	G	G	G	G	G	G	G	G	G	G	A	A	G	G	G	A	G	G	A	G	G	G	A	G	N	G	G	G	G
S5_1087631	T/C	5	1087631	+	NA	NA	NA	NA	NA	NA	T	T	T	T	T	C	T	T	T	T	T	T	T	C	C	T	T	T	T	T	T	T	T	T	T	T	T	T	T	T	C	T	T	T	T	C	T	C	C
S5_1087836	T/C	5	1087836	+	NA	NA	NA	NA	NA	NA	C	T	T	C	C	T	T	T	T	T	C	T	T	T	T	C	C	T	T	T	T	T	C	T	Y	T	T	T	T	T	T	T	T	T	Y	N	T	T	T
S5_1087914	G/T	5	1087914	+	NA	NA	NA	NA	NA	NA	G	T	G	G	G	G	G	G	G	G	G	G	G	G	G	G	G	G	T	G	G	G	G	T	G	G	T	G	G	G	G	T	G	T	G	N	G	G	G
S5_1088018	G/C	5	1088018	+	NA	NA	NA	NA	NA	NA	G	G	G	G	G	G	G	G	G	G	G	N	G	G	G	G	G	G	G	G	G	G	G	G	G	G	G	G	G	G	G	G	G	G	G	G	G	G	G
S5_1088079	T/C	5	1088079	+	NA	NA	NA	NA	NA	NA	T	T	T	T	T	T	T	T	T	T	T	T	T	T	T	T	T	T	T	T	T	T	T	T	T	T	T	T	T	T	T	T	Y	T	T	T	N	T	T
S5_1088091	G/A	5	1088091	+	NA	NA	NA	NA	NA	NA	G	G	G	G	G	G	G	G	G	G	G	G	G	G	G	G	G	G	G	G	G	G	G	G	G	G	G	G	G	G	G	G	R	G	G	G	N	G	G
S5_1088109	G/A	5	1088109	+	NA	NA	NA	NA	NA	NA	A	G	G	A	N	G	G	G	G	G	A	G	G	G	G	A	A	G	N	N	G	G	A	G	G	A	N	G	G	G	G	G	G	A	N	A	N	G	G
S5_1089151	G/T	5	1089151	+	NA	NA	NA	NA	NA	NA	G	G	G	G	G	G	G	N	G	G	G	T	G	G	G	G	G	G	G	G	G	G	G	G	G	G	G	G	G	G	G	G	G	G	G	G	G	G	G
S5_1100370	G/C	5	1100370	+	NA	NA	NA	NA	NA	NA	G	G	G	G	S	G	G	C	G	C	G	G	G	G	G	S	N	C	C	G	G	G	G	G	G	G	C	C	G	G	G	G	C	C	G	N	C	G	G
S5_1101063	C/T	5	1101063	+	NA	NA	NA	NA	NA	NA	C	C	C	C	C	C	C	T	C	T	C	T	T	C	C	C	C	T	C	C	C	C	C	C	C	C	C	C	C	C	C	C	T	C	C	C	C	C	C
S5_1101133	A/G	5	1101133	+	NA	NA	NA	NA	NA	NA	A	A	G	A	R	G	G	A	A	A	A	A	A	G	G	A	A	A	G	A	A	A	A	A	A	G	G	G	A	A	G	A	A	G	A	A	G	G	G
S5_1101148	C/T	5	1101148	+	NA	NA	NA	NA	NA	NA	C	T	C	C	C	C	C	C	T	C	C	C	C	C	C	C	C	C	C	C	T	T	C	T	C	C	C	C	T	C	C	T	C	C	C	C	C	C	C
S5_1101255	C/T	5	1101255	+	NA	NA	NA	NA	NA	NA	C	T	C	C	T	C	C	T	T	C	C	T	T	C	C	C	C	C	C	C	T	T	C	T	Y	C	C	C	T	C	C	T	C	C	C	N	C	C	C
S5_1101556	A/G	5	1101556	+	NA	NA	NA	NA	NA	NA	A	G	A	A	N	A	A	N	G	A	A	A	A	A	A	A	A	N	A	A	G	G	A	G	A	A	A	A	G	A	A	G	A	A	A	N	G	A	A
S5_1101852	G/A	5	1101852	+	NA	NA	NA	NA	NA	NA	G	G	G	G	G	G	G	G	G	G	G	G	G	G	G	G	G	G	G	G	G	G	G	G	G	G	G	G	G	G	G	G	G	G	G	G	G	G	G
S5_1101878	T/C	5	1101878	+	NA	NA	NA	NA	NA	NA	C	T	T	C	T	T	T	N	T	C	C	T	T	T	T	C	C	T	T	C	T	T	C	T	Y	T	T	T	T	C	T	T	C	T	T	C	T	T	T
S5_1105609	C/G	5	1105609	+	NA	NA	NA	NA	NA	NA	C	G	C	C	C	C	C	C	C	C	C	C	C	C	C	C	C	C	G	C	G	G	C	G	G	C	G	G	G	C	C	G	C	G	C	N	G	C	C
S5_1105655	C/T	5	1105655	+	NA	NA	NA	NA	NA	NA	C	C	C	C	C	C	C	C	C	C	C	C	C	C	C	C	C	C	C	C	C	C	C	C	C	C	C	C	C	C	C	C	C	C	C	N	C	C	C
S5_1105676	C/A	5	1105676	+	NA	NA	NA	NA	NA	NA	C	C	C	C	A	C	C	C	C	C	C	C	C	C	C	C	C	C	A	C	C	C	C	C	C	C	A	A	C	C	C	C	C	A	C	C	M	C	C
S5_1105694	C/A	5	1105694	+	NA	NA	NA	NA	NA	NA	C	C	C	C	A	C	C	C	C	C	C	C	C	C	C	C	C	C	A	C	C	C	C	C	C	C	A	A	C	C	C	C	C	A	C	C	M	C	C
S5_1105707	C/T	5	1105707	+	NA	NA	NA	NA	NA	NA	C	T	C	C	C	C	C	C	C	C	C	T	C	C	C	C	C	C	C	C	T	T	C	T	C	C	C	C	T	C	C	T	C	C	C	C	C	C	C
S5_1105819	C/A	5	1105819	+	NA	NA	NA	NA	NA	NA	C	A	C	C	M	C	C	N	N	C	C	A	C	C	C	C	C	A	A	C	A	A	C	A	N	C	A	A	A	C	C	A	C	A	N	A	A	C	C
S5_1105843	A/G	5	1105843	+	NA	NA	NA	NA	NA	NA	A	A	A	A	A	A	A	N	A	A	A	A	A	A	A	A	A	A	A	A	A	A	A	A	A	A	A	A	A	A	A	A	A	A	A	A	A	A	A
S5_1105866	A/T	5	1105866	+	NA	NA	NA	NA	NA	NA	A	A	A	A	A	A	A	N	A	A	A	A	A	A	A	A	A	A	A	A	A	A	A	A	A	A	A	A	A	A	A	A	A	A	A	A	A	A	A
S5_1123175	G/C	5	1123175	+	NA	NA	NA	NA	NA	NA	G	G	G	G	G	G	G	N	G	G	G	G	G	G	G	G	G	G	G	G	G	G	G	G	G	G	C	N	G	G	G	G	G	C	G	N	G	G	G
S5_1123960	C/T	5	1123960	+	NA	NA	NA	NA	NA	NA	C	C	C	C	T	T	T	N	T	C	C	C	C	T	T	C	C	T	C	C	T	T	C	C	T	T	C	C	T	T	T	C	C	C	Y	C	T	T	T
S5_1129322	C/T	5	1129322	+	NA	NA	NA	NA	NA	NA	C	C	T	C	C	T	T	N	C	C	C	C	T	T	T	N	C	C	C	C	C	C	C	C	C	T	C	C	C	C	T	C	C	C	C	C	T	T	T
S5_1129950	A/T	5	1129950	+	NA	NA	NA	NA	NA	NA	A	A	A	A	A	A	A	A	A	A	A	A	T	A	A	A	A	A	A	A	A	A	A	A	A	A	A	A	A	A	A	A	A	A	A	A	A	A	A
S5_1182565	A/G	5	1182565	+	NA	NA	NA	NA	NA	NA	G	A	A	G	A	N	G	N	A	R	A	A	A	R	R	G	G	A	A	G	A	A	G	A	R	G	A	A	A	G	R	N	A	G	G	G	A	A	A
S5_1182595	T/C	5	1182595	+	NA	NA	NA	NA	NA	NA	T	T	T	T	T	T	T	N	T	T	C	T	T	T	T	T	T	T	T	T	T	T	T	T	T	T	T	T	T	T	T	T	T	T	T	T	T	T	T
S5_1182636	C/T	5	1182636	+	NA	NA	NA	NA	NA	NA	C	C	C	C	C	C	C	N	C	C	T	C	C	C	C	C	C	C	C	C	C	C	C	C	C	C	T	C	C	C	C	C	C	C	C	C	C	C	C
S5_1182692	G/T	5	1182692	+	NA	NA	NA	NA	NA	NA	G	T	G	G	G	G	G	G	G	T	T	T	G	G	G	G	G	T	T	T	G	G	G	T	G	G	T	T	G	G	G	T	T	T	G	G	G	G	G
S5_1182693	G/T	5	1182693	+	NA	NA	NA	NA	NA	NA	G	T	G	G	G	G	G	G	G	T	T	T	G	G	G	G	G	T	T	T	G	G	G	T	G	G	T	T	G	G	G	T	T	T	G	G	G	G	G
S5_1182700	G/A	5	1182700	+	NA	NA	NA	NA	NA	NA	G	G	G	G	R	G	G	G	R	G	G	G	G	G	G	G	G	G	G	G	G	G	G	G	G	G	G	G	G	G	G	G	G	G	G	G	G	G	G
S5_1182796	T/A	5	1182796	+	NA	NA	NA	NA	NA	NA	T	T	T	T	T	T	T	T	T	T	T	T	T	T	T	T	T	T	T	T	A	A	T	T	T	T	T	T	A	T	T	T	T	T	T	T	T	T	T
S5_1182846	A/T	5	1182846	+	NA	NA	NA	NA	NA	NA	A	A	A	A	A	A	A	A	A	A	A	A	A	A	A	A	A	A	A	A	A	A	A	A	A	A	A	A	A	A	A	A	A	A	A	A	A	A	A
S5_1182853	C/T	5	1182853	+	NA	NA	NA	NA	NA	NA	C	C	C	C	C	C	C	C	C	C	C	C	T	C	C	C	C	C	C	C	C	C	C	C	C	C	C	C	C	C	C	C	C	C	C	C	C	C	C
S5_1183634	G/T	5	1183634	+	NA	NA	NA	NA	NA	NA	G	T	G	G	G	G	G	G	G	G	G	G	G	G	G	G	G	G	T	G	T	T	G	T	G	G	G	G	T	T	G	N	G	G	G	N	G	G	G
S5_1183681	T/A	5	1183681	+	NA	NA	NA	NA	NA	NA	T	A	T	T	N	T	T	T	W	T	T	T	T	T	T	T	T	T	A	T	A	A	T	A	T	T	A	A	A	A	T	A	T	A	T	A	T	T	T
S5_1183692	G/A	5	1183692	+	NA	NA	NA	NA	NA	NA	A	G	G	A	N	G	G	N	G	G	A	G	G	G	G	A	A	G	G	R	G	G	A	G	R	G	G	G	G	G	G	G	G	G	R	G	G	G	G
S5_1183738	G/T	5	1183738	+	NA	NA	NA	NA	NA	NA	T	G	G	N	N	G	G	G	G	G	T	G	G	G	G	T	T	G	G	T	G	G	T	G	K	G	G	G	G	G	G	G	G	N	G	N	G	G	G
S5_1184559	G/A	5	1184559	+	NA	NA	NA	NA	NA	NA	G	G	G	G	A	G	G	G	A	G	G	G	G	G	G	G	G	G	G	G	G	G	G	G	G	G	A	G	G	G	G	G	G	A	G	G	A	G	G
S5_1184565	G/T	5	1184565	+	NA	NA	NA	NA	NA	NA	G	T	G	G	G	G	G	T	G	T	G	T	T	G	G	G	G	T	T	N	G	G	G	T	G	G	G	G	G	T	G	T	T	G	G	G	G	G	G
S5_1184594	G/C	5	1184594	+	NA	NA	NA	NA	NA	NA	G	G	G	G	G	G	G	G	G	G	G	G	G	G	G	G	G	G	G	G	G	G	G	G	G	G	G	G	G	G	G	G	G	G	G	G	G	G	G
S5_1184614	G/C	5	1184614	+	NA	NA	NA	NA	NA	NA	G	G	G	G	G	G	G	N	G	G	G	G	G	G	G	G	G	G	G	G	G	G	G	G	G	G	G	G	G	G	G	G	G	G	G	G	G	G	G
S5_1184648	G/A	5	1184648	+	NA	NA	NA	NA	NA	NA	G	G	N	G	G	A	A	N	G	G	G	G	G	A	A	G	G	G	G	G	G	G	G	G	G	A	G	G	G	G	A	G	G	G	G	G	G	A	A
S5_1184649	C/A	5	1184649	+	NA	NA	NA	NA	NA	NA	C	C	C	C	C	C	C	N	C	C	C	A	C	C	C	C	C	C	C	C	C	C	C	C	C	C	C	C	C	C	C	C	C	C	C	C	C	C	C
S5_1184654	T/G	5	1184654	+	NA	NA	NA	NA	NA	NA	T	T	T	T	T	T	T	N	T	T	T	G	T	T	T	T	T	T	T	T	T	T	T	T	T	T	T	T	T	T	T	T	T	T	T	T	T	T	T
S5_1184921	G/A	5	1184921	+	NA	NA	NA	NA	NA	NA	A	G	N	A	N	G	G	N	G	G	A	G	G	G	G	A	A	G	G	A	G	G	A	G	G	G	G	G	G	G	G	G	G	G	G	G	G	G	G
S5_1185055	G/T	5	1185055	+	NA	NA	NA	NA	NA	NA	G	G	G	G	G	G	G	T	G	G	G	G	G	G	G	G	G	G	G	G	G	G	G	G	G	G	N	G	G	G	G	G	G	G	G	G	G	G	G
S5_1185270	C/A	5	1185270	+	NA	NA	NA	NA	NA	NA	A	C	C	A	C	C	C	N	C	A	A	A	C	C	C	A	A	A	C	A	C	C	A	C	A	C	C	C	C	C	C	N	A	C	A	M	C	C	C
S5_1229488	G/A	5	1229488	+	NA	NA	NA	NA	NA	NA	G	G	G	G	G	G	G	G	G	G	G	A	G	G	G	G	G	G	G	G	G	G	G	G	G	G	G	G	G	G	G	G	G	G	G	G	G	G	G
S5_1229507	C/G	5	1229507	+	NA	NA	NA	NA	NA	NA	C	G	C	C	C	C	C	C	C	C	C	C	C	C	C	C	C	C	G	C	C	C	C	G	C	C	C	C	C	S	C	G	C	C	C	C	C	C	C
S5_1229576	C/A	5	1229576	+	NA	NA	NA	NA	NA	NA	N	C	C	C	C	C	C	N	C	C	C	C	C	C	C	C	N	C	C	C	C	C	C	C	C	C	A	A	C	C	C	C	C	A	C	N	C	C	C
S5_1229601	G/C	5	1229601	+	NA	NA	NA	NA	NA	NA	N	G	G	G	G	S	G	N	G	G	G	C	C	G	G	G	N	G	G	N	G	G	G	G	G	G	G	G	G	G	C	G	G	N	G	N	G	G	G
S5_1231808	T/C	5	1231808	+	NA	NA	NA	NA	NA	NA	T	T	C	C	T	C	C	C	T	C	T	T	T	C	C	T	T	C	T	T	T	T	T	T	T	C	T	C	T	C	C	T	C	T	T	T	T	C	C
S5_1231907	C/T	5	1231907	+	NA	NA	NA	NA	NA	NA	C	C	C	C	Y	C	C	C	C	C	C	C	C	C	C	C	C	C	N	C	T	T	C	N	C	C	Y	C	T	C	C	C	C	T	C	N	T	C	C
S5_1231917	G/A	5	1231917	+	NA	NA	NA	NA	NA	NA	G	G	G	G	G	G	G	G	G	G	G	G	G	G	G	G	G	G	G	G	G	G	G	G	G	G	G	G	G	G	G	G	G	G	G	N	G	G	G
S5_1231926	C/G	5	1231926	+	NA	NA	NA	NA	NA	NA	C	C	C	C	C	C	C	C	C	C	G	C	C	C	C	C	C	C	C	G	C	C	C	C	C	C	C	C	C	C	C	C	C	C	C	N	C	C	C
S5_1231981	A/C	5	1231981	+	NA	NA	NA	NA	NA	NA	A	A	A	A	A	A	A	N	A	A	A	A	A	A	A	A	A	A	A	A	A	A	A	A	A	A	A	A	A	A	A	A	A	A	A	N	A	A	A
S5_1231983	T/C	5	1231983	+	NA	NA	NA	NA	NA	NA	T	T	T	T	T	T	T	N	T	T	T	T	C	T	T	T	T	T	T	T	T	T	T	T	T	T	T	T	T	T	T	T	T	T	T	N	T	T	T
S5_1231998	T/C	5	1231998	+	NA	NA	NA	NA	NA	NA	T	C	T	N	T	N	T	N	T	T	T	C	T	T	T	T	T	T	C	T	T	T	T	C	T	T	T	T	T	T	T	C	T	T	T	N	T	T	T
S5_1232009	T/G	5	1232009	+	NA	NA	NA	NA	NA	NA	T	G	T	N	T	N	T	N	T	T	T	T	T	T	T	T	T	T	G	T	T	T	T	G	T	T	T	T	T	T	T	G	T	T	T	N	T	T	T
S5_1232014	C/T	5	1232014	+	NA	NA	NA	NA	NA	NA	T	C	N	N	Y	N	Y	N	C	C	T	C	T	Y	Y	T	T	C	C	T	C	C	T	C	Y	T	C	C	C	C	T	C	C	C	Y	N	C	T	T
S5_1232105	C/T	5	1232105	+	NA	NA	NA	NA	NA	NA	C	C	C	C	C	C	C	N	C	C	C	T	C	C	C	C	C	C	C	C	C	C	C	C	C	C	C	C	C	C	C	C	C	C	C	C	C	C	C
S5_1232124	A/G	5	1232124	+	NA	NA	NA	NA	NA	NA	A	G	A	A	A	A	A	N	A	A	A	A	A	A	A	A	A	A	G	A	A	A	A	G	A	A	A	A	A	A	A	G	A	A	A	A	A	A	A
S5_1232156	C/T	5	1232156	+	NA	NA	NA	NA	NA	NA	C	C	C	C	Y	C	N	N	T	T	C	C	C	C	C	C	C	T	C	C	T	T	C	C	C	C	T	T	T	T	C	C	N	T	N	T	T	T	N
S5_1233478	C/T	5	1233478	+	NA	NA	NA	NA	NA	NA	C	C	T	T	C	T	T	N	C	T	C	C	C	T	T	C	C	C	N	C	C	C	C	C	C	T	C	C	C	T	T	C	Y	C	C	C	C	T	T
S5_1233488	C/A	5	1233488	+	NA	NA	NA	NA	NA	NA	C	C	C	C	C	C	C	N	C	C	C	C	C	C	C	C	C	C	C	C	C	C	C	C	C	C	C	C	C	C	C	C	C	C	C	C	C	C	C
S5_1234467	A/G	5	1234467	+	NA	NA	NA	NA	NA	NA	G	A	A	A	A	A	A	A	A	A	A	A	A	A	A	G	G	A	A	A	A	A	G	A	G	A	A	A	A	A	A	A	A	A	G	G	A	A	A
S5_1234518	A/T	5	1234518	+	NA	NA	NA	NA	NA	NA	A	A	A	A	W	A	A	A	T	A	A	A	A	A	A	A	A	N	A	A	T	T	A	A	A	A	T	N	T	A	A	A	A	T	A	N	T	A	A
S5_1234523	C/T	5	1234523	+	NA	NA	NA	NA	NA	NA	C	C	C	C	C	C	C	C	C	C	C	T	C	C	C	C	C	C	C	C	C	C	C	C	C	C	C	C	C	C	C	C	C	C	C	N	C	C	C
S5_1234540	G/A	5	1234540	+	NA	NA	NA	NA	NA	NA	G	G	G	G	G	G	G	G	G	G	G	G	G	G	G	G	G	G	G	G	G	G	G	G	G	G	G	G	G	G	G	G	G	G	G	N	G	G	G
S5_1234669	A/G	5	1234669	+	NA	NA	NA	NA	NA	NA	G	A	R	A	A	A	A	A	A	A	A	A	A	A	A	G	G	A	A	A	A	A	G	A	A	A	A	A	A	A	A	A	A	A	A	A	A	A	A
S5_1234672	A/G	5	1234672	+	NA	NA	NA	NA	NA	NA	A	A	A	A	A	A	A	A	A	A	A	A	A	A	A	A	A	A	A	A	A	A	A	A	A	A	G	A	A	A	A	A	A	G	A	A	A	A	A
S5_1234691	C/T	5	1234691	+	NA	NA	NA	NA	NA	NA	C	T	C	C	Y	C	C	C	Y	C	C	T	C	C	C	C	C	Y	T	C	T	T	C	T	N	C	T	N	T	C	C	T	C	T	T	C	T	C	C
S5_1234695	C/G	5	1234695	+	NA	NA	NA	NA	NA	NA	C	C	C	C	C	C	C	C	C	C	C	G	C	C	C	C	C	C	C	C	C	C	C	C	C	C	C	C	C	C	C	C	C	C	C	C	C	C	C
S5_1236483	C/T	5	1236483	+	NA	NA	NA	NA	NA	NA	C	C	C	C	C	C	C	C	C	C	C	T	C	C	C	C	C	C	C	C	C	C	C	C	C	C	C	C	C	C	C	C	C	C	C	C	C	C	C
S5_1236487	T/A	5	1236487	+	NA	NA	NA	NA	NA	NA	T	T	T	T	T	T	T	T	T	T	T	T	T	T	T	T	T	T	T	T	T	T	T	T	T	T	T	T	T	T	T	T	T	T	T	T	T	T	T
S5_1236495	C/T	5	1236495	+	NA	NA	NA	NA	NA	NA	C	N	C	C	Y	C	C	C	T	C	C	T	C	C	C	C	C	C	N	C	T	T	C	T	C	C	T	T	T	C	C	Y	C	T	C	N	T	C	C
S5_1236520	C/A	5	1236520	+	NA	NA	NA	NA	NA	NA	C	N	C	C	M	C	C	C	A	C	C	C	C	C	C	C	C	C	N	C	A	A	C	A	C	C	A	A	A	C	C	C	C	A	C	N	A	C	C
S5_1236834	T/G	5	1236834	+	NA	NA	NA	NA	NA	NA	T	G	T	T	T	T	T	T	T	T	T	T	T	T	T	T	T	T	G	T	T	T	T	G	T	T	T	T	T	T	T	G	T	T	T	T	T	T	T
S5_1237144	G/T	5	1237144	+	NA	NA	NA	NA	NA	NA	G	G	G	G	G	G	G	N	G	G	G	G	G	G	G	G	G	G	G	G	T	T	G	G	G	G	G	G	T	G	G	G	G	G	N	G	G	G	G
S5_1237175	G/A	5	1237175	+	NA	NA	NA	NA	NA	NA	G	G	G	G	R	G	G	N	G	G	G	G	A	G	G	G	G	G	G	G	A	A	G	G	G	G	A	G	A	G	G	G	G	A	N	G	A	G	G
S5_1237187	C/T	5	1237187	+	NA	NA	NA	NA	NA	NA	T	C	C	C	C	C	C	N	C	C	C	C	C	C	C	T	T	C	C	C	C	C	T	C	C	C	C	C	C	C	C	C	C	C	C	T	C	C	C
S5_1238461	G/A	5	1238461	+	NA	NA	NA	NA	NA	NA	N	G	G	G	G	G	G	N	G	G	G	G	G	G	G	G	G	G	G	G	G	G	G	G	G	G	A	R	G	G	G	G	G	A	G	N	R	G	G
S5_1238868	G/T	5	1238868	+	NA	NA	NA	NA	NA	NA	G	G	G	G	G	G	G	G	G	G	G	G	G	G	G	G	G	G	G	G	T	T	G	G	G	G	K	G	T	G	G	G	G	G	G	G	T	G	G
S5_1238873	G/A	5	1238873	+	NA	NA	NA	NA	NA	NA	G	G	G	G	G	G	G	G	G	G	A	G	G	G	G	G	G	G	G	N	G	G	G	G	G	G	G	G	G	G	G	G	G	G	G	G	G	G	G
S5_1238896	G/A	5	1238896	+	NA	NA	NA	NA	NA	NA	G	G	G	G	G	G	G	G	G	G	G	A	G	G	G	G	G	G	G	G	G	G	G	G	G	G	G	G	G	G	G	G	G	G	G	G	G	G	G
S5_1238984	G/T	5	1238984	+	NA	NA	NA	NA	NA	NA	G	G	G	G	K	G	G	G	G	G	G	G	G	G	G	G	G	G	G	G	G	G	G	G	G	G	T	T	G	G	G	G	G	T	G	G	K	G	G
S5_1239530	C/T	5	1239530	+	NA	NA	NA	NA	NA	NA	C	T	C	C	C	C	C	N	C	C	C	C	C	C	C	C	C	C	T	C	C	C	C	T	C	C	C	C	C	C	C	T	C	C	C	C	C	C	C
S5_1239556	A/G	5	1239556	+	NA	NA	NA	NA	NA	NA	A	A	A	A	A	A	A	N	A	A	A	A	A	A	A	A	A	A	A	A	A	A	A	A	A	A	A	A	A	A	A	A	A	A	A	A	A	A	A
S5_1239563	G/A	5	1239563	+	NA	NA	NA	NA	NA	NA	G	G	G	G	G	G	G	N	G	G	G	A	G	G	G	G	G	G	G	G	G	G	G	G	G	G	G	G	G	G	G	G	G	G	G	G	G	G	G
S5_1239585	C/T	5	1239585	+	NA	NA	NA	NA	NA	NA	C	C	C	C	C	C	C	C	C	C	C	T	C	C	C	C	C	C	C	C	C	C	C	C	C	C	C	C	C	C	C	C	C	C	C	C	C	C	C
S5_1242886	T/C	5	1242886	+	NA	NA	NA	NA	NA	NA	N	T	T	T	T	N	T	N	T	T	T	T	T	T	T	T	T	T	T	T	T	T	T	T	T	T	T	T	T	T	T	T	T	T	T	T	T	T	T
S5_1242897	C/T	5	1242897	+	NA	NA	NA	NA	NA	NA	N	C	C	C	C	N	C	N	C	C	C	C	C	C	C	C	C	C	C	C	C	C	C	C	C	C	C	C	C	C	C	C	C	C	C	T	C	C	C
S5_1242951	T/C	5	1242951	+	NA	NA	NA	NA	NA	NA	N	T	T	N	T	N	T	N	T	T	T	T	T	T	T	T	N	T	T	T	T	T	T	T	T	T	T	T	T	T	T	T	T	T	T	N	T	T	T
S5_1249082	C/G	5	1249082	+	NA	NA	NA	NA	NA	NA	C	C	C	C	C	C	C	C	C	C	C	G	C	C	C	C	C	C	C	C	C	C	C	C	C	C	C	C	C	C	C	C	C	C	C	C	C	C	C
S5_1249083	C/G	5	1249083	+	NA	NA	NA	NA	NA	NA	C	C	C	C	C	C	C	C	C	C	C	G	C	C	C	C	C	C	C	C	C	C	C	C	C	C	C	C	C	C	C	C	C	C	C	C	C	C	C
S5_1249100	C/T	5	1249100	+	NA	NA	NA	NA	NA	NA	C	C	C	C	C	C	C	C	C	C	C	C	T	C	C	C	C	C	C	C	C	C	C	C	C	C	C	C	C	C	C	C	C	C	C	C	C	C	C
S5_1249101	C/T	5	1249101	+	NA	NA	NA	NA	NA	NA	C	C	C	C	C	C	C	C	C	C	C	C	T	C	C	C	C	C	C	C	C	C	C	C	C	C	C	C	C	C	C	C	C	C	C	C	C	C	C
S5_1249140	G/A	5	1249140	+	NA	NA	NA	NA	NA	NA	G	G	G	G	G	G	G	G	G	G	G	G	G	G	G	G	G	G	G	G	G	G	G	G	G	G	G	G	G	G	G	G	G	G	G	G	G	G	G
S5_1249162	C/G	5	1249162	+	NA	NA	NA	NA	NA	NA	C	C	C	C	C	C	C	C	C	C	C	C	C	C	C	C	C	C	C	C	C	C	C	C	C	C	C	C	C	C	C	C	C	C	C	C	C	C	C
S5_1249202	T/C	5	1249202	+	NA	NA	NA	NA	NA	NA	T	C	T	T	T	T	T	T	T	T	C	T	T	T	T	T	T	T	C	C	T	T	T	C	T	T	T	T	T	T	T	N	T	T	T	T	T	T	T
S5_1249203	C/A	5	1249203	+	NA	NA	NA	NA	NA	NA	C	A	C	C	C	C	C	C	C	C	A	C	C	C	C	C	C	C	A	A	C	C	C	A	C	C	C	C	C	C	C	N	C	C	C	C	C	C	C
S5_1249223	A/G	5	1249223	+	NA	NA	NA	NA	NA	NA	A	A	A	A	A	A	A	A	A	A	A	G	A	A	A	A	A	A	A	A	A	A	A	A	A	A	A	A	A	A	A	A	A	A	A	A	A	A	A
S5_1249261	G/C	5	1249261	+	NA	NA	NA	NA	NA	NA	G	G	G	G	G	G	G	G	G	G	G	G	G	G	G	G	G	G	G	G	G	G	G	G	G	G	G	G	G	G	G	G	G	G	G	G	G	G	G
S5_1250903	G/A	5	1250903	+	NA	NA	NA	NA	NA	NA	G	A	A	A	G	A	A	A	G	G	A	G	A	A	A	G	G	G	A	A	G	G	G	A	G	G	G	G	G	A	A	A	G	G	G	G	G	A	A
S5_1250990	T/C	5	1250990	+	NA	NA	NA	NA	NA	NA	T	T	T	N	T	T	T	T	T	T	T	T	T	T	T	T	T	T	T	T	T	T	T	T	T	T	T	T	T	N	T	T	T	T	T	T	T	T	T
S5_1251279	A/G	5	1251279	+	NA	NA	NA	NA	NA	NA	A	A	A	A	A	A	A	A	A	A	A	A	A	A	A	A	A	A	A	A	A	A	A	A	A	A	A	A	A	A	A	A	A	A	A	N	A	A	A
S5_1251295	G/A	5	1251295	+	NA	NA	NA	NA	NA	NA	A	G	G	G	G	G	G	N	G	G	G	G	G	G	G	A	A	G	G	G	G	G	A	G	R	A	G	G	G	G	G	G	G	G	A	N	G	G	G
S5_1251597	C/T	5	1251597	+	NA	NA	NA	NA	NA	NA	T	C	C	C	N	C	C	C	C	C	C	C	C	C	C	C	C	C	C	C	C	C	T	C	C	T	C	C	C	C	C	C	C	C	N	C	C	C	C
S5_1252000	G/T	5	1252000	+	NA	NA	NA	NA	NA	NA	T	G	G	G	G	G	G	G	G	G	G	G	G	G	G	T	T	G	G	G	G	G	T	G	K	T	G	G	G	G	G	G	G	G	T	K	G	G	G
S5_1252003	G/T	5	1252003	+	NA	NA	NA	NA	NA	NA	T	G	G	G	G	G	G	G	G	T	G	G	G	G	G	T	T	K	G	G	G	G	T	G	K	T	G	G	G	G	G	G	T	G	T	K	G	G	G
S5_1252153	G/T	5	1252153	+	NA	NA	NA	NA	NA	NA	T	G	G	T	G	T	T	T	T	G	G	G	G	T	T	N	K	G	G	G	G	G	G	G	G	G	G	G	G	T	T	G	G	G	G	N	G	T	T
S5_1258390	A/C	5	1258390	+	NA	NA	NA	NA	NA	NA	A	A	A	A	A	A	A	A	A	A	A	A	A	A	A	A	A	A	A	A	A	A	A	A	A	A	A	A	A	A	A	A	A	A	A	A	A	A	A
S5_1258801	G/A	5	1258801	+	NA	NA	NA	NA	NA	NA	G	A	G	A	G	A	A	N	G	G	A	A	A	A	A	G	G	G	A	A	G	G	G	A	G	G	G	G	G	A	A	A	G	G	G	G	G	A	A
S5_1258807	C/T	5	1258807	+	NA	NA	NA	NA	NA	NA	T	C	C	C	Y	C	C	C	C	C	C	C	C	C	C	T	T	C	C	C	C	C	T	C	Y	T	C	C	C	C	C	C	C	C	T	C	C	C	C
S5_1315672	G/A	5	1315672	+	NA	NA	NA	NA	NA	NA	G	G	G	G	N	G	G	N	R	A	G	G	G	G	G	G	G	A	G	G	A	A	G	G	R	G	A	A	A	G	G	G	A	A	G	G	A	G	G
S5_1315682	T/A	5	1315682	+	NA	NA	NA	NA	NA	NA	T	T	T	T	N	T	T	T	W	A	T	T	T	T	T	T	T	A	T	T	A	A	T	T	W	T	A	A	A	T	T	T	A	A	T	T	A	T	T
S5_1319560	C/T	5	1319560	+	NA	NA	NA	NA	NA	NA	C	C	C	C	C	C	C	N	Y	T	N	C	C	C	C	C	C	T	C	C	T	T	C	N	Y	C	T	N	T	C	C	N	T	T	C	N	T	C	C
S5_1319672	T/C	5	1319672	+	NA	NA	NA	NA	NA	NA	T	T	C	T	T	T	T	T	T	T	T	T	T	T	T	T	T	C	T	T	T	T	T	T	T	T	T	T	T	T	T	T	T	T	T	T	T	T	T
S5_1319717	C/T	5	1319717	+	NA	NA	NA	NA	NA	NA	C	C	C	C	C	C	C	C	C	C	C	C	C	C	C	C	C	C	C	C	C	C	C	C	C	C	C	C	C	C	C	C	C	C	C	C	C	C	C
S5_1321833	T/C	5	1321833	+	NA	NA	NA	NA	NA	NA	T	T	T	T	Y	T	T	T	C	T	T	T	T	T	T	T	T	T	T	T	C	C	T	T	T	T	C	C	C	T	T	T	T	C	T	T	C	T	T
S5_1321965	A/G	5	1321965	+	NA	NA	NA	NA	NA	NA	A	A	G	A	A	A	A	A	A	A	A	A	A	A	A	A	A	G	A	A	A	A	A	A	A	A	A	A	A	A	A	A	A	A	A	A	A	A	A
S5_1325864	C/T	5	1325864	+	NA	NA	NA	NA	NA	NA	C	T	T	C	T	C	C	C	T	C	T	C	T	C	C	C	C	T	C	T	T	T	C	T	Y	C	T	C	T	C	C	T	C	T	T	Y	T	Y	C
S5_1332761	G/T	5	1332761	+	NA	NA	NA	NA	NA	NA	G	G	G	G	G	G	G	G	G	G	G	G	G	G	G	G	G	G	G	G	G	G	G	G	G	G	G	G	G	G	G	G	G	G	G	G	G	G	G
S5_1332762	C/A	5	1332762	+	NA	NA	NA	NA	NA	NA	C	C	C	C	C	C	C	C	C	C	C	C	C	C	C	C	C	C	C	C	C	C	C	C	C	C	C	C	C	C	C	C	C	C	C	C	C	C	C
S5_1332763	T/G	5	1332763	+	NA	NA	NA	NA	NA	NA	T	T	T	T	T	T	T	T	T	T	T	T	T	T	T	T	T	T	T	T	T	T	T	T	T	T	T	T	T	T	T	T	T	T	T	T	T	T	T
S5_1332764	G/C	5	1332764	+	NA	NA	NA	NA	NA	NA	G	G	G	G	G	G	G	G	G	G	G	G	G	G	G	G	G	G	G	G	G	G	G	G	G	G	G	G	G	G	G	G	G	G	G	G	G	G	G
S5_1332800	A/C	5	1332800	+	NA	NA	NA	NA	NA	NA	A	A	C	A	A	A	A	C	A	A	A	A	A	A	A	C	C	C	A	A	A	A	A	A	A	A	A	A	A	A	A	A	A	A	A	A	A	A	A
S5_1333415	A/C	5	1333415	+	NA	NA	NA	NA	NA	NA	A	A	A	A	A	A	A	N	A	A	A	A	A	A	A	A	A	A	A	A	A	A	A	A	A	A	A	A	A	A	A	A	A	A	A	A	A	A	A
S5_1333439	G/A	5	1333439	+	NA	NA	NA	NA	NA	NA	G	G	G	G	G	G	G	N	G	G	G	G	G	G	G	G	G	G	A	G	G	G	G	G	G	G	G	G	G	G	G	G	G	G	G	G	G	G	G
S5_1333468	G/C	5	1333468	+	NA	NA	NA	NA	NA	NA	G	G	G	G	G	C	G	N	S	C	G	G	C	C	C	N	C	C	C	G	C	C	G	G	C	G	G	G	C	G	C	G	C	G	N	N	S	C	C
S5_1333604	C/T	5	1333604	+	NA	NA	NA	NA	NA	NA	T	T	C	T	C	C	T	N	T	C	C	C	C	C	C	C	C	C	C	C	C	C	T	T	T	C	C	C	C	T	C	T	C	C	N	C	C	C	C
S5_1340693	C/T	5	1340693	+	NA	NA	NA	NA	NA	NA	T	T	C	T	Y	C	T	C	T	C	C	T	C	C	C	C	C	C	C	C	C	C	T	T	Y	C	T	N	C	T	C	T	C	T	T	C	T	C	C
S5_1340714	G/A	5	1340714	+	NA	NA	NA	NA	NA	NA	G	G	G	G	G	G	G	G	G	G	G	G	G	G	G	G	G	G	A	G	G	G	G	G	G	A	G	G	G	G	G	G	G	G	G	R	G	G	G
S5_1340738	T/C	5	1340738	+	NA	NA	NA	NA	NA	NA	C	C	T	C	Y	T	C	T	C	T	T	C	T	T	T	T	T	T	T	T	T	T	C	C	Y	T	C	C	T	C	T	C	T	C	C	T	C	T	T
S5_1341465	T/C	5	1341465	+	NA	NA	NA	NA	NA	NA	C	C	T	C	Y	T	C	T	T	T	T	C	T	T	T	T	T	T	T	T	T	T	C	C	T	T	C	C	T	N	T	C	T	C	T	N	C	T	T
S5_1354962	G/A	5	1354962	+	NA	NA	NA	NA	NA	NA	G	G	G	G	G	G	G	G	G	G	G	G	G	G	G	G	G	G	G	G	G	G	G	G	G	G	G	G	G	G	G	G	G	G	G	N	G	G	G
S5_1356623	G/A	5	1356623	+	NA	NA	NA	NA	NA	NA	G	G	G	G	R	G	G	G	G	G	G	A	G	G	G	G	G	G	G	G	G	G	G	G	G	G	A	N	G	G	G	G	G	A	G	G	G	G	G
S5_1356625	C/A	5	1356625	+	NA	NA	NA	NA	NA	NA	C	C	C	C	M	C	C	C	C	C	C	A	C	C	C	C	C	C	C	C	C	C	C	C	C	C	A	N	C	C	C	C	C	A	C	C	C	C	C
S5_1356627	C/T	5	1356627	+	NA	NA	NA	NA	NA	NA	C	C	C	C	C	C	C	C	C	C	C	C	C	C	C	C	C	C	C	C	C	C	C	C	C	C	C	C	C	C	C	C	C	C	C	C	C	C	C
S5_1356628	A/C	5	1356628	+	NA	NA	NA	NA	NA	NA	A	A	A	A	M	A	A	A	A	A	A	C	A	A	A	A	A	A	A	A	A	A	A	A	A	A	C	N	A	A	A	A	A	C	A	A	A	A	A
S5_1356642	A/G	5	1356642	+	NA	NA	NA	NA	NA	NA	A	A	A	A	A	A	A	A	A	A	A	A	A	A	A	A	N	A	A	A	A	A	A	A	A	A	A	A	A	A	A	A	A	A	A	A	A	A	A
S5_1356649	C/T	5	1356649	+	NA	NA	NA	NA	NA	NA	C	C	C	C	C	C	C	C	C	C	C	C	C	C	C	C	N	C	C	C	C	C	C	C	C	C	C	C	C	C	C	C	C	C	C	C	C	C	C
S5_1356666	C/T	5	1356666	+	NA	NA	NA	NA	NA	NA	C	C	C	C	C	C	C	C	C	C	C	C	T	C	C	C	N	C	C	C	C	C	C	C	C	C	C	C	C	C	C	C	C	C	C	C	C	C	C
S5_1356670	G/A	5	1356670	+	NA	NA	NA	NA	NA	NA	R	G	G	G	G	G	G	G	G	G	G	G	G	G	G	G	N	G	G	G	G	G	G	G	G	G	G	G	G	G	G	G	G	G	G	G	G	G	G
S5_1356674	G/A	5	1356674	+	NA	NA	NA	NA	NA	NA	G	G	G	G	G	G	G	G	G	G	G	G	A	G	G	G	N	G	G	G	G	G	G	G	G	G	G	G	G	G	G	G	G	G	G	G	G	G	G
S5_1356692	C/T	5	1356692	+	NA	NA	NA	NA	NA	NA	C	C	C	C	C	C	C	C	C	C	C	C	C	C	C	C	N	C	C	C	C	C	C	C	C	C	C	C	C	C	C	C	C	C	C	C	C	C	C
S5_1357125	T/C	5	1357125	+	NA	NA	NA	NA	NA	NA	C	C	C	C	T	T	C	T	T	T	T	T	T	T	T	C	C	C	C	T	T	T	C	C	C	T	T	T	T	C	T	C	T	T	C	T	C	T	T
S5_1357273	G/A	5	1357273	+	NA	NA	NA	NA	NA	NA	G	G	G	G	G	G	G	N	G	G	G	G	G	G	G	G	G	G	G	G	G	G	G	G	G	G	G	G	G	G	G	G	G	G	G	G	G	G	G
S5_1361584	T/C	5	1361584	+	NA	NA	NA	NA	NA	NA	T	T	T	T	T	T	T	T	T	T	T	T	T	T	T	T	T	T	T	T	T	T	T	T	T	T	T	T	T	T	T	T	T	T	T	T	T	T	T
S5_1441930	C/A	5	1441930	+	NA	NA	NA	NA	NA	NA	C	C	C	C	C	C	C	N	C	C	C	N	C	C	C	C	C	C	C	C	C	C	C	C	C	C	C	C	C	C	C	C	C	C	C	N	C	C	C
S5_1442121	A/C	5	1442121	+	NA	NA	NA	NA	NA	NA	A	A	A	A	A	A	A	N	A	A	C	N	A	A	A	A	A	A	A	C	A	A	A	A	A	A	A	A	A	A	A	A	A	A	A	N	A	A	A
S5_1442632	G/A	5	1442632	+	NA	NA	NA	NA	NA	NA	G	G	G	G	G	G	G	A	G	G	G	G	G	G	G	G	G	G	G	G	G	G	G	G	G	G	G	G	G	G	G	G	G	G	G	G	G	G	G
S5_1442644	G/A	5	1442644	+	NA	NA	NA	NA	NA	NA	G	A	A	A	G	G	R	G	G	G	G	G	G	G	G	G	G	G	A	G	G	G	G	A	R	G	G	G	G	N	G	A	G	G	R	G	R	G	G
S5_1442651	G/A	5	1442651	+	NA	NA	NA	NA	NA	NA	G	G	G	G	A	G	G	G	G	G	A	A	R	G	G	G	G	G	G	A	G	G	G	G	G	G	A	A	G	G	G	G	G	A	G	N	G	G	G
S5_1442656	G/A	5	1442656	+	NA	NA	NA	NA	NA	NA	G	G	G	G	G	G	G	G	G	G	G	G	G	G	G	G	G	G	G	G	G	G	G	G	G	G	G	G	G	G	G	G	G	G	G	G	G	G	G
S5_1442658	C/T	5	1442658	+	NA	NA	NA	NA	NA	NA	C	C	C	C	T	C	C	C	C	C	T	T	Y	C	C	C	C	C	C	T	C	C	C	C	C	C	T	T	C	C	C	C	C	T	C	N	C	C	C
S5_1442671	G/A	5	1442671	+	NA	NA	NA	NA	NA	NA	R	G	G	G	A	G	G	G	G	G	A	A	R	G	G	G	G	G	G	A	G	G	G	G	G	G	A	A	G	G	G	G	G	A	G	N	G	G	G
S5_1442676	G/A	5	1442676	+	NA	NA	NA	NA	NA	NA	G	G	G	G	G	G	G	G	G	G	G	G	G	G	G	G	G	G	G	G	G	G	G	G	G	G	G	G	G	G	G	G	G	G	G	G	G	G	G
S5_1442720	G/A	5	1442720	+	NA	NA	NA	NA	NA	NA	G	G	G	G	G	G	G	G	G	G	A	A	G	G	G	G	G	G	G	A	G	G	G	G	G	G	A	N	G	G	G	G	G	A	G	N	G	G	G
S5_1442727	C/G	5	1442727	+	NA	NA	NA	NA	NA	NA	C	C	C	C	C	C	C	C	C	C	C	C	C	C	C	G	G	G	G	C	C	C	G	C	C	C	C	C	C	C	C	C	C	C	C	C	C	C	C
S5_1442904	A/T	5	1442904	+	NA	NA	NA	NA	NA	NA	T	A	T	A	A	A	A	A	A	T	A	A	T	A	A	T	T	N	A	A	A	A	T	A	A	T	A	A	A	A	A	A	T	A	N	N	A	A	A
S5_1442942	G/A	5	1442942	+	NA	NA	NA	NA	NA	NA	A	G	G	G	A	G	G	G	G	G	A	A	G	G	G	A	A	A	G	A	G	G	A	G	G	G	A	A	G	G	G	G	G	A	G	N	G	G	G
S5_1443017	G/A	5	1443017	+	NA	NA	NA	NA	NA	NA	G	G	G	G	G	G	G	G	G	G	G	G	G	G	G	G	N	N	G	G	G	G	G	G	G	G	G	G	G	G	G	G	G	N	G	G	G	G	G
S5_1443038	C/G	5	1443038	+	NA	NA	NA	NA	NA	NA	C	C	S	C	C	C	C	C	C	G	C	C	G	C	C	C	N	N	C	C	C	C	C	C	C	G	C	G	C	C	C	C	G	N	C	C	C	C	C
S5_1443046	G/A	5	1443046	+	NA	NA	NA	NA	NA	NA	G	G	G	G	G	G	G	G	G	G	A	G	G	G	G	G	G	N	G	N	G	G	G	G	G	G	G	G	G	G	G	G	G	N	G	G	G	G	G
S5_1443117	G/A	5	1443117	+	NA	NA	NA	NA	NA	NA	A	G	G	G	A	G	G	G	G	G	G	A	R	G	G	A	A	A	G	G	G	G	A	G	G	G	A	R	G	G	G	G	G	A	G	N	G	G	G
S5_1443211	A/T	5	1443211	+	NA	NA	NA	NA	NA	NA	N	A	A	A	A	A	A	A	A	A	W	A	A	A	A	A	A	A	A	A	A	A	A	A	A	A	A	A	A	A	A	A	A	A	A	A	A	A	A
S5_1443249	G/A	5	1443249	+	NA	NA	NA	NA	NA	NA	A	G	G	G	A	G	G	G	G	G	N	A	G	G	G	A	A	A	G	G	G	G	A	G	G	G	A	A	G	G	G	G	G	A	G	G	G	G	G
S5_1460628	C/T	5	1460628	+	NA	NA	NA	NA	NA	NA	C	C	C	C	C	C	C	C	C	C	C	C	C	C	C	C	C	C	C	C	C	C	C	C	C	C	C	C	C	C	C	C	C	C	C	C	C	C	C
S5_1460712	G/A	5	1460712	+	NA	NA	NA	NA	NA	NA	A	G	A	G	A	A	G	G	R	A	G	G	G	A	A	A	A	A	G	G	A	A	A	G	A	A	G	G	A	G	A	G	A	G	G	A	R	A	A
S5_1460718	C/A	5	1460718	+	NA	NA	NA	NA	NA	NA	C	C	C	C	C	C	C	C	C	C	C	C	C	C	C	C	C	C	C	C	C	C	C	C	C	C	C	C	C	C	C	C	C	C	C	C	C	C	C
S5_1461001	G/A	5	1461001	+	NA	NA	NA	NA	NA	NA	G	G	G	G	G	G	G	N	G	G	N	G	G	G	G	G	G	G	G	G	G	G	G	G	G	G	G	G	G	G	G	G	G	G	G	N	G	G	G
S5_1461006	G/A	5	1461006	+	NA	NA	NA	NA	NA	NA	G	G	G	G	G	G	G	N	G	G	G	G	G	G	G	G	G	G	G	G	G	G	G	G	G	G	G	G	G	G	G	G	G	G	G	N	G	G	G
S5_1461009	T/G	5	1461009	+	NA	NA	NA	NA	NA	NA	T	T	T	T	T	T	T	N	T	T	G	T	T	T	T	T	T	T	T	T	T	T	T	T	T	T	T	T	T	T	T	T	T	T	T	N	T	T	T
S5_1461024	A/G	5	1461024	+	NA	NA	NA	NA	NA	NA	A	A	A	A	A	A	A	N	A	A	N	A	A	A	A	A	A	A	A	A	A	A	A	A	A	A	A	A	A	A	A	A	A	A	A	N	A	A	A
S5_1464899	G/A	5	1464899	+	NA	NA	NA	NA	NA	NA	G	A	G	G	G	A	G	G	G	G	G	A	G	A	A	G	G	G	G	G	A	A	G	A	G	G	A	N	A	G	A	A	G	A	N	G	A	A	A
S5_1464902	C/T	5	1464902	+	NA	NA	NA	NA	NA	NA	C	C	C	C	C	C	C	N	C	T	C	C	T	C	C	C	C	C	N	T	C	C	C	C	C	C	C	N	C	C	C	C	T	C	C	N	C	C	C
S5_1464903	C/T	5	1464903	+	NA	NA	NA	NA	NA	NA	C	C	C	C	T	C	C	N	C	C	C	C	C	C	C	C	C	C	C	C	C	C	C	C	C	T	C	C	C	C	C	C	C	C	C	C	C	C	C
S5_1464905	G/A	5	1464905	+	NA	NA	NA	NA	NA	NA	A	G	A	A	G	G	A	G	G	G	A	G	G	G	G	A	A	A	G	G	G	G	A	G	G	G	G	G	G	G	G	G	G	G	G	G	G	G	G
S5_1464908	G/A	5	1464908	+	NA	NA	NA	NA	NA	NA	A	G	A	A	G	G	A	N	A	A	A	G	A	G	G	A	A	A	A	A	G	G	A	G	A	G	G	N	G	A	G	G	A	G	N	A	G	G	G
S5_1464986	G/T	5	1464986	+	NA	NA	NA	NA	NA	NA	G	G	G	N	T	T	G	G	G	G	G	N	G	K	T	G	G	G	G	G	G	G	G	G	G	T	K	G	G	G	K	G	G	G	G	N	G	T	N
S5_1464991	C/T	5	1464991	+	NA	NA	NA	NA	NA	NA	C	T	N	C	C	C	C	C	C	T	C	N	C	C	C	C	C	C	N	C	C	C	C	T	Y	C	C	T	C	C	C	T	T	C	N	N	T	C	C
S5_1465016	G/C	5	1465016	+	NA	NA	NA	NA	NA	NA	G	G	G	G	G	G	G	G	G	G	G	N	G	G	G	G	G	G	G	G	G	G	G	G	G	G	G	G	G	G	G	G	G	G	G	N	G	G	G
S5_1465148	C/T	5	1465148	+	NA	NA	NA	NA	NA	NA	C	C	C	C	C	T	C	C	C	C	C	T	C	T	T	C	C	C	C	C	T	T	C	C	C	C	T	T	T	C	T	C	C	T	C	C	C	T	T
S5_1487654	G/T	5	1487654	+	NA	NA	NA	NA	NA	NA	G	G	G	G	G	G	G	G	G	G	G	T	G	G	G	G	G	G	G	G	G	G	G	G	G	G	T	T	G	G	G	G	G	T	G	N	G	G	G
S5_1488827	T/C	5	1488827	+	NA	NA	NA	NA	NA	NA	T	T	T	T	N	T	T	N	T	T	T	N	T	T	T	T	T	T	T	T	T	T	T	T	T	T	T	T	T	T	T	T	T	T	T	N	T	T	T
S5_1488863	G/T	5	1488863	+	NA	NA	NA	NA	NA	NA	G	G	G	G	N	T	G	N	G	G	G	N	N	T	T	G	G	G	G	G	T	T	G	G	K	G	G	T	T	G	T	G	G	G	G	N	K	T	T
S5_1488904	G/T	5	1488904	+	NA	NA	NA	NA	NA	NA	G	G	K	G	G	G	G	T	G	G	G	T	G	G	G	G	G	G	G	G	G	G	G	G	G	G	T	T	G	G	G	G	G	T	G	G	G	G	G
S5_1488912	C/T	5	1488912	+	NA	NA	NA	NA	NA	NA	C	C	C	C	C	T	C	C	C	C	C	C	C	T	T	C	C	Y	C	C	T	T	C	C	Y	C	C	C	T	C	T	C	C	C	C	C	C	T	T
S5_1488958	C/T	5	1488958	+	NA	NA	NA	NA	NA	NA	C	C	C	C	C	C	C	C	C	C	C	C	C	C	C	C	C	C	C	C	C	C	C	C	C	C	C	C	C	C	C	C	C	C	C	C	Y	C	C
S5_1491092	T/C	5	1491092	+	NA	NA	NA	NA	NA	NA	T	T	T	T	T	T	T	T	T	T	T	C	T	T	T	T	T	T	T	T	T	T	T	T	T	T	T	T	T	T	T	T	T	T	T	T	T	T	T
S5_1491098	C/T	5	1491098	+	NA	NA	NA	NA	NA	NA	C	C	C	C	C	C	C	C	C	T	C	C	C	C	C	C	C	C	C	C	C	C	C	C	C	C	C	C	C	C	C	C	T	C	C	C	C	C	C
S5_1491119	G/T	5	1491119	+	NA	NA	NA	NA	NA	NA	G	G	G	G	G	G	G	G	G	G	G	G	G	G	G	G	G	G	G	G	G	G	T	G	G	G	G	G	G	G	G	G	G	G	G	G	G	G	G
S5_1491131	C/T	5	1491131	+	NA	NA	NA	NA	NA	NA	C	C	C	C	C	C	C	C	C	C	C	C	C	C	C	C	C	C	C	C	C	C	C	C	C	C	T	T	C	C	C	C	C	T	C	C	C	C	C
S5_1491200	C/T	5	1491200	+	NA	NA	NA	NA	NA	NA	C	C	C	C	C	C	C	C	C	T	C	C	C	C	C	C	C	C	C	C	C	C	C	C	C	C	C	C	C	C	C	C	T	C	C	C	C	C	C
S5_1491292	G/C	5	1491292	+	NA	NA	NA	NA	NA	NA	G	G	G	G	G	G	G	G	G	G	G	C	G	G	G	G	G	G	G	G	G	G	G	G	G	G	G	G	G	G	G	G	G	G	G	G	G	G	G
S5_1491295	T/C	5	1491295	+	NA	NA	NA	NA	NA	NA	C	T	T	T	T	T	T	C	T	C	T	C	T	T	T	T	T	C	T	T	T	T	T	T	T	C	C	T	T	T	T	T	C	C	T	C	T	T	T
S5_1491313	T/A	5	1491313	+	NA	NA	NA	NA	NA	NA	A	T	T	T	T	T	T	T	T	T	T	T	T	T	T	T	T	A	T	T	T	T	T	T	T	A	T	T	T	T	T	T	T	T	T	T	T	T	T
S5_1491317	C/A	5	1491317	+	NA	NA	NA	NA	NA	NA	C	C	C	C	C	C	C	A	C	C	C	A	C	C	C	C	C	C	C	C	C	C	C	C	C	C	A	C	C	C	C	C	C	A	C	C	C	C	C
S5_1491341	T/C	5	1491341	+	NA	NA	NA	NA	NA	NA	T	T	T	T	T	Y	T	N	T	C	T	C	T	T	T	T	T	T	T	T	T	T	T	T	T	T	C	C	T	T	T	T	C	C	T	T	T	T	T
S5_1523673	G/A	5	1523673	+	NA	NA	NA	NA	NA	NA	A	G	G	G	A	A	G	G	A	G	A	G	G	A	A	G	G	A	R	A	A	A	A	G	N	A	G	G	A	G	A	G	G	G	N	N	N	A	A
S5_1525666	G/A	5	1525666	+	NA	NA	NA	NA	NA	NA	A	G	G	G	A	G	G	A	G	G	G	A	G	G	G	G	G	A	G	G	G	G	A	G	G	G	A	A	G	G	G	G	G	A	G	G	G	G	G
S5_1525669	G/A	5	1525669	+	NA	NA	NA	NA	NA	NA	A	G	G	G	A	G	A	A	G	G	G	A	G	G	G	A	A	A	G	G	G	G	A	G	A	G	A	A	G	G	G	G	G	A	R	G	G	G	G
S5_1525673	G/A	5	1525673	+	NA	NA	NA	NA	NA	NA	G	G	G	G	G	G	G	G	G	G	G	A	G	G	G	G	G	G	G	G	G	G	G	G	G	G	G	R	G	G	G	G	G	G	G	G	G	G	G
S5_1525931	G/A	5	1525931	+	NA	NA	NA	NA	NA	NA	A	G	G	G	N	G	G	G	G	G	G	G	G	A	A	G	G	A	G	G	N	G	A	G	G	G	A	G	G	G	A	G	G	A	G	N	G	A	A
S5_1526149	C/T	5	1526149	+	NA	NA	NA	NA	NA	NA	C	C	C	C	C	C	C	Y	C	C	C	C	C	C	C	C	C	C	C	C	C	C	C	C	C	C	C	C	C	C	C	C	C	C	C	N	C	C	C
S5_1526161	G/A	5	1526161	+	NA	NA	NA	NA	NA	NA	G	G	G	G	G	G	G	G	G	G	G	G	G	G	G	G	G	G	A	G	G	G	G	G	G	G	G	G	G	G	G	G	G	G	G	N	G	G	G
S5_1526191	T/C	5	1526191	+	NA	NA	NA	NA	NA	NA	T	T	T	T	T	T	T	T	T	T	T	T	T	T	T	T	T	T	T	T	T	T	T	T	T	T	T	T	T	T	T	T	T	T	T	N	T	T	T
S5_1526192	G/C	5	1526192	+	NA	NA	NA	NA	NA	NA	G	G	G	G	G	G	G	G	G	G	G	G	G	G	G	G	G	G	G	G	G	G	G	G	G	G	G	G	G	G	G	G	G	G	G	N	G	G	G
S5_1526203	C/A	5	1526203	+	NA	NA	NA	NA	NA	NA	C	M	C	C	C	C	C	C	C	C	C	C	C	C	C	C	C	C	C	C	C	C	C	A	C	A	C	C	C	C	C	A	C	C	C	N	C	C	C
S5_1527023	T/C	5	1527023	+	NA	NA	NA	NA	NA	NA	T	T	T	T	T	T	C	T	T	T	T	T	T	T	T	C	C	T	T	T	T	T	T	T	C	T	T	T	T	T	T	T	T	T	C	T	T	T	T
S5_1527024	T/C	5	1527024	+	NA	NA	NA	NA	NA	NA	T	T	N	T	T	T	C	T	T	T	T	T	T	T	T	C	C	T	Y	T	T	T	T	T	C	T	T	T	T	T	T	T	T	T	C	T	T	T	T
S5_1527581	C/T	5	1527581	+	NA	NA	NA	NA	NA	NA	C	T	C	C	N	C	T	T	C	C	T	C	C	C	C	T	T	T	C	N	C	C	C	T	Y	T	C	C	C	C	C	T	C	C	T	Y	C	C	C
S5_1528482	G/A	5	1528482	+	NA	NA	NA	NA	NA	NA	G	G	G	G	G	G	G	G	G	G	G	G	G	G	G	G	G	G	G	G	G	G	G	G	G	G	G	G	G	G	G	G	G	G	G	G	G	G	G
S5_1528523	T/C	5	1528523	+	NA	NA	NA	NA	NA	NA	T	C	T	T	C	C	C	C	T	T	T	C	T	C	C	C	C	N	C	T	C	C	T	C	C	C	T	C	C	T	C	C	T	T	C	C	Y	C	C
S5_1531680	C/A	5	1531680	+	NA	NA	NA	NA	NA	NA	C	A	C	C	M	A	C	C	C	C	C	C	C	A	A	C	C	C	C	C	C	C	C	A	C	A	C	A	C	C	A	A	C	C	C	A	C	A	A
S5_1531705	A/C	5	1531705	+	NA	NA	NA	NA	NA	NA	A	A	A	A	A	A	A	A	A	A	A	A	A	A	A	A	A	A	A	A	A	A	A	A	A	A	A	A	A	A	A	A	A	A	A	A	A	A	A
S5_1531720	T/C	5	1531720	+	NA	NA	NA	NA	NA	NA	T	T	T	C	T	T	T	T	C	T	C	C	C	T	T	T	T	C	T	C	C	C	T	T	Y	T	T	T	C	C	T	T	T	T	T	T	C	T	T
S5_1531780	C/T	5	1531780	+	NA	NA	NA	NA	NA	NA	T	C	T	C	C	C	T	T	C	T	C	C	C	C	C	T	T	C	T	C	C	C	T	C	Y	Y	T	T	C	C	C	C	T	T	T	T	C	C	C
S5_1531802	A/G	5	1531802	+	NA	NA	NA	NA	NA	NA	A	G	A	G	A	G	A	A	G	A	G	G	G	G	G	A	A	G	A	G	G	G	A	G	R	A	A	A	G	G	G	G	A	A	R	N	G	G	G
S5_1531805	T/A	5	1531805	+	NA	NA	NA	NA	NA	NA	T	A	T	A	T	A	T	T	A	T	A	A	A	A	A	T	T	A	T	A	A	A	T	A	W	T	T	T	A	A	A	A	T	T	W	N	A	A	A
S5_1533204	G/T	5	1533204	+	NA	NA	NA	NA	NA	NA	G	G	G	T	G	G	G	G	K	G	T	T	T	G	G	G	G	T	G	T	G	G	G	G	G	G	G	G	G	T	G	G	G	G	G	G	G	G	G
S5_1533205	A/G	5	1533205	+	NA	NA	NA	NA	NA	NA	A	A	A	A	A	G	A	N	A	A	A	A	A	G	G	A	A	A	A	A	G	G	A	A	A	A	A	G	G	A	G	A	A	A	A	A	G	G	G
S5_1533209	A/G	5	1533209	+	NA	NA	NA	NA	NA	NA	A	A	A	A	A	A	A	N	A	G	A	A	A	A	A	A	A	A	A	A	A	A	A	A	A	A	A	A	A	A	A	A	G	A	A	N	A	A	A
S5_1533287	C/G	5	1533287	+	NA	NA	NA	NA	NA	NA	C	G	C	C	C	C	C	G	C	C	C	C	C	C	C	C	C	C	C	C	C	C	C	G	S	G	G	C	C	C	C	G	C	G	S	G	C	C	C
S5_1533288	C/G	5	1533288	+	NA	NA	NA	NA	NA	NA	C	G	C	C	C	C	C	G	C	C	C	C	C	C	C	C	C	C	C	C	C	C	C	G	S	G	G	C	C	C	C	G	C	G	S	G	C	C	C
S5_1533291	G/C	5	1533291	+	NA	NA	NA	NA	NA	NA	G	G	G	G	G	G	G	G	G	G	G	G	G	G	G	G	G	G	G	G	G	G	G	G	S	G	G	G	G	G	G	G	G	G	S	G	G	G	G
S5_1533292	G/A	5	1533292	+	NA	NA	NA	NA	NA	NA	G	A	G	G	G	G	G	A	G	G	G	G	G	G	G	G	G	G	G	G	G	G	G	A	G	A	A	G	G	G	G	A	G	A	G	A	G	G	G
S5_1533422	G/A	5	1533422	+	NA	NA	NA	NA	NA	NA	G	G	G	G	G	G	G	G	G	G	G	G	G	G	G	G	G	G	G	G	G	G	G	G	R	G	G	G	G	G	G	G	G	G	A	G	G	G	G
S5_1533483	C/T	5	1533483	+	NA	NA	NA	NA	NA	NA	C	C	T	C	C	T	C	C	C	C	C	C	C	T	T	C	C	C	C	C	T	T	T	C	C	C	C	Y	T	C	T	C	C	C	C	C	T	T	T
S5_1533484	C/A	5	1533484	+	NA	NA	NA	NA	NA	NA	C	C	C	C	C	C	C	C	C	C	C	C	C	C	C	C	C	C	C	C	C	C	C	C	C	C	C	C	C	C	C	C	C	C	C	C	C	C	C
S5_1533487	C/G	5	1533487	+	NA	NA	NA	NA	NA	NA	C	C	G	C	C	G	C	C	C	C	C	C	C	G	G	C	C	C	C	C	G	G	G	C	C	C	C	S	G	C	G	C	C	C	C	C	G	G	G
S5_1533567	G/A	5	1533567	+	NA	NA	NA	NA	NA	NA	G	A	G	G	G	G	G	G	G	G	G	G	G	G	G	G	G	G	G	G	G	G	G	A	G	A	G	G	G	G	G	A	G	G	G	R	G	G	G
S5_1533569	G/A	5	1533569	+	NA	NA	NA	NA	NA	NA	G	A	G	G	G	G	G	G	G	G	G	G	G	G	G	G	G	G	G	G	G	G	G	A	G	A	G	G	G	G	G	A	G	G	G	R	G	G	G
S5_1535684	T/C	5	1535684	+	NA	NA	NA	NA	NA	NA	T	C	T	T	T	T	T	N	T	T	T	T	C	T	T	T	T	C	T	T	T	T	T	C	T	C	T	T	T	T	T	C	T	T	T	C	T	T	T
S5_1535792	G/A	5	1535792	+	NA	NA	NA	NA	NA	NA	G	G	G	G	G	G	G	G	G	G	G	G	G	G	G	G	G	G	G	G	G	G	G	G	G	G	G	G	G	G	G	G	G	G	G	G	G	G	G
S5_1535821	G/A	5	1535821	+	NA	NA	NA	NA	NA	NA	A	G	A	A	N	G	G	G	A	G	A	G	G	G	G	G	G	G	G	A	A	A	A	G	A	G	A	G	A	A	G	G	G	A	A	G	A	G	G
S5_1536367	G/T	5	1536367	+	NA	NA	NA	NA	NA	NA	G	G	G	G	G	G	T	G	G	T	G	G	G	G	G	T	T	G	T	G	G	G	G	G	G	G	G	G	G	G	G	G	T	G	G	G	G	G	G
S5_1536390	A/G	5	1536390	+	NA	NA	NA	NA	NA	NA	A	A	A	A	A	A	A	A	A	A	A	A	A	A	A	A	A	A	A	A	A	A	A	A	A	A	A	A	A	A	A	A	A	A	A	A	A	A	A
S5_1536391	C/T	5	1536391	+	NA	NA	NA	NA	NA	NA	C	C	C	C	C	T	C	T	C	C	C	T	C	T	T	C	C	C	C	C	C	C	C	C	C	C	C	T	C	C	T	C	C	C	C	C	C	T	T
S5_1537590	C/G	5	1537590	+	NA	NA	NA	NA	NA	NA	G	C	C	C	S	C	G	N	C	G	C	C	C	C	C	G	G	N	G	C	C	C	C	C	S	C	C	N	C	C	C	C	G	N	N	N	C	C	C
S5_1537649	A/G	5	1537649	+	NA	NA	NA	NA	NA	NA	A	A	A	A	R	A	A	A	A	A	A	A	A	A	A	A	A	A	A	A	G	G	A	A	A	A	A	A	G	A	A	A	A	A	A	A	G	A	A
S5_1537653	G/A	5	1537653	+	NA	NA	NA	NA	NA	NA	G	G	G	G	G	G	G	N	G	G	G	A	G	G	G	G	G	G	G	G	G	G	G	G	G	G	G	G	G	G	G	G	G	G	G	G	G	G	G
S5_1538244	C/T	5	1538244	+	NA	NA	NA	NA	NA	NA	C	C	C	C	C	C	C	C	C	C	C	C	T	C	C	C	C	T	C	C	C	C	C	C	C	C	C	C	C	C	C	C	C	C	C	C	C	C	C
S5_1538291	A/G	5	1538291	+	NA	NA	NA	NA	NA	NA	A	G	G	A	A	A	A	N	G	A	A	A	A	A	A	A	R	A	A	A	G	G	A	G	R	A	A	N	G	N	A	R	A	A	A	A	G	A	A
S5_1538303	A/G	5	1538303	+	NA	NA	NA	NA	NA	NA	A	A	A	A	A	A	A	N	A	A	A	A	A	A	A	A	A	A	A	A	A	A	A	A	A	A	A	A	A	A	A	A	A	A	A	A	A	A	A
S5_1538307	G/A	5	1538307	+	NA	NA	NA	NA	NA	NA	G	G	G	G	G	G	G	N	G	G	G	N	G	G	G	G	G	G	G	G	G	G	G	G	G	G	G	G	G	G	G	G	G	G	G	G	G	G	G
S5_1538374	G/A	5	1538374	+	NA	NA	NA	NA	NA	NA	G	A	A	A	A	A	G	N	G	A	A	R	G	A	A	G	G	G	G	A	G	G	A	A	G	G	G	A	G	A	A	A	A	G	G	R	G	A	A
S5_1538382	A/G	5	1538382	+	NA	NA	NA	NA	NA	NA	G	A	A	A	A	A	G	N	G	A	A	R	A	A	A	G	G	A	G	A	G	G	A	A	G	G	G	A	G	A	A	A	A	G	G	R	G	A	A
S5_1538383	T/A	5	1538383	+	NA	NA	NA	NA	NA	NA	T	T	T	T	T	T	T	N	N	T	T	T	T	T	T	T	T	T	T	T	A	A	T	T	T	A	T	T	A	T	T	T	T	T	T	W	A	T	T
S5_1538392	T/C	5	1538392	+	NA	NA	NA	NA	NA	NA	T	T	T	T	T	T	T	T	T	T	T	T	C	T	T	T	T	C	T	T	T	T	T	T	T	T	T	T	T	T	T	T	T	T	T	T	T	T	T
S5_1538395	G/T	5	1538395	+	NA	NA	NA	NA	NA	NA	G	G	G	G	G	G	G	G	G	G	G	G	G	G	G	G	G	G	G	G	G	G	G	G	G	G	G	G	G	G	G	G	G	G	G	G	G	G	G
S5_1538423	T/A	5	1538423	+	NA	NA	NA	NA	NA	NA	T	A	A	A	A	A	T	N	T	A	A	W	T	A	A	T	T	T	T	A	T	T	A	A	T	T	T	A	T	A	A	A	A	T	T	W	T	A	A
S5_1539110	T/G	5	1539110	+	NA	NA	NA	NA	NA	NA	T	T	T	T	G	G	T	N	T	T	T	G	T	G	G	T	T	T	T	T	T	T	T	T	T	G	T	G	T	T	G	T	T	T	T	G	T	G	G
S5_1539112	G/T	5	1539112	+	NA	NA	NA	NA	NA	NA	G	T	G	T	G	G	G	N	T	T	N	G	T	G	G	N	G	T	T	N	T	T	K	N	G	G	G	G	T	T	G	N	T	N	T	G	T	G	G
S5_1539141	G/C	5	1539141	+	NA	NA	NA	NA	NA	NA	G	G	G	G	G	G	G	G	G	G	G	G	C	G	G	G	G	C	G	G	G	G	G	G	G	G	G	G	G	G	G	G	G	G	G	G	G	G	G
S5_1539143	G/C	5	1539143	+	NA	NA	NA	NA	NA	NA	G	G	G	G	G	G	G	N	G	G	N	G	C	G	G	N	G	C	G	N	G	G	G	G	G	G	G	G	G	G	G	G	G	G	G	G	G	G	G
S5_1539815	A/G	5	1539815	+	NA	NA	NA	NA	NA	NA	A	A	A	A	A	G	A	G	G	A	G	G	G	G	G	A	A	G	A	G	A	A	G	A	A	G	A	A	A	G	G	A	A	G	A	A	A	G	G
S5_1539824	T/A	5	1539824	+	NA	NA	NA	NA	NA	NA	T	T	T	T	T	T	T	N	T	T	T	T	T	T	T	T	T	N	T	T	T	T	T	T	T	T	T	T	T	T	T	T	T	T	T	T	T	T	T
S5_1539890	C/A	5	1539890	+	NA	NA	NA	NA	NA	NA	C	C	C	C	C	C	C	C	C	C	C	C	C	C	C	C	C	C	C	C	C	C	C	C	C	C	C	C	C	C	C	C	C	C	C	C	C	C	C
S5_1539914	G/T	5	1539914	+	NA	NA	NA	NA	NA	NA	G	G	G	G	G	G	G	G	G	G	G	G	G	G	G	G	G	G	G	G	G	G	G	G	G	G	G	G	G	G	G	G	G	G	G	G	G	G	G
S5_1539994	G/A	5	1539994	+	NA	NA	NA	NA	NA	NA	G	G	G	G	G	A	G	G	G	G	G	G	G	A	A	G	G	G	G	G	G	G	G	G	R	G	G	A	G	G	A	G	G	G	A	G	R	A	A
S5_1539995	C/T	5	1539995	+	NA	NA	NA	NA	NA	NA	C	C	C	C	C	C	C	C	C	C	C	C	C	C	C	C	C	C	C	C	C	C	T	C	C	C	C	C	C	C	C	C	C	C	C	C	C	C	C
S5_1540042	A/G	5	1540042	+	NA	NA	NA	NA	NA	NA	A	A	A	A	A	A	A	A	A	A	A	A	A	A	A	A	A	A	A	A	A	A	A	A	A	A	A	A	A	A	A	A	A	A	A	A	A	A	A
S5_1541743	C/G	5	1541743	+	NA	NA	NA	NA	NA	NA	C	C	C	C	C	C	C	C	C	C	C	C	C	C	C	C	C	C	C	C	C	C	C	C	C	C	C	C	C	C	C	C	C	C	C	C	C	C	C
S5_1541762	C/T	5	1541762	+	NA	NA	NA	NA	NA	NA	C	C	C	C	C	C	C	C	C	C	C	C	C	C	C	C	C	C	C	C	C	C	C	C	C	C	C	C	C	C	C	C	C	C	C	C	C	C	C
S5_1543311	C/A	5	1543311	+	NA	NA	NA	NA	NA	NA	C	A	A	N	N	C	C	C	A	A	C	C	C	C	C	C	C	C	A	C	A	A	C	A	A	M	A	A	A	A	C	C	A	A	M	A	A	C	C
S5_1543332	G/T	5	1543332	+	NA	NA	NA	NA	NA	NA	T	G	G	G	G	G	T	G	G	G	G	G	G	G	G	G	G	G	T	G	G	G	G	G	G	G	T	G	G	G	G	G	G	T	G	G	G	G	G
S5_1543548	T/C	5	1543548	+	NA	NA	NA	NA	NA	NA	C	T	T	T	T	T	C	T	T	T	T	T	T	T	T	T	T	T	C	T	T	T	T	T	T	Y	C	T	T	T	T	T	T	C	T	T	T	T	T
S5_1543567	A/G	5	1543567	+	NA	NA	NA	NA	NA	NA	G	A	A	A	A	A	G	A	A	A	A	A	A	A	A	A	A	A	G	A	A	A	A	A	A	R	G	A	A	A	A	A	A	G	A	A	A	A	A
S5_1543584	C/G	5	1543584	+	NA	NA	NA	NA	NA	NA	G	C	C	C	C	C	G	C	C	C	C	C	C	C	C	C	C	C	G	C	C	C	C	C	C	S	G	C	C	C	C	C	C	G	C	C	C	C	C
S5_1543596	G/C	5	1543596	+	NA	NA	NA	NA	NA	NA	G	G	G	G	G	G	G	G	G	G	G	G	G	G	G	G	G	G	G	G	G	G	G	G	G	G	G	G	G	G	G	G	G	G	G	G	G	G	G
S5_1543597	G/T	5	1543597	+	NA	NA	NA	NA	NA	NA	G	G	G	G	G	G	G	G	G	G	G	G	G	G	G	G	G	G	G	G	G	G	G	G	G	G	G	G	G	G	G	G	G	G	G	G	G	G	G
S5_1543693	A/C	5	1543693	+	NA	NA	NA	NA	NA	NA	A	A	A	A	A	A	A	A	A	A	A	A	A	A	A	A	A	A	A	A	A	A	A	A	A	M	A	A	A	A	A	A	A	A	A	A	A	A	A
S5_1543702	T/G	5	1543702	+	NA	NA	NA	NA	NA	NA	T	T	T	T	T	T	T	T	T	T	T	T	T	T	T	T	T	T	T	T	T	T	T	T	T	K	T	T	T	T	T	T	T	T	T	T	T	T	T
S5_1543850	C/G	5	1543850	+	NA	NA	NA	NA	NA	NA	C	C	C	C	C	C	C	C	C	C	C	C	C	C	C	C	C	C	C	C	C	C	C	C	C	C	C	C	C	C	C	C	C	C	C	C	C	C	C
S5_1543888	G/A	5	1543888	+	NA	NA	NA	NA	NA	NA	A	G	G	G	G	G	N	G	G	G	G	G	G	G	G	G	G	G	A	G	G	G	G	G	G	G	A	G	G	G	G	G	G	A	G	G	G	G	G
S5_1543919	A/G	5	1543919	+	NA	NA	NA	NA	NA	NA	A	A	A	A	A	A	A	A	A	A	A	A	A	A	A	A	A	A	A	A	A	A	A	A	A	A	A	A	A	A	A	A	A	A	A	A	A	A	A
S5_1543950	C/G	5	1543950	+	NA	NA	NA	NA	NA	NA	G	C	C	C	C	C	G	C	C	C	C	C	C	C	C	C	C	C	G	C	C	C	C	C	C	G	G	C	C	C	C	C	C	G	C	S	C	C	C
S5_1543962	C/A	5	1543962	+	NA	NA	NA	NA	NA	NA	A	C	C	C	C	C	A	C	C	C	C	C	C	C	C	C	C	C	A	C	C	C	C	C	C	A	A	C	C	C	C	C	C	A	C	C	C	C	C
S5_1544003	A/C	5	1544003	+	NA	NA	NA	NA	NA	NA	A	A	A	A	A	A	A	A	A	A	A	A	A	A	A	A	A	A	A	A	A	A	A	A	A	M	A	A	A	A	A	A	A	A	A	M	A	A	A
S5_1544004	C/T	5	1544004	+	NA	NA	NA	NA	NA	NA	C	C	C	C	C	C	C	C	C	C	C	C	C	C	C	C	C	C	C	C	C	C	C	C	C	Y	C	C	C	C	C	C	C	C	C	Y	C	C	C
S5_1544020	A/C	5	1544020	+	NA	NA	NA	NA	NA	NA	C	A	A	A	A	A	C	A	A	A	A	A	A	A	A	A	A	A	A	A	A	A	A	A	A	A	C	A	A	A	A	A	A	C	A	A	A	A	A
S5_1544026	A/G	5	1544026	+	NA	NA	NA	NA	NA	NA	G	A	A	A	A	A	G	A	A	A	A	A	A	A	A	A	A	A	G	A	A	A	A	A	A	A	G	A	A	A	A	A	A	G	A	A	A	A	A
S5_1544513	C/A	5	1544513	+	NA	NA	NA	NA	NA	NA	C	C	C	C	C	C	C	C	C	C	C	C	C	C	C	C	C	C	C	C	C	C	C	C	C	C	C	C	C	C	C	C	C	C	C	C	C	C	C
S5_1544644	C/A	5	1544644	+	NA	NA	NA	NA	NA	NA	C	C	C	C	C	C	C	C	C	C	C	C	C	C	C	C	C	C	C	C	C	C	A	C	C	C	C	C	C	C	C	C	C	C	C	C	C	C	C
S5_1545783	T/C	5	1545783	+	NA	NA	NA	NA	NA	NA	C	T	N	T	C	T	N	C	N	T	C	T	C	T	T	C	C	T	T	C	C	C	T	T	T	T	T	C	C	C	T	T	T	T	T	C	T	T	T
S5_1545880	C/G	5	1545880	+	NA	NA	NA	NA	NA	NA	C	C	C	C	G	C	C	C	C	C	C	C	C	C	C	C	C	C	C	C	G	G	C	C	C	C	C	C	G	C	C	C	C	C	C	C	C	C	C
S5_1545967	G/C	5	1545967	+	NA	NA	NA	NA	NA	NA	G	C	G	C	S	C	C	C	G	G	G	C	G	C	C	G	G	C	G	G	G	G	G	C	C	G	G	G	G	G	C	C	G	G	C	G	G	C	C
S5_1546003	C/G	5	1546003	+	NA	NA	NA	NA	NA	NA	C	C	C	C	C	S	G	C	C	C	C	C	C	C	C	C	C	C	C	C	C	C	C	C	C	C	C	C	C	C	C	C	C	C	C	C	C	C	C
S5_1546458	G/C	5	1546458	+	NA	NA	NA	NA	NA	NA	G	G	G	G	G	G	G	S	G	G	G	G	G	G	G	G	G	G	G	G	G	G	G	G	G	G	G	G	G	G	G	G	G	G	G	G	G	G	G
S5_1546459	C/A	5	1546459	+	NA	NA	NA	NA	NA	NA	C	C	A	C	C	C	C	C	C	C	C	C	C	C	C	A	A	C	A	C	C	C	C	C	C	C	C	C	C	C	C	C	C	C	C	C	C	C	C
S5_1547897	C/A	5	1547897	+	NA	NA	NA	NA	NA	NA	C	C	C	C	C	C	C	A	C	C	C	C	C	C	C	C	C	C	C	C	C	C	C	C	C	C	C	C	C	C	C	C	C	C	C	C	C	C	C
S5_1547930	A/T	5	1547930	+	NA	NA	NA	NA	NA	NA	A	A	A	A	A	A	A	A	A	A	A	A	A	A	A	A	A	A	A	A	A	A	A	A	A	A	A	A	A	A	A	A	A	A	A	A	A	A	A
S5_1547945	A/G	5	1547945	+	NA	NA	NA	NA	NA	NA	A	A	A	A	A	A	A	G	A	A	A	A	A	A	A	A	A	A	A	A	A	A	A	A	A	A	A	A	A	A	A	A	A	A	A	A	A	A	A
S5_1551614	C/T	5	1551614	+	NA	NA	NA	NA	NA	NA	C	C	C	C	C	C	C	C	C	C	C	C	T	C	C	C	C	C	T	C	C	C	C	C	C	C	C	C	C	C	C	C	C	C	C	T	C	C	C
S5_1551624	C/G	5	1551624	+	NA	NA	NA	NA	NA	NA	C	C	C	C	C	C	C	C	C	C	C	C	C	C	C	C	C	C	C	C	C	C	C	C	C	C	C	S	C	C	C	C	C	C	C	C	G	C	C
S5_1551631	G/T	5	1551631	+	NA	NA	NA	NA	NA	NA	G	G	G	G	G	G	G	G	G	G	G	G	T	G	G	G	G	G	T	G	G	G	G	G	G	G	G	G	G	G	G	G	G	G	G	T	G	G	G
S5_1551650	G/T	5	1551650	+	NA	NA	NA	NA	NA	NA	G	G	G	G	G	G	G	G	G	G	G	G	G	G	G	G	G	G	G	G	G	G	G	G	G	G	G	G	G	G	G	G	G	G	G	G	G	G	G
S5_1551651	T/C	5	1551651	+	NA	NA	NA	NA	NA	NA	T	T	T	T	T	T	T	T	T	T	T	T	C	T	T	T	T	T	C	T	T	T	T	T	T	T	T	T	T	T	T	T	T	T	T	C	T	T	T
S5_1551654	A/G	5	1551654	+	NA	NA	NA	NA	NA	NA	A	A	A	A	A	A	A	G	A	A	A	A	G	A	A	A	A	A	G	A	A	A	A	A	A	A	A	A	A	A	A	A	A	A	A	G	A	A	A
S5_1551683	C/T	5	1551683	+	NA	NA	NA	NA	NA	NA	C	C	C	C	C	C	C	C	C	C	C	C	C	C	C	C	C	C	C	C	C	C	C	C	C	C	C	C	C	C	C	C	C	C	C	C	C	C	C
S5_1551685	T/A	5	1551685	+	NA	NA	NA	NA	NA	NA	T	T	T	T	T	T	T	T	T	T	T	T	T	T	T	T	T	T	T	T	T	T	T	T	T	T	T	A	T	T	T	T	T	T	T	T	A	T	T
S5_1551718	T/C	5	1551718	+	NA	NA	NA	NA	NA	NA	Y	T	T	T	T	T	T	C	T	T	T	C	C	T	T	C	C	T	C	T	T	T	T	T	T	T	T	C	T	T	T	T	T	T	T	C	C	T	T
S5_1551756	C/T	5	1551756	+	NA	NA	NA	NA	NA	NA	C	C	C	C	C	C	C	T	C	C	C	C	C	C	C	C	C	C	C	C	C	C	C	C	C	C	C	C	C	C	C	C	C	C	C	C	C	C	C
S5_1551778	T/A	5	1551778	+	NA	NA	NA	NA	NA	NA	T	T	T	T	T	T	T	T	T	T	T	T	T	T	T	T	T	T	T	T	T	T	T	T	T	T	T	T	T	T	T	T	T	T	T	T	T	T	T
S5_1552118	T/C	5	1552118	+	NA	NA	NA	NA	NA	NA	T	T	T	T	T	T	T	T	T	T	Y	T	C	T	T	T	T	T	C	T	T	T	C	T	T	T	T	T	T	T	T	T	T	T	T	Y	T	T	T
S5_1552149	C/T	5	1552149	+	NA	NA	NA	NA	NA	NA	C	C	C	C	C	C	C	T	C	C	C	C	C	C	C	C	C	C	C	C	C	C	C	C	C	C	C	C	C	C	Y	C	C	C	C	C	C	C	C
S5_1554949	C/G	5	1554949	+	NA	NA	NA	NA	NA	NA	C	C	C	C	C	C	C	C	C	C	C	N	C	C	C	C	C	C	C	C	C	C	C	C	C	C	C	C	C	C	C	C	C	C	C	N	C	C	C
S5_1554959	C/A	5	1554959	+	NA	NA	NA	NA	NA	NA	C	C	C	C	C	C	C	C	C	C	C	N	C	C	C	C	C	C	C	C	C	C	C	C	C	C	C	C	C	C	C	C	C	C	C	N	C	C	C
S5_1554969	T/G	5	1554969	+	NA	NA	NA	NA	NA	NA	T	T	T	T	T	T	T	T	T	T	T	T	T	T	T	T	T	T	T	T	T	T	T	T	T	T	T	T	T	T	T	T	T	T	T	N	T	T	T
S5_1554985	C/A	5	1554985	+	NA	NA	NA	NA	NA	NA	C	C	C	C	C	C	C	C	C	C	C	N	C	C	C	C	C	C	C	C	C	C	C	C	C	C	C	C	C	C	C	C	C	C	C	N	C	C	C
S5_1555002	A/C	5	1555002	+	NA	NA	NA	NA	NA	NA	A	A	A	A	A	A	A	A	N	A	A	N	A	A	A	C	C	A	C	A	A	A	C	A	A	A	A	A	A	A	A	A	A	A	A	N	A	A	A
S5_1555004	G/A	5	1555004	+	NA	NA	NA	NA	NA	NA	G	G	G	G	G	G	G	G	G	G	G	G	G	G	G	G	G	G	G	G	G	G	G	G	G	G	G	G	G	G	G	G	G	G	G	N	G	G	G
S5_1568089	C/G	5	1568089	+	NA	NA	NA	NA	NA	NA	C	C	C	C	C	C	G	C	C	C	C	C	C	C	C	C	C	C	C	C	C	C	C	C	C	G	C	C	C	C	C	C	C	C	C	C	C	C	C
S5_1568110	T/A	5	1568110	+	NA	NA	NA	NA	NA	NA	A	T	T	T	W	T	T	T	N	T	T	T	T	T	T	T	T	T	T	W	A	A	A	T	T	T	T	T	A	T	T	T	T	T	T	A	T	T	T
S5_1568127	A/G	5	1568127	+	NA	NA	NA	NA	NA	NA	A	A	A	A	A	A	A	A	A	A	A	A	G	A	A	G	G	A	A	A	A	A	A	A	G	A	A	A	A	A	A	A	A	A	G	A	A	A	A
S5_1568563	G/A	5	1568563	+	NA	NA	NA	NA	NA	NA	G	G	G	G	G	G	G	G	G	G	G	A	G	G	G	G	G	G	G	G	G	G	G	G	G	G	G	G	G	G	G	G	G	G	G	G	G	G	G
S5_1568573	G/T	5	1568573	+	NA	NA	NA	NA	NA	NA	G	G	G	G	G	G	G	G	G	G	G	T	G	G	G	G	G	G	T	G	G	G	G	G	G	G	G	G	G	G	G	G	G	G	G	G	G	G	G
S5_1568593	A/G	5	1568593	+	NA	NA	NA	NA	NA	NA	A	A	A	A	A	A	G	A	A	A	A	A	A	A	A	A	A	A	A	A	A	A	A	A	A	A	A	A	A	A	A	A	A	A	A	A	A	A	A
S5_1568606	A/G	5	1568606	+	NA	NA	NA	NA	NA	NA	A	A	A	A	A	A	A	A	A	A	A	A	A	A	A	A	A	A	A	A	A	A	G	A	A	A	A	A	A	A	A	A	A	A	A	A	A	A	A
S5_1568612	T/C	5	1568612	+	NA	NA	NA	NA	NA	NA	Y	T	T	T	T	T	Y	T	T	T	T	T	T	T	T	T	T	T	T	T	T	T	T	T	T	T	T	T	T	T	T	T	T	T	T	C	T	T	T
S5_1568624	T/A	5	1568624	+	NA	NA	NA	NA	NA	NA	T	T	T	T	T	T	T	T	T	T	T	T	A	T	T	T	T	T	T	T	T	T	T	T	W	T	T	T	T	T	T	T	T	T	W	T	T	T	T
S5_1568635	G/T	5	1568635	+	NA	NA	NA	NA	NA	NA	K	G	G	G	G	G	G	G	G	G	G	G	G	G	G	G	G	G	G	G	G	G	G	G	G	G	G	G	G	G	G	G	G	G	G	T	G	G	G
S5_1568654	A/G	5	1568654	+	NA	NA	NA	NA	NA	NA	R	A	A	A	A	A	A	A	A	A	A	A	A	A	A	A	A	A	A	A	A	A	A	A	A	A	A	A	A	A	A	A	A	A	A	G	A	A	A
S5_1570589	G/A	5	1570589	+	NA	NA	NA	NA	NA	NA	G	G	G	G	G	G	G	G	G	G	G	A	G	G	G	G	G	G	G	G	G	G	G	G	G	G	G	G	G	G	G	G	G	G	G	G	G	G	G
S5_1570708	G/A	5	1570708	+	NA	NA	NA	NA	NA	NA	G	G	A	A	G	G	G	G	G	G	G	G	A	G	G	G	G	R	G	G	G	G	G	G	G	G	G	G	G	G	G	G	G	G	G	G	G	G	G
S5_1572276	T/G	5	1572276	+	NA	NA	NA	NA	NA	NA	T	T	T	T	T	T	T	T	T	T	T	T	T	T	T	T	T	K	T	T	T	T	T	T	T	T	T	T	T	T	T	T	T	T	T	G	T	T	T
S5_1572657	C/G	5	1572657	+	NA	NA	NA	NA	NA	NA	C	C	C	G	C	C	C	C	C	C	C	C	C	C	C	C	C	C	C	C	C	C	C	C	C	C	C	C	C	C	C	C	C	C	C	C	C	C	C
S5_1572709	T/C	5	1572709	+	NA	NA	NA	NA	NA	NA	T	C	T	C	Y	C	T	T	C	C	C	T	T	C	C	T	T	C	T	C	T	T	T	C	T	C	C	C	T	C	C	C	C	C	T	N	C	C	C
S5_1572715	T/G	5	1572715	+	NA	NA	NA	NA	NA	NA	T	T	T	T	T	T	T	T	T	T	T	T	T	T	T	T	T	T	T	T	T	T	T	T	T	T	T	T	T	T	T	T	T	T	T	N	T	T	T
S5_1572726	A/C	5	1572726	+	NA	NA	NA	NA	NA	NA	A	A	A	A	A	A	A	A	A	A	A	A	A	A	A	A	A	A	A	A	A	A	A	A	A	A	A	A	A	A	A	A	A	A	A	N	A	A	A
S5_1577177	G/A	5	1577177	+	NA	NA	NA	NA	NA	NA	G	G	G	G	G	G	R	G	G	G	G	G	G	G	G	G	G	G	G	G	G	G	G	G	G	G	G	G	G	G	G	G	G	G	G	G	G	G	G
S5_1577196	C/T	5	1577196	+	NA	NA	NA	NA	NA	NA	C	T	C	C	T	T	Y	C	T	T	T	C	C	T	T	C	C	T	C	T	T	T	C	T	Y	T	T	T	T	T	T	T	T	T	C	N	T	T	T
S5_1578887	C/T	5	1578887	+	NA	NA	NA	NA	NA	NA	C	C	C	C	C	C	T	C	C	C	C	C	C	C	C	C	C	C	C	C	C	C	C	C	C	C	C	C	C	C	C	C	C	C	C	C	C	C	C
S5_1578897	G/A	5	1578897	+	NA	NA	NA	NA	NA	NA	G	G	G	G	G	G	G	G	G	G	G	G	G	G	G	G	G	G	G	G	G	G	G	G	G	G	G	G	G	G	G	G	G	G	G	G	G	G	G
S5_1581881	T/A	5	1581881	+	NA	NA	NA	NA	NA	NA	T	T	T	T	T	T	T	T	T	T	T	T	T	T	T	T	T	T	N	T	T	T	T	T	T	T	T	T	T	T	T	T	T	T	T	T	T	T	T
S5_1581908	T/C	5	1581908	+	NA	NA	NA	NA	NA	NA	T	T	T	T	T	T	T	T	T	T	T	T	T	T	T	T	T	T	N	T	T	T	T	T	T	T	T	T	T	T	T	T	T	T	T	T	T	T	T
S5_1581946	T/A	5	1581946	+	NA	NA	NA	NA	NA	NA	T	T	T	T	T	T	T	T	T	T	T	T	T	T	T	T	T	T	T	T	T	T	T	T	T	T	T	T	T	T	T	T	T	T	T	T	T	T	T
S5_1582427	T/C	5	1582427	+	NA	NA	NA	NA	NA	NA	T	T	T	T	T	T	T	T	T	T	T	T	T	T	T	T	T	T	T	T	T	T	T	T	T	T	T	T	T	T	T	T	T	T	T	N	T	T	T
S5_1582594	G/A	5	1582594	+	NA	NA	NA	NA	NA	NA	G	G	G	G	G	G	A	G	G	G	G	G	G	G	G	G	G	G	G	G	G	G	G	G	G	G	G	G	G	G	G	G	G	G	G	G	G	G	G
S5_1582599	C/T	5	1582599	+	NA	NA	NA	NA	NA	NA	C	C	C	C	C	C	C	C	C	C	C	C	C	C	C	C	C	C	T	C	C	C	C	C	C	C	C	C	C	C	C	C	C	C	C	T	C	C	C
S5_1582600	A/G	5	1582600	+	NA	NA	NA	NA	NA	NA	A	A	A	A	A	A	G	A	A	A	A	A	A	A	A	A	A	A	G	A	A	A	A	A	A	A	A	A	A	A	A	A	A	A	A	G	A	A	A
S5_1582639	G/C	5	1582639	+	NA	NA	NA	NA	NA	NA	G	G	G	G	G	G	G	G	G	G	G	G	G	G	G	G	G	G	C	G	G	G	G	G	G	G	G	G	G	G	G	G	G	G	G	G	G	G	G
S5_1582640	A/C	5	1582640	+	NA	NA	NA	NA	NA	NA	A	A	A	A	A	A	C	A	A	A	A	A	A	A	A	A	A	A	C	A	A	A	A	A	A	A	A	A	A	A	A	A	A	A	A	C	A	A	A
S5_1582700	G/A	5	1582700	+	NA	NA	NA	NA	NA	NA	G	G	G	G	G	G	G	G	G	G	G	G	G	G	G	G	G	G	G	G	G	G	G	G	G	G	G	G	G	G	G	G	G	G	G	G	G	G	G
S5_1582711	C/A	5	1582711	+	NA	NA	NA	NA	NA	NA	C	C	C	C	C	C	A	C	C	C	C	C	C	C	C	C	C	C	C	C	C	C	C	C	C	C	C	C	C	C	C	C	C	C	C	C	C	C	C
S5_1582722	T/A	5	1582722	+	NA	NA	NA	NA	NA	NA	T	T	T	T	T	T	T	T	T	T	T	T	T	T	T	T	T	T	A	T	T	T	T	T	T	T	T	T	T	T	T	T	T	T	T	T	T	T	T
S5_1584212	G/C	5	1584212	+	NA	NA	NA	NA	NA	NA	G	G	G	G	G	G	S	G	G	G	G	G	G	G	G	G	G	G	C	G	G	G	G	G	G	G	G	G	G	G	G	G	G	G	G	N	G	G	G
S5_1584224	A/C	5	1584224	+	NA	NA	NA	NA	NA	NA	A	A	A	A	A	A	M	A	A	A	A	A	A	A	A	A	A	A	C	A	A	A	A	A	A	A	A	A	A	A	A	A	A	A	A	N	A	A	A
S5_1584270	G/C	5	1584270	+	NA	NA	NA	NA	NA	NA	G	G	G	G	G	G	S	G	G	G	G	G	G	G	G	G	G	G	G	G	G	G	G	G	G	G	G	G	G	G	G	G	G	G	G	N	G	G	G
S5_1584365	C/T	5	1584365	+	NA	NA	NA	NA	NA	NA	C	C	C	C	C	C	T	C	C	C	C	C	C	C	C	C	C	C	C	C	C	C	C	C	C	C	C	C	C	C	C	C	C	C	C	C	C	C	C
S5_1584372	A/G	5	1584372	+	NA	NA	NA	NA	NA	NA	A	A	A	A	A	A	A	A	A	A	A	A	A	A	A	A	A	A	G	A	A	A	A	A	A	A	A	A	A	A	A	A	A	A	A	G	A	A	A
S5_1589997	A/G	5	1589997	+	NA	NA	NA	NA	NA	NA	A	A	A	A	A	A	A	A	A	A	A	A	A	A	A	A	A	A	G	A	A	A	A	A	A	A	A	A	A	A	A	A	A	A	A	N	A	A	A
S5_1590285	T/C	5	1590285	+	NA	NA	NA	NA	NA	NA	T	T	T	T	T	T	T	T	T	T	T	T	T	T	T	T	T	T	T	T	T	T	T	T	T	T	T	T	T	T	T	T	T	T	T	T	T	T	T
S5_1610171	A/G	5	1610171	+	NA	NA	NA	NA	NA	NA	A	A	A	A	A	A	A	N	A	A	A	A	A	A	A	A	A	A	A	A	A	A	A	A	A	A	A	A	A	A	A	A	A	A	A	N	A	A	A
S5_1610178	C/A	5	1610178	+	NA	NA	NA	NA	NA	NA	C	C	C	C	C	C	C	N	C	C	C	C	C	C	C	C	C	C	C	C	C	C	C	C	C	C	C	C	C	C	C	C	C	C	C	N	C	C	C
S5_1611161	C/A	5	1611161	+	NA	NA	NA	NA	NA	NA	C	C	C	C	C	C	C	N	C	C	C	C	C	C	C	C	C	C	C	C	C	C	C	C	C	C	C	C	C	C	C	C	C	C	C	C	C	C	C
S5_1623904	A/G	5	1623904	+	NA	NA	NA	NA	NA	NA	A	A	A	A	A	A	A	A	A	A	A	A	A	A	A	A	A	A	A	A	A	A	G	A	A	A	A	A	A	A	A	A	A	A	A	A	A	A	A
S5_1624063	A/G	5	1624063	+	NA	NA	NA	NA	NA	NA	A	A	A	A	A	A	A	A	A	A	A	A	G	A	A	A	A	A	G	A	A	A	A	A	A	A	A	A	A	A	A	A	A	A	A	N	A	A	A
S5_1624229	G/A	5	1624229	+	NA	NA	NA	NA	NA	NA	G	G	G	G	G	G	G	G	G	G	G	G	G	G	G	G	G	G	G	G	G	G	G	G	G	G	G	G	G	G	G	G	G	G	G	N	G	G	G
S5_1624239	C/A	5	1624239	+	NA	NA	NA	NA	NA	NA	C	C	C	C	C	C	C	C	C	C	C	C	A	C	C	C	C	C	A	C	C	C	C	C	C	C	C	C	C	C	C	C	C	C	C	N	C	C	C
S5_1624259	C/A	5	1624259	+	NA	NA	NA	NA	NA	NA	C	C	C	C	C	C	C	C	C	C	C	C	C	C	C	C	C	C	C	C	C	C	C	C	C	C	C	C	C	C	C	C	C	C	C	N	C	C	C
S5_1624290	C/T	5	1624290	+	NA	NA	NA	NA	NA	NA	C	C	C	C	Y	C	C	C	N	C	C	T	C	C	C	C	C	C	C	C	T	T	C	C	C	C	C	C	T	C	C	C	C	C	C	N	C	C	C
S5_1624336	A/C	5	1624336	+	NA	NA	NA	NA	NA	NA	A	A	M	A	C	A	A	A	C	A	A	C	C	A	A	A	A	A	C	A	C	C	A	A	A	A	A	A	C	A	A	A	A	A	A	N	A	A	A
S5_1676334	C/A	5	1676334	+	NA	NA	NA	NA	NA	NA	C	C	C	C	C	C	C	C	C	C	C	C	M	C	C	C	C	C	C	C	C	C	C	C	C	C	C	C	C	C	C	C	C	C	C	N	C	C	C
S5_1676342	C/T	5	1676342	+	NA	NA	NA	NA	NA	NA	C	C	C	C	C	C	C	C	C	C	C	C	Y	C	C	C	C	C	C	C	C	C	C	C	C	C	C	C	C	C	C	C	C	C	C	N	C	C	C
S5_1676347	T/G	5	1676347	+	NA	NA	NA	NA	NA	NA	T	T	T	G	T	T	T	G	T	T	T	T	T	T	T	T	T	T	T	T	T	T	G	T	T	T	T	T	T	T	T	T	T	T	T	N	T	T	T
S5_1676434	C/A	5	1676434	+	NA	NA	NA	NA	NA	NA	C	C	C	A	C	C	C	C	C	C	C	C	C	C	C	C	C	C	A	C	C	C	C	C	C	C	C	C	C	C	C	C	C	C	C	N	C	C	C
S5_1676452	T/C	5	1676452	+	NA	NA	NA	NA	NA	NA	T	T	T	C	T	T	T	T	T	T	T	T	T	T	T	T	T	T	C	T	T	T	T	T	T	T	T	T	T	T	T	T	T	T	T	N	T	T	T
S5_1676458	G/C	5	1676458	+	NA	NA	NA	NA	NA	NA	G	G	G	C	N	G	C	S	G	G	G	C	S	G	G	G	G	G	C	G	N	N	G	G	G	G	G	G	N	G	G	G	G	G	G	N	G	G	G
S5_1676483	G/A	5	1676483	+	NA	NA	NA	NA	NA	NA	G	G	G	A	G	G	G	G	G	G	G	G	G	G	G	G	G	G	A	G	G	G	G	G	G	G	G	G	G	G	G	G	G	G	G	N	G	G	G
S5_1678610	A/G	5	1678610	+	NA	NA	NA	NA	NA	NA	A	R	A	A	R	A	A	A	A	A	A	R	A	A	A	A	A	A	A	A	G	G	A	A	A	A	A	A	G	A	A	A	A	A	A	A	A	A	A
S5_1678620	T/C	5	1678620	+	NA	NA	NA	NA	NA	NA	T	T	T	C	T	T	T	T	T	T	T	T	T	T	Y	T	T	T	C	T	T	T	T	T	T	T	T	T	T	T	T	T	T	T	T	Y	T	T	T
S5_1678629	C/A	5	1678629	+	NA	NA	NA	NA	NA	NA	C	C	C	C	C	C	C	C	C	C	C	C	C	C	C	C	C	C	C	C	C	C	C	C	C	C	C	C	C	C	C	C	C	C	C	C	C	C	C
S5_1679052	C/T	5	1679052	+	NA	NA	NA	NA	NA	NA	C	C	C	C	T	C	C	N	C	C	C	C	C	C	C	C	C	C	C	C	T	T	C	C	C	C	C	C	T	C	C	C	C	C	C	N	N	C	C
S5_1679062	C/A	5	1679062	+	NA	NA	NA	NA	NA	NA	C	A	A	C	C	A	A	N	M	A	A	C	C	A	A	C	C	A	C	A	C	C	C	A	M	A	A	A	C	A	A	A	A	A	M	N	C	A	A
S5_1679132	G/A	5	1679132	+	NA	NA	NA	NA	NA	NA	G	G	G	G	R	G	G	G	G	G	G	G	G	G	G	G	G	G	G	G	A	A	G	G	G	G	G	G	A	G	G	G	G	G	G	G	A	G	G
S5_1679146	G/A	5	1679146	+	NA	NA	NA	NA	NA	NA	G	G	G	G	G	G	G	G	G	G	G	A	A	G	G	G	G	G	G	G	G	G	G	G	G	G	G	G	G	G	G	G	G	G	G	G	G	G	G
S5_1679164	A/G	5	1679164	+	NA	NA	NA	NA	NA	NA	A	A	A	A	A	A	A	A	A	A	A	A	A	A	A	A	A	A	A	A	A	A	A	A	A	A	A	A	A	A	A	A	A	A	A	A	A	A	A
S5_1679175	C/G	5	1679175	+	NA	NA	NA	NA	NA	NA	G	G	S	C	C	G	C	N	C	G	G	C	C	G	G	C	C	G	C	G	C	C	C	G	G	G	G	G	C	G	G	G	G	G	C	C	C	G	G
S5_1680015	G/T	5	1680015	+	NA	NA	NA	NA	NA	NA	G	G	G	G	G	G	G	G	G	G	G	G	G	G	G	G	G	G	T	G	G	G	G	G	K	G	G	G	G	G	G	G	G	G	T	G	G	G	G
S5_1680018	C/G	5	1680018	+	NA	NA	NA	NA	NA	NA	C	C	C	C	C	C	C	C	C	C	C	C	C	C	C	C	C	C	C	C	C	C	C	C	C	C	C	C	C	C	C	C	C	C	C	C	C	C	C
S5_1680131	G/A	5	1680131	+	NA	NA	NA	NA	NA	NA	G	G	G	G	G	G	G	G	G	G	G	G	G	G	G	G	G	G	G	G	A	A	G	G	G	G	G	G	A	G	G	G	G	G	G	N	G	G	G
S5_1680221	T/C	5	1680221	+	NA	NA	NA	NA	NA	NA	T	T	T	C	T	T	T	T	T	T	T	T	T	T	T	C	C	T	T	T	T	T	T	T	T	T	T	T	T	T	T	T	T	T	T	N	T	T	T
S5_1680225	T/C	5	1680225	+	NA	NA	NA	NA	NA	NA	T	T	T	T	C	T	T	T	C	T	T	T	T	T	T	T	T	T	T	T	C	C	Y	T	T	T	T	T	C	T	T	T	T	T	T	T	C	T	T
S5_1680327	C/T	5	1680327	+	NA	NA	NA	NA	NA	NA	C	C	C	C	C	C	C	C	C	C	C	C	C	C	C	C	C	C	C	C	C	C	T	C	C	C	C	C	C	C	C	C	C	C	C	C	C	C	C
S5_1681268	C/T	5	1681268	+	NA	NA	NA	NA	NA	NA	N	C	C	C	Y	C	C	C	N	C	C	C	C	C	C	C	C	N	C	C	T	T	C	C	Y	T	Y	C	T	Y	C	C	C	N	C	C	T	C	C
S5_1681281	G/A	5	1681281	+	NA	NA	NA	NA	NA	NA	G	G	G	G	G	G	G	G	G	G	G	G	G	G	G	G	G	G	G	G	G	G	G	G	G	G	G	G	G	G	G	G	G	G	G	G	G	G	G
S5_1681293	G/A	5	1681293	+	NA	NA	NA	NA	NA	NA	G	G	G	G	G	G	G	G	G	G	G	G	G	G	G	G	G	G	G	G	G	G	G	G	G	G	G	G	G	G	G	G	G	G	G	G	G	G	G
S5_1681295	G/A	5	1681295	+	NA	NA	NA	NA	NA	NA	G	N	R	G	G	A	A	G	G	A	A	G	G	A	A	G	G	G	G	A	G	G	G	A	G	G	G	G	G	G	A	A	A	N	G	G	G	A	A
S5_1681298	G/C	5	1681298	+	NA	NA	NA	NA	NA	NA	G	N	S	G	G	C	C	G	G	C	C	G	G	C	C	G	G	G	G	C	G	G	G	C	G	G	G	G	G	G	C	C	C	N	G	G	G	C	C
S5_1681304	A/T	5	1681304	+	NA	NA	NA	NA	NA	NA	A	N	W	A	A	T	T	A	A	T	T	A	A	T	T	A	A	A	A	T	A	A	A	T	A	A	A	A	A	A	T	T	T	N	A	A	A	T	T
S5_1681313	T/C	5	1681313	+	NA	NA	NA	NA	NA	NA	T	T	T	T	T	T	T	T	T	T	T	T	T	T	T	T	T	T	T	T	T	T	T	T	T	T	T	T	T	T	T	T	T	T	T	T	T	T	T
S5_1681339	C/G	5	1681339	+	NA	NA	NA	NA	NA	NA	C	N	G	G	C	G	G	N	C	G	G	C	C	G	G	G	G	C	G	G	C	C	C	N	G	C	C	G	C	C	G	C	G	N	S	S	C	G	G
S5_1681340	C/A	5	1681340	+	NA	NA	NA	NA	NA	NA	C	C	C	C	C	C	C	N	C	C	C	C	C	C	C	C	C	C	C	C	C	C	C	C	C	C	C	C	C	C	C	C	C	C	C	C	C	C	C
S5_1683416	G/A	5	1683416	+	NA	NA	NA	NA	NA	NA	R	A	G	A	G	G	A	G	A	G	G	G	A	G	G	A	A	A	A	R	G	G	G	A	R	A	A	A	G	A	G	A	G	A	A	A	G	G	G
S5_1683422	T/A	5	1683422	+	NA	NA	NA	NA	NA	NA	T	A	T	T	T	T	A	T	T	T	T	T	T	T	T	T	T	A	T	A	T	T	T	A	T	A	T	A	T	A	T	A	T	T	T	T	T	T	T
S5_1683424	T/A	5	1683424	+	NA	NA	NA	NA	NA	NA	W	A	T	T	T	T	A	T	T	T	T	T	T	T	T	T	T	A	T	W	T	T	T	A	T	A	T	A	T	A	T	A	T	T	T	T	T	T	T
S5_1683503	C/A	5	1683503	+	NA	NA	NA	NA	NA	NA	C	C	A	C	C	C	C	C	C	C	C	C	C	C	C	C	C	C	C	C	C	C	A	C	C	C	C	C	C	C	C	C	C	C	C	C	C	C	C
S5_1683514	G/A	5	1683514	+	NA	NA	NA	NA	NA	NA	G	G	G	G	A	A	G	G	N	A	A	G	G	A	A	G	G	G	G	R	A	A	G	G	R	G	G	G	A	G	A	G	A	G	G	R	A	A	A
S5_1683543	C/T	5	1683543	+	NA	NA	NA	NA	NA	NA	C	C	C	T	C	C	C	C	C	C	C	C	C	C	C	T	T	C	C	C	C	C	C	C	C	C	C	C	C	C	C	C	C	C	C	T	C	C	C
S5_1683546	G/A	5	1683546	+	NA	NA	NA	NA	NA	NA	G	G	G	G	G	G	G	G	G	G	G	G	G	G	G	G	G	G	G	G	G	G	G	G	G	G	G	G	G	G	G	G	G	G	G	G	G	G	G
S5_1683549	G/A	5	1683549	+	NA	NA	NA	NA	NA	NA	G	A	N	G	G	G	A	G	G	G	G	G	G	G	G	G	G	A	G	G	G	G	G	A	G	A	G	A	G	A	G	A	G	G	G	G	G	G	G
S5_1722424	C/G	5	1722424	+	NA	NA	NA	NA	NA	NA	C	C	S	N	C	C	C	C	C	C	C	C	C	C	C	C	N	C	C	C	C	C	C	C	C	C	G	C	C	C	C	C	C	G	C	N	C	C	C
S5_1722453	A/C	5	1722453	+	NA	NA	NA	NA	NA	NA	A	A	A	A	A	A	A	A	A	A	A	A	A	A	A	A	N	A	A	A	A	A	A	A	A	A	A	A	A	A	A	A	A	A	A	N	A	A	A
S5_1722584	G/A	5	1722584	+	NA	NA	NA	NA	NA	NA	G	G	G	G	N	G	G	G	N	G	G	A	A	G	G	G	G	G	G	G	A	A	G	G	G	G	G	G	A	G	G	G	G	G	G	G	A	G	G
S5_1725032	A/G	5	1725032	+	NA	NA	NA	NA	NA	NA	A	A	A	A	A	A	A	A	A	A	A	A	A	A	A	A	A	A	G	A	A	A	A	A	A	A	A	A	A	A	A	A	A	A	A	A	A	A	A
S5_1726630	T/C	5	1726630	+	NA	NA	NA	NA	NA	NA	T	T	T	T	T	T	T	T	T	T	T	T	T	T	T	T	T	T	T	T	T	T	T	T	T	T	T	T	T	T	T	T	T	T	T	T	T	T	T
S5_1726651	G/A	5	1726651	+	NA	NA	NA	NA	NA	NA	G	G	G	G	G	A	A	G	G	A	A	A	G	A	A	G	G	G	G	G	G	G	G	G	A	G	A	G	G	G	A	G	A	A	A	G	G	A	A
S5_1726655	C/G	5	1726655	+	NA	NA	NA	NA	NA	NA	S	C	G	C	C	C	C	C	C	C	C	C	C	C	C	C	C	C	C	C	C	C	G	C	C	C	C	C	C	C	C	C	C	C	C	N	C	C	C
S5_1726670	A/G	5	1726670	+	NA	NA	NA	NA	NA	NA	R	A	G	A	A	A	A	A	A	A	A	A	A	A	A	A	A	A	A	A	A	A	G	A	A	A	A	A	A	A	A	A	A	A	A	N	A	A	A
S5_1726703	A/T	5	1726703	+	NA	NA	NA	NA	NA	NA	W	A	A	T	A	A	A	T	A	A	A	A	A	A	A	T	T	A	T	A	A	A	A	A	A	A	A	A	A	A	A	A	A	A	A	A	A	A	A
S5_1726711	T/G	5	1726711	+	NA	NA	NA	NA	NA	NA	T	T	T	T	T	T	T	T	T	T	T	T	T	T	T	T	T	T	T	T	T	T	T	T	T	T	T	T	T	T	T	T	T	T	T	T	T	T	T
S5_1726726	A/C	5	1726726	+	NA	NA	NA	NA	NA	NA	A	A	C	A	A	A	A	A	A	A	A	A	A	A	A	A	A	A	A	A	A	A	C	A	A	A	A	A	A	A	A	A	A	A	A	N	A	A	A
S5_1726959	G/A	5	1726959	+	NA	NA	NA	NA	NA	NA	A	G	G	G	G	G	G	G	G	G	G	G	G	G	G	G	G	G	A	G	G	G	G	G	G	G	G	G	G	G	G	G	G	G	G	A	G	G	G
S5_1726960	A/G	5	1726960	+	NA	NA	NA	NA	NA	NA	G	A	A	A	A	A	A	A	A	A	A	A	A	A	A	R	A	A	G	A	A	A	R	A	A	A	A	A	A	A	A	A	A	A	A	G	A	A	A
S5_1727002	T/C	5	1727002	+	NA	NA	NA	NA	NA	NA	T	T	C	C	T	T	C	T	Y	C	T	T	T	T	T	C	C	T	T	T	T	T	T	T	T	T	C	T	T	T	T	T	C	C	T	N	T	T	T
S5_1727016	T/G	5	1727016	+	NA	NA	NA	NA	NA	NA	T	T	T	T	T	T	T	T	T	T	T	T	T	T	T	T	T	T	T	T	T	T	T	T	T	T	T	T	T	T	T	T	T	T	T	N	T	T	T
S5_1727164	T/C	5	1727164	+	NA	NA	NA	NA	NA	NA	N	C	C	T	T	C	T	C	T	T	C	T	T	C	C	T	T	C	T	C	T	T	T	C	T	T	C	C	T	C	C	C	N	C	T	N	T	C	C
S5_1727230	C/T	5	1727230	+	NA	NA	NA	NA	NA	NA	C	C	C	C	C	C	C	C	C	C	C	C	C	C	C	C	C	C	C	C	C	C	C	C	C	C	C	C	C	C	C	C	C	C	C	C	C	C	C
S5_1727240	A/C	5	1727240	+	NA	NA	NA	NA	NA	NA	M	A	A	A	A	A	A	A	A	A	A	A	A	A	A	A	A	A	C	A	A	A	A	A	A	A	A	A	A	A	A	A	A	A	A	C	A	A	A
S5_1727257	T/C	5	1727257	+	NA	NA	NA	NA	NA	NA	T	T	T	T	Y	T	T	T	T	T	T	T	T	T	T	T	T	T	T	T	C	C	T	T	T	T	T	T	C	T	T	T	T	T	T	T	T	T	T
S5_1727345	T/C	5	1727345	+	NA	NA	NA	NA	NA	NA	T	T	T	T	T	T	T	T	T	T	T	T	T	T	T	T	T	T	T	T	T	T	T	T	T	T	C	T	T	T	T	T	T	C	T	N	T	T	T
S5_1728057	A/C	5	1728057	+	NA	NA	NA	NA	NA	NA	M	A	M	C	C	A	A	A	C	M	A	C	A	A	A	C	C	A	C	A	C	C	A	A	C	C	A	A	C	A	A	A	C	A	A	C	N	A	A
S5_1728058	T/G	5	1728058	+	NA	NA	NA	NA	NA	NA	K	T	K	G	G	T	T	T	G	K	T	G	T	T	T	G	G	T	G	T	G	G	T	T	G	G	T	T	G	T	T	T	G	T	T	G	N	T	T
S5_1728060	T/A	5	1728060	+	NA	NA	NA	NA	NA	NA	A	T	W	A	A	T	T	T	T	W	T	T	T	T	T	A	A	T	A	T	A	A	T	T	T	A	T	T	A	T	T	T	A	T	T	A	N	T	T
S5_1728061	A/C	5	1728061	+	NA	NA	NA	NA	NA	NA	A	A	A	A	A	A	A	A	C	C	A	A	C	A	A	A	A	A	A	A	A	A	A	A	A	A	A	A	A	A	A	A	C	A	A	N	A	A	A
S5_1728062	G/T	5	1728062	+	NA	NA	NA	NA	NA	NA	G	G	G	G	G	G	G	G	T	T	G	G	T	G	G	G	G	G	G	G	G	G	G	G	G	G	G	G	G	G	G	G	T	G	G	N	G	G	G
S5_1728088	T/C	5	1728088	+	NA	NA	NA	NA	NA	NA	T	T	T	T	T	T	T	T	T	T	T	T	T	T	T	T	T	T	T	T	T	T	T	T	Y	T	T	T	T	T	T	T	T	T	C	T	T	T	T
S5_1728097	G/T	5	1728097	+	NA	NA	NA	NA	NA	NA	G	G	G	G	G	G	G	G	G	G	G	G	G	G	G	G	G	G	G	G	G	G	G	G	G	G	G	G	G	G	G	G	G	G	G	N	G	G	G
S5_1728119	C/A	5	1728119	+	NA	NA	NA	NA	NA	NA	M	C	A	A	C	C	C	C	A	A	C	A	A	C	C	A	A	C	A	C	C	C	C	C	M	A	C	C	C	C	C	C	A	C	A	N	C	C	C
S5_1728313	C/T	5	1728313	+	NA	NA	NA	NA	NA	NA	Y	C	C	C	C	C	C	C	C	C	C	C	C	C	C	C	C	C	T	C	C	C	C	C	C	T	C	C	C	C	C	C	C	C	C	Y	C	C	C
S5_1728322	G/T	5	1728322	+	NA	NA	NA	NA	NA	NA	G	G	T	G	G	G	G	G	G	G	G	G	T	G	G	G	G	G	G	G	G	G	G	G	G	G	G	G	G	G	G	G	G	G	G	G	G	G	G
S5_1728328	C/G	5	1728328	+	NA	NA	NA	NA	NA	NA	C	C	G	C	C	C	C	C	C	C	C	C	G	C	C	C	C	C	C	C	C	C	C	C	C	C	C	C	C	C	C	C	C	C	C	C	C	C	C
S5_1728331	C/T	5	1728331	+	NA	NA	NA	NA	NA	NA	C	C	T	C	C	C	C	C	C	C	C	C	T	C	C	C	C	C	C	C	C	C	C	C	C	C	C	C	C	C	C	C	C	C	C	C	C	C	C
S5_1728341	T/C	5	1728341	+	NA	NA	NA	NA	NA	NA	T	T	T	T	T	T	T	T	T	T	T	T	T	T	T	T	T	T	T	T	T	T	T	T	T	T	T	T	T	T	T	T	T	T	T	T	T	T	T
S5_1728348	G/A	5	1728348	+	NA	NA	NA	NA	NA	NA	G	G	G	G	G	G	G	G	G	G	G	A	G	G	G	G	G	G	G	R	G	G	G	G	G	G	G	G	G	G	G	G	G	G	G	G	G	G	G
S5_1728526	A/G	5	1728526	+	NA	NA	NA	NA	NA	NA	G	A	A	A	A	A	A	G	A	A	A	A	A	A	A	G	R	A	G	A	A	A	A	A	A	R	A	A	A	A	A	A	A	A	A	G	A	A	A
S5_1728648	C/T	5	1728648	+	NA	NA	NA	NA	NA	NA	C	C	C	C	C	C	C	C	C	C	C	C	C	C	C	C	C	C	C	C	C	C	C	C	C	C	C	C	C	C	C	C	C	C	C	C	C	C	C
S5_1730118	A/G	5	1730118	+	NA	NA	NA	NA	NA	NA	A	A	A	N	A	A	A	N	A	A	A	A	A	A	A	N	N	A	A	A	A	A	A	A	A	A	A	A	A	A	A	A	A	A	A	N	A	A	A
S5_1731613	G/T	5	1731613	+	NA	NA	NA	NA	NA	NA	G	G	G	G	G	G	G	G	G	G	G	G	T	G	G	G	G	G	G	G	G	G	G	G	G	G	G	G	G	G	G	G	G	G	G	G	G	G	G
S5_1731895	C/A	5	1731895	+	NA	NA	NA	NA	NA	NA	C	N	A	A	A	C	A	A	C	A	A	A	C	C	C	N	N	C	N	A	C	C	A	C	C	C	C	N	C	C	C	C	N	C	C	N	C	C	C
S5_1740613	C/T	5	1740613	+	NA	NA	NA	NA	NA	NA	C	C	C	C	C	C	C	N	C	C	C	C	C	C	C	C	C	C	C	C	C	C	C	C	C	C	C	C	C	C	C	C	C	C	C	T	C	C	C
S5_1740758	G/A	5	1740758	+	NA	NA	NA	NA	NA	NA	G	G	G	G	G	G	G	G	G	G	R	G	G	G	G	G	G	G	G	G	G	G	G	G	G	G	G	G	G	G	G	G	G	G	G	N	G	G	G
S5_1740777	G/A	5	1740777	+	NA	NA	NA	NA	NA	NA	G	G	G	G	G	G	G	G	G	G	R	G	G	G	G	G	G	G	G	G	G	G	G	G	G	G	G	G	G	G	G	G	G	G	G	N	G	G	G
S5_1740892	G/A	5	1740892	+	NA	NA	NA	NA	NA	NA	G	G	G	N	G	G	G	G	G	G	G	G	G	G	G	G	G	G	G	G	G	G	G	G	G	G	G	G	G	G	G	G	G	G	G	G	G	G	G
S5_1761506	C/T	5	1761506	+	NA	NA	NA	NA	NA	NA	C	C	C	C	C	C	C	C	C	C	C	C	C	C	C	C	C	C	C	Y	C	C	C	C	C	C	C	C	C	C	C	C	C	C	C	C	C	C	C
S5_1761509	G/C	5	1761509	+	NA	NA	NA	NA	NA	NA	G	C	G	G	C	G	G	S	G	G	C	C	G	G	G	C	C	C	C	G	G	G	G	C	C	C	S	G	G	G	G	C	G	G	C	G	G	G	G
S5_1814943	G/A	5	1814943	+	NA	NA	NA	NA	NA	NA	G	G	G	G	G	G	G	N	G	G	G	A	G	G	G	G	N	N	N	G	G	G	G	G	G	G	G	G	G	G	G	N	G	G	G	N	G	G	G
S5_1817036	G/A	5	1817036	+	NA	NA	NA	NA	NA	NA	G	G	G	N	G	G	G	N	G	G	N	G	G	G	G	G	N	G	N	G	G	G	G	G	G	G	G	G	G	G	G	N	G	G	G	N	G	G	G
S5_1817042	G/A	5	1817042	+	NA	NA	NA	NA	NA	NA	G	G	G	R	G	G	G	G	G	G	G	G	G	G	G	G	N	G	N	G	G	G	G	G	G	G	A	A	G	G	G	N	G	A	G	N	G	G	G
S5_1817051	G/A	5	1817051	+	NA	NA	NA	NA	NA	NA	G	G	G	N	G	G	R	N	G	G	N	A	G	G	G	G	N	G	N	G	G	G	G	G	G	G	G	G	G	G	G	N	G	G	G	N	G	G	G
S5_1817057	T/C	5	1817057	+	NA	NA	NA	NA	NA	NA	T	T	T	N	T	T	Y	N	T	T	N	C	T	T	T	T	N	T	N	T	T	T	T	T	T	T	T	T	T	T	T	N	T	T	T	N	T	T	T
S5_1818166	T/C	5	1818166	+	NA	NA	NA	NA	NA	NA	T	C	T	C	C	T	T	C	T	T	C	C	T	T	T	C	C	C	C	N	T	T	T	C	C	T	T	T	Y	T	T	C	T	T	C	T	T	T	T
S5_1818207	A/T	5	1818207	+	NA	NA	NA	NA	NA	NA	A	A	T	A	W	T	A	A	A	A	A	A	T	T	T	A	A	A	A	W	A	A	A	A	A	A	T	A	A	A	T	A	A	T	A	N	A	T	T
S5_1818208	G/T	5	1818208	+	NA	NA	NA	NA	NA	NA	N	G	G	T	G	G	T	T	G	G	G	G	G	G	G	G	G	G	G	G	G	G	T	G	G	G	G	G	G	T	G	G	G	G	G	N	G	G	G
S5_1818221	G/A	5	1818221	+	NA	NA	NA	NA	NA	NA	G	G	G	G	G	G	G	A	G	G	G	G	G	G	G	G	G	G	G	G	G	G	G	G	G	G	G	G	G	G	G	G	G	G	G	N	G	G	G
S5_1818226	G/C	5	1818226	+	NA	NA	NA	NA	NA	NA	G	C	G	G	S	G	G	G	G	G	C	C	G	G	G	C	C	C	C	G	G	G	G	C	S	G	G	N	G	G	G	C	G	G	C	N	G	G	G
S5_1818233	T/C	5	1818233	+	NA	NA	NA	NA	NA	NA	N	T	T	T	T	T	T	T	Y	C	T	T	T	T	T	T	T	T	T	T	C	C	T	T	T	C	T	N	C	T	T	T	C	T	T	N	C	T	T
S5_1818235	C/T	5	1818235	+	NA	NA	NA	NA	NA	NA	C	C	C	C	C	C	C	C	C	C	C	C	C	C	C	C	C	C	C	Y	C	C	C	C	C	C	C	C	C	C	C	C	C	C	C	N	C	C	C
S5_1818247	T/C	5	1818247	+	NA	NA	NA	NA	NA	NA	T	C	T	T	Y	T	T	T	T	T	C	C	T	T	T	C	C	C	C	T	T	T	T	C	Y	T	T	N	T	T	T	C	T	T	C	N	T	T	T
S5_1818248	A/G	5	1818248	+	NA	NA	NA	NA	NA	NA	A	A	A	G	A	A	A	A	A	A	A	A	A	A	A	A	A	A	A	A	A	A	A	A	A	A	A	A	A	A	A	A	A	A	A	N	A	A	A
S5_1818447	G/C	5	1818447	+	NA	NA	NA	NA	NA	NA	N	G	G	G	G	G	C	G	G	G	G	C	G	G	G	G	G	G	G	G	G	G	C	G	G	G	G	G	G	C	G	G	G	G	G	N	G	G	G
S5_1818549	C/G	5	1818549	+	NA	NA	NA	NA	NA	NA	C	C	C	G	C	C	C	C	C	C	C	C	C	C	C	C	N	C	C	C	C	C	C	C	C	C	C	C	C	C	C	C	C	C	C	C	C	C	C
S5_1818625	G/C	5	1818625	+	NA	NA	NA	NA	NA	NA	G	G	G	G	G	G	G	N	G	G	C	G	G	G	G	G	N	N	N	G	G	G	G	G	G	G	G	C	G	G	G	N	G	G	G	N	G	G	G
S5_1818636	T/C	5	1818636	+	NA	NA	NA	NA	NA	NA	T	T	T	T	T	T	T	N	T	T	C	T	T	T	T	T	N	N	N	T	T	T	T	T	T	T	T	C	T	T	T	N	T	T	T	N	T	T	T
S5_1818658	A/G	5	1818658	+	NA	NA	NA	NA	NA	NA	A	A	A	A	A	A	A	N	A	A	G	A	A	A	A	A	N	N	N	A	A	A	A	A	A	A	A	N	A	A	A	N	A	A	A	N	A	A	A
S5_1818693	C/T	5	1818693	+	NA	NA	NA	NA	NA	NA	C	C	C	C	C	C	C	C	C	C	C	C	C	C	C	C	N	C	C	C	C	C	C	C	C	C	C	C	C	C	C	C	C	C	C	C	C	C	C
S5_1818725	T/G	5	1818725	+	NA	NA	NA	NA	NA	NA	T	T	T	T	T	T	T	K	T	T	G	T	K	T	T	N	N	T	T	K	T	T	T	T	T	T	T	T	T	T	T	T	T	T	T	T	T	T	T
S5_1822241	C/G	5	1822241	+	NA	NA	NA	NA	NA	NA	C	C	C	C	C	C	C	C	C	C	C	C	C	C	C	C	C	C	C	C	C	C	G	C	C	C	C	G	C	C	C	C	C	C	C	G	C	C	C
S5_1822344	C/G	5	1822344	+	NA	NA	NA	NA	NA	NA	C	C	C	C	C	C	C	C	C	C	C	C	C	C	C	C	C	C	C	C	C	C	S	C	C	C	C	G	C	C	C	C	C	C	C	N	C	C	C
S5_1822364	G/C	5	1822364	+	NA	NA	NA	NA	NA	NA	G	G	G	G	G	G	G	G	N	G	G	G	G	G	G	G	G	G	G	N	C	C	S	G	G	C	G	G	C	G	G	G	G	G	G	N	C	G	G
S5_1822791	G/T	5	1822791	+	NA	NA	NA	NA	NA	NA	T	T	T	N	G	N	T	G	T	K	T	G	G	N	N	N	N	G	N	K	G	G	T	N	G	T	G	T	G	T	T	N	T	G	T	T	T	N	T
S5_1828717	C/A	5	1828717	+	NA	NA	NA	NA	NA	NA	C	C	C	C	C	C	C	C	M	C	C	C	C	C	C	C	C	C	C	C	C	C	A	C	C	C	C	A	C	C	C	C	C	C	C	M	C	C	C
S5_1830835	A/G	5	1830835	+	NA	NA	NA	NA	NA	NA	R	G	A	A	A	A	A	A	A	G	G	A	A	A	A	G	G	G	G	A	A	A	A	G	G	A	G	A	A	A	A	G	G	G	R	A	A	A	A
S5_1830997	A/C	5	1830997	+	NA	NA	NA	NA	NA	NA	A	C	A	A	A	A	A	A	A	C	C	A	A	A	A	C	C	C	C	A	A	A	A	C	C	A	C	A	A	A	A	C	C	C	M	N	A	A	A
S5_1835619	G/A	5	1835619	+	NA	NA	NA	NA	NA	NA	G	G	G	G	N	G	G	N	G	G	G	G	G	G	G	G	G	G	G	G	A	A	G	G	G	G	G	G	A	G	G	G	G	G	G	N	A	G	G
S5_1835627	G/A	5	1835627	+	NA	NA	NA	NA	NA	NA	G	A	G	G	A	G	G	N	N	G	A	G	G	G	G	A	A	A	A	R	A	A	G	A	R	A	A	G	A	G	G	A	G	A	N	N	A	G	G
S5_1835739	T/A	5	1835739	+	NA	NA	NA	NA	NA	NA	T	A	T	T	W	T	T	A	N	T	A	T	T	T	T	A	A	A	A	W	A	A	T	A	T	A	A	T	A	T	T	A	T	A	T	T	A	T	T
S5_1835992	G/A	5	1835992	+	NA	NA	NA	NA	NA	NA	G	G	A	A	R	A	A	N	N	G	G	N	A	A	A	G	G	G	G	A	G	G	A	G	G	G	G	A	G	A	A	G	G	G	G	A	G	A	A
S5_1836024	C/A	5	1836024	+	NA	NA	NA	NA	NA	NA	A	C	C	C	C	C	C	N	C	A	C	C	C	C	C	C	C	C	C	C	C	C	C	C	C	C	C	C	C	C	C	C	A	C	C	C	N	C	C
S5_1836334	T/G	5	1836334	+	NA	NA	NA	NA	NA	NA	K	G	T	N	T	T	N	T	T	G	K	T	T	T	T	N	N	N	N	N	T	T	G	G	T	T	T	T	T	T	T	T	G	T	T	N	T	T	T
S5_1836395	G/T	5	1836395	+	NA	NA	NA	NA	NA	NA	G	G	G	G	G	G	G	G	G	G	G	T	G	G	G	G	G	G	G	G	G	G	G	G	G	G	G	G	G	G	G	G	G	G	G	G	G	G	G
S5_1836398	C/A	5	1836398	+	NA	NA	NA	NA	NA	NA	M	C	A	A	A	A	A	C	A	C	C	A	A	A	A	C	C	C	C	A	C	C	A	C	C	C	C	A	C	A	A	C	C	C	C	A	C	A	A
S5_1836420	A/T	5	1836420	+	NA	NA	NA	NA	NA	NA	W	A	A	A	A	A	A	A	A	T	A	A	A	A	A	A	A	A	A	A	A	A	A	A	W	A	A	A	A	A	A	A	T	A	W	A	A	A	A
S5_1836422	A/T	5	1836422	+	NA	NA	NA	NA	NA	NA	W	A	A	A	A	A	A	A	A	T	A	A	A	A	A	A	A	A	A	A	A	A	A	A	W	A	A	A	A	A	A	A	T	A	W	A	A	A	A
S5_1836610	C/T	5	1836610	+	NA	NA	NA	NA	NA	NA	C	C	C	C	C	C	C	C	C	C	C	C	C	C	C	C	C	C	C	C	C	C	C	C	C	C	C	C	C	C	C	C	C	C	C	C	C	C	C
S5_1836647	C/T	5	1836647	+	NA	NA	NA	NA	NA	NA	C	C	C	C	C	C	C	C	C	C	C	C	C	C	C	C	C	C	C	C	C	C	C	C	C	C	C	Y	C	C	C	C	C	C	C	C	C	C	C
S5_1836760	A/G	5	1836760	+	NA	NA	NA	NA	NA	NA	R	A	G	G	A	G	G	A	N	A	A	G	G	G	G	A	A	A	R	N	A	A	G	A	A	A	A	G	A	G	G	A	A	A	A	G	R	G	G
S5_1836838	G/T	5	1836838	+	NA	NA	NA	NA	NA	NA	G	G	G	G	K	G	G	T	G	G	G	G	G	G	G	G	G	G	G	G	T	T	G	G	G	G	G	G	T	G	G	G	G	G	G	G	T	G	G
S5_1837120	G/A	5	1837120	+	NA	NA	NA	NA	NA	NA	R	G	G	G	G	G	G	G	G	A	G	G	G	G	G	G	G	G	G	G	G	G	G	G	R	G	G	G	G	G	G	G	A	G	A	G	G	G	G
S5_1838159	G/A	5	1838159	+	NA	NA	NA	NA	NA	NA	G	G	G	G	G	G	G	G	G	A	G	G	G	G	G	G	G	G	G	G	G	G	G	G	R	G	G	G	G	G	G	G	A	G	R	G	G	G	G
S5_1838172	C/G	5	1838172	+	NA	NA	NA	NA	NA	NA	C	C	C	C	C	C	C	C	C	G	C	C	C	C	C	C	C	C	C	C	C	C	C	C	S	C	C	C	C	C	C	C	G	C	S	C	C	C	C
S5_1838249	C/A	5	1838249	+	NA	NA	NA	NA	NA	NA	C	C	C	C	C	C	C	C	C	C	C	C	C	C	C	C	C	C	C	C	C	C	C	C	C	C	C	C	C	C	C	C	C	C	C	C	C	C	C
S5_1843619	G/T	5	1843619	+	NA	NA	NA	NA	NA	NA	G	T	G	G	G	G	G	T	G	G	T	G	G	G	G	T	T	T	T	G	G	G	G	T	G	G	T	G	G	G	G	T	G	T	G	G	G	G	G
S5_1843622	G/C	5	1843622	+	NA	NA	NA	NA	NA	NA	G	G	G	G	G	G	C	G	G	G	G	G	G	G	G	G	G	G	G	G	G	G	G	G	G	G	G	G	G	C	G	G	G	G	G	G	G	G	G
S5_1843658	C/G	5	1843658	+	NA	NA	NA	NA	NA	NA	C	C	C	G	S	C	C	C	C	C	C	C	C	C	C	C	C	C	C	C	C	C	C	C	C	C	C	C	C	C	C	C	C	C	C	C	C	C	C
S5_1843661	C/G	5	1843661	+	NA	NA	NA	NA	NA	NA	S	C	C	C	C	C	C	C	C	G	C	C	C	C	C	C	C	C	C	C	C	C	C	C	G	C	C	C	C	C	C	C	G	C	S	C	C	C	C
S5_1843708	C/G	5	1843708	+	NA	NA	NA	NA	NA	NA	C	C	C	C	C	C	C	C	C	C	C	C	C	C	C	C	C	C	C	C	C	C	C	C	C	C	C	C	C	C	C	C	C	C	C	C	C	C	C
S5_1843715	G/T	5	1843715	+	NA	NA	NA	NA	NA	NA	G	T	G	T	G	G	G	T	G	G	T	G	G	G	G	T	T	T	T	G	G	G	G	T	G	G	T	G	G	G	G	T	G	T	G	G	G	G	G
S5_1843782	C/A	5	1843782	+	NA	NA	NA	NA	NA	NA	C	C	C	C	C	C	C	C	C	C	C	C	C	C	C	C	C	C	C	C	C	C	C	C	C	C	C	C	C	C	C	C	C	C	C	C	C	C	C
S5_1843783	G/A	5	1843783	+	NA	NA	NA	NA	NA	NA	G	G	G	G	G	G	G	G	G	G	G	G	G	G	G	G	G	G	G	G	G	G	G	G	G	G	G	G	G	G	G	G	G	G	G	G	G	G	G
S5_1843819	C/A	5	1843819	+	NA	NA	NA	NA	NA	NA	C	C	C	A	A	C	C	N	C	C	N	C	C	C	C	C	N	N	C	C	C	C	C	C	C	C	C	N	C	C	C	N	C	C	C	N	C	C	C
S5_1843822	C/T	5	1843822	+	NA	NA	NA	NA	NA	NA	C	C	C	T	T	C	C	N	C	C	N	C	C	C	C	C	N	N	C	C	C	C	C	C	C	C	C	N	C	C	C	N	C	C	C	N	C	C	C
S5_1843831	C/A	5	1843831	+	NA	NA	NA	NA	NA	NA	C	C	C	A	A	C	C	N	C	C	C	C	C	C	C	C	N	C	C	C	C	C	C	C	C	C	C	C	C	C	C	C	C	C	C	N	C	C	C
S5_1843871	G/A	5	1843871	+	NA	NA	NA	NA	NA	NA	N	A	G	A	N	G	G	A	G	G	A	G	G	G	G	A	A	A	R	A	G	G	G	A	G	G	A	G	G	G	G	A	R	A	N	N	G	G	G
S5_1843903	C/T	5	1843903	+	NA	NA	NA	NA	NA	NA	N	T	C	T	N	C	C	T	C	C	T	C	C	C	C	T	T	T	Y	T	C	C	C	T	C	C	T	C	C	C	C	T	Y	T	N	N	C	C	C
S5_1843973	C/G	5	1843973	+	NA	NA	NA	NA	NA	NA	G	C	C	C	C	C	G	C	C	G	C	C	C	C	C	C	C	C	C	C	C	C	C	C	S	C	C	C	C	G	C	C	G	C	C	N	C	C	C
S5_1843983	C/T	5	1843983	+	NA	NA	NA	NA	NA	NA	T	C	C	C	C	C	T	C	C	T	C	C	C	C	C	C	C	C	C	C	C	C	C	C	Y	C	C	C	C	T	C	C	T	C	C	N	C	C	C
S5_1845309	T/A	5	1845309	+	NA	NA	NA	NA	NA	NA	T	T	T	N	T	T	T	N	T	N	T	T	T	T	T	T	T	T	T	T	T	T	T	T	T	T	T	T	T	T	T	T	A	T	T	T	T	T	T
S5_1845315	G/A	5	1845315	+	NA	NA	NA	NA	NA	NA	A	A	G	A	G	G	A	N	G	A	A	G	G	G	G	A	A	A	A	A	G	G	G	A	G	G	A	G	G	A	G	A	A	A	G	G	G	G	G
S5_1845346	A/T	5	1845346	+	NA	NA	NA	NA	NA	NA	T	A	A	A	A	A	T	N	A	A	A	A	A	A	A	A	A	A	A	A	A	A	A	A	A	A	A	A	A	N	A	A	A	A	A	A	A	A	A
S5_1845468	C/T	5	1845468	+	NA	NA	NA	NA	NA	NA	C	C	C	C	C	C	T	C	C	C	C	C	C	C	C	C	C	C	C	C	C	C	C	C	C	C	C	C	C	T	C	C	C	C	C	N	C	C	C
S5_1845493	T/A	5	1845493	+	NA	NA	NA	NA	NA	NA	A	A	T	A	A	T	A	A	T	A	A	T	T	T	T	A	A	A	A	A	T	T	T	A	W	T	A	T	T	A	T	A	A	A	T	N	T	T	T
S5_1846338	A/T	5	1846338	+	NA	NA	NA	NA	NA	NA	A	A	A	A	A	A	A	A	A	A	A	A	A	A	A	A	A	A	A	A	A	A	A	A	A	A	A	A	A	A	A	A	A	A	A	N	A	A	A
S5_1846464	C/A	5	1846464	+	NA	NA	NA	NA	NA	NA	A	C	C	A	M	C	A	C	M	C	C	A	C	C	C	C	C	C	C	C	C	C	A	C	C	C	C	A	C	A	C	C	C	C	C	A	C	C	C
S5_1846569	C/T	5	1846569	+	NA	NA	NA	NA	NA	NA	C	C	C	C	C	C	C	T	C	C	C	C	C	C	C	C	C	C	C	C	T	T	C	C	C	C	C	C	T	C	C	C	C	C	C	C	T	C	C
S5_1846579	T/C	5	1846579	+	NA	NA	NA	NA	NA	NA	T	T	T	T	T	T	T	C	T	T	T	T	T	T	T	T	T	T	T	T	C	C	T	T	T	T	T	T	C	T	T	T	T	T	T	T	C	T	T
S5_1846586	A/G	5	1846586	+	NA	NA	NA	NA	NA	NA	A	A	A	A	A	A	A	G	A	A	A	A	A	A	A	A	A	A	A	A	G	G	A	A	A	A	A	A	G	A	A	A	A	A	A	A	G	A	A
S5_1847252	T/C	5	1847252	+	NA	NA	NA	NA	NA	NA	C	T	T	T	T	T	C	C	C	T	T	C	T	T	T	T	T	T	T	T	C	C	C	T	T	C	T	C	C	C	T	T	T	T	T	C	C	T	T
S5_1847253	C/A	5	1847253	+	NA	NA	NA	NA	NA	NA	C	C	C	C	C	C	C	C	C	C	C	C	C	C	C	C	C	C	C	C	C	C	C	C	C	C	C	C	C	C	C	C	C	C	C	C	C	C	C
S5_1848216	C/T	5	1848216	+	NA	NA	NA	NA	NA	NA	C	C	C	C	C	C	C	C	C	C	C	C	C	C	C	C	C	C	C	C	C	C	C	C	C	C	C	C	C	C	C	C	C	C	C	C	C	C	C
S5_1848245	T/C	5	1848245	+	NA	NA	NA	NA	NA	NA	T	T	T	T	T	T	T	T	T	C	T	T	T	T	T	T	T	T	T	T	T	T	T	T	Y	T	T	T	T	T	T	T	C	T	Y	T	T	T	T
S5_1848248	T/C	5	1848248	+	NA	NA	NA	NA	NA	NA	T	T	T	T	T	T	T	T	T	T	T	T	T	T	T	T	T	T	T	T	T	T	T	T	T	T	T	T	T	T	T	T	T	T	T	T	T	T	T
S5_1848256	G/A	5	1848256	+	NA	NA	NA	NA	NA	NA	G	G	G	G	G	G	G	G	G	G	G	G	G	G	G	G	G	G	G	G	G	G	G	G	G	G	G	G	G	G	G	G	G	G	G	G	G	G	G
S5_1848261	C/T	5	1848261	+	NA	NA	NA	NA	NA	NA	C	T	C	C	C	C	C	C	C	C	T	C	C	C	C	T	T	Y	T	C	C	C	C	T	C	C	T	C	C	C	C	T	C	T	C	C	N	C	C
S5_1848265	G/A	5	1848265	+	NA	NA	NA	NA	NA	NA	G	G	G	G	G	G	G	R	G	G	G	G	G	G	G	G	G	G	G	G	A	A	G	G	G	G	G	G	A	G	G	G	G	G	G	G	N	G	G
S5_1848314	G/C	5	1848314	+	NA	NA	NA	NA	NA	NA	G	G	G	G	G	G	G	G	G	G	G	G	G	G	G	G	G	G	G	G	G	G	G	G	G	G	G	G	G	G	G	G	G	G	G	G	G	G	G
S5_1848362	G/A	5	1848362	+	NA	NA	NA	NA	NA	NA	G	G	G	G	G	G	G	G	G	G	G	G	G	G	G	G	G	G	G	G	G	G	G	G	G	G	G	G	G	G	G	G	G	G	G	G	G	G	G
S5_1850520	T/A	5	1850520	+	NA	NA	NA	NA	NA	NA	T	T	T	T	T	T	T	T	T	T	T	T	T	T	T	T	T	T	T	T	T	T	T	T	T	T	T	T	T	T	T	T	T	T	T	T	T	T	T
S5_1850605	G/T	5	1850605	+	NA	NA	NA	NA	NA	NA	G	G	G	G	G	G	T	G	G	G	G	G	G	G	G	G	G	G	G	G	G	G	G	G	G	G	G	G	G	T	G	G	G	G	G	G	G	G	G
S5_1851897	T/C	5	1851897	+	NA	NA	NA	NA	NA	NA	T	T	T	T	T	T	T	T	T	C	T	T	T	T	T	T	T	T	T	T	T	T	T	T	Y	T	T	T	T	T	T	T	C	T	Y	T	T	T	T
S5_1851934	T/G	5	1851934	+	NA	NA	NA	NA	NA	NA	T	G	T	T	T	T	T	T	T	T	G	T	T	T	T	G	G	G	G	T	T	T	T	G	T	T	G	T	T	T	T	G	T	G	T	T	G	T	T
S5_1851985	C/T	5	1851985	+	NA	NA	NA	NA	NA	NA	C	C	C	C	C	C	C	T	C	C	C	C	C	C	C	C	C	C	C	C	T	T	C	C	N	C	C	C	T	C	C	C	C	C	C	N	T	C	C
S5_1852001	T/C	5	1852001	+	NA	NA	NA	NA	NA	NA	T	T	T	T	T	T	T	T	T	T	T	T	T	T	T	T	T	T	T	T	T	T	T	T	T	T	T	T	T	T	T	T	T	T	T	T	T	T	T
S5_1852022	C/A	5	1852022	+	NA	NA	NA	NA	NA	NA	C	C	C	C	C	C	C	A	C	A	C	C	C	C	C	C	C	C	C	C	A	A	C	C	N	C	C	C	A	C	C	C	A	C	M	N	A	C	C
S5_1852107	C/T	5	1852107	+	NA	NA	NA	NA	NA	NA	T	C	T	T	T	T	T	C	N	C	C	N	T	T	T	C	C	C	C	C	C	C	T	C	C	T	C	T	C	T	T	C	C	C	C	N	C	T	T
S5_1852108	A/G	5	1852108	+	NA	NA	NA	NA	NA	NA	A	R	A	A	A	A	A	N	A	A	G	A	A	A	A	G	G	G	G	A	A	A	A	G	A	A	G	A	A	A	A	G	A	G	A	N	G	A	A
S5_1852119	A/G	5	1852119	+	NA	NA	NA	NA	NA	NA	A	A	A	A	A	A	A	N	A	A	A	A	A	A	A	A	A	A	A	A	G	G	A	A	A	A	A	A	G	A	A	A	A	A	A	N	A	A	A
S5_1852131	T/G	5	1852131	+	NA	NA	NA	NA	NA	NA	T	K	T	T	T	T	T	N	T	T	G	T	T	T	T	G	G	G	G	T	T	T	T	G	T	T	G	T	T	T	T	G	T	G	T	N	G	T	T
S5_1852137	A/G	5	1852137	+	NA	NA	NA	NA	NA	NA	A	G	A	A	A	A	A	G	N	G	G	N	A	A	A	G	G	G	G	G	G	G	A	G	G	A	G	A	G	A	A	G	G	G	G	N	G	A	A
S5_1852242	G/C	5	1852242	+	NA	NA	NA	NA	NA	NA	C	G	C	C	S	C	C	G	C	G	G	C	C	C	C	G	G	G	G	S	G	G	C	G	G	C	G	C	G	C	C	G	G	G	G	C	G	C	C
S5_1852264	C/G	5	1852264	+	NA	NA	NA	NA	NA	NA	C	C	C	C	C	C	C	C	C	C	C	C	C	C	C	C	C	C	C	C	C	C	C	C	C	C	C	C	C	C	C	C	C	C	C	C	C	C	C
S5_1852312	T/C	5	1852312	+	NA	NA	NA	NA	NA	NA	T	N	T	T	T	T	T	T	T	C	T	T	T	T	T	T	N	T	T	T	T	T	T	C	C	T	T	T	T	T	T	N	C	T	C	T	T	T	T
S5_1852561	G/A	5	1852561	+	NA	NA	NA	NA	NA	NA	G	G	G	G	G	G	G	G	G	G	G	G	G	G	G	G	G	G	G	G	G	G	G	G	G	G	G	G	G	G	G	G	G	G	G	G	G	G	G
S5_1852577	A/G	5	1852577	+	NA	NA	NA	NA	NA	NA	A	G	A	A	A	A	A	A	A	A	G	A	A	A	A	G	G	G	G	N	A	A	A	G	A	A	G	A	A	A	A	G	A	G	A	A	R	A	A
S5_1852593	G/A	5	1852593	+	NA	NA	NA	NA	NA	NA	G	G	G	G	G	G	G	G	G	G	G	G	G	G	G	G	G	G	G	G	G	G	G	G	G	G	G	G	G	G	G	G	G	G	G	G	G	G	G
S5_1852658	T/C	5	1852658	+	NA	NA	NA	NA	NA	NA	T	C	Y	T	T	T	C	T	T	T	C	T	T	T	T	C	C	C	C	C	C	C	T	C	C	C	C	T	C	C	T	C	T	C	C	T	C	T	T
S5_1852667	A/G	5	1852667	+	NA	NA	NA	NA	NA	NA	A	G	A	A	A	A	G	A	A	A	G	A	A	A	A	G	G	G	G	G	G	G	A	G	G	G	G	A	G	G	A	G	A	G	G	A	G	A	A
S5_1871361	A/G	5	1871361	+	NA	NA	NA	NA	NA	NA	A	A	A	A	A	A	A	N	A	A	A	A	A	A	A	A	A	A	A	A	A	A	A	A	A	A	A	A	A	A	A	A	A	A	A	A	A	A	A
S5_1871394	C/T	5	1871394	+	NA	NA	NA	NA	NA	NA	C	C	C	C	C	C	C	N	C	C	C	C	C	C	C	C	C	C	C	C	C	C	C	C	C	C	C	C	C	N	C	C	C	C	C	C	C	C	C
S5_1872923	C/G	5	1872923	+	NA	NA	NA	NA	NA	NA	S	C	C	G	N	C	C	C	C	G	G	G	C	C	C	G	G	G	G	G	C	C	C	G	C	C	G	C	C	C	C	G	G	G	C	C	C	C	C
S5_1872944	C/T	5	1872944	+	NA	NA	NA	NA	NA	NA	C	T	T	C	C	T	T	Y	C	C	C	C	T	T	T	C	C	C	C	C	C	C	T	C	T	T	C	T	C	T	T	C	C	C	T	T	C	T	T
S5_1872945	C/A	5	1872945	+	NA	NA	NA	NA	NA	NA	C	C	C	C	C	C	C	C	C	A	C	C	C	C	C	C	C	C	C	A	A	A	C	C	C	C	C	C	A	C	C	C	A	C	C	C	A	C	C
S5_1872978	C/A	5	1872978	+	NA	NA	NA	NA	NA	NA	C	C	C	C	C	C	C	C	C	C	C	C	C	C	C	C	C	C	C	C	C	C	C	C	C	C	C	C	C	C	C	C	C	C	C	C	C	C	C
S5_1873025	C/A	5	1873025	+	NA	NA	NA	NA	NA	NA	C	C	C	C	C	C	C	C	C	A	C	C	C	C	C	C	C	C	C	A	C	C	C	C	C	C	C	C	C	C	C	C	A	C	C	C	C	C	C
S5_1873898	T/A	5	1873898	+	NA	NA	NA	NA	NA	NA	T	T	T	T	T	T	T	T	T	T	T	T	T	T	T	T	T	T	T	T	T	T	T	T	T	T	T	T	T	T	T	T	T	T	T	T	T	T	T
S5_1873901	C/G	5	1873901	+	NA	NA	NA	NA	NA	NA	C	C	C	C	C	C	C	S	C	C	C	C	C	C	C	C	C	C	C	C	C	C	C	C	C	C	C	C	C	C	C	C	C	C	C	C	C	C	C
S5_1873932	G/A	5	1873932	+	NA	NA	NA	NA	NA	NA	G	G	G	G	G	G	G	G	G	G	G	G	G	G	G	G	G	G	G	G	A	A	G	G	G	G	G	G	A	G	G	G	G	G	G	G	A	G	G
S5_1873936	C/G	5	1873936	+	NA	NA	NA	NA	NA	NA	C	C	C	C	C	C	C	C	C	C	C	C	C	C	C	C	C	C	C	C	C	C	C	C	C	C	G	C	C	C	C	C	C	G	C	C	C	C	C
S5_1874122	G/T	5	1874122	+	NA	NA	NA	NA	NA	NA	G	G	G	G	G	G	G	G	G	G	G	G	G	G	G	G	G	G	G	G	G	G	G	G	G	G	G	G	G	G	G	G	G	G	G	G	G	G	G
S5_1874148	A/G	5	1874148	+	NA	NA	NA	NA	NA	NA	A	A	A	A	A	A	G	A	A	A	A	A	A	A	A	A	A	A	A	A	A	A	A	A	A	A	A	A	A	G	A	A	A	A	A	A	A	A	A
S5_1874150	C/G	5	1874150	+	NA	NA	NA	NA	NA	NA	C	C	C	C	C	C	G	C	C	C	C	C	C	C	C	C	C	C	C	C	C	C	C	S	C	C	C	C	C	G	C	C	C	C	C	C	C	C	C
S5_1879060	T/C	5	1879060	+	NA	NA	NA	NA	NA	NA	C	T	T	T	Y	T	C	T	T	Y	T	T	C	T	T	T	T	T	T	T	T	T	T	T	T	T	T	C	T	C	T	T	Y	T	T	T	T	T	T
S5_1879074	A/G	5	1879074	+	NA	NA	NA	NA	NA	NA	A	A	A	A	A	A	A	A	A	A	A	G	A	A	A	A	A	A	A	A	G	G	A	A	A	A	A	A	G	A	A	A	A	A	A	A	G	A	A
S5_1879275	G/T	5	1879275	+	NA	NA	NA	NA	NA	NA	G	G	G	G	G	G	G	G	G	G	G	G	G	G	G	G	G	G	G	G	G	G	G	G	G	G	G	G	G	G	G	G	G	G	G	G	G	G	G
S5_1879329	A/T	5	1879329	+	NA	NA	NA	NA	NA	NA	A	A	A	N	A	A	A	N	A	A	A	A	A	A	A	A	N	A	T	A	A	A	A	A	A	A	A	A	A	A	A	A	A	A	A	A	A	A	A
S5_1879742	A/G	5	1879742	+	NA	NA	NA	NA	NA	NA	A	A	A	A	A	A	A	A	A	A	A	A	A	A	A	A	A	A	A	A	A	A	A	A	A	A	A	A	A	A	A	A	A	A	A	A	A	A	A
S5_1881931	G/C	5	1881931	+	NA	NA	NA	NA	NA	NA	G	G	G	G	G	G	G	G	G	G	G	G	G	G	G	G	G	G	G	G	G	G	G	G	G	G	C	G	G	G	G	G	G	C	G	G	G	G	G
S5_1882421	G/A	5	1882421	+	NA	NA	NA	NA	NA	NA	A	G	G	G	G	G	A	N	G	G	G	A	G	G	G	G	G	G	G	G	G	G	G	G	G	G	A	G	G	A	G	G	G	A	G	G	G	G	G
S5_1882447	A/G	5	1882447	+	NA	NA	NA	NA	NA	NA	A	A	A	A	A	A	A	A	A	A	A	A	A	A	A	A	A	A	A	A	A	A	A	A	A	A	A	A	A	A	A	A	A	A	A	A	A	A	A
S5_1882450	G/C	5	1882450	+	NA	NA	NA	NA	NA	NA	G	G	G	G	G	G	G	G	G	G	G	G	G	G	G	G	G	G	G	G	G	G	G	G	G	G	G	G	G	G	G	G	G	G	G	G	G	G	G
S5_1882452	A/T	5	1882452	+	NA	NA	NA	NA	NA	NA	A	A	A	A	A	A	A	A	A	A	A	A	A	A	A	A	A	A	A	A	A	A	A	A	A	A	A	A	A	A	A	A	A	A	A	A	A	A	A
S5_1882488	A/G	5	1882488	+	NA	NA	NA	NA	NA	NA	A	A	A	A	A	A	G	N	A	A	A	G	A	A	A	A	A	A	A	A	A	A	A	A	A	A	A	A	A	N	A	A	A	A	A	N	A	A	A
S5_1882530	T/C	5	1882530	+	NA	NA	NA	NA	NA	NA	T	T	T	T	T	T	C	N	T	T	T	C	T	T	T	T	T	T	C	T	T	T	T	T	T	T	C	T	T	C	T	T	T	C	T	N	T	T	T
S5_1883075	C/G	5	1883075	+	NA	NA	NA	NA	NA	NA	C	C	C	C	C	C	C	C	C	C	C	C	C	C	C	C	C	C	C	C	C	C	C	C	C	C	G	C	C	C	C	C	C	G	C	C	C	C	C
S5_1884085	G/T	5	1884085	+	NA	NA	NA	NA	NA	NA	G	G	G	G	G	G	G	N	G	G	G	G	G	G	G	G	G	G	G	G	G	G	G	G	G	G	T	G	G	G	G	G	G	T	G	N	G	G	G
S5_1895033	C/T	5	1895033	+	NA	NA	NA	NA	NA	NA	Y	C	C	C	Y	C	C	C	C	C	C	C	T	C	C	C	C	C	C	C	C	C	C	C	C	C	C	T	C	C	C	C	C	C	C	C	C	C	C
S5_1895235	C/G	5	1895235	+	NA	NA	NA	NA	NA	NA	C	C	C	C	S	C	G	N	C	N	C	G	G	C	C	C	C	C	C	N	C	C	C	C	C	C	G	C	C	G	C	C	G	G	C	C	C	C	C
S5_1895341	C/A	5	1895341	+	NA	NA	NA	NA	NA	NA	C	C	C	C	C	C	C	C	C	C	C	A	C	C	C	C	C	C	C	C	C	C	C	C	C	C	C	C	C	C	C	C	C	C	C	C	C	C	C
S5_1895343	C/A	5	1895343	+	NA	NA	NA	NA	NA	NA	C	C	C	C	C	C	C	C	C	C	C	A	C	C	C	C	C	C	C	C	C	C	C	C	C	C	C	C	C	C	C	C	C	C	C	C	C	C	C
S5_1895348	A/C	5	1895348	+	NA	NA	NA	NA	NA	NA	A	A	A	A	A	A	A	A	A	A	A	C	A	A	A	A	A	A	A	A	A	A	A	A	A	A	A	A	A	A	A	A	A	A	A	A	A	A	A
S5_1895357	T/G	5	1895357	+	NA	NA	NA	NA	NA	NA	T	T	T	T	T	T	T	G	T	T	T	T	T	T	T	T	T	T	T	T	T	T	T	T	T	T	T	T	T	T	T	T	T	T	T	T	T	T	T
S5_1896797	A/G	5	1896797	+	NA	NA	NA	NA	NA	NA	A	A	A	A	A	A	G	R	A	A	A	A	A	A	A	A	A	A	R	A	A	A	A	A	A	A	A	A	A	G	A	A	A	A	A	A	G	A	A
S5_1896855	G/T	5	1896855	+	NA	NA	NA	NA	NA	NA	G	G	G	G	G	G	G	G	G	G	G	G	G	G	G	G	N	G	G	G	G	G	G	G	G	G	G	G	G	G	G	G	G	G	G	N	G	G	G
S5_1896873	G/A	5	1896873	+	NA	NA	NA	NA	NA	NA	G	G	G	G	G	G	A	A	G	G	G	G	G	G	G	N	N	A	A	G	G	G	R	G	G	G	G	G	G	A	N	G	R	G	G	N	A	G	G
S5_1897018	C/A	5	1897018	+	NA	NA	NA	NA	NA	NA	C	C	C	A	C	C	C	N	C	C	A	C	C	C	C	A	A	A	C	C	C	C	A	A	C	C	C	C	C	C	C	A	C	C	C	A	C	C	C
S5_1897019	G/T	5	1897019	+	NA	NA	NA	NA	NA	NA	G	G	G	T	G	G	G	N	G	G	T	G	G	G	G	T	T	T	G	G	G	G	T	T	G	G	G	G	G	G	G	T	G	G	G	T	G	G	G
S5_1897029	G/A	5	1897029	+	NA	NA	NA	NA	NA	NA	G	N	A	G	G	A	A	N	G	G	G	G	G	A	A	G	G	G	A	G	G	G	G	G	A	A	A	G	G	G	A	G	G	A	A	G	A	A	A
S5_1897065	C/T	5	1897065	+	NA	NA	NA	NA	NA	NA	C	N	T	C	C	T	T	N	C	C	C	C	C	T	T	C	C	C	T	C	C	C	C	C	Y	T	C	C	C	C	T	C	C	C	T	C	Y	T	T
S5_1897066	T/C	5	1897066	+	NA	NA	NA	NA	NA	NA	T	T	T	T	T	T	T	T	T	T	T	T	T	T	T	T	T	T	T	T	T	T	T	T	T	T	C	T	T	T	T	T	T	C	T	T	T	T	T
S5_1897082	T/G	5	1897082	+	NA	NA	NA	NA	NA	NA	T	T	T	T	T	T	T	T	T	T	T	T	T	T	T	T	T	T	T	T	T	T	T	T	T	T	T	T	T	T	T	T	T	T	T	T	T	T	T
S5_1897083	T/C	5	1897083	+	NA	NA	NA	NA	NA	NA	T	T	T	T	T	T	T	T	T	T	T	T	T	T	T	T	T	T	T	T	T	T	T	T	T	T	T	T	T	T	T	T	T	T	T	T	T	T	T
S5_1898096	A/G	5	1898096	+	NA	NA	NA	NA	NA	NA	A	A	A	A	A	A	A	A	A	A	A	A	A	A	A	A	N	A	A	A	A	A	A	A	A	A	A	A	A	A	A	A	A	A	A	A	A	A	A
S5_1898845	C/A	5	1898845	+	NA	NA	NA	NA	NA	NA	C	C	C	C	C	C	N	C	C	C	C	C	C	C	C	C	N	C	N	C	C	C	C	C	C	C	C	C	C	C	C	C	C	C	C	N	C	C	C
S5_1898885	A/G	5	1898885	+	NA	NA	NA	NA	NA	NA	G	R	N	A	N	G	N	G	N	G	N	A	G	R	G	G	N	A	N	G	A	A	A	N	A	N	A	N	A	A	R	A	G	A	A	N	A	A	A
S5_1932293	T/G	5	1932293	+	NA	NA	NA	NA	NA	NA	T	G	G	T	T	G	T	K	T	T	G	T	T	G	G	K	N	K	N	G	T	T	T	G	G	T	T	T	T	T	G	G	T	G	G	T	T	G	G
S5_1933101	C/T	5	1933101	+	NA	NA	NA	NA	NA	NA	C	C	C	C	C	C	C	C	C	C	C	T	C	C	C	Y	C	C	C	C	C	C	C	C	C	C	C	C	C	C	C	C	C	C	C	C	C	C	C
S5_1933118	G/A	5	1933118	+	NA	NA	NA	NA	NA	NA	G	A	A	G	G	A	G	G	G	G	A	G	G	A	A	G	G	G	G	A	G	G	G	G	R	G	G	G	G	G	A	G	G	G	R	G	G	A	A
S5_1935541	A/T	5	1935541	+	NA	NA	NA	NA	NA	NA	W	A	A	A	A	A	A	A	A	A	A	A	A	A	A	A	A	A	A	A	A	A	A	A	A	A	A	A	A	A	A	A	A	A	A	A	A	A	A
S5_1935543	T/C	5	1935543	+	NA	NA	NA	NA	NA	NA	T	C	C	T	T	C	T	T	T	T	C	T	T	C	C	T	T	T	T	C	T	T	T	C	C	T	T	T	T	T	C	T	T	T	C	T	T	C	C
S5_1935554	G/T	5	1935554	+	NA	NA	NA	NA	NA	NA	G	G	G	T	G	G	G	G	G	G	G	G	G	G	G	G	G	G	G	G	G	G	G	G	G	G	G	G	G	G	G	G	G	G	G	G	G	G	G
S5_1935600	T/C	5	1935600	+	NA	NA	NA	NA	NA	NA	Y	C	C	T	C	C	T	N	N	T	C	T	C	C	C	T	T	T	N	C	C	C	C	C	C	C	T	C	C	T	C	T	T	T	C	N	T	C	C
S5_1935606	C/T	5	1935606	+	NA	NA	NA	NA	NA	NA	C	T	T	C	C	T	C	C	C	C	T	C	C	T	T	C	C	C	C	T	C	C	C	T	T	C	C	C	C	C	T	C	C	C	Y	N	C	T	T
S5_1935690	C/T	5	1935690	+	NA	NA	NA	NA	NA	NA	C	C	C	T	C	C	C	C	C	C	C	C	C	C	C	C	C	C	C	C	C	C	C	C	C	C	C	C	C	C	C	C	C	C	C	N	C	C	C
S5_1935692	G/T	5	1935692	+	NA	NA	NA	NA	NA	NA	G	G	G	G	G	G	G	G	G	G	G	G	G	G	G	G	G	G	G	G	G	G	G	G	G	G	G	G	G	G	G	G	G	G	G	N	G	G	G
S5_1935740	C/G	5	1935740	+	NA	NA	NA	NA	NA	NA	C	G	G	C	C	G	C	C	C	C	G	C	C	G	G	C	C	C	C	G	C	C	C	G	S	C	C	C	C	C	G	C	C	C	G	N	C	G	G
S5_1943623	A/G	5	1943623	+	NA	NA	NA	NA	NA	NA	A	A	A	A	A	A	G	A	A	A	A	A	A	A	A	A	A	A	A	A	A	A	A	A	A	A	A	A	A	R	A	A	A	A	A	A	G	A	A
S5_1943659	T/C	5	1943659	+	NA	NA	NA	NA	NA	NA	T	T	T	C	T	T	T	T	T	T	T	T	T	T	T	T	T	T	T	T	T	T	T	T	T	T	T	T	T	T	T	T	T	T	T	T	T	T	T
S5_1943668	A/T	5	1943668	+	NA	NA	NA	NA	NA	NA	W	A	A	A	A	A	A	A	A	A	A	A	A	A	A	A	A	A	A	A	A	A	A	A	A	A	A	A	A	A	A	A	A	A	A	A	A	A	A
S5_1946440	C/T	5	1946440	+	NA	NA	NA	NA	NA	NA	T	C	C	C	C	C	T	C	Y	C	C	C	C	C	C	C	C	C	T	C	C	C	T	C	C	T	C	C	C	T	C	C	C	C	C	T	T	C	C
S5_1946471	T/C	5	1946471	+	NA	NA	NA	NA	NA	NA	C	T	T	C	T	T	C	T	Y	T	T	T	T	T	T	T	T	T	C	T	T	T	C	T	T	C	T	T	T	C	T	T	T	T	T	C	C	T	T
S5_1946503	A/G	5	1946503	+	NA	NA	NA	NA	NA	NA	A	A	A	A	A	A	A	A	A	A	A	A	A	A	A	A	A	A	A	A	A	A	A	A	A	A	A	A	A	A	A	A	A	A	A	A	A	A	A
S5_1949966	T/C	5	1949966	+	NA	NA	NA	NA	NA	NA	T	T	T	T	T	T	T	T	T	C	T	C	T	T	T	T	T	T	T	T	T	T	T	T	T	T	T	T	T	T	T	T	N	T	T	T	T	T	T
S5_1950977	T/G	5	1950977	+	NA	NA	NA	NA	NA	NA	T	T	T	T	T	T	T	G	T	T	T	T	T	T	T	T	T	T	G	T	T	T	G	T	T	G	T	T	T	T	T	T	T	T	T	N	T	T	T
S5_1950994	T/C	5	1950994	+	NA	NA	NA	NA	NA	NA	T	T	T	T	T	T	T	C	T	T	T	T	T	T	T	T	T	T	C	T	T	T	C	T	T	C	T	T	T	T	T	T	T	T	T	N	T	T	T
S5_1951223	A/G	5	1951223	+	NA	NA	NA	NA	NA	NA	A	A	A	A	A	A	A	A	A	A	A	A	A	A	A	A	A	A	A	A	A	A	A	A	A	A	A	A	A	A	A	A	A	A	A	A	A	A	A
S5_1951235	G/A	5	1951235	+	NA	NA	NA	NA	NA	NA	G	G	G	G	G	G	G	G	G	G	G	G	G	G	G	G	G	G	G	G	G	G	G	G	G	G	G	G	G	G	G	G	G	G	G	G	G	G	G
S5_1959755	G/A	5	1959755	+	NA	NA	NA	NA	NA	NA	G	G	G	G	G	G	G	A	G	G	G	G	G	G	G	G	G	G	G	G	G	G	G	G	G	G	G	G	G	G	G	G	G	G	G	G	G	G	G
S5_1960120	A/G	5	1960120	+	NA	NA	NA	NA	NA	NA	A	A	A	A	A	A	A	G	A	A	A	A	A	A	A	A	A	A	A	A	A	A	A	A	A	A	A	A	A	A	A	A	A	A	A	A	A	A	A
S5_1960132	G/A	5	1960132	+	NA	NA	NA	NA	NA	NA	G	G	G	G	G	G	G	A	G	G	G	G	G	G	G	G	G	G	G	G	G	G	G	G	G	G	G	G	G	G	G	G	G	G	G	G	G	G	G
S5_1960277	C/T	5	1960277	+	NA	NA	NA	NA	NA	NA	C	N	T	C	C	T	C	N	N	T	T	T	C	T	T	C	C	C	T	T	C	C	T	T	Y	T	C	C	C	C	T	C	T	C	T	C	C	T	T
S5_1977264	T/C	5	1977264	+	NA	NA	NA	NA	NA	NA	N	T	T	T	T	T	T	N	N	Y	N	C	C	T	T	N	N	N	C	T	T	T	C	T	T	C	T	T	T	T	T	T	Y	T	N	Y	C	T	T
S5_1977311	A/G	5	1977311	+	NA	NA	NA	NA	NA	NA	A	A	A	A	A	A	A	G	A	A	A	A	A	A	A	A	A	A	A	A	A	A	A	A	A	A	A	A	A	A	A	A	A	A	A	A	A	A	A
S5_1977312	G/A	5	1977312	+	NA	NA	NA	NA	NA	NA	G	G	G	G	G	G	G	A	G	G	G	G	G	G	G	G	G	G	G	G	G	G	G	G	G	G	G	G	G	G	G	G	G	G	G	G	G	G	G
S5_1977337	G/T	5	1977337	+	NA	NA	NA	NA	NA	NA	G	G	G	G	G	G	G	T	G	G	G	G	G	G	G	G	G	G	G	G	T	T	G	G	G	G	G	G	T	G	G	G	G	G	G	N	G	G	G
S5_2109483	C/T	5	2109483	+	NA	NA	NA	NA	NA	NA	C	C	C	C	C	C	C	C	C	C	C	C	C	C	C	C	C	C	C	C	C	C	C	C	C	C	C	C	C	C	C	C	C	C	C	C	C	C	C
S5_2109486	G/A	5	2109486	+	NA	NA	NA	NA	NA	NA	G	G	G	G	G	G	G	G	G	G	G	G	G	G	G	G	G	G	G	G	G	G	G	G	G	G	G	G	G	G	G	G	G	G	G	G	G	G	G
S5_2109636	C/G	5	2109636	+	NA	NA	NA	NA	NA	NA	C	C	C	C	C	C	C	C	C	C	C	C	C	C	C	C	C	C	C	C	C	C	C	C	C	C	C	C	C	C	C	C	C	C	C	N	C	C	C
S5_2109850	A/G	5	2109850	+	NA	NA	NA	NA	NA	NA	A	A	A	A	A	A	A	A	A	A	A	A	A	A	A	A	A	A	A	A	A	A	A	A	A	A	A	A	A	A	A	A	A	A	A	A	A	A	A
S5_2109876	C/T	5	2109876	+	NA	NA	NA	NA	NA	NA	C	C	C	C	C	C	C	C	C	C	C	C	C	C	C	C	C	C	C	C	C	C	T	C	C	C	C	C	C	C	C	C	C	C	C	N	C	C	C
S5_2109880	T/C	5	2109880	+	NA	NA	NA	NA	NA	NA	T	T	T	T	T	T	T	T	T	T	T	T	T	T	T	T	T	T	T	T	T	T	C	T	T	T	T	T	T	T	T	T	T	T	T	N	T	T	T
S5_2109886	G/C	5	2109886	+	NA	NA	NA	NA	NA	NA	G	G	G	G	G	G	G	G	G	G	G	G	G	G	G	G	G	G	G	G	G	G	C	G	G	G	G	G	G	G	G	G	G	G	G	N	G	G	G
S5_2109890	G/T	5	2109890	+	NA	NA	NA	NA	NA	NA	G	G	G	G	G	G	G	G	G	G	G	G	G	G	G	G	G	G	G	G	G	G	T	G	G	G	G	G	G	G	G	G	G	G	G	N	G	G	G
S5_2110194	T/C	5	2110194	+	NA	NA	NA	NA	NA	NA	T	T	T	T	T	T	T	T	T	T	T	T	T	T	T	T	T	T	T	T	T	T	T	T	T	T	T	T	T	T	T	T	T	T	T	N	T	T	T
S5_2110199	G/T	5	2110199	+	NA	NA	NA	NA	NA	NA	G	G	G	G	G	G	G	G	G	G	G	G	G	G	G	G	G	G	G	G	G	G	G	G	G	G	G	G	G	G	G	G	G	G	G	N	G	G	G
S5_2110283	T/C	5	2110283	+	NA	NA	NA	NA	NA	NA	T	T	T	T	T	T	T	T	T	T	T	T	T	T	T	T	T	T	T	T	T	T	T	T	T	T	T	T	T	T	T	T	T	T	T	T	T	T	T
S5_2110293	C/G	5	2110293	+	NA	NA	NA	NA	NA	NA	C	C	C	C	C	C	C	C	C	C	C	C	C	C	C	C	C	C	C	C	C	C	C	C	C	C	C	C	C	C	C	C	C	C	C	C	C	C	C
S5_2110328	C/T	5	2110328	+	NA	NA	NA	NA	NA	NA	C	C	C	C	C	C	C	C	C	C	C	C	C	C	C	C	C	C	C	C	C	C	C	C	C	C	C	C	C	C	C	C	C	C	C	C	C	C	C
S5_2111214	C/T	5	2111214	+	NA	NA	NA	NA	NA	NA	C	T	C	C	C	T	C	C	C	T	T	C	C	T	T	T	T	C	C	T	C	C	C	T	T	C	C	C	C	C	T	C	T	C	C	C	C	T	T
S5_2111217	G/T	5	2111217	+	NA	NA	NA	NA	NA	NA	G	T	G	G	G	T	G	G	G	T	T	G	G	T	T	T	T	G	G	T	G	G	G	T	T	G	G	G	G	G	T	G	T	G	G	G	G	T	T
S5_2111259	G/A	5	2111259	+	NA	NA	NA	NA	NA	NA	G	G	G	G	G	G	G	N	G	G	G	G	A	G	G	G	G	G	G	G	A	A	G	G	G	G	A	A	A	G	G	G	G	A	N	G	G	G	G
S5_2111329	C/A	5	2111329	+	NA	NA	NA	NA	NA	NA	C	C	C	C	C	C	C	A	C	C	C	C	A	C	C	C	C	C	C	C	A	A	C	C	C	C	A	A	A	C	C	C	C	A	C	C	A	C	C
S5_2111339	A/G	5	2111339	+	NA	NA	NA	NA	NA	NA	A	A	A	A	R	A	A	A	G	A	A	G	A	A	A	A	A	A	G	A	A	A	G	A	A	G	A	A	A	A	A	G	A	A	A	G	A	A	A
S5_2111371	G/T	5	2111371	+	NA	NA	NA	NA	NA	NA	G	G	G	G	G	G	G	G	G	G	G	G	G	G	G	G	G	G	G	G	G	G	G	G	G	G	G	G	G	G	G	G	G	G	G	G	G	G	G
S5_2111383	G/T	5	2111383	+	NA	NA	NA	NA	NA	NA	G	G	G	G	G	G	G	G	G	G	G	G	G	G	G	G	G	G	G	G	G	G	G	G	G	G	G	G	G	G	G	G	G	G	G	G	G	G	G
S5_2111476	G/T	5	2111476	+	NA	NA	NA	NA	NA	NA	G	G	G	T	G	G	G	G	N	G	G	G	G	G	G	G	G	G	N	G	G	G	G	G	G	T	G	G	G	G	G	G	G	G	G	N	G	G	G
S5_2111539	C/G	5	2111539	+	NA	NA	NA	NA	NA	NA	C	C	C	G	C	C	C	C	C	C	C	C	C	C	C	C	C	C	C	C	C	C	C	C	C	C	C	C	C	C	C	C	C	C	C	C	C	C	C
S5_2111540	T/G	5	2111540	+	NA	NA	NA	NA	NA	NA	T	T	T	G	T	T	T	T	T	T	T	T	T	T	T	T	T	T	T	T	T	T	T	T	T	T	T	T	T	T	T	T	T	T	T	T	T	T	T
S5_2111541	T/A	5	2111541	+	NA	NA	NA	NA	NA	NA	T	T	T	A	T	T	T	T	T	T	T	T	T	T	T	T	T	T	T	T	T	T	T	T	T	T	T	T	T	T	T	T	T	T	T	T	T	T	T
S5_2111543	G/T	5	2111543	+	NA	NA	NA	NA	NA	NA	G	G	G	T	G	G	G	G	G	G	G	G	G	G	G	G	G	G	G	G	G	G	G	G	G	G	G	G	G	G	G	G	G	G	G	G	G	G	G
S5_2111584	G/T	5	2111584	+	NA	NA	NA	NA	NA	NA	T	G	G	T	G	G	G	G	G	G	G	G	G	G	G	G	G	G	G	G	G	G	G	G	G	G	G	G	G	G	G	G	G	G	G	G	G	G	G
S5_2112352	C/A	5	2112352	+	NA	NA	NA	NA	NA	NA	C	C	C	C	C	C	C	C	C	C	C	C	C	C	C	C	C	C	C	C	C	C	C	C	C	C	C	C	C	C	C	C	C	C	C	C	C	C	C
S5_2112379	G/T	5	2112379	+	NA	NA	NA	NA	NA	NA	G	G	G	G	G	G	G	G	G	G	N	G	G	G	G	G	G	T	G	G	G	G	G	G	G	G	G	G	G	G	G	T	G	G	G	G	G	G	G
S5_2116790	G/C	5	2116790	+	NA	NA	NA	NA	NA	NA	N	G	G	G	N	G	G	G	N	S	C	G	C	G	G	N	N	N	G	N	C	C	G	G	G	S	G	C	C	G	G	G	N	G	N	N	S	G	G
S5_2117038	C/G	5	2117038	+	NA	NA	NA	NA	NA	NA	C	C	C	C	N	C	C	C	C	C	C	C	G	C	C	N	C	C	C	C	C	C	C	C	C	C	G	C	C	C	C	C	C	G	C	C	C	C	C
S5_2119575	T/C	5	2119575	+	NA	NA	NA	NA	NA	NA	T	T	T	T	T	T	T	T	T	T	Y	T	T	T	T	T	T	T	T	T	T	T	T	T	T	T	T	T	T	T	T	T	T	T	T	T	T	T	T
S5_2119684	C/A	5	2119684	+	NA	NA	NA	NA	NA	NA	M	C	C	A	C	C	C	A	C	C	C	A	C	C	C	C	C	C	C	C	C	C	C	C	C	C	C	C	C	C	C	C	C	C	C	C	C	C	C
S5_2119686	G/A	5	2119686	+	NA	NA	NA	NA	NA	NA	G	G	G	G	G	G	G	G	G	G	G	G	A	G	G	G	G	G	G	G	G	G	G	G	G	G	A	G	G	G	G	G	G	A	G	G	G	G	G
S5_2119690	C/G	5	2119690	+	NA	NA	NA	NA	NA	NA	C	C	C	C	C	C	G	C	N	G	C	C	C	C	C	C	C	C	G	C	C	C	G	C	S	G	C	C	C	G	C	C	G	C	G	S	G	C	C
S5_2119729	T/C	5	2119729	+	NA	NA	NA	NA	NA	NA	T	C	C	T	C	C	T	T	Y	T	T	T	C	C	C	C	C	C	T	T	C	C	T	C	Y	T	C	C	C	T	C	C	T	C	T	T	T	C	C
S5_2119738	A/G	5	2119738	+	NA	NA	NA	NA	NA	NA	A	G	G	A	G	G	A	A	R	A	A	A	G	G	G	G	G	G	A	A	G	G	A	G	R	A	G	G	G	A	G	G	A	G	A	A	A	G	G
S5_2119739	G/A	5	2119739	+	NA	NA	NA	NA	NA	NA	G	G	G	G	G	G	G	G	G	G	G	G	G	G	G	G	G	G	G	G	G	G	G	G	G	G	G	G	G	G	G	G	G	G	G	G	G	G	G
S5_2119753	A/C	5	2119753	+	NA	NA	NA	NA	NA	NA	A	A	A	A	A	A	N	A	M	C	A	A	A	A	A	A	A	A	C	A	A	A	C	A	M	A	A	A	A	C	A	A	C	A	M	C	C	A	A
S5_2119950	A/G	5	2119950	+	NA	NA	NA	NA	NA	NA	A	A	A	A	A	A	A	A	A	A	A	A	A	A	A	A	A	A	A	A	A	A	A	A	A	A	A	A	A	A	A	A	A	A	A	A	A	A	A
S5_2119967	T/C	5	2119967	+	NA	NA	NA	NA	NA	NA	T	T	T	T	T	T	T	C	T	T	T	T	T	T	T	T	T	T	T	T	T	T	T	T	T	T	T	T	T	T	T	T	T	T	T	T	T	T	T
S5_2120149	G/T	5	2120149	+	NA	NA	NA	NA	NA	NA	G	G	G	G	G	G	G	G	G	G	T	T	G	G	G	G	G	G	G	G	G	G	G	G	G	G	G	G	G	G	G	G	G	G	G	G	G	G	G
S5_2120156	C/T	5	2120156	+	NA	NA	NA	NA	NA	NA	C	C	C	C	C	C	C	C	C	C	T	T	C	C	C	C	C	C	C	C	C	C	C	C	C	C	C	C	C	C	C	C	C	C	C	C	C	C	C
S5_2120221	A/G	5	2120221	+	NA	NA	NA	NA	NA	NA	G	A	A	G	A	A	G	A	N	G	G	A	A	A	A	A	A	A	G	G	A	A	G	A	R	G	A	A	A	G	A	A	G	A	G	N	G	A	A
S5_2120268	G/A	5	2120268	+	NA	NA	NA	NA	NA	NA	G	A	A	G	A	A	G	G	N	G	G	G	A	A	A	A	A	A	G	G	A	A	G	A	R	G	A	G	A	G	A	A	G	A	G	N	G	A	A
S5_2120709	G/T	5	2120709	+	NA	NA	NA	NA	NA	NA	G	G	G	G	G	G	G	G	G	G	G	G	G	G	G	G	G	G	G	G	G	G	G	G	G	G	G	G	G	G	G	G	G	G	G	G	G	G	G
S5_2120710	G/C	5	2120710	+	NA	NA	NA	NA	NA	NA	C	C	C	G	G	C	G	G	G	G	G	G	G	C	C	G	G	G	G	G	G	G	G	C	G	G	G	G	G	G	C	G	G	G	G	G	G	C	C
S5_2120731	G/A	5	2120731	+	NA	NA	NA	NA	NA	NA	G	G	N	G	G	N	N	G	G	G	G	G	G	G	N	G	G	G	G	G	G	G	G	G	G	G	G	G	G	G	G	G	G	G	G	G	G	N	N
S5_2120810	T/C	5	2120810	+	NA	NA	NA	NA	NA	NA	T	T	T	T	T	T	T	T	T	T	T	N	T	T	T	T	T	T	T	T	T	T	T	T	T	T	T	T	T	T	T	T	T	T	T	T	T	T	T
S5_2120868	G/T	5	2120868	+	NA	NA	NA	NA	NA	NA	G	G	G	G	G	G	G	K	G	G	G	G	G	G	G	G	G	G	G	G	G	G	G	G	G	G	G	G	G	G	G	G	G	G	G	G	G	G	G
S5_2120870	T/G	5	2120870	+	NA	NA	NA	NA	NA	NA	T	T	T	T	T	T	T	K	T	T	T	T	T	T	T	T	T	T	T	T	T	T	T	T	T	T	T	T	T	T	T	T	T	T	T	T	T	T	T
S5_2121037	T/C	5	2121037	+	NA	NA	NA	NA	NA	NA	T	T	T	T	C	T	T	T	T	T	T	T	T	Y	T	N	N	T	C	N	T	T	T	T	T	T	T	C	T	T	T	T	T	T	T	T	T	T	T
S5_2122427	C/G	5	2122427	+	NA	NA	NA	NA	NA	NA	C	C	C	C	G	C	C	C	C	C	N	C	G	C	C	G	G	G	C	C	C	C	C	C	C	C	G	C	C	C	C	C	C	G	C	C	N	C	C
S5_2122536	G/C	5	2122536	+	NA	NA	NA	NA	NA	NA	G	G	G	G	G	G	G	G	G	G	G	G	G	G	G	G	G	G	G	G	G	G	G	G	G	G	G	G	G	G	G	G	G	G	G	G	G	G	G
S5_2122540	C/A	5	2122540	+	NA	NA	NA	NA	NA	NA	C	C	C	C	C	C	C	C	C	C	C	C	C	C	C	C	C	C	C	C	C	C	C	C	C	C	C	C	C	C	C	C	C	C	C	C	C	C	C
S5_2123696	G/C	5	2123696	+	NA	NA	NA	NA	NA	NA	G	G	G	G	N	G	G	G	G	G	G	G	G	G	G	G	N	N	G	G	G	G	G	G	G	G	G	G	G	G	G	G	G	G	G	G	G	G	G
S5_2123833	G/C	5	2123833	+	NA	NA	NA	NA	NA	NA	G	G	G	G	C	G	G	G	G	G	G	G	C	G	G	C	C	C	G	G	G	G	G	G	G	G	C	G	G	G	G	C	G	S	G	G	N	G	G
S5_2124015	G/T	5	2124015	+	NA	NA	NA	NA	NA	NA	G	G	G	G	G	G	G	G	G	G	G	G	G	G	G	G	G	G	G	G	G	G	G	G	G	G	G	G	G	G	G	G	G	G	G	G	G	G	G
S5_2125582	G/A	5	2125582	+	NA	NA	NA	NA	NA	NA	G	G	G	G	G	G	G	G	G	G	G	G	G	G	G	G	G	G	G	G	G	G	G	G	G	G	G	G	G	G	G	G	G	G	G	G	G	G	G
S5_2128344	T/C	5	2128344	+	NA	NA	NA	NA	NA	NA	T	T	T	C	N	T	T	T	T	T	T	T	T	T	T	N	N	T	T	T	T	T	T	T	T	T	T	T	T	T	T	T	T	T	T	T	T	T	T
S5_2128367	T/A	5	2128367	+	NA	NA	NA	NA	NA	NA	W	T	T	T	N	T	T	T	T	T	T	A	T	T	T	N	N	T	T	T	T	T	T	T	T	T	T	T	T	T	T	T	T	T	T	T	T	T	T
S5_2128370	C/T	5	2128370	+	NA	NA	NA	NA	NA	NA	C	C	C	C	N	C	C	C	C	C	C	C	C	C	C	N	N	C	C	C	C	C	C	C	C	C	T	C	C	C	C	C	C	T	C	C	C	C	C
S5_2128446	A/G	5	2128446	+	NA	NA	NA	NA	NA	NA	G	A	A	A	A	A	A	N	A	A	G	G	A	A	A	A	A	A	A	A	A	A	A	A	A	A	A	A	A	A	A	A	A	A	A	A	A	A	A
S5_2128460	C/A	5	2128460	+	NA	NA	NA	NA	NA	NA	C	C	C	C	C	C	C	C	C	C	A	C	C	C	C	C	C	C	C	C	C	C	C	C	C	C	C	C	C	C	C	C	C	C	C	C	C	C	C
S5_2128476	G/T	5	2128476	+	NA	NA	NA	NA	NA	NA	G	G	G	G	G	G	G	G	G	G	T	G	G	G	G	G	G	G	G	G	G	G	G	G	G	G	G	G	G	G	G	G	G	G	G	G	G	G	G
S5_2128484	C/T	5	2128484	+	NA	NA	NA	NA	NA	NA	C	C	C	T	C	C	C	C	C	C	C	C	C	C	C	C	C	C	C	C	C	C	C	C	C	C	C	C	C	C	C	C	C	C	C	C	C	C	C
S5_2128560	G/A	5	2128560	+	NA	NA	NA	NA	NA	NA	G	G	G	G	A	G	G	G	G	G	G	G	A	G	G	A	A	A	G	G	G	G	G	G	G	G	G	G	G	G	G	G	G	G	G	G	G	G	G
S5_2137808	C/T	5	2137808	+	NA	NA	NA	NA	NA	NA	C	C	C	C	C	C	C	C	C	C	C	C	C	C	C	C	C	C	C	C	C	C	C	C	C	C	C	C	C	C	C	C	C	C	C	C	C	C	C
S5_2137879	T/C	5	2137879	+	NA	NA	NA	NA	NA	NA	T	T	T	T	T	T	T	T	T	T	T	T	T	T	T	T	T	T	T	T	T	T	T	T	T	T	T	T	T	T	T	T	T	T	T	T	T	T	T
S5_2137891	A/C	5	2137891	+	NA	NA	NA	NA	NA	NA	A	A	A	A	A	A	A	A	A	A	A	A	A	A	A	A	A	A	A	A	A	A	A	A	A	A	A	A	A	A	A	A	A	A	A	A	A	A	A
S5_2137897	C/T	5	2137897	+	NA	NA	NA	NA	NA	NA	C	C	C	C	C	C	C	C	C	C	C	C	C	C	C	C	C	C	C	C	C	C	C	C	C	C	C	C	C	C	C	C	C	C	C	C	C	C	C
S5_2138199	T/G	5	2138199	+	NA	NA	NA	NA	NA	NA	N	G	G	T	N	G	K	T	G	T	N	T	T	G	G	N	N	T	N	T	N	G	G	G	G	G	G	T	N	T	G	N	T	G	G	N	T	G	G
S5_2139954	C/T	5	2139954	+	NA	NA	NA	NA	NA	NA	T	C	C	C	C	C	C	C	C	T	C	C	C	C	C	T	T	C	C	T	T	T	C	C	C	T	C	C	T	T	C	C	T	C	C	C	T	C	C
S5_2139966	C/T	5	2139966	+	NA	NA	NA	NA	NA	NA	C	C	C	C	C	C	C	C	Y	C	C	C	T	C	C	C	C	T	C	C	C	C	T	Y	T	C	T	C	C	C	C	T	C	T	Y	T	C	C	C
S5_2140899	C/T	5	2140899	+	NA	NA	NA	NA	NA	NA	C	T	T	C	C	T	T	C	C	C	C	C	C	T	T	C	C	C	C	C	C	C	C	T	C	C	C	T	C	C	T	C	C	C	C	C	C	T	T
S5_2140951	A/T	5	2140951	+	NA	NA	NA	NA	NA	NA	A	T	T	A	N	T	T	A	A	A	A	A	T	T	T	A	A	T	W	A	A	A	A	T	A	A	A	W	A	A	T	T	A	A	A	A	A	T	T
S5_2143972	G/A	5	2143972	+	NA	NA	NA	NA	NA	NA	G	G	G	G	G	G	G	G	G	G	G	G	G	G	G	G	G	G	G	G	G	G	G	G	G	G	G	G	G	G	G	G	G	G	G	G	G	G	G
S5_2144006	C/G	5	2144006	+	NA	NA	NA	NA	NA	NA	C	C	C	G	G	C	C	G	C	C	G	G	G	C	C	C	C	G	G	C	C	C	C	C	C	C	C	C	C	C	C	G	C	C	C	C	C	C	C
S5_2144016	C/A	5	2144016	+	NA	NA	NA	NA	NA	NA	A	A	A	C	C	A	A	C	C	A	C	C	C	A	A	C	C	C	C	A	A	A	C	A	C	A	A	C	A	A	A	C	A	A	C	C	A	A	A
S5_2147469	T/C	5	2147469	+	NA	NA	NA	NA	NA	NA	T	T	T	T	N	T	T	T	T	T	T	C	T	T	T	T	Y	T	T	T	T	T	T	T	T	T	T	T	T	T	T	T	T	T	T	T	T	T	T
S5_2147471	T/C	5	2147471	+	NA	NA	NA	NA	NA	NA	T	T	T	T	T	T	T	T	T	T	T	T	T	T	T	T	T	T	T	T	T	T	T	T	T	T	T	T	T	T	T	T	T	T	T	T	T	T	T
S5_2147514	C/G	5	2147514	+	NA	NA	NA	NA	NA	NA	C	C	C	C	C	C	C	C	C	C	C	C	C	C	C	C	C	C	C	C	C	C	C	C	C	C	C	C	C	C	C	C	C	C	C	C	C	C	C
S5_2147539	C/T	5	2147539	+	NA	NA	NA	NA	NA	NA	C	C	C	C	C	C	C	C	C	C	C	C	C	C	C	C	C	C	C	C	C	C	C	C	C	C	C	C	C	C	C	C	C	C	C	C	C	C	C
S5_2147548	C/G	5	2147548	+	NA	NA	NA	NA	NA	NA	C	C	C	C	C	C	C	C	C	C	C	C	C	C	C	C	C	C	C	C	C	C	C	C	C	C	C	C	C	C	C	C	C	C	C	C	C	C	C
S5_2147566	C/G	5	2147566	+	NA	NA	NA	NA	NA	NA	G	C	C	C	G	C	C	S	C	C	C	C	G	C	C	C	C	G	C	C	C	C	C	C	C	C	C	C	C	C	C	G	S	C	C	C	C	C	C
S5_2147901	C/G	5	2147901	+	NA	NA	NA	NA	NA	NA	C	C	C	C	C	C	C	C	C	C	C	C	C	C	C	N	C	C	C	C	C	C	C	C	C	C	C	C	C	C	C	C	C	C	C	C	C	C	C
S5_2147916	G/A	5	2147916	+	NA	NA	NA	NA	NA	NA	G	G	G	G	G	G	G	G	G	G	G	G	G	G	G	N	N	G	G	G	G	G	G	G	G	G	G	G	G	G	G	G	G	G	G	G	G	G	G
S5_2147923	G/A	5	2147923	+	NA	NA	NA	NA	NA	NA	G	G	G	G	G	G	G	G	G	G	G	G	G	G	G	N	N	G	G	G	G	G	G	G	G	G	G	G	G	G	G	G	G	G	G	G	G	G	G
S5_2147932	G/A	5	2147932	+	NA	NA	NA	NA	NA	NA	G	G	G	G	G	G	G	G	G	G	G	G	G	G	G	N	N	G	G	G	G	G	G	G	G	G	G	G	G	G	G	G	G	G	G	G	G	G	G
S5_2147943	A/G	5	2147943	+	NA	NA	NA	NA	NA	NA	A	A	A	A	A	A	A	R	G	A	A	G	A	A	A	N	N	A	A	A	G	G	A	A	A	A	A	A	G	A	A	A	A	A	A	A	A	A	A
S5_2148416	A/C	5	2148416	+	NA	NA	NA	NA	NA	NA	C	A	A	C	C	A	A	C	A	A	C	A	C	A	A	A	A	C	C	C	C	C	C	A	A	A	A	A	C	A	A	A	A	A	A	C	A	A	A
S5_2148421	C/T	5	2148421	+	NA	NA	NA	NA	NA	NA	T	T	T	C	N	T	T	C	T	T	T	Y	C	T	T	T	T	C	C	C	C	C	C	T	T	T	T	C	C	T	T	T	T	T	T	C	T	T	T
S5_2148425	T/C	5	2148425	+	NA	NA	NA	NA	NA	NA	T	T	T	T	T	T	T	T	T	T	T	T	T	T	T	T	T	C	T	T	C	C	T	T	T	T	T	N	C	T	T	T	T	T	T	C	T	T	T
S5_2148538	T/C	5	2148538	+	NA	NA	NA	NA	NA	NA	T	T	T	T	C	T	T	T	N	T	T	T	C	T	T	T	T	C	C	C	C	C	T	T	T	T	T	N	C	T	T	T	T	T	T	N	C	T	T
S5_2148847	G/A	5	2148847	+	NA	NA	NA	NA	NA	NA	G	G	G	G	A	G	G	G	G	G	G	G	A	G	G	G	G	G	G	G	G	G	G	G	G	G	G	G	G	G	G	G	G	G	G	G	G	G	G
S5_2148848	G/A	5	2148848	+	NA	NA	NA	NA	NA	NA	G	G	G	G	A	G	G	G	G	G	G	G	A	G	G	G	G	G	G	G	G	G	G	G	G	G	G	G	G	G	G	G	G	G	G	G	G	G	G
S5_2148885	G/A	5	2148885	+	NA	NA	NA	NA	NA	NA	G	G	G	G	G	G	G	G	G	G	G	G	G	G	G	G	G	R	G	G	G	G	G	G	G	G	G	G	G	G	G	G	G	G	G	G	G	G	G
S5_2149154	T/G	5	2149154	+	NA	NA	NA	NA	NA	NA	T	T	T	T	T	T	T	T	T	T	T	T	T	T	T	T	T	T	T	T	T	T	T	T	T	T	T	T	T	T	T	T	T	T	T	T	T	T	T
S5_2149189	G/T	5	2149189	+	NA	NA	NA	NA	NA	NA	G	G	G	T	G	G	G	K	G	G	G	G	G	G	G	G	G	G	T	G	G	G	G	G	G	G	G	G	G	G	G	G	G	G	G	N	G	G	G
S5_2176493	C/T	5	2176493	+	NA	NA	NA	NA	NA	NA	C	C	C	C	C	C	C	C	C	C	C	C	C	C	C	C	C	C	C	C	C	C	C	C	C	C	C	C	C	C	C	C	C	C	C	C	C	C	C
S5_2176501	C/T	5	2176501	+	NA	NA	NA	NA	NA	NA	C	C	C	C	C	C	C	C	C	C	C	C	C	C	C	C	C	C	C	C	C	C	C	C	C	C	C	C	C	C	C	C	C	C	C	C	C	C	C
S5_2176506	G/A	5	2176506	+	NA	NA	NA	NA	NA	NA	G	G	G	G	G	G	G	G	G	G	G	G	G	G	G	G	G	G	G	G	G	G	G	G	G	G	G	G	G	G	G	G	G	G	G	G	G	G	G
S5_2176527	C/T	5	2176527	+	NA	NA	NA	NA	NA	NA	C	C	C	C	C	C	C	Y	C	T	C	C	C	C	C	C	C	C	T	C	C	C	C	C	C	C	C	C	C	T	C	C	T	C	C	C	C	C	C
S5_2176544	G/A	5	2176544	+	NA	NA	NA	NA	NA	NA	G	G	G	G	G	G	G	R	G	A	G	G	G	G	G	G	G	G	A	G	G	G	G	G	G	G	G	G	G	A	G	G	A	G	G	G	G	G	G
S5_2181549	T/A	5	2181549	+	NA	NA	NA	NA	NA	NA	T	T	T	T	T	T	T	T	A	T	A	T	T	T	T	T	T	T	T	T	A	A	T	T	A	A	T	T	A	T	T	T	T	T	W	W	T	T	T
S5_2181555	T/A	5	2181555	+	NA	NA	NA	NA	NA	NA	T	T	T	T	T	T	T	T	A	T	A	T	T	T	T	T	T	T	T	T	A	A	T	T	A	A	T	T	A	T	T	T	T	T	W	W	T	T	T
S5_2181673	A/G	5	2181673	+	NA	NA	NA	NA	NA	NA	A	A	A	A	A	A	A	A	G	A	G	A	A	A	A	A	A	A	A	A	G	G	A	A	G	G	A	G	G	A	A	A	A	A	G	A	A	A	A
S5_2181687	A/C	5	2181687	+	NA	NA	NA	NA	NA	NA	A	A	A	A	A	A	A	A	C	A	C	A	A	A	A	A	A	A	A	A	C	C	A	A	C	C	A	C	C	A	A	A	A	A	C	A	A	A	A
S5_2181973	A/T	5	2181973	+	NA	NA	NA	NA	NA	NA	A	A	A	A	N	A	A	A	N	A	T	A	A	A	A	A	A	A	A	A	T	T	A	A	T	T	W	A	T	A	A	A	N	N	W	T	A	A	A
S5_2181992	C/A	5	2181992	+	NA	NA	NA	NA	NA	NA	C	C	C	C	C	C	C	C	C	C	C	C	C	C	C	C	C	C	C	C	C	C	C	C	C	C	C	C	C	C	C	C	C	C	C	C	C	C	C
S5_2182007	G/A	5	2182007	+	NA	NA	NA	NA	NA	NA	G	G	G	G	N	G	G	G	N	G	A	G	G	G	G	G	G	G	G	G	A	A	G	G	A	A	R	G	A	G	G	G	N	N	R	A	G	G	G
S5_2182008	A/G	5	2182008	+	NA	NA	NA	NA	NA	NA	A	A	A	A	A	A	A	A	A	A	A	A	A	A	A	A	A	A	A	A	A	A	A	A	A	A	A	A	A	A	A	A	A	A	A	A	A	A	A
S5_2182011	T/A	5	2182011	+	NA	NA	NA	NA	NA	NA	T	T	T	T	N	T	T	T	N	T	A	T	T	T	T	T	T	T	T	T	A	A	T	T	A	A	W	T	A	T	T	T	N	N	W	A	T	T	T
S5_2182098	C/T	5	2182098	+	NA	NA	NA	NA	NA	NA	T	C	C	C	T	C	C	C	C	T	C	T	T	C	C	C	C	C	C	C	C	C	T	C	C	C	T	C	C	T	C	C	T	T	C	N	T	C	C
S5_2182100	C/T	5	2182100	+	NA	NA	NA	NA	NA	NA	C	C	C	C	C	C	C	C	T	C	C	C	C	C	C	C	C	C	C	C	T	T	C	C	T	T	C	C	T	C	C	C	C	C	Y	C	C	C	C
S5_2184610	T/G	5	2184610	+	NA	NA	NA	NA	NA	NA	G	T	T	T	T	T	T	T	T	T	T	G	T	T	T	T	T	T	T	T	T	T	T	T	T	T	T	T	T	T	T	T	T	T	T	T	T	T	T
S5_2184641	G/A	5	2184641	+	NA	NA	NA	NA	NA	NA	A	G	G	G	G	G	G	G	G	G	G	G	G	G	G	G	G	G	G	G	G	G	G	G	G	G	G	G	G	G	G	G	G	G	G	G	G	G	G
S5_2184647	G/C	5	2184647	+	NA	NA	NA	NA	NA	NA	C	G	G	G	G	G	G	G	G	G	G	G	G	G	G	G	G	G	G	G	G	G	G	G	G	G	G	G	G	G	G	G	G	G	G	G	G	G	G
S5_2185136	T/C	5	2185136	+	NA	NA	NA	NA	NA	NA	T	T	T	T	C	T	T	T	T	C	T	T	C	T	T	T	T	T	T	C	T	T	T	T	T	T	T	N	T	C	T	T	C	Y	T	T	C	T	T
S5_2185150	A/T	5	2185150	+	NA	NA	NA	NA	NA	NA	T	T	T	A	A	T	T	T	A	A	A	A	A	T	T	T	T	T	T	A	A	A	A	T	A	A	A	A	A	A	T	T	A	A	A	A	A	T	T
S5_2185158	A/G	5	2185158	+	NA	NA	NA	NA	NA	NA	A	A	A	G	A	A	A	A	A	A	A	G	A	A	A	A	A	A	A	A	A	A	G	A	A	A	A	N	A	A	A	A	A	R	A	A	A	A	A
S5_2185177	T/C	5	2185177	+	NA	NA	NA	NA	NA	NA	T	T	T	T	C	T	T	T	T	T	T	T	C	T	T	T	T	T	T	T	T	T	T	T	T	T	T	T	T	T	T	T	T	T	T	T	T	T	T
S5_2185178	C/G	5	2185178	+	NA	NA	NA	NA	NA	NA	S	C	C	G	G	C	C	S	G	C	G	G	G	C	C	C	C	C	C	G	G	G	G	C	G	G	G	G	G	C	C	C	C	G	G	G	C	C	C
S5_2185183	C/T	5	2185183	+	NA	NA	NA	NA	NA	NA	C	C	C	C	C	C	C	C	C	C	C	C	C	C	C	C	C	C	C	C	C	C	C	C	C	C	C	C	C	C	C	C	C	C	C	C	C	C	C
S5_2185242	A/G	5	2185242	+	NA	NA	NA	NA	NA	NA	N	A	A	A	G	A	A	A	G	A	G	G	G	A	A	A	A	A	A	N	G	G	G	A	G	G	G	G	G	A	A	A	A	G	G	G	A	A	A
S5_2185245	A/G	5	2185245	+	NA	NA	NA	NA	NA	NA	N	A	A	A	G	A	A	A	G	A	G	G	G	A	A	A	A	A	A	N	G	G	G	A	G	G	G	G	G	A	A	A	A	G	G	G	A	A	A
S5_2185383	T/C	5	2185383	+	NA	NA	NA	NA	NA	NA	T	T	T	T	T	T	T	T	N	T	C	T	T	T	T	T	T	C	C	T	T	T	T	T	T	T	T	T	T	T	T	T	T	T	T	T	T	T	T
S5_2185385	A/G	5	2185385	+	NA	NA	NA	NA	NA	NA	N	A	A	A	A	A	A	A	N	A	A	R	A	A	A	A	A	A	A	A	N	N	G	A	R	A	A	R	N	A	A	A	A	A	N	G	A	A	A
S5_2185419	C/T	5	2185419	+	NA	NA	NA	NA	NA	NA	C	C	C	C	C	C	C	C	C	C	C	C	C	C	C	C	C	C	C	C	C	C	C	C	C	C	C	C	C	C	C	C	C	C	C	C	C	C	C
S5_2185462	G/A	5	2185462	+	NA	NA	NA	NA	NA	NA	G	G	G	A	G	G	G	G	G	G	G	G	G	G	G	G	G	G	A	G	G	G	G	G	G	G	G	G	G	G	G	G	G	G	G	G	G	G	G
S5_2185495	G/A	5	2185495	+	NA	NA	NA	NA	NA	NA	G	G	G	G	G	G	G	G	G	G	G	G	G	G	G	G	G	G	G	G	G	G	G	G	G	G	G	G	G	G	G	G	G	G	G	G	G	G	G
S5_2185529	G/T	5	2185529	+	NA	NA	NA	NA	NA	NA	G	G	G	G	G	G	G	G	G	G	T	G	G	G	G	G	G	G	G	G	G	G	G	G	G	G	G	G	G	G	G	G	G	G	G	G	G	G	G
S5_2185668	T/C	5	2185668	+	NA	NA	NA	NA	NA	NA	T	T	T	T	T	T	T	T	Y	T	C	T	T	T	T	N	T	T	T	T	T	T	T	T	Y	C	C	T	T	T	T	T	T	C	Y	C	T	T	T
S5_2185673	G/C	5	2185673	+	NA	NA	NA	NA	NA	NA	C	C	C	G	G	C	C	G	G	C	G	G	G	C	C	C	C	G	G	N	G	G	G	C	G	G	G	C	G	C	C	C	C	G	G	G	C	C	C
S5_2185676	G/A	5	2185676	+	NA	NA	NA	NA	NA	NA	A	A	A	G	G	A	A	G	G	A	G	G	G	A	A	A	A	G	G	N	G	G	G	A	G	G	G	A	G	A	A	A	A	G	G	G	A	A	R
S5_2185696	G/T	5	2185696	+	NA	NA	NA	NA	NA	NA	G	G	G	G	G	G	G	G	G	G	G	G	G	G	G	N	G	G	T	G	G	G	G	G	G	G	G	G	G	G	G	G	G	G	G	G	G	G	G
S5_2185702	C/T	5	2185702	+	NA	NA	NA	NA	NA	NA	C	C	C	C	C	C	C	C	C	C	C	C	C	C	C	N	C	C	T	C	C	C	C	C	C	C	C	C	C	C	C	C	C	C	C	C	C	C	C
S5_2187770	G/A	5	2187770	+	NA	NA	NA	NA	NA	NA	G	G	N	G	G	G	G	G	G	G	G	N	G	G	G	G	N	G	N	G	G	G	G	G	G	G	G	G	G	G	G	G	G	G	G	G	G	G	G
S5_2187778	G/A	5	2187778	+	NA	NA	NA	NA	NA	NA	G	G	N	G	G	G	G	G	G	G	G	N	G	G	G	G	N	G	N	G	G	G	G	G	G	G	G	G	G	G	G	G	G	G	G	G	G	G	G
S5_2187871	T/C	5	2187871	+	NA	NA	NA	NA	NA	NA	C	T	N	N	C	T	N	T	T	T	T	T	T	T	T	N	T	C	N	T	T	T	T	T	T	T	T	T	T	T	T	C	T	T	T	T	T	T	T
S5_2187891	G/A	5	2187891	+	NA	NA	NA	NA	NA	NA	G	G	N	N	G	G	N	G	G	G	G	G	G	G	G	N	G	A	N	G	G	G	G	G	G	G	G	G	G	G	G	A	G	G	G	G	G	G	G
S5_2187912	A/C	5	2187912	+	NA	NA	NA	NA	NA	NA	C	A	N	N	C	A	N	A	A	A	A	A	A	A	A	N	A	C	N	A	A	A	A	A	A	A	A	A	A	A	A	C	A	A	A	A	A	A	A
S5_2187994	T/C	5	2187994	+	NA	NA	NA	NA	NA	NA	T	T	T	T	T	T	T	T	T	T	T	T	T	T	T	T	T	T	T	T	T	T	T	T	T	T	T	N	T	T	T	T	T	T	T	T	T	T	T
S5_2188003	A/G	5	2188003	+	NA	NA	NA	NA	NA	NA	A	A	A	A	A	A	A	A	G	A	G	G	A	A	A	A	A	A	A	A	A	A	G	A	R	G	G	A	A	A	A	A	A	G	R	G	A	A	A
S5_2188045	A/G	5	2188045	+	NA	NA	NA	NA	NA	NA	A	A	A	A	A	A	A	A	A	A	A	A	A	A	A	A	A	A	A	A	A	A	A	A	A	A	A	A	A	A	A	A	A	A	A	A	A	A	A
S5_2188046	C/T	5	2188046	+	NA	NA	NA	NA	NA	NA	C	C	C	C	C	C	C	Y	T	C	T	T	C	C	C	C	C	C	C	C	T	T	T	C	T	T	T	C	T	T	C	C	C	T	T	N	C	C	C
S5_2188049	T/C	5	2188049	+	NA	NA	NA	NA	NA	NA	C	T	T	T	T	T	T	T	T	T	T	T	T	T	T	T	T	T	T	T	T	T	T	T	T	T	T	T	T	T	T	T	T	T	T	T	T	T	T
S5_2188059	C/A	5	2188059	+	NA	NA	NA	NA	NA	NA	C	C	C	C	C	C	C	C	C	C	C	C	C	C	C	C	C	C	C	C	C	C	C	C	C	C	C	C	C	C	C	C	C	C	C	C	C	C	C
S5_2188391	G/A	5	2188391	+	NA	NA	NA	NA	NA	NA	G	G	G	A	G	G	G	G	G	G	G	G	G	G	G	G	G	G	G	G	G	G	G	G	G	G	G	G	G	G	G	G	G	G	G	G	G	G	G
S5_2188444	G/C	5	2188444	+	NA	NA	NA	NA	NA	NA	G	G	G	C	G	G	G	G	G	G	G	G	G	G	G	G	G	G	G	G	G	G	G	G	G	G	G	G	G	G	G	G	G	G	G	G	G	G	G
S5_2188479	G/T	5	2188479	+	NA	NA	NA	NA	NA	NA	G	G	G	G	G	G	G	G	G	G	G	G	G	G	G	G	G	G	G	G	G	G	G	G	G	G	G	G	G	G	G	G	G	G	G	G	G	G	G
S5_2188699	G/T	5	2188699	+	NA	NA	NA	NA	NA	NA	G	G	G	G	G	G	G	G	G	G	G	G	G	G	G	N	G	G	G	G	G	G	G	G	G	G	G	G	G	G	G	G	G	G	G	G	G	G	G
S5_2188718	A/C	5	2188718	+	NA	NA	NA	NA	NA	NA	C	A	A	A	N	A	N	A	A	A	A	A	A	A	A	N	A	A	A	A	A	A	A	A	A	A	A	C	A	A	A	A	A	A	A	A	A	A	A
S5_2188738	T/C	5	2188738	+	NA	NA	NA	NA	NA	NA	T	T	T	T	T	T	T	N	T	T	T	Y	T	T	T	N	T	T	T	T	T	T	T	T	T	T	T	T	T	T	T	T	T	T	T	T	T	T	T
S5_2188742	C/T	5	2188742	+	NA	NA	NA	NA	NA	NA	C	C	C	C	C	C	C	N	C	C	C	C	C	C	C	N	C	C	N	C	C	C	C	C	C	C	C	C	C	C	C	C	C	C	C	C	C	C	C
S5_2188834	T/C	5	2188834	+	NA	NA	NA	NA	NA	NA	T	T	T	N	T	T	T	T	T	T	T	T	T	T	T	N	T	T	T	T	T	T	T	N	T	T	T	T	T	T	T	T	T	T	T	T	T	T	T
S5_2188837	A/G	5	2188837	+	NA	NA	NA	NA	NA	NA	G	N	A	N	N	A	A	A	G	G	A	A	G	A	A	N	A	A	N	A	G	G	A	N	R	A	A	G	G	G	A	A	G	A	A	A	G	N	A
S5_2188839	A/T	5	2188839	+	NA	NA	NA	NA	NA	NA	A	A	T	N	N	T	T	A	A	A	T	A	A	T	T	N	A	T	A	N	A	A	A	N	W	T	T	A	A	A	W	T	A	T	T	T	A	A	N
S5_2188842	T/A	5	2188842	+	NA	NA	NA	NA	NA	NA	T	N	T	N	T	T	T	A	T	T	T	A	T	T	T	N	A	T	N	T	T	T	A	N	T	T	T	T	T	T	T	T	T	T	T	T	T	T	T
S5_2188877	C/A	5	2188877	+	NA	NA	NA	NA	NA	NA	C	C	C	N	C	C	C	C	C	C	C	C	C	C	C	N	C	C	C	C	C	C	C	N	C	C	C	C	C	C	C	C	C	C	C	C	C	C	C
S5_2188885	A/C	5	2188885	+	NA	NA	NA	NA	NA	NA	C	N	A	N	N	A	A	A	C	C	A	A	C	A	A	N	A	A	N	A	C	C	A	N	M	A	A	C	C	C	A	A	C	A	A	A	C	N	A
S5_2189410	C/T	5	2189410	+	NA	NA	NA	NA	NA	NA	C	C	C	T	C	C	C	C	C	C	C	C	C	C	C	C	C	C	C	C	C	C	C	C	C	C	C	C	C	C	C	C	C	C	C	C	C	C	C
S5_2189436	T/C	5	2189436	+	NA	NA	NA	NA	NA	NA	T	T	T	T	T	T	T	T	T	T	T	T	T	T	T	N	T	T	T	T	T	T	T	T	T	T	T	T	T	T	T	T	T	T	T	T	T	T	T
S5_2189479	T/C	5	2189479	+	NA	NA	NA	NA	NA	NA	T	T	T	T	T	T	T	T	T	T	T	T	T	T	T	N	N	T	T	T	T	T	T	T	T	T	T	T	T	T	T	T	T	T	T	T	T	T	T
S5_2249461	G/T	5	2249461	+	NA	NA	NA	NA	NA	NA	G	G	G	K	G	G	G	G	G	G	G	G	T	G	G	G	G	G	G	G	G	G	G	G	G	G	G	G	G	G	G	G	G	T	G	G	G	G	G
S5_2249464	A/G	5	2249464	+	NA	NA	NA	NA	NA	NA	A	A	A	A	A	A	A	A	A	A	A	A	A	A	A	A	A	A	A	A	A	A	A	A	A	A	A	N	A	A	A	A	A	A	A	A	A	A	A
S5_2249468	T/C	5	2249468	+	NA	NA	NA	NA	NA	NA	T	T	T	T	T	T	T	T	T	T	T	T	T	T	T	T	T	T	T	T	T	T	T	T	T	T	T	N	T	T	T	T	T	T	T	T	T	T	T
S5_2249478	G/A	5	2249478	+	NA	NA	NA	NA	NA	NA	G	G	G	G	G	G	G	G	A	A	G	G	G	G	G	G	G	G	G	G	G	G	G	G	R	G	G	G	G	A	G	G	A	G	R	G	G	G	G
S5_2249488	G/C	5	2249488	+	NA	NA	NA	NA	NA	NA	G	G	G	G	G	G	G	G	G	G	G	G	C	G	G	G	G	G	G	G	G	G	G	G	G	G	G	G	G	G	G	G	G	G	G	G	G	G	G
S5_2249489	G/C	5	2249489	+	NA	NA	NA	NA	NA	NA	G	G	G	G	G	G	G	G	G	G	G	G	G	G	G	C	C	G	G	G	G	G	G	G	G	C	G	G	G	G	G	C	G	G	G	G	G	G	G
S5_2250035	G/A	5	2250035	+	NA	NA	NA	NA	NA	NA	G	G	G	A	G	G	G	G	G	G	A	A	G	G	G	A	A	G	A	G	G	G	A	G	G	A	G	G	G	G	G	A	G	G	G	N	G	G	G
S5_2250070	C/T	5	2250070	+	NA	NA	NA	NA	NA	NA	C	C	C	C	C	C	C	C	C	C	C	C	C	C	C	T	T	C	C	C	C	C	C	C	C	T	C	C	C	C	C	T	C	C	C	C	C	C	C
S5_2250098	G/C	5	2250098	+	NA	NA	NA	NA	NA	NA	S	G	G	N	N	G	N	G	G	G	C	G	G	G	G	G	G	G	N	C	G	G	G	G	G	G	G	N	G	G	G	G	G	G	G	C	G	G	G
S5_2250110	G/A	5	2250110	+	NA	NA	NA	NA	NA	NA	R	G	G	N	N	G	N	G	G	G	A	G	G	G	G	G	G	G	N	A	G	G	G	G	G	G	G	N	G	G	G	G	G	G	G	A	G	G	G
S5_2250236	G/C	5	2250236	+	NA	NA	NA	NA	NA	NA	G	G	G	G	C	G	G	G	G	G	G	G	C	G	G	G	G	G	G	G	G	G	G	G	G	G	C	G	G	G	G	G	G	C	G	G	G	G	G
S5_2250755	G/C	5	2250755	+	NA	NA	NA	NA	NA	NA	S	G	G	G	G	G	G	G	G	G	C	G	G	G	G	G	G	G	G	C	G	G	G	G	G	G	C	G	G	G	G	G	G	C	G	G	G	G	G
S5_2250764	C/T	5	2250764	+	NA	NA	NA	NA	NA	NA	C	C	C	C	C	C	C	C	C	C	C	C	C	C	C	T	T	C	C	C	C	C	C	C	C	C	C	C	C	C	C	C	C	C	C	C	C	C	C
S5_2250845	C/T	5	2250845	+	NA	NA	NA	NA	NA	NA	C	N	T	N	N	T	T	N	Y	C	N	C	C	C	T	N	N	C	N	C	C	C	C	N	T	T	N	C	C	C	Y	T	C	T	Y	C	C	Y	T
S5_2250961	C/A	5	2250961	+	NA	NA	NA	NA	NA	NA	A	A	A	C	C	A	A	C	C	C	N	C	C	A	A	N	N	C	C	C	C	C	N	A	M	C	M	N	C	C	A	A	C	A	A	C	A	A	A
S5_2250966	C/T	5	2250966	+	NA	NA	NA	NA	NA	NA	C	C	C	C	C	C	C	C	C	C	N	C	C	C	C	N	N	C	C	C	C	C	C	C	C	C	C	C	C	C	C	C	C	C	C	C	C	C	C
S5_2251023	T/C	5	2251023	+	NA	NA	NA	NA	NA	NA	T	T	T	T	T	T	T	T	T	T	T	T	T	T	T	N	N	T	T	T	T	T	T	T	T	T	T	T	T	T	T	T	T	T	T	T	T	T	T
S5_2251042	C/T	5	2251042	+	NA	NA	NA	NA	NA	NA	T	C	C	C	N	C	C	C	C	C	N	C	C	C	C	N	N	C	C	N	C	C	C	C	C	C	T	C	C	C	C	C	C	T	C	C	C	C	C
S5_2251122	G/A	5	2251122	+	NA	NA	NA	NA	NA	NA	A	A	A	G	N	A	A	G	G	G	G	G	G	A	A	A	N	G	G	G	G	G	G	A	R	G	G	R	G	N	A	A	G	G	N	A	N	A	A
S5_2251282	C/A	5	2251282	+	NA	NA	NA	NA	NA	NA	A	C	C	C	C	C	C	M	C	C	A	C	C	C	C	C	N	C	A	A	C	C	C	C	C	C	A	C	C	C	C	C	C	A	C	C	C	C	C
S5_2251289	C/T	5	2251289	+	NA	NA	NA	NA	NA	NA	C	C	C	T	T	C	C	C	T	T	C	C	T	C	C	C	C	T	C	C	C	C	T	C	Y	T	C	T	C	T	C	T	T	C	Y	C	T	C	C
S5_2251337	G/A	5	2251337	+	NA	NA	NA	NA	NA	NA	G	G	G	G	G	G	G	G	G	G	G	G	G	G	G	G	G	G	G	G	G	G	A	G	G	G	G	G	G	G	G	G	G	G	G	G	G	G	G
S5_2251794	G/T	5	2251794	+	NA	NA	NA	NA	NA	NA	G	T	T	T	G	T	T	G	G	G	G	T	G	T	T	T	N	G	T	G	G	G	G	T	G	G	G	T	G	G	T	N	G	G	G	G	G	T	T
S5_2251815	C/T	5	2251815	+	NA	NA	NA	NA	NA	NA	T	C	C	C	C	C	C	C	C	C	T	C	C	C	C	C	N	C	C	T	C	C	C	C	C	C	T	C	C	T	C	C	C	T	C	C	C	C	C
S5_2253193	C/G	5	2253193	+	NA	NA	NA	NA	NA	NA	C	C	C	C	C	C	C	C	C	C	C	C	C	C	C	N	N	C	N	C	C	C	C	C	C	C	C	C	C	C	C	C	C	C	C	C	C	C	C
S5_2255160	G/A	5	2255160	+	NA	NA	NA	NA	NA	NA	N	G	G	G	G	G	G	G	G	G	G	G	G	G	G	A	A	G	G	G	G	G	G	G	G	G	G	G	G	G	G	G	G	G	G	G	G	G	G
S5_2255163	T/G	5	2255163	+	NA	NA	NA	NA	NA	NA	T	T	G	T	T	G	G	N	T	T	T	T	T	G	G	T	T	T	T	T	T	T	T	T	T	T	G	T	T	T	G	T	T	G	T	T	T	G	G
S5_2255240	C/A	5	2255240	+	NA	NA	NA	NA	NA	NA	C	C	C	C	C	C	C	C	C	C	C	C	A	C	C	C	C	C	C	C	C	C	C	C	C	C	C	N	C	C	C	C	C	C	C	M	C	C	C
S5_2255254	T/C	5	2255254	+	NA	NA	NA	NA	NA	NA	T	T	T	T	C	T	T	T	C	C	T	T	C	T	T	C	C	C	T	T	C	C	Y	T	C	C	T	N	C	T	T	C	C	T	C	C	C	T	T
S5_2255401	G/A	5	2255401	+	NA	NA	NA	NA	NA	NA	G	G	G	G	A	G	G	G	G	R	G	G	A	G	G	N	G	A	G	G	G	G	G	G	G	G	G	G	G	G	G	G	G	G	G	G	G	G	G
S5_2257139	A/T	5	2257139	+	NA	NA	NA	NA	NA	NA	A	A	A	A	A	A	A	A	A	A	A	A	A	A	A	N	N	A	A	A	A	A	A	A	A	A	A	A	A	A	A	A	A	A	A	A	A	A	A
S5_2257178	A/T	5	2257178	+	NA	NA	NA	NA	NA	NA	A	T	T	A	N	T	T	W	A	A	T	A	N	T	T	N	T	A	A	T	A	A	T	T	W	T	A	T	N	A	T	T	A	A	N	T	A	T	T
S5_2257188	C/T	5	2257188	+	NA	NA	NA	NA	NA	NA	C	T	T	C	N	T	T	Y	C	C	T	C	N	T	T	N	T	C	C	T	C	C	T	T	Y	T	C	T	N	C	T	T	C	C	N	T	C	T	T
S5_2259965	C/T	5	2259965	+	NA	NA	NA	NA	NA	NA	C	C	C	C	C	C	C	C	C	C	C	C	C	C	C	C	C	C	C	C	C	C	C	C	C	C	C	C	C	T	C	C	C	C	C	C	C	C	C
S5_2259969	A/G	5	2259969	+	NA	NA	NA	NA	NA	NA	G	A	A	G	G	A	A	A	A	G	A	R	G	R	A	A	A	G	G	A	A	A	A	A	A	A	G	A	A	A	A	A	G	G	A	A	G	A	A
S5_2259980	C/T	5	2259980	+	NA	NA	NA	NA	NA	NA	C	C	C	C	C	C	C	Y	C	C	C	C	C	C	C	C	C	C	C	C	C	C	C	C	C	C	C	C	C	C	C	C	C	C	C	C	C	C	C
S5_2260025	G/A	5	2260025	+	NA	NA	NA	NA	NA	NA	G	G	G	G	G	G	G	G	A	G	G	G	G	G	G	G	G	G	G	G	A	A	G	G	A	A	G	G	A	G	G	A	G	G	A	G	G	G	G
S5_2263136	T/C	5	2263136	+	NA	NA	NA	NA	NA	NA	T	C	C	T	T	C	C	T	T	T	C	C	T	C	C	T	T	Y	T	C	T	T	C	C	T	T	T	C	T	T	C	T	T	T	T	C	T	C	C
S5_2263141	C/T	5	2263141	+	NA	NA	NA	NA	NA	NA	C	T	T	C	T	T	Y	C	C	C	T	T	C	T	T	C	C	C	C	T	C	C	T	T	C	C	C	T	C	C	T	C	C	C	C	T	C	T	T
S5_2263150	G/A	5	2263150	+	NA	NA	NA	NA	NA	NA	G	G	G	A	G	G	G	G	G	G	G	G	G	G	G	A	A	G	G	G	G	G	G	G	G	G	G	G	G	G	G	G	G	G	G	G	G	G	G
S5_2263161	A/G	5	2263161	+	NA	NA	NA	NA	NA	NA	G	A	A	A	G	A	A	N	A	G	A	G	G	A	A	A	A	G	A	A	A	A	A	A	A	A	G	A	A	G	A	A	G	G	A	G	A	A	A
S5_2265360	T/A	5	2265360	+	NA	NA	NA	NA	NA	NA	T	A	A	T	T	A	A	W	T	T	A	A	T	A	A	T	T	T	T	A	T	T	A	A	T	T	T	A	T	T	A	T	T	T	T	A	T	A	A
S5_2265376	A/C	5	2265376	+	NA	NA	NA	NA	NA	NA	A	A	A	A	A	A	A	A	C	A	A	A	A	A	A	A	A	A	A	A	C	C	A	A	C	C	A	A	C	A	A	C	A	A	C	A	A	A	A
S5_2265379	C/A	5	2265379	+	NA	NA	NA	NA	NA	NA	A	C	C	A	M	C	C	C	C	M	C	C	A	C	C	C	C	C	C	C	C	C	C	C	C	C	A	C	C	A	C	C	A	A	C	C	C	C	C
S5_2265380	C/A	5	2265380	+	NA	NA	NA	NA	NA	NA	C	C	C	C	C	C	C	M	C	C	C	C	C	C	C	C	C	C	C	C	C	C	C	C	C	C	C	C	C	C	C	C	C	C	C	C	C	C	C
S5_2265396	A/G	5	2265396	+	NA	NA	NA	NA	NA	NA	A	A	A	A	A	A	A	R	A	A	A	A	A	A	A	A	A	A	A	A	A	A	A	A	A	A	A	A	A	A	A	A	A	A	A	A	A	A	A
S5_2265404	C/G	5	2265404	+	NA	NA	NA	NA	NA	NA	C	C	C	C	C	C	C	C	C	C	C	C	C	C	C	C	C	G	C	C	C	C	C	C	C	C	C	C	C	C	C	C	C	C	C	C	C	C	C
S5_2265443	G/T	5	2265443	+	NA	NA	NA	NA	NA	NA	G	G	G	G	K	G	G	G	G	G	G	G	G	G	G	G	G	G	G	G	G	G	G	G	G	G	G	G	G	G	G	G	G	G	G	G	G	G	G
S5_2265461	C/A	5	2265461	+	NA	NA	NA	NA	NA	NA	C	C	C	C	C	C	C	C	C	C	C	C	C	C	C	C	C	C	C	C	C	C	C	C	C	C	C	C	C	C	C	C	C	C	C	C	C	C	C
S5_2265752	G/T	5	2265752	+	NA	NA	NA	NA	NA	NA	G	G	G	G	G	G	G	G	G	G	G	G	G	G	G	G	G	G	G	G	G	G	G	G	G	G	G	G	G	G	G	G	G	G	G	G	G	G	G
S5_2265768	C/A	5	2265768	+	NA	NA	NA	NA	NA	NA	C	C	C	C	C	C	C	C	C	C	C	C	C	C	C	A	A	C	C	C	C	C	C	C	C	C	C	C	C	C	C	C	C	C	C	C	C	C	C
S5_2265770	A/G	5	2265770	+	NA	NA	NA	NA	NA	NA	A	A	A	A	A	A	A	A	A	A	A	A	A	A	A	A	A	A	A	A	A	A	A	A	A	A	A	A	A	A	A	A	A	A	A	A	A	A	A
S5_2265771	G/A	5	2265771	+	NA	NA	NA	NA	NA	NA	G	G	G	G	G	G	G	G	G	G	G	G	G	G	G	A	A	G	G	G	G	G	G	G	G	G	G	G	G	G	G	G	G	G	G	G	G	G	G
S5_2265788	C/G	5	2265788	+	NA	NA	NA	NA	NA	NA	C	C	C	C	C	C	C	C	C	C	C	G	C	C	C	G	G	C	C	C	C	C	C	C	C	C	C	C	C	C	C	C	C	C	C	C	C	C	C
S5_2265852	A/G	5	2265852	+	NA	NA	NA	NA	NA	NA	N	A	A	A	A	A	A	A	A	A	A	A	A	A	A	G	G	A	A	A	A	A	A	A	A	A	A	A	A	A	A	A	A	A	A	A	A	A	A
S5_2266338	T/A	5	2266338	+	NA	NA	NA	NA	NA	NA	T	T	T	T	T	T	T	T	A	T	T	T	T	T	T	T	T	T	T	T	A	A	T	T	A	A	T	T	A	T	T	A	T	T	A	T	T	T	T
S5_2266351	A/G	5	2266351	+	NA	NA	NA	NA	NA	NA	A	G	G	A	A	G	G	R	A	A	G	A	A	G	G	A	A	A	G	G	A	A	G	G	A	A	A	G	A	A	G	A	A	A	A	G	A	G	G
S5_2266356	C/A	5	2266356	+	NA	NA	NA	NA	NA	NA	C	C	C	C	C	C	C	C	A	C	C	C	C	C	C	C	C	C	C	C	A	A	C	C	A	A	C	C	A	C	C	A	C	C	A	C	C	C	C
S5_2266357	A/G	5	2266357	+	NA	NA	NA	NA	NA	NA	A	A	A	A	A	A	A	A	G	A	A	A	A	A	A	A	A	A	A	A	G	G	A	A	G	G	A	A	G	A	A	G	A	A	G	A	A	A	A
S5_2266406	G/A	5	2266406	+	NA	NA	NA	NA	NA	NA	G	G	G	G	G	G	G	G	G	G	G	G	G	G	G	G	G	A	G	G	G	G	G	G	G	G	G	G	G	G	G	G	G	G	G	G	N	G	G
S5_2266408	G/C	5	2266408	+	NA	NA	NA	NA	NA	NA	G	G	G	G	G	G	G	G	G	G	G	G	G	G	G	G	G	C	G	G	G	G	G	G	G	G	G	G	G	G	G	G	G	G	G	G	N	G	G
S5_2266409	G/C	5	2266409	+	NA	NA	NA	NA	NA	NA	G	G	G	G	G	G	G	G	G	G	G	G	G	G	G	G	G	G	C	G	G	G	G	G	G	G	G	G	G	G	G	G	G	G	G	G	G	G	G
S5_2266429	A/G	5	2266429	+	NA	NA	NA	NA	NA	NA	A	A	A	A	A	A	A	A	A	A	A	A	A	A	A	A	A	G	A	A	A	A	A	A	A	A	A	A	A	A	A	A	A	A	A	A	N	A	A
S5_2267921	G/T	5	2267921	+	NA	NA	NA	NA	NA	NA	G	G	G	G	G	G	G	G	G	G	G	G	G	G	G	G	G	G	G	G	G	G	G	G	G	G	G	G	G	G	G	G	G	G	G	G	G	G	G
S5_2267929	G/A	5	2267929	+	NA	NA	NA	NA	NA	NA	G	G	G	G	G	G	G	G	G	G	G	G	G	G	G	G	G	G	G	G	G	G	G	G	G	G	G	G	G	G	G	G	G	G	G	G	G	G	G
S5_2267955	G/A	5	2267955	+	NA	NA	NA	NA	NA	NA	G	G	G	G	G	G	G	G	G	G	G	G	G	G	G	G	G	G	G	G	G	G	G	G	G	G	G	G	G	G	G	G	G	G	G	G	G	G	G
S5_2267959	G/T	5	2267959	+	NA	NA	NA	NA	NA	NA	T	G	G	G	T	G	G	G	G	T	G	G	T	G	G	G	G	G	G	G	G	G	G	G	G	G	T	G	G	T	G	G	T	T	G	G	G	G	G
S5_2267978	G/A	5	2267978	+	NA	NA	NA	NA	NA	NA	G	G	G	G	G	G	G	G	A	G	G	G	G	G	G	A	A	G	G	G	A	A	G	G	A	A	G	G	A	G	G	A	G	G	A	G	G	G	G
S5_2267980	G/T	5	2267980	+	NA	NA	NA	NA	NA	NA	G	G	G	T	G	G	G	G	G	G	G	G	G	G	G	G	G	T	T	G	G	G	G	G	G	G	G	G	G	G	G	G	G	G	G	G	T	G	G
S5_2269562	G/A	5	2269562	+	NA	NA	NA	NA	NA	NA	G	G	G	G	N	G	G	G	G	G	G	G	G	G	G	N	G	G	G	G	G	G	G	G	G	G	G	G	G	G	G	G	G	G	G	G	G	G	G
S5_2269563	G/A	5	2269563	+	NA	NA	NA	NA	NA	NA	G	G	G	G	N	G	G	G	G	G	G	G	G	G	G	N	G	G	G	G	G	G	G	G	G	G	G	G	G	G	G	G	G	G	G	G	G	G	G
S5_2269607	G/A	5	2269607	+	NA	NA	NA	NA	NA	NA	G	G	G	G	N	G	G	G	G	G	G	G	G	G	G	N	N	G	A	G	G	G	G	G	G	G	G	G	G	G	G	G	G	G	G	G	A	G	G
S5_2269662	C/A	5	2269662	+	NA	NA	NA	NA	NA	NA	C	C	C	C	C	C	C	C	C	C	C	C	C	C	C	N	C	C	C	C	C	C	C	C	C	C	C	C	C	C	C	C	C	C	C	C	C	C	C
S5_2269683	G/C	5	2269683	+	NA	NA	NA	NA	NA	NA	G	G	G	G	G	G	G	G	G	G	G	G	G	G	G	N	G	G	G	G	G	G	G	G	G	G	G	G	G	G	G	G	G	G	G	G	G	G	G
S5_2269763	A/G	5	2269763	+	NA	NA	NA	NA	NA	NA	G	A	A	A	G	A	A	A	A	G	A	A	G	A	A	A	A	A	A	A	A	A	A	A	A	A	G	A	A	G	A	A	G	G	A	A	A	A	A
S5_2269874	G/A	5	2269874	+	NA	NA	NA	NA	NA	NA	A	G	G	G	A	G	G	G	A	G	R	G	A	G	G	G	G	A	G	G	A	A	G	G	A	A	A	G	A	A	G	A	A	G	A	G	N	G	G
S5_2269880	G/C	5	2269880	+	NA	NA	NA	NA	NA	NA	G	G	G	G	G	G	G	G	S	G	G	G	G	G	G	G	G	G	G	G	G	G	G	G	S	G	G	G	G	G	G	G	G	G	C	G	G	G	G
S5_2269898	T/A	5	2269898	+	NA	NA	NA	NA	NA	NA	A	T	T	T	A	T	T	T	A	W	W	T	A	T	T	T	T	A	T	T	A	A	T	T	A	A	A	T	A	N	T	A	A	T	A	T	N	T	T
S5_2269917	C/A	5	2269917	+	NA	NA	NA	NA	NA	NA	C	C	C	C	C	C	C	C	C	C	C	C	C	C	C	C	N	C	C	C	C	C	C	C	C	C	C	C	C	C	C	C	C	C	C	C	C	C	C
S5_2272737	G/C	5	2272737	+	NA	NA	NA	NA	NA	NA	G	G	G	G	G	G	G	G	G	G	G	G	G	G	G	G	N	G	C	G	G	G	G	G	G	G	C	G	G	G	G	G	G	C	G	G	G	G	G
S5_2272738	C/T	5	2272738	+	NA	NA	NA	NA	NA	NA	C	C	C	C	C	C	C	C	C	C	C	C	C	C	C	C	N	C	T	C	C	C	C	C	C	C	T	C	C	C	C	C	C	T	C	C	C	C	C
S5_2272762	C/T	5	2272762	+	NA	NA	NA	NA	NA	NA	C	C	C	C	C	C	C	C	C	C	C	C	C	C	C	C	N	C	C	C	C	C	C	C	C	C	C	C	C	C	C	C	C	C	C	C	C	C	C
S5_2272765	C/T	5	2272765	+	NA	NA	NA	NA	NA	NA	C	C	C	C	C	C	C	C	C	C	C	C	C	C	C	C	C	C	T	C	C	C	C	C	C	C	T	C	C	C	C	C	C	T	C	C	C	C	C
S5_2272781	T/G	5	2272781	+	NA	NA	NA	NA	NA	NA	T	T	T	T	T	T	T	T	T	T	T	T	T	T	T	T	T	T	T	T	T	T	T	T	T	T	T	T	T	T	T	T	T	T	T	T	T	T	T
S5_2272832	C/G	5	2272832	+	NA	NA	NA	NA	NA	NA	C	C	C	C	C	C	C	G	C	C	C	N	C	C	C	C	N	C	N	C	C	C	C	C	C	C	C	C	C	C	C	C	C	C	C	C	C	C	C
S5_2272842	T/C	5	2272842	+	NA	NA	NA	NA	NA	NA	T	T	T	T	T	T	T	C	T	T	T	N	T	T	T	T	N	T	N	T	T	T	T	T	T	T	T	T	T	T	T	T	T	T	T	T	T	T	T
S5_2272958	C/T	5	2272958	+	NA	NA	NA	NA	NA	NA	N	C	C	C	N	C	C	C	C	C	C	C	C	C	C	N	C	C	C	C	C	C	C	C	C	C	C	C	C	C	C	C	C	C	C	C	C	C	C
S5_2272959	C/G	5	2272959	+	NA	NA	NA	NA	NA	NA	N	C	C	C	N	C	C	C	G	C	C	C	C	C	C	N	C	C	C	C	C	C	C	C	C	C	C	C	C	C	C	C	C	C	C	C	C	C	C
S5_2272982	C/T	5	2272982	+	NA	NA	NA	NA	NA	NA	N	C	C	C	N	C	C	C	C	C	C	C	C	C	C	N	C	T	C	C	C	C	C	C	C	C	C	C	C	C	C	C	C	C	C	C	C	C	C
S5_2272999	T/C	5	2272999	+	NA	NA	NA	NA	NA	NA	N	T	T	T	N	T	T	T	T	T	T	T	T	T	T	N	T	T	T	T	T	T	T	T	T	T	T	T	T	T	T	T	T	T	T	T	T	T	T
S5_2273210	T/C	5	2273210	+	NA	NA	NA	NA	NA	NA	T	T	T	T	T	T	T	T	T	T	T	T	T	T	T	T	T	T	T	T	T	T	T	T	T	T	T	T	T	T	T	T	T	T	T	T	T	T	T
S5_2273214	A/C	5	2273214	+	NA	NA	NA	NA	NA	NA	A	A	A	A	A	A	A	A	A	A	A	A	A	A	A	A	A	A	A	A	A	A	A	A	A	A	A	A	A	A	A	A	A	A	A	A	A	A	A
S5_2273225	G/A	5	2273225	+	NA	NA	NA	NA	NA	NA	A	G	G	G	A	G	G	G	A	A	G	G	A	G	G	G	G	A	G	G	A	A	G	G	A	A	A	G	A	A	G	A	A	N	A	G	G	G	G
S5_2273227	T/C	5	2273227	+	NA	NA	NA	NA	NA	NA	C	T	T	T	C	T	T	T	C	C	T	T	C	T	T	T	T	C	T	T	C	C	T	T	C	C	C	T	C	C	T	C	C	T	C	T	Y	T	T
S5_2273234	G/C	5	2273234	+	NA	NA	NA	NA	NA	NA	C	G	G	G	C	G	G	C	C	C	G	C	C	G	G	G	G	C	G	G	C	C	G	G	C	C	C	G	C	C	G	C	C	N	C	C	G	G	G
S5_2273250	G/T	5	2273250	+	NA	NA	NA	NA	NA	NA	G	G	G	G	G	G	G	T	G	G	G	T	G	G	G	G	G	G	G	G	G	G	G	G	G	G	G	G	G	G	G	G	G	G	G	T	G	G	G
S5_2273256	T/C	5	2273256	+	NA	NA	NA	NA	NA	NA	T	T	T	T	T	T	T	T	T	T	T	T	T	T	T	T	T	T	T	T	T	T	T	T	T	T	T	T	T	T	T	T	T	T	T	T	T	T	T
S5_2273259	G/T	5	2273259	+	NA	NA	NA	NA	NA	NA	G	G	G	G	G	G	G	T	G	G	G	T	G	G	G	G	G	G	G	G	G	G	G	G	G	G	G	G	G	G	G	G	G	G	G	T	G	G	G
S5_2275170	G/C	5	2275170	+	NA	NA	NA	NA	NA	NA	G	G	G	G	G	G	G	G	G	G	C	G	G	G	G	G	G	G	G	C	G	G	G	G	G	G	G	C	G	N	G	G	G	G	G	G	G	G	G
S5_2275174	G/T	5	2275174	+	NA	NA	NA	NA	NA	NA	G	G	G	G	G	G	G	G	G	G	T	G	G	G	G	G	G	G	G	T	G	G	K	G	G	G	G	T	G	N	G	G	G	G	G	G	G	G	G
S5_2275192	C/G	5	2275192	+	NA	NA	NA	NA	NA	NA	C	C	C	C	C	C	C	C	C	C	C	C	C	C	C	C	C	C	C	C	C	C	C	C	C	C	C	C	C	N	C	C	S	C	C	C	C	C	C
S5_2275213	C/T	5	2275213	+	NA	NA	NA	NA	NA	NA	C	C	C	C	C	C	C	C	C	C	T	C	C	C	C	C	C	C	C	T	C	C	C	C	C	C	C	T	C	N	C	C	C	C	C	C	C	C	C
S5_2275375	T/C	5	2275375	+	NA	NA	NA	NA	NA	NA	T	C	C	T	C	C	C	Y	T	C	T	C	C	C	C	T	T	T	C	T	T	T	T	C	T	C	T	T	T	T	C	C	C	T	T	T	T	C	C
S5_2275376	T/C	5	2275376	+	NA	NA	NA	NA	NA	NA	T	T	T	T	T	T	T	T	T	T	C	T	T	T	T	T	T	T	T	C	T	T	T	T	T	T	T	N	T	C	T	T	T	T	T	T	T	T	T
S5_2275641	G/T	5	2275641	+	NA	NA	NA	NA	NA	NA	G	G	G	G	G	G	G	G	G	G	G	G	G	G	G	G	G	G	G	G	G	G	G	G	G	G	G	G	G	G	G	G	G	G	G	G	G	G	G
S5_2275848	G/C	5	2275848	+	NA	NA	NA	NA	NA	NA	C	G	G	C	G	G	G	G	G	C	G	G	G	G	G	N	G	C	G	G	G	G	G	G	G	C	G	G	G	G	G	C	C	G	C	G	G	G	G
S5_2276054	C/G	5	2276054	+	NA	NA	NA	NA	NA	NA	C	C	C	C	C	C	C	C	C	C	C	C	C	C	C	C	C	C	G	C	C	C	C	C	C	C	C	C	C	C	C	C	C	C	C	C	C	C	C
S5_2276121	T/C	5	2276121	+	NA	NA	NA	NA	NA	NA	T	T	T	T	T	T	T	T	T	T	T	T	T	T	T	T	T	T	T	T	T	T	T	T	T	T	T	T	T	T	T	T	T	T	T	T	T	T	T
S5_2276302	C/T	5	2276302	+	NA	NA	NA	NA	NA	NA	C	C	C	C	C	C	C	Y	C	C	C	T	C	C	C	C	C	C	C	C	T	T	C	C	C	C	C	C	T	C	C	C	C	C	C	N	C	C	C
S5_2276393	G/T	5	2276393	+	NA	NA	NA	NA	NA	NA	G	G	G	G	G	G	G	G	G	G	G	G	G	G	G	G	G	G	G	G	G	G	G	G	G	G	T	G	G	G	G	G	G	T	G	G	G	G	G
S5_2276401	A/T	5	2276401	+	NA	NA	NA	NA	NA	NA	A	A	A	A	A	A	A	A	A	A	A	A	A	A	A	A	A	A	A	A	A	A	A	A	A	A	T	A	A	A	A	A	A	T	A	A	A	A	A
S5_2276404	A/G	5	2276404	+	NA	NA	NA	NA	NA	NA	G	A	A	G	A	A	A	A	A	A	A	A	A	A	A	A	A	A	A	A	A	A	A	A	A	A	A	A	A	A	A	A	A	A	A	A	A	A	A
S5_2276405	C/A	5	2276405	+	NA	NA	NA	NA	NA	NA	A	C	C	A	C	C	C	C	C	C	C	C	C	C	C	C	C	C	C	C	C	C	C	C	C	C	C	C	C	C	C	C	C	C	C	C	C	C	C
S5_2276407	G/A	5	2276407	+	NA	NA	NA	NA	NA	NA	A	G	G	A	G	G	G	G	G	G	G	G	G	G	G	G	G	G	G	G	G	G	G	G	G	G	G	G	G	G	G	G	G	G	G	G	G	G	G
S5_2276408	A/T	5	2276408	+	NA	NA	NA	NA	NA	NA	T	A	A	T	A	A	A	A	A	A	A	A	A	A	A	A	A	A	A	A	A	A	A	A	A	A	A	A	A	A	A	A	A	A	A	A	A	A	A
S5_2276409	T/C	5	2276409	+	NA	NA	NA	NA	NA	NA	C	T	T	C	T	T	T	T	T	T	T	T	T	T	T	T	T	T	T	T	T	T	T	T	T	T	T	T	T	T	T	T	T	T	T	T	T	T	T
S5_2276493	G/A	5	2276493	+	NA	NA	NA	NA	NA	NA	G	G	G	G	G	G	G	G	G	A	A	G	G	G	G	G	G	A	G	A	G	G	G	G	G	G	A	G	G	G	G	A	A	A	G	G	G	G	G
S5_2276496	A/G	5	2276496	+	NA	NA	NA	NA	NA	NA	A	A	A	A	A	A	A	A	A	G	G	A	A	A	A	A	A	G	A	G	A	A	A	A	A	A	G	A	A	A	A	G	G	G	A	A	A	A	A
S5_2276503	G/C	5	2276503	+	NA	NA	NA	NA	NA	NA	G	G	G	G	G	G	G	G	G	G	G	G	G	G	G	G	G	G	G	G	G	G	G	G	G	G	C	G	G	G	G	G	G	C	G	G	G	G	G
S5_2276504	G/A	5	2276504	+	NA	NA	NA	NA	NA	NA	G	G	G	G	G	G	G	G	G	G	G	G	G	G	G	G	G	G	G	G	G	G	G	G	G	G	A	G	G	G	G	G	G	A	G	G	G	G	G
S5_2276565	C/G	5	2276565	+	NA	NA	NA	NA	NA	NA	C	C	C	C	C	C	C	C	C	C	C	C	C	C	C	C	C	C	C	C	C	C	C	C	C	C	C	C	C	C	C	C	C	C	C	C	C	C	C
S5_2276599	G/A	5	2276599	+	NA	NA	NA	NA	NA	NA	G	G	G	G	G	G	G	G	G	G	G	R	G	G	G	G	G	G	G	G	G	G	G	G	G	G	G	N	G	G	G	G	G	G	G	G	G	G	G
S5_2276744	G/C	5	2276744	+	NA	NA	NA	NA	NA	NA	G	G	G	G	G	G	G	G	G	G	G	G	G	G	G	G	G	G	G	G	G	G	G	G	G	G	G	G	G	G	G	G	G	G	G	G	G	G	G
S5_2276819	G/T	5	2276819	+	NA	NA	NA	NA	NA	NA	T	G	G	T	G	G	G	G	G	G	G	G	T	G	G	G	G	G	T	G	G	G	T	G	G	G	G	G	G	G	G	G	G	G	G	G	G	G	G
S5_2276863	T/C	5	2276863	+	NA	NA	NA	NA	NA	NA	T	T	T	T	T	T	T	T	T	T	T	T	T	T	T	T	T	T	T	T	T	T	T	T	T	T	T	T	T	T	T	T	T	T	T	T	T	T	T
S5_2276877	T/C	5	2276877	+	NA	NA	NA	NA	NA	NA	T	T	T	T	T	T	T	T	T	T	T	T	T	T	T	T	T	T	T	T	T	T	T	T	T	T	C	T	T	T	T	T	T	C	T	T	T	T	T
S5_2277429	G/T	5	2277429	+	NA	NA	NA	NA	NA	NA	G	G	G	T	T	G	K	N	N	T	T	G	T	G	G	G	G	T	T	T	T	T	G	N	G	G	G	T	T	T	G	T	T	G	G	G	T	G	G
S5_2277465	C/A	5	2277465	+	NA	NA	NA	NA	NA	NA	C	C	C	A	A	C	C	C	N	A	A	C	A	C	C	C	C	N	A	N	A	A	C	C	C	C	C	A	A	C	C	A	A	C	C	C	C	C	C
S5_2283898	A/T	5	2283898	+	NA	NA	NA	NA	NA	NA	A	A	A	A	N	A	A	A	A	A	A	A	A	A	A	N	N	A	A	A	A	A	A	A	A	A	A	A	A	A	A	A	A	A	A	A	A	A	A
S5_2283899	C/T	5	2283899	+	NA	NA	NA	NA	NA	NA	T	C	C	C	N	C	C	C	C	C	C	C	C	C	C	N	N	C	C	C	C	C	C	C	C	C	C	C	C	C	C	C	C	C	C	C	C	C	C
S5_2283945	G/A	5	2283945	+	NA	NA	NA	NA	NA	NA	G	G	G	G	A	N	G	A	G	G	G	A	G	A	A	G	G	G	G	A	G	G	G	G	A	A	G	G	G	A	A	G	G	G	A	G	N	A	A
S5_2283957	G/A	5	2283957	+	NA	NA	NA	NA	NA	NA	G	G	G	G	G	G	G	G	G	G	A	G	G	G	G	G	G	G	A	G	G	G	G	G	G	G	G	G	G	G	G	A	G	G	G	G	G	G	G
S5_2283973	A/T	5	2283973	+	NA	NA	NA	NA	NA	NA	T	A	A	A	A	A	A	A	A	A	A	A	A	A	A	A	A	A	A	A	A	A	A	A	A	A	A	A	A	A	A	A	A	A	A	A	A	A	A
S5_2283974	C/T	5	2283974	+	NA	NA	NA	NA	NA	NA	C	C	C	C	C	C	C	C	T	C	C	C	T	C	C	C	C	T	C	C	T	T	C	C	C	C	C	N	T	C	C	C	T	C	C	C	N	C	C
S5_2289833	C/A	5	2289833	+	NA	NA	NA	NA	NA	NA	M	C	C	C	C	C	C	M	C	C	A	A	C	C	C	C	C	C	A	C	C	C	C	C	C	C	C	C	C	C	C	A	C	C	C	C	C	C	C
S5_2289835	C/T	5	2289835	+	NA	NA	NA	NA	NA	NA	C	C	C	C	C	C	C	Y	C	C	C	T	C	C	C	C	C	C	C	C	C	C	C	C	C	C	C	C	C	C	C	C	C	C	C	C	C	C	C
S5_2289840	C/T	5	2289840	+	NA	NA	NA	NA	NA	NA	C	T	T	C	T	T	T	C	Y	C	C	C	T	T	T	T	T	C	C	T	C	C	C	Y	C	C	T	T	C	T	T	C	C	T	C	C	C	T	T
S5_2289843	T/C	5	2289843	+	NA	NA	NA	NA	NA	NA	T	T	T	T	C	T	T	T	T	T	T	T	C	T	T	C	C	T	T	C	T	T	T	T	T	T	T	T	T	T	T	T	T	T	T	T	T	T	T
S5_2289867	G/A	5	2289867	+	NA	NA	NA	NA	NA	NA	G	G	G	G	A	G	G	G	G	G	G	G	A	G	G	A	A	G	G	A	G	G	G	G	G	G	G	G	G	G	G	G	G	G	G	G	G	G	G
S5_2289886	G/T	5	2289886	+	NA	NA	NA	NA	NA	NA	G	G	G	G	G	G	G	G	G	G	G	G	G	G	G	G	G	G	G	G	G	G	G	G	G	G	G	G	G	G	G	G	G	G	G	G	G	G	G
S5_2289916	G/C	5	2289916	+	NA	NA	NA	NA	NA	NA	S	G	G	G	G	G	G	G	G	G	C	G	G	G	G	G	G	G	C	G	G	G	G	G	G	G	G	G	G	G	G	C	G	G	G	G	G	G	G
S5_2289917	G/C	5	2289917	+	NA	NA	NA	NA	NA	NA	C	G	G	G	G	G	G	G	G	G	G	G	G	G	G	G	G	G	C	G	G	G	G	G	G	G	G	G	G	G	G	C	G	G	G	G	G	G	G
S5_2289940	T/A	5	2289940	+	NA	NA	NA	NA	NA	NA	T	T	T	T	T	T	T	T	W	A	T	T	T	T	T	T	T	T	T	T	A	A	T	T	A	A	T	T	A	T	T	T	A	T	A	A	T	T	T
S5_2289981	T/A	5	2289981	+	NA	NA	NA	NA	NA	NA	T	T	T	T	T	T	T	T	T	T	T	T	T	T	T	N	N	T	T	T	T	T	T	T	T	T	T	T	T	T	T	T	T	T	T	T	T	T	T
S5_2290004	G/A	5	2290004	+	NA	NA	NA	NA	NA	NA	G	G	G	G	G	G	G	G	G	G	G	G	G	G	G	N	N	G	G	G	G	G	G	G	G	G	G	G	G	G	G	G	G	G	G	G	G	G	G
S5_2298984	C/T	5	2298984	+	NA	NA	NA	NA	NA	NA	C	C	T	T	C	T	Y	C	C	C	C	N	C	T	T	C	C	T	C	T	C	C	T	C	C	C	T	C	C	C	T	C	C	T	C	N	C	T	T
S5_2299011	A/T	5	2299011	+	NA	NA	NA	NA	NA	NA	A	A	A	T	A	A	A	A	A	A	A	A	A	A	A	A	A	T	A	A	A	A	A	A	A	A	A	A	A	A	A	A	A	A	A	A	A	A	A
S5_2299025	A/G	5	2299025	+	NA	NA	NA	NA	NA	NA	A	A	A	A	A	A	A	A	A	A	A	A	A	A	A	A	A	A	A	N	A	A	A	A	A	A	A	A	A	A	A	A	A	A	A	A	A	A	A
S5_2299029	C/T	5	2299029	+	NA	NA	NA	NA	NA	NA	C	C	C	T	C	C	C	C	C	C	C	C	C	C	C	C	C	T	C	C	C	C	C	C	C	C	C	C	C	C	C	C	C	C	C	C	C	C	C
S5_2299035	C/G	5	2299035	+	NA	NA	NA	NA	NA	NA	C	G	G	C	C	G	G	G	S	C	C	G	C	G	G	C	C	C	C	C	C	C	C	G	C	C	C	G	C	G	G	C	C	C	C	C	C	G	G
S5_2299038	C/T	5	2299038	+	NA	NA	NA	NA	NA	NA	C	C	C	T	T	C	C	C	Y	T	C	C	T	C	C	T	T	T	C	C	T	T	T	C	T	T	T	C	T	C	C	C	T	T	T	N	T	C	C
S5_2299081	G/T	5	2299081	+	NA	NA	NA	NA	NA	NA	G	T	T	G	G	T	T	K	K	G	G	T	G	T	T	G	G	G	G	G	G	G	G	T	G	G	G	T	G	T	T	G	G	G	G	G	G	T	T
S5_2299105	G/A	5	2299105	+	NA	NA	NA	NA	NA	NA	G	G	G	G	G	G	G	G	G	G	G	G	G	G	G	G	G	G	G	G	G	G	G	G	G	G	G	G	G	G	G	G	G	G	G	G	G	G	G
S5_2299107	C/T	5	2299107	+	NA	NA	NA	NA	NA	NA	C	T	T	T	N	T	T	T	Y	C	C	T	C	T	T	T	N	T	C	T	C	C	C	T	C	C	C	T	C	T	T	C	C	C	C	Y	C	T	T
S5_2299194	C/G	5	2299194	+	NA	NA	NA	NA	NA	NA	C	C	C	C	C	C	C	C	C	C	C	C	G	C	C	C	C	C	C	C	C	C	C	C	C	C	C	C	C	C	C	C	C	C	C	C	C	C	C
S5_2299255	G/T	5	2299255	+	NA	NA	NA	NA	NA	NA	G	G	G	G	K	G	G	G	G	G	G	G	G	G	G	T	T	G	G	T	G	G	G	G	G	G	G	G	G	G	G	G	G	G	G	G	G	G	G
S5_2299262	G/T	5	2299262	+	NA	NA	NA	NA	NA	NA	K	G	G	G	G	G	G	G	G	G	T	G	G	G	G	G	G	G	T	G	G	G	G	G	G	G	G	G	G	G	G	T	G	G	G	G	G	G	G
S5_2299271	C/G	5	2299271	+	NA	NA	NA	NA	NA	NA	C	C	C	G	C	C	C	C	C	C	C	C	C	C	C	C	C	G	C	C	C	C	C	C	C	C	C	C	C	C	C	C	C	C	C	C	C	C	C
S5_2307140	C/T	5	2307140	+	NA	NA	NA	NA	NA	NA	C	C	C	C	C	C	C	C	C	C	T	C	C	C	C	C	C	C	T	C	C	C	C	C	C	C	C	C	C	C	C	T	C	C	N	C	C	C	C
S5_2307166	C/T	5	2307166	+	NA	NA	NA	NA	NA	NA	C	C	C	C	C	C	C	C	C	C	C	C	C	C	C	C	C	C	C	C	C	C	C	C	C	C	C	C	C	C	C	C	C	C	C	C	C	C	C
S5_2307167	G/A	5	2307167	+	NA	NA	NA	NA	NA	NA	G	G	G	G	G	G	G	G	G	G	G	G	G	G	G	G	G	G	G	G	G	G	G	G	G	G	G	G	G	G	G	G	G	G	G	G	G	G	G
S5_2307201	C/T	5	2307201	+	NA	NA	NA	NA	NA	NA	C	C	C	C	C	C	C	C	C	C	C	C	C	C	C	C	C	C	C	C	C	C	C	C	C	C	C	C	C	C	C	C	C	C	C	C	C	C	C
S5_2307202	G/A	5	2307202	+	NA	NA	NA	NA	NA	NA	R	G	G	G	A	G	G	A	R	A	N	A	G	G	G	A	A	G	G	A	A	A	A	G	A	A	A	G	A	G	G	G	A	A	A	N	A	G	G
S5_2307218	C/G	5	2307218	+	NA	NA	NA	NA	NA	NA	C	C	C	C	C	C	C	C	C	C	N	C	C	C	C	C	C	C	G	C	C	C	C	C	C	C	C	C	C	C	C	G	C	C	C	C	C	C	C
S5_2307227	G/C	5	2307227	+	NA	NA	NA	NA	NA	NA	G	G	G	G	G	G	G	G	G	G	G	G	G	G	G	G	G	G	G	G	G	G	G	G	G	G	G	G	G	G	G	G	G	G	G	G	G	G	G
S5_2307228	G/C	5	2307228	+	NA	NA	NA	NA	NA	NA	G	G	G	G	G	G	G	G	G	G	G	G	G	G	G	G	G	G	G	G	G	G	G	G	G	G	G	G	G	G	G	G	G	G	G	G	G	G	G
S5_2307290	C/G	5	2307290	+	NA	NA	NA	NA	NA	NA	C	C	C	C	C	C	C	C	C	C	C	C	C	C	C	C	C	C	C	C	C	C	C	C	C	C	C	C	C	C	C	C	C	C	C	C	C	C	C
S5_2307313	C/G	5	2307313	+	NA	NA	NA	NA	NA	NA	C	C	C	C	C	C	C	C	C	C	C	C	C	C	C	C	C	C	C	C	C	C	C	C	C	C	C	C	C	C	C	C	C	C	C	C	C	C	C
S5_2307362	C/T	5	2307362	+	NA	NA	NA	NA	NA	NA	C	C	C	C	C	C	C	C	C	C	C	C	C	C	C	C	C	C	C	C	C	C	C	C	C	C	C	C	C	C	C	C	C	C	C	C	C	C	C
S5_2307374	C/G	5	2307374	+	NA	NA	NA	NA	NA	NA	C	C	C	C	C	C	C	C	C	C	C	C	C	C	C	C	C	C	C	C	C	C	C	C	C	C	C	C	C	C	C	C	C	C	C	C	C	C	C
S5_2307375	C/T	5	2307375	+	NA	NA	NA	NA	NA	NA	C	C	C	C	C	C	C	C	C	C	C	C	C	C	C	C	C	C	C	C	C	C	C	C	C	C	C	C	C	C	C	C	C	C	C	Y	C	C	C
S5_2307378	A/G	5	2307378	+	NA	NA	NA	NA	NA	NA	A	A	A	A	R	A	A	A	A	A	A	A	G	A	A	A	A	A	A	A	A	A	A	A	A	A	A	A	A	A	A	A	A	A	A	A	A	A	A
S5_2307394	C/T	5	2307394	+	NA	NA	NA	NA	NA	NA	C	C	C	C	C	C	C	C	C	C	C	C	C	C	C	C	C	C	C	C	C	C	C	C	C	C	C	C	C	C	C	C	C	C	C	C	C	C	C
S5_2307410	C/T	5	2307410	+	NA	NA	NA	NA	NA	NA	C	C	C	C	C	C	C	C	C	C	C	C	C	C	C	C	C	C	C	C	C	C	C	C	C	C	C	C	C	C	C	C	C	C	C	C	C	C	C
S5_2307411	G/T	5	2307411	+	NA	NA	NA	NA	NA	NA	G	G	G	T	G	G	G	G	G	G	G	G	G	G	G	G	G	T	G	G	G	G	G	G	G	G	G	G	G	G	G	G	G	G	G	G	G	G	G
S5_2307413	G/T	5	2307413	+	NA	NA	NA	NA	NA	NA	G	G	G	G	G	G	G	G	G	G	G	G	G	G	G	G	G	G	G	G	G	G	G	G	G	G	G	G	G	G	G	G	G	G	G	G	G	G	G
S5_2307432	C/T	5	2307432	+	NA	NA	NA	NA	NA	NA	C	C	C	C	C	C	C	C	C	C	C	C	C	C	C	C	C	C	C	C	C	C	C	C	C	C	C	C	C	C	C	C	C	C	C	C	C	C	C
S5_2308273	T/G	5	2308273	+	NA	NA	NA	NA	NA	NA	T	T	T	T	T	T	T	T	T	T	T	T	T	T	T	T	T	T	T	T	T	T	T	T	T	T	T	T	T	T	T	T	T	T	T	T	T	T	T
S5_2308824	T/C	5	2308824	+	NA	NA	NA	NA	NA	NA	T	T	T	T	T	T	T	T	T	Y	T	T	T	Y	T	T	T	T	T	T	T	T	T	T	T	T	T	T	T	T	T	T	T	T	T	T	T	T	T
S5_2310212	G/C	5	2310212	+	NA	NA	NA	NA	NA	NA	G	G	G	G	N	G	G	G	G	G	N	G	G	G	G	N	G	G	N	N	G	G	G	G	G	G	G	G	G	G	G	G	G	G	G	G	G	G	G
S5_2310246	A/T	5	2310246	+	NA	NA	NA	NA	NA	NA	A	T	T	A	W	T	T	T	T	A	T	A	A	T	T	A	A	A	T	T	A	A	T	T	A	A	A	T	A	T	T	N	A	A	A	A	A	T	T
S5_2310249	A/G	5	2310249	+	NA	NA	NA	NA	NA	NA	A	A	A	A	R	A	A	A	A	G	A	A	R	A	A	N	N	N	A	A	G	G	A	A	G	G	G	A	G	A	A	A	G	G	G	A	A	A	A
S5_2310265	T/C	5	2310265	+	NA	NA	NA	NA	NA	NA	N	N	T	C	N	T	T	T	T	T	N	T	T	T	T	N	T	T	N	N	T	T	T	C	T	T	T	N	T	T	T	Y	T	T	T	C	T	T	T
S5_2311581	C/A	5	2311581	+	NA	NA	NA	NA	NA	NA	C	A	A	A	C	A	A	M	C	C	A	C	C	A	A	C	C	C	M	M	C	C	A	A	C	C	C	A	C	C	A	C	C	C	C	N	N	A	A
S5_2312181	C/T	5	2312181	+	NA	NA	NA	NA	NA	NA	C	C	N	T	C	C	N	C	C	C	C	C	C	C	C	N	N	C	C	N	C	C	C	C	C	C	C	C	C	C	C	C	C	C	C	N	C	C	C
S5_2312231	G/T	5	2312231	+	NA	NA	NA	NA	NA	NA	G	G	N	T	G	G	N	G	G	G	G	G	G	G	G	N	N	G	G	N	G	G	G	G	G	G	G	G	G	G	G	G	G	G	G	N	G	G	G
S5_2312232	G/T	5	2312232	+	NA	NA	NA	NA	NA	NA	G	G	N	T	G	G	N	G	G	G	G	G	G	G	G	N	N	G	G	N	G	G	G	G	G	G	G	G	G	G	G	G	G	G	G	N	G	G	G
S5_2312293	C/T	5	2312293	+	NA	NA	NA	NA	NA	NA	C	C	N	C	T	N	N	C	C	C	C	C	T	Y	T	C	C	C	T	C	C	C	C	C	C	C	C	C	C	C	Y	C	C	C	C	C	C	C	C
S5_2312898	C/T	5	2312898	+	NA	NA	NA	NA	NA	NA	C	C	C	C	C	C	C	C	C	C	C	C	C	C	C	C	C	C	C	C	C	C	C	C	T	T	C	C	C	C	C	C	C	C	T	C	C	C	C
S5_2312921	C/A	5	2312921	+	NA	NA	NA	NA	NA	NA	M	C	C	C	C	C	C	C	C	C	C	C	C	C	C	A	A	C	A	C	C	C	C	C	C	C	M	C	C	C	C	C	C	A	C	C	C	C	C
S5_2312935	G/A	5	2312935	+	NA	NA	NA	NA	NA	NA	G	G	G	G	G	G	G	G	G	G	A	G	G	G	G	G	G	G	G	G	G	G	G	G	G	G	G	G	G	G	G	G	G	G	G	G	G	G	G
S5_2312937	C/A	5	2312937	+	NA	NA	NA	NA	NA	NA	C	C	C	C	C	C	C	C	C	C	A	C	C	C	C	C	C	C	C	C	C	C	C	C	C	C	C	C	C	C	C	C	C	C	C	C	C	C	C
S5_2312963	C/G	5	2312963	+	NA	NA	NA	NA	NA	NA	C	C	C	G	C	C	C	G	C	C	C	C	C	C	C	C	C	C	C	C	C	C	C	C	C	C	C	G	C	C	C	C	C	C	C	S	C	C	C
S5_2314768	C/T	5	2314768	+	NA	NA	NA	NA	NA	NA	C	C	C	T	C	C	C	C	C	C	N	C	C	C	C	C	C	C	C	C	C	C	C	C	C	C	C	C	C	C	C	C	C	C	C	C	C	C	C
S5_2314822	G/A	5	2314822	+	NA	NA	NA	NA	NA	NA	G	G	G	G	G	G	G	G	G	G	G	G	G	G	G	G	G	G	G	G	G	G	G	G	G	G	G	G	G	G	G	G	G	G	G	G	G	G	G
S5_2314852	C/T	5	2314852	+	NA	NA	NA	NA	NA	NA	C	C	C	C	C	C	C	Y	C	C	N	C	C	C	C	N	N	C	C	C	C	C	C	C	C	C	C	C	C	C	C	C	C	C	C	C	C	C	C
S5_2314874	T/G	5	2314874	+	NA	NA	NA	NA	NA	NA	T	T	T	T	T	T	T	K	T	T	N	T	T	T	T	N	N	T	T	T	T	T	T	T	T	T	T	T	T	T	T	T	T	T	T	T	T	T	T
S5_2314878	C/T	5	2314878	+	NA	NA	NA	NA	NA	NA	C	C	C	C	C	C	C	C	C	C	N	C	C	C	C	C	C	C	C	C	C	C	C	C	C	C	C	C	C	C	C	C	C	C	C	C	C	C	C
S5_2314893	C/G	5	2314893	+	NA	NA	NA	NA	NA	NA	C	G	G	G	N	G	G	S	S	C	G	C	C	G	G	G	G	C	G	G	C	C	G	G	C	C	S	G	C	G	G	G	C	G	C	N	C	G	G
S5_2314912	T/C	5	2314912	+	NA	NA	NA	NA	NA	NA	T	T	T	C	T	T	T	Y	T	T	T	T	T	T	T	T	T	T	T	T	T	T	T	T	T	T	T	T	T	T	T	T	T	T	T	T	T	T	T
S5_2314916	A/G	5	2314916	+	NA	NA	NA	NA	NA	NA	A	G	G	G	N	G	G	R	R	A	G	A	A	G	G	G	G	A	G	G	A	A	G	G	A	A	R	G	A	G	G	G	A	G	A	N	A	G	G
S5_2314920	G/A	5	2314920	+	NA	NA	NA	NA	NA	NA	G	G	A	G	N	A	R	G	R	G	A	G	G	A	A	A	A	G	A	A	G	G	G	G	G	G	R	G	G	A	A	N	G	A	G	G	G	A	A
S5_2314921	C/T	5	2314921	+	NA	NA	NA	NA	NA	NA	C	C	T	C	C	T	Y	C	Y	C	N	C	C	T	T	C	C	C	C	N	C	C	C	C	C	C	C	C	C	N	T	C	C	C	C	C	C	T	T
S5_2315117	C/T	5	2315117	+	NA	NA	NA	NA	NA	NA	C	C	C	C	C	C	C	C	C	C	N	C	C	C	C	C	C	C	C	C	C	C	C	C	C	C	C	C	C	C	C	C	C	C	C	C	C	C	C
S5_2315122	C/T	5	2315122	+	NA	NA	NA	NA	NA	NA	C	C	C	C	C	C	C	C	C	C	N	C	C	C	C	C	C	C	C	C	C	C	C	C	C	C	C	C	C	C	C	C	C	C	C	C	C	C	C
S5_2315125	C/A	5	2315125	+	NA	NA	NA	NA	NA	NA	C	C	C	C	C	C	C	C	C	C	N	C	C	C	C	C	C	C	C	C	C	C	C	C	C	C	C	C	C	C	C	C	C	C	C	C	C	C	C
S5_2315129	A/C	5	2315129	+	NA	NA	NA	NA	NA	NA	A	A	A	A	A	A	A	A	A	A	N	A	A	A	A	A	A	A	A	A	A	A	A	A	A	A	A	A	A	A	A	A	A	A	A	A	A	A	A
S5_2315464	T/G	5	2315464	+	NA	NA	NA	NA	NA	NA	T	G	T	T	T	T	G	T	T	T	N	T	G	T	T	N	N	T	G	T	T	T	G	G	K	G	T	G	T	T	T	G	T	T	G	N	T	T	T
S5_2315864	C/T	5	2315864	+	NA	NA	NA	NA	NA	NA	C	C	C	C	C	C	C	C	C	C	C	C	C	C	C	C	C	C	C	C	C	C	C	C	C	C	C	C	C	C	C	C	C	C	C	C	C	C	C
S5_2315868	C/T	5	2315868	+	NA	NA	NA	NA	NA	NA	C	C	C	C	C	C	C	C	C	C	C	C	C	C	C	C	C	C	C	C	C	C	C	C	C	C	C	C	C	C	C	C	C	C	C	C	C	C	C
S5_2316046	A/G	5	2316046	+	NA	NA	NA	NA	NA	NA	A	A	A	A	A	A	A	A	A	A	A	A	A	A	A	A	A	A	A	A	A	A	A	A	A	A	A	A	A	A	A	A	A	A	A	A	A	A	A
S5_2316056	A/G	5	2316056	+	NA	NA	NA	NA	NA	NA	A	G	A	A	A	A	A	A	A	A	A	A	A	A	A	A	A	A	A	A	A	A	G	G	A	A	A	G	A	A	A	A	A	A	A	N	A	A	A
S5_2316081	A/G	5	2316081	+	NA	NA	NA	NA	NA	NA	G	G	A	A	A	A	N	A	N	A	G	A	A	A	A	G	G	A	G	A	A	A	G	G	G	G	R	G	A	A	A	G	A	G	G	G	A	A	A
S5_2316198	C/G	5	2316198	+	NA	NA	NA	NA	NA	NA	C	C	C	C	N	C	C	C	C	C	C	C	G	C	C	C	C	C	C	C	C	C	C	C	C	C	C	C	C	C	C	C	C	C	C	C	C	C	C
S5_2316201	G/A	5	2316201	+	NA	NA	NA	NA	NA	NA	G	G	G	G	N	G	G	G	G	G	G	G	A	G	G	G	G	G	G	G	G	G	G	G	G	G	G	G	G	G	G	G	G	G	G	G	G	G	G
S5_2316204	G/T	5	2316204	+	NA	NA	NA	NA	NA	NA	G	G	G	G	N	G	G	G	G	G	G	G	T	G	G	G	G	G	G	G	G	G	G	G	G	G	G	G	G	G	G	G	G	G	G	G	G	G	G
S5_2317793	A/G	5	2317793	+	NA	NA	NA	NA	NA	NA	A	A	A	A	A	A	A	A	A	A	A	A	A	A	A	A	A	A	A	A	A	A	A	A	A	A	A	A	A	A	A	A	A	A	A	A	A	A	A
S5_2317798	T/C	5	2317798	+	NA	NA	NA	NA	NA	NA	C	T	T	T	T	T	T	T	T	T	C	T	T	T	T	C	C	T	C	T	T	T	T	T	C	C	Y	T	T	T	T	C	T	C	C	T	T	T	T
S5_2317814	G/A	5	2317814	+	NA	NA	NA	NA	NA	NA	G	G	G	G	G	G	G	G	G	G	G	G	G	G	G	G	G	G	G	G	G	G	G	G	G	G	G	G	G	G	G	G	G	G	G	G	G	G	G
S5_2317826	G/A	5	2317826	+	NA	NA	NA	NA	NA	NA	G	G	G	G	G	G	G	G	G	G	G	G	G	G	G	G	G	G	G	G	G	G	G	G	G	G	G	G	G	G	G	G	G	G	G	G	G	G	G
S5_2320172	C/T	5	2320172	+	NA	NA	NA	NA	NA	NA	C	C	C	C	N	C	C	C	C	C	C	C	C	C	C	N	N	C	C	C	C	C	C	C	C	C	C	C	C	C	C	C	C	C	C	C	C	C	C
S5_2320423	T/C	5	2320423	+	NA	NA	NA	NA	NA	NA	T	T	T	T	N	T	N	C	C	C	T	C	T	T	T	N	T	N	C	T	C	C	C	T	T	T	T	Y	C	C	T	T	C	T	T	N	C	T	T
S5_2320445	T/G	5	2320445	+	NA	NA	NA	NA	NA	NA	N	N	T	G	T	T	T	T	T	T	G	T	T	T	T	N	N	N	T	G	T	T	T	T	G	K	G	K	T	T	T	N	T	G	G	N	T	T	T
S5_2320448	T/G	5	2320448	+	NA	NA	NA	NA	NA	NA	T	T	G	T	T	T	T	T	T	T	T	T	T	T	T	N	T	T	T	T	T	T	T	T	T	T	T	T	T	T	T	N	T	T	T	T	T	T	T
S5_2320449	G/T	5	2320449	+	NA	NA	NA	NA	NA	NA	T	T	T	T	N	G	T	G	G	N	T	G	G	G	G	G	T	G	G	T	G	G	G	G	K	K	G	K	G	N	G	N	G	T	T	G	T	G	G
S5_2320455	T/C	5	2320455	+	NA	NA	NA	NA	NA	NA	T	T	T	T	T	T	T	T	T	T	T	T	T	T	T	T	T	T	T	T	T	T	T	T	T	T	T	T	T	T	T	N	T	T	T	T	T	T	T
S5_2321108	T/C	5	2321108	+	NA	NA	NA	NA	NA	NA	N	T	T	T	C	T	Y	T	T	C	T	T	C	T	T	N	N	C	T	T	T	T	T	T	T	T	T	T	T	T	T	C	C	T	C	T	C	T	T
S5_2321116	T/C	5	2321116	+	NA	NA	NA	NA	NA	NA	T	N	T	T	T	T	T	T	T	T	T	T	T	T	T	N	T	T	C	T	T	T	C	C	T	T	T	Y	T	T	T	T	T	T	T	T	T	T	T
S5_2322647	G/A	5	2322647	+	NA	NA	NA	NA	NA	NA	G	G	G	G	A	G	G	G	G	G	G	G	G	G	G	G	G	G	G	G	G	G	G	G	R	G	G	G	G	G	G	G	G	A	R	G	G	G	G
S5_2322684	C/T	5	2322684	+	NA	NA	NA	NA	NA	NA	C	C	T	C	C	C	T	Y	C	T	C	C	C	C	N	C	C	C	C	C	C	C	C	C	C	C	C	N	C	Y	N	C	T	C	Y	C	T	N	N
S5_2323389	G/T	5	2323389	+	NA	NA	NA	NA	NA	NA	G	G	T	G	N	T	T	G	N	T	G	G	G	T	T	G	G	G	G	N	T	T	G	G	T	T	T	T	T	T	T	N	T	T	T	T	N	T	T
S5_2323390	C/G	5	2323390	+	NA	NA	NA	NA	NA	NA	G	G	C	C	N	C	C	G	N	C	G	G	G	C	C	G	G	G	G	C	C	C	G	G	C	C	C	C	C	C	C	N	C	C	C	C	N	C	C
S5_2323507	A/G	5	2323507	+	NA	NA	NA	NA	NA	NA	A	A	A	A	A	A	A	A	A	A	A	G	A	A	A	A	A	A	A	A	A	A	A	A	A	A	A	A	A	A	A	A	A	A	A	A	A	A	A
S5_2323632	C/T	5	2323632	+	NA	NA	NA	NA	NA	NA	C	C	C	C	C	C	C	C	C	C	C	C	C	C	C	C	N	C	N	C	C	C	C	C	C	C	C	C	C	C	C	C	C	C	C	C	C	C	C
S5_2323700	T/C	5	2323700	+	NA	NA	NA	NA	NA	NA	T	T	T	C	T	T	T	T	T	T	T	T	T	T	T	T	T	T	T	Y	T	T	T	T	T	T	T	T	T	T	T	T	T	T	T	C	T	T	T
S5_2323739	G/C	5	2323739	+	NA	NA	NA	NA	NA	NA	C	C	C	G	G	N	C	S	G	C	C	G	C	N	N	C	C	C	C	G	G	G	C	C	G	S	G	C	G	C	N	C	C	G	C	G	C	N	N
S5_2327152	C/T	5	2327152	+	NA	NA	NA	NA	NA	NA	C	C	C	C	C	C	C	C	C	C	C	C	C	C	C	T	T	C	C	C	C	C	C	C	C	C	C	C	C	C	C	C	C	C	C	C	C	C	C
S5_2327154	C/T	5	2327154	+	NA	NA	NA	NA	NA	NA	C	C	C	C	C	C	C	C	C	C	C	C	C	C	C	T	T	C	C	C	C	C	C	C	C	C	C	C	C	C	C	C	C	C	C	C	C	C	C
S5_2327206	A/G	5	2327206	+	NA	NA	NA	NA	NA	NA	A	A	G	G	A	A	G	A	A	A	A	G	A	A	A	A	N	N	A	G	A	A	A	A	A	A	A	A	A	A	A	A	A	A	A	G	G	A	A
S5_2333256	T/C	5	2333256	+	NA	NA	NA	NA	NA	NA	T	T	T	T	T	T	T	T	T	T	T	T	T	T	T	T	T	T	T	T	T	T	T	T	T	T	T	T	T	T	T	T	T	T	T	T	T	T	T
S5_2333275	C/A	5	2333275	+	NA	NA	NA	NA	NA	NA	C	C	C	C	C	C	C	C	C	C	C	C	C	C	C	C	C	C	C	C	A	A	C	C	C	C	M	C	A	C	C	C	C	C	C	C	C	C	C
S5_2333304	C/G	5	2333304	+	NA	NA	NA	NA	NA	NA	C	C	C	C	C	C	C	C	C	C	C	C	C	C	C	C	C	C	C	C	C	C	C	C	C	C	C	C	C	C	C	C	C	C	C	C	C	C	C
S5_2333308	G/C	5	2333308	+	NA	NA	NA	NA	NA	NA	G	G	G	G	G	G	G	G	S	G	G	G	G	G	G	G	G	G	G	G	C	C	G	G	G	G	S	G	C	G	G	G	G	G	G	G	G	G	G
S5_2333366	C/G	5	2333366	+	NA	NA	NA	NA	NA	NA	C	C	C	C	C	C	C	C	C	C	C	C	C	C	C	C	C	C	C	C	C	C	C	C	C	C	C	C	C	C	C	C	C	C	C	C	C	C	C
S5_2334031	T/G	5	2334031	+	NA	NA	NA	NA	NA	NA	T	T	T	T	T	T	T	T	T	T	T	T	T	T	T	T	T	T	T	T	T	T	T	T	T	T	T	T	T	T	T	T	T	T	T	T	T	T	T
S5_2334186	G/T	5	2334186	+	NA	NA	NA	NA	NA	NA	G	G	G	G	G	G	G	G	G	G	G	G	G	G	G	G	G	G	G	G	G	G	G	G	G	G	G	G	G	G	G	G	G	G	G	G	G	G	G
S5_2334197	T/A	5	2334197	+	NA	NA	NA	NA	NA	NA	T	T	T	T	T	T	T	T	T	T	T	T	T	T	T	T	T	T	T	T	T	T	T	T	T	T	T	T	T	T	T	T	T	T	T	T	T	T	T
S5_2334230	C/T	5	2334230	+	NA	NA	NA	NA	NA	NA	C	C	C	C	C	C	C	C	C	C	C	C	C	C	C	T	T	C	C	C	C	C	C	C	C	C	C	C	C	C	C	C	C	C	C	C	C	C	C
S5_2336280	C/T	5	2336280	+	NA	NA	NA	NA	NA	NA	C	C	C	T	C	T	T	C	C	C	C	C	T	Y	T	T	T	C	C	C	C	C	C	C	Y	C	Y	C	C	C	T	C	C	T	T	C	C	T	T
S5_2336296	C/T	5	2336296	+	NA	NA	NA	NA	NA	NA	C	C	C	C	C	C	C	C	C	C	C	C	C	C	C	C	C	C	C	C	C	C	C	C	C	C	C	C	C	C	C	C	C	C	C	C	C	C	C
S5_2336312	C/G	5	2336312	+	NA	NA	NA	NA	NA	NA	C	C	C	C	C	C	C	C	C	C	C	C	C	C	C	C	C	C	C	C	C	C	C	C	C	C	C	C	C	C	C	C	C	C	C	C	C	C	C
S5_2336339	C/T	5	2336339	+	NA	NA	NA	NA	NA	NA	C	C	C	C	C	C	C	C	C	C	C	C	C	C	C	T	T	C	C	C	C	C	C	C	C	C	C	C	C	C	C	C	C	C	C	C	C	C	C
S5_2336389	C/T	5	2336389	+	NA	NA	NA	NA	NA	NA	C	C	C	C	C	C	C	C	C	C	C	C	C	C	C	T	T	C	C	C	C	C	C	C	C	C	C	C	C	C	C	C	C	C	C	C	C	C	C
S5_2336390	A/G	5	2336390	+	NA	NA	NA	NA	NA	NA	A	A	A	G	A	A	A	A	A	A	A	G	A	A	A	A	A	A	A	A	A	A	A	A	A	A	A	A	A	A	A	A	A	A	A	G	A	A	A
S5_2336393	A/G	5	2336393	+	NA	NA	NA	NA	NA	NA	A	A	A	G	A	A	A	A	A	A	A	G	A	A	A	A	A	A	A	A	G	G	A	A	A	A	A	A	G	A	A	A	A	A	A	G	A	A	A
S5_2336442	T/C	5	2336442	+	NA	NA	NA	NA	NA	NA	T	T	T	T	T	T	T	T	T	T	T	T	T	T	T	C	C	T	T	T	T	T	T	T	T	T	T	T	T	T	T	T	T	T	T	T	T	T	T
S5_2336443	T/C	5	2336443	+	NA	NA	NA	NA	NA	NA	T	T	T	T	T	T	T	T	T	T	T	T	T	T	T	C	C	T	T	T	T	T	T	T	T	T	T	T	T	T	T	T	T	T	T	T	T	T	T
S5_2336459	G/A	5	2336459	+	NA	NA	NA	NA	NA	NA	G	G	G	G	G	G	G	G	G	G	G	G	G	G	G	G	G	G	G	G	G	G	G	G	G	G	G	G	G	G	G	G	G	G	G	G	G	G	G
S5_2336495	C/G	5	2336495	+	NA	NA	NA	NA	NA	NA	C	C	C	C	C	C	C	C	C	C	C	C	C	C	C	C	C	C	C	C	C	C	C	C	C	C	C	C	C	C	C	C	C	C	C	C	C	C	C
S5_2336509	C/T	5	2336509	+	NA	NA	NA	NA	NA	NA	C	C	C	C	C	C	C	C	C	C	C	C	C	C	C	C	C	C	C	C	C	C	C	C	C	C	C	C	C	C	C	C	C	C	C	C	C	C	C
S5_2336519	A/G	5	2336519	+	NA	NA	NA	NA	NA	NA	A	A	A	G	A	A	A	G	A	G	G	G	A	A	A	A	A	A	G	A	A	A	G	A	A	G	A	A	A	G	A	G	A	R	A	G	A	A	A
S5_2336546	C/T	5	2336546	+	NA	NA	NA	NA	NA	NA	C	C	C	C	C	C	C	C	C	C	C	C	C	C	C	T	T	C	C	C	C	C	C	C	C	C	C	C	C	C	C	C	C	C	C	C	C	C	C
S5_2336567	T/C	5	2336567	+	NA	NA	NA	NA	NA	NA	T	T	T	C	T	T	T	C	T	C	N	C	T	T	T	C	C	T	C	T	T	T	T	T	T	T	T	T	T	T	T	N	T	T	T	T	T	T	T
S5_2336597	C/T	5	2336597	+	NA	NA	NA	NA	NA	NA	Y	T	C	C	Y	C	C	C	N	C	C	C	C	C	N	C	C	T	C	T	T	T	C	T	C	C	Y	N	T	C	C	C	T	C	C	T	T	C	N
S5_2336606	C/T	5	2336606	+	NA	NA	NA	NA	NA	NA	Y	C	T	T	Y	T	T	C	C	C	T	C	T	N	N	C	C	C	C	C	C	C	T	C	T	T	Y	N	C	T	N	T	C	T	T	C	C	N	N
S5_2336611	C/T	5	2336611	+	NA	NA	NA	NA	NA	NA	C	C	C	C	C	C	C	C	C	C	C	C	C	C	C	T	T	C	C	C	C	C	C	C	C	C	C	C	C	C	C	C	C	C	C	C	C	C	C
S5_2336612	G/A	5	2336612	+	NA	NA	NA	NA	NA	NA	G	G	G	G	G	G	G	A	G	N	G	A	G	G	G	G	G	G	A	G	G	G	G	G	G	G	G	G	G	G	G	G	G	G	G	G	G	G	G
S5_2336723	A/C	5	2336723	+	NA	NA	NA	NA	NA	NA	A	A	A	A	A	A	A	A	A	A	A	A	A	A	A	A	A	A	A	A	A	A	A	A	A	M	A	A	A	A	A	A	A	A	A	A	A	A	A
S5_2336731	G/A	5	2336731	+	NA	NA	NA	NA	NA	NA	A	G	N	G	G	A	A	G	G	G	G	G	A	A	N	G	G	G	G	G	G	G	G	G	R	G	A	G	G	G	N	G	G	A	A	G	G	N	N
S5_2336744	T/C	5	2336744	+	NA	NA	NA	NA	NA	NA	T	T	T	T	T	T	T	T	T	T	T	T	T	T	T	N	C	T	T	T	T	T	T	T	T	T	T	T	T	T	T	T	T	T	T	T	T	T	T
S5_2336991	G/C	5	2336991	+	NA	NA	NA	NA	NA	NA	G	G	G	G	G	G	G	G	G	G	G	G	G	G	G	G	G	G	G	G	G	G	G	G	G	G	G	G	G	G	G	G	G	G	G	G	G	G	G
S5_2337001	T/C	5	2337001	+	NA	NA	NA	NA	NA	NA	T	T	T	T	T	T	T	T	T	T	T	T	T	T	T	T	T	T	T	T	T	T	T	T	T	T	T	T	T	T	T	T	T	T	T	T	T	T	T
S5_2337003	C/G	5	2337003	+	NA	NA	NA	NA	NA	NA	C	C	C	C	C	C	C	C	C	C	C	C	C	C	C	C	C	C	C	C	N	C	C	C	C	C	C	C	N	C	C	C	C	C	C	C	C	C	C
S5_2337389	A/G	5	2337389	+	NA	NA	NA	NA	NA	NA	A	A	A	A	N	A	A	A	A	A	A	A	A	A	A	A	A	A	A	A	A	A	A	A	A	A	A	A	A	A	A	A	A	A	A	A	A	A	A
S5_2338803	T/G	5	2338803	+	NA	NA	NA	NA	NA	NA	T	T	T	T	N	T	T	T	T	T	T	T	T	T	T	T	T	T	T	T	T	T	T	T	T	T	T	T	T	T	T	T	T	T	T	T	T	T	T
S5_2338825	C/T	5	2338825	+	NA	NA	NA	NA	NA	NA	C	C	C	C	N	C	C	C	C	C	C	C	C	C	C	C	C	C	C	C	C	C	C	C	C	C	C	C	C	C	C	C	C	C	C	C	C	C	C
S5_2338826	C/T	5	2338826	+	NA	NA	NA	NA	NA	NA	C	C	C	C	N	C	C	C	C	C	C	C	C	C	C	C	C	C	C	C	C	C	C	C	C	C	C	C	C	C	C	C	C	C	C	C	C	C	C
S5_2338972	T/G	5	2338972	+	NA	NA	NA	NA	NA	NA	T	T	T	T	T	T	T	T	T	T	T	T	T	T	T	T	T	T	T	T	T	T	T	T	T	T	T	T	T	T	T	T	T	T	T	T	T	T	T
S5_2338980	T/C	5	2338980	+	NA	NA	NA	NA	NA	NA	T	T	T	T	T	T	T	T	T	T	T	T	T	T	T	T	T	T	T	T	T	T	T	T	T	T	T	T	T	T	T	T	T	T	T	T	T	T	T
S5_2339351	G/A	5	2339351	+	NA	NA	NA	NA	NA	NA	G	G	G	G	N	G	G	G	G	G	G	G	G	G	G	G	N	G	G	G	G	G	R	G	G	G	G	G	G	G	G	G	G	G	G	G	G	G	G
S5_2339355	T/G	5	2339355	+	NA	NA	NA	NA	NA	NA	T	T	T	T	N	T	T	T	T	T	T	T	T	T	T	T	N	T	T	T	T	T	K	T	T	T	T	T	T	T	T	T	T	T	T	T	T	T	T
S5_2339392	T/C	5	2339392	+	NA	NA	NA	NA	NA	NA	T	T	T	T	N	T	T	T	T	T	T	T	T	T	T	T	N	T	T	T	T	T	T	T	T	T	T	T	T	T	T	T	T	T	T	T	T	T	T
S5_2340781	G/C	5	2340781	+	NA	NA	NA	NA	NA	NA	G	G	C	C	G	C	C	G	G	G	C	G	C	C	C	G	G	G	G	C	G	G	C	G	C	N	S	N	G	C	N	C	G	C	S	C	C	C	N
S5_2340833	G/C	5	2340833	+	NA	NA	NA	NA	NA	NA	G	C	G	G	C	G	G	C	S	C	G	C	G	G	G	C	C	C	N	G	C	C	G	C	G	G	S	G	C	G	N	G	C	G	G	G	G	G	N
S5_2347985	G/T	5	2347985	+	NA	NA	NA	NA	NA	NA	G	G	G	G	G	G	G	G	G	G	G	T	G	G	G	G	G	G	G	G	G	G	G	G	G	G	G	G	G	G	G	G	G	G	G	G	G	G	G
S5_2348020	G/A	5	2348020	+	NA	NA	NA	NA	NA	NA	A	G	A	G	N	A	A	R	A	G	A	G	G	N	N	G	G	A	A	A	G	G	G	G	A	A	R	A	G	G	N	A	G	A	A	G	A	N	N
S5_2348032	C/T	5	2348032	+	NA	NA	NA	NA	NA	NA	C	C	C	C	C	C	C	C	C	C	C	T	C	C	C	C	C	C	C	C	C	C	C	C	C	C	C	C	C	C	C	C	C	C	C	C	C	C	C
S5_2348852	C/G	5	2348852	+	NA	NA	NA	NA	NA	NA	C	C	C	C	N	C	C	C	C	C	C	C	G	C	C	G	G	C	G	C	C	C	C	C	C	C	C	C	C	C	C	C	N	C	C	C	C	C	C
S5_2348856	G/C	5	2348856	+	NA	NA	NA	NA	NA	NA	G	G	G	G	N	G	G	G	G	G	G	G	C	G	G	C	C	G	C	G	G	G	G	G	G	G	G	G	G	G	G	G	N	G	G	G	G	G	G
S5_2353892	C/G	5	2353892	+	NA	NA	NA	NA	NA	NA	C	C	C	C	C	C	C	C	C	C	C	C	C	C	C	C	C	C	C	C	C	C	C	C	C	C	C	C	C	C	C	C	C	C	C	C	C	C	C
S5_2353894	T/A	5	2353894	+	NA	NA	NA	NA	NA	NA	T	T	T	T	T	T	T	T	T	T	T	T	T	T	T	T	T	T	T	T	T	T	T	T	T	T	T	T	T	T	T	T	T	T	T	T	T	T	T
S5_2353906	C/T	5	2353906	+	NA	NA	NA	NA	NA	NA	C	C	C	C	C	C	C	C	C	C	C	C	C	C	C	C	C	C	C	C	C	C	C	C	C	C	C	C	C	C	C	C	C	C	C	C	C	C	C
S5_2353908	A/T	5	2353908	+	NA	NA	NA	NA	NA	NA	T	A	T	T	A	T	T	W	W	A	T	A	A	T	T	T	T	W	A	T	A	A	T	A	T	T	W	T	A	T	T	T	T	T	T	W	T	T	T
S5_2353911	C/G	5	2353911	+	NA	NA	NA	NA	NA	NA	C	C	C	C	C	C	C	C	C	C	C	C	C	C	C	C	C	C	C	C	C	C	C	C	C	C	C	C	C	C	C	C	C	C	C	C	C	C	C
S5_2353924	G/A	5	2353924	+	NA	NA	NA	NA	NA	NA	G	G	G	G	A	G	G	G	G	A	G	G	A	G	G	G	G	G	A	G	G	G	G	G	G	G	G	G	G	G	G	G	G	G	G	G	G	G	G
S5_2353936	A/G	5	2353936	+	NA	NA	NA	NA	NA	NA	A	A	A	A	A	A	A	A	A	A	A	A	A	A	A	G	G	A	A	A	A	A	A	A	A	A	A	A	A	A	A	A	A	A	A	A	A	A	A
S5_2353940	T/C	5	2353940	+	NA	NA	NA	NA	NA	NA	C	T	C	C	T	C	C	Y	Y	T	C	T	T	C	C	C	C	Y	T	C	T	T	C	T	C	C	Y	C	T	C	C	C	C	C	C	Y	C	C	C
S5_2354095	C/T	5	2354095	+	NA	NA	NA	NA	NA	NA	C	C	C	C	C	C	C	C	C	C	C	C	C	C	C	C	C	C	C	C	C	C	C	C	C	C	C	C	C	C	C	C	C	C	C	C	C	C	C
S5_2354096	G/T	5	2354096	+	NA	NA	NA	NA	NA	NA	T	G	T	T	G	T	T	T	K	G	T	G	G	T	N	T	T	T	G	T	G	G	T	G	T	T	T	T	G	T	T	T	T	T	T	K	T	N	T
S5_2354131	T/C	5	2354131	+	NA	NA	NA	NA	NA	NA	C	T	C	C	T	C	C	C	Y	T	C	T	T	C	N	C	C	C	T	C	T	T	C	T	C	C	C	C	T	C	C	C	C	C	C	Y	C	N	C
S5_2354177	G/T	5	2354177	+	NA	NA	NA	NA	NA	NA	G	G	G	G	G	G	G	G	N	G	G	G	G	G	G	G	G	G	G	G	G	G	G	G	G	G	G	G	G	G	G	G	G	G	G	G	G	G	G
S5_2354332	G/A	5	2354332	+	NA	NA	NA	NA	NA	NA	G	G	G	G	G	G	G	G	G	G	G	G	G	G	G	G	G	G	G	G	G	G	G	G	G	G	G	G	G	G	G	G	G	G	G	G	G	G	G
S5_2354350	A/C	5	2354350	+	NA	NA	NA	NA	NA	NA	A	A	A	A	A	A	A	A	A	A	A	A	A	A	A	A	A	A	A	A	A	A	A	A	A	A	A	A	A	A	A	A	A	A	A	A	A	A	A
S5_2354378	T/C	5	2354378	+	NA	NA	NA	NA	NA	NA	T	T	T	T	T	T	T	T	T	T	T	T	T	T	T	T	T	T	T	T	T	T	T	T	T	T	T	T	T	T	T	T	T	T	T	T	T	T	T
S5_2354457	A/G	5	2354457	+	NA	NA	NA	NA	NA	NA	A	A	A	A	A	A	A	A	A	A	A	A	A	A	A	A	A	A	A	A	A	A	A	A	A	A	A	A	A	A	A	A	A	A	A	A	A	A	A
S5_2354505	C/A	5	2354505	+	NA	NA	NA	NA	NA	NA	C	C	C	C	C	C	C	C	C	C	C	C	C	C	C	C	C	C	C	C	C	C	C	C	C	C	C	C	C	C	C	C	C	C	C	C	C	C	C
S5_2354535	A/T	5	2354535	+	NA	NA	NA	NA	NA	NA	A	A	A	A	A	A	A	A	A	A	A	A	A	A	A	A	A	A	A	A	A	A	A	A	A	A	A	A	A	A	A	A	A	A	A	A	A	A	A
S5_2354568	G/T	5	2354568	+	NA	NA	NA	NA	NA	NA	T	G	T	T	G	T	T	K	G	G	T	G	G	T	N	G	G	K	G	T	G	G	T	G	T	T	G	T	G	T	N	T	T	T	T	K	T	T	N
S5_2354661	T/C	5	2354661	+	NA	NA	NA	NA	NA	NA	T	T	T	T	T	T	T	T	T	T	T	T	T	T	T	T	T	T	T	T	T	T	T	T	T	T	T	T	T	T	T	T	T	T	T	T	T	T	T
S5_2354665	C/T	5	2354665	+	NA	NA	NA	NA	NA	NA	C	C	C	C	C	C	C	C	C	C	C	C	C	C	C	C	C	C	C	C	C	C	C	C	C	C	C	C	C	C	C	C	C	C	C	C	C	C	C
S5_2354685	G/T	5	2354685	+	NA	NA	NA	NA	NA	NA	T	G	T	T	G	T	T	K	G	G	T	G	G	T	T	G	G	T	G	T	G	G	T	G	T	T	K	T	G	T	T	T	T	T	T	K	T	T	T
S5_2354804	C/T	5	2354804	+	NA	NA	NA	NA	NA	NA	C	C	C	T	N	C	C	C	C	C	C	C	C	C	C	C	C	C	C	C	C	C	Y	C	C	C	C	C	C	C	C	C	C	C	C	C	C	C	C
S5_2355431	G/A	5	2355431	+	NA	NA	NA	NA	NA	NA	G	G	G	G	G	G	G	G	G	G	G	G	G	G	G	G	G	G	G	G	G	G	G	G	G	G	G	G	G	G	G	G	G	G	G	G	G	G	G
S5_2355437	C/T	5	2355437	+	NA	NA	NA	NA	NA	NA	C	C	C	C	T	C	C	C	N	T	C	C	T	C	C	C	C	C	T	C	C	C	C	C	C	C	C	C	C	C	C	C	C	C	C	Y	C	C	C
S5_2355463	T/C	5	2355463	+	NA	NA	NA	NA	NA	NA	T	T	T	T	C	T	T	T	N	C	T	T	C	T	T	T	T	T	C	T	T	T	T	T	T	T	T	T	T	T	T	T	T	T	T	Y	T	T	T
S5_2355465	G/A	5	2355465	+	NA	NA	NA	NA	NA	NA	G	A	G	G	G	G	G	G	G	G	G	G	G	G	N	G	G	G	G	G	A	A	G	A	G	G	R	G	A	G	G	G	G	G	G	G	G	G	G
S5_2355499	A/G	5	2355499	+	NA	NA	NA	NA	NA	NA	A	A	A	A	A	A	A	A	A	A	A	A	A	A	A	A	A	A	A	A	A	A	A	A	A	A	A	A	A	A	A	A	A	A	A	A	A	A	A
S5_2355538	C/T	5	2355538	+	NA	NA	NA	NA	NA	NA	C	C	C	C	T	C	C	C	C	T	C	C	T	C	C	C	C	C	T	C	C	C	C	C	C	C	C	C	C	C	C	C	C	C	C	C	C	C	C
S5_2355583	T/C	5	2355583	+	NA	NA	NA	NA	NA	NA	T	T	T	T	T	T	T	T	T	T	T	C	T	T	T	T	T	T	T	T	T	T	T	T	T	T	T	T	T	T	T	T	T	T	T	T	T	T	T
S5_2355589	C/T	5	2355589	+	NA	NA	NA	NA	NA	NA	T	C	T	T	C	T	T	Y	C	C	T	C	C	T	N	C	C	T	C	T	C	C	T	C	T	T	Y	T	C	T	N	T	T	T	T	Y	T	N	N
S5_2355728	A/T	5	2355728	+	NA	NA	NA	NA	NA	NA	A	A	A	A	A	A	A	A	A	A	A	T	A	A	A	A	A	A	A	A	A	A	A	A	A	A	A	A	A	A	A	A	A	A	A	A	A	A	A
S5_2355729	C/G	5	2355729	+	NA	NA	NA	NA	NA	NA	C	G	C	C	C	C	C	C	G	C	C	G	C	N	C	C	C	C	C	C	G	G	C	G	C	C	S	C	G	C	N	C	C	C	C	C	C	C	C
S5_2356219	G/C	5	2356219	+	NA	NA	NA	NA	NA	NA	G	G	G	G	G	G	G	G	G	G	G	G	G	G	G	G	G	G	G	G	G	G	G	G	G	G	G	G	G	G	G	G	G	G	G	G	G	G	G
S5_2356262	G/A	5	2356262	+	NA	NA	NA	NA	NA	NA	G	G	G	G	G	G	G	G	G	G	G	G	G	G	G	G	G	G	G	G	G	G	G	G	G	G	G	G	G	G	G	G	G	G	G	G	G	G	G
S5_2356294	A/G	5	2356294	+	NA	NA	NA	NA	NA	NA	A	G	A	A	A	A	A	A	G	A	A	G	A	A	A	G	G	A	A	A	G	G	A	G	A	A	R	A	G	A	N	A	A	A	A	A	A	A	A
S5_2356295	G/C	5	2356295	+	NA	NA	NA	NA	NA	NA	C	G	C	C	G	C	C	S	G	G	C	G	G	C	C	G	G	C	G	C	G	G	C	G	C	C	S	C	G	C	N	C	C	C	C	S	C	C	C
S5_2356307	T/C	5	2356307	+	NA	NA	NA	NA	NA	NA	T	T	T	T	T	T	T	T	T	T	T	T	T	T	T	T	T	T	T	T	T	T	T	T	T	T	T	T	T	T	T	T	T	T	T	T	T	T	T
S5_2356317	C/T	5	2356317	+	NA	NA	NA	NA	NA	NA	C	C	C	C	C	C	C	C	C	C	C	T	C	C	C	C	C	C	C	C	C	C	C	C	C	C	C	C	C	C	C	C	C	C	C	C	C	C	C
S5_2356321	T/G	5	2356321	+	NA	NA	NA	NA	NA	NA	T	T	T	T	T	T	T	T	T	T	T	G	T	T	T	T	T	T	T	T	T	T	T	T	T	T	T	T	T	T	T	T	T	T	T	T	T	T	T
S5_2356323	C/T	5	2356323	+	NA	NA	NA	NA	NA	NA	C	C	C	C	C	C	C	C	C	C	C	C	C	C	C	C	C	C	C	C	C	C	C	C	C	C	C	C	C	C	C	C	C	C	C	C	C	C	C
S5_2356340	C/T	5	2356340	+	NA	NA	NA	NA	NA	NA	C	C	C	C	C	C	C	C	C	C	C	T	C	C	C	C	C	C	C	C	C	C	C	C	C	C	C	C	C	C	C	C	C	C	C	C	C	C	C
S5_2356386	C/T	5	2356386	+	NA	NA	NA	NA	NA	NA	C	C	C	C	C	C	C	C	C	C	C	T	C	C	C	C	C	C	C	C	C	C	C	C	C	C	C	C	C	C	C	C	C	C	C	C	C	C	C
S5_2356419	G/A	5	2356419	+	NA	NA	NA	NA	NA	NA	G	G	G	G	G	G	G	G	G	G	G	A	G	G	G	G	G	G	G	G	G	G	G	G	G	G	G	G	G	G	G	G	G	G	G	G	G	G	G
S5_2356421	C/T	5	2356421	+	NA	NA	NA	NA	NA	NA	C	C	C	C	C	C	C	C	C	C	C	T	C	C	C	C	C	C	C	C	C	C	C	C	C	C	C	C	C	C	C	C	C	C	C	C	C	C	C
S5_2356519	A/G	5	2356519	+	NA	NA	NA	NA	NA	NA	A	A	A	A	A	A	A	A	A	A	A	A	A	A	A	A	A	A	A	A	A	A	A	A	A	A	A	A	A	A	A	A	A	A	A	A	A	A	A
S5_2356525	C/A	5	2356525	+	NA	NA	NA	NA	NA	NA	A	C	A	A	N	A	A	M	C	C	A	C	C	N	N	C	C	A	N	A	C	C	A	C	A	A	M	A	C	A	N	A	A	A	A	A	A	A	N
S5_2356574	T/A	5	2356574	+	NA	NA	NA	NA	NA	NA	T	T	T	T	T	T	T	T	T	T	T	T	T	T	T	T	T	T	T	T	T	T	T	T	T	T	T	T	T	T	T	T	T	T	T	T	T	T	T
S5_2356674	C/A	5	2356674	+	NA	NA	NA	NA	NA	NA	A	C	A	A	C	A	A	M	C	C	A	C	C	A	A	C	C	A	C	A	C	C	A	C	A	A	M	A	C	A	N	A	A	A	A	A	A	A	A
S5_2356686	G/T	5	2356686	+	NA	NA	NA	NA	NA	NA	G	G	G	G	G	G	G	G	T	G	G	G	G	G	G	G	G	G	G	G	G	G	G	G	G	G	G	G	G	G	G	G	G	G	G	G	G	G	G
S5_2356687	T/C	5	2356687	+	NA	NA	NA	NA	NA	NA	C	T	C	C	T	C	C	Y	T	T	C	T	T	C	C	T	T	C	T	C	T	T	C	T	C	C	Y	C	T	C	N	C	C	C	C	C	C	C	C
S5_2356701	C/A	5	2356701	+	NA	NA	NA	NA	NA	NA	C	C	C	C	C	C	C	C	C	C	C	C	C	C	C	C	C	C	C	C	C	C	C	C	C	C	C	C	C	C	C	C	C	C	C	C	C	C	C
S5_2358427	T/C	5	2358427	+	NA	NA	NA	NA	NA	NA	N	T	Y	N	N	T	T	Y	T	T	T	T	T	T	T	T	T	T	T	T	T	T	T	T	T	Y	T	T	T	C	T	T	T	T	T	T	T	T	T
S5_2358466	C/T	5	2358466	+	NA	NA	NA	NA	NA	NA	C	C	C	C	C	C	C	C	C	C	C	C	C	C	C	C	C	C	C	C	C	C	C	C	C	C	C	C	C	C	C	C	C	C	C	C	C	C	C
S5_2358853	G/T	5	2358853	+	NA	NA	NA	NA	NA	NA	G	G	G	G	G	G	G	G	G	G	G	T	G	G	G	G	G	G	G	G	G	G	G	G	G	G	G	G	G	G	G	G	G	G	G	G	G	G	G
S5_2358874	G/C	5	2358874	+	NA	NA	NA	NA	NA	NA	C	G	C	C	G	C	C	S	G	G	C	G	G	C	C	G	G	C	G	C	G	G	C	G	C	C	G	C	G	G	N	C	C	C	C	C	C	N	C
S5_2358892	C/G	5	2358892	+	NA	NA	NA	NA	NA	NA	G	C	G	G	C	G	G	S	C	C	G	C	C	G	G	C	C	G	C	G	C	C	G	C	G	G	S	G	C	C	G	G	G	G	G	S	G	G	G
S5_2358931	G/A	5	2358931	+	NA	NA	NA	NA	NA	NA	G	G	G	G	G	G	G	G	G	G	G	G	G	G	G	G	G	G	G	G	G	G	G	G	G	G	G	G	G	G	G	G	G	G	G	G	G	G	G
S5_2358945	G/T	5	2358945	+	NA	NA	NA	NA	NA	NA	G	K	G	G	G	G	G	G	G	G	G	G	G	G	G	G	G	G	G	G	G	G	G	G	G	G	G	G	G	G	G	G	G	G	G	G	G	G	G
S5_2358953	C/T	5	2358953	+	NA	NA	NA	NA	NA	NA	C	C	C	C	C	C	C	C	C	C	C	C	C	C	C	C	C	C	C	C	C	C	C	C	C	C	C	C	C	C	C	C	C	C	C	C	C	C	C
S5_2358969	G/A	5	2358969	+	NA	NA	NA	NA	NA	NA	A	G	A	A	R	A	A	A	G	G	A	G	G	A	A	N	A	A	G	A	G	G	A	G	A	A	A	A	G	A	A	A	A	A	A	R	A	A	A
S5_2358996	G/A	5	2358996	+	NA	NA	NA	NA	NA	NA	G	G	G	G	N	G	G	G	G	A	G	G	A	G	G	G	G	G	A	G	G	G	G	G	G	G	G	G	G	G	G	G	G	G	G	G	G	G	G
S5_2359028	A/G	5	2359028	+	NA	NA	NA	NA	NA	NA	A	A	A	A	N	A	A	A	A	G	A	A	G	A	A	A	A	A	G	A	A	A	A	A	A	A	A	A	A	A	A	A	A	A	A	A	A	A	A
S5_2359035	C/T	5	2359035	+	NA	NA	NA	NA	NA	NA	C	C	C	C	N	C	C	C	C	T	C	C	T	C	C	C	C	C	T	C	C	C	C	C	C	C	C	C	C	C	C	C	C	C	C	C	C	C	C
S5_2359238	C/T	5	2359238	+	NA	NA	NA	NA	NA	NA	C	C	C	C	N	C	C	C	Y	C	C	C	C	C	C	C	C	C	C	C	C	C	C	C	C	C	C	C	C	C	C	C	C	C	C	C	C	C	C
S5_2359243	C/T	5	2359243	+	NA	NA	NA	NA	NA	NA	C	C	C	C	C	C	C	C	C	C	C	C	C	C	C	C	C	C	C	C	C	C	C	C	C	C	C	C	C	C	C	C	C	C	C	C	C	C	C
S5_2359266	G/A	5	2359266	+	NA	NA	NA	NA	NA	NA	G	G	G	G	N	G	G	G	R	G	G	G	G	G	G	G	G	G	G	G	G	G	G	G	G	G	G	G	G	G	G	G	G	G	G	G	G	G	G
S5_2359278	C/T	5	2359278	+	NA	NA	NA	NA	NA	NA	C	C	C	C	N	C	C	C	Y	C	C	C	C	C	C	C	C	C	C	C	C	C	C	C	C	C	C	C	C	C	C	C	C	C	C	C	C	C	C
S5_2359292	A/G	5	2359292	+	NA	NA	NA	NA	NA	NA	R	G	A	A	G	A	A	A	G	G	A	G	G	A	A	A	A	A	G	A	G	G	A	G	A	A	R	A	G	A	N	A	A	A	A	A	A	N	N
S5_2359322	T/A	5	2359322	+	NA	NA	NA	NA	NA	NA	A	T	A	A	T	A	A	W	T	T	A	T	T	A	N	A	A	A	T	A	T	T	A	T	A	A	W	A	T	A	N	A	A	A	A	A	A	N	N
S5_2359323	T/A	5	2359323	+	NA	NA	NA	NA	NA	NA	A	T	A	A	T	A	A	W	T	T	A	T	T	A	N	A	A	A	T	A	T	T	A	T	A	A	W	A	T	A	N	A	A	A	A	A	A	N	N
S5_2360575	T/C	5	2360575	+	NA	NA	NA	NA	NA	NA	T	T	T	T	C	T	T	T	T	C	T	T	C	T	T	T	T	T	C	T	T	T	T	T	T	T	T	T	T	T	T	T	T	T	T	T	T	T	T
S5_2360582	C/G	5	2360582	+	NA	NA	NA	NA	NA	NA	C	C	C	C	C	C	C	C	C	C	C	C	C	C	C	C	C	C	C	C	C	C	C	C	C	C	C	C	C	C	C	C	C	C	C	C	C	C	C
S5_2360594	C/A	5	2360594	+	NA	NA	NA	NA	NA	NA	C	C	C	C	C	C	C	C	C	C	C	C	C	C	C	C	C	C	C	C	C	C	C	C	C	C	C	C	C	C	C	C	C	C	C	C	C	C	C
S5_2360604	T/C	5	2360604	+	NA	NA	NA	NA	NA	NA	T	T	T	T	T	T	T	T	T	T	T	C	T	T	T	T	T	Y	T	T	T	T	T	T	T	T	T	T	T	T	T	T	T	T	T	T	T	T	T
S5_2360606	C/G	5	2360606	+	NA	NA	NA	NA	NA	NA	C	C	C	C	C	C	C	C	C	C	C	G	C	C	C	C	C	C	C	C	C	C	C	C	C	C	C	C	C	C	C	C	C	C	C	C	C	C	C
S5_2363120	C/A	5	2363120	+	NA	NA	NA	NA	NA	NA	A	C	C	A	C	C	C	C	C	C	C	A	C	C	C	C	C	A	C	A	C	C	A	C	C	A	C	C	C	C	C	C	A	C	C	C	C	C	C
S5_2363123	G/A	5	2363123	+	NA	NA	NA	NA	NA	NA	G	G	G	G	G	G	G	G	G	G	G	G	G	G	G	G	G	G	A	G	G	G	G	G	G	G	G	G	G	G	G	G	G	G	G	G	G	G	G
S5_2363126	T/C	5	2363126	+	NA	NA	NA	NA	NA	NA	T	T	T	T	T	T	T	T	T	T	T	T	T	T	T	T	T	T	T	T	T	T	T	T	T	T	T	T	T	T	T	T	T	T	T	T	T	T	T
S5_2363235	A/G	5	2363235	+	NA	NA	NA	NA	NA	NA	A	A	A	A	A	A	A	A	A	A	A	A	A	A	A	A	A	A	A	A	A	A	A	A	A	A	A	A	A	A	A	A	A	A	A	A	A	A	A
S5_2363236	C/T	5	2363236	+	NA	NA	NA	NA	NA	NA	C	C	C	C	C	C	C	C	C	C	C	C	C	C	C	C	C	C	C	C	C	C	C	C	C	C	C	C	C	C	C	C	C	C	C	C	C	C	C
S5_2363254	G/A	5	2363254	+	NA	NA	NA	NA	NA	NA	G	A	G	G	A	G	G	G	A	G	G	G	G	G	N	A	A	G	G	G	A	A	G	A	G	G	R	G	A	A	G	G	G	G	G	R	G	N	G
S5_2363457	A/G	5	2363457	+	NA	NA	NA	NA	NA	NA	A	A	A	G	A	A	A	A	A	A	A	A	A	A	A	A	A	A	G	A	A	A	G	A	A	A	A	A	A	G	A	A	A	A	A	A	A	A	A
S5_2363467	C/G	5	2363467	+	NA	NA	NA	NA	NA	NA	C	G	C	G	C	C	C	C	C	C	C	G	C	C	C	G	G	C	G	C	G	G	G	S	C	C	G	C	G	G	C	C	C	C	C	C	C	C	C
S5_2363483	A/G	5	2363483	+	NA	NA	NA	NA	NA	NA	N	A	A	N	N	A	A	A	A	A	G	A	A	A	A	A	A	A	G	G	A	A	A	A	A	A	A	A	R	A	A	N	A	A	A	A	N	A	A
S5_2363504	T/C	5	2363504	+	NA	NA	NA	NA	NA	NA	C	T	T	T	T	T	T	T	T	C	T	T	C	T	T	T	T	C	T	N	T	T	T	T	T	C	T	T	T	T	T	T	C	T	T	T	T	T	T
S5_2363546	C/T	5	2363546	+	NA	NA	NA	NA	NA	NA	C	C	C	C	Y	C	C	C	T	C	C	C	C	C	C	C	C	C	C	C	C	C	C	C	C	C	C	C	C	C	C	C	C	C	C	C	C	C	C
S5_2363555	C/G	5	2363555	+	NA	NA	NA	NA	NA	NA	C	C	C	C	C	C	C	C	C	C	C	C	C	C	C	C	C	C	C	C	C	C	C	C	C	C	C	C	C	C	C	C	C	C	C	C	C	C	C
S5_2363581	C/G	5	2363581	+	NA	NA	NA	NA	NA	NA	C	C	G	C	C	G	G	C	C	C	G	C	C	G	G	C	C	C	C	C	C	C	C	C	G	C	C	G	C	C	G	G	C	G	G	G	G	G	G
S5_2363589	A/C	5	2363589	+	NA	NA	NA	NA	NA	NA	A	A	A	A	A	A	A	A	A	A	A	A	A	A	A	A	A	A	A	A	A	A	A	A	A	A	A	A	A	A	A	A	A	A	A	A	A	A	A
S5_2363634	A/G	5	2363634	+	NA	NA	NA	NA	NA	NA	A	A	A	A	A	A	A	A	A	A	A	A	A	A	A	A	A	A	A	A	A	A	A	A	A	A	A	A	A	A	A	A	A	A	A	A	A	A	A
S5_2363710	A/G	5	2363710	+	NA	NA	NA	NA	NA	NA	A	A	A	A	A	A	A	R	A	A	A	A	A	A	A	A	A	A	A	A	A	A	A	A	A	A	A	A	A	A	A	A	A	A	A	A	A	A	A
S5_2363740	C/G	5	2363740	+	NA	NA	NA	NA	NA	NA	C	C	C	C	C	C	C	C	C	C	C	C	C	C	C	C	C	C	G	C	C	C	C	C	C	C	C	C	C	N	C	C	C	C	C	C	C	C	C
S5_2363741	C/T	5	2363741	+	NA	NA	NA	NA	NA	NA	C	C	C	C	C	C	C	C	C	C	C	C	C	C	C	C	C	C	Y	C	C	C	C	C	C	C	C	C	C	N	C	C	C	C	C	C	C	C	C
S5_2363742	A/G	5	2363742	+	NA	NA	NA	NA	NA	NA	G	A	A	G	A	A	A	A	A	A	A	A	A	A	A	A	A	G	A	G	A	A	G	A	A	G	A	A	A	A	A	A	G	A	A	A	A	A	A
S5_2363757	A/G	5	2363757	+	NA	NA	NA	NA	NA	NA	A	A	A	A	R	A	A	A	A	A	A	G	A	A	A	A	A	A	A	A	A	A	A	A	A	A	A	A	A	A	A	A	A	A	A	A	A	A	A
S5_2363760	C/G	5	2363760	+	NA	NA	NA	NA	NA	NA	C	C	C	C	C	C	C	C	C	C	C	C	C	C	C	C	C	C	C	C	C	C	C	C	C	C	C	C	C	C	C	C	C	C	C	C	C	C	C
S5_2363813	T/C	5	2363813	+	NA	NA	NA	NA	NA	NA	T	T	T	T	T	T	T	T	T	T	T	T	T	T	T	T	T	T	T	T	T	T	T	T	T	T	T	T	T	T	T	T	T	T	T	T	T	T	T
S5_2363816	C/A	5	2363816	+	NA	NA	NA	NA	NA	NA	C	C	C	C	C	C	C	C	C	C	C	C	C	C	C	C	C	C	M	C	C	C	C	C	C	C	C	C	C	M	C	C	C	C	C	C	C	C	C
S5_2363876	C/T	5	2363876	+	NA	NA	NA	NA	NA	NA	T	C	C	T	C	C	C	Y	T	C	C	T	C	C	C	C	C	C	Y	T	C	C	T	C	C	T	C	C	C	T	C	C	T	C	C	C	C	C	C
S5_2363879	C/T	5	2363879	+	NA	NA	NA	NA	NA	NA	T	N	C	T	T	C	C	C	N	T	C	C	T	C	C	T	T	C	T	T	C	C	T	C	C	T	C	C	C	C	C	C	T	C	C	C	C	C	C
S5_2363885	C/A	5	2363885	+	NA	NA	NA	NA	NA	NA	A	C	C	A	C	C	C	C	N	C	C	C	C	C	C	C	C	C	C	A	C	C	A	C	C	A	C	C	C	C	C	C	A	C	C	C	C	C	C
S5_2363921	A/C	5	2363921	+	NA	NA	NA	NA	NA	NA	C	A	A	C	A	A	A	A	N	A	A	A	A	A	A	A	A	A	A	C	A	A	C	A	A	C	A	A	A	A	A	A	C	A	A	A	A	A	A
S5_2364980	C/A	5	2364980	+	NA	NA	NA	NA	NA	NA	C	C	C	C	C	C	A	C	A	C	A	N	C	C	C	C	C	A	A	C	C	C	C	C	C	C	C	A	C	C	C	A	C	C	A	N	A	C	C
S5_2364988	C/G	5	2364988	+	NA	NA	NA	NA	NA	NA	C	C	C	G	C	C	C	C	C	G	C	C	G	C	C	C	C	C	C	C	C	C	G	C	C	C	C	C	C	G	C	C	C	S	C	C	C	C	C
S5_2365007	C/G	5	2365007	+	NA	NA	NA	NA	NA	NA	C	C	C	G	C	C	C	C	C	G	C	C	G	C	C	C	C	C	C	C	C	C	S	C	C	C	C	C	C	G	C	C	C	S	C	C	C	C	C
S5_2365033	T/C	5	2365033	+	NA	NA	NA	NA	NA	NA	T	T	T	T	T	T	T	T	T	T	T	T	T	T	T	T	T	T	T	T	T	T	T	T	T	T	Y	T	T	T	T	T	T	T	T	T	T	T	T
S5_2365034	C/T	5	2365034	+	NA	NA	NA	NA	NA	NA	C	C	C	T	C	C	C	C	C	T	C	C	T	C	C	C	C	C	C	C	C	C	T	C	C	C	C	C	C	C	C	C	C	C	C	C	C	C	C
S5_2366183	G/C	5	2366183	+	NA	NA	NA	NA	NA	NA	C	G	C	G	G	C	G	G	G	G	G	G	G	C	N	G	G	G	G	C	G	G	G	G	C	C	S	G	G	G	C	G	C	C	G	S	G	C	C
S5_2366192	G/C	5	2366192	+	NA	NA	NA	NA	NA	NA	G	G	G	G	G	G	G	G	G	G	G	G	G	G	G	G	G	G	G	G	G	G	G	G	G	G	G	G	G	G	G	G	G	G	G	G	G	G	G
S5_2367112	G/A	5	2367112	+	NA	NA	NA	NA	NA	NA	G	G	G	G	G	G	G	G	G	G	G	G	G	G	G	G	G	G	G	G	G	G	G	G	G	G	G	G	G	N	G	G	G	G	G	G	G	G	G
S5_2367135	G/C	5	2367135	+	NA	NA	NA	NA	NA	NA	G	G	G	C	G	G	C	G	G	G	S	G	G	G	G	G	G	G	G	G	G	G	G	G	G	G	G	C	G	G	G	S	G	G	C	G	G	G	G
S5_2378861	C/A	5	2378861	+	NA	NA	NA	NA	NA	NA	C	C	C	C	C	C	C	C	C	C	C	C	C	C	C	C	C	C	C	C	C	C	C	C	C	C	C	C	C	C	C	C	C	C	C	C	C	C	C
S5_2378955	A/T	5	2378955	+	NA	NA	NA	NA	NA	NA	A	A	A	A	A	A	A	A	A	A	A	A	A	A	A	A	A	A	A	A	A	A	A	A	A	A	A	A	A	A	A	A	A	A	A	A	A	A	A
S5_2379032	G/A	5	2379032	+	NA	NA	NA	NA	NA	NA	G	G	G	G	N	G	G	G	G	A	G	G	A	G	G	G	G	G	G	G	G	G	G	G	G	G	G	G	G	G	G	G	G	G	G	G	G	G	G
S5_2379062	C/A	5	2379062	+	NA	NA	NA	NA	NA	NA	C	C	C	A	C	C	C	C	C	C	C	C	C	C	C	C	C	C	C	C	C	C	A	C	C	C	C	C	C	C	C	C	C	C	C	C	C	C	C
S5_2379510	G/A	5	2379510	+	NA	NA	NA	NA	NA	NA	G	G	G	G	G	G	G	G	G	G	G	G	G	G	G	G	G	G	G	G	G	G	G	G	G	G	G	G	G	G	G	G	G	G	G	G	G	G	G
S5_2379586	G/A	5	2379586	+	NA	NA	NA	NA	NA	NA	G	G	G	G	N	G	G	G	G	G	G	G	G	G	G	N	G	G	G	G	G	G	G	G	G	G	G	G	G	G	G	G	G	G	G	G	G	G	G
S5_2379623	C/G	5	2379623	+	NA	NA	NA	NA	NA	NA	N	C	N	G	N	N	G	S	G	C	G	G	C	N	N	N	G	C	G	G	C	C	C	S	C	G	C	G	C	G	N	G	C	C	G	G	G	N	N
S5_2379709	G/A	5	2379709	+	NA	NA	NA	NA	NA	NA	G	G	G	N	G	G	G	G	G	A	G	G	R	G	G	G	G	G	G	G	G	G	G	G	G	G	G	G	G	G	G	G	A	G	G	G	G	G	G
S5_2380095	G/A	5	2380095	+	NA	NA	NA	NA	NA	NA	G	G	G	G	G	G	G	G	G	G	G	G	G	G	G	G	G	G	G	G	G	G	G	G	G	G	G	G	G	G	G	G	G	G	G	G	G	G	G
S5_2380138	T/A	5	2380138	+	NA	NA	NA	NA	NA	NA	T	T	T	T	T	T	T	T	T	T	T	T	T	T	T	T	T	T	T	T	T	T	T	T	T	T	T	T	T	T	T	T	T	T	T	T	T	T	T
S5_2380142	T/A	5	2380142	+	NA	NA	NA	NA	NA	NA	T	T	T	T	T	T	T	T	T	T	T	T	T	T	T	T	T	T	T	T	T	T	T	T	T	T	T	T	T	T	T	T	T	T	T	T	T	T	T
S5_2387147	T/C	5	2387147	+	NA	NA	NA	NA	NA	NA	T	T	T	T	T	T	T	T	T	T	T	T	T	T	T	T	T	T	T	T	T	T	T	T	T	T	T	T	T	T	T	T	T	T	T	T	T	T	T
S5_2387214	C/T	5	2387214	+	NA	NA	NA	NA	NA	NA	C	C	C	C	C	C	C	C	C	C	C	C	C	C	C	C	C	C	C	C	C	C	C	C	C	C	C	C	C	C	C	C	C	C	C	C	C	C	C
S5_2394095	G/A	5	2394095	+	NA	NA	NA	NA	NA	NA	G	G	G	G	G	G	G	G	G	G	G	G	G	G	G	G	G	G	G	G	G	G	G	G	G	G	G	G	G	G	G	G	G	G	G	G	G	G	G
S5_2400437	C/A	5	2400437	+	NA	NA	NA	NA	NA	NA	A	C	A	A	C	A	C	C	C	C	C	A	C	A	A	C	C	C	C	A	C	C	A	C	A	A	C	C	C	C	A	C	A	A	C	A	C	A	A
S5_2400447	G/A	5	2400447	+	NA	NA	NA	NA	NA	NA	G	A	G	G	A	G	A	R	G	G	G	G	A	G	G	G	G	R	G	G	G	G	G	A	G	G	G	A	G	G	G	G	G	G	A	G	G	G	G
S5_2413263	G/T	5	2413263	+	NA	NA	NA	NA	NA	NA	G	G	G	G	G	G	G	G	G	G	G	G	G	G	G	G	G	G	G	G	G	G	G	G	G	G	G	G	G	G	G	G	G	G	G	G	G	G	G
S5_2413287	G/A	5	2413287	+	NA	NA	NA	NA	NA	NA	A	G	A	A	G	A	A	G	G	G	A	A	G	N	A	G	G	G	G	A	G	G	A	N	A	A	R	A	G	G	A	R	A	A	A	A	G	N	N
S5_2413383	A/G	5	2413383	+	NA	NA	NA	NA	NA	NA	A	A	A	A	N	A	A	A	A	A	A	A	A	A	A	A	A	A	N	A	A	A	A	A	A	A	A	A	A	A	A	A	A	A	A	A	A	A	A
S5_2413387	T/C	5	2413387	+	NA	NA	NA	NA	NA	NA	T	T	T	T	N	T	T	T	T	T	T	T	T	T	T	T	T	T	N	T	T	T	T	T	T	T	T	T	T	T	T	T	T	T	T	T	T	T	T
S5_2467586	G/C	5	2467586	+	NA	NA	NA	NA	NA	NA	G	G	G	G	N	G	G	G	G	G	G	G	G	G	G	N	G	G	G	G	G	G	G	G	G	G	G	G	G	C	G	G	G	G	G	G	G	G	G
S5_2467589	A/G	5	2467589	+	NA	NA	NA	NA	NA	NA	A	A	A	A	N	A	A	A	A	A	A	A	A	A	A	N	A	A	A	A	A	A	A	A	A	A	A	A	A	G	A	A	A	A	A	A	A	A	A
S5_2472898	C/A	5	2472898	+	NA	NA	NA	NA	NA	NA	C	C	C	C	C	C	C	C	C	C	C	C	C	C	C	C	C	C	C	C	C	C	C	C	C	C	C	C	C	C	C	C	C	C	C	C	C	C	C
S5_2473108	G/A	5	2473108	+	NA	NA	NA	NA	NA	NA	N	A	A	G	A	A	A	R	G	G	A	G	A	A	A	G	G	A	G	G	G	G	G	A	A	A	G	A	N	A	A	A	N	N	A	R	G	A	N
S5_2494396	C/G	5	2494396	+	NA	NA	NA	NA	NA	NA	C	N	C	G	C	C	C	C	C	G	C	C	C	C	C	N	C	C	G	N	C	C	C	C	C	C	C	C	C	C	C	C	C	C	C	C	G	C	C
S5_2494435	G/A	5	2494435	+	NA	NA	NA	NA	NA	NA	G	N	G	A	G	G	G	G	G	A	G	G	G	G	G	N	G	G	A	N	G	G	G	G	G	G	G	G	G	G	G	G	G	G	G	G	A	G	G
S5_2494456	C/T	5	2494456	+	NA	NA	NA	NA	NA	NA	C	C	C	C	C	C	C	C	C	C	C	C	C	C	C	C	C	C	C	C	C	C	C	C	C	C	C	C	C	C	C	C	C	C	C	C	C	C	C
S5_2494461	G/C	5	2494461	+	NA	NA	NA	NA	NA	NA	G	G	G	C	G	G	G	G	G	S	G	G	G	G	G	G	G	G	G	G	G	G	G	G	G	G	G	G	G	G	G	G	G	G	G	G	G	G	G
S5_2494488	T/C	5	2494488	+	NA	NA	NA	NA	NA	NA	T	T	T	T	T	T	T	T	T	T	T	T	T	T	T	T	T	T	T	T	T	T	T	T	T	T	T	T	T	T	T	T	T	T	T	T	T	T	T
S5_2494491	A/T	5	2494491	+	NA	NA	NA	NA	NA	NA	A	A	A	A	A	A	A	A	A	A	A	A	A	A	A	A	A	A	A	A	A	A	A	A	A	A	A	A	A	A	A	A	A	A	A	A	A	A	A
S5_2494496	C/T	5	2494496	+	NA	NA	NA	NA	NA	NA	C	C	C	C	C	C	C	C	C	C	C	C	C	C	C	C	C	C	C	C	C	C	C	C	C	C	C	C	C	C	C	C	C	C	C	C	C	C	C
S5_2494586	G/A	5	2494586	+	NA	NA	NA	NA	NA	NA	G	G	G	G	N	G	G	G	G	G	G	G	G	G	G	G	G	G	G	G	G	G	G	G	G	G	G	G	G	G	G	G	G	G	G	G	G	G	G
S5_2494587	G/A	5	2494587	+	NA	NA	NA	NA	NA	NA	G	G	G	G	N	G	G	G	G	G	G	G	G	G	G	A	A	A	G	G	G	G	G	G	G	G	G	G	G	G	G	G	G	G	G	G	G	G	G
S5_2494588	G/A	5	2494588	+	NA	NA	NA	NA	NA	NA	G	G	G	G	N	G	G	G	G	G	G	G	G	G	G	A	A	A	G	G	G	G	G	G	G	G	G	G	G	G	G	G	G	G	G	G	G	G	G
S5_2494589	G/A	5	2494589	+	NA	NA	NA	NA	NA	NA	G	G	G	G	N	G	G	G	G	G	G	G	G	G	G	A	A	A	G	G	G	G	G	G	G	G	G	G	G	G	G	G	G	G	G	G	G	G	G
S5_2494630	T/C	5	2494630	+	NA	NA	NA	NA	NA	NA	T	T	T	T	N	T	T	T	T	T	T	T	T	T	T	C	C	C	T	T	T	T	T	T	T	T	T	T	T	T	T	T	T	T	T	T	T	T	T
S5_2494665	C/G	5	2494665	+	NA	NA	NA	NA	NA	NA	C	C	C	C	C	C	C	C	G	C	C	C	C	C	N	C	C	C	C	C	G	G	C	C	C	C	G	C	G	C	N	C	C	C	C	C	C	C	C
S5_2494674	G/C	5	2494674	+	NA	NA	NA	NA	NA	NA	G	C	G	C	G	G	C	G	G	G	G	G	C	G	G	G	G	G	N	G	G	G	C	C	G	G	G	C	G	G	G	G	G	G	C	C	G	G	G
S5_2494676	T/G	5	2494676	+	NA	NA	NA	NA	NA	NA	T	G	T	G	G	T	G	K	T	T	T	T	G	T	T	T	T	G	N	T	T	T	G	G	T	G	T	G	T	T	T	T	T	T	G	G	T	T	T
S5_2494689	A/G	5	2494689	+	NA	NA	NA	NA	NA	NA	A	G	A	G	G	A	G	R	A	A	A	A	G	A	A	A	A	G	N	A	A	A	G	G	A	G	A	G	A	A	A	A	A	A	G	G	A	A	A
S5_2494726	T/G	5	2494726	+	NA	NA	NA	NA	NA	NA	T	T	T	T	T	T	T	T	T	T	T	T	T	T	T	T	T	T	T	T	T	T	T	T	T	T	T	T	T	T	T	T	T	T	T	T	T	T	T
S5_2494753	G/C	5	2494753	+	NA	NA	NA	NA	NA	NA	G	G	G	G	G	G	G	G	G	G	G	G	G	G	G	G	G	G	G	G	G	G	G	G	G	G	G	G	G	G	G	G	G	G	G	G	G	G	G
S5_2494760	A/C	5	2494760	+	NA	NA	NA	NA	NA	NA	A	C	A	C	C	A	C	M	A	N	A	A	C	A	A	C	N	C	A	A	A	A	C	C	A	C	A	C	A	A	A	A	A	A	C	N	A	A	A
S5_2496649	A/G	5	2496649	+	NA	NA	NA	NA	NA	NA	A	A	A	G	A	A	A	A	G	A	A	N	A	A	A	G	G	A	A	A	A	A	N	A	A	A	A	A	A	A	A	A	A	A	A	N	A	A	A
S5_2497137	G/A	5	2497137	+	NA	NA	NA	NA	NA	NA	G	G	G	G	N	G	G	G	N	G	G	G	G	G	G	G	G	A	G	A	A	A	G	G	G	G	G	G	A	G	G	G	G	G	G	G	N	G	G
S5_2497145	C/T	5	2497145	+	NA	NA	NA	NA	NA	NA	C	C	C	C	N	C	C	C	C	C	C	C	C	C	C	C	C	C	C	C	C	C	C	C	C	C	C	C	C	C	C	C	C	C	C	C	C	C	C
S5_2521330	T/C	5	2521330	+	NA	NA	NA	NA	NA	NA	T	C	N	C	T	T	C	Y	T	Y	T	C	T	T	N	T	T	T	C	T	T	T	C	C	T	C	T	C	T	T	T	T	C	T	C	T	T	N	N
S5_2521361	C/T	5	2521361	+	NA	NA	NA	NA	NA	NA	C	T	C	T	C	C	T	Y	C	Y	C	T	C	C	N	C	C	C	T	C	C	C	T	T	C	T	C	T	C	C	C	C	T	C	T	C	C	N	C
S5_2521373	C/A	5	2521373	+	NA	NA	NA	NA	NA	NA	C	C	C	C	C	C	C	C	C	C	C	C	C	C	C	C	C	C	C	C	C	C	C	C	C	C	C	C	C	C	C	C	C	C	C	C	C	C	C
S5_2521474	C/G	5	2521474	+	NA	NA	NA	NA	NA	NA	C	G	G	C	C	C	S	C	S	C	C	G	C	C	C	C	C	C	C	C	C	C	C	G	C	G	C	G	C	C	C	C	G	C	G	C	S	C	N
S5_2521477	G/A	5	2521477	+	NA	NA	NA	NA	NA	NA	G	G	G	G	G	G	G	G	G	G	G	G	G	G	G	G	G	G	G	G	G	G	G	G	G	G	G	G	G	G	G	G	G	G	G	G	G	G	G
S5_2521481	G/A	5	2521481	+	NA	NA	NA	NA	NA	NA	R	G	G	G	G	G	G	G	G	R	G	G	A	G	G	A	A	A	G	G	G	G	G	G	G	G	G	G	G	A	G	G	G	G	G	G	G	G	G
S5_2521499	A/T	5	2521499	+	NA	NA	NA	NA	NA	NA	A	T	T	A	A	A	W	A	A	A	A	T	A	A	A	A	A	A	A	A	A	A	A	T	A	T	A	T	A	A	A	A	T	A	T	A	W	A	N
S5_2521558	T/C	5	2521558	+	NA	NA	NA	NA	NA	NA	T	T	T	T	T	T	C	T	T	T	T	T	T	T	T	N	N	C	N	T	T	T	T	T	T	T	T	T	T	T	T	T	T	T	N	T	N	T	T
S5_2521581	C/T	5	2521581	+	NA	NA	NA	NA	NA	NA	C	C	C	C	C	C	T	C	C	C	C	C	C	C	C	N	N	C	N	C	C	C	C	C	C	C	C	C	C	C	C	C	C	C	N	C	C	C	C
S5_2522013	T/C	5	2522013	+	NA	NA	NA	NA	NA	NA	T	C	T	C	T	T	C	C	N	C	T	C	T	T	T	C	C	C	T	T	T	T	C	N	T	C	T	C	T	T	T	Y	C	T	C	T	T	T	T
S5_2522014	A/G	5	2522014	+	NA	NA	NA	NA	NA	NA	A	G	A	G	A	A	G	G	N	G	A	G	A	A	A	G	G	G	A	A	A	A	G	N	A	G	A	G	A	A	A	R	G	A	G	A	A	A	A
S5_2522025	C/A	5	2522025	+	NA	NA	NA	NA	NA	NA	C	C	C	C	C	C	C	C	C	C	C	C	C	C	C	C	C	C	C	C	C	C	C	C	C	C	C	C	C	C	C	C	C	C	C	C	C	C	C
S5_2522116	G/A	5	2522116	+	NA	NA	NA	NA	NA	NA	A	G	A	G	A	A	G	R	G	G	G	A	A	N	A	G	G	N	A	G	G	G	G	G	A	G	R	G	G	G	A	G	G	A	G	A	A	A	N
S5_2522158	G/C	5	2522158	+	NA	NA	NA	NA	NA	NA	G	G	G	G	G	G	G	S	G	G	G	C	G	G	G	G	G	G	G	G	G	G	G	G	G	G	G	G	G	G	G	G	G	G	G	G	G	G	G
S5_2522217	A/G	5	2522217	+	NA	NA	NA	NA	NA	NA	G	A	G	A	A	G	A	G	A	A	A	G	G	G	N	A	A	G	G	R	A	A	A	A	A	A	R	A	A	A	N	A	A	G	A	A	G	N	N
S5_2522244	C/G	5	2522244	+	NA	NA	NA	NA	NA	NA	C	C	C	C	C	C	C	C	C	C	C	C	C	C	C	C	C	C	C	C	C	C	C	C	C	C	C	C	C	C	C	C	C	C	C	C	C	C	C
S5_2522278	C/T	5	2522278	+	NA	NA	NA	NA	NA	NA	C	C	C	C	C	C	C	C	C	C	C	C	C	C	C	C	C	C	C	C	C	C	C	C	C	C	C	C	C	C	C	C	C	C	C	C	C	C	C
S5_2522281	C/T	5	2522281	+	NA	NA	NA	NA	NA	NA	C	C	C	C	C	C	C	C	C	C	C	C	C	C	C	C	C	C	C	C	C	C	C	C	C	C	C	C	C	C	C	C	C	C	C	C	C	C	C
S5_2522339	T/C	5	2522339	+	NA	NA	NA	NA	NA	NA	T	T	T	C	T	T	T	T	T	T	T	T	T	T	T	T	T	T	T	T	T	T	C	T	T	T	T	T	T	T	T	T	T	T	T	T	T	T	T
S5_2522397	T/A	5	2522397	+	NA	NA	NA	NA	NA	NA	T	T	A	T	N	A	T	W	T	T	T	T	A	A	A	T	T	A	T	T	T	T	T	T	A	T	A	T	T	T	A	T	T	A	T	W	A	A	N
S5_2522403	C/T	5	2522403	+	NA	NA	NA	NA	NA	NA	C	C	T	C	N	T	C	T	C	C	C	T	T	T	T	C	C	T	T	C	C	C	C	C	T	C	T	C	C	C	T	C	C	T	C	T	T	T	N
S5_2523000	C/T	5	2523000	+	NA	NA	NA	NA	NA	NA	C	T	C	C	N	C	T	C	C	T	T	C	C	C	C	C	C	C	C	C	C	C	C	T	C	T	C	N	C	N	C	T	T	C	T	Y	T	C	C
S5_2523247	C/T	5	2523247	+	NA	NA	NA	NA	NA	NA	C	C	C	C	C	C	C	C	C	C	C	C	C	C	C	C	C	C	C	C	C	C	C	C	C	C	C	C	C	C	C	C	C	C	C	C	C	C	C
S5_2523301	A/G	5	2523301	+	NA	NA	NA	NA	NA	NA	A	A	A	A	A	A	A	A	A	A	A	A	A	A	A	A	A	A	G	A	A	A	A	A	A	A	A	A	A	A	A	A	A	A	A	A	A	A	A
S5_2523341	G/C	5	2523341	+	NA	NA	NA	NA	NA	NA	G	G	G	G	G	G	G	G	G	G	G	G	G	G	G	G	G	G	C	G	G	G	G	G	G	G	G	G	G	G	G	G	G	G	G	G	G	G	G
S5_2523354	A/C	5	2523354	+	NA	NA	NA	NA	NA	NA	A	A	A	A	A	A	A	A	A	A	A	C	A	A	A	A	A	A	C	A	A	A	A	A	A	A	A	A	A	A	A	A	A	A	A	A	A	A	A
S5_2523374	C/T	5	2523374	+	NA	NA	NA	NA	NA	NA	C	C	C	C	C	C	C	C	C	C	C	C	C	C	C	C	C	C	C	C	C	C	C	C	C	C	C	C	C	C	C	C	C	C	C	C	C	C	C
S5_2523378	T/C	5	2523378	+	NA	NA	NA	NA	NA	NA	T	T	T	T	T	T	T	T	T	T	T	T	T	T	T	T	T	T	T	T	T	T	T	T	T	T	T	T	T	T	T	T	T	T	T	T	T	T	T
S5_2523453	T/C	5	2523453	+	NA	NA	NA	NA	NA	NA	T	T	T	T	T	T	T	T	T	T	T	T	T	T	T	T	T	T	T	T	T	T	T	T	T	T	T	T	T	T	T	T	T	T	T	T	T	T	T
S5_2523464	T/C	5	2523464	+	NA	NA	NA	NA	NA	NA	T	T	T	T	T	T	T	T	T	T	T	T	T	T	T	T	T	T	Y	T	T	T	T	T	T	T	T	T	T	T	T	T	T	T	T	T	T	T	T
S5_2523466	C/T	5	2523466	+	NA	NA	NA	NA	NA	NA	C	C	C	C	C	C	C	C	C	C	C	C	C	C	C	C	C	C	C	C	C	C	C	C	C	C	C	C	C	C	C	C	C	C	C	C	C	C	C
S5_2526050	C/G	5	2526050	+	NA	NA	NA	NA	NA	NA	C	C	C	C	C	C	C	C	C	C	C	C	C	C	C	C	C	C	C	C	C	C	C	C	C	C	C	C	C	C	C	C	C	C	C	C	C	C	C
S5_2526051	G/A	5	2526051	+	NA	NA	NA	NA	NA	NA	G	G	G	G	G	G	G	G	G	G	G	G	G	G	G	G	G	G	G	G	G	G	G	G	G	G	G	G	G	G	G	G	G	G	G	G	G	G	G
S5_2526097	G/C	5	2526097	+	NA	NA	NA	NA	NA	NA	G	G	G	G	G	G	G	G	G	G	G	G	G	G	G	G	G	G	G	G	G	G	G	G	G	G	G	G	G	G	G	G	G	G	G	G	G	G	G
S5_2526103	C/T	5	2526103	+	NA	NA	NA	NA	NA	NA	C	C	C	C	C	C	C	C	C	C	C	C	C	C	C	C	C	C	C	C	C	C	C	C	C	C	C	C	C	C	C	C	C	C	C	C	C	C	C
S5_2530983	G/A	5	2530983	+	NA	NA	NA	NA	NA	NA	G	G	G	G	G	G	G	G	G	G	G	G	G	G	G	G	G	G	G	G	G	G	G	G	G	G	G	G	G	G	G	G	G	G	G	G	G	G	G
S5_2532598	T/C	5	2532598	+	NA	NA	NA	NA	NA	NA	T	T	T	T	T	T	T	T	T	T	T	T	T	T	T	T	T	T	T	T	T	T	T	T	T	T	T	T	T	T	T	T	T	T	T	T	T	T	T
S5_2532618	C/T	5	2532618	+	NA	NA	NA	NA	NA	NA	C	C	C	C	C	C	C	C	C	C	C	C	C	C	C	C	C	C	C	C	C	C	C	C	C	C	C	C	C	C	C	C	C	C	C	C	C	C	C
S5_2532624	T/C	5	2532624	+	NA	NA	NA	NA	NA	NA	T	T	T	T	T	T	T	T	T	T	T	T	T	T	T	T	T	T	T	T	T	T	T	T	T	T	T	T	T	T	T	T	T	T	T	T	T	T	T
S5_2532687	G/T	5	2532687	+	NA	NA	NA	NA	NA	NA	G	G	G	G	G	G	G	G	G	G	G	G	G	G	G	G	G	G	G	G	G	G	G	G	G	G	G	G	G	G	G	G	G	G	G	G	G	G	G
S5_2532692	G/C	5	2532692	+	NA	NA	NA	NA	NA	NA	G	G	G	G	G	G	G	G	G	G	G	G	G	G	G	G	G	G	G	G	G	G	G	G	G	G	G	G	G	G	G	G	G	G	G	G	G	G	G
S5_2532730	G/T	5	2532730	+	NA	NA	NA	NA	NA	NA	G	G	G	G	G	G	G	G	G	G	G	G	G	G	G	G	G	G	G	G	G	G	G	G	G	G	G	G	G	G	G	G	G	G	G	G	G	G	G
S5_2533063	G/A	5	2533063	+	NA	NA	NA	NA	NA	NA	G	G	G	G	G	G	G	G	G	G	G	G	G	G	G	G	G	G	G	G	G	G	G	G	G	G	G	G	G	G	G	G	G	G	G	G	G	G	G
S5_2535139	T/A	5	2535139	+	NA	NA	NA	NA	NA	NA	T	T	T	T	T	T	T	T	T	T	T	T	T	T	T	T	T	T	T	T	T	T	T	T	T	T	T	T	T	T	T	T	T	T	T	T	T	T	T
S5_2535173	A/T	5	2535173	+	NA	NA	NA	NA	NA	NA	A	A	A	A	A	A	A	A	A	A	A	A	A	A	A	A	A	A	A	A	A	A	A	A	A	A	A	A	A	A	A	A	A	A	A	A	A	A	A
S5_2536625	A/G	5	2536625	+	NA	NA	NA	NA	NA	NA	A	A	G	N	A	G	A	A	A	A	A	A	G	G	N	G	G	G	A	A	A	A	A	A	G	A	R	A	A	A	G	A	A	G	A	A	A	G	G
S5_2536664	A/G	5	2536664	+	NA	NA	NA	NA	NA	NA	G	A	A	A	A	A	A	A	A	A	A	A	A	A	A	A	A	A	A	A	A	A	A	A	A	A	A	A	A	A	A	A	A	A	A	G	R	A	A
S5_2537173	C/T	5	2537173	+	NA	NA	NA	NA	NA	NA	C	C	C	C	C	C	C	C	C	C	C	C	C	C	C	C	C	C	C	C	C	C	C	C	C	C	C	C	C	C	C	C	C	C	C	C	C	C	C
S5_2537469	T/C	5	2537469	+	NA	NA	NA	NA	NA	NA	Y	T	T	C	T	T	T	T	Y	T	T	T	T	T	T	T	T	T	T	T	T	T	T	T	T	T	T	T	T	T	T	T	T	T	T	T	C	T	T
S5_2537490	A/G	5	2537490	+	NA	NA	NA	NA	NA	NA	A	A	A	A	A	A	A	A	A	A	A	A	A	A	A	A	A	A	A	A	A	A	A	A	A	A	A	A	A	A	A	A	A	A	A	A	A	A	A
S5_2537530	A/G	5	2537530	+	NA	NA	NA	NA	NA	NA	A	A	A	A	A	A	A	A	A	A	A	A	A	A	A	A	A	A	A	A	A	A	A	A	A	A	A	A	A	A	A	A	A	A	A	A	A	A	A
S5_2537614	G/A	5	2537614	+	NA	NA	NA	NA	NA	NA	G	G	G	G	G	G	G	G	G	G	G	A	G	G	G	G	G	G	G	G	G	G	G	G	G	G	G	G	G	G	G	G	G	G	G	G	G	G	G
S5_2537621	C/T	5	2537621	+	NA	NA	NA	NA	NA	NA	Y	C	C	C	C	C	C	C	C	C	C	C	C	C	C	C	C	C	C	C	C	C	C	C	C	C	C	C	C	C	C	C	C	C	C	C	T	C	C
S5_2537622	G/T	5	2537622	+	NA	NA	NA	NA	NA	NA	G	G	G	G	G	G	G	G	G	G	G	G	G	G	G	G	G	G	G	G	G	G	G	G	G	G	G	G	G	G	G	G	G	G	G	G	G	G	G
S5_2537627	T/A	5	2537627	+	NA	NA	NA	NA	NA	NA	T	T	T	T	T	T	T	T	T	T	T	T	T	T	T	T	T	T	A	T	T	T	T	T	T	T	T	T	T	T	T	T	T	T	T	T	T	T	T
S5_2537640	C/A	5	2537640	+	NA	NA	NA	NA	NA	NA	M	C	C	C	C	C	C	C	C	C	C	C	C	C	C	C	C	C	C	C	C	C	C	C	C	C	C	C	C	C	C	C	C	C	C	C	A	C	C
S5_2537649	C/T	5	2537649	+	NA	NA	NA	NA	NA	NA	C	C	C	C	C	C	C	C	C	C	C	T	C	C	C	C	C	C	C	C	C	C	C	C	C	C	C	C	C	C	C	C	C	C	C	C	C	C	C
S5_2537652	C/T	5	2537652	+	NA	NA	NA	NA	NA	NA	C	C	C	C	C	C	C	C	C	C	C	T	C	C	C	C	C	C	C	C	C	C	C	C	C	C	C	C	C	C	C	C	C	C	C	C	C	C	C
S5_2537700	T/C	5	2537700	+	NA	NA	NA	NA	NA	NA	T	T	T	T	T	T	T	T	T	T	T	T	T	T	T	T	T	T	T	T	T	T	T	T	T	T	T	T	T	T	T	T	T	T	T	T	T	T	T
S5_2537993	C/T	5	2537993	+	NA	NA	NA	NA	NA	NA	C	C	C	T	C	C	C	C	C	C	C	T	C	C	C	C	C	C	C	C	C	C	C	C	C	C	C	C	C	C	C	C	C	C	C	C	C	C	C
S5_2537996	A/T	5	2537996	+	NA	NA	NA	NA	NA	NA	A	A	A	A	A	A	A	A	A	A	A	A	A	A	A	A	A	A	A	A	A	A	A	A	A	A	A	A	A	A	A	A	A	A	A	A	A	A	A
S5_2538601	T/C	5	2538601	+	NA	NA	NA	NA	NA	NA	T	C	T	T	T	T	T	Y	T	T	C	C	T	T	T	T	T	T	C	C	C	C	C	C	T	T	Y	C	C	T	T	C	T	T	T	T	T	N	T
S5_2538603	G/A	5	2538603	+	NA	NA	NA	NA	NA	NA	G	G	G	G	G	G	G	G	G	G	G	G	G	G	G	G	G	G	G	G	G	G	G	G	G	G	G	G	G	G	G	G	G	G	G	G	G	G	G
S5_2538630	C/T	5	2538630	+	NA	NA	NA	NA	NA	NA	C	C	C	C	C	C	C	C	C	C	C	C	C	C	C	C	C	C	C	C	C	C	C	C	C	C	C	C	C	C	C	C	N	C	C	C	C	C	C
S5_2538632	C/G	5	2538632	+	NA	NA	NA	NA	NA	NA	C	C	C	C	C	C	C	C	C	C	C	C	C	C	C	C	C	C	C	C	C	C	C	C	C	C	C	C	C	C	C	C	N	C	C	C	C	C	C
S5_2538643	G/A	5	2538643	+	NA	NA	NA	NA	NA	NA	G	A	G	A	G	G	G	G	G	G	A	A	G	G	G	G	G	G	A	A	A	A	A	A	G	G	R	A	A	G	G	N	G	G	G	G	G	N	G
S5_2538677	T/A	5	2538677	+	NA	NA	NA	NA	NA	NA	T	T	T	T	T	T	T	T	T	T	T	T	T	T	T	T	T	T	T	T	T	T	T	T	T	T	T	T	T	T	T	T	T	T	T	T	T	T	T
S5_2538683	G/C	5	2538683	+	NA	NA	NA	NA	NA	NA	G	C	G	G	G	G	G	G	N	G	C	G	G	G	G	G	G	G	C	C	C	C	C	C	G	G	G	C	C	G	G	C	C	G	G	C	C	G	G
S5_2538685	A/C	5	2538685	+	NA	NA	NA	NA	NA	NA	A	C	A	A	A	A	A	A	N	A	C	A	A	A	A	A	A	A	C	C	C	C	C	C	A	A	A	C	C	A	A	C	C	A	A	C	C	A	A
S5_2538704	T/C	5	2538704	+	NA	NA	NA	NA	NA	NA	T	T	T	T	T	T	T	T	T	T	N	T	T	T	T	T	T	T	T	T	T	T	T	T	T	T	T	T	T	T	T	N	N	T	T	T	T	T	T
S5_2538715	C/T	5	2538715	+	NA	NA	NA	NA	NA	NA	C	T	C	N	C	C	C	C	N	C	T	T	C	C	C	C	C	C	T	T	T	T	T	T	C	C	C	T	T	C	C	T	T	C	C	T	T	C	C
S5_2578593	C/G	5	2578593	+	NA	NA	NA	NA	NA	NA	C	G	C	N	C	C	C	C	C	C	C	G	C	C	C	C	C	C	C	G	C	C	G	G	C	C	C	C	C	C	C	G	C	C	C	C	G	C	C
S5_2578601	T/A	5	2578601	+	NA	NA	NA	NA	NA	NA	T	T	T	T	T	T	T	T	T	T	T	T	T	T	T	T	T	T	T	T	T	T	T	T	T	T	T	T	T	T	T	T	T	T	T	T	T	T	T
S5_2578602	C/G	5	2578602	+	NA	NA	NA	NA	NA	NA	C	C	C	C	C	C	C	C	C	G	C	C	G	C	C	C	C	C	C	C	C	C	C	C	C	G	C	C	C	C	C	C	C	C	C	C	C	C	C
S5_2578720	C/T	5	2578720	+	NA	NA	NA	NA	NA	NA	T	C	T	T	C	T	C	C	C	C	C	C	C	N	T	C	C	C	C	C	C	C	C	C	Y	C	Y	C	C	C	N	C	C	T	C	C	C	T	T
S5_2580036	C/A	5	2580036	+	NA	NA	NA	NA	NA	NA	C	C	C	C	C	C	M	C	C	C	C	C	C	C	C	C	C	C	A	C	C	C	C	C	C	C	C	C	C	C	C	C	C	C	A	C	C	C	C
S5_2580587	C/A	5	2580587	+	NA	NA	NA	NA	NA	NA	C	C	C	C	N	C	C	C	C	C	C	C	C	C	C	C	C	C	C	C	C	C	C	C	C	C	C	C	C	C	C	C	C	C	C	C	C	C	C
S5_2582345	C/T	5	2582345	+	NA	NA	NA	NA	NA	NA	C	T	N	Y	C	C	C	Y	C	C	T	C	C	C	C	C	C	C	C	T	C	C	T	T	C	C	C	C	C	C	C	T	C	C	C	C	C	C	C
S5_2582382	T/C	5	2582382	+	NA	NA	NA	NA	NA	NA	C	T	T	T	T	T	T	T	T	T	T	T	C	T	T	T	T	T	T	T	T	T	T	T	T	C	T	T	T	T	T	T	T	T	T	T	T	T	T
S5_2582385	C/T	5	2582385	+	NA	NA	NA	NA	NA	NA	C	C	C	C	C	C	C	C	C	C	C	C	C	C	C	C	C	C	C	C	C	C	C	C	C	C	C	C	C	C	C	C	C	C	C	C	C	C	C
S5_2582407	A/C	5	2582407	+	NA	NA	NA	NA	NA	NA	A	C	A	A	A	A	A	A	A	A	N	A	A	A	A	A	A	A	A	A	A	A	C	C	A	A	A	A	A	A	A	C	A	A	A	A	A	A	A
S5_2582409	G/A	5	2582409	+	NA	NA	NA	NA	NA	NA	G	G	G	G	G	G	R	G	G	A	G	A	G	G	G	G	G	G	G	G	G	G	G	G	G	G	G	G	G	G	G	G	G	G	A	G	G	G	G
S5_2582415	C/A	5	2582415	+	NA	NA	NA	NA	NA	NA	C	C	C	C	A	C	M	C	C	A	C	A	C	C	C	C	C	A	C	C	C	C	C	C	C	C	C	C	C	A	C	C	C	C	A	C	C	C	C
S5_2582416	G/A	5	2582416	+	NA	NA	NA	NA	NA	NA	A	G	G	G	G	G	G	G	G	G	G	G	A	G	G	G	G	G	G	G	G	G	G	G	G	A	G	G	G	G	G	G	G	G	G	G	G	G	G
S5_2582417	G/T	5	2582417	+	NA	NA	NA	NA	NA	NA	G	T	G	G	G	G	G	G	G	G	N	G	G	G	G	G	G	G	G	G	G	G	T	T	G	G	G	G	G	G	G	T	G	G	G	G	G	G	G
S5_2582421	A/G	5	2582421	+	NA	NA	NA	NA	NA	NA	A	A	A	A	G	A	R	A	A	G	A	G	A	A	A	A	A	G	A	A	A	A	A	A	A	A	A	A	A	G	A	A	A	A	G	A	A	A	A
S5_2582535	A/T	5	2582535	+	NA	NA	NA	NA	NA	NA	A	T	T	T	A	A	T	T	N	T	N	T	A	A	N	A	A	A	N	A	A	A	A	N	A	T	A	A	A	A	A	N	W	T	T	T	T	A	N
S5_2582536	C/T	5	2582536	+	NA	NA	NA	NA	NA	NA	C	C	C	C	T	N	C	C	N	C	N	C	T	N	C	C	C	T	N	N	N	Y	N	C	C	C	C	C	C	T	C	N	C	C	C	C	C	C	C
S5_2582541	C/G	5	2582541	+	NA	NA	NA	NA	NA	NA	C	G	G	G	C	C	G	G	N	G	N	G	C	C	N	C	C	C	N	C	C	C	C	N	C	G	C	C	C	C	C	N	S	G	G	G	G	C	N
S5_2582551	G/A	5	2582551	+	NA	NA	NA	NA	NA	NA	A	G	G	G	G	G	G	G	N	G	G	G	G	G	G	G	G	G	N	G	G	G	G	G	G	G	G	A	G	G	G	G	G	G	G	G	G	G	G
S5_2582626	C/T	5	2582626	+	NA	NA	NA	NA	NA	NA	C	C	C	C	C	C	C	Y	C	C	C	C	C	C	C	C	C	C	C	C	C	C	C	C	C	C	C	C	C	C	C	C	C	C	C	C	C	C	C
S5_2582639	T/C	5	2582639	+	NA	NA	NA	NA	NA	NA	T	T	T	T	T	T	T	T	T	T	T	T	T	T	T	T	T	T	T	T	T	T	T	T	T	T	T	T	T	T	T	T	T	T	T	T	Y	T	T
S5_2582651	T/C	5	2582651	+	NA	NA	NA	NA	NA	NA	T	T	T	T	C	T	T	T	T	T	T	T	T	T	T	T	T	C	T	T	T	T	T	T	T	T	T	T	T	C	T	T	T	T	T	T	T	T	T
S5_2582687	T/C	5	2582687	+	NA	NA	NA	NA	NA	NA	T	T	T	T	Y	T	T	T	T	T	T	T	T	T	T	T	T	C	T	T	T	T	T	T	T	T	T	T	T	C	T	T	T	T	T	T	T	T	T
S5_2582690	C/T	5	2582690	+	NA	NA	NA	NA	NA	NA	C	T	C	C	C	C	C	C	C	C	T	C	C	C	C	C	C	C	C	T	C	C	T	T	C	C	C	T	C	C	C	T	C	C	C	C	C	C	C
S5_2582705	C/T	5	2582705	+	NA	NA	NA	NA	NA	NA	C	C	C	C	C	C	Y	Y	C	T	C	T	C	C	C	C	C	C	C	C	C	C	C	C	C	C	C	C	C	N	C	C	C	C	T	C	C	C	C
S5_2582810	C/G	5	2582810	+	NA	NA	NA	NA	NA	NA	C	G	C	C	C	C	C	C	C	C	G	C	C	C	C	C	C	C	C	G	C	C	G	G	C	C	C	C	C	C	C	G	C	C	C	C	C	C	C
S5_2582874	G/C	5	2582874	+	NA	NA	NA	NA	NA	NA	G	G	G	G	S	G	G	G	G	G	G	G	G	G	G	G	G	C	G	G	G	G	G	G	G	G	G	G	G	C	G	G	G	G	G	G	G	G	G
S5_2582875	A/G	5	2582875	+	NA	NA	NA	NA	NA	NA	A	A	A	A	R	A	A	A	A	A	A	A	A	A	A	A	A	G	A	A	A	A	A	A	A	A	A	A	A	G	A	A	A	A	A	A	A	A	A
S5_2587018	C/A	5	2587018	+	NA	NA	NA	NA	NA	NA	C	C	C	C	N	C	C	C	C	C	C	C	C	C	C	C	C	C	C	C	C	C	C	C	C	C	C	C	C	C	C	C	C	C	C	C	C	C	C
S5_2593784	T/C	5	2593784	+	NA	NA	NA	NA	NA	NA	T	T	T	T	Y	T	T	C	T	T	N	T	T	T	T	T	T	T	T	T	T	T	T	T	T	T	T	T	T	T	T	N	C	T	T	T	T	T	T
S5_2593802	C/G	5	2593802	+	NA	NA	NA	NA	NA	NA	G	C	C	C	C	C	C	C	S	C	C	G	S	C	C	G	G	C	G	C	C	C	S	C	C	C	C	C	C	C	C	C	C	C	C	G	C	C	C
S5_2593837	A/G	5	2593837	+	NA	NA	NA	NA	NA	NA	A	A	A	A	N	A	A	A	A	A	A	A	A	A	A	A	A	A	A	A	A	A	A	A	A	A	A	G	A	A	A	A	A	A	A	A	A	A	A
S5_2594248	A/G	5	2594248	+	NA	NA	NA	NA	NA	NA	A	G	A	A	A	A	A	A	A	A	A	A	A	A	A	A	A	N	G	A	A	A	A	G	A	A	A	A	A	G	A	A	A	A	A	A	N	A	A
S5_2594261	G/A	5	2594261	+	NA	NA	NA	NA	NA	NA	G	G	G	G	G	G	G	G	G	G	G	G	G	G	G	N	A	G	G	G	G	G	G	G	G	G	G	G	G	G	G	G	G	G	G	A	G	G	G
S5_2594279	G/A	5	2594279	+	NA	NA	NA	NA	NA	NA	G	G	G	G	G	G	G	G	G	G	G	G	G	G	G	G	G	G	G	G	G	G	G	G	G	G	G	G	G	G	G	G	G	G	G	G	G	G	G
S5_2594304	T/A	5	2594304	+	NA	NA	NA	NA	NA	NA	T	N	T	T	T	T	T	W	T	T	T	T	T	T	T	A	A	A	A	T	T	T	T	A	T	T	T	T	T	A	T	T	T	T	T	T	T	T	T
S5_2594308	T/A	5	2594308	+	NA	NA	NA	NA	NA	NA	T	N	T	T	T	T	T	W	T	T	T	T	T	T	T	A	A	A	A	T	T	T	T	A	T	T	T	T	T	A	T	T	T	T	T	T	T	T	T
S5_2594343	G/A	5	2594343	+	NA	NA	NA	NA	NA	NA	A	A	G	G	A	G	G	R	G	G	G	G	A	G	G	A	A	A	A	G	G	G	G	A	G	R	G	G	G	A	G	G	G	G	G	G	A	G	G
S5_2594359	C/G	5	2594359	+	NA	NA	NA	NA	NA	NA	C	G	C	C	C	C	C	C	C	C	C	C	C	C	C	C	N	G	G	C	C	C	C	G	C	C	C	C	C	G	C	C	C	C	C	C	G	C	C
S5_2601110	A/C	5	2601110	+	NA	NA	NA	NA	NA	NA	A	A	C	C	A	C	A	A	A	C	A	A	A	C	C	A	A	A	A	A	C	C	A	A	C	A	C	A	C	A	C	A	A	C	A	A	A	C	C
S5_2601122	A/G	5	2601122	+	NA	NA	NA	NA	NA	NA	A	A	A	A	A	A	A	A	A	A	A	A	A	A	A	A	A	A	A	A	A	A	A	A	A	A	A	A	A	A	A	A	A	A	A	A	A	A	A
S5_2605121	T/C	5	2605121	+	NA	NA	NA	NA	NA	NA	T	T	T	T	T	T	T	T	T	T	T	T	T	T	T	T	T	T	T	T	T	T	T	T	T	T	T	T	T	T	T	T	T	T	T	T	T	T	T
S5_2605122	A/G	5	2605122	+	NA	NA	NA	NA	NA	NA	A	A	A	A	A	A	A	A	G	A	A	G	G	A	A	G	G	G	G	G	A	A	A	A	A	A	A	A	A	A	A	A	A	A	A	R	G	A	A
S5_2605246	C/G	5	2605246	+	NA	NA	NA	NA	NA	NA	C	C	C	C	C	C	C	C	C	C	C	C	C	C	C	C	C	C	C	C	C	C	C	C	C	C	C	C	C	C	C	C	C	C	C	C	C	C	C
S5_2605286	A/T	5	2605286	+	NA	NA	NA	NA	NA	NA	A	A	A	A	A	A	A	A	A	A	A	A	T	A	A	A	A	A	A	A	A	A	A	A	A	A	A	A	A	A	A	A	A	A	A	A	A	A	A
S5_2605321	A/T	5	2605321	+	NA	NA	NA	NA	NA	NA	A	A	A	A	A	A	A	A	A	A	A	A	A	A	A	A	A	A	A	A	A	A	A	A	A	A	A	A	A	A	A	A	T	A	A	A	A	A	A
S5_2605326	G/A	5	2605326	+	NA	NA	NA	NA	NA	NA	A	G	A	A	G	A	A	A	N	G	A	A	G	A	A	A	A	G	G	A	A	A	G	G	A	A	A	G	A	G	A	A	G	A	A	A	A	A	A
S5_2605466	G/A	5	2605466	+	NA	NA	NA	NA	NA	NA	G	G	G	G	G	G	G	G	G	G	G	G	G	G	G	G	G	G	G	G	G	G	G	G	G	G	G	G	G	G	G	G	G	G	G	G	G	G	G
S5_2605468	G/A	5	2605468	+	NA	NA	NA	NA	NA	NA	G	G	G	G	G	G	G	G	G	G	G	G	G	G	G	G	G	G	G	G	G	G	G	G	G	G	G	G	G	G	G	G	G	G	G	G	G	G	G
S5_2605474	C/T	5	2605474	+	NA	NA	NA	NA	NA	NA	C	T	C	C	C	C	C	C	C	T	C	C	T	C	C	T	T	T	T	C	C	C	T	T	C	C	C	C	C	T	C	C	C	C	C	Y	C	C	C
S5_2605476	C/T	5	2605476	+	NA	NA	NA	NA	NA	NA	C	T	C	C	C	C	C	C	C	T	C	C	T	C	C	N	N	T	T	C	C	C	T	T	C	C	C	C	C	N	C	C	C	C	C	C	C	C	C
S5_2605711	G/A	5	2605711	+	NA	NA	NA	NA	NA	NA	A	G	G	G	G	G	G	G	G	G	A	G	G	G	G	G	G	R	G	N	G	G	G	G	G	G	G	G	G	G	G	N	G	G	A	G	G	G	G
S5_2605712	G/T	5	2605712	+	NA	NA	NA	NA	NA	NA	T	G	G	G	G	G	G	G	G	G	T	G	G	G	G	G	G	K	G	N	G	G	G	G	G	G	G	G	G	G	G	N	G	G	T	G	G	G	G
S5_2606640	C/G	5	2606640	+	NA	NA	NA	NA	NA	NA	C	C	C	C	C	C	G	C	C	C	N	C	C	C	C	C	C	C	C	C	C	C	C	C	C	C	C	C	C	C	C	C	C	C	G	C	C	C	C
S5_2606644	T/G	5	2606644	+	NA	NA	NA	NA	NA	NA	T	T	T	T	T	T	G	T	T	T	N	T	T	T	T	T	T	T	T	T	T	T	T	T	T	T	T	T	T	T	T	T	T	T	G	T	T	T	T
S5_2606669	C/T	5	2606669	+	NA	NA	NA	NA	NA	NA	C	C	C	C	C	C	C	C	C	C	C	C	C	C	C	C	C	C	C	C	C	C	C	C	C	C	C	C	C	C	C	C	C	C	C	C	C	C	C
S5_2606748	T/A	5	2606748	+	NA	NA	NA	NA	NA	NA	T	T	A	T	T	T	A	T	T	T	N	T	T	T	T	A	A	T	A	T	T	T	A	T	T	T	T	A	T	T	T	T	T	T	A	T	T	T	T
S5_2606773	T/C	5	2606773	+	NA	NA	NA	NA	NA	NA	T	C	T	T	C	T	T	T	T	C	T	C	C	T	T	C	C	C	T	T	T	T	T	C	T	Y	T	N	T	C	T	T	T	T	T	T	T	T	T
S5_2606777	C/T	5	2606777	+	NA	NA	NA	NA	NA	NA	C	C	C	C	C	C	C	Y	C	C	C	C	C	C	C	C	C	C	C	C	C	C	C	C	C	C	C	C	C	C	C	C	C	C	C	C	C	C	C
S5_2606779	G/A	5	2606779	+	NA	NA	NA	NA	NA	NA	G	G	G	G	G	G	G	G	G	G	G	G	G	G	G	G	G	G	A	G	G	G	A	G	G	G	G	G	G	G	G	G	G	G	G	G	G	G	G
S5_2703911	T/A	5	2703911	+	NA	NA	NA	NA	NA	NA	T	T	T	T	T	T	T	T	T	T	T	T	T	T	T	T	T	T	T	T	T	T	T	T	T	T	T	T	T	T	T	T	T	T	T	T	T	T	T
S5_2703968	C/T	5	2703968	+	NA	NA	NA	NA	NA	NA	C	C	C	C	N	C	C	C	C	C	C	T	C	C	C	C	N	C	C	C	C	C	C	C	C	C	C	C	C	C	C	C	C	C	C	C	C	C	C
S5_2703971	C/T	5	2703971	+	NA	NA	NA	NA	NA	NA	C	C	C	C	C	C	C	C	C	C	C	C	C	C	C	C	C	C	C	C	C	C	C	C	C	C	C	C	C	C	C	C	C	C	C	C	C	C	C
S5_2704028	C/A	5	2704028	+	NA	NA	NA	NA	NA	NA	A	C	A	A	C	C	M	C	C	A	C	C	C	C	C	N	C	A	C	A	C	C	C	C	C	C	C	A	C	C	C	C	A	C	A	A	A	C	C
S5_2704065	A/G	5	2704065	+	NA	NA	NA	NA	NA	NA	A	A	G	A	A	A	A	A	A	G	A	A	A	A	A	A	A	G	A	A	A	A	A	A	A	A	A	A	A	A	A	A	G	A	R	G	A	A	A
S5_2704067	G/C	5	2704067	+	NA	NA	NA	NA	NA	NA	G	G	C	G	G	G	G	G	G	C	G	G	G	G	G	G	G	C	G	G	G	G	G	G	G	G	G	G	G	G	G	G	C	G	S	C	G	G	G
S5_2704101	C/G	5	2704101	+	NA	NA	NA	NA	NA	NA	C	C	C	C	C	C	C	C	C	C	C	G	C	C	C	C	C	C	C	G	C	C	C	C	C	C	C	C	C	C	C	C	C	C	C	C	G	C	C
S5_2704105	C/G	5	2704105	+	NA	NA	NA	NA	NA	NA	C	C	C	C	C	C	C	C	C	C	C	G	C	C	C	C	C	C	C	G	C	C	C	C	C	C	C	C	C	C	C	C	C	C	C	C	G	C	C
S5_2704106	C/G	5	2704106	+	NA	NA	NA	NA	NA	NA	C	C	C	C	C	C	C	C	C	C	C	G	C	C	C	C	C	C	C	G	C	C	C	C	C	C	C	C	C	C	C	C	C	C	C	C	G	C	C
S5_2704115	A/G	5	2704115	+	NA	NA	NA	NA	NA	NA	A	A	A	A	A	A	A	A	A	A	A	A	A	A	A	A	A	A	A	A	A	A	A	A	A	A	A	A	A	A	A	A	A	A	A	A	A	A	A
S5_2704253	C/T	5	2704253	+	NA	NA	NA	NA	NA	NA	C	T	C	C	N	C	C	C	C	C	C	C	T	C	C	C	C	C	C	C	C	C	C	T	C	C	C	C	C	T	C	C	C	C	C	C	C	C	C
S5_2704351	A/C	5	2704351	+	NA	NA	NA	NA	NA	NA	A	C	A	A	A	A	A	C	A	A	A	A	C	A	A	A	A	A	C	A	A	A	A	C	A	A	A	A	A	C	A	A	A	A	A	M	A	A	A
S5_2704363	C/G	5	2704363	+	NA	NA	NA	NA	NA	NA	C	C	C	C	C	C	C	G	C	C	C	C	C	C	C	C	C	C	C	C	C	C	C	C	C	C	C	C	C	C	C	C	C	C	C	C	C	C	C
S5_2704434	C/A	5	2704434	+	NA	NA	NA	NA	NA	NA	M	C	C	C	C	C	C	C	C	C	C	A	C	C	C	C	C	C	C	A	C	C	C	C	C	C	C	C	C	C	C	C	C	C	C	C	C	C	C
S5_2704518	C/T	5	2704518	+	NA	NA	NA	NA	NA	NA	Y	T	C	C	C	C	C	T	C	C	C	T	T	C	C	C	C	C	T	N	C	C	C	T	C	C	C	C	C	T	C	C	C	C	C	C	C	C	C
S5_2704570	A/G	5	2704570	+	NA	NA	NA	NA	NA	NA	A	A	A	A	G	G	A	A	A	A	N	A	A	G	G	A	A	A	A	A	G	G	G	A	G	G	G	A	G	A	G	G	A	G	A	G	A	G	G
S5_2704670	G/A	5	2704670	+	NA	NA	NA	NA	NA	NA	G	G	G	A	G	G	G	R	R	G	G	G	G	G	G	A	A	A	G	G	G	G	G	G	G	G	G	G	G	G	G	G	G	G	G	G	G	G	G
S5_2705306	A/G	5	2705306	+	NA	NA	NA	NA	NA	NA	A	A	A	A	A	A	A	A	A	A	A	A	A	A	A	A	A	A	A	A	A	A	A	A	A	A	A	A	A	A	A	A	A	A	A	A	A	A	A
S5_2705332	G/C	5	2705332	+	NA	NA	NA	NA	NA	NA	C	G	G	C	G	G	G	G	G	G	G	G	G	G	G	G	G	G	G	S	G	G	G	G	G	G	G	G	G	G	G	G	C	G	G	G	C	G	G
S5_2705376	G/A	5	2705376	+	NA	NA	NA	NA	NA	NA	A	G	G	A	R	A	G	G	G	G	A	G	G	A	A	G	G	G	G	A	A	A	G	G	A	A	A	G	A	G	A	R	A	A	G	A	A	A	A
S5_2705380	C/A	5	2705380	+	NA	NA	NA	NA	NA	NA	A	C	C	A	M	A	C	C	A	C	A	C	C	A	A	C	C	C	C	A	A	A	C	C	A	A	A	C	A	C	A	M	A	A	C	A	A	A	A
S5_2705402	G/C	5	2705402	+	NA	NA	NA	NA	NA	NA	G	G	G	G	G	G	C	G	G	G	G	G	G	G	G	G	G	G	C	G	G	G	C	G	G	G	G	G	G	G	G	G	G	G	G	G	G	G	G
S5_2705495	G/A	5	2705495	+	NA	NA	NA	NA	NA	NA	G	G	G	G	G	G	G	G	G	G	G	G	G	G	G	G	G	G	G	G	G	G	G	G	G	G	G	G	G	G	G	G	G	G	G	G	G	G	G
S5_2706346	T/A	5	2706346	+	NA	NA	NA	NA	NA	NA	T	T	T	T	T	T	T	A	T	T	T	A	T	T	T	T	T	T	N	T	T	T	T	T	T	T	T	A	T	N	T	T	T	T	T	N	T	T	T
S5_2706425	A/G	5	2706425	+	NA	NA	NA	NA	NA	NA	N	A	N	A	A	A	A	A	A	A	A	A	A	A	A	A	N	A	A	A	A	A	A	A	A	A	A	A	A	A	A	A	A	A	A	A	A	A	A
S5_2706426	A/C	5	2706426	+	NA	NA	NA	NA	NA	NA	N	A	N	A	A	A	A	A	A	A	A	A	A	A	A	A	N	A	A	A	A	A	A	A	A	A	A	A	A	A	A	A	A	A	A	A	A	A	A
S5_2746553	G/A	5	2746553	+	NA	NA	NA	NA	NA	NA	G	G	N	A	G	G	G	G	G	G	N	A	G	G	G	A	A	G	G	A	G	G	A	G	G	A	G	A	G	G	G	N	N	G	A	N	A	G	G
S5_2748475	A/G	5	2748475	+	NA	NA	NA	NA	NA	NA	A	A	A	G	G	A	R	N	A	A	N	G	A	A	A	G	G	G	A	G	A	A	R	A	A	G	A	G	A	A	A	N	G	A	G	R	G	A	A
S5_2748482	A/G	5	2748482	+	NA	NA	NA	NA	NA	NA	A	A	A	A	A	A	A	A	A	A	A	A	A	A	A	A	A	A	A	A	A	A	A	A	A	A	A	A	A	A	A	A	A	A	A	A	A	A	A
S5_2748533	C/A	5	2748533	+	NA	NA	NA	NA	NA	NA	C	C	C	C	C	C	C	C	C	C	C	C	C	C	C	C	C	C	C	C	C	C	C	C	C	C	C	C	C	C	C	C	C	C	C	C	C	C	C
S5_2748539	A/T	5	2748539	+	NA	NA	NA	NA	NA	NA	W	A	T	T	T	A	N	A	N	A	A	T	A	A	A	T	T	T	A	T	A	A	T	A	A	T	A	T	A	A	A	A	A	A	T	N	T	A	A
S5_2748540	G/A	5	2748540	+	NA	NA	NA	NA	NA	NA	R	G	A	A	A	G	N	G	G	G	G	A	G	G	G	A	A	A	G	A	G	G	A	G	G	A	G	A	G	G	G	G	G	G	A	N	A	G	G
S5_2762813	A/G	5	2762813	+	NA	NA	NA	NA	NA	NA	A	A	A	A	A	A	A	A	A	A	A	A	A	A	A	A	A	A	A	A	A	A	A	A	A	A	A	A	A	A	A	A	A	A	A	A	A	A	A
S5_2762844	A/G	5	2762844	+	NA	NA	NA	NA	NA	NA	A	A	A	A	A	A	A	A	A	A	A	A	A	A	A	G	G	A	A	A	A	A	A	A	A	A	A	A	A	A	A	A	A	A	A	A	A	A	A
S5_2762846	C/T	5	2762846	+	NA	NA	NA	NA	NA	NA	C	C	C	C	C	C	C	C	C	C	C	C	C	C	C	C	C	C	C	C	C	C	C	C	C	C	C	C	C	C	C	C	C	C	C	C	C	C	C
S5_2762934	T/C	5	2762934	+	NA	NA	NA	NA	NA	NA	T	T	T	T	N	T	T	T	T	T	T	T	T	T	T	T	T	T	N	T	T	T	T	T	T	T	T	T	T	T	T	T	T	T	T	N	T	T	T
S5_2762949	G/C	5	2762949	+	NA	NA	NA	NA	NA	NA	G	G	G	G	N	G	G	G	G	N	G	G	G	G	G	G	G	G	N	G	G	G	G	G	G	G	G	G	G	G	G	G	G	G	G	N	G	G	G
S5_2763158	T/G	5	2763158	+	NA	NA	NA	NA	NA	NA	T	T	T	T	N	T	T	T	T	T	T	T	T	T	T	T	T	T	T	T	T	T	T	T	T	T	T	T	T	T	T	T	T	T	T	T	T	T	T
S5_2766867	G/A	5	2766867	+	NA	NA	NA	NA	NA	NA	G	G	G	G	G	G	A	G	G	G	G	G	G	G	G	G	G	G	G	G	G	G	G	G	G	G	G	G	G	G	G	G	G	G	A	G	G	G	G
S5_2766933	G/A	5	2766933	+	NA	NA	NA	NA	NA	NA	G	G	G	G	G	G	G	R	G	G	G	G	G	G	G	G	G	G	G	G	G	G	G	G	G	A	G	G	G	G	G	G	G	G	G	G	G	G	G
S5_2766948	A/G	5	2766948	+	NA	NA	NA	NA	NA	NA	A	A	A	A	A	A	A	A	A	A	A	A	A	A	A	A	A	A	A	A	A	A	A	A	A	A	A	A	A	A	A	A	A	A	A	A	A	A	A
S5_2767028	T/C	5	2767028	+	NA	NA	NA	NA	NA	NA	T	T	T	T	T	C	T	T	T	T	C	T	C	C	C	T	T	T	C	C	C	C	T	C	C	T	C	T	C	C	C	C	C	C	T	N	T	C	C
S5_2767046	T/C	5	2767046	+	NA	NA	NA	NA	NA	NA	T	T	T	T	T	T	T	T	T	T	T	T	C	T	T	T	T	T	C	Y	T	T	T	T	T	T	T	T	T	C	T	T	C	T	T	N	T	T	T
S5_2767048	G/A	5	2767048	+	NA	NA	NA	NA	NA	NA	G	G	G	G	R	G	G	G	G	G	G	G	G	G	G	G	G	G	G	G	G	G	G	G	G	G	G	G	G	G	G	G	G	G	G	G	N	G	G
S5_2767050	C/G	5	2767050	+	NA	NA	NA	NA	NA	NA	C	C	N	G	C	C	C	C	S	G	C	G	C	C	C	G	G	G	C	C	C	C	G	C	C	S	C	G	C	C	C	C	C	C	C	C	C	C	C
S5_2782628	G/A	5	2782628	+	NA	NA	NA	NA	NA	NA	G	G	G	G	G	G	G	G	G	G	G	G	G	G	G	G	G	G	G	G	G	G	G	G	G	G	G	G	G	G	G	G	G	G	G	G	G	G	G
S5_2782666	A/T	5	2782666	+	NA	NA	NA	NA	NA	NA	A	A	A	A	A	A	W	A	A	A	N	A	A	A	A	A	A	A	A	A	A	A	A	A	A	A	A	A	A	A	A	A	A	A	T	A	A	A	A
S5_2782698	A/G	5	2782698	+	NA	NA	NA	NA	NA	NA	A	A	A	A	A	A	A	A	A	A	A	A	A	A	A	A	A	A	A	A	A	A	A	A	A	A	A	A	A	A	A	A	A	A	A	A	A	A	A
S5_2784059	T/C	5	2784059	+	NA	NA	NA	NA	NA	NA	T	T	T	T	T	T	T	T	T	T	T	T	C	T	T	T	T	T	C	T	T	T	T	T	T	T	T	T	T	Y	T	T	T	T	T	N	T	T	T
S5_2784103	A/T	5	2784103	+	NA	NA	NA	NA	NA	NA	A	A	A	A	A	A	A	A	A	A	T	A	A	A	A	A	A	A	A	A	A	A	A	A	A	A	A	A	A	A	A	N	A	A	W	A	A	A	A
S5_2784512	T/C	5	2784512	+	NA	NA	NA	NA	NA	NA	T	T	T	T	T	T	T	T	T	T	T	T	T	T	T	T	T	T	T	T	T	T	T	T	T	T	T	T	T	T	T	T	T	T	T	T	T	T	T
S5_2784525	A/G	5	2784525	+	NA	NA	NA	NA	NA	NA	A	A	A	A	A	A	A	A	A	A	A	A	A	A	A	A	A	A	A	A	A	A	A	A	A	A	A	A	A	A	A	A	A	A	A	A	A	A	A
S5_2784535	C/T	5	2784535	+	NA	NA	NA	NA	NA	NA	C	C	C	C	C	C	C	C	C	C	C	C	C	C	C	C	C	C	C	C	C	C	C	C	C	C	C	C	C	C	C	C	C	C	C	C	C	C	C
S5_2784547	G/A	5	2784547	+	NA	NA	NA	NA	NA	NA	R	G	G	G	G	G	G	G	G	G	G	G	G	G	G	A	A	G	G	G	G	G	G	G	G	G	G	G	G	G	G	G	G	G	G	G	G	G	G
S5_2784550	T/A	5	2784550	+	NA	NA	NA	NA	NA	NA	T	T	T	T	T	T	T	T	T	T	T	T	A	T	T	T	T	T	A	T	T	T	T	T	T	T	T	T	T	A	T	T	T	T	T	T	T	T	T
S5_2784557	A/G	5	2784557	+	NA	NA	NA	NA	NA	NA	A	A	A	A	A	A	A	A	A	A	A	A	A	A	A	A	A	A	A	A	A	A	A	A	A	A	A	A	A	A	A	A	A	A	A	A	A	A	A
S5_2784606	C/T	5	2784606	+	NA	NA	NA	NA	NA	NA	C	C	C	C	C	C	C	C	C	C	C	C	C	C	C	C	C	C	C	C	C	C	C	C	C	C	C	C	C	C	C	C	C	C	C	C	C	C	C
S5_2784615	G/T	5	2784615	+	NA	NA	NA	NA	NA	NA	G	G	G	G	G	G	G	G	G	G	G	G	G	G	G	G	G	G	G	G	G	G	G	G	G	G	G	G	G	G	G	G	G	G	G	G	G	G	G
S5_2784651	C/T	5	2784651	+	NA	NA	NA	NA	NA	NA	C	C	C	C	C	C	C	C	C	C	C	C	C	C	C	C	C	C	C	C	C	C	C	C	C	C	C	C	C	C	C	C	C	C	C	C	C	C	C
S5_2784657	G/A	5	2784657	+	NA	NA	NA	NA	NA	NA	G	G	G	G	G	G	R	G	G	G	G	G	G	G	G	G	G	G	G	G	G	G	G	G	G	G	G	G	G	G	G	G	G	G	A	G	G	G	G
S5_2784684	G/A	5	2784684	+	NA	NA	NA	NA	NA	NA	G	G	G	G	G	G	G	G	G	G	G	G	A	G	G	G	G	G	A	G	G	G	G	G	G	G	G	G	G	A	G	G	G	G	G	G	G	G	G
S5_2784694	A/G	5	2784694	+	NA	NA	NA	NA	NA	NA	A	A	A	A	A	A	A	A	A	A	A	A	A	A	A	A	A	A	A	A	A	A	A	A	A	A	A	A	A	A	A	A	A	A	A	A	A	A	A
S5_2784717	G/A	5	2784717	+	NA	NA	NA	NA	NA	NA	A	G	G	G	G	G	G	G	G	G	G	G	G	G	G	A	A	G	G	G	G	G	G	G	G	G	G	G	G	G	G	G	G	G	G	G	G	G	G
S5_2785647	T/A	5	2785647	+	NA	NA	NA	NA	NA	NA	T	T	T	T	T	T	T	T	T	T	T	T	A	T	T	T	N	T	A	T	T	T	T	T	T	T	T	T	T	A	T	T	T	T	T	T	T	T	T
S5_2785663	A/C	5	2785663	+	NA	NA	NA	NA	NA	NA	A	A	A	A	A	A	A	A	A	A	A	A	C	A	A	A	N	A	C	A	A	A	A	A	A	A	A	A	A	C	A	A	A	A	A	A	A	A	A
S5_2788624	G/A	5	2788624	+	NA	NA	NA	NA	NA	NA	G	G	G	G	G	G	G	G	G	G	G	G	G	G	G	G	G	G	G	G	G	G	G	G	G	G	G	G	G	G	G	G	G	G	G	G	G	G	G
S5_2788627	T/C	5	2788627	+	NA	NA	NA	NA	NA	NA	Y	T	T	T	T	T	T	T	T	T	T	T	T	T	T	C	C	T	T	T	T	T	T	T	T	T	T	T	T	T	T	T	T	T	T	T	T	T	T
S5_2788634	G/C	5	2788634	+	NA	NA	NA	NA	NA	NA	G	G	G	G	S	G	G	G	G	G	G	G	G	G	G	G	G	G	G	G	G	G	G	G	G	G	G	G	G	G	G	G	G	G	G	G	G	G	G
S5_2788644	G/A	5	2788644	+	NA	NA	NA	NA	NA	NA	R	G	G	G	G	G	G	G	G	G	G	G	G	G	G	A	A	G	G	G	G	G	G	G	G	G	G	G	G	G	G	G	G	G	G	G	G	G	G
S5_2788652	C/A	5	2788652	+	NA	NA	NA	NA	NA	NA	C	C	C	A	C	C	C	C	C	C	C	C	C	C	C	C	C	M	C	C	C	C	C	C	C	C	C	C	C	C	C	C	C	C	C	C	C	C	C
S5_2788653	A/T	5	2788653	+	NA	NA	NA	NA	NA	NA	A	A	A	A	A	A	A	A	A	A	A	A	T	A	A	A	N	A	T	A	A	A	A	A	A	A	A	A	A	T	A	A	A	A	A	A	A	A	A
S5_2788745	C/A	5	2788745	+	NA	NA	NA	NA	NA	NA	A	C	C	A	C	C	A	C	C	C	C	C	A	C	C	A	A	C	A	C	C	C	C	C	C	C	C	C	C	A	C	C	C	C	A	C	C	C	C
S5_2788791	G/A	5	2788791	+	NA	NA	NA	NA	NA	NA	R	G	G	G	A	G	G	G	G	G	G	G	A	G	G	A	A	N	A	G	G	G	G	G	G	G	G	G	G	A	G	G	G	G	G	A	G	G	G
S5_2788853	A/C	5	2788853	+	NA	NA	NA	NA	NA	NA	C	A	A	A	A	A	A	A	A	A	A	A	C	M	A	C	C	A	C	A	A	A	A	A	A	A	A	A	A	C	A	A	A	A	A	C	A	A	A
S5_2788858	A/T	5	2788858	+	NA	NA	NA	NA	NA	NA	A	A	A	A	A	A	A	A	A	A	A	A	A	A	A	A	A	A	A	A	A	A	A	A	A	A	A	A	A	A	A	A	A	A	A	A	A	A	A
S5_2788888	G/A	5	2788888	+	NA	NA	NA	NA	NA	NA	A	G	G	G	G	G	G	G	G	G	G	G	G	G	G	A	A	G	G	G	G	G	G	G	G	G	G	G	G	G	G	G	G	G	G	A	G	G	G
S5_2790888	G/A	5	2790888	+	NA	NA	NA	NA	NA	NA	R	G	G	G	G	G	G	G	G	G	G	G	A	G	G	A	A	G	A	G	G	G	G	G	G	G	G	G	G	A	G	G	G	G	G	G	G	G	G
S5_2790893	T/C	5	2790893	+	NA	NA	NA	NA	NA	NA	T	T	T	T	T	T	T	T	T	T	T	T	T	T	T	T	T	T	T	T	T	T	T	T	T	T	T	T	T	T	T	T	T	T	T	T	T	T	T
S5_2792203	C/A	5	2792203	+	NA	NA	NA	NA	NA	NA	C	C	M	C	C	C	C	C	C	C	C	C	C	C	C	C	N	C	N	C	C	C	C	C	C	C	C	C	C	A	C	C	C	C	C	C	C	C	C
S5_2792546	C/T	5	2792546	+	NA	NA	NA	NA	NA	NA	T	C	C	C	C	C	C	C	C	C	C	C	T	C	C	T	T	C	T	C	C	C	C	C	C	C	C	C	C	T	C	C	C	C	C	C	C	C	C
S5_2792567	A/C	5	2792567	+	NA	NA	NA	NA	NA	NA	C	C	C	C	M	A	C	C	C	A	C	C	C	A	A	C	C	C	C	C	A	A	A	A	A	A	A	A	A	C	A	A	A	A	C	C	M	A	A
S5_2795565	T/C	5	2795565	+	NA	NA	NA	NA	NA	NA	T	T	T	T	T	T	T	T	T	T	T	T	T	T	T	C	C	T	T	T	T	T	T	T	T	T	T	T	T	T	T	T	T	T	T	T	T	T	T
S5_2795750	C/T	5	2795750	+	NA	NA	NA	NA	NA	NA	C	C	C	C	C	C	C	C	C	C	C	C	C	C	C	T	T	C	N	C	C	C	C	C	C	C	C	C	C	C	C	C	C	C	C	C	C	C	C
S5_2795949	T/C	5	2795949	+	NA	NA	NA	NA	NA	NA	T	T	T	T	T	T	T	T	T	T	T	T	C	T	T	N	T	T	T	T	T	T	T	T	T	T	T	T	T	T	T	T	N	T	T	T	T	T	T
S5_2796695	C/G	5	2796695	+	NA	NA	NA	NA	NA	NA	C	C	C	C	C	C	C	C	C	C	C	C	C	C	C	C	C	C	C	C	C	C	C	C	C	C	C	C	C	C	C	C	C	C	C	C	C	C	C
S5_2799285	G/A	5	2799285	+	NA	NA	NA	NA	NA	NA	G	G	G	G	G	G	G	G	G	G	G	G	G	G	G	G	G	R	G	G	G	G	G	G	G	G	G	G	G	G	G	G	G	G	G	G	G	G	G
S5_2800246	T/G	5	2800246	+	NA	NA	NA	NA	NA	NA	T	T	T	T	T	T	T	T	T	T	T	T	T	T	T	T	T	T	N	T	T	T	T	T	T	T	T	T	T	T	T	T	T	T	T	T	T	T	T
S5_2800269	C/T	5	2800269	+	NA	NA	NA	NA	NA	NA	C	C	Y	C	C	C	C	C	C	C	C	T	C	C	C	N	T	C	N	C	C	C	C	N	C	C	C	C	C	T	C	C	C	C	C	C	T	C	C
S5_2807185	G/T	5	2807185	+	NA	NA	NA	NA	NA	NA	G	G	G	G	G	G	G	G	G	G	G	G	G	G	G	G	G	G	N	G	G	G	G	G	G	G	G	G	G	G	G	G	G	G	G	G	G	G	G
S5_2807187	G/C	5	2807187	+	NA	NA	NA	NA	NA	NA	G	G	G	G	G	G	G	G	G	G	G	G	G	G	G	G	G	G	N	G	G	G	G	G	G	G	G	G	G	G	G	G	G	G	G	G	G	G	G
S5_2807219	G/C	5	2807219	+	NA	NA	NA	NA	NA	NA	G	G	G	G	G	G	G	G	G	G	G	G	G	G	G	G	G	G	N	G	G	G	G	G	G	G	G	G	G	G	G	G	G	G	G	G	G	G	G
S5_2807223	A/G	5	2807223	+	NA	NA	NA	NA	NA	NA	A	A	A	A	A	A	A	A	A	A	A	A	A	A	A	A	A	A	N	A	A	A	A	A	A	A	A	A	A	A	A	A	A	A	A	A	A	A	A
S5_2807357	G/C	5	2807357	+	NA	NA	NA	NA	NA	NA	C	N	G	C	G	N	C	G	G	G	G	G	G	S	G	G	G	G	C	G	G	G	C	C	N	C	G	C	G	C	G	G	S	G	C	C	G	G	S
S5_2807360	G/C	5	2807360	+	NA	NA	NA	NA	NA	NA	C	G	G	C	G	G	C	G	G	G	G	G	G	G	G	G	G	G	C	G	G	G	G	C	G	G	G	C	G	C	G	G	G	G	C	C	G	G	G
S5_2807778	A/G	5	2807778	+	NA	NA	NA	NA	NA	NA	A	A	N	A	N	A	A	A	A	A	A	A	A	A	A	A	A	A	A	A	A	A	A	A	A	A	A	A	A	A	A	A	N	A	A	A	A	A	A
S5_2807815	T/C	5	2807815	+	NA	NA	NA	NA	NA	NA	T	T	T	T	T	T	T	T	T	T	T	T	T	T	T	T	T	T	T	T	T	T	T	T	T	T	T	C	T	T	T	T	T	T	T	T	T	T	T
S5_2808413	C/T	5	2808413	+	NA	NA	NA	NA	NA	NA	C	C	C	C	C	C	C	C	C	C	C	C	C	C	C	C	C	C	C	C	C	C	C	C	C	C	C	C	C	C	C	C	C	C	C	C	C	C	C
S5_2808425	C/T	5	2808425	+	NA	NA	NA	NA	NA	NA	C	C	C	C	C	C	C	C	C	C	C	C	C	C	C	C	C	C	C	C	C	C	C	C	C	C	C	C	C	C	C	C	C	C	C	C	C	C	C
S5_2808427	C/T	5	2808427	+	NA	NA	NA	NA	NA	NA	Y	C	C	C	C	C	C	C	C	C	C	C	C	C	C	C	C	C	C	C	C	C	C	C	C	C	C	C	C	C	C	C	C	C	C	C	C	C	C
S5_2810588	C/A	5	2810588	+	NA	NA	NA	NA	NA	NA	N	C	A	C	M	C	C	C	N	C	C	M	C	C	C	C	C	M	N	C	C	C	A	N	C	C	C	C	C	C	C	C	N	C	C	C	M	C	C
S5_2810656	G/T	5	2810656	+	NA	NA	NA	NA	NA	NA	G	G	G	G	G	G	G	G	G	G	G	G	G	G	G	N	T	G	G	G	G	G	G	G	G	G	G	G	G	G	G	G	G	G	G	G	G	G	G
S5_2814010	C/A	5	2814010	+	NA	NA	NA	NA	NA	NA	C	C	C	C	C	C	C	C	C	C	C	C	A	C	C	C	C	C	A	C	C	C	C	C	C	C	C	C	C	A	C	C	C	C	C	M	A	C	C
S5_2814013	G/A	5	2814013	+	NA	NA	NA	NA	NA	NA	G	G	G	G	G	G	G	G	G	G	G	G	G	G	G	G	G	G	G	G	G	R	G	G	G	G	G	G	G	G	G	G	G	G	G	G	G	G	G
S5_2814061	G/C	5	2814061	+	NA	NA	NA	NA	NA	NA	G	G	G	G	G	G	G	G	G	G	G	G	C	G	G	G	G	G	C	G	G	G	G	G	G	G	G	G	G	C	G	G	G	G	G	C	C	G	G
S5_2814085	G/A	5	2814085	+	NA	NA	NA	NA	NA	NA	G	G	G	G	G	G	G	G	G	G	G	G	G	G	G	G	G	G	G	G	G	G	G	G	G	G	G	R	G	G	G	G	G	G	G	G	G	G	G
S5_2814134	G/C	5	2814134	+	NA	NA	NA	NA	NA	NA	G	G	G	G	G	G	G	G	G	G	G	G	G	G	G	G	G	G	G	G	G	G	G	G	G	G	G	G	G	G	G	G	G	G	G	G	G	G	G
S5_2814163	G/T	5	2814163	+	NA	NA	NA	NA	NA	NA	G	T	G	G	N	T	G	G	N	T	G	G	G	T	T	G	G	G	G	G	T	T	G	G	T	G	T	G	T	G	T	G	G	T	G	G	G	T	T
S5_2814262	G/A	5	2814262	+	NA	NA	NA	NA	NA	NA	G	G	G	G	N	G	R	G	G	G	N	N	G	G	G	G	G	G	G	A	G	G	G	G	G	A	G	G	G	G	G	N	G	G	A	G	G	G	G
S5_2814452	T/C	5	2814452	+	NA	NA	NA	NA	NA	NA	T	T	N	T	T	T	T	T	T	T	T	T	C	T	T	T	T	T	C	T	T	T	T	T	T	T	T	T	T	C	T	T	T	T	T	C	C	T	T
S5_2814479	C/A	5	2814479	+	NA	NA	NA	NA	NA	NA	C	C	C	C	C	C	C	C	C	C	C	C	C	C	C	C	C	C	C	C	C	C	C	C	C	C	C	A	C	C	C	C	C	C	C	C	C	C	C
S5_2863667	A/T	5	2863667	+	NA	NA	NA	NA	NA	NA	A	A	A	A	A	A	A	A	A	A	A	A	A	A	A	N	N	A	N	A	A	A	T	A	A	A	A	A	A	N	A	A	A	A	A	A	A	A	A
S5_2863670	T/C	5	2863670	+	NA	NA	NA	NA	NA	NA	T	T	T	T	T	T	T	T	T	T	T	T	T	T	T	N	N	T	N	T	T	T	C	T	T	Y	T	T	T	N	T	T	T	T	T	T	T	T	T
S5_2863696	C/T	5	2863696	+	NA	NA	NA	NA	NA	NA	C	C	T	C	N	C	C	C	C	C	C	C	C	C	C	N	N	C	N	C	C	C	C	C	C	C	C	C	C	N	C	C	C	C	C	C	T	C	C
S5_2866005	T/A	5	2866005	+	NA	NA	NA	NA	NA	NA	T	T	T	T	T	T	T	T	T	T	T	T	T	T	T	A	A	T	T	T	T	T	T	T	T	T	T	T	T	T	T	T	T	T	T	T	T	T	T
S5_2866010	A/T	5	2866010	+	NA	NA	NA	NA	NA	NA	T	A	A	A	A	A	A	A	A	A	A	A	A	A	A	A	A	T	A	A	A	A	A	A	A	A	A	A	A	A	A	A	A	A	A	A	A	A	A
S5_2867055	T/C	5	2867055	+	NA	NA	NA	NA	NA	NA	C	T	T	T	T	T	T	T	T	T	T	T	T	T	T	T	T	T	T	T	T	T	T	T	T	T	T	T	T	T	T	Y	T	T	T	T	T	T	T
S5_2867128	G/A	5	2867128	+	NA	NA	NA	NA	NA	NA	A	G	G	G	G	G	G	G	G	G	G	G	G	G	G	G	N	G	G	G	G	G	G	G	G	G	G	G	G	G	G	G	G	G	G	G	G	G	G
S5_2923653	A/C	5	2923653	+	NA	NA	NA	NA	NA	NA	A	A	A	A	A	A	A	A	A	A	A	A	A	A	A	A	A	A	A	A	A	A	A	A	A	A	A	A	A	A	A	A	A	A	A	A	A	A	A
S5_2923654	C/G	5	2923654	+	NA	NA	NA	NA	NA	NA	C	C	C	C	C	C	C	C	C	C	C	C	C	C	C	C	C	C	C	C	C	C	C	C	C	C	C	C	C	C	C	C	C	C	C	C	C	C	C
S5_2923663	G/C	5	2923663	+	NA	NA	NA	NA	NA	NA	G	G	G	G	S	G	G	G	G	G	G	C	G	G	G	G	G	G	G	G	G	G	G	G	G	G	G	G	G	G	G	G	G	G	G	G	G	G	G
S5_2923664	G/C	5	2923664	+	NA	NA	NA	NA	NA	NA	G	G	G	G	S	G	G	G	G	G	G	C	G	G	G	G	G	G	G	G	G	G	G	G	G	G	G	G	G	G	G	G	G	G	G	G	G	G	G
S5_2923669	G/T	5	2923669	+	NA	NA	NA	NA	NA	NA	G	G	T	G	G	G	G	G	G	G	G	G	T	G	G	T	T	G	G	G	G	G	T	G	G	G	G	G	G	T	G	G	G	G	G	G	G	G	G
S5_2923678	C/G	5	2923678	+	NA	NA	NA	NA	NA	NA	G	C	C	G	S	C	G	C	C	C	G	G	C	C	C	C	C	C	G	G	C	C	C	C	C	G	C	G	C	C	C	G	C	C	G	C	C	C	C
S5_2923957	G/A	5	2923957	+	NA	NA	NA	NA	NA	NA	G	A	N	N	A	G	N	N	G	A	N	G	G	G	G	N	N	A	N	N	G	G	G	G	G	G	G	G	G	G	G	N	A	G	A	A	A	G	G
S5_2924065	C/T	5	2924065	+	NA	NA	NA	NA	NA	NA	C	C	C	C	C	C	C	C	C	C	C	C	C	C	C	N	C	C	N	C	C	C	C	C	C	C	C	C	C	C	C	C	C	C	C	C	C	C	C
S5_2924071	C/T	5	2924071	+	NA	NA	NA	NA	NA	NA	C	C	C	C	C	C	C	C	C	C	C	C	C	C	C	C	C	C	C	C	C	C	C	C	C	C	C	C	C	C	C	C	C	C	C	C	C	C	C
S5_2924698	C/A	5	2924698	+	NA	NA	NA	NA	NA	NA	C	C	C	A	C	C	A	N	N	C	A	C	A	C	C	N	N	C	N	A	C	C	C	C	C	A	C	C	C	A	C	A	C	C	A	C	C	C	C
S5_2924699	G/A	5	2924699	+	NA	NA	NA	NA	NA	NA	G	G	G	A	G	G	A	N	N	G	A	G	A	G	G	N	N	G	N	A	G	G	G	G	G	A	G	G	G	A	G	A	G	G	A	G	G	G	G
S5_2924700	C/T	5	2924700	+	NA	NA	NA	NA	NA	NA	C	C	C	T	C	C	T	N	N	C	T	C	T	C	C	N	N	C	N	T	C	C	C	C	C	T	C	C	C	T	C	T	C	C	T	C	C	C	C
S5_2925175	C/A	5	2925175	+	NA	NA	NA	NA	NA	NA	C	C	C	A	C	C	A	C	C	C	A	N	C	C	C	C	C	C	C	A	C	C	C	A	C	A	C	C	C	C	C	A	C	C	A	C	C	C	C
S5_2925181	A/G	5	2925181	+	NA	NA	NA	NA	NA	NA	A	A	A	G	A	A	G	A	A	A	G	N	A	A	A	A	A	A	A	G	A	A	A	G	A	G	A	A	A	A	A	G	A	A	G	A	A	A	A
S5_2925191	T/C	5	2925191	+	NA	NA	NA	NA	NA	NA	T	C	T	T	Y	T	T	T	T	T	T	T	T	T	T	T	T	C	T	T	T	T	T	T	T	T	T	T	T	T	T	T	C	T	T	C	C	T	T
S5_2925208	G/A	5	2925208	+	NA	NA	NA	NA	NA	NA	G	G	G	A	G	G	A	G	G	G	A	N	G	G	G	G	G	G	G	A	G	G	G	A	G	A	G	G	G	G	G	A	G	G	A	G	G	G	G
S5_2925210	G/A	5	2925210	+	NA	NA	NA	NA	NA	NA	G	G	G	G	G	G	G	G	G	G	G	G	A	G	G	A	A	G	A	G	G	G	A	G	G	G	G	G	G	A	G	G	G	G	G	G	G	G	G
S5_2925212	G/C	5	2925212	+	NA	NA	NA	NA	NA	NA	C	C	C	G	C	C	G	S	C	C	G	N	G	C	C	G	G	C	G	G	C	C	G	G	C	G	C	N	C	G	C	G	C	C	G	C	C	C	C
S5_2925942	G/T	5	2925942	+	NA	NA	NA	NA	NA	NA	G	G	G	G	G	G	G	G	G	G	G	G	G	G	G	G	G	G	G	G	G	G	G	G	G	G	G	G	G	G	G	G	G	G	G	G	G	G	G
S5_2925950	T/G	5	2925950	+	NA	NA	NA	NA	NA	NA	T	T	T	G	T	T	G	T	T	T	G	T	T	K	T	T	T	T	T	G	T	T	T	T	T	G	T	T	T	T	T	G	T	T	G	T	T	T	T
S5_2925953	T/G	5	2925953	+	NA	NA	NA	NA	NA	NA	T	T	T	T	T	T	T	T	T	T	T	T	T	T	T	T	T	T	T	T	T	T	T	T	T	T	T	T	T	T	T	T	T	T	T	T	T	T	T
S5_2925954	T/C	5	2925954	+	NA	NA	NA	NA	NA	NA	C	T	T	T	T	C	T	C	T	T	T	T	T	Y	C	T	T	Y	T	T	C	C	T	N	C	T	C	C	C	T	C	T	T	C	T	T	T	C	C
S5_2925988	A/G	5	2925988	+	NA	NA	NA	NA	NA	NA	A	G	A	A	G	A	A	A	A	A	A	R	A	A	A	A	A	G	A	A	A	A	A	A	A	A	A	A	A	A	A	A	G	A	A	G	G	A	A
S5_2926006	G/A	5	2926006	+	NA	NA	NA	NA	NA	NA	G	G	G	G	G	G	G	G	G	G	G	G	A	G	G	A	A	G	A	G	G	G	A	G	G	G	G	G	G	A	G	G	G	G	G	G	G	G	G
S5_2926142	T/A	5	2926142	+	NA	NA	NA	NA	NA	NA	T	T	N	T	T	T	T	T	T	W	T	T	T	T	T	T	T	T	T	T	T	T	T	T	T	T	T	T	T	T	T	T	T	T	T	T	T	T	T
S5_2926161	G/A	5	2926161	+	NA	NA	NA	NA	NA	NA	G	G	A	G	G	G	G	G	G	R	G	G	A	G	G	A	A	G	A	G	G	G	A	G	G	G	G	G	G	G	G	G	G	G	G	G	G	G	G
S5_2926894	C/T	5	2926894	+	NA	NA	NA	NA	NA	NA	C	C	N	T	N	C	T	Y	C	T	Y	T	T	C	C	T	T	T	T	C	C	C	T	C	C	Y	C	C	C	N	C	T	N	C	T	C	T	C	C
S5_2926907	T/C	5	2926907	+	NA	NA	NA	NA	NA	NA	T	T	N	C	N	T	C	Y	T	C	Y	C	C	T	T	C	C	C	C	T	T	T	C	T	T	Y	T	T	T	N	T	C	N	T	C	T	C	T	T
S5_2927167	C/T	5	2927167	+	NA	NA	NA	NA	NA	NA	C	T	C	C	T	C	C	C	C	C	C	C	C	C	C	C	C	C	C	C	C	C	C	C	C	C	C	C	C	C	C	C	T	C	C	T	C	C	C
S5_2927172	G/A	5	2927172	+	NA	NA	NA	NA	NA	NA	G	G	G	G	G	G	G	G	G	G	G	G	G	G	G	G	G	G	G	G	G	G	G	G	G	G	G	G	G	G	G	G	G	G	G	G	G	G	G
S5_3038639	C/T	5	3038639	+	NA	NA	NA	NA	NA	NA	C	T	C	C	T	C	C	C	C	C	C	C	C	C	C	C	C	C	C	C	C	C	C	T	C	C	C	C	C	C	C	C	T	C	C	T	C	C	C
S5_3038692	C/A	5	3038692	+	NA	NA	NA	NA	NA	NA	C	C	C	C	C	C	C	C	C	C	C	C	C	C	C	C	C	C	C	C	C	C	C	A	C	C	C	C	C	C	C	C	C	C	C	C	C	C	C
S5_3039915	G/A	5	3039915	+	NA	NA	NA	NA	NA	NA	G	A	G	G	A	G	G	G	G	G	G	G	G	G	G	G	G	G	G	G	G	G	G	G	G	G	G	G	G	G	G	G	A	G	G	A	G	G	G
S5_3039935	G/A	5	3039935	+	NA	NA	NA	NA	NA	NA	G	G	G	G	G	A	G	G	G	G	G	A	G	A	A	G	G	G	G	G	A	A	G	G	A	G	A	G	A	G	A	G	G	A	G	G	G	A	A
S5_3045837	G/A	5	3045837	+	NA	NA	NA	NA	NA	NA	G	G	G	G	G	G	G	G	G	G	G	G	G	G	G	G	G	G	G	G	G	G	G	G	G	G	G	G	G	G	G	G	G	G	G	G	G	G	G
S5_3048871	G/A	5	3048871	+	NA	NA	NA	NA	NA	NA	G	A	G	G	N	G	G	G	G	G	G	G	G	G	G	G	G	G	G	G	G	G	G	G	G	G	G	G	G	G	G	G	N	G	G	N	G	G	G
S5_3048977	A/G	5	3048977	+	NA	NA	NA	NA	NA	NA	R	A	N	A	N	A	A	G	N	G	A	A	A	A	A	G	G	A	G	G	A	A	G	A	A	A	A	N	A	A	A	A	A	A	A	N	A	A	A
S5_3051883	A/G	5	3051883	+	NA	NA	NA	NA	NA	NA	A	A	G	A	N	A	A	A	R	G	A	A	A	A	A	G	G	A	G	A	A	A	G	A	A	A	A	A	A	A	A	A	A	A	A	A	A	A	A
S5_3051956	T/G	5	3051956	+	NA	NA	NA	NA	NA	NA	T	T	T	T	T	T	T	T	T	T	T	T	T	T	T	T	T	T	T	T	T	T	T	T	T	T	T	T	T	T	T	T	T	T	T	T	T	T	T
S5_3051998	C/A	5	3051998	+	NA	NA	NA	NA	NA	NA	C	C	C	C	C	C	C	C	C	C	C	C	C	C	C	C	C	C	C	C	C	C	C	C	C	C	C	C	C	C	C	C	C	C	C	C	C	C	C
S5_3052688	C/A	5	3052688	+	NA	NA	NA	NA	NA	NA	C	C	A	C	C	C	C	C	A	A	C	C	A	C	C	A	A	C	A	A	C	C	A	C	C	C	C	C	C	C	C	C	C	C	C	C	C	C	C
S5_3052689	T/C	5	3052689	+	NA	NA	NA	NA	NA	NA	T	C	T	T	C	T	T	T	T	T	T	T	T	T	T	T	T	T	T	T	T	T	T	T	T	T	T	T	T	T	T	T	C	T	T	C	T	T	T
S5_3052713	T/C	5	3052713	+	NA	NA	NA	NA	NA	NA	T	T	T	C	T	T	C	T	T	T	C	T	C	T	T	T	T	C	T	T	T	T	T	C	T	C	T	T	T	C	T	C	T	T	C	T	C	T	T
S5_3052726	G/A	5	3052726	+	NA	NA	NA	NA	NA	NA	G	A	G	G	A	G	G	G	G	G	G	G	G	G	G	G	G	G	G	G	G	G	G	A	G	G	G	G	G	G	G	G	A	G	G	A	G	G	G
S5_3052731	G/A	5	3052731	+	NA	NA	NA	NA	NA	NA	G	G	G	G	G	G	G	G	G	G	G	G	A	G	G	G	G	G	G	G	G	G	G	G	G	G	G	G	G	G	G	G	G	G	G	G	G	G	G
S5_3052732	G/T	5	3052732	+	NA	NA	NA	NA	NA	NA	G	G	T	G	G	G	G	G	T	T	G	G	G	G	G	T	T	G	T	G	G	G	T	G	G	G	G	G	G	G	G	G	G	G	G	G	G	G	G
S5_3052740	C/T	5	3052740	+	NA	NA	NA	NA	NA	NA	C	C	C	T	C	C	T	C	C	C	T	C	T	C	C	C	C	T	C	C	C	C	C	C	C	T	C	C	Y	T	C	T	C	C	T	C	T	Y	C
S5_3054104	T/C	5	3054104	+	NA	NA	NA	NA	NA	NA	T	T	T	T	T	T	T	T	T	T	T	T	C	T	T	T	T	T	T	T	T	T	T	T	T	T	T	T	T	T	T	T	T	T	T	T	T	T	T
S5_3056568	G/A	5	3056568	+	NA	NA	NA	NA	NA	NA	G	A	G	G	A	G	G	G	G	G	G	G	G	G	G	G	G	G	G	G	G	G	G	G	G	G	G	G	G	G	G	G	A	G	G	A	G	G	G
S5_3056579	T/C	5	3056579	+	NA	NA	NA	NA	NA	NA	T	T	T	T	T	T	T	T	T	T	T	T	T	T	T	T	T	T	T	T	T	T	T	T	T	T	T	T	T	T	T	T	T	T	T	T	T	T	T
S5_3056592	T/A	5	3056592	+	NA	NA	NA	NA	NA	NA	T	T	T	T	T	T	T	T	T	T	T	T	A	T	T	T	T	T	T	T	T	T	T	A	T	T	T	T	T	T	T	T	T	T	T	T	T	T	T
S5_3056649	G/C	5	3056649	+	NA	NA	NA	NA	NA	NA	G	G	G	G	G	G	G	G	G	G	G	G	C	G	G	G	G	G	G	G	G	G	G	N	G	G	G	G	G	G	G	G	G	G	G	G	G	G	G
S5_3056665	C/T	5	3056665	+	NA	NA	NA	NA	NA	NA	C	T	C	C	T	C	C	C	C	C	C	C	C	C	N	C	C	C	C	C	N	N	C	N	C	C	C	C	N	C	C	C	T	C	C	T	C	C	C
S5_3056674	C/A	5	3056674	+	NA	NA	NA	NA	NA	NA	C	A	A	C	A	C	C	C	A	A	C	C	C	M	N	A	A	C	A	C	N	N	A	N	C	C	C	A	N	C	N	C	A	A	C	A	C	C	N
S5_3057262	G/A	5	3057262	+	NA	NA	NA	NA	NA	NA	G	G	G	G	G	G	G	G	G	G	G	G	G	G	G	G	G	G	G	G	G	G	G	G	G	G	G	G	G	G	G	G	G	G	G	G	G	G	G
S5_3057280	C/T	5	3057280	+	NA	NA	NA	NA	NA	NA	C	C	T	T	C	C	T	Y	Y	T	T	C	C	C	C	C	C	T	C	T	C	C	C	C	C	T	C	C	C	T	C	T	C	C	T	C	T	C	C
S5_3057360	C/A	5	3057360	+	NA	NA	NA	NA	NA	NA	C	C	C	C	C	C	C	C	C	C	C	C	A	C	C	A	A	C	A	C	C	C	A	C	C	C	C	C	C	C	C	C	C	C	C	C	C	C	C
S5_3057428	G/C	5	3057428	+	NA	NA	NA	NA	NA	NA	G	G	G	G	G	G	G	G	G	G	G	G	G	G	G	G	G	G	G	G	G	G	G	G	G	G	G	G	G	G	G	G	G	G	G	G	G	G	G
S5_3057477	G/T	5	3057477	+	NA	NA	NA	NA	NA	NA	G	G	G	G	G	G	G	G	G	G	G	G	T	G	G	G	G	G	G	G	G	G	G	G	G	G	G	G	G	G	G	G	G	G	G	G	G	G	G
S5_3057586	A/T	5	3057586	+	NA	NA	NA	NA	NA	NA	N	T	A	A	N	A	A	A	A	A	A	A	A	A	A	A	A	A	A	A	A	A	A	A	A	A	A	A	A	A	A	A	T	A	A	T	A	A	A
S5_3057644	C/A	5	3057644	+	NA	NA	NA	NA	NA	NA	C	C	C	C	C	C	C	C	C	C	C	C	C	C	C	C	C	C	C	C	C	C	C	C	C	C	C	C	C	C	C	C	C	C	C	C	C	C	C
S5_3057651	G/T	5	3057651	+	NA	NA	NA	NA	NA	NA	G	G	T	T	G	G	T	G	K	T	T	G	G	G	G	G	G	T	G	G	G	G	G	G	G	K	G	G	G	T	G	T	G	G	T	G	T	G	G
S5_3057733	A/G	5	3057733	+	NA	NA	NA	NA	NA	NA	A	A	G	A	A	A	A	A	A	G	A	A	A	A	A	A	A	A	A	A	A	A	A	A	A	A	A	A	A	A	A	A	A	A	A	A	A	A	A
S5_3059000	G/T	5	3059000	+	NA	NA	NA	NA	NA	NA	G	G	G	G	G	G	G	G	G	G	G	G	T	G	G	N	N	G	N	G	G	G	G	G	G	G	G	G	G	G	G	G	G	G	G	G	G	G	G
S5_3059061	G/C	5	3059061	+	NA	NA	NA	NA	NA	NA	C	G	G	G	G	G	G	G	G	G	G	G	G	G	G	G	G	G	G	G	G	G	G	G	G	G	G	C	G	G	G	G	G	G	G	G	G	G	G
S5_3059086	T/A	5	3059086	+	NA	NA	NA	NA	NA	NA	T	T	T	T	T	T	T	T	T	T	T	T	T	T	T	T	T	T	T	T	T	T	T	T	T	T	T	T	T	T	T	T	T	T	T	T	T	T	T
S5_3059108	A/G	5	3059108	+	NA	NA	NA	NA	NA	NA	A	A	A	A	A	A	A	A	A	A	A	A	A	A	A	A	A	A	A	A	A	A	R	A	A	A	A	A	A	A	A	A	A	A	A	A	A	A	A
S5_3059925	C/T	5	3059925	+	NA	NA	NA	NA	NA	NA	C	C	C	C	C	C	C	C	C	C	C	C	C	C	C	C	C	C	C	C	C	C	C	C	C	C	C	C	C	C	C	C	C	C	C	C	C	C	C
S5_3059950	G/C	5	3059950	+	NA	NA	NA	NA	NA	NA	G	G	G	G	C	G	G	S	G	G	G	G	G	G	G	C	C	G	C	G	G	G	C	G	G	G	G	G	G	G	G	G	G	G	G	G	G	G	G
S5_3059967	C/T	5	3059967	+	NA	NA	NA	NA	NA	NA	C	C	C	C	C	C	C	C	C	C	C	C	C	C	C	C	C	C	C	C	C	C	C	Y	C	C	C	C	C	C	C	C	C	C	C	C	C	C	C
S5_3060010	C/T	5	3060010	+	NA	NA	NA	NA	NA	NA	C	C	C	C	C	C	C	C	C	C	C	C	C	C	C	C	C	C	C	C	C	C	C	C	C	C	C	C	C	C	C	C	C	C	C	C	C	C	C
[truncated: 48,361 more rows]
[truncated: 243 more columns]
