# Supplementary material for: The Pattern and Distribution of Deleterious Mutations in Maize
Source: G3 (Bethesda). 2013 Nov 26;4(1):163–71. doi: 10.1534/g3.113.008870 (PMC3887532; doi:10.1534/g3.113.008870)
Supplement: Supporting Information [file supp_g3.113.008870_FileS3.zip › Zea20120110_282_imp/282_20120110_scv10mF8maf002_mgs_E1pLD5kpUn_imp95_1024_chr3.hmp.txt]

rs#	alleles	chrom	pos	strand	assembly#	center	protLSID	assayLSID	panelLSID	QCcode	33-16	38-11	4226	4722	A188	A214N	A239	A272	A441-5	A554	A556	A6	A619	A632	A634	A635	A641	A654	A659	A661	A679	A680	A682	Ab28A	B10	B103	B104	B105	B109	B115	B14A	B164	B2-good	B37	B46	B52	B57	B64	B68
S3_37242	G/A	3	37242	+	NA	NA	NA	NA	NA	NA	G	G	N	G	G	N	G	N	G	G	G	G	G	G	G	G	G	G	G	G	G	G	G	G	N	G	G	N	G	N	G	G	G	G	G	G	G	G	G
S3_81874	G/A	3	81874	+	NA	NA	NA	NA	NA	NA	G	G	G	G	N	N	G	G	G	G	G	G	G	G	G	G	G	G	G	G	G	G	G	G	N	G	G	G	G	G	G	G	G	G	G	G	N	G	G
S3_81911	A/G	3	81911	+	NA	NA	NA	NA	NA	NA	A	A	A	A	A	N	A	A	A	A	A	A	A	A	A	A	A	A	A	A	A	A	A	A	N	A	A	A	A	A	A	A	A	A	A	A	A	A	A
S3_81926	G/A	3	81926	+	NA	NA	NA	NA	NA	NA	G	A	G	A	G	N	N	N	G	G	N	R	G	G	G	G	G	A	G	G	G	G	G	A	N	G	G	N	G	G	G	N	G	G	A	A	G	G	G
S3_88665	C/T	3	88665	+	NA	NA	NA	NA	NA	NA	N	C	C	C	C	C	C	N	C	C	T	C	C	C	C	C	C	C	C	Y	C	C	C	C	N	C	C	N	C	C	C	C	C	C	C	C	C	C	C
S3_214473	C/T	3	214473	+	NA	NA	NA	NA	NA	NA	C	C	N	C	C	N	C	C	C	C	C	C	C	C	C	C	C	C	C	C	C	C	C	C	C	C	C	C	C	C	C	C	C	C	C	C	C	C	C
S3_256369	T/C	3	256369	+	NA	NA	NA	NA	NA	NA	N	T	T	T	N	N	T	N	N	C	T	T	T	C	C	C	C	T	T	T	C	C	T	T	N	T	T	N	C	N	C	N	T	T	T	T	T	C	C
S3_306174	G/A	3	306174	+	NA	NA	NA	NA	NA	NA	G	G	N	G	N	N	G	G	N	G	G	G	G	G	G	G	G	G	G	G	G	G	G	G	N	G	A	N	G	N	G	G	G	G	G	G	G	G	G
S3_380304	A/G	3	380304	+	NA	NA	NA	NA	NA	NA	A	A	A	A	A	N	A	N	A	A	G	A	A	A	A	A	A	A	A	A	A	A	A	A	N	A	A	N	A	A	A	G	A	A	A	A	N	A	A
S3_380370	C/A	3	380370	+	NA	NA	NA	NA	NA	NA	C	C	C	C	C	N	C	N	C	C	C	C	M	C	C	C	C	C	C	C	C	C	C	C	N	C	C	N	C	C	C	C	C	C	C	C	C	C	C
S3_380501	T/C	3	380501	+	NA	NA	NA	NA	NA	NA	T	T	N	N	T	N	T	N	T	T	T	T	T	T	T	T	T	T	T	T	T	T	T	T	T	T	T	N	T	T	T	T	T	T	T	T	T	T	T
S3_380785	A/C	3	380785	+	NA	NA	NA	NA	NA	NA	A	A	A	A	A	N	A	A	A	A	A	A	A	A	A	A	A	A	C	A	A	A	A	A	A	A	A	N	A	A	A	A	A	A	A	A	A	A	A
S3_380786	T/A	3	380786	+	NA	NA	NA	NA	NA	NA	T	T	T	T	T	N	T	T	T	T	T	T	T	T	T	T	T	T	A	T	T	T	T	T	T	T	T	N	T	T	T	T	T	T	T	T	T	T	T
S3_380787	A/G	3	380787	+	NA	NA	NA	NA	NA	NA	A	A	A	A	A	N	A	A	A	A	A	A	A	A	A	A	A	A	G	A	A	A	A	A	A	A	A	N	A	A	A	A	A	A	A	A	A	A	A
S3_468784	G/T	3	468784	+	NA	NA	NA	NA	NA	NA	N	G	G	G	G	N	G	N	G	G	G	G	G	G	G	G	G	G	G	G	G	G	G	G	N	G	G	N	G	G	G	G	N	G	G	G	G	G	G
S3_468814	C/T	3	468814	+	NA	NA	NA	NA	NA	NA	T	N	C	C	C	N	T	N	C	C	C	C	C	C	C	C	C	N	C	C	C	C	C	C	N	C	C	N	C	C	C	C	C	C	C	C	C	C	C
S3_509499	G/A	3	509499	+	NA	NA	NA	NA	NA	NA	G	G	A	G	G	N	G	N	N	G	G	G	G	G	G	G	G	G	G	G	G	G	G	G	N	G	G	N	G	N	G	N	G	G	G	G	N	G	G
S3_517867	G/A	3	517867	+	NA	NA	NA	NA	NA	NA	G	N	G	G	G	N	G	N	G	G	G	G	G	G	G	G	G	G	G	G	G	G	G	G	N	G	G	N	G	G	G	G	A	G	G	G	A	G	G
S3_517873	G/A	3	517873	+	NA	NA	NA	NA	NA	NA	G	N	G	G	G	N	G	N	G	G	G	G	G	G	G	G	G	G	G	G	G	G	G	G	N	G	G	N	G	G	G	G	G	G	G	G	G	G	G
S3_517919	G/A	3	517919	+	NA	NA	NA	NA	NA	NA	G	N	G	G	G	N	G	N	G	G	G	G	G	G	G	G	G	G	G	G	G	G	G	G	N	G	G	N	G	G	G	G	A	G	G	G	A	G	G
S3_535418	C/T	3	535418	+	NA	NA	NA	NA	NA	NA	C	C	C	C	C	N	C	C	C	C	C	C	C	C	C	C	C	C	C	C	C	C	C	C	C	C	C	N	C	C	C	C	C	C	C	C	C	C	C
S3_552543	A/C	3	552543	+	NA	NA	NA	NA	NA	NA	N	A	N	C	M	A	A	N	N	C	N	C	C	A	A	A	A	C	A	M	A	N	C	A	N	A	A	N	A	N	A	A	A	A	A	N	N	A	A
S3_552576	C/T	3	552576	+	NA	NA	NA	NA	NA	NA	N	C	N	T	Y	C	C	N	N	T	N	T	T	C	C	C	C	T	C	Y	C	N	T	C	N	C	C	N	C	N	C	C	C	C	C	N	N	C	C
S3_552597	A/G	3	552597	+	NA	NA	NA	NA	NA	NA	N	A	N	A	A	A	A	N	N	A	A	A	A	A	A	A	A	A	A	A	A	A	A	A	N	A	A	N	A	N	A	A	A	A	A	A	N	A	A
S3_553938	G/A	3	553938	+	NA	NA	NA	NA	NA	NA	G	G	G	G	G	N	G	N	N	G	G	G	G	G	G	G	G	N	N	G	G	G	G	G	N	G	G	N	G	G	G	G	G	G	N	N	G	G	G
S3_555811	C/G	3	555811	+	NA	NA	NA	NA	NA	NA	C	C	C	C	C	N	C	C	C	C	C	C	C	C	C	C	C	C	C	C	C	C	G	C	N	C	C	C	C	C	C	C	C	C	C	C	C	C	C
S3_555895	T/C	3	555895	+	NA	NA	NA	NA	NA	NA	T	T	T	T	T	N	T	N	T	T	T	T	T	T	T	T	T	T	T	T	T	T	T	T	N	T	T	T	T	T	T	T	C	T	T	T	T	T	T
S3_654883	G/A	3	654883	+	NA	NA	NA	NA	NA	NA	G	G	G	G	G	N	G	G	G	G	A	G	G	G	G	G	G	G	G	R	G	G	G	G	N	G	G	G	G	G	G	A	G	G	G	G	G	G	G
S3_692196	G/A	3	692196	+	NA	NA	NA	NA	NA	NA	G	G	G	G	G	G	G	G	G	G	G	G	G	G	G	G	G	G	A	G	G	G	G	G	N	G	G	N	G	G	G	G	G	G	G	G	G	G	G
S3_736801	C/T	3	736801	+	NA	NA	NA	NA	NA	NA	C	N	N	C	C	N	C	N	N	C	C	C	C	C	C	C	C	C	C	C	C	C	C	C	N	C	C	N	C	N	C	C	C	C	C	C	N	C	C
S3_743147	A/T	3	743147	+	NA	NA	NA	NA	NA	NA	A	A	A	A	A	N	A	N	A	A	T	A	A	A	A	A	A	A	A	N	A	A	A	A	N	A	A	A	A	A	A	W	A	A	A	A	N	A	A
S3_743151	T/C	3	743151	+	NA	NA	NA	NA	NA	NA	T	T	T	T	T	N	T	N	T	T	C	T	T	T	T	T	T	T	T	N	T	T	T	T	N	T	T	T	T	T	T	Y	T	T	T	T	N	T	T
S3_743153	C/T	3	743153	+	NA	NA	NA	NA	NA	NA	C	C	C	C	C	N	C	N	C	C	T	C	C	C	C	C	C	C	C	N	C	C	C	C	N	C	C	C	C	C	C	Y	C	C	C	C	N	C	C
S3_743155	C/G	3	743155	+	NA	NA	NA	NA	NA	NA	C	C	C	C	C	N	C	N	C	C	G	C	C	C	C	C	C	C	C	N	C	C	C	C	N	C	C	C	C	C	C	S	C	C	C	C	N	C	C
S3_743156	G/C	3	743156	+	NA	NA	NA	NA	NA	NA	G	G	G	G	G	N	G	N	G	G	C	G	G	G	G	G	G	G	G	N	G	G	G	G	N	G	G	G	G	G	G	S	G	G	G	G	N	G	G
S3_743159	G/A	3	743159	+	NA	NA	NA	NA	NA	NA	G	G	G	G	G	N	G	N	G	G	A	G	G	G	G	G	G	G	G	N	G	G	G	G	N	G	G	G	G	G	G	R	G	G	G	G	N	G	G
S3_887993	G/A	3	887993	+	NA	NA	NA	NA	NA	NA	G	G	G	G	G	N	G	N	N	G	G	G	G	G	G	G	G	G	G	G	G	G	G	G	N	G	G	N	G	G	G	G	G	G	G	G	G	G	G
S3_903579	C/T	3	903579	+	NA	NA	NA	NA	NA	NA	C	C	C	C	N	N	C	N	N	C	C	C	C	C	C	C	C	C	C	C	C	C	C	C	C	C	C	N	C	C	C	C	C	C	C	C	N	C	C
S3_990930	T/G	3	990930	+	NA	NA	NA	NA	NA	NA	T	T	T	T	T	N	T	T	T	T	G	T	T	T	T	T	T	T	T	K	T	T	T	T	T	T	T	T	T	T	T	G	T	T	T	T	T	T	T
S3_990967	C/G	3	990967	+	NA	NA	NA	NA	NA	NA	C	C	C	C	C	C	C	N	C	C	C	C	C	C	C	C	C	C	C	C	C	C	C	C	C	C	C	N	C	C	C	C	C	C	C	C	C	C	C
S3_990973	A/T	3	990973	+	NA	NA	NA	NA	NA	NA	A	A	A	A	A	T	A	N	A	A	A	A	A	A	A	A	A	A	A	A	A	A	A	A	A	A	A	N	A	A	A	A	A	A	A	A	A	A	A
S3_991001	C/G	3	991001	+	NA	NA	NA	NA	NA	NA	C	C	C	C	C	C	C	N	C	C	G	C	C	C	C	C	C	C	C	N	C	C	C	C	C	C	C	N	C	C	C	S	C	C	C	C	C	C	C
S3_1037770	G/T	3	1037770	+	NA	NA	NA	NA	NA	NA	G	G	G	G	G	N	G	G	G	G	T	G	G	G	G	G	G	G	G	T	G	G	G	G	G	G	G	G	G	G	G	G	G	G	G	G	G	G	G
S3_1037853	T/C	3	1037853	+	NA	NA	NA	NA	NA	NA	T	T	N	T	T	N	T	N	T	T	T	T	T	T	T	T	T	T	Y	T	T	T	T	T	T	T	T	N	T	T	T	T	T	T	T	T	T	T	T
S3_1037869	A/G	3	1037869	+	NA	NA	NA	NA	NA	NA	A	A	N	A	A	N	A	N	A	A	A	A	A	A	A	A	A	A	R	A	A	A	A	A	A	A	A	N	A	A	A	A	A	A	A	A	A	A	A
S3_1037874	T/G	3	1037874	+	NA	NA	NA	NA	NA	NA	T	T	N	T	T	N	T	N	T	T	T	T	T	T	T	T	T	T	K	T	T	T	T	T	T	T	T	N	T	T	T	T	T	T	T	T	T	T	T
S3_1037882	T/G	3	1037882	+	NA	NA	NA	NA	NA	NA	T	G	T	T	T	N	T	N	T	T	T	T	T	T	T	T	T	G	T	T	T	T	T	G	T	T	T	N	T	T	T	T	T	T	T	G	T	T	T
S3_1080337	G/A	3	1080337	+	NA	NA	NA	NA	NA	NA	G	G	G	G	G	N	G	G	G	G	G	G	R	G	G	G	G	G	N	G	G	G	G	G	N	G	G	G	G	G	G	G	G	G	G	R	G	G	G
S3_1080347	T/G	3	1080347	+	NA	NA	NA	NA	NA	NA	T	T	T	T	T	N	T	T	T	T	T	T	T	T	T	T	T	T	N	T	T	T	T	T	N	T	T	T	T	T	T	T	T	T	T	T	T	T	T
S3_1095381	C/T	3	1095381	+	NA	NA	NA	NA	NA	NA	N	C	N	C	C	C	C	N	C	C	N	C	C	C	C	C	C	C	T	N	C	C	C	C	N	C	C	N	C	N	C	N	N	C	T	C	C	C	C
S3_1095492	T/C	3	1095492	+	NA	NA	NA	NA	NA	NA	T	T	T	T	T	C	T	T	T	T	T	C	T	T	T	T	T	T	C	T	T	T	T	T	T	Y	T	T	T	T	T	N	T	T	T	T	T	T	T
S3_1103806	C/A	3	1103806	+	NA	NA	NA	NA	NA	NA	C	C	N	C	C	N	C	C	N	C	C	C	C	C	C	C	C	C	A	C	C	C	C	C	N	C	C	N	C	C	C	C	C	C	C	C	C	C	C
S3_1103819	C/G	3	1103819	+	NA	NA	NA	NA	NA	NA	C	C	N	C	C	N	C	C	N	C	C	C	C	C	C	C	C	C	G	C	C	C	C	C	N	C	C	N	C	C	C	C	C	C	C	C	C	C	C
S3_1103839	G/T	3	1103839	+	NA	NA	NA	NA	NA	NA	G	G	N	G	G	N	G	G	G	G	G	G	G	G	G	G	G	G	G	G	G	G	G	G	N	G	G	N	G	G	G	G	G	G	G	G	G	G	G
S3_1104193	C/A	3	1104193	+	NA	NA	NA	NA	NA	NA	C	C	C	C	C	N	C	C	C	C	C	A	C	C	C	C	C	C	A	C	C	C	C	C	C	M	C	N	C	C	C	C	C	C	M	C	A	C	C
S3_1104194	T/G	3	1104194	+	NA	NA	NA	NA	NA	NA	T	T	T	T	T	N	T	T	T	T	T	G	T	T	T	T	T	T	G	T	T	T	T	T	T	K	T	N	T	T	T	T	T	T	K	T	G	T	T
S3_1104224	C/A	3	1104224	+	NA	NA	NA	NA	NA	NA	C	C	C	C	C	N	C	C	C	C	C	A	C	C	C	C	C	C	A	C	C	C	C	C	C	M	C	N	C	C	C	C	C	C	M	C	A	C	C
S3_1260509	G/A	3	1260509	+	NA	NA	NA	NA	NA	NA	G	G	G	G	G	N	G	N	G	G	G	G	G	G	G	G	G	G	G	G	G	G	G	G	G	G	G	N	G	G	G	G	G	G	G	G	G	G	G
S3_1260566	G/A	3	1260566	+	NA	NA	NA	NA	NA	NA	G	G	G	G	G	G	G	G	G	G	G	G	G	G	G	G	G	G	G	G	G	G	G	G	A	G	G	G	G	G	G	G	G	G	A	G	G	G	G
S3_1260609	C/T	3	1260609	+	NA	NA	NA	NA	NA	NA	C	C	C	C	C	N	C	N	C	C	C	C	C	C	C	C	C	C	C	C	C	C	C	C	N	C	C	C	C	C	C	C	C	C	N	C	C	C	C
S3_1260616	A/G	3	1260616	+	NA	NA	NA	NA	NA	NA	A	A	A	A	A	N	A	N	A	A	A	A	A	A	A	A	A	A	A	A	A	A	R	A	N	A	A	A	A	A	A	A	A	G	A	A	A	A	A
S3_1260638	C/G	3	1260638	+	NA	NA	NA	NA	NA	NA	C	C	C	C	C	N	C	N	C	C	C	G	C	C	C	C	C	C	C	C	C	C	C	C	N	C	C	G	C	C	C	C	C	C	N	C	C	C	C
S3_1260639	C/T	3	1260639	+	NA	NA	NA	NA	NA	NA	C	T	C	Y	C	N	C	N	C	C	C	C	C	C	C	C	C	T	C	C	C	C	C	T	N	C	C	C	C	C	C	C	T	C	C	T	C	C	C
S3_1260681	C/T	3	1260681	+	NA	NA	NA	NA	NA	NA	N	C	C	C	C	N	C	C	N	C	C	C	C	C	C	C	C	C	C	C	C	C	C	C	C	C	C	N	C	N	C	C	C	C	C	C	C	C	C
S3_1260699	A/C	3	1260699	+	NA	NA	NA	NA	NA	NA	N	A	A	A	A	N	N	A	N	A	A	A	A	A	A	A	A	A	A	A	A	A	A	A	A	A	A	N	A	N	A	A	A	A	M	A	A	A	A
S3_1261055	G/T	3	1261055	+	NA	NA	NA	NA	NA	NA	G	G	G	G	G	G	G	G	G	G	G	G	G	G	G	G	G	G	G	G	G	G	G	G	G	G	G	N	G	G	G	G	G	G	G	G	G	G	G
S3_1261207	C/A	3	1261207	+	NA	NA	NA	NA	NA	NA	C	C	C	C	C	C	C	C	C	C	C	C	C	C	C	C	C	C	C	C	C	C	C	C	C	C	C	C	C	C	C	C	C	C	C	C	C	C	C
S3_1261236	C/A	3	1261236	+	NA	NA	NA	NA	NA	NA	C	C	C	C	C	N	C	C	C	C	C	C	C	C	C	C	C	C	C	C	C	C	C	C	C	C	C	N	C	C	C	C	C	C	C	C	C	C	C
S3_1261237	C/A	3	1261237	+	NA	NA	NA	NA	NA	NA	C	C	C	C	C	N	C	C	C	C	C	C	C	C	C	C	C	C	C	C	C	C	C	C	C	C	C	N	C	C	C	C	C	C	C	C	C	C	C
S3_1261240	A/G	3	1261240	+	NA	NA	NA	NA	NA	NA	A	A	A	A	A	N	A	A	A	A	A	A	A	A	A	A	A	A	A	A	A	A	A	A	A	A	A	N	A	A	A	A	A	A	A	A	A	A	A
S3_1261440	A/G	3	1261440	+	NA	NA	NA	NA	NA	NA	A	A	A	A	A	A	A	N	A	A	A	A	A	A	A	A	A	A	A	A	A	A	A	A	N	A	A	A	A	A	A	A	A	A	A	A	A	A	A
S3_1261569	T/G	3	1261569	+	NA	NA	NA	NA	NA	NA	T	T	N	T	T	N	T	N	T	T	T	T	T	T	T	T	T	T	T	T	T	T	T	T	T	T	T	N	T	T	T	T	T	T	T	T	T	T	T
S3_1261607	G/A	3	1261607	+	NA	NA	NA	NA	NA	NA	G	G	G	G	G	G	G	G	G	G	G	G	G	G	G	G	G	G	G	G	G	G	G	G	N	G	G	G	G	G	G	G	G	G	G	G	G	G	G
S3_1261624	G/A	3	1261624	+	NA	NA	NA	NA	NA	NA	G	G	G	G	G	G	G	G	G	G	G	G	G	G	G	G	G	G	G	G	G	G	G	G	N	G	G	G	G	G	G	G	G	G	G	G	G	G	G
S3_1261723	T/G	3	1261723	+	NA	NA	NA	NA	NA	NA	T	T	T	T	T	N	T	T	T	T	T	T	T	T	T	T	T	T	T	T	T	T	T	T	N	T	T	N	T	T	T	T	T	T	T	T	T	T	T
S3_1261742	G/A	3	1261742	+	NA	NA	NA	NA	NA	NA	G	G	G	R	G	G	G	G	G	G	G	G	G	G	G	G	G	G	G	G	G	G	G	G	G	G	G	N	G	G	G	G	G	G	G	G	G	G	G
S3_1261965	A/C	3	1261965	+	NA	NA	NA	NA	NA	NA	A	A	A	A	A	C	A	M	A	A	A	A	A	A	A	A	A	A	A	A	A	M	A	A	A	A	A	A	A	A	A	A	A	A	A	A	A	A	A
S3_1261966	T/C	3	1261966	+	NA	NA	NA	NA	NA	NA	C	C	T	C	C	C	C	Y	T	T	T	C	C	T	T	T	T	C	T	T	T	T	T	C	C	T	T	T	T	C	T	T	C	C	C	C	T	T	T
S3_1262025	C/T	3	1262025	+	NA	NA	NA	NA	NA	NA	C	C	C	C	C	C	C	C	N	C	C	C	C	C	C	C	C	C	C	C	C	C	C	C	C	C	C	N	C	C	C	C	C	C	C	C	C	C	C
S3_1262110	C/A	3	1262110	+	NA	NA	NA	NA	NA	NA	C	C	N	C	C	N	C	C	C	C	C	C	C	C	C	C	C	C	C	C	C	C	C	C	C	C	C	C	C	C	C	C	C	C	C	C	C	C	C
S3_1262161	T/C	3	1262161	+	NA	NA	NA	NA	NA	NA	T	T	T	T	T	T	Y	T	T	T	T	T	T	T	T	T	T	T	T	T	T	T	T	T	T	T	T	T	T	C	T	T	T	T	T	T	T	T	T
S3_1262163	G/T	3	1262163	+	NA	NA	NA	NA	NA	NA	G	G	G	G	G	G	K	G	G	G	G	G	G	G	G	G	G	G	G	G	G	G	G	G	G	G	G	G	G	T	G	G	G	G	G	G	G	G	G
S3_1262169	C/G	3	1262169	+	NA	NA	NA	NA	NA	NA	C	C	C	C	C	C	S	C	C	C	C	C	C	C	C	C	C	C	C	C	C	C	C	C	C	C	C	C	C	G	C	C	C	C	C	C	C	C	C
S3_1262170	T/C	3	1262170	+	NA	NA	NA	NA	NA	NA	T	T	T	T	T	T	Y	T	T	T	T	T	T	T	T	T	T	T	T	T	T	T	T	T	T	T	T	T	T	C	T	T	T	T	T	T	T	T	T
S3_1262195	C/T	3	1262195	+	NA	NA	NA	NA	NA	NA	C	C	N	C	C	N	C	T	C	C	C	C	C	C	C	C	C	C	C	C	C	C	C	C	N	C	C	N	C	C	C	C	C	N	C	C	C	C	C
S3_1262333	A/G	3	1262333	+	NA	NA	NA	NA	NA	NA	A	A	N	A	A	N	A	N	N	A	A	A	A	A	A	A	A	A	A	A	A	A	A	A	N	A	A	A	A	A	A	N	A	A	A	A	A	A	A
S3_1262363	C/T	3	1262363	+	NA	NA	NA	NA	NA	NA	C	C	N	C	C	N	C	N	N	C	C	C	C	C	C	C	C	C	C	C	C	C	C	C	N	C	C	C	C	C	C	N	C	C	C	C	C	C	C
S3_1262449	T/C	3	1262449	+	NA	NA	NA	NA	NA	NA	T	T	T	T	T	N	T	T	T	T	T	T	T	T	T	T	T	T	T	T	T	T	T	T	T	T	T	T	T	T	T	T	T	T	T	T	T	T	T
S3_1289498	G/C	3	1289498	+	NA	NA	NA	NA	NA	NA	G	G	G	G	G	S	G	G	G	G	G	G	G	G	G	G	G	G	G	G	G	G	G	G	G	G	G	N	G	G	G	G	G	G	G	G	G	G	G
S3_1289855	T/C	3	1289855	+	NA	NA	NA	NA	NA	NA	T	C	C	C	C	Y	C	T	N	T	Y	C	T	T	T	T	T	C	T	T	T	T	T	C	C	Y	T	T	T	C	T	T	C	T	C	C	T	T	T
S3_1289867	G/A	3	1289867	+	NA	NA	NA	NA	NA	NA	G	G	G	G	G	G	G	G	G	G	G	G	G	G	G	G	G	G	G	G	G	G	G	G	G	G	G	G	G	G	G	G	G	G	G	G	G	G	G
S3_1289918	G/A	3	1289918	+	NA	NA	NA	NA	NA	NA	G	A	A	A	A	R	A	G	A	G	G	A	G	G	G	G	G	A	G	G	G	G	G	A	A	A	G	G	G	N	G	G	A	G	A	A	G	G	G
S3_1289966	C/T	3	1289966	+	NA	NA	NA	NA	NA	NA	C	C	T	T	Y	Y	T	C	T	C	C	T	C	C	C	C	C	C	C	C	C	C	C	C	T	T	C	C	C	N	C	C	N	C	T	C	C	C	C
S3_1290787	C/T	3	1290787	+	NA	NA	NA	NA	NA	NA	C	T	C	C	C	C	C	C	C	C	C	C	C	C	C	C	C	T	C	C	C	C	C	T	C	C	C	N	C	C	C	C	C	C	C	T	C	C	C
S3_1295292	C/G	3	1295292	+	NA	NA	NA	NA	NA	NA	C	C	C	S	C	C	C	N	N	C	C	C	C	C	C	C	C	C	C	C	C	C	S	C	C	C	C	N	C	C	C	C	G	G	C	C	G	C	C
S3_1295324	C/T	3	1295324	+	NA	NA	NA	NA	NA	NA	C	C	C	C	C	C	C	N	C	C	C	Y	C	C	C	C	C	C	C	C	C	C	C	C	C	C	C	N	C	C	C	C	C	C	C	C	C	C	C
S3_1295710	G/T	3	1295710	+	NA	NA	NA	NA	NA	NA	G	G	N	G	G	N	G	N	G	G	G	G	G	G	G	G	G	G	G	G	G	G	G	G	N	G	G	N	G	G	G	G	G	G	G	G	G	G	G
S3_1297597	T/C	3	1297597	+	NA	NA	NA	NA	NA	NA	T	T	C	T	N	N	N	N	C	C	T	T	Y	C	C	C	C	T	T	N	C	C	Y	T	T	C	T	N	C	N	C	N	N	C	N	T	N	C	C
S3_1297722	C/T	3	1297722	+	NA	NA	NA	NA	NA	NA	C	C	C	C	C	N	C	N	C	C	C	C	C	C	C	C	C	C	C	C	C	C	C	C	N	C	C	N	C	C	C	C	N	C	C	C	C	C	C
S3_1297739	G/C	3	1297739	+	NA	NA	NA	NA	NA	NA	G	G	G	G	G	N	G	N	G	G	G	G	G	G	G	G	G	G	G	G	G	G	G	G	N	G	G	N	G	G	G	G	N	G	G	G	G	G	G
S3_1297748	T/C	3	1297748	+	NA	NA	NA	NA	NA	NA	T	T	T	T	T	N	T	N	T	T	T	T	C	T	T	T	T	T	T	T	T	T	T	T	N	T	T	N	T	T	T	T	N	C	T	T	C	T	T
S3_1297785	G/A	3	1297785	+	NA	NA	NA	NA	NA	NA	G	G	G	G	N	G	G	N	G	G	N	G	G	G	G	G	G	G	G	G	G	G	G	G	N	G	G	N	G	G	G	G	G	R	G	G	G	G	G
S3_1297802	T/C	3	1297802	+	NA	NA	NA	NA	NA	NA	T	N	T	T	N	T	T	N	T	T	N	T	T	T	T	T	T	N	T	T	T	T	T	N	N	T	T	N	T	T	T	T	T	T	T	T	T	T	T
S3_1297805	A/C	3	1297805	+	NA	NA	NA	NA	NA	NA	A	A	A	A	N	A	A	N	A	A	N	A	A	A	A	A	A	A	A	A	A	A	A	A	N	A	A	N	A	A	A	A	A	M	A	A	A	A	A
S3_1303812	T/C	3	1303812	+	NA	NA	NA	NA	NA	NA	C	C	T	T	C	C	C	T	T	T	T	T	C	T	T	T	T	C	C	T	T	T	T	C	N	T	T	N	T	C	T	T	C	C	C	C	C	T	T
S3_1326358	G/A	3	1326358	+	NA	NA	NA	NA	NA	NA	G	G	G	G	G	N	G	G	G	G	G	G	G	G	G	G	G	G	A	G	G	G	G	G	N	G	G	G	G	G	G	G	G	G	A	G	G	G	G
S3_1326361	G/A	3	1326361	+	NA	NA	NA	NA	NA	NA	G	G	G	G	G	N	G	G	G	G	G	G	G	G	G	G	G	G	A	G	G	G	G	G	N	G	G	G	G	G	G	G	G	G	A	G	G	G	G
S3_1326371	G/A	3	1326371	+	NA	NA	NA	NA	NA	NA	G	G	G	A	G	N	G	G	G	G	G	G	G	G	G	G	G	G	G	G	G	G	G	G	N	G	G	G	G	G	G	G	G	G	G	N	N	G	G
S3_1326393	C/T	3	1326393	+	NA	NA	NA	NA	NA	NA	T	T	C	T	T	N	C	N	C	T	N	C	C	T	T	T	T	C	C	C	T	T	T	T	N	T	C	N	T	N	T	C	T	C	C	C	C	T	T
S3_1326409	C/T	3	1326409	+	NA	NA	NA	NA	NA	NA	T	T	C	T	T	N	C	N	C	T	N	C	C	T	T	T	T	C	C	C	T	T	T	T	N	T	C	N	T	N	T	C	T	C	C	C	C	T	T
S3_1326433	C/T	3	1326433	+	NA	NA	NA	NA	NA	NA	T	C	C	C	C	N	C	C	C	C	C	C	C	C	C	C	C	C	C	C	C	C	C	C	N	C	C	C	C	C	C	C	T	C	C	C	C	C	C
S3_1326446	C/G	3	1326446	+	NA	NA	NA	NA	NA	NA	C	C	G	C	N	N	G	C	G	C	C	G	C	C	C	C	C	C	C	C	C	C	C	C	N	C	C	C	C	C	C	C	C	C	C	C	C	C	C
S3_1326458	C/A	3	1326458	+	NA	NA	NA	NA	NA	NA	A	C	C	C	C	N	C	C	C	C	C	C	A	C	C	C	C	C	A	C	C	C	C	C	N	C	C	C	C	C	C	C	A	A	A	C	A	C	C
S3_1326567	T/G	3	1326567	+	NA	NA	NA	NA	NA	NA	T	T	G	T	T	N	G	T	G	T	T	G	T	T	T	T	T	K	G	T	T	T	T	T	N	T	T	T	T	T	T	T	T	T	G	G	T	T	T
S3_1326583	G/A	3	1326583	+	NA	NA	NA	NA	NA	NA	A	G	G	G	G	N	G	G	G	G	G	G	G	G	G	G	G	G	G	G	G	G	G	G	N	G	G	G	G	G	G	G	A	G	G	G	G	G	G
S3_1326601	G/A	3	1326601	+	NA	NA	NA	NA	NA	NA	G	G	G	G	G	N	G	G	G	G	G	G	R	G	G	G	G	G	G	G	G	G	G	G	N	G	G	G	G	G	G	G	G	A	G	G	A	G	G
S3_1326632	C/A	3	1326632	+	NA	NA	NA	NA	NA	NA	C	C	N	C	C	N	A	C	C	C	C	A	C	C	C	C	C	N	C	C	C	C	C	N	N	C	C	N	C	C	C	N	C	C	C	N	N	C	C
S3_1326645	A/G	3	1326645	+	NA	NA	NA	NA	NA	NA	G	N	N	A	N	N	G	A	G	A	N	G	R	A	A	A	A	N	G	A	A	A	A	N	N	A	A	N	A	A	A	N	N	G	N	N	N	A	A
S3_1326933	G/T	3	1326933	+	NA	NA	NA	NA	NA	NA	G	G	G	G	G	N	G	G	G	G	G	G	G	G	G	G	G	N	K	G	G	G	G	G	N	G	G	N	G	G	G	G	N	G	N	G	G	G	G
S3_1327239	C/T	3	1327239	+	NA	NA	NA	NA	NA	NA	T	N	C	C	N	N	C	N	C	C	T	C	C	C	C	C	C	N	C	T	C	C	C	C	N	C	C	N	C	C	C	N	T	C	C	C	C	C	C
S3_1327240	G/A	3	1327240	+	NA	NA	NA	NA	NA	NA	G	N	A	G	N	N	G	N	A	A	G	G	A	A	A	A	A	N	G	G	A	A	A	G	N	A	G	N	A	N	A	N	G	A	G	G	N	A	A
S3_1327300	G/A	3	1327300	+	NA	NA	NA	NA	NA	NA	G	G	G	G	G	N	G	N	G	G	G	A	G	G	G	G	G	G	G	G	G	G	A	G	N	G	G	G	G	G	G	G	G	G	G	G	A	G	G
S3_1327315	G/A	3	1327315	+	NA	NA	NA	NA	NA	NA	R	G	A	G	G	N	G	N	A	G	R	G	G	G	G	G	G	G	G	A	G	G	G	G	N	G	G	G	G	G	G	A	A	G	G	G	G	G	G
S3_1337663	G/A	3	1337663	+	NA	NA	NA	NA	NA	NA	G	N	A	G	G	N	G	N	G	G	N	A	N	G	G	G	G	G	A	G	G	G	R	G	N	G	G	N	G	G	G	G	G	G	N	G	G	G	G
S3_1337673	G/C	3	1337673	+	NA	NA	NA	NA	NA	NA	C	N	G	G	C	N	G	N	C	C	N	G	G	G	C	C	C	G	G	G	C	C	G	G	N	S	G	N	C	N	C	N	N	G	N	C	G	C	C
S3_1337781	G/C	3	1337781	+	NA	NA	NA	NA	NA	NA	G	G	G	G	G	N	G	G	G	G	G	G	G	G	G	G	G	G	G	G	G	G	G	G	N	G	G	N	G	G	G	G	C	G	G	G	N	G	G
S3_1349388	G/C	3	1349388	+	NA	NA	NA	NA	NA	NA	G	G	G	G	G	N	G	G	G	G	G	G	G	G	G	G	G	G	G	G	G	G	G	G	N	G	G	N	G	N	G	G	G	G	G	G	G	G	G
S3_1349416	C/T	3	1349416	+	NA	NA	NA	NA	NA	NA	C	C	C	C	C	N	C	C	C	C	C	C	C	C	C	C	C	C	C	C	C	C	C	C	N	C	C	N	C	N	C	C	C	C	C	C	C	C	C
S3_1349427	C/G	3	1349427	+	NA	NA	NA	NA	NA	NA	C	C	C	C	C	N	C	C	C	C	C	C	C	C	C	C	C	C	C	C	C	C	C	C	C	C	C	C	C	C	C	C	C	C	C	C	C	C	C
S3_1349505	G/T	3	1349505	+	NA	NA	NA	NA	NA	NA	G	G	G	G	G	G	T	G	G	G	G	G	G	K	G	G	G	G	G	T	G	G	G	G	G	G	T	N	G	G	G	G	G	G	G	G	G	G	G
S3_1349507	A/T	3	1349507	+	NA	NA	NA	NA	NA	NA	A	A	A	A	A	A	A	A	A	A	A	A	A	A	A	A	A	A	A	A	A	A	A	A	T	A	A	N	A	T	A	A	A	A	W	A	A	A	A
S3_1349525	C/T	3	1349525	+	NA	NA	NA	NA	NA	NA	C	C	C	C	C	C	C	C	C	C	C	C	C	C	C	C	C	C	C	C	C	C	C	C	C	C	C	N	C	C	C	C	C	T	C	C	C	C	C
S3_1349562	G/A	3	1349562	+	NA	NA	NA	NA	NA	NA	G	G	G	G	G	N	G	G	G	G	G	G	G	G	G	G	G	G	G	G	G	G	G	G	G	G	G	G	G	G	G	G	G	G	G	G	G	G	G
S3_1349565	G/C	3	1349565	+	NA	NA	NA	NA	NA	NA	G	G	G	G	G	N	G	G	G	G	G	G	G	G	G	G	G	G	G	G	G	G	G	G	C	G	G	G	G	C	G	G	G	G	G	G	G	G	G
S3_1349570	C/T	3	1349570	+	NA	NA	NA	NA	NA	NA	C	C	C	C	N	N	C	T	N	C	C	C	C	C	C	C	C	C	C	C	C	C	Y	C	T	C	C	C	C	T	C	C	C	C	C	C	C	C	C
S3_1349649	C/T	3	1349649	+	NA	NA	NA	NA	NA	NA	C	C	C	C	T	C	T	T	C	C	C	C	C	C	C	C	C	C	C	T	C	C	T	C	T	C	T	N	C	T	C	C	C	C	C	C	C	C	C
S3_1349754	G/A	3	1349754	+	NA	NA	NA	NA	NA	NA	G	G	G	R	G	A	G	G	G	G	G	G	G	G	G	G	G	G	G	G	G	G	G	G	G	G	G	G	G	G	G	G	G	G	G	G	G	G	G
S3_1349759	G/C	3	1349759	+	NA	NA	NA	NA	NA	NA	S	C	G	G	G	G	G	G	S	S	C	G	G	G	G	G	G	C	G	G	G	G	G	C	G	S	G	G	G	G	G	S	C	G	G	C	C	G	G
S3_1349766	G/A	3	1349766	+	NA	NA	NA	NA	NA	NA	G	G	G	G	A	G	A	G	G	R	G	G	G	A	A	A	A	G	G	A	A	A	A	G	G	G	A	A	A	G	A	G	G	G	G	G	G	A	A
S3_1349796	C/T	3	1349796	+	NA	NA	NA	NA	NA	NA	C	C	C	C	C	C	C	C	C	C	C	C	C	C	C	C	C	C	C	C	C	C	C	C	C	C	C	C	C	C	C	C	C	C	C	C	C	C	C
S3_1349819	T/C	3	1349819	+	NA	NA	NA	NA	NA	NA	T	T	T	T	T	T	T	T	T	T	T	T	T	T	T	T	T	T	T	T	T	T	T	T	T	T	T	T	T	T	T	T	T	T	T	T	T	T	T
S3_1349957	A/G	3	1349957	+	NA	NA	NA	NA	NA	NA	A	A	A	G	A	G	A	N	A	A	A	A	A	A	A	A	A	A	A	A	A	A	A	A	G	A	A	A	A	A	A	A	A	A	A	A	A	A	A
S3_1350007	T/C	3	1350007	+	NA	NA	NA	NA	NA	NA	T	T	T	T	T	T	T	T	T	T	T	T	T	T	Y	T	T	T	T	T	T	T	T	T	T	T	T	T	T	T	T	T	T	T	T	T	T	T	T
S3_1350690	A/G	3	1350690	+	NA	NA	NA	NA	NA	NA	A	A	N	A	A	N	A	N	N	A	N	A	A	A	A	A	A	N	R	A	A	A	A	A	N	A	A	A	A	N	A	N	N	A	A	A	G	A	A
S3_1350691	C/A	3	1350691	+	NA	NA	NA	NA	NA	NA	C	C	N	C	C	N	C	N	N	C	N	C	C	C	C	C	C	N	M	C	C	C	C	C	N	C	C	C	C	N	C	N	N	C	C	C	A	C	C
S3_1351339	C/T	3	1351339	+	NA	NA	NA	NA	NA	NA	C	C	C	C	N	C	C	C	C	C	C	C	T	Y	T	T	T	C	C	C	T	T	C	C	C	C	C	T	T	C	T	C	C	T	C	C	C	T	T
S3_1351341	T/C	3	1351341	+	NA	NA	NA	NA	NA	NA	T	T	T	T	T	T	T	T	T	T	T	T	T	Y	T	T	T	T	T	C	T	T	T	T	T	T	C	T	T	T	T	T	T	T	N	T	T	T	T
S3_1351375	T/G	3	1351375	+	NA	NA	NA	NA	NA	NA	T	T	T	N	N	T	T	T	T	T	T	T	G	K	G	G	G	T	T	T	G	G	T	T	T	T	T	G	G	T	G	T	G	G	T	T	G	G	G
S3_1351414	T/A	3	1351414	+	NA	NA	NA	NA	NA	NA	T	T	A	T	T	T	T	A	T	T	T	T	T	T	T	T	T	T	A	T	T	T	A	T	N	T	T	T	T	T	T	T	T	T	T	T	T	T	T
S3_1351420	G/A	3	1351420	+	NA	NA	NA	NA	NA	NA	G	G	G	G	G	G	G	G	A	G	G	G	R	G	A	A	A	G	G	G	A	A	G	G	N	G	G	A	A	G	A	G	G	A	G	G	G	A	A
S3_1353289	A/G	3	1353289	+	NA	NA	NA	NA	NA	NA	G	G	N	N	N	G	A	N	A	R	G	G	A	A	A	A	A	G	N	A	A	A	G	G	G	A	A	N	A	G	A	G	A	A	G	G	A	A	A
S3_1353319	A/T	3	1353319	+	NA	NA	NA	NA	NA	NA	A	A	A	N	A	A	A	N	A	A	A	A	A	A	A	A	A	A	A	A	A	A	A	A	T	A	A	N	A	T	A	A	A	A	W	A	A	A	A
S3_1353323	A/G	3	1353323	+	NA	NA	NA	NA	NA	NA	G	G	N	N	N	G	A	N	A	R	G	G	A	A	A	A	A	G	N	A	A	A	G	G	G	A	A	N	A	G	A	G	A	A	G	G	A	A	A
S3_1353516	A/G	3	1353516	+	NA	NA	NA	NA	NA	NA	A	A	A	N	A	N	R	A	A	A	A	A	A	G	A	A	A	A	A	G	A	A	A	A	N	A	G	N	A	A	A	N	G	A	A	A	G	A	A
S3_1409279	T/C	3	1409279	+	NA	NA	NA	NA	NA	NA	N	C	T	T	T	C	T	N	T	T	C	T	T	T	T	T	T	C	T	T	T	T	T	C	N	Y	T	N	T	T	T	N	N	T	T	N	N	T	T
S3_1409392	G/A	3	1409392	+	NA	NA	NA	NA	NA	NA	A	A	G	G	G	N	G	N	G	G	N	G	G	G	G	G	G	A	G	G	G	G	G	A	N	R	G	N	G	G	G	N	N	G	G	A	G	G	G
S3_1462014	A/G	3	1462014	+	NA	NA	NA	NA	NA	NA	A	A	G	A	R	A	A	A	A	A	A	A	A	A	A	A	A	A	N	A	A	A	A	A	A	A	A	A	A	A	A	A	A	A	N	A	A	A	A
S3_1462026	A/T	3	1462026	+	NA	NA	NA	NA	NA	NA	A	A	A	A	A	A	T	W	N	W	N	T	T	T	T	T	T	A	A	T	T	T	T	A	N	A	T	T	T	T	T	A	A	A	A	A	A	T	T
S3_1462044	A/G	3	1462044	+	NA	NA	NA	NA	NA	NA	A	A	A	G	A	A	A	A	A	A	A	A	A	A	A	A	A	A	A	A	A	A	A	A	N	A	A	A	A	A	A	A	G	A	G	A	G	A	A
S3_1462045	A/G	3	1462045	+	NA	NA	NA	NA	NA	NA	A	A	A	G	A	A	A	A	A	A	A	A	A	A	A	A	A	A	A	A	A	A	A	A	G	A	A	A	A	A	A	A	G	A	A	A	G	A	A
S3_1462093	C/A	3	1462093	+	NA	NA	NA	NA	NA	NA	C	C	C	C	C	C	C	C	C	C	C	C	C	C	C	C	C	C	C	C	C	C	C	C	C	C	C	C	C	C	C	C	C	C	C	C	C	C	C
S3_1462097	T/C	3	1462097	+	NA	NA	NA	NA	NA	NA	T	T	T	T	T	T	T	T	T	T	T	T	T	T	T	T	T	T	T	C	T	T	T	T	T	T	T	T	T	C	T	T	T	T	T	T	T	T	T
S3_1462112	T/A	3	1462112	+	NA	NA	NA	NA	NA	NA	T	T	T	T	T	T	A	T	T	W	T	T	A	A	A	A	A	T	T	T	A	A	A	T	T	T	A	A	A	T	A	T	T	T	T	T	T	A	A
S3_1462119	A/G	3	1462119	+	NA	NA	NA	NA	NA	NA	A	A	G	A	G	A	G	A	A	R	A	A	G	G	G	G	G	A	G	A	G	G	G	A	A	A	G	G	G	A	G	A	A	A	A	A	A	G	G
S3_1462146	T/C	3	1462146	+	NA	NA	NA	NA	NA	NA	C	C	T	T	T	C	T	C	Y	Y	C	C	T	T	T	T	T	C	T	T	T	T	T	C	T	Y	T	T	T	T	T	C	T	C	T	C	T	T	T
S3_1462147	A/G	3	1462147	+	NA	NA	NA	NA	NA	NA	A	A	A	A	A	A	G	A	R	R	A	A	G	G	G	G	G	A	A	A	G	G	G	A	A	R	G	G	G	A	G	A	A	A	A	A	R	G	G
S3_1462162	T/C	3	1462162	+	NA	NA	NA	NA	NA	NA	T	T	C	T	C	N	C	T	Y	Y	T	T	C	C	C	C	C	T	C	T	C	C	C	T	T	T	C	C	C	C	C	T	T	T	T	T	T	C	C
S3_1462165	G/A	3	1462165	+	NA	NA	NA	NA	NA	NA	G	G	G	G	G	N	G	G	G	G	G	G	G	G	G	G	G	G	G	G	G	G	G	G	G	G	G	G	G	G	G	G	A	G	G	G	A	G	G
S3_1465022	G/C	3	1465022	+	NA	NA	NA	NA	NA	NA	G	G	G	G	G	N	G	N	G	G	N	G	G	G	G	G	G	N	G	G	G	G	G	G	N	G	G	N	G	G	G	G	G	N	G	G	G	G	G
S3_1465043	G/A	3	1465043	+	NA	NA	NA	NA	NA	NA	G	N	G	G	G	N	G	N	G	G	N	G	G	G	G	G	G	N	G	G	G	G	G	N	N	G	G	N	G	G	G	N	G	N	G	G	G	G	G
S3_1465244	C/T	3	1465244	+	NA	NA	NA	NA	NA	NA	C	T	C	N	C	N	C	N	C	Y	C	C	C	T	T	T	T	T	C	N	T	T	Y	T	C	Y	T	N	T	N	T	C	C	C	C	T	C	T	T
S3_1465385	G/C	3	1465385	+	NA	NA	NA	NA	NA	NA	N	G	G	G	G	G	G	G	G	G	G	G	G	G	G	G	G	N	G	N	G	G	G	G	G	G	G	N	G	G	G	N	G	N	G	G	G	G	G
S3_1465413	T/G	3	1465413	+	NA	NA	NA	NA	NA	NA	T	T	N	T	T	T	T	N	T	T	K	N	T	T	T	T	T	T	T	T	T	T	T	T	T	T	T	N	T	N	T	T	T	T	T	T	T	T	T
S3_1465546	A/G	3	1465546	+	NA	NA	NA	NA	NA	NA	G	A	A	A	N	N	A	N	R	A	G	A	A	A	A	A	A	A	A	A	A	A	A	A	A	G	A	A	A	A	A	G	A	A	A	A	N	A	A
S3_1465617	A/G	3	1465617	+	NA	NA	NA	NA	NA	NA	G	A	A	A	A	A	A	G	G	R	G	G	G	A	A	A	A	A	A	A	A	A	A	A	A	G	A	A	A	A	A	G	G	A	A	A	A	A	A
S3_1466158	C/T	3	1466158	+	NA	NA	NA	NA	NA	NA	C	C	C	C	C	N	C	C	C	C	C	C	C	Y	C	C	C	C	C	C	C	C	C	C	C	C	C	N	C	C	C	N	C	C	C	C	C	C	C
S3_1466159	T/C	3	1466159	+	NA	NA	NA	NA	NA	NA	T	T	T	T	T	N	T	T	T	T	T	T	T	Y	T	T	T	T	T	T	T	T	T	T	T	T	T	N	T	T	T	N	T	T	T	T	T	T	T
S3_1466160	C/A	3	1466160	+	NA	NA	NA	NA	NA	NA	C	C	A	C	C	N	C	C	C	C	C	C	C	C	C	C	C	C	A	C	C	C	C	C	C	C	C	N	C	C	C	C	C	C	N	C	C	C	C
S3_1466161	T/C	3	1466161	+	NA	NA	NA	NA	NA	NA	T	T	T	T	N	N	T	C	T	T	N	T	T	T	T	T	T	T	T	C	T	T	T	T	C	C	T	N	T	T	T	T	T	C	Y	T	C	N	T
S3_1467296	C/A	3	1467296	+	NA	NA	NA	NA	NA	NA	C	C	C	C	C	C	C	C	C	C	C	N	C	C	C	C	C	C	C	C	C	C	C	C	N	C	C	N	C	C	C	C	C	C	C	C	N	C	C
S3_1467297	A/G	3	1467297	+	NA	NA	NA	NA	NA	NA	A	A	A	A	A	A	A	A	A	A	A	N	A	A	A	A	A	A	A	A	A	A	A	A	N	A	A	N	A	A	A	A	A	A	A	A	N	A	A
S3_1467316	G/A	3	1467316	+	NA	NA	NA	NA	NA	NA	G	A	A	G	G	G	G	A	R	G	R	G	G	G	G	G	G	A	G	G	G	G	R	A	G	G	G	N	G	G	G	N	G	G	G	A	G	G	G
S3_1467324	T/C	3	1467324	+	NA	NA	NA	NA	NA	NA	N	T	T	T	T	T	T	T	T	Y	T	T	T	T	T	T	T	T	C	T	T	T	T	T	T	T	T	N	T	T	T	T	N	T	T	T	C	T	T
S3_1467440	C/G	3	1467440	+	NA	NA	NA	NA	NA	NA	C	C	C	C	C	N	C	C	C	C	C	G	C	C	C	C	C	N	C	G	C	C	C	C	C	C	C	C	C	C	C	C	C	G	C	C	N	C	C
S3_1467508	C/G	3	1467508	+	NA	NA	NA	NA	NA	NA	G	G	C	C	C	C	C	C	C	C	C	G	G	C	C	C	C	N	G	N	C	C	C	G	N	C	C	C	C	C	C	C	G	G	C	C	G	C	C
S3_1467509	T/C	3	1467509	+	NA	NA	NA	NA	NA	NA	C	C	T	T	T	T	T	T	T	T	T	C	C	T	T	T	T	N	C	N	T	T	T	C	N	T	T	T	T	T	T	T	C	C	T	T	C	T	T
S3_1467512	G/T	3	1467512	+	NA	NA	NA	NA	NA	NA	T	G	G	G	G	G	G	G	G	G	G	T	G	G	G	G	G	N	T	N	G	G	G	N	N	G	G	G	G	G	G	G	G	T	G	G	G	G	G
S3_1467513	C/G	3	1467513	+	NA	NA	NA	NA	NA	NA	G	C	C	C	C	C	C	C	C	C	C	G	C	C	C	C	C	N	G	N	C	C	C	N	N	C	C	C	C	C	C	C	C	G	C	C	C	C	C
S3_1467514	T/C	3	1467514	+	NA	NA	NA	NA	NA	NA	C	T	T	T	T	T	T	T	T	T	T	C	T	T	T	T	T	N	C	N	T	T	T	N	N	T	T	T	T	T	T	T	T	C	T	T	T	T	T
S3_1467518	C/T	3	1467518	+	NA	NA	NA	NA	NA	NA	T	C	C	C	C	C	C	C	C	C	C	T	C	C	C	C	C	N	T	N	C	C	C	N	N	C	C	C	C	C	C	C	C	T	C	C	C	C	C
S3_1467519	T/G	3	1467519	+	NA	NA	NA	NA	NA	NA	G	T	T	T	T	T	T	T	T	T	T	G	T	T	T	T	T	N	G	N	T	T	T	N	N	T	T	T	T	T	T	T	T	G	T	T	T	T	T
S3_1467520	T/G	3	1467520	+	NA	NA	NA	NA	NA	NA	G	T	T	T	T	T	T	T	T	T	T	G	T	T	T	T	T	N	G	N	T	T	T	N	N	T	T	T	T	T	T	T	T	G	T	T	T	T	T
S3_1467522	T/G	3	1467522	+	NA	NA	NA	NA	NA	NA	G	T	T	T	T	T	T	T	T	T	T	G	T	T	T	T	T	N	G	N	T	T	T	N	N	T	T	T	T	T	T	T	T	G	T	T	T	T	T
S3_1467523	G/C	3	1467523	+	NA	NA	NA	NA	NA	NA	C	G	G	G	G	G	G	G	G	G	G	C	G	G	G	G	G	N	C	N	G	G	G	N	N	G	G	G	G	G	G	G	G	C	G	G	G	G	G
S3_1467525	G/C	3	1467525	+	NA	NA	NA	NA	NA	NA	C	G	G	G	G	G	G	G	G	G	G	C	G	G	G	G	G	N	C	N	G	G	G	N	N	G	G	G	G	G	G	G	G	C	G	G	G	G	G
S3_1467526	G/C	3	1467526	+	NA	NA	NA	NA	NA	NA	C	G	G	G	G	G	G	G	G	G	G	C	G	G	G	G	G	N	C	N	G	G	G	N	N	G	G	G	G	G	G	G	G	C	G	G	G	G	G
S3_1467527	C/T	3	1467527	+	NA	NA	NA	NA	NA	NA	T	C	C	C	C	C	C	C	C	C	C	T	C	C	C	C	C	N	T	N	C	C	C	N	N	C	C	C	C	C	C	C	C	T	C	C	C	C	C
S3_1467528	G/C	3	1467528	+	NA	NA	NA	NA	NA	NA	C	G	G	G	G	G	G	G	G	G	G	C	G	G	G	G	G	N	C	N	G	G	G	N	N	G	G	G	G	G	G	G	G	C	G	G	G	G	G
S3_1467529	C/T	3	1467529	+	NA	NA	NA	NA	NA	NA	T	C	C	C	C	C	C	C	C	C	C	T	C	C	C	C	C	N	T	N	C	C	C	N	N	C	C	C	C	C	C	C	C	T	C	C	C	C	C
S3_1467530	C/G	3	1467530	+	NA	NA	NA	NA	NA	NA	G	C	C	C	C	C	C	C	C	C	C	G	C	C	C	C	C	N	G	N	C	C	C	N	N	C	C	C	C	C	C	C	C	G	C	C	C	C	C
S3_1467531	T/C	3	1467531	+	NA	NA	NA	NA	NA	NA	C	T	T	T	T	T	T	T	T	T	T	C	T	T	T	T	T	N	C	N	T	T	T	N	N	T	T	T	T	T	T	T	T	C	T	T	T	T	T
S3_1467898	G/A	3	1467898	+	NA	NA	NA	NA	NA	NA	G	G	G	G	G	G	G	G	G	G	G	R	G	G	G	G	G	G	G	G	G	G	G	G	N	G	G	G	G	G	G	G	G	G	G	G	G	G	G
S3_1468204	A/C	3	1468204	+	NA	NA	NA	NA	NA	NA	A	A	A	A	A	A	A	N	C	A	A	A	A	A	A	A	A	A	A	A	A	A	A	A	A	A	A	A	A	A	A	A	A	A	A	A	A	A	A
S3_1468205	T/G	3	1468205	+	NA	NA	NA	NA	NA	NA	T	T	T	T	T	T	T	N	G	T	T	T	T	T	T	T	T	T	T	T	T	T	T	T	T	T	T	T	T	T	T	T	T	T	T	T	T	T	T
S3_1468209	T/C	3	1468209	+	NA	NA	NA	NA	NA	NA	T	T	T	T	T	T	T	T	T	T	T	T	T	T	T	T	T	T	T	T	T	T	T	T	T	T	T	N	T	T	T	T	T	T	T	T	T	T	T
S3_1468211	G/A	3	1468211	+	NA	NA	NA	NA	NA	NA	G	G	G	G	G	G	G	G	G	G	G	G	G	G	G	G	G	G	A	G	G	G	G	G	G	G	G	N	G	G	G	G	G	G	G	G	G	G	G
S3_1468213	T/C	3	1468213	+	NA	NA	NA	NA	NA	NA	T	T	T	T	T	T	T	T	T	T	T	T	T	T	T	T	T	T	T	T	T	T	T	T	T	T	T	N	Y	T	T	T	T	T	T	T	T	T	T
S3_1468216	C/G	3	1468216	+	NA	NA	NA	NA	NA	NA	C	C	C	C	C	C	C	C	C	C	C	C	C	C	C	C	C	C	C	C	C	C	C	C	C	C	C	C	C	C	C	C	C	C	C	C	C	C	C
S3_1468259	C/G	3	1468259	+	NA	NA	NA	NA	NA	NA	C	G	C	C	C	C	C	C	S	C	G	C	C	C	C	C	C	G	C	C	C	C	C	G	C	C	C	N	C	G	C	G	C	C	C	G	C	C	C
S3_1468305	A/C	3	1468305	+	NA	NA	NA	NA	NA	NA	A	A	A	A	A	A	A	A	A	A	A	A	A	A	A	A	A	A	A	A	A	A	A	A	A	A	A	A	A	A	A	A	A	A	A	A	A	A	A
S3_1468707	G/A	3	1468707	+	NA	NA	NA	NA	NA	NA	N	N	N	G	N	N	G	A	A	G	A	G	A	A	N	N	N	N	G	N	N	G	N	N	N	R	A	N	N	N	N	N	N	N	N	G	N	N	N
S3_1468710	A/G	3	1468710	+	NA	NA	NA	NA	NA	NA	N	N	N	A	N	N	A	G	G	A	G	A	G	G	N	N	N	N	A	N	N	A	N	N	N	R	G	N	N	N	N	N	N	N	N	A	N	N	N
S3_1468711	C/G	3	1468711	+	NA	NA	NA	NA	NA	NA	N	N	N	C	N	N	C	G	G	C	G	C	G	G	N	N	N	N	C	N	N	C	N	N	N	S	G	N	N	N	N	N	N	N	N	C	N	N	N
S3_1468712	C/A	3	1468712	+	NA	NA	NA	NA	NA	NA	N	N	N	C	N	N	C	A	A	C	A	C	A	A	N	N	N	N	C	N	N	C	N	N	N	M	A	N	N	N	N	N	N	N	N	C	N	N	N
S3_1468713	G/T	3	1468713	+	NA	NA	NA	NA	NA	NA	N	N	N	G	N	N	G	T	T	G	T	G	T	T	N	N	N	N	G	N	N	G	N	N	N	K	T	N	N	N	N	N	N	N	N	G	N	N	N
S3_1468716	T/C	3	1468716	+	NA	NA	NA	NA	NA	NA	N	N	N	T	N	N	T	C	C	T	C	T	C	C	N	N	N	N	T	N	N	T	N	N	N	Y	C	N	N	N	N	N	N	N	N	T	N	N	N
S3_1468725	A/C	3	1468725	+	NA	NA	NA	NA	NA	NA	A	A	N	A	N	N	A	C	M	A	A	A	A	A	A	A	A	A	A	A	A	A	A	A	N	A	A	A	A	A	A	A	N	A	A	A	N	A	A
S3_1468793	G/C	3	1468793	+	NA	NA	NA	NA	NA	NA	G	G	N	G	C	G	C	N	G	G	G	G	G	G	G	G	G	G	G	S	G	G	G	G	C	G	C	N	G	G	G	N	C	G	C	G	C	G	G
S3_1468798	C/T	3	1468798	+	NA	NA	NA	NA	NA	NA	C	C	N	T	C	C	C	N	C	C	C	C	C	C	C	C	C	C	N	C	C	C	Y	C	C	C	C	N	C	C	C	C	C	C	C	C	C	C	C
S3_1468839	T/C	3	1468839	+	NA	NA	NA	NA	NA	NA	T	T	N	C	T	T	T	N	T	T	T	T	T	T	T	T	T	T	N	T	T	T	Y	T	T	T	T	N	T	T	T	T	T	T	T	T	T	T	T
S3_1468840	C/T	3	1468840	+	NA	NA	NA	NA	NA	NA	C	C	N	T	T	C	T	N	C	C	C	C	C	C	C	C	C	C	N	Y	C	C	T	C	T	C	T	N	C	C	C	N	T	C	T	C	T	C	C
S3_1469003	A/C	3	1469003	+	NA	NA	NA	NA	NA	NA	A	A	A	A	A	A	A	A	A	A	A	A	A	A	A	A	A	A	A	A	A	A	A	A	N	A	A	N	A	A	A	A	A	A	M	A	C	A	A
S3_1469006	G/A	3	1469006	+	NA	NA	NA	NA	NA	NA	G	G	G	G	G	G	G	G	G	G	G	G	G	G	G	G	G	G	G	G	G	G	G	G	N	G	G	N	G	G	G	G	G	G	G	G	G	G	G
S3_1469032	G/A	3	1469032	+	NA	NA	NA	NA	NA	NA	A	G	G	A	G	N	G	N	N	G	G	G	A	G	A	A	A	G	G	A	A	A	G	G	N	A	G	N	A	G	A	N	N	A	A	G	N	A	A
S3_1469039	T/C	3	1469039	+	NA	NA	NA	NA	NA	NA	T	T	T	T	T	N	T	N	T	T	T	T	T	T	T	T	T	T	T	T	T	T	T	T	N	T	T	N	T	T	T	T	N	T	T	T	T	T	T
S3_1469055	C/T	3	1469055	+	NA	NA	NA	NA	NA	NA	C	T	C	C	C	N	C	N	C	Y	C	T	C	C	C	C	C	T	T	C	C	C	Y	T	N	C	C	N	C	N	C	C	N	C	C	T	C	C	C
S3_1469060	C/A	3	1469060	+	NA	NA	NA	NA	NA	NA	C	A	A	C	C	N	C	N	N	M	M	A	C	C	C	C	C	A	A	C	C	C	M	A	N	C	C	N	C	N	C	C	N	C	C	A	N	C	C
S3_1476529	A/T	3	1476529	+	NA	NA	NA	NA	NA	NA	T	T	T	T	A	N	A	N	N	A	T	T	A	A	A	A	A	T	T	A	A	A	A	T	A	A	A	N	A	T	A	N	T	A	N	T	N	A	A
S3_1476764	G/T	3	1476764	+	NA	NA	NA	NA	NA	NA	T	T	T	T	G	N	G	G	G	K	T	T	G	G	G	G	G	T	T	G	G	G	G	T	G	G	G	N	G	G	G	N	T	G	G	T	T	G	G
S3_1476786	A/T	3	1476786	+	NA	NA	NA	NA	NA	NA	A	A	A	A	T	N	T	T	N	W	A	A	T	T	T	T	T	A	A	T	T	T	T	A	T	T	T	N	T	T	T	N	A	T	T	A	A	T	T
S3_1476803	C/T	3	1476803	+	NA	NA	NA	NA	NA	NA	C	C	C	C	C	N	C	C	C	C	C	C	C	C	C	C	C	C	C	C	C	C	C	C	C	C	C	N	C	C	C	C	C	C	C	C	C	C	C
S3_1477429	C/T	3	1477429	+	NA	NA	NA	NA	NA	NA	C	C	C	C	C	C	C	C	C	C	C	C	C	C	C	C	C	C	C	C	C	C	Y	C	C	C	C	C	C	C	C	C	C	C	C	C	T	C	C
S3_1477471	T/G	3	1477471	+	NA	NA	NA	NA	NA	NA	G	T	T	G	T	T	T	T	T	T	K	K	T	T	T	T	T	T	T	T	T	T	T	T	T	T	T	T	T	G	T	G	G	T	T	T	T	T	T
S3_1477479	G/A	3	1477479	+	NA	NA	NA	NA	NA	NA	G	G	N	G	G	N	G	G	G	G	G	G	G	G	G	G	G	G	G	G	G	G	G	G	G	G	G	G	G	G	G	G	G	G	G	G	G	G	G
S3_1477492	G/A	3	1477492	+	NA	NA	NA	NA	NA	NA	A	G	N	A	G	N	G	G	G	G	A	R	G	G	G	G	G	G	G	G	G	G	G	G	G	G	G	G	G	R	G	A	A	G	G	G	G	G	G
S3_1477519	C/T	3	1477519	+	NA	NA	NA	NA	NA	NA	C	C	C	C	C	T	T	Y	T	Y	N	C	T	T	T	T	T	C	C	T	T	T	C	C	Y	T	T	T	T	C	T	C	C	T	T	C	C	T	T
S3_1477523	A/C	3	1477523	+	NA	NA	NA	NA	NA	NA	A	A	A	A	A	C	C	M	C	M	N	A	C	C	C	C	C	A	A	C	C	C	A	A	C	C	C	C	C	A	C	A	A	C	C	A	A	C	C
S3_1479241	G/A	3	1479241	+	NA	NA	NA	NA	NA	NA	G	G	G	G	G	G	G	G	G	G	G	A	G	G	G	G	G	N	G	G	G	G	G	G	G	G	G	N	G	G	G	G	G	G	G	G	G	G	G
S3_1479251	C/T	3	1479251	+	NA	NA	NA	NA	NA	NA	C	C	C	C	C	C	C	C	C	C	C	C	C	C	C	C	C	C	C	C	C	C	C	C	C	C	C	C	C	T	C	C	C	C	C	C	C	C	C
S3_1481595	T/G	3	1481595	+	NA	NA	NA	NA	NA	NA	K	T	G	T	T	N	T	N	T	T	T	T	T	K	G	G	G	T	G	K	T	T	T	T	N	G	G	N	T	T	G	N	T	G	T	T	T	G	G
S3_1482036	G/T	3	1482036	+	NA	NA	NA	NA	NA	NA	G	G	G	T	G	T	G	G	G	G	G	G	G	G	T	T	T	G	G	G	G	G	G	G	G	G	G	G	G	T	T	G	G	G	G	G	T	T	T
S3_1482075	G/C	3	1482075	+	NA	NA	NA	NA	NA	NA	G	G	G	G	G	G	G	G	C	G	C	G	S	S	G	G	G	G	G	G	G	G	G	G	G	C	C	G	G	G	G	C	C	C	G	G	G	G	G
S3_1482129	C/G	3	1482129	+	NA	NA	NA	NA	NA	NA	C	C	C	C	C	C	C	C	C	C	C	C	C	C	C	C	C	C	C	C	C	C	C	C	C	C	C	C	C	C	C	C	C	C	C	C	C	C	C
S3_1483171	G/T	3	1483171	+	NA	NA	NA	NA	NA	NA	G	T	T	G	G	N	T	N	N	G	G	N	G	G	G	G	G	T	G	G	G	G	G	T	N	K	G	N	G	G	G	N	N	T	G	T	N	G	G
S3_1483190	T/C	3	1483190	+	NA	NA	NA	NA	NA	NA	T	T	T	T	T	N	T	N	T	T	T	T	T	T	T	T	T	T	T	T	T	T	T	T	N	T	T	N	T	T	T	T	N	T	T	T	T	T	T
S3_1483196	T/C	3	1483196	+	NA	NA	NA	NA	NA	NA	C	T	T	T	N	N	T	N	T	T	T	N	N	T	T	T	T	T	T	T	T	T	T	T	N	T	T	N	T	T	T	T	N	T	T	T	T	T	T
S3_1483202	T/C	3	1483202	+	NA	NA	NA	NA	NA	NA	T	T	T	T	T	N	T	N	T	T	T	T	T	T	T	T	T	T	T	T	T	T	T	T	N	T	T	N	T	T	T	T	N	T	T	T	T	T	T
S3_1483203	G/A	3	1483203	+	NA	NA	NA	NA	NA	NA	G	G	G	G	G	N	G	N	N	G	G	G	G	G	G	G	G	G	G	G	G	G	G	G	N	G	G	N	G	G	G	G	N	G	G	G	N	G	G
S3_1483267	G/A	3	1483267	+	NA	NA	NA	NA	NA	NA	G	G	N	G	G	G	G	N	G	G	G	G	G	G	G	G	G	G	G	G	G	G	G	G	N	G	G	N	G	G	G	N	N	G	G	G	G	G	G
S3_1483269	T/G	3	1483269	+	NA	NA	NA	NA	NA	NA	N	G	N	T	T	T	G	N	T	T	T	T	T	T	T	T	T	G	T	T	T	T	T	G	N	K	T	N	T	T	T	N	N	G	T	G	T	T	T
S3_1483271	C/T	3	1483271	+	NA	NA	NA	NA	NA	NA	N	T	N	C	C	C	T	N	C	C	C	C	C	C	C	C	C	T	C	C	C	C	C	T	N	Y	C	N	C	C	C	N	N	T	C	T	C	C	C
S3_1483286	C/A	3	1483286	+	NA	NA	NA	NA	NA	NA	C	C	N	C	C	C	C	N	C	C	C	C	C	C	C	C	C	C	C	C	C	C	C	C	N	C	C	N	C	C	C	N	N	C	C	C	C	C	C
S3_1483287	T/C	3	1483287	+	NA	NA	NA	NA	NA	NA	T	T	N	T	T	T	T	N	T	T	T	T	T	T	T	T	T	T	T	T	T	T	T	T	N	T	T	N	T	T	T	N	N	T	T	T	T	T	T
S3_1483292	A/G	3	1483292	+	NA	NA	NA	NA	NA	NA	A	A	N	A	A	A	A	N	A	A	A	A	A	A	A	A	A	A	A	A	A	A	A	A	N	A	A	N	A	A	A	N	N	A	A	A	A	A	A
S3_1483299	A/G	3	1483299	+	NA	NA	NA	NA	NA	NA	N	G	N	A	A	A	G	N	A	A	A	A	A	A	A	A	A	G	A	A	A	A	A	G	N	R	A	N	A	A	A	N	N	G	A	G	A	A	A
S3_1483306	G/C	3	1483306	+	NA	NA	NA	NA	NA	NA	G	G	N	G	G	G	G	N	G	G	G	G	G	G	G	G	G	G	G	G	G	G	G	G	N	G	G	N	G	G	G	N	N	G	G	G	G	G	G
S3_1483325	A/G	3	1483325	+	NA	NA	NA	NA	NA	NA	A	A	N	A	A	A	A	N	A	A	A	A	A	A	A	A	A	A	A	A	A	A	A	A	N	A	A	N	A	A	A	N	N	A	A	A	A	A	A
S3_1535609	G/A	3	1535609	+	NA	NA	NA	NA	NA	NA	G	G	G	G	A	G	G	R	G	G	G	G	G	G	G	G	G	G	R	G	G	G	G	G	N	G	G	G	G	G	G	G	G	G	G	G	G	G	G
S3_1535631	T/C	3	1535631	+	NA	NA	NA	NA	NA	NA	T	C	C	T	T	T	Y	T	T	T	T	T	T	T	T	T	T	C	T	T	T	T	T	C	N	T	T	T	T	T	T	T	T	C	T	C	T	T	T
S3_1535638	G/A	3	1535638	+	NA	NA	NA	NA	NA	NA	G	A	A	G	G	G	R	G	G	G	G	A	G	G	G	G	G	A	G	G	G	G	G	A	N	G	G	G	G	G	G	G	G	A	G	A	G	G	G
S3_1535644	T/C	3	1535644	+	NA	NA	NA	NA	NA	NA	T	C	C	T	T	T	Y	T	T	T	T	C	T	T	T	T	T	C	T	T	T	T	T	C	N	T	T	T	T	T	T	T	T	C	T	C	T	T	T
S3_1535787	C/T	3	1535787	+	NA	NA	NA	NA	NA	NA	T	C	C	C	N	C	C	N	C	Y	N	C	C	C	C	C	C	C	C	C	C	C	C	C	C	C	C	N	C	C	C	C	C	C	C	C	N	C	C
S3_1535808	G/A	3	1535808	+	NA	NA	NA	NA	NA	NA	G	G	G	G	N	G	G	N	G	G	N	G	G	G	G	G	G	G	G	G	G	G	G	G	A	G	G	N	G	G	G	G	G	G	G	G	N	G	G
S3_1535877	G/C	3	1535877	+	NA	NA	NA	NA	NA	NA	N	G	G	G	G	G	G	G	G	G	G	G	G	G	G	G	G	G	G	G	G	G	G	G	N	G	G	N	G	G	G	G	G	G	G	G	G	G	G
S3_1535961	T/A	3	1535961	+	NA	NA	NA	NA	NA	NA	T	T	N	T	A	T	T	A	T	T	T	N	T	T	T	T	T	N	A	T	T	T	T	T	N	T	T	T	T	T	T	T	T	T	N	T	T	T	T
S3_1539517	G/A	3	1539517	+	NA	NA	NA	NA	NA	NA	A	A	G	G	G	N	A	G	G	G	G	A	G	G	G	G	G	A	G	G	G	G	R	A	A	G	G	N	G	G	G	G	A	A	A	A	G	G	G
S3_1539849	A/G	3	1539849	+	NA	NA	NA	NA	NA	NA	G	G	A	A	G	A	G	N	A	A	A	G	A	A	A	A	A	G	A	A	A	A	R	G	N	A	A	A	A	A	A	G	N	G	N	G	A	A	A
S3_1540066	T/C	3	1540066	+	NA	NA	NA	NA	NA	NA	T	T	C	T	Y	N	T	T	C	C	N	T	Y	C	C	C	C	T	C	C	C	C	Y	T	T	C	C	C	C	C	C	C	T	T	T	T	C	C	C
S3_1540114	G/A	3	1540114	+	NA	NA	NA	NA	NA	NA	G	G	G	G	G	N	G	G	G	G	G	G	G	G	G	G	G	G	G	G	G	G	G	G	G	G	G	G	G	G	G	G	G	G	G	G	G	G	G
S3_1543752	A/G	3	1543752	+	NA	NA	NA	NA	NA	NA	A	A	A	A	A	A	A	A	A	A	A	A	A	A	A	A	A	A	A	A	A	A	A	A	N	A	A	A	A	A	A	A	A	G	A	A	A	A	A
S3_1545423	A/G	3	1545423	+	NA	NA	NA	NA	NA	NA	A	A	A	G	A	A	A	A	A	A	A	A	A	A	A	A	A	A	A	A	A	A	A	A	A	A	A	N	A	A	A	A	A	A	A	A	A	A	A
S3_1545430	T/C	3	1545430	+	NA	NA	NA	NA	NA	NA	T	T	T	T	T	T	T	T	T	T	T	T	T	T	T	T	T	T	T	T	T	T	T	T	T	T	T	N	T	T	T	T	T	T	T	T	T	T	T
S3_1545450	C/A	3	1545450	+	NA	NA	NA	NA	NA	NA	C	C	C	C	C	A	C	C	C	C	C	M	C	C	A	A	A	C	C	A	A	A	C	C	C	C	C	N	A	A	A	C	C	C	C	C	A	A	A
S3_1545880	G/A	3	1545880	+	NA	NA	NA	NA	NA	NA	G	G	G	G	G	G	R	G	G	G	G	G	G	G	G	G	G	G	G	G	G	G	G	G	G	G	G	G	G	G	G	G	G	G	G	G	G	G	G
S3_1546366	C/A	3	1546366	+	NA	NA	NA	NA	NA	NA	C	C	C	C	C	N	C	C	C	C	C	C	C	C	C	C	C	C	C	C	C	C	C	C	C	C	C	C	C	C	C	C	A	A	C	C	C	C	C
S3_1547508	C/T	3	1547508	+	NA	NA	NA	NA	NA	NA	Y	T	N	T	T	N	T	T	N	C	N	T	C	C	C	C	C	T	C	C	C	C	T	T	N	C	T	N	C	N	C	T	C	C	Y	T	C	C	C
S3_1547553	A/C	3	1547553	+	NA	NA	NA	NA	NA	NA	A	A	N	A	A	N	A	A	N	A	A	A	A	A	A	A	A	A	A	A	A	A	A	A	N	A	A	N	A	A	A	A	A	A	A	A	A	A	A
S3_1552644	A/C	3	1552644	+	NA	NA	NA	NA	NA	NA	A	A	N	A	N	N	A	N	C	N	A	A	A	N	C	C	N	A	A	C	C	C	A	A	N	A	A	N	C	C	N	A	A	A	A	A	N	A	C
S3_1552655	C/A	3	1552655	+	NA	NA	NA	NA	NA	NA	C	C	N	C	N	N	C	N	A	N	C	C	C	N	A	A	N	C	C	A	A	A	C	C	N	C	C	N	A	A	N	C	C	C	C	C	N	C	A
S3_1553046	C/T	3	1553046	+	NA	NA	NA	NA	NA	NA	C	C	N	T	C	N	C	N	C	Y	N	C	T	C	C	C	C	C	C	C	C	C	C	C	C	C	C	N	C	C	C	C	C	C	C	C	C	C	C
S3_1553288	T/C	3	1553288	+	NA	NA	NA	NA	NA	NA	T	T	T	T	T	T	T	N	T	T	T	Y	T	T	T	T	T	T	T	T	T	T	T	T	T	T	T	N	T	T	T	T	T	T	T	T	T	T	T
S3_1553309	T/C	3	1553309	+	NA	NA	NA	NA	NA	NA	T	T	T	T	T	T	T	N	T	T	T	Y	T	T	T	T	T	T	T	T	T	T	T	T	T	T	T	N	T	T	T	T	T	T	T	T	T	T	T
S3_1553319	G/T	3	1553319	+	NA	NA	NA	NA	NA	NA	G	T	T	T	G	G	T	N	G	K	G	G	K	G	G	G	G	T	T	G	G	G	G	T	G	T	T	N	G	G	G	G	G	G	G	T	G	G	G
S3_1553403	A/G	3	1553403	+	NA	NA	NA	NA	NA	NA	A	A	A	A	R	A	A	G	A	A	A	A	A	A	A	A	A	A	A	A	A	A	A	A	A	A	A	A	A	A	A	A	A	A	A	A	A	A	A
S3_1555746	C/T	3	1555746	+	NA	NA	NA	NA	NA	NA	C	C	C	C	C	C	C	C	C	Y	C	C	C	C	C	C	C	C	C	C	C	C	C	C	C	C	C	C	C	C	C	Y	C	C	C	C	C	C	C
S3_1559939	C/A	3	1559939	+	NA	NA	NA	NA	NA	NA	C	C	C	C	C	N	C	N	N	C	C	C	A	C	C	C	C	N	N	C	C	C	A	C	N	C	C	N	C	C	C	C	C	C	N	C	C	C	C
S3_1563868	G/C	3	1563868	+	NA	NA	NA	NA	NA	NA	G	G	G	G	G	N	G	N	G	G	G	G	G	G	G	G	G	S	G	G	G	G	G	G	N	G	G	G	G	G	G	G	G	G	G	N	N	G	G
S3_1567136	A/T	3	1567136	+	NA	NA	NA	NA	NA	NA	N	N	N	T	N	N	W	N	A	A	T	A	T	A	T	T	T	N	A	T	A	A	A	N	N	A	A	A	A	N	T	T	A	A	A	A	A	T	T
S3_1567156	C/T	3	1567156	+	NA	NA	NA	NA	NA	NA	C	C	N	T	C	N	Y	N	C	C	T	C	N	C	T	T	T	N	C	T	C	C	C	C	N	C	C	C	C	C	T	T	C	C	C	C	C	T	T
S3_1567165	C/T	3	1567165	+	NA	NA	NA	NA	NA	NA	C	C	N	T	C	N	Y	N	C	C	T	C	N	C	T	T	T	N	C	T	C	C	C	C	N	C	C	C	C	C	T	T	C	C	C	C	C	T	T
S3_1567167	G/A	3	1567167	+	NA	NA	NA	NA	NA	NA	N	N	N	A	N	N	R	N	G	G	A	G	A	G	A	A	A	N	G	A	G	G	G	N	N	G	G	G	G	N	A	A	G	G	G	G	G	A	A
S3_1568247	G/A	3	1568247	+	NA	NA	NA	NA	NA	NA	G	G	G	G	G	N	G	G	G	G	G	G	R	G	G	G	G	G	G	G	G	G	G	G	G	G	G	N	G	G	G	G	G	G	G	G	G	G	G
S3_1568354	C/T	3	1568354	+	NA	NA	NA	NA	NA	NA	T	C	N	C	C	N	T	N	C	C	C	C	C	T	C	C	C	C	T	C	C	C	C	C	N	Y	C	N	C	N	C	C	C	T	C	C	C	C	C
S3_1568429	T/C	3	1568429	+	NA	NA	NA	NA	NA	NA	T	T	N	C	T	N	T	T	T	Y	Y	T	T	T	C	C	C	T	T	C	T	T	T	T	N	T	T	N	T	T	C	C	T	T	T	T	T	C	C
S3_1568467	A/G	3	1568467	+	NA	NA	NA	NA	NA	NA	A	A	A	A	A	N	A	G	G	A	R	R	A	A	A	A	A	A	A	A	G	G	R	A	A	A	A	N	G	N	A	A	G	A	A	A	A	A	A
S3_1568513	C/T	3	1568513	+	NA	NA	NA	NA	NA	NA	C	C	T	C	Y	C	C	N	C	C	C	T	C	C	C	C	C	T	C	C	C	C	C	C	T	C	T	C	C	C	C	C	C	C	T	T	T	C	C
S3_1568536	T/G	3	1568536	+	NA	NA	NA	NA	NA	NA	G	T	T	T	T	T	G	N	T	T	T	T	T	G	T	T	T	T	G	T	T	T	K	T	T	G	T	T	T	G	T	T	T	G	T	T	T	T	T
S3_1568546	T/A	3	1568546	+	NA	NA	NA	NA	NA	NA	T	T	T	A	T	A	T	N	A	A	A	T	T	T	A	A	A	T	T	A	A	A	T	T	T	T	T	A	A	T	A	A	A	T	T	T	T	A	A
S3_1568581	A/G	3	1568581	+	NA	NA	NA	NA	NA	NA	A	G	N	A	A	N	A	N	A	A	A	A	A	A	A	A	A	N	N	A	A	A	A	G	N	A	A	N	A	A	A	N	A	A	A	A	A	A	A
S3_1571336	G/A	3	1571336	+	NA	NA	NA	NA	NA	NA	G	G	G	G	G	G	G	G	G	G	G	G	G	G	G	G	G	G	G	G	G	G	G	G	G	G	G	G	G	G	G	G	G	G	G	G	G	G	G
S3_1571337	C/T	3	1571337	+	NA	NA	NA	NA	NA	NA	C	C	C	C	C	C	C	T	C	C	C	C	C	C	C	C	C	C	C	C	C	C	C	C	C	C	C	C	C	C	C	C	C	C	C	C	C	C	C
S3_1571386	C/T	3	1571386	+	NA	NA	NA	NA	NA	NA	C	C	C	C	C	C	C	C	C	C	C	C	C	C	C	C	C	C	C	C	C	C	C	C	C	C	C	C	C	C	C	C	C	C	C	C	C	C	C
S3_1571512	G/A	3	1571512	+	NA	NA	NA	NA	NA	NA	N	G	N	N	N	N	A	G	N	A	N	N	R	G	R	N	N	N	G	N	N	R	G	G	N	A	G	N	N	N	N	N	N	N	G	N	N	N	N
S3_1571517	C/T	3	1571517	+	NA	NA	NA	NA	NA	NA	N	C	N	N	N	N	C	T	N	C	N	C	Y	C	Y	N	N	C	N	N	N	Y	T	T	N	C	T	N	N	N	N	N	N	N	Y	N	N	N	N
S3_1571537	G/T	3	1571537	+	NA	NA	NA	NA	NA	NA	N	G	N	N	N	N	G	G	N	G	N	G	G	G	G	N	N	N	G	N	G	G	G	G	N	G	G	N	G	G	N	N	N	N	G	N	N	N	N
S3_1571594	C/T	3	1571594	+	NA	NA	NA	NA	NA	NA	C	C	C	N	C	N	C	C	C	C	N	C	C	C	C	C	N	N	C	T	C	C	C	C	C	C	T	N	C	C	N	N	N	C	C	N	C	C	N
S3_1571825	G/A	3	1571825	+	NA	NA	NA	NA	NA	NA	G	G	G	G	G	G	G	G	G	G	G	G	G	G	G	G	G	G	G	G	G	G	G	G	G	G	G	G	G	G	G	G	G	G	G	G	G	G	G
S3_1571835	G/C	3	1571835	+	NA	NA	NA	NA	NA	NA	G	G	G	G	S	G	G	G	G	G	G	G	G	G	G	G	G	G	G	G	G	G	G	G	G	G	G	G	G	G	G	G	G	G	G	G	G	G	G
S3_1571842	G/A	3	1571842	+	NA	NA	NA	NA	NA	NA	A	G	G	G	R	G	G	G	G	G	G	G	G	G	G	G	G	G	G	G	G	G	G	G	G	G	G	G	G	G	G	G	G	A	G	G	G	G	G
S3_1572230	G/A	3	1572230	+	NA	NA	NA	NA	NA	NA	G	G	G	G	G	G	G	N	G	G	G	G	A	G	G	G	G	G	G	G	G	G	G	G	G	G	G	N	G	G	G	G	G	G	G	G	G	G	G
S3_1572237	C/T	3	1572237	+	NA	NA	NA	NA	NA	NA	C	C	C	C	C	C	C	N	C	C	C	C	T	C	C	C	C	C	C	C	C	C	C	C	C	C	C	N	C	C	C	C	C	C	C	C	C	C	C
S3_1572260	G/A	3	1572260	+	NA	NA	NA	NA	NA	NA	G	G	G	G	G	G	G	N	G	G	G	G	A	G	G	G	G	G	G	G	G	G	G	G	G	G	G	N	G	G	G	G	G	G	G	G	G	G	G
S3_1591252	C/T	3	1591252	+	NA	NA	NA	NA	NA	NA	C	C	N	C	T	T	Y	N	C	C	N	T	C	C	T	T	T	T	Y	C	C	C	C	C	T	C	C	C	C	C	T	N	C	T	T	T	T	T	T
S3_1591254	C/T	3	1591254	+	NA	NA	NA	NA	NA	NA	C	C	N	C	T	T	Y	N	C	C	N	T	C	C	T	T	T	T	Y	C	C	C	C	C	T	C	C	C	C	C	T	N	C	T	T	T	T	T	T
S3_1591296	G/T	3	1591296	+	NA	NA	NA	NA	NA	NA	T	G	G	G	G	N	G	K	T	G	G	G	G	G	G	G	G	G	G	G	T	T	T	G	G	G	G	T	T	G	G	G	T	G	G	G	G	G	G
S3_1591299	A/C	3	1591299	+	NA	NA	NA	NA	NA	NA	A	A	A	A	M	N	A	A	A	A	A	M	A	A	C	C	C	C	A	A	A	A	A	A	C	A	A	A	A	A	C	A	A	C	C	C	C	C	C
S3_1591322	T/C	3	1591322	+	NA	NA	NA	NA	NA	NA	T	T	T	T	T	N	T	T	T	T	T	Y	T	T	C	C	C	C	T	T	T	T	T	T	C	T	T	T	T	T	C	T	T	T	C	C	C	C	C
S3_1591330	G/T	3	1591330	+	NA	NA	NA	NA	NA	NA	T	G	G	G	G	N	G	K	T	G	G	G	G	G	G	G	G	G	G	G	T	T	T	G	G	G	G	T	T	G	G	G	T	G	G	G	G	G	G
S3_1591459	A/G	3	1591459	+	NA	NA	NA	NA	NA	NA	A	A	N	A	A	N	A	N	A	A	A	A	A	A	A	A	A	A	A	A	A	A	A	A	A	A	A	N	A	N	A	A	A	A	A	A	A	A	A
S3_1591462	A/G	3	1591462	+	NA	NA	NA	NA	NA	NA	A	A	N	A	A	N	A	N	A	A	A	A	A	A	A	A	A	A	A	A	A	A	A	A	A	A	A	N	A	N	A	A	A	G	A	A	N	A	A
S3_1591463	A/G	3	1591463	+	NA	NA	NA	NA	NA	NA	A	A	N	A	A	N	A	N	A	A	A	A	A	A	A	A	A	A	A	A	A	A	A	A	A	A	A	N	A	N	A	A	A	G	A	A	N	A	A
S3_1591465	T/C	3	1591465	+	NA	NA	NA	NA	NA	NA	T	T	N	T	T	N	T	N	T	T	T	T	T	T	T	T	T	T	T	T	T	T	T	T	T	T	T	N	T	N	T	T	T	C	T	T	N	T	T
S3_1591466	G/T	3	1591466	+	NA	NA	NA	NA	NA	NA	G	G	N	G	G	N	G	N	G	G	G	G	G	G	G	G	G	G	G	G	G	G	G	G	G	G	G	N	G	N	G	G	G	T	G	G	N	G	G
S3_1591468	T/G	3	1591468	+	NA	NA	NA	NA	NA	NA	T	T	N	T	T	N	T	N	T	T	T	T	T	T	T	T	T	T	T	T	T	T	T	T	T	T	T	N	T	N	T	T	T	G	T	T	N	T	T
S3_1591470	G/T	3	1591470	+	NA	NA	NA	NA	NA	NA	G	G	N	G	G	N	G	N	G	G	G	G	G	G	G	G	G	G	G	G	G	G	G	G	G	G	G	N	G	N	G	G	G	T	G	G	N	G	G
S3_1591593	C/T	3	1591593	+	NA	NA	NA	NA	NA	NA	N	C	N	C	T	N	C	C	N	N	C	C	C	C	C	C	C	C	C	C	T	T	T	C	C	T	T	N	T	T	C	C	N	T	C	C	N	C	C
S3_1591619	G/T	3	1591619	+	NA	NA	NA	NA	NA	NA	N	G	N	G	G	N	G	G	N	G	G	G	G	G	G	G	G	G	G	G	G	G	G	G	G	G	T	N	G	N	G	G	N	N	G	G	N	G	G
S3_1591625	G/T	3	1591625	+	NA	NA	NA	NA	NA	NA	N	G	N	G	T	N	G	G	N	N	G	G	G	G	G	G	G	G	G	G	T	T	T	G	G	T	T	N	T	T	G	G	N	T	G	G	N	G	G
S3_1596747	T/C	3	1596747	+	NA	NA	NA	NA	NA	NA	T	T	N	C	T	T	T	T	T	Y	T	T	C	T	T	T	T	C	T	C	T	T	T	T	T	T	T	N	T	T	T	C	T	T	T	C	T	T	T
S3_1596757	C/T	3	1596757	+	NA	NA	NA	NA	NA	NA	C	C	C	C	C	C	C	C	C	C	C	C	C	C	C	C	C	C	C	C	C	C	C	C	C	C	C	C	C	C	C	C	C	C	C	C	C	C	C
S3_1596922	G/C	3	1596922	+	NA	NA	NA	NA	NA	NA	G	G	C	G	C	G	S	G	C	G	S	G	G	C	G	G	G	G	C	G	C	C	S	G	G	C	G	C	C	C	G	G	C	C	G	G	C	G	G
S3_1597208	C/T	3	1597208	+	NA	NA	NA	NA	NA	NA	C	C	C	C	C	C	T	C	C	C	C	C	C	C	C	C	C	C	T	C	C	C	Y	C	C	C	C	C	C	C	C	C	C	C	C	C	C	C	C
S3_1597210	G/A	3	1597210	+	NA	NA	NA	NA	NA	NA	G	G	G	G	G	G	A	G	G	G	G	G	G	G	G	G	G	G	A	G	G	G	R	G	G	G	G	G	G	G	G	G	G	G	G	G	G	G	G
S3_1597211	T/C	3	1597211	+	NA	NA	NA	NA	NA	NA	T	T	T	T	T	T	C	T	T	T	T	T	T	T	T	T	T	T	C	T	T	T	Y	T	T	T	T	T	T	T	T	T	T	T	T	T	T	T	T
S3_1597213	A/G	3	1597213	+	NA	NA	NA	NA	NA	NA	A	A	A	A	A	A	G	A	A	A	A	A	A	A	A	A	A	A	G	A	A	A	R	A	A	A	A	A	A	A	A	A	A	A	A	A	A	A	A
S3_1597214	C/G	3	1597214	+	NA	NA	NA	NA	NA	NA	G	C	G	C	S	C	C	G	C	G	G	C	G	C	C	C	C	G	C	C	C	C	C	C	C	C	G	C	C	C	C	G	G	G	C	G	G	C	C
S3_1597247	G/A	3	1597247	+	NA	NA	NA	NA	NA	NA	G	G	G	G	G	G	G	G	G	G	G	G	G	G	G	G	G	G	G	G	G	G	G	G	G	G	G	N	G	G	G	G	G	G	G	G	G	G	G
S3_1597267	C/G	3	1597267	+	NA	NA	NA	NA	NA	NA	G	C	N	C	C	C	C	C	C	C	S	C	S	C	C	C	C	G	C	S	C	C	C	C	C	C	G	N	C	C	C	N	G	C	C	G	G	C	C
S3_1597319	A/G	3	1597319	+	NA	NA	NA	NA	NA	NA	G	A	A	A	A	A	A	A	A	A	A	A	A	A	A	A	A	A	A	A	A	A	A	A	A	A	A	A	A	A	A	A	A	A	A	A	A	A	A
S3_1597356	C/T	3	1597356	+	NA	NA	NA	NA	NA	NA	T	C	C	C	C	C	C	T	C	Y	C	C	C	C	C	C	C	C	C	C	C	C	Y	C	C	C	C	C	C	C	C	C	C	C	C	C	C	C	C
S3_1597435	A/T	3	1597435	+	NA	NA	NA	NA	NA	NA	W	A	A	A	N	A	A	A	A	A	A	A	A	A	A	A	A	A	A	A	A	A	A	A	A	A	A	N	A	N	A	A	A	A	A	A	N	A	A
S3_1597479	C/A	3	1597479	+	NA	NA	NA	NA	NA	NA	C	C	C	C	N	C	C	C	N	C	C	N	C	C	C	C	C	C	C	C	M	A	C	C	C	C	C	N	A	N	C	C	C	C	C	C	N	C	C
S3_1597480	A/G	3	1597480	+	NA	NA	NA	NA	NA	NA	A	G	G	G	N	G	A	A	N	R	G	A	A	G	G	G	G	A	A	A	A	A	A	G	G	G	G	N	A	N	G	G	A	G	R	A	N	G	G
S3_1597570	T/C	3	1597570	+	NA	NA	NA	NA	NA	NA	C	T	N	T	C	T	T	N	N	Y	N	T	T	T	T	T	T	T	T	T	C	C	N	T	N	Y	T	N	C	N	T	N	N	C	T	T	T	T	T
S3_1597943	A/G	3	1597943	+	NA	NA	NA	NA	NA	NA	A	A	A	A	A	N	A	A	A	A	A	A	A	A	A	A	A	A	N	A	A	A	A	A	A	A	A	N	A	A	A	A	N	A	A	A	A	A	A
S3_1600617	G/A	3	1600617	+	NA	NA	NA	NA	NA	NA	G	G	N	G	G	N	G	N	G	G	N	G	G	G	G	G	G	G	G	G	G	G	G	G	G	G	G	N	G	G	G	A	A	G	G	G	G	G	G
S3_1600618	C/G	3	1600618	+	NA	NA	NA	NA	NA	NA	C	C	N	C	C	N	C	N	C	C	N	C	C	C	C	C	C	C	C	C	C	C	C	C	C	C	C	N	C	C	C	G	G	C	C	C	C	C	C
S3_1601232	T/G	3	1601232	+	NA	NA	NA	NA	NA	NA	T	T	N	T	T	T	T	N	T	T	T	T	T	T	T	T	T	T	T	T	T	T	T	T	N	T	T	T	T	T	T	T	N	T	T	T	T	T	T
S3_1601272	G/C	3	1601272	+	NA	NA	NA	NA	NA	NA	G	G	G	G	G	G	G	G	G	G	G	G	G	G	G	G	G	G	G	G	G	G	G	G	G	G	G	G	G	G	G	G	G	G	G	G	G	G	G
S3_1601282	G/T	3	1601282	+	NA	NA	NA	NA	NA	NA	G	G	G	G	G	G	G	G	G	G	G	G	G	G	G	G	G	G	G	G	G	G	G	G	G	G	G	G	G	G	G	G	G	G	G	G	G	G	G
S3_1601303	T/C	3	1601303	+	NA	NA	NA	NA	NA	NA	T	T	T	T	T	T	T	T	T	T	C	T	T	T	T	T	T	T	T	T	T	T	T	T	T	T	T	T	T	T	T	C	C	T	T	T	T	T	T
S3_1601341	C/T	3	1601341	+	NA	NA	NA	NA	NA	NA	C	C	C	C	C	C	C	C	C	C	T	C	T	C	C	C	C	C	C	C	C	C	C	C	C	C	C	C	C	C	C	N	T	C	C	C	C	C	C
S3_1601342	T/C	3	1601342	+	NA	NA	NA	NA	NA	NA	T	T	T	T	T	T	T	T	T	T	C	T	C	T	T	T	T	T	T	T	T	T	T	T	T	T	T	T	T	T	T	N	C	T	T	T	T	T	T
S3_1601344	C/T	3	1601344	+	NA	NA	NA	NA	NA	NA	C	C	C	C	C	C	C	C	C	C	T	C	T	C	C	C	C	C	C	C	C	C	C	C	C	C	C	C	C	C	C	N	T	C	C	C	C	C	C
S3_1602274	G/T	3	1602274	+	NA	NA	NA	NA	NA	NA	G	G	T	G	G	G	G	G	G	G	G	G	G	G	G	G	G	G	G	G	T	T	G	G	G	T	G	N	T	T	G	G	G	G	G	G	G	G	G
S3_1602872	C/T	3	1602872	+	NA	NA	NA	NA	NA	NA	C	C	C	C	C	C	C	C	C	C	C	C	C	C	C	C	C	C	C	C	C	C	C	C	C	C	C	C	C	C	C	C	C	C	C	C	T	C	C
S3_1603064	G/A	3	1603064	+	NA	NA	NA	NA	NA	NA	G	G	G	G	A	G	G	A	G	G	G	A	G	G	G	G	G	G	G	G	G	G	G	G	G	G	G	G	G	G	G	G	G	G	G	G	G	G	G
S3_1603166	T/C	3	1603166	+	NA	NA	NA	NA	NA	NA	C	T	C	T	T	T	T	T	Y	T	T	T	T	T	T	T	T	T	T	T	T	T	Y	T	T	Y	T	T	T	T	T	T	T	T	T	T	C	T	T
S3_1603830	T/G	3	1603830	+	NA	NA	NA	NA	NA	NA	T	T	T	T	T	T	T	T	K	T	T	T	T	T	T	T	T	T	T	T	T	T	K	T	T	K	T	T	T	G	T	T	T	T	T	T	T	T	T
S3_1603872	G/A	3	1603872	+	NA	NA	NA	NA	NA	NA	G	G	G	G	G	G	G	G	A	G	G	G	G	G	G	G	G	G	G	G	G	G	R	G	G	R	G	G	G	A	G	G	G	G	G	G	G	G	G
S3_1604015	T/G	3	1604015	+	NA	NA	NA	NA	NA	NA	T	T	T	T	G	T	T	T	T	K	T	G	T	T	T	T	T	T	T	T	T	T	K	T	T	T	T	T	T	T	T	T	T	T	T	T	T	T	T
S3_1610877	G/A	3	1610877	+	NA	NA	NA	NA	NA	NA	G	G	A	G	G	G	G	G	G	G	G	G	G	G	G	G	G	G	G	G	G	G	G	G	G	G	G	G	G	G	G	G	G	G	G	G	A	G	G
S3_1610903	C/T	3	1610903	+	NA	NA	NA	NA	NA	NA	C	C	T	C	C	C	C	C	C	C	C	C	C	C	C	C	C	C	C	C	C	C	C	C	C	C	C	C	C	C	C	C	C	C	C	C	T	C	C
S3_1610912	C/T	3	1610912	+	NA	NA	NA	NA	NA	NA	C	C	C	C	C	C	C	C	C	C	C	C	C	C	C	C	C	C	C	C	C	C	C	C	C	C	C	C	C	C	C	C	C	C	C	C	C	C	C
S3_1611096	C/T	3	1611096	+	NA	NA	NA	NA	NA	NA	T	C	C	C	C	C	C	C	C	C	C	C	C	C	C	C	C	C	C	C	C	C	C	C	C	C	C	C	C	C	C	C	C	C	C	C	C	C	C
S3_1611104	C/A	3	1611104	+	NA	NA	NA	NA	NA	NA	C	C	N	C	C	C	C	N	N	C	C	C	C	C	C	C	C	C	C	C	C	C	C	C	C	C	C	C	C	C	C	C	C	C	C	C	A	C	C
S3_1611156	C/A	3	1611156	+	NA	NA	NA	NA	NA	NA	C	A	N	C	C	C	C	N	C	C	C	C	C	C	C	C	C	C	C	C	C	C	C	A	C	M	A	C	C	C	C	C	C	A	C	C	C	C	C
S3_1613147	C/G	3	1613147	+	NA	NA	NA	NA	NA	NA	C	C	C	G	S	C	G	N	G	G	C	G	C	C	C	C	C	C	G	G	G	G	G	C	S	G	G	C	G	G	C	N	G	G	S	C	C	C	C
S3_1613169	T/C	3	1613169	+	NA	NA	NA	NA	NA	NA	T	T	T	T	T	T	T	N	T	T	T	T	T	T	T	T	T	T	T	T	T	T	T	T	T	T	T	T	T	T	T	T	T	T	T	T	T	T	T
S3_1613362	G/A	3	1613362	+	NA	NA	NA	NA	NA	NA	G	G	A	A	R	G	G	A	G	G	G	G	G	G	G	G	G	G	G	G	G	G	G	G	G	G	G	G	G	G	G	G	G	G	G	G	G	G	G
S3_1613904	C/T	3	1613904	+	NA	NA	NA	NA	NA	NA	T	C	C	C	C	C	C	C	C	C	C	C	C	C	C	C	C	C	C	C	C	C	C	C	C	C	C	C	C	C	C	C	Y	C	C	C	C	C	C
S3_1613920	G/C	3	1613920	+	NA	NA	NA	NA	NA	NA	G	G	C	G	G	G	G	G	C	G	C	G	G	G	G	G	G	G	G	G	G	G	S	G	G	G	G	G	G	G	G	S	G	G	G	G	G	G	G
S3_1615513	G/A	3	1615513	+	NA	NA	NA	NA	NA	NA	N	G	G	G	G	G	G	N	G	R	G	G	G	G	G	G	G	G	N	G	G	G	G	G	G	G	A	G	G	G	G	G	G	R	G	G	G	G	G
S3_1615515	A/G	3	1615515	+	NA	NA	NA	NA	NA	NA	G	A	A	A	A	A	N	N	A	R	A	A	G	A	A	A	A	R	A	G	N	N	A	A	A	A	A	N	N	A	A	A	G	A	G	A	G	A	A
S3_1615526	C/A	3	1615526	+	NA	NA	NA	NA	NA	NA	C	C	C	C	C	C	C	N	C	C	C	C	C	C	C	C	C	M	C	C	C	C	C	C	C	C	C	C	C	C	C	C	C	C	C	A	C	C	C
S3_1615529	C/G	3	1615529	+	NA	NA	NA	NA	NA	NA	C	C	N	G	C	C	C	N	C	C	N	N	C	C	C	C	C	C	C	C	C	C	C	C	C	C	C	C	C	C	C	C	C	N	C	C	C	C	C
S3_1615533	G/C	3	1615533	+	NA	NA	NA	NA	NA	NA	C	G	G	G	G	G	C	N	G	S	G	G	C	G	G	G	G	S	G	C	N	N	G	G	N	G	G	N	N	N	G	G	C	G	C	G	C	G	G
S3_1615534	G/A	3	1615534	+	NA	NA	NA	NA	NA	NA	N	G	A	G	A	N	G	N	A	G	A	A	G	G	G	N	N	R	G	G	N	N	A	G	N	R	G	N	N	G	G	A	G	R	G	A	G	G	N
S3_1615550	T/C	3	1615550	+	NA	NA	NA	NA	NA	NA	T	T	N	T	T	T	T	N	T	T	T	N	T	T	T	T	T	C	T	T	T	T	N	T	T	T	T	T	T	T	T	T	T	N	T	C	T	T	N
S3_1628679	G/A	3	1628679	+	NA	NA	NA	NA	NA	NA	G	G	N	G	G	G	G	N	G	G	G	G	G	G	G	G	G	A	G	G	G	G	G	G	G	G	G	G	G	G	G	G	G	G	G	N	G	G	G
S3_1628695	T/C	3	1628695	+	NA	NA	NA	NA	NA	NA	T	T	N	T	T	T	T	N	T	T	T	T	T	T	T	T	T	C	T	T	T	T	T	T	T	T	T	T	T	T	T	T	T	T	T	N	T	T	T
S3_1628709	T/A	3	1628709	+	NA	NA	NA	NA	NA	NA	T	T	N	A	T	T	W	N	T	W	T	T	T	T	T	T	T	T	A	T	T	T	T	T	T	A	A	T	T	A	T	T	T	A	T	T	T	T	T
S3_1628722	C/T	3	1628722	+	NA	NA	NA	NA	NA	NA	Y	C	N	C	C	C	C	N	C	C	C	C	Y	C	C	C	C	C	C	C	C	C	C	C	C	C	C	N	C	C	C	C	C	C	C	C	C	C	C
S3_1629427	G/C	3	1629427	+	NA	NA	NA	NA	NA	NA	G	G	G	G	G	G	G	N	G	G	G	G	G	G	G	G	G	G	G	G	G	G	G	G	G	G	G	G	G	G	G	G	G	G	G	G	G	G	G
S3_1629429	G/C	3	1629429	+	NA	NA	NA	NA	NA	NA	G	G	G	G	G	G	G	N	G	G	G	G	G	G	G	G	G	G	G	G	G	G	G	G	G	G	G	G	G	G	G	G	G	G	G	G	G	G	G
S3_1629430	C/A	3	1629430	+	NA	NA	NA	NA	NA	NA	C	C	C	C	C	C	C	N	C	C	C	C	C	C	C	C	C	C	C	C	C	C	C	C	C	C	C	C	C	C	C	C	C	C	C	C	C	C	C
S3_1629431	A/T	3	1629431	+	NA	NA	NA	NA	NA	NA	A	A	A	A	A	A	A	N	A	A	A	A	A	A	A	A	A	A	A	A	A	A	A	A	A	A	A	A	A	A	A	A	A	A	A	A	A	A	A
S3_1629433	A/T	3	1629433	+	NA	NA	NA	NA	NA	NA	A	A	A	A	A	A	A	N	A	A	A	A	A	A	A	A	A	A	A	A	A	A	A	A	A	A	A	A	A	A	A	A	A	A	A	A	A	A	A
S3_1629597	G/C	3	1629597	+	NA	NA	NA	NA	NA	NA	C	G	N	C	G	G	G	C	G	G	G	G	G	G	G	G	G	C	G	G	G	G	S	G	G	G	G	G	G	G	G	G	G	G	G	C	G	G	G
S3_1629603	C/A	3	1629603	+	NA	NA	NA	NA	NA	NA	A	C	N	A	C	C	C	A	C	C	C	C	C	C	C	C	C	A	C	C	C	C	M	C	C	C	C	C	C	C	C	C	C	C	C	A	C	C	C
S3_1629975	C/T	3	1629975	+	NA	NA	NA	NA	NA	NA	C	C	C	C	C	C	C	C	C	C	C	C	C	C	C	C	C	C	C	C	C	C	C	C	C	C	C	C	C	C	C	C	C	C	C	C	C	C	C
S3_1629978	G/T	3	1629978	+	NA	NA	NA	NA	NA	NA	G	T	T	G	K	G	G	G	G	G	G	G	G	G	G	G	G	G	G	G	G	G	G	T	G	G	G	G	G	G	G	G	G	G	G	G	T	G	G
S3_1630164	C/T	3	1630164	+	NA	NA	NA	NA	NA	NA	C	C	C	C	C	C	C	C	C	C	C	C	C	C	C	C	C	C	C	C	C	C	C	C	C	C	C	C	C	C	C	C	C	C	C	C	C	C	C
S3_1630449	C/T	3	1630449	+	NA	NA	NA	NA	NA	NA	C	C	C	C	C	C	Y	N	C	C	C	C	C	C	C	C	C	C	Y	C	C	C	C	C	C	Y	T	C	C	C	C	C	C	T	C	C	C	C	C
S3_1630450	A/G	3	1630450	+	NA	NA	NA	NA	NA	NA	A	G	N	G	G	A	A	N	A	A	G	G	A	A	A	A	A	G	A	A	A	A	R	G	A	A	A	G	A	A	A	G	A	A	A	G	G	A	A
S3_1630464	G/T	3	1630464	+	NA	NA	NA	NA	NA	NA	G	G	T	G	G	G	G	N	G	G	G	G	G	G	G	G	G	G	G	G	G	G	G	G	G	G	G	G	G	G	G	G	G	G	G	G	G	G	G
S3_1630509	G/C	3	1630509	+	NA	NA	NA	NA	NA	NA	G	G	G	G	C	C	G	S	G	G	G	G	G	C	C	C	C	G	G	G	C	C	G	G	C	G	G	G	C	G	C	G	G	G	S	G	G	C	C
S3_1630936	C/A	3	1630936	+	NA	NA	NA	NA	NA	NA	C	C	C	C	C	C	C	C	C	C	C	C	C	M	C	C	C	A	C	C	C	C	C	C	C	C	C	C	C	C	C	C	C	C	C	A	N	C	C
S3_1631019	G/A	3	1631019	+	NA	NA	NA	NA	NA	NA	G	G	G	G	G	G	G	N	G	G	G	G	G	G	G	G	G	G	G	G	G	G	G	G	G	G	G	R	G	G	G	G	G	G	G	G	G	G	G
S3_1631026	G/A	3	1631026	+	NA	NA	NA	NA	NA	NA	G	G	G	G	G	G	G	N	G	G	G	G	G	G	G	G	G	G	G	G	G	G	G	G	G	G	G	G	G	G	G	G	G	G	G	G	G	G	G
S3_1631053	C/A	3	1631053	+	NA	NA	NA	NA	NA	NA	C	C	C	C	C	C	C	C	C	C	C	C	C	C	C	C	C	C	C	C	C	C	C	C	C	C	C	C	C	C	C	C	C	C	C	C	C	C	C
S3_1631077	G/T	3	1631077	+	NA	NA	NA	NA	NA	NA	G	G	G	G	G	G	G	G	G	G	G	G	G	G	G	G	G	G	G	G	G	G	G	G	G	G	G	G	G	G	G	G	G	G	G	G	G	G	G
S3_1631889	C/T	3	1631889	+	NA	NA	NA	NA	NA	NA	C	C	C	C	C	C	C	C	C	C	C	T	C	C	C	C	C	C	C	C	C	C	C	C	C	C	C	C	C	C	C	C	C	C	C	C	C	C	C
S3_1633277	C/G	3	1633277	+	NA	NA	NA	NA	NA	NA	C	C	C	C	C	C	S	C	C	C	C	C	C	S	C	C	C	C	G	C	C	C	C	C	C	S	G	C	C	C	C	C	C	G	C	C	C	C	C
S3_1633314	G/C	3	1633314	+	NA	NA	NA	NA	NA	NA	G	G	N	G	G	G	G	G	G	G	G	G	G	G	G	G	G	G	G	G	G	G	G	G	G	G	G	G	G	G	G	G	G	G	G	G	G	G	G
S3_1633316	G/C	3	1633316	+	NA	NA	NA	NA	NA	NA	G	C	G	G	C	C	G	G	G	G	G	G	C	G	C	C	C	C	G	C	C	C	C	C	C	G	G	G	C	G	C	G	C	G	C	C	G	C	C
S3_1633331	C/G	3	1633331	+	NA	NA	NA	NA	NA	NA	C	C	C	C	C	C	C	C	C	S	C	C	C	C	C	C	C	C	S	C	C	C	C	C	C	C	C	C	C	C	C	C	C	G	C	C	C	C	C
S3_1633512	G/T	3	1633512	+	NA	NA	NA	NA	NA	NA	T	T	N	G	G	G	G	G	G	G	G	T	G	G	G	G	G	G	G	G	G	G	G	T	G	G	G	G	G	T	G	G	G	G	G	G	G	G	G
S3_1633513	G/A	3	1633513	+	NA	NA	NA	NA	NA	NA	G	G	N	G	G	G	G	G	G	G	G	G	G	G	G	G	G	G	G	G	G	G	G	G	G	G	G	G	G	G	G	G	G	G	G	G	G	G	G
S3_1633849	G/A	3	1633849	+	NA	NA	NA	NA	NA	NA	A	A	N	G	G	G	G	N	G	G	N	A	G	G	G	G	G	G	G	G	G	G	G	R	G	G	G	G	G	G	G	G	G	G	G	G	G	G	G
S3_1633876	G/A	3	1633876	+	NA	NA	NA	NA	NA	NA	A	A	N	G	G	G	G	N	G	G	N	A	G	G	G	G	G	G	G	G	G	G	G	R	G	G	G	G	G	G	G	G	G	G	G	G	G	G	G
S3_1672943	G/C	3	1672943	+	NA	NA	NA	NA	NA	NA	C	G	N	G	G	G	G	G	G	G	G	G	G	G	G	G	G	C	G	G	G	G	G	G	G	G	G	G	G	G	G	N	G	G	G	C	G	G	G
S3_1673674	G/T	3	1673674	+	NA	NA	NA	NA	NA	NA	G	G	G	G	G	G	G	G	G	G	G	G	G	G	G	G	G	G	G	G	G	G	G	G	G	G	G	G	G	G	G	G	G	G	G	G	G	G	G
S3_1673676	G/A	3	1673676	+	NA	NA	NA	NA	NA	NA	G	G	G	G	G	G	G	G	G	G	G	G	G	G	G	G	G	G	G	G	G	G	G	G	G	G	G	G	G	G	G	G	G	G	G	G	G	G	G
S3_1673703	G/A	3	1673703	+	NA	NA	NA	NA	NA	NA	G	A	A	G	G	G	G	G	G	R	G	G	G	G	G	G	G	A	G	G	G	G	G	A	G	G	G	G	G	G	G	G	G	R	G	A	G	G	G
S3_1673725	A/G	3	1673725	+	NA	NA	NA	NA	NA	NA	A	A	A	A	A	A	A	A	A	A	A	A	A	A	A	A	A	A	A	A	A	A	A	A	A	A	A	A	A	A	A	A	A	A	A	A	A	A	A
S3_1673777	A/G	3	1673777	+	NA	NA	NA	NA	NA	NA	A	A	A	A	A	A	A	N	A	A	A	A	A	A	A	A	A	A	A	A	A	A	G	A	A	A	A	A	A	A	A	A	A	A	A	A	A	A	A
S3_1673778	T/A	3	1673778	+	NA	NA	NA	NA	NA	NA	T	A	N	T	T	T	T	N	T	W	T	T	T	T	T	T	T	A	T	T	T	T	T	A	T	T	T	T	T	T	T	T	T	N	T	A	T	T	T
S3_1673779	G/C	3	1673779	+	NA	NA	NA	NA	NA	NA	G	G	N	G	G	G	G	N	G	G	G	G	G	G	G	G	G	G	G	G	G	G	C	G	G	G	G	G	G	G	G	G	G	G	G	G	G	G	G
S3_1673780	T/A	3	1673780	+	NA	NA	NA	NA	NA	NA	T	A	N	T	T	T	T	N	T	A	N	T	T	T	T	T	T	A	T	T	T	T	A	A	T	T	T	T	T	T	T	N	T	N	T	A	T	T	T
S3_1673781	G/T	3	1673781	+	NA	NA	NA	NA	NA	NA	G	T	N	G	G	G	G	N	G	T	N	G	G	G	G	G	G	T	G	G	G	G	T	T	G	G	G	G	G	G	G	N	G	N	G	T	G	G	G
S3_1677988	G/C	3	1677988	+	NA	NA	NA	NA	NA	NA	G	G	G	G	G	G	G	N	G	G	G	G	G	G	G	G	G	G	G	G	G	G	G	G	G	G	G	G	G	G	G	G	G	G	G	G	G	G	G
S3_1677989	C/A	3	1677989	+	NA	NA	NA	NA	NA	NA	C	C	C	C	C	C	C	N	C	C	C	C	C	C	C	C	C	C	C	C	C	C	C	C	C	C	C	C	C	C	C	C	C	C	C	C	C	C	C
S3_1678058	G/A	3	1678058	+	NA	NA	NA	NA	NA	NA	G	G	G	G	G	G	G	G	G	G	G	G	G	G	G	G	G	G	G	G	G	G	G	G	G	G	G	G	G	G	G	G	G	G	G	G	G	G	G
S3_1678064	G/T	3	1678064	+	NA	NA	NA	NA	NA	NA	T	G	G	G	G	G	G	G	G	G	G	G	G	G	G	G	G	T	G	G	G	G	G	G	G	G	G	G	G	G	G	K	G	G	G	T	G	G	G
S3_1678073	C/T	3	1678073	+	NA	NA	NA	NA	NA	NA	C	C	C	C	C	C	C	C	C	C	C	C	C	C	C	C	C	C	C	C	C	C	C	C	C	C	C	C	C	C	C	C	C	C	C	C	T	C	C
S3_1678076	G/T	3	1678076	+	NA	NA	NA	NA	NA	NA	G	G	G	G	G	G	G	G	G	G	G	G	G	G	G	G	G	G	G	G	G	G	G	G	G	G	G	G	G	G	G	G	G	G	G	G	T	G	G
S3_1678097	G/A	3	1678097	+	NA	NA	NA	NA	NA	NA	G	G	G	G	G	G	G	G	G	G	G	G	G	G	G	G	G	G	G	G	G	G	G	G	G	G	G	G	G	G	G	G	G	G	G	G	G	G	G
S3_1678151	C/T	3	1678151	+	NA	NA	NA	NA	NA	NA	C	C	C	C	C	C	C	C	C	C	C	C	C	C	C	C	C	C	C	C	C	C	C	C	C	C	C	C	C	C	C	C	C	C	C	C	C	C	C
S3_1678517	G/C	3	1678517	+	NA	NA	NA	NA	NA	NA	G	G	G	G	G	G	G	G	G	G	G	G	G	G	G	G	G	G	G	G	G	G	G	G	G	G	G	G	G	G	G	G	G	G	G	G	G	G	G
S3_1678522	G/A	3	1678522	+	NA	NA	NA	NA	NA	NA	G	G	G	G	G	G	G	G	G	G	G	G	G	G	G	G	G	G	G	G	G	G	G	G	G	G	G	G	G	G	G	G	G	G	G	G	G	G	G
S3_1678620	C/G	3	1678620	+	NA	NA	NA	NA	NA	NA	C	C	N	C	C	C	C	N	C	C	C	C	C	C	C	C	C	C	C	C	C	C	C	C	C	C	C	C	C	C	C	C	C	C	C	C	N	C	C
S3_1678624	G/T	3	1678624	+	NA	NA	NA	NA	NA	NA	G	G	N	G	G	G	G	N	G	G	G	G	G	G	G	G	G	G	G	G	G	G	G	G	G	G	G	G	G	G	G	G	G	G	G	G	N	G	G
S3_1678629	G/T	3	1678629	+	NA	NA	NA	NA	NA	NA	T	G	N	G	K	G	G	N	G	G	G	G	G	T	G	G	G	G	G	G	G	G	G	G	G	G	G	T	G	N	G	N	G	G	G	G	N	G	G
S3_1678630	G/T	3	1678630	+	NA	NA	NA	NA	NA	NA	T	G	N	G	K	G	G	N	G	G	G	G	G	T	G	G	G	G	G	G	G	G	G	G	G	G	G	T	G	N	G	N	G	G	G	G	N	G	G
S3_1690497	A/C	3	1690497	+	NA	NA	NA	NA	NA	NA	A	A	A	A	A	A	A	A	A	A	A	A	A	A	A	A	A	N	A	A	A	A	A	A	A	A	A	A	A	A	A	A	A	A	A	A	A	A	A
S3_1690524	C/G	3	1690524	+	NA	NA	NA	NA	NA	NA	C	C	C	C	C	C	C	C	C	C	C	C	C	C	C	C	C	N	C	C	C	C	C	C	C	C	C	C	C	C	C	C	C	C	C	C	C	C	C
S3_1690653	C/A	3	1690653	+	NA	NA	NA	NA	NA	NA	A	C	C	C	C	C	C	C	C	C	C	C	C	A	C	C	C	A	C	C	C	C	M	C	C	C	C	N	C	C	C	C	C	C	C	A	C	C	C
S3_1690669	A/G	3	1690669	+	NA	NA	NA	NA	NA	NA	G	A	A	A	A	A	A	A	A	A	A	A	A	G	A	A	A	G	A	A	A	A	R	A	A	A	A	N	A	A	A	A	A	A	A	G	A	A	A
S3_1690673	A/G	3	1690673	+	NA	NA	NA	NA	NA	NA	G	A	A	A	A	A	A	A	A	A	A	G	A	G	A	A	A	G	A	A	A	A	R	A	A	A	A	N	A	A	A	A	A	A	A	G	A	A	A
S3_1690805	T/A	3	1690805	+	NA	NA	NA	NA	NA	NA	T	T	A	T	T	A	A	T	T	T	T	T	A	T	A	A	A	T	A	A	A	A	W	T	A	A	A	N	A	A	A	T	A	A	A	T	T	A	A
S3_1690874	G/A	3	1690874	+	NA	NA	NA	NA	NA	NA	G	G	G	A	G	G	G	G	G	G	G	G	G	G	G	G	G	G	G	G	G	G	G	G	G	G	G	G	G	G	G	G	G	G	G	G	G	G	G
S3_1690944	C/G	3	1690944	+	NA	NA	NA	NA	NA	NA	G	C	C	G	G	G	S	G	C	C	C	G	G	G	G	G	G	G	G	C	G	G	C	C	G	G	G	C	G	G	G	N	C	C	G	G	C	G	G
S3_1691408	A/G	3	1691408	+	NA	NA	NA	NA	NA	NA	A	A	A	A	A	A	A	A	A	A	A	A	A	A	A	A	A	A	A	A	A	A	A	A	A	A	A	A	A	A	A	A	A	A	A	A	A	A	A
S3_1691443	T/G	3	1691443	+	NA	NA	NA	NA	NA	NA	G	T	T	G	G	T	T	G	T	T	T	T	T	G	T	T	T	G	T	T	T	T	K	T	T	T	T	T	T	G	T	T	T	T	T	G	T	T	T
S3_1691708	C/A	3	1691708	+	NA	NA	NA	NA	NA	NA	C	A	A	C	C	A	A	C	C	A	C	C	A	C	A	A	A	C	A	A	A	A	M	A	A	A	A	A	A	C	A	M	A	A	A	C	C	A	A
S3_1691728	G/A	3	1691728	+	NA	NA	NA	NA	NA	NA	G	G	G	G	G	G	G	G	G	G	G	G	G	G	G	G	G	G	G	G	G	G	G	G	G	G	G	G	G	G	G	G	G	G	G	G	G	G	G
S3_1691847	T/C	3	1691847	+	NA	NA	NA	NA	NA	NA	T	C	C	T	T	C	C	Y	T	C	N	T	C	T	C	C	C	T	C	C	C	C	Y	C	C	C	C	N	C	T	C	C	C	C	C	T	T	C	C
S3_1691855	C/T	3	1691855	+	NA	NA	NA	NA	NA	NA	T	C	C	C	C	C	C	C	C	C	C	C	C	C	C	C	C	C	C	C	C	C	C	C	C	C	C	C	C	C	C	C	C	C	C	C	C	C	C
S3_1692122	A/C	3	1692122	+	NA	NA	NA	NA	NA	NA	C	A	A	A	C	A	A	A	A	A	A	A	A	C	A	A	A	C	A	A	A	A	M	A	A	A	A	N	A	A	A	C	A	A	A	C	A	A	A
S3_1692164	G/A	3	1692164	+	NA	NA	NA	NA	NA	NA	G	G	G	G	G	G	G	A	G	G	G	G	G	G	G	G	G	G	G	G	G	G	G	G	G	G	G	G	G	G	G	G	G	G	G	G	G	G	G
S3_1692165	G/T	3	1692165	+	NA	NA	NA	NA	NA	NA	G	G	G	G	G	G	G	T	G	G	G	G	G	G	G	G	G	G	G	G	G	G	G	G	G	G	G	G	G	G	G	G	G	G	G	G	G	G	G
S3_1709685	A/G	3	1709685	+	NA	NA	NA	NA	NA	NA	A	A	A	A	A	A	A	A	A	A	A	A	A	A	A	A	A	A	A	A	A	A	A	A	A	A	A	A	A	A	A	A	A	A	A	A	A	A	A
S3_1709695	C/G	3	1709695	+	NA	NA	NA	NA	NA	NA	C	C	C	C	C	C	C	C	C	C	C	C	C	C	C	C	C	C	C	C	C	C	C	C	C	C	C	C	C	C	C	C	C	C	C	C	C	C	C
S3_1711684	C/T	3	1711684	+	NA	NA	NA	NA	NA	NA	C	C	C	C	C	C	C	C	C	C	C	C	C	C	C	C	C	C	C	C	C	C	C	C	C	C	C	C	C	C	C	C	C	C	C	C	C	C	C
S3_1711701	G/C	3	1711701	+	NA	NA	NA	NA	NA	NA	G	G	G	G	G	G	G	G	G	G	G	G	G	G	G	G	G	G	G	G	G	G	G	G	G	G	G	G	G	G	G	G	G	G	G	G	G	G	G
S3_1711729	C/G	3	1711729	+	NA	NA	NA	NA	NA	NA	C	C	C	C	C	G	C	C	N	C	C	C	C	C	G	G	G	C	C	S	G	G	C	C	G	C	C	N	G	N	G	C	N	C	G	C	C	G	G
S3_1711747	G/T	3	1711747	+	NA	NA	NA	NA	NA	NA	G	T	G	G	G	G	T	T	G	T	G	G	G	G	G	G	G	G	T	N	G	G	N	T	G	K	T	G	G	G	G	T	G	G	G	G	G	G	G
S3_1711766	C/T	3	1711766	+	NA	NA	NA	NA	NA	NA	C	C	C	C	C	C	C	C	C	C	C	C	C	C	C	C	C	C	C	C	C	C	C	C	C	C	C	C	C	C	C	C	C	C	C	C	C	C	C
S3_1711769	C/G	3	1711769	+	NA	NA	NA	NA	NA	NA	C	G	C	C	C	C	G	G	C	G	C	C	C	C	C	C	C	C	G	N	C	C	N	G	C	S	G	C	C	C	C	G	C	C	C	C	C	C	C
S3_1711781	G/T	3	1711781	+	NA	NA	NA	NA	NA	NA	G	G	G	G	G	G	G	G	G	G	G	G	G	G	G	G	G	G	G	G	G	G	G	G	G	G	G	G	G	G	G	G	G	G	G	G	G	G	G
S3_1711785	T/C	3	1711785	+	NA	NA	NA	NA	NA	NA	T	T	T	T	T	T	T	T	T	T	T	T	T	T	T	T	T	T	T	T	T	T	T	T	T	T	T	T	T	T	T	T	T	T	T	T	T	T	T
S3_1711851	A/C	3	1711851	+	NA	NA	NA	NA	NA	NA	C	A	C	C	C	C	A	C	C	A	A	A	C	C	C	C	C	C	A	A	C	C	C	A	C	M	A	C	C	A	C	A	C	C	C	C	N	C	C
S3_1711852	C/A	3	1711852	+	NA	NA	NA	NA	NA	NA	A	C	A	A	A	A	C	A	A	C	C	C	A	A	A	A	A	A	C	C	A	A	A	C	A	C	C	A	A	C	A	C	A	A	A	A	N	A	A
S3_1711857	A/G	3	1711857	+	NA	NA	NA	NA	NA	NA	A	G	A	A	A	A	G	A	A	G	G	G	A	A	A	A	A	A	G	G	A	A	A	G	A	R	G	A	A	R	A	G	A	A	A	A	A	A	A
S3_1711868	G/C	3	1711868	+	NA	NA	NA	NA	NA	NA	G	C	G	G	G	G	C	G	G	C	C	C	G	G	G	G	G	G	C	C	G	G	G	C	G	C	C	G	G	G	G	C	G	G	G	G	N	G	G
S3_1712054	C/T	3	1712054	+	NA	NA	NA	NA	NA	NA	C	C	C	T	C	C	C	N	C	C	C	C	C	C	C	C	C	C	C	C	C	C	C	C	C	C	C	C	C	C	C	C	C	C	C	C	N	C	C
S3_1712057	C/G	3	1712057	+	NA	NA	NA	NA	NA	NA	C	C	C	G	C	C	C	N	C	C	C	C	C	C	C	C	C	C	C	C	C	C	C	C	C	C	C	C	C	C	C	C	C	C	C	C	N	C	C
S3_1712248	A/G	3	1712248	+	NA	NA	NA	NA	NA	NA	A	A	N	A	A	A	A	A	A	A	A	A	A	A	A	A	A	A	A	A	A	A	A	A	A	A	A	A	A	A	A	A	A	A	A	A	A	A	A
S3_1712270	G/C	3	1712270	+	NA	NA	NA	NA	NA	NA	G	C	N	G	N	G	G	G	G	C	C	G	C	G	G	G	G	G	G	C	G	G	G	C	G	C	G	G	G	N	G	C	G	C	G	G	G	G	G
S3_1713614	C/A	3	1713614	+	NA	NA	NA	NA	NA	NA	C	C	C	C	C	C	C	C	C	C	C	A	C	C	C	C	C	C	C	C	C	C	C	C	C	C	C	C	C	C	C	C	C	C	C	C	C	C	C
S3_1713630	G/A	3	1713630	+	NA	NA	NA	NA	NA	NA	G	G	G	G	G	G	G	G	G	G	G	A	G	G	G	G	G	G	G	G	G	G	G	G	G	G	G	G	G	G	G	G	G	G	G	G	G	G	G
S3_1713644	C/A	3	1713644	+	NA	NA	NA	NA	NA	NA	C	C	C	C	C	C	C	C	C	C	C	C	C	C	C	C	C	A	C	C	C	C	C	C	C	C	C	C	C	C	C	C	C	C	C	A	C	C	C
S3_1713763	T/C	3	1713763	+	NA	NA	NA	NA	NA	NA	C	T	T	T	T	C	Y	T	N	T	T	C	T	T	C	C	C	C	C	T	C	C	C	T	C	T	T	N	C	C	C	T	T	T	C	C	T	C	C
S3_1713785	G/T	3	1713785	+	NA	NA	NA	NA	NA	NA	G	T	T	T	G	G	G	T	G	K	T	G	G	T	G	G	G	G	G	T	G	G	G	T	G	K	G	N	G	G	G	T	G	G	G	G	G	G	G
S3_1721348	A/T	3	1721348	+	NA	NA	NA	NA	NA	NA	A	A	T	A	A	A	A	A	A	A	A	A	A	A	A	A	A	A	A	A	A	A	A	A	A	A	A	A	A	A	A	A	A	A	A	A	A	A	A
S3_1721368	C/T	3	1721368	+	NA	NA	NA	NA	NA	NA	C	C	C	C	C	C	C	C	C	C	C	C	C	C	C	C	C	C	C	C	C	C	C	C	C	C	C	C	C	N	C	C	C	C	C	C	C	C	C
S3_1721382	G/A	3	1721382	+	NA	NA	NA	NA	NA	NA	G	G	G	G	G	G	G	G	G	G	G	G	G	G	G	G	G	G	G	G	G	G	G	G	G	G	G	G	G	G	G	G	G	G	G	G	G	G	G
S3_1721393	G/T	3	1721393	+	NA	NA	NA	NA	NA	NA	G	T	G	G	K	G	G	G	G	T	T	G	T	T	G	G	G	G	G	T	G	G	G	T	G	T	G	N	G	G	G	T	T	T	G	G	G	G	G
S3_1721394	G/A	3	1721394	+	NA	NA	NA	NA	NA	NA	A	G	G	A	G	G	A	G	G	G	G	A	G	G	G	G	G	G	A	G	G	G	G	G	G	G	A	G	G	G	G	G	G	G	G	G	A	G	G
S3_1721423	C/T	3	1721423	+	NA	NA	NA	NA	NA	NA	C	C	C	C	C	C	C	T	C	C	C	C	C	C	C	C	C	C	C	C	C	C	C	C	C	C	C	C	C	C	C	C	C	C	C	C	C	C	C
S3_1721618	A/G	3	1721618	+	NA	NA	NA	NA	NA	NA	A	A	G	A	A	A	A	A	A	A	A	A	A	A	A	A	A	A	A	A	A	A	A	A	A	A	A	A	A	A	A	A	A	A	A	A	A	A	A
S3_1721621	C/A	3	1721621	+	NA	NA	NA	NA	NA	NA	C	C	C	C	C	A	C	C	C	C	C	C	C	C	A	A	A	A	C	C	A	A	C	C	A	C	C	N	A	C	A	C	C	C	A	A	C	A	A
S3_1721823	G/A	3	1721823	+	NA	NA	NA	NA	NA	NA	G	G	N	G	A	A	G	G	G	G	G	G	G	G	A	A	A	A	G	G	A	A	G	G	A	G	G	G	A	G	A	G	G	G	A	A	G	A	A
S3_1722395	C/T	3	1722395	+	NA	NA	NA	NA	NA	NA	C	C	C	C	C	T	C	C	N	C	C	C	C	C	T	T	T	T	C	C	T	Y	C	C	T	C	C	N	T	C	T	C	C	C	T	T	N	T	T
S3_1722426	G/C	3	1722426	+	NA	NA	NA	NA	NA	NA	G	G	G	G	G	G	G	G	G	G	G	G	G	G	G	G	G	G	G	G	G	G	S	G	G	G	G	G	G	S	G	G	G	G	G	G	G	G	G
S3_1722484	C/T	3	1722484	+	NA	NA	NA	NA	NA	NA	C	C	N	C	C	C	C	C	C	C	C	C	C	C	C	C	C	C	C	C	C	C	C	C	C	C	C	C	C	C	C	N	C	C	C	C	C	C	C
S3_1722714	A/G	3	1722714	+	NA	NA	NA	NA	NA	NA	A	A	G	A	A	A	A	A	A	A	A	A	A	A	A	A	A	A	A	A	A	A	R	A	A	A	A	A	A	G	A	A	A	A	A	A	A	A	A
S3_1722761	A/G	3	1722761	+	NA	NA	NA	NA	NA	NA	A	A	A	A	A	A	A	A	A	A	A	A	A	A	A	A	A	A	A	A	A	A	A	A	A	A	A	A	A	A	A	A	A	A	A	A	A	A	A
S3_1722828	T/A	3	1722828	+	NA	NA	NA	NA	NA	NA	T	T	A	T	T	T	T	T	T	T	T	T	T	T	T	T	T	T	T	T	T	T	W	T	T	T	T	T	T	A	T	T	T	T	T	T	T	T	T
S3_1724169	T/C	3	1724169	+	NA	NA	NA	NA	NA	NA	T	C	T	T	T	T	T	N	T	C	N	T	T	C	T	T	T	T	T	Y	T	T	T	C	T	T	T	N	T	T	T	C	T	T	T	T	T	T	T
S3_1724181	G/A	3	1724181	+	NA	NA	NA	NA	NA	NA	G	A	G	G	N	G	A	N	G	A	A	G	A	A	G	G	G	G	A	R	G	G	G	A	G	A	A	N	G	G	G	A	R	A	G	G	G	G	G
S3_1724700	C/T	3	1724700	+	NA	NA	NA	NA	NA	NA	N	C	C	C	C	C	C	N	C	C	C	C	C	C	C	C	C	C	C	C	C	C	C	C	C	C	C	C	C	C	C	C	C	C	C	C	C	C	C
S3_1724748	C/T	3	1724748	+	NA	NA	NA	NA	NA	NA	C	C	C	C	Y	C	T	C	C	C	C	C	Y	C	C	C	C	C	T	C	C	C	C	C	C	C	T	C	C	C	C	C	Y	T	C	C	C	C	C
S3_1724790	A/G	3	1724790	+	NA	NA	NA	NA	NA	NA	A	G	G	A	R	A	G	G	A	G	G	A	G	G	A	A	A	A	G	G	A	A	A	G	A	G	G	G	A	A	A	G	R	G	A	A	A	A	A
S3_1725824	G/T	3	1725824	+	NA	NA	NA	NA	NA	NA	G	G	G	G	G	G	G	G	G	G	G	G	G	G	G	G	G	T	G	G	G	G	G	G	G	G	G	G	G	G	G	G	G	G	G	N	G	G	G
S3_1725830	G/T	3	1725830	+	NA	NA	NA	NA	NA	NA	G	G	G	G	G	G	G	G	G	G	G	G	G	G	G	G	G	G	G	G	G	G	G	G	G	G	G	G	G	G	G	G	G	G	G	G	G	G	G
S3_1725883	T/C	3	1725883	+	NA	NA	NA	NA	NA	NA	T	T	T	T	T	T	T	C	T	T	T	T	T	T	T	T	T	T	T	T	T	T	T	T	T	T	T	T	T	T	T	T	T	T	T	T	T	T	T
S3_1726738	T/C	3	1726738	+	NA	NA	NA	NA	NA	NA	C	T	T	T	T	T	T	C	C	T	T	T	T	Y	T	T	T	C	T	T	T	T	Y	T	T	T	T	T	T	C	T	T	T	T	T	C	T	T	T
S3_1727602	G/A	3	1727602	+	NA	NA	NA	NA	NA	NA	G	G	G	G	G	G	G	N	G	G	G	G	G	G	G	G	G	G	G	G	G	G	G	G	G	G	G	G	G	G	G	G	G	G	G	G	G	G	G
S3_1727614	C/T	3	1727614	+	NA	NA	NA	NA	NA	NA	C	C	C	C	C	C	C	N	C	C	C	C	C	C	C	C	C	C	C	C	C	C	C	C	C	C	C	C	C	C	C	C	C	C	C	C	C	C	C
S3_1730870	C/T	3	1730870	+	NA	NA	NA	NA	NA	NA	C	C	C	C	C	C	C	N	C	C	C	C	C	C	C	C	C	C	C	C	C	C	C	C	C	C	C	C	C	C	C	C	C	C	C	C	C	C	C
S3_1730931	G/A	3	1730931	+	NA	NA	NA	NA	NA	NA	G	G	G	G	G	G	G	G	G	G	G	G	G	G	G	G	G	G	G	G	G	G	G	G	G	G	G	G	G	N	G	G	G	G	G	G	G	G	G
S3_1730937	G/T	3	1730937	+	NA	NA	NA	NA	NA	NA	G	G	G	G	G	G	G	G	G	G	G	G	G	G	G	G	G	G	G	G	G	G	G	G	G	G	G	G	G	N	G	G	G	G	G	G	G	G	G
S3_1730941	C/T	3	1730941	+	NA	NA	NA	NA	NA	NA	C	C	C	C	C	C	C	C	C	C	C	C	C	C	C	C	C	Y	C	C	C	C	C	C	C	C	C	C	C	C	C	C	C	C	C	C	C	C	C
S3_1730947	C/T	3	1730947	+	NA	NA	NA	NA	NA	NA	C	C	C	C	C	C	C	C	C	C	C	C	C	C	C	C	C	C	C	C	C	C	C	C	C	C	C	C	C	C	C	C	C	C	C	C	C	C	C
S3_1732038	C/T	3	1732038	+	NA	NA	NA	NA	NA	NA	C	C	C	C	C	C	C	C	C	C	C	C	C	C	C	C	C	C	C	C	C	C	C	C	C	C	C	C	C	C	C	C	C	C	C	C	C	C	C
S3_1767271	G/T	3	1767271	+	NA	NA	NA	NA	NA	NA	G	G	G	G	G	G	G	G	G	G	G	G	G	G	G	G	G	G	G	G	G	G	G	G	G	G	G	G	G	G	G	G	G	G	G	G	G	G	G
S3_1767334	G/T	3	1767334	+	NA	NA	NA	NA	NA	NA	G	G	G	T	G	G	G	N	G	G	G	G	G	G	G	G	G	G	G	G	G	G	T	G	G	G	G	G	G	G	G	G	G	G	G	G	N	G	G
S3_1769010	G/A	3	1769010	+	NA	NA	NA	NA	NA	NA	G	G	G	G	G	G	G	G	G	G	G	G	G	G	G	G	G	G	G	G	G	G	G	G	G	G	G	G	G	G	G	G	G	G	G	G	G	G	G
S3_1769076	C/A	3	1769076	+	NA	NA	NA	NA	NA	NA	A	C	C	C	C	C	C	C	A	C	C	A	C	C	C	C	C	C	C	C	C	C	C	C	C	C	C	C	C	A	C	C	C	C	C	C	A	C	C
S3_1772101	A/G	3	1772101	+	NA	NA	NA	NA	NA	NA	A	A	A	A	A	A	A	A	A	A	A	A	A	A	A	A	A	N	A	A	A	A	A	A	A	A	A	A	A	A	A	A	A	A	A	A	A	A	A
S3_1772126	C/A	3	1772126	+	NA	NA	NA	NA	NA	NA	C	C	C	C	C	C	C	C	C	C	C	C	C	C	C	C	C	C	C	C	C	C	C	C	C	C	C	C	C	A	C	C	C	C	C	C	C	C	C
S3_1772240	T/A	3	1772240	+	NA	NA	NA	NA	NA	NA	A	T	T	T	T	T	T	A	A	T	T	A	T	T	T	T	T	A	T	T	T	T	T	T	T	T	T	T	T	A	T	T	T	T	T	W	A	T	T
S3_1773452	T/C	3	1773452	+	NA	NA	NA	NA	NA	NA	T	T	T	T	T	T	T	N	T	T	T	T	T	T	T	T	T	C	T	T	T	T	T	T	T	T	T	T	T	T	T	T	T	T	T	C	T	T	T
S3_1773490	G/A	3	1773490	+	NA	NA	NA	NA	NA	NA	G	G	G	G	G	G	G	N	G	G	G	G	G	G	G	G	G	G	G	G	G	G	G	G	G	G	G	G	G	G	G	G	G	G	G	G	G	G	G
S3_1773500	G/A	3	1773500	+	NA	NA	NA	NA	NA	NA	G	G	G	G	G	G	G	N	G	G	G	G	G	G	G	G	G	A	G	G	G	G	G	G	G	G	G	G	G	G	G	G	G	G	G	A	G	G	G
S3_1773544	C/T	3	1773544	+	NA	NA	NA	NA	NA	NA	C	C	C	C	C	C	C	C	C	C	C	C	C	C	C	C	C	T	C	C	C	C	C	C	C	C	C	C	C	C	C	C	C	C	C	T	C	C	C
S3_1773564	T/G	3	1773564	+	NA	NA	NA	NA	NA	NA	G	T	T	T	T	T	T	G	N	T	T	G	T	T	T	T	T	G	T	T	T	T	T	T	T	T	T	T	T	T	T	T	T	T	N	G	G	T	T
S3_1773680	G/A	3	1773680	+	NA	NA	NA	NA	NA	NA	G	G	G	G	G	G	G	G	G	G	G	G	G	G	G	G	G	A	G	G	G	G	G	G	G	G	G	G	G	G	G	G	G	G	G	A	G	G	G
S3_1774806	T/C	3	1774806	+	NA	NA	NA	NA	NA	NA	T	T	T	T	T	T	T	T	T	T	T	T	T	T	T	T	T	T	T	T	T	T	T	T	T	T	T	T	T	T	T	T	T	T	T	T	T	T	T
S3_1775697	C/A	3	1775697	+	NA	NA	NA	NA	NA	NA	C	C	A	C	A	A	A	M	N	A	A	C	A	A	A	A	A	C	A	A	A	A	M	C	A	A	A	A	A	C	A	A	A	A	A	C	C	A	A
S3_1775719	C/T	3	1775719	+	NA	NA	NA	NA	NA	NA	C	C	C	C	C	C	C	C	C	C	C	C	C	C	C	C	C	C	C	C	C	C	C	C	C	C	C	C	C	C	C	C	C	C	C	C	C	C	C
S3_1775720	T/C	3	1775720	+	NA	NA	NA	NA	NA	NA	T	C	T	C	T	T	T	T	T	T	T	T	T	T	T	T	T	C	T	T	T	T	Y	C	T	T	T	T	T	T	T	T	T	T	T	C	T	T	T
S3_1775728	A/G	3	1775728	+	NA	NA	NA	NA	NA	NA	A	G	A	A	A	A	A	A	A	A	A	A	A	A	A	A	A	G	A	A	A	A	A	G	A	A	A	A	A	A	A	A	A	A	A	G	A	A	A
S3_1775732	G/A	3	1775732	+	NA	NA	NA	NA	NA	NA	G	G	G	A	G	G	G	G	G	G	G	G	G	G	G	G	G	G	G	G	G	G	R	G	G	G	G	G	G	G	G	G	G	G	G	G	G	G	G
S3_1775738	G/A	3	1775738	+	NA	NA	NA	NA	NA	NA	G	A	G	G	G	G	G	G	G	G	G	G	G	G	G	G	G	A	G	G	G	G	G	A	G	G	G	G	G	G	G	G	G	G	G	A	G	G	G
S3_1845654	C/T	3	1845654	+	NA	NA	NA	NA	NA	NA	C	C	C	C	C	C	C	C	C	C	C	C	C	C	C	C	C	C	C	C	C	C	C	C	C	C	C	C	C	C	C	C	C	C	C	C	C	C	C
S3_1845660	A/T	3	1845660	+	NA	NA	NA	NA	NA	NA	A	A	A	A	A	A	A	A	A	A	A	A	A	A	A	A	A	A	A	A	A	A	A	A	A	A	A	A	A	A	A	A	A	A	A	A	A	A	A
S3_1845669	C/T	3	1845669	+	NA	NA	NA	NA	NA	NA	C	T	C	C	C	C	C	C	C	C	C	T	C	C	C	C	C	C	C	C	C	C	Y	T	C	C	T	C	C	C	C	C	C	C	C	C	C	C	C
S3_1845714	C/G	3	1845714	+	NA	NA	NA	NA	NA	NA	C	C	G	C	G	G	G	C	C	C	C	C	C	G	G	G	G	G	G	C	G	G	C	C	G	C	C	G	G	G	G	C	G	C	G	G	C	G	G
S3_1845738	G/C	3	1845738	+	NA	NA	NA	NA	NA	NA	G	G	G	G	G	G	G	G	G	G	G	G	G	G	G	G	G	C	G	G	G	G	G	G	G	G	G	G	G	G	G	G	G	G	G	C	G	G	G
S3_1845743	G/A	3	1845743	+	NA	NA	NA	NA	NA	NA	G	G	G	G	G	G	G	G	G	G	G	G	G	G	G	G	G	G	G	G	G	G	G	G	G	G	G	G	G	G	G	G	G	G	G	G	G	G	G
S3_1848316	G/A	3	1848316	+	NA	NA	NA	NA	NA	NA	G	A	G	G	G	G	G	G	G	G	G	G	G	G	G	G	G	G	G	G	G	G	G	A	G	G	G	G	G	G	G	G	G	G	G	G	G	G	G
S3_1848414	C/T	3	1848414	+	NA	NA	NA	NA	NA	NA	T	C	C	T	T	C	T	Y	N	C	T	C	C	C	C	C	C	C	T	C	C	C	Y	C	C	C	T	T	C	T	C	T	T	C	C	C	C	C	C
S3_1848441	T/C	3	1848441	+	NA	NA	NA	NA	NA	NA	T	T	T	T	T	T	T	T	T	T	T	T	T	T	T	T	T	C	T	T	T	T	T	T	T	T	T	T	T	T	T	T	T	T	T	C	T	T	T
S3_1848443	T/C	3	1848443	+	NA	NA	NA	NA	NA	NA	T	C	T	T	T	T	T	T	T	T	T	T	T	T	T	T	T	T	T	T	T	T	T	C	T	T	T	T	T	T	T	T	T	T	T	T	T	T	T
S3_1848461	G/A	3	1848461	+	NA	NA	NA	NA	NA	NA	G	G	G	G	G	G	G	G	G	G	G	G	G	G	G	G	G	A	G	G	G	G	G	G	G	G	G	G	G	G	G	G	G	G	G	A	G	G	G
S3_1848482	G/A	3	1848482	+	NA	NA	NA	NA	NA	NA	G	G	G	G	G	G	G	G	G	G	G	G	G	G	G	G	G	G	G	G	G	G	G	G	G	G	G	G	G	G	G	G	G	G	G	G	G	G	G
S3_1848499	G/T	3	1848499	+	NA	NA	NA	NA	NA	NA	G	T	G	G	G	G	G	G	G	G	G	G	G	G	G	G	G	G	G	G	G	G	G	T	G	G	G	G	G	G	G	G	G	G	G	G	G	G	G
S3_1848503	G/A	3	1848503	+	NA	NA	NA	NA	NA	NA	G	G	G	G	G	G	G	G	G	G	G	G	G	G	G	G	G	G	G	G	G	G	G	G	G	G	G	G	G	G	G	G	G	G	G	G	G	G	G
S3_1851247	G/A	3	1851247	+	NA	NA	NA	NA	NA	NA	G	G	G	G	A	G	A	R	G	G	G	G	G	G	G	G	G	G	R	G	G	G	R	G	G	G	G	A	G	G	G	G	R	G	G	G	G	G	G
S3_1852151	C/G	3	1852151	+	NA	NA	NA	NA	NA	NA	C	C	C	C	C	C	C	C	C	C	C	C	C	C	C	C	C	G	C	C	C	C	C	C	C	C	C	C	C	C	C	C	C	C	C	G	C	C	C
S3_1852219	A/G	3	1852219	+	NA	NA	NA	NA	NA	NA	G	A	A	G	A	A	A	A	A	A	G	A	A	A	A	A	A	A	A	A	A	A	A	A	A	A	A	A	A	A	A	G	A	A	A	A	A	A	A
S3_1852254	C/T	3	1852254	+	NA	NA	NA	NA	NA	NA	C	T	C	C	C	C	C	C	Y	C	C	C	C	C	C	C	C	C	C	C	C	C	C	T	C	C	C	C	C	C	C	C	C	C	C	C	C	C	C
S3_1852341	G/A	3	1852341	+	NA	NA	NA	NA	NA	NA	A	G	G	A	G	G	G	A	G	G	A	G	G	G	G	G	G	A	G	G	G	G	G	G	G	G	G	G	G	G	G	G	G	G	G	A	G	G	G
S3_1852359	G/T	3	1852359	+	NA	NA	NA	NA	NA	NA	G	G	G	G	G	G	G	G	G	G	G	G	G	G	G	G	G	G	G	G	G	G	G	G	G	G	G	G	G	G	G	G	G	G	G	G	G	G	G
S3_1852399	C/T	3	1852399	+	NA	NA	NA	NA	NA	NA	C	C	C	C	C	C	C	C	C	C	C	C	C	C	C	C	C	C	C	C	C	C	C	C	C	C	C	C	C	C	C	C	C	C	C	C	C	C	C
S3_1852402	T/C	3	1852402	+	NA	NA	NA	NA	NA	NA	T	T	T	T	T	T	T	T	T	T	T	T	T	T	T	T	T	T	T	T	T	T	T	T	T	T	T	T	T	T	T	T	T	T	T	T	T	T	T
S3_1854551	G/A	3	1854551	+	NA	NA	NA	NA	NA	NA	G	G	N	G	G	G	G	N	N	G	G	A	G	G	G	G	G	G	G	G	G	G	G	G	G	G	G	G	G	G	G	G	G	G	G	G	A	G	G
S3_1854639	G/T	3	1854639	+	NA	NA	NA	NA	NA	NA	G	G	T	G	T	T	T	N	T	T	G	G	K	T	T	T	T	G	T	T	T	T	G	G	T	T	G	T	T	N	T	N	N	T	T	G	N	T	T
S3_1854651	A/G	3	1854651	+	NA	NA	NA	NA	NA	NA	A	A	G	A	G	G	G	A	G	G	A	A	R	G	G	G	G	A	G	G	G	G	A	A	G	G	A	G	G	N	G	N	N	G	G	A	N	G	G
S3_1854655	A/G	3	1854655	+	NA	NA	NA	NA	NA	NA	A	A	A	A	A	A	A	A	A	A	A	A	A	A	A	A	A	A	A	A	A	A	A	A	A	A	A	A	A	A	A	A	A	A	A	A	A	A	A
S3_1854674	G/A	3	1854674	+	NA	NA	NA	NA	NA	NA	G	G	G	G	G	G	G	G	G	G	G	G	G	G	G	G	G	G	G	G	G	G	G	G	G	G	G	G	G	G	G	G	G	G	G	G	G	G	G
S3_1854683	C/A	3	1854683	+	NA	NA	NA	NA	NA	NA	C	C	A	C	A	A	A	C	A	A	C	C	M	A	A	A	A	C	A	A	A	A	C	C	A	A	C	A	A	N	A	N	N	A	A	C	N	A	A
S3_1854691	A/G	3	1854691	+	NA	NA	NA	NA	NA	NA	A	A	A	A	A	A	A	A	A	A	A	A	A	A	A	A	A	A	A	A	A	A	A	A	A	A	A	A	A	A	A	A	A	A	A	A	A	A	A
S3_1881162	T/C	3	1881162	+	NA	NA	NA	NA	NA	NA	T	T	C	T	T	T	C	N	T	T	N	T	T	T	T	T	T	C	C	T	T	T	T	T	T	Y	T	N	T	T	T	N	T	T	T	T	C	T	T
S3_1881165	C/A	3	1881165	+	NA	NA	NA	NA	NA	NA	C	C	A	C	C	C	A	N	C	C	N	C	C	C	C	C	C	A	A	C	C	C	C	C	C	M	C	N	C	C	C	N	C	C	C	C	A	C	C
S3_1881166	G/C	3	1881166	+	NA	NA	NA	NA	NA	NA	G	G	C	G	G	G	C	N	G	G	N	G	G	G	G	G	G	C	C	G	G	G	G	G	G	S	G	N	G	G	G	N	G	G	G	G	C	G	G
S3_1881287	T/C	3	1881287	+	NA	NA	NA	NA	NA	NA	T	T	T	T	T	T	T	N	T	T	T	T	T	T	T	T	T	T	T	T	T	T	T	T	T	T	T	T	T	T	T	T	N	T	T	T	T	T	T
S3_1881724	G/T	3	1881724	+	NA	NA	NA	NA	NA	NA	G	T	G	G	G	G	K	N	G	G	G	G	G	G	G	G	G	T	T	T	G	G	K	T	G	G	G	N	G	G	G	G	T	G	G	T	G	G	G
S3_1881754	G/C	3	1881754	+	NA	NA	NA	NA	NA	NA	C	C	G	G	G	G	G	N	G	S	G	G	G	G	G	G	G	G	G	G	G	G	G	C	G	G	G	N	G	G	G	G	S	G	G	G	G	G	G
S3_1881823	C/T	3	1881823	+	NA	NA	NA	NA	NA	NA	C	C	C	C	C	C	C	C	C	C	C	C	C	C	C	C	C	C	C	C	C	C	C	C	C	C	C	C	C	C	C	C	C	C	C	C	C	C	C
S3_1881826	G/A	3	1881826	+	NA	NA	NA	NA	NA	NA	G	G	G	G	G	G	R	G	G	G	G	G	G	G	G	G	G	G	A	G	G	G	G	G	G	G	G	G	G	G	G	G	G	G	G	G	G	G	G
S3_1881865	C/A	3	1881865	+	NA	NA	NA	NA	NA	NA	C	C	C	C	A	A	A	N	C	C	M	C	C	C	A	A	A	C	A	A	A	A	A	C	A	C	A	N	A	C	A	A	C	C	A	C	C	A	A
S3_1882119	T/A	3	1882119	+	NA	NA	NA	NA	NA	NA	T	T	T	T	T	T	T	N	T	T	T	T	T	T	T	T	T	T	T	T	T	T	T	T	T	T	T	T	T	T	T	T	T	T	T	T	T	T	T
S3_1882131	G/T	3	1882131	+	NA	NA	NA	NA	NA	NA	T	G	G	G	G	G	G	N	G	G	G	G	G	G	G	G	G	G	G	G	G	G	K	G	G	G	G	G	G	G	G	G	G	G	G	G	G	G	G
S3_1882153	T/C	3	1882153	+	NA	NA	NA	NA	NA	NA	C	T	T	T	T	T	T	N	T	T	T	T	T	T	T	T	T	T	T	T	T	T	Y	T	T	T	T	T	T	T	T	T	T	T	T	T	T	T	T
S3_1882154	A/G	3	1882154	+	NA	NA	NA	NA	NA	NA	A	A	A	A	A	A	A	N	A	A	A	G	A	A	A	A	A	A	A	A	A	A	A	A	A	A	A	A	A	A	A	A	A	A	A	A	A	A	A
S3_1882162	G/C	3	1882162	+	NA	NA	NA	NA	NA	NA	G	G	G	G	G	G	G	G	G	G	C	G	G	C	G	G	G	G	G	G	G	G	G	G	G	G	C	G	G	G	G	C	G	G	G	G	G	G	G
S3_1882163	C/A	3	1882163	+	NA	NA	NA	NA	NA	NA	A	C	C	C	C	C	C	N	C	C	C	C	C	C	C	C	C	C	C	C	C	C	M	C	C	C	C	C	C	C	C	C	C	C	C	C	C	C	C
S3_1882166	T/C	3	1882166	+	NA	NA	NA	NA	NA	NA	T	C	T	C	C	T	T	C	T	T	T	T	N	T	T	T	T	T	T	T	T	T	T	C	T	T	T	N	T	N	T	T	C	T	T	T	T	T	T
S3_1882172	T/C	3	1882172	+	NA	NA	NA	NA	NA	NA	T	T	T	T	T	T	T	T	T	T	C	T	T	C	T	T	T	T	T	T	T	T	T	T	T	T	C	T	T	T	T	C	T	T	T	T	T	T	T
S3_1882183	T/A	3	1882183	+	NA	NA	NA	NA	NA	NA	T	T	T	T	T	T	T	T	T	T	W	T	T	A	T	T	T	T	T	T	T	T	T	T	T	T	A	T	T	T	T	A	T	T	T	T	T	T	T
S3_1883278	G/A	3	1883278	+	NA	NA	NA	NA	NA	NA	G	G	N	G	G	G	G	N	G	G	G	G	G	G	G	G	G	G	G	G	G	G	G	G	G	G	G	G	G	G	G	G	G	G	G	G	G	G	G
S3_1883283	G/A	3	1883283	+	NA	NA	NA	NA	NA	NA	G	G	N	G	G	G	G	N	G	G	G	G	G	G	G	G	G	G	G	G	G	G	G	G	G	G	G	G	G	G	G	G	G	G	G	G	G	G	G
S3_1883576	A/C	3	1883576	+	NA	NA	NA	NA	NA	NA	A	A	N	A	A	A	C	A	A	M	A	C	N	A	A	A	A	A	C	C	A	A	A	A	A	M	A	A	A	C	A	A	A	A	N	A	C	A	A
S3_1883598	A/T	3	1883598	+	NA	NA	NA	NA	NA	NA	A	A	N	A	A	A	A	A	A	W	A	T	A	A	A	A	A	A	A	A	A	A	A	A	A	A	A	A	A	A	A	A	A	A	A	A	A	A	A
S3_1883602	G/T	3	1883602	+	NA	NA	NA	NA	NA	NA	G	G	N	G	G	G	G	G	G	G	G	G	G	G	G	G	G	G	G	G	G	G	G	G	G	G	G	G	G	G	G	G	G	G	G	G	G	G	G
S3_1883896	C/T	3	1883896	+	NA	NA	NA	NA	NA	NA	C	C	N	C	C	C	C	C	C	Y	N	C	T	T	C	C	C	C	T	C	C	C	C	C	C	C	T	C	C	C	C	T	C	C	C	C	C	C	C
S3_1884163	A/G	3	1884163	+	NA	NA	NA	NA	NA	NA	A	A	A	A	A	A	A	A	A	A	A	A	A	A	A	A	A	A	A	A	A	A	A	A	A	A	A	A	A	A	A	A	A	A	A	A	A	A	A
S3_1884197	G/C	3	1884197	+	NA	NA	NA	NA	NA	NA	G	G	G	G	G	G	G	N	G	G	G	G	S	G	G	G	G	G	G	G	G	G	S	G	G	G	G	G	G	G	G	G	G	G	G	G	G	G	G
S3_1884538	T/C	3	1884538	+	NA	NA	NA	NA	NA	NA	T	T	T	C	T	T	T	T	T	T	T	T	T	T	T	T	T	T	T	T	T	T	T	T	T	T	T	T	T	T	T	T	T	T	T	T	T	T	T
S3_1884542	A/G	3	1884542	+	NA	NA	NA	NA	NA	NA	A	A	A	A	A	A	A	A	A	A	A	A	A	A	A	A	A	A	A	A	A	A	A	A	A	G	A	A	A	G	A	A	A	G	A	A	G	A	A
S3_1884623	G/T	3	1884623	+	NA	NA	NA	NA	NA	NA	G	G	T	G	G	G	G	N	G	G	G	G	G	G	G	G	G	G	G	G	G	G	G	G	G	G	G	G	G	G	G	G	G	G	G	G	G	G	G
S3_1884634	A/C	3	1884634	+	NA	NA	NA	NA	NA	NA	A	A	A	C	A	A	A	N	A	A	A	A	A	A	A	A	A	A	A	A	A	A	A	A	A	A	A	A	A	A	A	A	A	A	A	A	A	A	A
S3_1884639	G/C	3	1884639	+	NA	NA	NA	NA	NA	NA	G	G	G	G	G	G	G	N	G	G	G	G	G	G	G	G	G	G	G	G	G	G	G	G	G	G	G	G	G	G	G	G	C	G	G	G	G	G	G
S3_1890753	G/A	3	1890753	+	NA	NA	NA	NA	NA	NA	G	G	G	G	G	G	A	G	G	G	G	G	G	G	G	G	G	G	A	A	G	G	G	G	G	G	G	G	G	G	G	G	G	G	G	G	G	G	G
S3_1890754	T/C	3	1890754	+	NA	NA	NA	NA	NA	NA	C	C	T	T	T	T	T	C	T	Y	T	T	T	T	T	T	T	T	T	T	T	T	T	C	T	T	T	N	T	T	T	T	T	T	T	T	T	T	T
S3_1890784	G/A	3	1890784	+	NA	NA	NA	NA	NA	NA	A	A	G	G	G	G	G	A	G	R	G	G	G	G	G	G	G	G	G	G	G	G	G	A	G	G	G	N	G	G	G	G	G	G	G	G	G	G	G
S3_1896780	A/G	3	1896780	+	NA	NA	NA	NA	NA	NA	G	G	A	A	A	A	A	G	A	R	A	A	A	G	A	A	A	A	A	A	A	A	A	G	A	A	A	G	A	A	A	A	A	A	A	A	A	A	A
S3_1896802	G/A	3	1896802	+	NA	NA	NA	NA	NA	NA	G	G	G	G	G	G	G	G	G	G	G	G	G	A	G	G	G	G	G	G	G	G	G	G	G	G	G	G	G	G	G	G	A	G	G	G	G	G	G
S3_1896807	T/C	3	1896807	+	NA	NA	NA	NA	NA	NA	T	T	T	T	T	T	T	T	T	T	T	T	T	T	T	T	T	T	T	T	T	T	T	T	T	T	T	T	T	T	T	T	T	T	T	T	T	T	T
S3_1896809	C/T	3	1896809	+	NA	NA	NA	NA	NA	NA	C	C	C	C	C	C	C	C	C	C	C	C	C	T	C	C	C	C	C	C	C	C	C	C	C	C	C	C	C	C	C	C	T	C	C	C	C	C	C
S3_1896826	G/A	3	1896826	+	NA	NA	NA	NA	NA	NA	G	G	G	G	G	G	G	G	G	G	G	G	G	A	G	G	G	G	G	G	G	G	G	G	G	G	G	G	G	G	G	G	A	G	G	G	G	G	G
S3_1896827	C/T	3	1896827	+	NA	NA	NA	NA	NA	NA	C	C	N	C	C	C	C	C	T	C	C	C	C	C	C	C	C	C	C	C	C	C	C	C	C	T	C	C	C	T	C	C	C	T	C	C	Y	C	C
S3_1896849	C/T	3	1896849	+	NA	NA	NA	NA	NA	NA	C	C	C	C	C	C	C	C	C	C	C	C	C	C	C	C	C	C	C	C	C	C	C	C	C	C	C	C	C	C	C	C	C	C	C	C	C	C	C
S3_1900141	G/A	3	1900141	+	NA	NA	NA	NA	NA	NA	A	A	A	G	G	G	G	A	G	R	G	G	G	G	G	G	G	G	G	G	G	G	G	A	G	G	G	N	G	G	G	N	G	G	G	G	G	G	G
S3_1900492	A/C	3	1900492	+	NA	NA	NA	NA	NA	NA	C	C	N	A	A	A	A	N	A	M	N	A	A	A	A	A	A	A	A	A	A	A	A	C	A	A	A	N	A	A	A	A	A	A	A	A	A	A	A
S3_1900554	C/T	3	1900554	+	NA	NA	NA	NA	NA	NA	C	C	C	C	C	C	C	C	C	C	C	C	C	C	C	C	C	C	C	C	C	C	C	C	C	C	C	C	C	C	C	C	C	C	C	C	C	C	C
S3_1900638	G/C	3	1900638	+	NA	NA	NA	NA	NA	NA	C	C	G	G	G	G	G	C	G	S	G	G	G	G	G	G	G	G	G	G	G	G	G	C	G	G	G	N	G	G	G	G	G	G	G	G	G	G	G
S3_1900679	G/T	3	1900679	+	NA	NA	NA	NA	NA	NA	G	G	G	G	G	G	G	G	G	G	G	G	G	G	G	G	G	G	G	G	G	G	G	G	G	G	G	G	G	G	G	G	G	G	G	G	G	G	G
S3_1900701	G/A	3	1900701	+	NA	NA	NA	NA	NA	NA	G	G	G	G	G	G	G	G	G	G	G	G	G	G	G	G	G	G	G	G	G	G	G	G	G	G	G	G	G	G	G	G	G	G	G	G	G	G	G
S3_1900730	G/A	3	1900730	+	NA	NA	NA	NA	NA	NA	A	A	G	G	G	G	G	R	G	R	G	G	G	G	G	G	G	G	G	G	G	G	G	A	G	G	G	A	G	G	G	G	G	G	G	G	G	G	G
S3_1964090	C/G	3	1964090	+	NA	NA	NA	NA	NA	NA	C	C	N	C	C	C	C	C	C	C	C	C	C	G	C	C	C	C	C	C	C	C	C	C	C	C	G	C	C	C	C	N	C	C	C	C	N	C	C
S3_1964140	T/C	3	1964140	+	NA	NA	NA	NA	NA	NA	T	T	T	C	Y	T	Y	T	T	T	T	C	C	T	T	T	T	C	T	Y	T	T	T	T	T	T	T	T	T	T	T	T	T	T	T	C	N	T	T
S3_1964161	C/T	3	1964161	+	NA	NA	NA	NA	NA	NA	C	C	T	C	C	C	C	C	C	C	Y	C	C	T	C	C	C	C	C	C	C	C	C	C	C	Y	T	C	C	C	C	T	C	C	C	C	C	C	C
S3_1967327	G/C	3	1967327	+	NA	NA	NA	NA	NA	NA	G	G	C	G	G	G	G	G	N	G	G	N	G	G	G	G	G	G	G	G	G	G	G	G	G	G	C	G	G	G	G	G	C	G	G	G	N	G	G
S3_1967333	G/A	3	1967333	+	NA	NA	NA	NA	NA	NA	G	A	G	A	A	A	G	G	A	R	R	A	G	G	A	A	A	G	A	A	A	A	A	A	A	A	G	A	A	N	A	A	G	A	A	G	N	A	A
S3_1967373	G/T	3	1967373	+	NA	NA	NA	NA	NA	NA	G	T	G	T	T	T	G	G	T	K	K	G	G	G	T	T	T	G	T	T	T	T	T	T	T	T	G	T	T	N	T	T	G	T	T	G	N	T	T
S3_1967494	C/T	3	1967494	+	NA	NA	NA	NA	NA	NA	C	C	N	T	C	C	C	C	C	C	C	C	C	C	C	C	C	C	C	C	C	C	C	C	C	C	C	C	C	T	C	C	C	C	C	C	C	C	C
S3_1967499	C/T	3	1967499	+	NA	NA	NA	NA	NA	NA	C	C	N	T	C	C	C	C	C	C	C	C	C	C	C	C	C	C	C	C	C	C	C	C	C	C	C	C	C	T	C	C	C	C	C	C	C	C	C
S3_1967520	G/T	3	1967520	+	NA	NA	NA	NA	NA	NA	K	T	N	G	T	T	T	G	N	G	G	G	G	G	T	T	T	T	T	K	T	T	N	T	T	K	G	T	T	G	T	N	G	T	T	T	G	T	T
S3_1967525	G/C	3	1967525	+	NA	NA	NA	NA	NA	NA	G	G	N	C	G	G	G	G	G	G	G	C	G	G	G	G	G	G	G	G	G	G	G	G	G	G	G	G	G	C	G	G	G	G	G	G	G	G	G
S3_1967831	C/G	3	1967831	+	NA	NA	NA	NA	NA	NA	C	C	C	C	S	C	C	G	C	C	C	G	G	G	C	C	C	C	C	C	C	C	C	C	S	C	C	C	C	G	C	C	C	C	C	C	C	C	C
S3_1967838	G/A	3	1967838	+	NA	NA	NA	NA	NA	NA	G	G	G	G	R	G	G	A	G	G	G	G	A	A	G	G	G	G	G	G	G	G	G	G	G	G	G	G	G	G	G	G	G	G	G	G	G	G	G
S3_1967849	T/C	3	1967849	+	NA	NA	NA	NA	NA	NA	T	T	T	T	T	T	Y	T	T	T	T	T	T	T	T	T	T	T	T	C	T	T	C	T	T	C	T	T	T	T	T	T	T	C	T	T	T	T	T
S3_1967866	T/C	3	1967866	+	NA	NA	NA	NA	NA	NA	T	T	Y	T	T	T	T	T	T	T	T	T	T	T	T	T	T	T	T	T	T	T	T	T	T	T	T	Y	T	T	T	T	T	T	T	T	T	T	T
S3_1967871	A/G	3	1967871	+	NA	NA	NA	NA	NA	NA	A	A	A	A	A	A	A	A	R	A	A	A	A	A	A	A	A	A	A	A	A	A	A	A	A	A	A	A	A	A	A	A	G	A	A	A	A	A	A
S3_1968665	C/T	3	1968665	+	NA	NA	NA	NA	NA	NA	C	C	N	C	C	C	C	T	C	C	C	C	C	T	C	C	C	C	C	C	C	C	C	C	C	C	C	C	C	C	C	C	C	C	C	C	C	C	C
S3_1968676	A/C	3	1968676	+	NA	NA	NA	NA	NA	NA	A	A	N	A	A	A	A	C	A	A	C	A	A	C	A	A	A	C	A	A	A	A	A	A	A	A	C	A	A	A	A	A	A	A	A	C	A	A	A
S3_1968704	C/T	3	1968704	+	NA	NA	NA	NA	NA	NA	C	C	N	C	C	C	C	C	C	C	C	C	C	C	C	C	C	C	C	C	C	C	C	C	C	C	C	C	C	T	C	C	C	C	C	C	C	C	C
S3_1968782	C/T	3	1968782	+	NA	NA	NA	NA	NA	NA	T	C	C	C	C	C	C	C	C	T	Y	C	C	C	C	C	C	T	C	C	C	C	C	C	C	C	T	C	C	C	C	C	C	C	C	T	T	C	C
S3_1968839	G/C	3	1968839	+	NA	NA	NA	NA	NA	NA	C	G	G	G	C	G	G	C	G	C	S	G	G	C	G	G	G	C	G	G	G	G	G	G	G	G	S	G	G	C	G	N	G	G	G	C	C	G	G
S3_1968857	C/G	3	1968857	+	NA	NA	NA	NA	NA	NA	C	C	N	C	C	C	C	N	C	C	C	G	C	C	C	C	C	C	C	C	C	C	C	C	C	C	C	C	C	C	C	C	S	C	C	C	C	C	C
S3_1968863	T/A	3	1968863	+	NA	NA	NA	NA	NA	NA	T	T	T	A	T	T	T	N	T	T	T	T	W	T	T	T	T	T	T	T	T	T	T	T	T	T	T	T	T	T	T	T	T	T	T	T	T	T	T
S3_1968868	T/C	3	1968868	+	NA	NA	NA	NA	NA	NA	C	T	T	T	N	T	T	N	T	C	T	T	T	T	T	T	T	C	T	T	T	T	T	T	T	T	T	T	T	C	T	T	T	T	T	N	C	T	T
S3_1968884	A/T	3	1968884	+	NA	NA	NA	NA	NA	NA	T	A	A	A	A	A	A	N	A	T	A	A	A	A	A	A	A	T	A	A	A	A	A	A	A	A	A	A	A	A	A	A	A	A	A	N	T	A	A
S3_1975903	T/C	3	1975903	+	NA	NA	NA	NA	NA	NA	C	T	T	T	Y	C	Y	T	T	Y	T	T	C	T	C	C	C	C	Y	C	T	T	Y	T	T	T	T	T	T	T	C	T	C	T	T	C	C	C	C
S3_1975926	G/C	3	1975926	+	NA	NA	NA	NA	NA	NA	G	C	G	G	G	G	G	G	G	G	G	G	G	G	G	G	G	G	G	G	C	C	G	C	C	C	G	C	C	G	G	G	G	C	C	G	G	G	G
S3_1975939	C/T	3	1975939	+	NA	NA	NA	NA	NA	NA	C	C	C	C	C	C	C	C	C	C	C	C	C	C	C	C	C	C	C	C	C	C	C	C	C	C	C	C	C	C	C	C	C	C	C	C	C	C	C
S3_1975971	G/T	3	1975971	+	NA	NA	NA	NA	NA	NA	T	G	G	G	T	T	G	G	G	K	G	G	G	G	T	T	T	G	G	G	G	G	G	G	G	G	G	G	G	G	T	G	G	G	G	G	T	T	T
S3_1976015	T/C	3	1976015	+	NA	NA	NA	NA	NA	NA	C	T	T	T	Y	C	T	T	T	C	T	T	C	C	C	C	C	T	T	T	T	T	T	T	T	T	T	T	T	T	C	T	T	T	T	T	C	C	C
S3_1976241	C/T	3	1976241	+	NA	NA	NA	NA	NA	NA	C	C	C	C	C	C	C	C	C	C	C	C	C	C	C	C	C	C	C	C	C	C	C	C	C	C	C	C	C	C	C	C	C	C	C	C	C	C	C
S3_1976270	G/A	3	1976270	+	NA	NA	NA	NA	NA	NA	G	G	G	G	G	G	G	G	G	G	G	G	G	G	G	G	G	G	G	G	G	G	G	G	G	G	G	G	G	G	G	G	G	G	G	G	G	G	G
S3_1976271	C/T	3	1976271	+	NA	NA	NA	NA	NA	NA	C	C	C	C	C	C	C	C	C	C	C	C	C	C	C	C	C	C	C	C	C	C	C	C	C	C	C	C	C	C	C	C	C	C	C	C	C	C	C
S3_1976364	C/T	3	1976364	+	NA	NA	NA	NA	NA	NA	C	C	C	C	C	C	Y	C	T	C	C	C	Y	T	C	C	C	C	Y	Y	C	C	Y	C	C	C	C	C	C	C	C	C	T	C	C	C	C	C	C
S3_1976530	T/C	3	1976530	+	NA	NA	NA	NA	NA	NA	C	T	T	T	T	C	T	N	T	Y	T	T	T	T	C	C	C	C	T	T	T	T	T	T	T	T	T	T	T	T	C	T	T	T	T	C	C	C	C
S3_1976540	C/T	3	1976540	+	NA	NA	NA	NA	NA	NA	C	C	C	T	C	C	C	N	C	C	C	C	Y	C	C	C	C	C	C	C	C	C	C	C	C	C	C	C	C	C	C	C	C	C	C	C	C	C	C
S3_1976548	T/C	3	1976548	+	NA	NA	NA	NA	NA	NA	T	T	T	T	C	T	T	N	T	T	T	T	T	T	T	T	T	T	T	T	T	T	T	T	T	T	T	T	T	T	T	T	T	T	T	T	T	T	T
S3_1976570	C/T	3	1976570	+	NA	NA	NA	NA	NA	NA	C	T	C	C	T	C	C	N	N	C	C	C	C	T	C	C	C	C	C	T	T	T	C	T	T	T	C	T	T	C	C	C	C	T	T	C	C	C	C
S3_1976668	C/G	3	1976668	+	NA	NA	NA	NA	NA	NA	C	C	C	C	C	C	C	C	C	C	C	C	C	C	C	C	C	C	C	C	C	C	C	C	C	C	C	C	C	C	C	C	C	C	C	C	C	C	C
S3_1976713	T/C	3	1976713	+	NA	NA	NA	NA	NA	NA	T	T	T	T	T	T	T	T	T	T	T	T	T	T	T	T	T	T	T	T	T	T	T	T	T	T	T	T	T	T	T	T	T	T	T	T	T	T	T
S3_1976807	C/A	3	1976807	+	NA	NA	NA	NA	NA	NA	C	C	C	C	C	C	C	N	C	C	C	C	C	C	C	C	C	C	C	C	C	C	C	C	C	C	C	C	C	C	C	C	C	C	C	C	C	C	C
S3_1976833	A/G	3	1976833	+	NA	NA	NA	NA	NA	NA	A	A	A	G	G	A	G	N	A	A	A	A	A	A	A	A	A	A	G	A	A	A	A	A	A	A	A	A	A	N	A	A	R	A	A	A	A	A	A
S3_1980867	C/T	3	1980867	+	NA	NA	NA	NA	NA	NA	C	C	C	C	C	C	C	C	C	C	C	C	C	C	C	C	C	C	C	C	C	C	C	C	C	C	C	C	C	C	C	C	C	C	C	C	C	C	C
S3_1999358	G/T	3	1999358	+	NA	NA	NA	NA	NA	NA	G	G	N	G	G	G	G	N	G	G	G	T	G	G	G	G	G	G	G	G	G	G	G	G	G	G	G	G	G	G	G	G	G	G	G	G	G	G	G
S3_1999363	T/C	3	1999363	+	NA	NA	NA	NA	NA	NA	T	T	N	T	T	T	T	N	T	T	T	C	T	T	T	T	T	T	T	T	T	T	T	T	T	T	T	T	T	T	T	T	T	T	T	T	T	T	T
S3_1999429	T/C	3	1999429	+	NA	NA	NA	NA	NA	NA	T	C	T	T	T	T	C	T	T	T	T	C	T	T	T	T	T	C	C	T	C	C	T	C	C	T	T	C	C	T	T	T	C	T	C	C	T	T	T
S3_1999434	C/T	3	1999434	+	NA	NA	NA	NA	NA	NA	C	T	C	C	C	C	T	C	C	C	C	T	C	C	C	C	C	T	T	C	T	T	C	T	T	C	C	T	T	C	C	C	T	C	T	T	C	C	C
S3_2001753	C/G	3	2001753	+	NA	NA	NA	NA	NA	NA	N	C	C	C	C	N	C	C	C	S	C	C	C	C	S	G	G	C	C	G	C	C	C	C	C	S	C	C	C	C	S	N	C	C	C	C	G	G	G
S3_2001772	A/G	3	2001772	+	NA	NA	NA	NA	NA	NA	N	A	A	A	A	A	A	A	A	A	A	A	A	A	A	A	A	A	A	A	A	A	A	A	A	A	A	A	A	A	A	A	A	A	A	A	A	A	A
S3_2001903	G/C	3	2001903	+	NA	NA	NA	NA	NA	NA	G	G	C	G	G	C	G	C	G	S	G	C	C	C	C	C	C	C	G	C	G	G	G	G	G	G	C	G	G	C	C	G	G	G	G	C	C	C	C
S3_2002138	T/G	3	2002138	+	NA	NA	NA	NA	NA	NA	T	T	T	T	T	G	T	N	T	K	T	T	T	G	G	G	G	T	T	T	T	T	T	T	T	T	T	T	T	T	G	T	T	T	T	T	T	G	G
S3_2002140	A/G	3	2002140	+	NA	NA	NA	NA	NA	NA	A	A	A	A	A	G	A	N	A	R	A	A	A	G	G	G	G	A	A	A	A	A	A	A	A	A	A	A	A	A	G	A	A	A	A	A	A	G	G
S3_2002152	C/G	3	2002152	+	NA	NA	NA	NA	NA	NA	C	C	C	C	C	C	C	N	C	C	C	C	C	C	C	C	C	C	C	C	C	C	C	C	C	C	C	C	C	C	C	C	C	C	C	C	C	C	C
S3_2002301	A/G	3	2002301	+	NA	NA	NA	NA	NA	NA	N	N	N	A	A	G	A	A	N	R	A	A	A	R	G	G	G	A	A	A	N	A	A	N	N	A	A	N	A	A	G	N	N	G	N	N	A	G	G
S3_2002306	A/G	3	2002306	+	NA	NA	NA	NA	NA	NA	N	N	N	N	A	N	A	A	A	A	A	A	A	A	A	A	A	A	A	A	A	A	A	N	A	A	A	N	A	A	A	N	N	N	A	A	N	N	A
S3_2003257	A/G	3	2003257	+	NA	NA	NA	NA	NA	NA	A	A	G	G	A	G	G	A	A	R	R	G	G	G	G	G	G	A	G	N	A	A	A	A	A	A	A	A	A	A	G	A	A	R	A	A	A	G	G
S3_2003287	T/A	3	2003287	+	NA	NA	NA	NA	NA	NA	T	T	T	T	T	T	T	T	T	T	T	T	T	T	T	T	T	T	T	T	T	T	T	T	T	T	T	T	T	T	T	T	T	W	T	T	T	T	T
S3_2003533	G/A	3	2003533	+	NA	NA	NA	NA	NA	NA	G	G	G	A	G	G	G	N	G	G	G	G	G	G	G	G	G	G	G	G	G	G	G	G	G	G	G	G	G	G	G	G	G	G	G	G	G	G	G
S3_2003572	C/T	3	2003572	+	NA	NA	NA	NA	NA	NA	C	C	C	C	C	C	Y	C	C	C	C	C	C	C	C	C	C	C	Y	C	C	C	C	C	C	C	C	C	C	C	C	C	C	C	C	C	C	C	C
S3_2003581	G/T	3	2003581	+	NA	NA	NA	NA	NA	NA	T	T	G	G	T	G	G	G	T	G	T	G	G	G	G	G	G	T	G	G	T	T	T	T	T	T	G	T	T	G	G	T	T	T	T	T	G	G	G
S3_2003587	G/A	3	2003587	+	NA	NA	NA	NA	NA	NA	G	G	G	G	G	G	G	G	G	G	G	G	G	G	G	G	G	G	G	G	G	G	G	G	G	G	G	G	G	G	G	G	G	G	G	G	G	G	G
S3_2003588	G/A	3	2003588	+	NA	NA	NA	NA	NA	NA	G	G	G	G	G	G	G	G	G	G	G	G	G	G	G	G	G	G	G	G	G	G	G	G	G	G	G	G	G	G	G	G	G	G	G	G	G	G	G
S3_2003605	G/A	3	2003605	+	NA	NA	NA	NA	NA	NA	G	G	G	G	G	G	G	G	G	G	G	G	G	G	G	G	G	G	G	G	G	G	G	G	G	G	G	G	G	G	G	G	G	G	G	G	G	G	G
S3_2003606	G/A	3	2003606	+	NA	NA	NA	NA	NA	NA	G	G	G	G	G	G	G	G	G	G	G	G	G	G	G	G	G	G	G	G	G	G	G	G	G	G	G	G	G	G	G	G	G	G	G	G	G	G	G
S3_2003691	G/T	3	2003691	+	NA	NA	NA	NA	NA	NA	G	G	G	G	G	G	G	G	G	G	G	T	G	G	G	G	G	G	G	G	G	G	G	G	G	G	G	G	G	G	G	G	G	G	G	G	G	G	G
S3_2061198	C/T	3	2061198	+	NA	NA	NA	NA	NA	NA	C	C	C	C	C	C	C	C	C	C	C	C	C	C	C	C	C	C	C	C	C	C	C	C	C	C	C	C	C	C	C	C	C	C	C	C	C	C	C
S3_2061209	T/C	3	2061209	+	NA	NA	NA	NA	NA	NA	T	C	T	C	C	T	T	T	Y	C	C	C	T	T	T	T	T	C	T	C	T	T	C	C	T	T	T	C	T	T	T	C	C	T	T	C	C	T	T
S3_2061263	C/T	3	2061263	+	NA	NA	NA	NA	NA	NA	T	C	C	C	C	C	C	C	C	C	C	C	T	C	C	C	C	T	C	C	C	C	C	C	C	C	C	C	C	C	C	C	C	C	C	T	C	C	C
S3_2061383	G/A	3	2061383	+	NA	NA	NA	NA	NA	NA	G	G	G	G	G	G	G	N	G	G	G	G	G	G	G	G	G	G	G	G	G	G	G	G	G	G	G	G	G	G	G	G	G	G	G	G	G	G	G
S3_2061384	T/G	3	2061384	+	NA	NA	NA	NA	NA	NA	T	K	T	T	T	G	T	N	T	T	T	T	T	G	G	G	G	T	T	T	T	T	T	T	T	T	T	T	T	T	G	T	T	T	T	T	T	G	G
S3_2061866	T/G	3	2061866	+	NA	NA	NA	NA	NA	NA	T	T	T	T	T	T	T	T	T	T	T	T	T	T	T	T	T	T	T	T	T	T	T	T	T	T	G	T	T	T	T	T	T	T	T	T	T	T	T
S3_2061870	C/T	3	2061870	+	NA	NA	NA	NA	NA	NA	C	C	C	C	C	C	C	C	C	C	C	C	C	C	C	C	C	C	C	C	C	C	C	C	C	C	C	C	C	C	C	C	C	C	C	C	C	C	C
S3_2061878	G/A	3	2061878	+	NA	NA	NA	NA	NA	NA	G	G	G	G	G	G	G	G	G	G	G	G	G	G	G	G	G	G	G	G	G	G	G	G	G	G	G	N	G	G	G	G	G	G	G	G	G	G	G
S3_2061907	C/T	3	2061907	+	NA	NA	NA	NA	NA	NA	C	C	N	C	C	C	C	C	C	C	C	C	C	C	C	C	C	C	C	C	C	C	C	C	C	Y	T	N	C	C	C	C	C	T	C	C	T	C	C
S3_2061908	C/T	3	2061908	+	NA	NA	NA	NA	NA	NA	C	C	C	C	C	C	C	C	C	C	C	C	C	C	C	C	C	C	C	C	C	C	C	C	C	T	T	C	C	N	C	C	C	T	C	C	C	C	C
S3_2061938	G/A	3	2061938	+	NA	NA	NA	NA	NA	NA	G	G	A	G	G	G	G	G	G	G	G	G	G	G	G	G	G	G	G	G	G	G	G	G	G	G	G	G	G	N	G	G	G	G	G	G	G	G	G
S3_2061967	A/G	3	2061967	+	NA	NA	NA	NA	NA	NA	A	A	G	A	A	A	A	N	A	A	A	A	A	A	A	A	A	A	A	A	A	A	A	A	A	R	A	A	A	G	A	N	A	G	A	A	N	A	A
S3_2062015	G/A	3	2062015	+	NA	NA	NA	NA	NA	NA	G	G	A	G	G	G	G	N	G	G	G	G	G	G	G	G	G	G	G	G	G	G	G	G	G	R	G	G	G	A	G	N	G	A	G	G	N	G	G
S3_2062049	A/C	3	2062049	+	NA	NA	NA	NA	NA	NA	A	A	C	C	A	A	A	A	A	A	C	A	A	A	A	A	A	A	A	C	A	A	N	N	A	C	C	C	A	C	A	M	A	C	A	A	N	A	A
S3_2062053	C/T	3	2062053	+	NA	NA	NA	NA	NA	NA	C	C	T	C	C	C	C	C	C	C	C	C	C	C	C	C	C	C	C	C	C	C	C	C	C	Y	C	C	C	T	C	C	C	T	C	C	N	C	C
S3_2062066	G/T	3	2062066	+	NA	NA	NA	NA	NA	NA	G	G	G	G	G	G	G	G	G	G	G	G	G	G	G	G	K	G	G	G	G	G	G	G	G	G	G	G	G	G	G	G	G	G	K	G	N	G	G
S3_2062081	G/A	3	2062081	+	NA	NA	NA	NA	NA	NA	G	G	A	G	G	G	G	G	G	G	G	G	G	G	G	G	G	G	G	G	G	G	N	G	G	R	A	G	G	A	G	G	G	A	G	G	N	G	G
S3_2062130	G/A	3	2062130	+	NA	NA	NA	NA	NA	NA	G	G	A	G	G	G	G	G	G	G	G	G	G	G	G	G	G	G	G	G	G	G	G	G	G	R	A	G	G	A	G	G	G	A	G	G	G	G	G
S3_2062162	G/A	3	2062162	+	NA	NA	NA	NA	NA	NA	G	G	G	G	G	G	G	G	G	G	G	G	G	G	G	G	G	G	G	G	G	G	G	G	G	G	G	G	G	G	G	G	G	G	G	G	G	G	G
S3_2062174	G/A	3	2062174	+	NA	NA	NA	NA	NA	NA	G	G	G	G	G	G	G	G	G	G	G	G	G	G	G	G	G	G	G	G	G	G	G	G	G	G	G	G	G	G	G	G	G	G	G	G	G	G	G
S3_2064345	T/C	3	2064345	+	NA	NA	NA	NA	NA	NA	T	T	C	T	T	T	T	T	T	T	T	T	T	T	T	T	T	T	T	T	T	T	T	T	T	C	C	T	T	T	T	T	T	C	T	T	T	T	T
S3_2064360	C/T	3	2064360	+	NA	NA	NA	NA	NA	NA	C	C	T	C	C	C	C	C	C	C	C	C	C	C	C	C	C	C	C	C	C	C	C	C	C	T	T	C	C	C	C	C	C	T	C	C	C	C	C
S3_2064361	G/A	3	2064361	+	NA	NA	NA	NA	NA	NA	G	G	G	G	G	G	G	A	G	G	G	G	G	G	G	G	G	G	G	G	G	G	G	G	G	G	G	G	G	G	G	G	G	G	G	G	G	G	G
S3_2064461	G/A	3	2064461	+	NA	NA	NA	NA	NA	NA	G	G	A	G	G	G	G	A	G	G	G	G	G	G	G	G	G	G	G	G	G	G	G	G	G	R	A	G	G	G	G	G	G	A	G	G	G	G	G
S3_2064534	C/A	3	2064534	+	NA	NA	NA	NA	NA	NA	C	C	N	C	C	A	C	N	C	C	C	C	C	A	A	A	A	C	C	C	C	C	C	C	C	C	C	C	C	C	A	C	C	C	C	C	C	A	A
S3_2064555	C/T	3	2064555	+	NA	NA	NA	NA	NA	NA	C	C	N	C	C	T	C	N	C	C	C	C	C	T	T	T	T	C	C	C	C	C	C	C	C	C	C	C	C	C	T	C	C	C	C	C	C	T	T
S3_2064727	G/A	3	2064727	+	NA	NA	NA	NA	NA	NA	G	G	G	G	A	G	G	G	G	R	G	G	A	G	G	G	G	A	G	G	G	G	G	G	G	R	A	G	G	G	G	G	A	A	G	A	G	G	G
S3_2064749	C/G	3	2064749	+	NA	NA	NA	NA	NA	NA	C	C	C	C	C	C	C	C	C	C	C	C	C	C	C	C	C	C	C	C	C	C	C	C	C	C	C	C	C	C	C	C	C	C	S	C	C	C	C
S3_2065278	T/C	3	2065278	+	NA	NA	NA	NA	NA	NA	T	T	T	T	T	T	T	N	T	T	T	T	T	T	T	T	T	T	T	T	T	T	T	T	T	T	C	T	T	T	T	T	T	T	T	T	T	T	T
S3_2065313	G/A	3	2065313	+	NA	NA	NA	NA	NA	NA	G	G	G	G	G	G	G	N	G	G	G	G	G	G	G	G	G	G	G	G	G	G	G	G	G	G	A	G	G	G	G	G	G	G	G	G	G	G	G
S3_2065799	A/G	3	2065799	+	NA	NA	NA	NA	NA	NA	G	A	A	A	A	A	A	R	A	A	A	A	A	A	A	A	A	A	A	A	A	A	A	A	A	A	A	A	A	A	A	A	A	A	A	A	A	A	A
S3_2065831	C/G	3	2065831	+	NA	NA	NA	NA	NA	NA	C	C	C	C	C	C	C	C	C	C	C	C	C	C	C	C	C	C	C	C	C	C	C	C	C	C	C	C	C	C	C	C	C	C	C	C	C	C	C
S3_2065868	A/T	3	2065868	+	NA	NA	NA	NA	NA	NA	A	A	T	A	W	A	A	N	A	W	A	A	T	A	A	A	A	W	A	A	A	A	A	A	A	A	T	A	A	A	A	A	W	A	A	T	A	A	A
S3_2065978	G/T	3	2065978	+	NA	NA	NA	NA	NA	NA	G	G	G	G	G	G	G	G	G	G	G	G	G	G	G	G	G	G	G	G	G	G	G	G	G	G	G	G	G	G	G	G	G	G	G	G	G	G	G
S3_2066062	C/G	3	2066062	+	NA	NA	NA	NA	NA	NA	C	C	C	C	C	C	C	C	C	C	C	C	C	C	C	C	C	C	C	C	C	C	C	C	C	C	C	C	C	C	C	C	C	C	C	C	C	C	C
S3_2066063	C/G	3	2066063	+	NA	NA	NA	NA	NA	NA	C	C	N	C	C	C	C	C	C	C	C	C	C	C	C	C	C	N	C	C	C	C	C	C	C	C	C	C	C	C	C	C	C	C	C	C	C	C	C
S3_2066653	G/C	3	2066653	+	NA	NA	NA	NA	NA	NA	G	G	C	G	C	G	G	G	G	C	G	G	C	G	G	G	G	C	G	G	G	G	G	G	G	G	G	G	G	G	G	G	C	G	G	C	G	G	G
S3_2066674	C/T	3	2066674	+	NA	NA	NA	NA	NA	NA	C	T	C	T	C	T	C	C	T	C	T	C	C	T	T	T	T	C	C	C	C	C	T	T	C	C	C	T	C	C	T	T	C	C	C	C	T	T	T
S3_2066703	C/T	3	2066703	+	NA	NA	NA	NA	NA	NA	T	C	T	C	Y	C	C	N	C	Y	C	C	T	C	C	C	C	T	C	C	C	C	C	C	C	C	C	C	C	C	C	C	T	C	C	T	N	C	C
S3_2066723	T/C	3	2066723	+	NA	NA	NA	NA	NA	NA	T	T	T	T	T	T	T	N	T	T	T	T	T	T	T	T	T	T	T	T	T	T	T	T	T	T	T	T	T	T	T	T	T	T	T	T	N	T	T
S3_2066899	G/A	3	2066899	+	NA	NA	NA	NA	NA	NA	G	G	A	G	G	G	G	A	G	G	G	G	G	G	G	G	G	G	G	N	G	G	G	G	G	G	A	G	G	G	G	G	G	G	G	G	G	G	G
S3_2066943	T/C	3	2066943	+	NA	NA	NA	NA	NA	NA	T	T	T	T	T	T	T	T	T	T	Y	T	T	T	T	T	T	T	T	T	T	Y	T	T	T	T	T	T	T	T	T	T	T	T	T	T	T	T	T
S3_2066980	T/C	3	2066980	+	NA	NA	NA	NA	NA	NA	C	T	T	T	T	T	T	C	T	T	T	T	T	T	T	T	T	T	T	T	T	T	T	T	T	T	T	T	Y	T	T	T	T	T	T	T	T	T	T
S3_2066996	G/T	3	2066996	+	NA	NA	NA	NA	NA	NA	T	G	G	G	G	G	G	T	G	G	G	G	G	G	G	G	G	G	G	G	G	G	G	G	G	G	G	G	G	G	G	G	G	G	G	G	G	G	G
S3_2067064	C/T	3	2067064	+	NA	NA	NA	NA	NA	NA	C	C	C	C	C	C	C	C	C	C	C	C	C	C	C	C	C	C	C	C	C	C	C	C	C	C	T	C	C	C	C	C	C	C	C	C	C	C	C
S3_2067067	T/C	3	2067067	+	NA	NA	NA	NA	NA	NA	C	T	C	T	T	T	T	C	T	T	T	C	T	T	T	T	T	T	T	C	T	T	T	T	T	T	C	T	T	T	T	T	T	T	T	T	T	T	T
S3_2067584	C/A	3	2067584	+	NA	NA	NA	NA	NA	NA	C	C	C	C	C	C	C	N	C	C	C	C	C	C	C	C	C	C	C	C	C	C	C	C	C	C	C	C	C	C	C	C	C	C	C	C	C	C	C
S3_2067605	T/G	3	2067605	+	NA	NA	NA	NA	NA	NA	T	T	G	T	K	T	K	N	T	K	T	T	G	T	T	T	T	G	G	T	T	T	T	T	T	T	T	T	T	T	T	T	G	T	T	G	T	T	T
S3_2067713	C/T	3	2067713	+	NA	NA	NA	NA	NA	NA	C	C	C	C	C	C	C	C	C	C	C	C	C	C	C	C	C	C	C	C	C	C	C	C	C	C	C	C	C	C	C	C	C	C	C	C	C	C	C
S3_2067782	C/A	3	2067782	+	NA	NA	NA	NA	NA	NA	C	C	C	C	C	C	C	C	C	C	C	A	C	C	C	C	C	M	C	C	C	C	C	C	C	C	A	C	C	A	C	C	C	C	C	C	C	C	C
S3_2067803	C/A	3	2067803	+	NA	NA	NA	NA	NA	NA	A	C	C	C	C	C	C	M	C	C	C	C	C	C	C	C	C	C	C	C	C	C	C	C	C	C	C	C	C	C	C	C	C	C	C	C	C	C	C
S3_2067815	C/T	3	2067815	+	NA	NA	NA	NA	NA	NA	C	C	C	C	C	C	C	C	C	C	C	C	C	C	C	C	C	C	C	C	C	C	C	C	C	C	C	C	C	C	C	C	C	C	C	C	C	C	C
S3_2067882	G/A	3	2067882	+	NA	NA	NA	NA	NA	NA	G	G	G	G	R	G	A	G	G	R	G	G	A	G	G	G	G	A	G	G	G	G	G	G	G	G	G	G	G	G	G	G	G	G	G	A	G	G	G
S3_2067896	C/A	3	2067896	+	NA	NA	NA	NA	NA	NA	A	C	C	C	M	C	A	A	C	M	C	C	A	C	C	C	C	A	C	C	C	C	C	C	C	C	C	C	C	C	C	C	C	C	C	A	C	C	C
S3_2067905	C/T	3	2067905	+	NA	NA	NA	NA	NA	NA	C	C	C	C	C	C	C	C	T	Y	C	C	C	C	C	C	C	C	T	T	T	T	Y	C	T	C	C	C	T	C	C	C	N	C	T	C	C	C	C
S3_2067944	C/G	3	2067944	+	NA	NA	NA	NA	NA	NA	G	C	N	C	C	C	C	N	C	C	C	C	C	C	C	C	C	C	C	C	C	C	C	C	C	S	C	C	C	C	C	C	C	G	C	C	C	C	C
S3_2067980	A/G	3	2067980	+	NA	NA	NA	NA	NA	NA	A	G	N	G	G	A	R	N	N	A	N	A	G	A	A	A	A	G	A	A	A	A	G	G	A	G	A	G	A	G	A	R	G	G	A	G	G	A	A
S3_2067983	G/A	3	2067983	+	NA	NA	NA	NA	NA	NA	G	G	N	G	G	A	G	N	G	G	G	G	G	A	A	A	A	G	G	G	G	G	G	G	G	G	G	G	G	G	A	G	G	G	G	G	G	A	A
S3_2068016	C/A	3	2068016	+	NA	NA	NA	NA	NA	NA	C	C	C	C	C	C	C	N	C	C	C	C	C	C	C	C	C	C	C	C	C	C	C	C	C	A	C	C	C	C	C	C	C	A	C	C	C	C	C
S3_2068052	G/A	3	2068052	+	NA	NA	NA	NA	NA	NA	G	G	G	G	G	G	A	N	G	R	G	G	G	G	G	G	G	A	G	G	G	G	G	G	G	G	G	G	G	G	G	G	A	G	G	A	G	G	G
S3_2068064	C/T	3	2068064	+	NA	NA	NA	NA	NA	NA	C	T	C	T	C	C	C	N	C	C	N	C	C	C	C	C	C	C	C	C	C	C	T	T	C	C	C	T	C	C	C	Y	C	C	C	C	T	C	C
S3_2068067	C/T	3	2068067	+	NA	NA	NA	NA	NA	NA	C	T	C	T	C	C	C	N	C	C	N	C	C	C	C	C	C	C	C	C	C	C	T	T	C	C	C	T	C	C	C	Y	C	C	C	C	T	C	C
S3_2071529	C/A	3	2071529	+	NA	NA	NA	NA	NA	NA	C	A	A	A	C	C	C	C	C	C	A	C	C	C	C	C	C	C	C	C	C	C	A	A	C	A	C	A	C	C	C	A	C	A	C	C	C	C	C
S3_2071559	T/A	3	2071559	+	NA	NA	NA	NA	NA	NA	T	A	T	A	T	T	T	T	T	T	A	T	T	T	T	T	T	T	T	T	T	T	W	A	T	T	T	A	T	T	T	A	T	T	T	T	T	T	T
S3_2071561	G/A	3	2071561	+	NA	NA	NA	NA	NA	NA	G	A	G	A	G	G	G	G	G	G	A	G	G	G	G	G	G	G	G	G	G	G	R	A	G	G	G	A	G	G	G	A	G	G	G	G	G	G	G
S3_2071609	G/A	3	2071609	+	NA	NA	NA	NA	NA	NA	G	G	G	G	G	G	G	G	G	G	G	G	G	G	G	G	G	G	A	G	G	G	G	G	G	G	R	G	G	G	G	G	G	G	G	G	G	G	G
S3_2071623	C/G	3	2071623	+	NA	NA	NA	NA	NA	NA	G	C	C	C	C	G	G	C	C	S	C	C	G	G	G	G	G	G	G	C	C	C	C	C	C	G	S	C	C	C	G	C	C	G	C	G	C	G	G
S3_2071645	G/C	3	2071645	+	NA	NA	NA	NA	NA	NA	G	G	G	G	G	G	G	N	G	G	G	G	G	G	G	G	G	G	G	G	G	G	G	G	G	G	G	G	G	G	G	G	G	G	G	G	G	G	G
S3_2072363	G/C	3	2072363	+	NA	NA	NA	NA	NA	NA	G	G	G	G	G	G	G	G	G	G	G	G	G	G	G	G	G	G	G	G	G	G	G	G	G	G	S	G	G	G	G	G	G	G	G	G	G	G	G
S3_2072421	C/T	3	2072421	+	NA	NA	NA	NA	NA	NA	C	C	C	C	C	C	C	C	C	C	C	C	C	C	C	C	C	C	C	C	C	C	C	C	C	C	C	C	C	C	C	C	C	C	C	C	C	C	C
S3_2072445	T/A	3	2072445	+	NA	NA	NA	NA	NA	NA	T	T	T	T	T	T	T	T	T	T	T	T	T	T	T	T	T	T	T	T	T	T	T	T	T	T	T	T	T	T	T	T	T	T	T	T	T	T	T
S3_2072455	A/C	3	2072455	+	NA	NA	NA	NA	NA	NA	A	A	A	A	A	A	A	A	A	A	A	A	A	A	A	A	A	A	A	A	A	A	A	A	A	A	A	A	A	A	A	A	A	A	A	A	A	A	A
S3_2072456	A/C	3	2072456	+	NA	NA	NA	NA	NA	NA	A	A	A	A	A	A	A	A	A	A	A	A	A	A	A	A	A	A	A	A	A	A	A	A	A	A	A	A	A	A	A	A	A	A	A	A	A	A	A
S3_2072458	T/A	3	2072458	+	NA	NA	NA	NA	NA	NA	T	T	T	T	T	T	T	T	T	T	T	T	T	T	T	T	T	T	T	T	T	T	T	T	T	T	T	T	T	T	T	T	T	T	T	T	T	T	T
S3_2072459	G/A	3	2072459	+	NA	NA	NA	NA	NA	NA	G	G	G	G	G	G	G	G	G	G	G	G	G	G	G	G	G	G	G	G	G	G	G	G	G	G	G	G	G	G	G	G	G	G	G	G	G	G	G
S3_2072500	C/A	3	2072500	+	NA	NA	NA	NA	NA	NA	C	C	C	C	C	C	A	N	C	M	C	C	A	C	C	C	C	A	C	C	C	C	C	C	C	C	C	C	C	N	C	C	C	C	C	A	C	C	C
S3_2072504	C/T	3	2072504	+	NA	NA	NA	NA	NA	NA	C	T	T	T	T	T	C	N	T	Y	T	C	C	T	T	T	T	C	C	C	T	T	T	T	T	C	T	T	T	N	T	T	T	N	T	C	C	T	T
S3_2072510	G/A	3	2072510	+	NA	NA	NA	NA	NA	NA	G	A	A	A	A	A	G	N	A	R	A	G	G	A	A	A	A	G	G	G	A	A	A	A	A	G	A	A	A	N	A	A	A	N	A	G	G	A	A
S3_2073008	C/A	3	2073008	+	NA	NA	NA	NA	NA	NA	C	C	A	C	C	A	C	N	C	C	C	A	C	A	A	A	A	C	C	M	C	C	C	C	C	C	C	C	C	C	A	N	C	C	C	C	C	A	A
S3_2073025	T/C	3	2073025	+	NA	NA	NA	NA	NA	NA	N	T	T	T	T	T	C	N	T	Y	T	T	C	T	T	T	T	C	T	T	T	T	T	T	T	T	T	T	T	C	T	N	T	T	T	C	T	T	T
S3_2073047	T/G	3	2073047	+	NA	NA	NA	NA	NA	NA	T	T	T	T	T	T	T	N	T	T	T	T	T	T	T	T	T	T	T	T	T	T	T	T	T	T	T	T	T	T	T	N	T	T	T	T	T	T	T
S3_2073074	T/C	3	2073074	+	NA	NA	NA	NA	NA	NA	T	T	T	T	C	T	T	C	T	T	T	T	T	T	T	T	T	T	T	T	T	T	T	T	T	T	T	T	T	N	T	T	C	T	T	T	C	T	T
S3_2073080	C/G	3	2073080	+	NA	NA	NA	NA	NA	NA	C	C	C	C	C	C	C	C	C	C	C	C	C	C	C	C	C	C	C	C	C	C	C	C	C	C	C	C	C	C	C	C	C	C	C	C	C	C	C
S3_2073085	A/T	3	2073085	+	NA	NA	NA	NA	NA	NA	A	A	A	A	A	A	A	A	A	A	A	A	A	A	A	A	A	A	A	A	A	A	A	A	A	A	A	A	A	A	A	A	A	A	A	A	A	A	A
S3_2073097	T/C	3	2073097	+	NA	NA	NA	NA	NA	NA	N	T	T	T	T	T	T	N	T	T	T	T	T	T	T	T	T	T	T	T	T	T	T	T	T	T	T	T	T	T	T	N	T	T	T	T	T	T	T
S3_2073126	G/C	3	2073126	+	NA	NA	NA	NA	NA	NA	G	G	G	G	G	G	G	G	G	G	G	G	G	G	G	G	G	G	G	G	G	G	G	G	G	G	S	G	G	G	G	G	G	G	G	G	G	G	G
S3_2073142	G/A	3	2073142	+	NA	NA	NA	NA	NA	NA	G	A	G	A	G	G	G	G	G	G	N	G	G	G	G	G	G	G	G	G	G	G	R	A	G	G	G	A	G	G	G	A	G	G	G	G	G	G	G
S3_2073183	T/C	3	2073183	+	NA	NA	NA	NA	NA	NA	T	C	T	C	T	T	T	T	T	T	N	T	T	T	T	T	T	T	T	T	T	T	Y	C	T	T	T	C	T	T	T	C	T	T	T	T	T	T	T
S3_2073475	A/G	3	2073475	+	NA	NA	NA	NA	NA	NA	A	A	N	A	G	A	A	N	G	A	A	A	A	A	A	A	A	A	G	A	G	G	A	A	G	G	R	A	G	G	A	A	G	G	G	A	A	A	A
S3_2073506	G/A	3	2073506	+	NA	NA	NA	NA	NA	NA	A	A	G	A	G	G	G	N	G	G	A	G	G	G	G	G	G	G	G	G	G	G	G	A	G	G	G	A	G	G	G	A	G	G	G	G	A	G	G
S3_2073523	C/T	3	2073523	+	NA	NA	NA	NA	NA	NA	C	C	C	C	C	C	C	N	C	C	C	C	C	C	C	C	C	C	C	C	C	C	C	C	C	C	C	C	C	C	C	C	C	C	C	C	C	C	C
S3_2073546	T/C	3	2073546	+	NA	NA	NA	NA	NA	NA	T	T	T	T	C	T	T	C	C	T	T	T	T	T	T	T	T	T	T	T	T	T	T	T	T	T	T	T	T	C	T	T	C	T	T	T	T	T	T
S3_2073547	G/A	3	2073547	+	NA	NA	NA	NA	NA	NA	G	G	G	G	A	G	G	A	A	G	G	G	G	G	G	G	G	G	G	G	G	G	G	G	G	G	G	G	G	A	G	G	A	G	G	G	G	G	G
S3_2073567	G/A	3	2073567	+	NA	NA	NA	NA	NA	NA	G	G	G	G	G	G	G	G	G	G	G	G	G	G	G	G	G	G	G	G	G	G	G	G	G	G	G	G	G	G	G	G	G	G	G	G	G	G	G
S3_2073589	C/T	3	2073589	+	NA	NA	NA	NA	NA	NA	C	C	C	C	T	C	C	T	T	C	C	C	C	C	C	C	C	C	C	C	C	C	C	C	C	C	C	C	C	T	C	C	T	C	C	C	C	C	C
S3_2073607	G/A	3	2073607	+	NA	NA	NA	NA	NA	NA	G	G	A	G	A	G	G	A	A	R	G	G	G	G	G	G	G	G	A	G	A	A	G	G	A	A	A	G	A	A	G	G	A	A	A	G	G	G	G
S3_2073610	C/A	3	2073610	+	NA	NA	NA	NA	NA	NA	C	C	C	C	C	A	C	C	C	C	C	A	C	A	A	A	A	C	C	A	C	C	C	C	C	C	C	C	C	C	A	C	C	C	C	C	C	A	A
S3_2073621	C/A	3	2073621	+	NA	NA	NA	NA	NA	NA	C	C	A	C	A	C	C	A	A	C	C	C	C	C	C	C	C	C	A	C	A	A	C	C	A	A	M	C	A	A	C	C	A	A	A	C	C	C	C
S3_2076703	A/G	3	2076703	+	NA	NA	NA	NA	NA	NA	A	A	A	A	A	A	A	A	A	A	A	A	A	A	A	A	A	A	A	A	A	A	A	A	A	A	R	A	A	A	A	A	A	A	A	A	A	A	A
S3_2076718	T/G	3	2076718	+	NA	NA	NA	NA	NA	NA	T	T	T	T	T	T	T	T	T	T	T	T	T	T	T	T	T	T	T	T	T	T	T	T	T	T	T	T	T	T	T	T	T	T	T	T	T	T	T
S3_2076720	T/C	3	2076720	+	NA	NA	NA	NA	NA	NA	C	T	T	T	T	T	C	T	T	Y	T	T	C	T	Y	T	T	C	T	T	T	T	T	T	T	T	T	T	T	T	T	T	T	T	T	C	C	T	T
S3_2076737	C/G	3	2076737	+	NA	NA	NA	NA	NA	NA	C	G	C	G	C	C	C	C	C	C	G	C	C	C	C	C	C	C	C	C	C	C	S	G	C	C	C	G	C	C	C	G	C	C	C	C	C	C	C
S3_2076746	C/T	3	2076746	+	NA	NA	NA	NA	NA	NA	T	C	C	C	C	C	T	C	C	Y	C	C	T	C	C	C	C	T	C	C	C	C	C	C	C	C	C	C	C	C	C	C	C	C	C	T	T	C	C
S3_2076755	G/A	3	2076755	+	NA	NA	NA	NA	NA	NA	G	G	A	G	G	G	G	N	R	G	G	G	G	G	G	G	G	G	A	G	A	A	G	G	A	A	R	G	A	G	G	G	G	A	A	G	G	G	G
S3_2076838	T/C	3	2076838	+	NA	NA	NA	NA	NA	NA	C	T	T	T	T	T	C	N	T	Y	T	T	C	T	T	T	T	C	T	T	T	T	T	T	T	T	T	T	T	T	T	T	T	T	T	C	C	T	T
S3_2078538	G/T	3	2078538	+	NA	NA	NA	NA	NA	NA	T	G	G	G	G	G	G	G	G	G	G	G	G	G	G	G	G	G	G	G	G	G	G	G	G	G	G	G	G	G	G	G	G	G	G	G	T	G	G
S3_2078542	G/A	3	2078542	+	NA	NA	NA	NA	NA	NA	G	G	G	G	G	G	G	G	G	G	G	G	G	G	G	G	G	G	G	G	G	G	G	G	G	G	G	G	G	G	G	G	G	G	G	G	G	G	G
S3_2078583	G/A	3	2078583	+	NA	NA	NA	NA	NA	NA	A	G	G	G	G	G	G	G	G	G	G	G	G	G	G	G	G	G	G	G	G	G	G	G	G	G	G	G	G	G	G	G	G	G	G	G	A	G	G
S3_2078661	G/A	3	2078661	+	NA	NA	NA	NA	NA	NA	A	G	G	G	G	G	G	N	G	G	G	G	G	G	G	G	G	G	G	G	G	G	G	G	G	G	G	G	G	G	G	G	G	G	G	G	G	G	G
S3_2078668	T/G	3	2078668	+	NA	NA	NA	NA	NA	NA	T	T	T	T	T	T	T	N	T	T	T	T	T	T	T	T	T	T	T	T	T	T	T	T	T	T	T	T	T	T	T	T	T	T	T	T	T	T	T
S3_2078684	G/A	3	2078684	+	NA	NA	NA	NA	NA	NA	A	A	G	A	G	G	A	N	G	R	A	A	A	G	G	G	G	A	G	A	G	G	R	A	G	G	G	G	G	G	G	A	G	G	G	A	A	G	G
S3_2078942	G/A	3	2078942	+	NA	NA	NA	NA	NA	NA	A	A	G	A	G	G	G	N	G	G	A	G	N	G	G	G	G	N	G	G	G	G	A	A	G	G	G	A	G	G	G	A	G	G	G	G	N	G	G
S3_2078986	T/C	3	2078986	+	NA	NA	NA	NA	NA	NA	C	C	T	C	T	T	T	N	T	T	C	T	N	T	T	T	T	N	T	T	T	T	C	C	T	T	T	C	T	T	T	C	T	T	T	T	N	T	T
S3_2079025	C/T	3	2079025	+	NA	NA	NA	NA	NA	NA	C	C	C	C	C	C	C	C	C	C	C	C	C	C	C	C	C	C	C	C	C	C	C	C	C	C	C	C	C	C	C	C	C	C	C	C	C	C	C
S3_2079154	C/A	3	2079154	+	NA	NA	NA	NA	NA	NA	C	C	C	C	C	C	C	N	C	C	C	C	C	C	C	C	C	C	C	C	C	C	C	C	C	A	C	C	C	C	C	C	C	A	C	C	C	C	C
S3_2079158	C/G	3	2079158	+	NA	NA	NA	NA	NA	NA	C	G	C	G	C	C	C	N	C	C	G	C	C	C	C	C	C	C	C	C	C	C	G	G	C	C	C	G	C	C	C	G	C	C	C	C	C	C	C
S3_2079161	G/A	3	2079161	+	NA	NA	NA	NA	NA	NA	G	G	G	G	G	G	G	N	G	G	G	G	G	G	G	G	G	G	G	G	G	G	G	G	G	G	G	G	G	G	G	G	G	G	G	G	A	G	G
S3_2079178	A/G	3	2079178	+	NA	NA	NA	NA	NA	NA	G	N	A	A	A	A	N	G	A	R	G	G	A	A	A	A	A	G	G	G	A	A	A	A	A	A	R	A	A	A	A	N	A	A	A	A	G	A	A
S3_2079192	A/G	3	2079192	+	NA	NA	NA	NA	NA	NA	A	A	A	A	A	A	A	A	A	A	A	A	A	A	A	A	A	A	G	A	A	A	A	A	A	A	A	A	A	A	A	A	A	A	A	A	A	A	A
S3_2079196	G/A	3	2079196	+	NA	NA	NA	NA	NA	NA	A	G	G	G	G	G	G	G	G	G	N	G	G	G	G	G	G	R	G	G	G	G	G	G	G	G	G	G	G	G	G	G	G	G	G	G	G	G	G
S3_2083364	T/G	3	2083364	+	NA	NA	NA	NA	NA	NA	N	T	T	T	T	T	K	N	T	T	N	T	N	T	T	T	T	N	T	G	T	T	T	T	T	T	T	T	T	N	T	N	T	T	T	T	N	T	T
S3_2083456	T/C	3	2083456	+	NA	NA	NA	NA	NA	NA	C	T	T	T	T	T	T	C	T	T	T	T	T	T	T	T	T	T	T	T	T	T	T	T	T	T	T	T	T	T	T	T	T	T	T	T	T	T	T
S3_2083462	C/T	3	2083462	+	NA	NA	NA	NA	NA	NA	C	T	T	T	C	C	T	C	C	Y	T	C	T	C	C	C	C	T	C	N	C	C	T	T	C	T	Y	T	C	C	C	T	C	T	C	T	C	C	C
S3_2083488	C/T	3	2083488	+	NA	NA	NA	NA	NA	NA	C	C	C	C	C	C	C	N	C	C	C	C	C	C	C	C	C	C	C	C	C	C	C	C	C	C	C	C	C	C	C	C	C	C	C	C	C	C	C
S3_2083503	T/C	3	2083503	+	NA	NA	NA	NA	NA	NA	T	T	T	T	Y	C	T	N	T	T	T	C	T	C	C	C	C	T	N	C	C	C	T	T	C	T	Y	T	C	T	C	T	T	T	C	T	C	C	C
S3_2083523	A/G	3	2083523	+	NA	NA	NA	NA	NA	NA	A	A	A	A	R	G	A	N	A	A	A	G	A	G	G	G	G	A	N	A	G	G	A	A	G	A	R	A	G	A	G	A	A	A	G	A	G	G	G
S3_2083839	G/A	3	2083839	+	NA	NA	NA	NA	NA	NA	G	G	G	G	G	G	A	G	G	R	G	G	A	G	G	G	G	A	G	G	G	G	G	G	G	G	G	G	G	G	G	G	G	G	G	A	G	G	G
S3_2083940	A/G	3	2083940	+	NA	NA	NA	NA	NA	NA	A	G	N	G	A	A	G	N	A	R	G	A	G	A	A	A	A	G	A	A	A	A	A	G	A	R	A	R	A	A	A	G	A	G	A	G	A	A	A
S3_2083951	A/T	3	2083951	+	NA	NA	NA	NA	NA	NA	A	A	N	A	A	A	A	N	A	A	A	A	A	A	A	A	A	A	N	A	A	A	A	A	A	A	A	A	A	A	A	A	A	A	A	A	A	A	A
S3_2083960	C/A	3	2083960	+	NA	NA	NA	NA	NA	NA	C	A	N	A	C	C	M	N	C	M	A	C	A	C	C	C	C	A	C	C	C	C	C	A	C	A	C	A	C	C	C	A	C	A	C	A	C	C	C
S3_2084091	C/A	3	2084091	+	NA	NA	NA	NA	NA	NA	A	C	N	C	C	C	C	A	C	C	C	C	C	C	C	C	C	C	C	C	C	C	C	C	C	C	C	C	C	C	C	C	C	C	C	C	C	C	C
S3_2084094	G/T	3	2084094	+	NA	NA	NA	NA	NA	NA	G	T	N	T	G	G	K	G	G	K	T	G	T	G	G	G	G	T	G	G	G	G	N	T	G	K	G	K	G	G	G	T	G	T	G	T	G	G	G
S3_2084100	C/T	3	2084100	+	NA	NA	NA	NA	NA	NA	C	C	N	C	Y	T	C	C	N	C	C	T	C	T	T	T	T	C	N	C	T	T	C	C	T	C	T	Y	T	C	T	C	N	C	T	C	N	T	T
S3_2084117	C/A	3	2084117	+	NA	NA	NA	NA	NA	NA	C	C	C	C	C	C	C	A	C	C	C	C	C	C	C	C	C	C	C	C	C	C	C	C	C	C	C	C	C	C	C	C	C	C	C	C	C	C	C
S3_2084119	C/T	3	2084119	+	NA	NA	NA	NA	NA	NA	C	C	C	C	C	C	C	C	C	C	C	C	C	C	C	C	C	C	Y	C	C	C	C	C	C	C	C	C	C	C	C	C	C	C	C	C	C	C	C
S3_2084132	A/G	3	2084132	+	NA	NA	NA	NA	NA	NA	R	A	A	A	A	A	A	G	A	A	A	A	A	A	A	A	A	A	A	A	A	A	A	A	A	A	R	A	A	A	A	A	A	A	A	A	A	A	A
S3_2084148	A/G	3	2084148	+	NA	NA	NA	NA	NA	NA	A	A	A	A	A	A	A	A	A	A	A	A	A	A	A	A	A	A	A	A	A	A	A	A	A	A	A	A	A	A	A	A	A	A	A	A	A	A	A
S3_2084258	C/T	3	2084258	+	NA	NA	NA	NA	NA	NA	C	C	C	C	N	T	C	T	Y	C	C	T	C	T	T	T	T	C	T	N	T	T	Y	C	T	C	T	C	T	C	T	C	C	C	T	C	N	T	T
S3_2084261	C/T	3	2084261	+	NA	NA	NA	NA	NA	NA	C	T	T	T	C	C	T	C	C	Y	T	C	T	C	C	C	C	T	C	N	C	C	C	T	C	T	C	T	C	C	C	T	C	T	C	T	N	C	C
S3_2084271	T/A	3	2084271	+	NA	NA	NA	NA	NA	NA	T	T	T	T	T	T	T	W	T	T	T	T	T	T	T	T	T	T	T	T	T	T	T	T	T	T	T	T	T	T	T	T	T	T	T	T	T	T	T
S3_2084297	A/G	3	2084297	+	NA	NA	NA	NA	NA	NA	A	A	A	A	A	A	A	A	R	A	A	A	A	A	A	A	A	A	A	A	A	A	A	A	A	A	A	A	A	N	A	A	G	A	A	A	A	A	A
S3_2084302	T/C	3	2084302	+	NA	NA	NA	NA	NA	NA	T	T	T	T	T	T	T	T	T	T	T	T	T	T	T	T	T	T	Y	T	T	T	T	T	T	T	T	T	T	T	T	T	T	T	T	T	T	T	T
S3_2101474	G/T	3	2101474	+	NA	NA	NA	NA	NA	NA	G	G	G	G	G	G	G	N	G	G	G	G	G	G	G	G	G	G	G	G	G	G	G	G	G	G	G	G	G	G	G	G	G	G	G	G	N	G	G
S3_2102238	G/A	3	2102238	+	NA	NA	NA	NA	NA	NA	G	G	G	G	G	G	G	G	G	G	G	G	G	G	G	G	G	G	G	G	G	G	G	G	G	G	G	G	G	G	G	G	G	G	G	G	G	G	G
S3_2102310	T/C	3	2102310	+	NA	NA	NA	NA	NA	NA	T	T	T	T	Y	T	T	N	Y	T	T	T	T	T	T	T	T	T	C	T	T	T	T	T	T	T	T	T	T	C	T	T	T	T	T	T	T	T	T
S3_2102378	G/A	3	2102378	+	NA	NA	NA	NA	NA	NA	G	G	N	G	G	G	G	G	G	G	G	G	G	G	G	G	G	G	G	G	G	G	G	G	G	G	G	G	G	G	G	G	G	G	G	G	N	G	G
S3_2102413	C/T	3	2102413	+	NA	NA	NA	NA	NA	NA	T	C	N	C	C	C	C	C	C	C	N	C	C	C	C	C	C	C	C	T	C	C	C	C	C	C	C	C	C	C	C	N	C	C	C	C	N	C	C
S3_2102597	T/G	3	2102597	+	NA	NA	NA	NA	NA	NA	G	T	T	T	T	T	T	T	T	T	T	T	T	T	T	T	T	T	T	T	T	T	T	T	T	T	T	T	T	T	T	T	T	T	T	T	T	T	T
S3_2108657	C/G	3	2108657	+	NA	NA	NA	NA	NA	NA	C	C	C	C	S	C	C	C	S	C	C	C	C	C	C	C	C	C	C	G	C	C	C	C	C	C	C	C	C	S	C	C	G	C	C	C	C	C	C
S3_2108741	A/T	3	2108741	+	NA	NA	NA	NA	NA	NA	A	A	A	A	W	A	A	A	A	A	A	A	A	A	A	A	A	A	A	T	A	A	A	A	A	A	A	A	A	T	A	A	T	A	A	A	A	A	A
S3_2108756	G/A	3	2108756	+	NA	NA	NA	NA	NA	NA	G	G	G	G	G	G	G	G	G	G	G	G	G	G	G	G	G	G	G	G	G	G	G	G	G	R	G	G	G	G	G	G	G	A	G	G	G	G	G
S3_2108884	T/C	3	2108884	+	NA	NA	NA	NA	NA	NA	T	T	T	T	T	T	T	T	T	T	N	T	T	T	T	T	T	T	T	T	T	T	T	T	T	T	T	T	T	T	T	N	T	T	T	T	N	T	T
S3_2108886	C/G	3	2108886	+	NA	NA	NA	NA	NA	NA	C	C	C	C	C	C	C	C	C	C	N	C	C	C	C	C	C	C	C	C	C	C	C	C	C	C	C	C	C	C	C	N	C	C	C	C	N	C	C
S3_2108887	G/A	3	2108887	+	NA	NA	NA	NA	NA	NA	G	G	G	G	G	G	A	G	G	A	N	G	A	G	G	G	G	A	G	G	G	G	G	G	G	G	G	G	G	G	G	N	G	G	G	A	N	G	G
S3_2110064	C/T	3	2110064	+	NA	NA	NA	NA	NA	NA	C	C	C	C	C	C	C	T	C	C	C	C	C	C	C	C	C	C	C	C	C	C	C	C	C	C	C	C	C	C	C	C	C	C	C	C	C	C	C
S3_2110253	G/T	3	2110253	+	NA	NA	NA	NA	NA	NA	G	G	G	G	G	G	G	N	G	G	G	G	G	G	G	G	G	G	G	G	G	G	G	G	G	G	G	G	G	G	G	G	G	G	G	G	G	G	G
S3_2110291	G/A	3	2110291	+	NA	NA	NA	NA	NA	NA	G	G	A	G	G	G	G	N	G	G	G	G	G	G	G	G	G	G	G	G	G	G	G	G	G	G	G	G	G	G	G	G	G	G	G	G	G	G	G
S3_2110306	G/A	3	2110306	+	NA	NA	NA	NA	NA	NA	G	G	G	G	G	A	G	N	G	G	G	G	G	A	A	A	A	G	G	G	G	G	G	G	G	G	G	G	G	G	A	G	G	G	G	G	G	A	A
S3_2116747	A/T	3	2116747	+	NA	NA	NA	NA	NA	NA	A	A	A	A	A	A	A	A	A	A	A	A	A	A	A	A	A	A	A	A	A	A	A	A	A	A	A	A	A	A	A	A	A	A	A	A	A	A	A
S3_2116751	G/A	3	2116751	+	NA	NA	NA	NA	NA	NA	G	G	G	G	G	G	G	G	G	G	G	G	G	G	G	G	G	G	G	G	G	G	G	G	G	G	G	G	G	G	G	G	G	G	G	G	G	G	G
S3_2116757	A/G	3	2116757	+	NA	NA	NA	NA	NA	NA	A	A	A	A	A	G	R	A	R	R	A	G	A	G	G	G	G	A	G	G	A	N	A	A	N	G	G	A	N	N	G	A	N	G	R	A	A	G	G
S3_2116771	C/T	3	2116771	+	NA	NA	NA	NA	NA	NA	T	T	T	T	N	C	Y	C	C	Y	T	C	N	C	C	C	C	T	C	C	C	C	T	T	N	C	C	T	C	N	C	T	N	C	C	T	T	C	C
S3_2116775	G/A	3	2116775	+	NA	NA	NA	NA	NA	NA	G	G	G	G	G	G	G	G	G	G	G	G	G	G	G	G	G	G	G	G	G	G	G	G	G	G	G	G	G	G	G	G	G	G	G	G	G	G	G
S3_2116884	C/T	3	2116884	+	NA	NA	NA	NA	NA	NA	C	C	C	C	C	T	C	C	C	C	C	C	C	T	T	T	T	C	C	C	C	C	C	C	C	C	C	C	C	C	T	C	C	C	C	C	C	T	T
S3_2116890	G/A	3	2116890	+	NA	NA	NA	NA	NA	NA	G	G	G	G	G	G	G	G	G	G	G	G	G	G	G	G	G	G	G	G	G	G	G	G	G	G	G	G	G	G	G	G	G	G	G	G	G	G	G
S3_2116902	C/T	3	2116902	+	NA	NA	NA	NA	NA	NA	T	C	C	C	C	C	C	C	C	C	C	C	C	C	C	C	C	C	C	C	C	C	C	C	C	C	C	C	C	C	C	C	C	C	C	C	C	C	C
S3_2116912	G/T	3	2116912	+	NA	NA	NA	NA	NA	NA	G	G	G	G	G	G	G	G	G	G	G	G	G	G	G	G	G	G	G	G	G	G	G	G	G	G	G	G	G	G	G	G	G	G	G	G	G	G	G
S3_2116913	T/G	3	2116913	+	NA	NA	NA	NA	NA	NA	G	T	T	T	T	T	T	T	T	T	T	G	T	T	T	T	T	T	T	T	T	T	T	T	T	T	K	T	T	T	T	T	T	T	T	T	T	T	T
S3_2117119	T/A	3	2117119	+	NA	NA	NA	NA	NA	NA	T	T	N	T	T	T	T	N	T	T	T	T	T	T	T	T	T	T	T	T	T	T	T	T	T	W	T	T	T	T	T	T	T	A	T	T	N	T	T
S3_2117122	T/G	3	2117122	+	NA	NA	NA	NA	NA	NA	T	T	N	T	T	T	T	N	T	T	T	T	T	T	T	T	T	T	T	T	T	T	T	T	T	K	T	T	T	T	T	T	T	G	T	T	N	T	T
S3_2117156	A/G	3	2117156	+	NA	NA	NA	NA	NA	NA	A	A	A	A	A	A	A	N	A	A	A	A	A	A	A	A	A	A	A	A	A	A	A	A	A	A	A	A	A	A	A	A	A	A	A	A	N	A	A
S3_2117220	T/C	3	2117220	+	NA	NA	NA	NA	NA	NA	C	C	T	C	T	T	T	T	T	T	C	T	T	T	T	T	T	T	T	T	T	T	T	C	T	T	T	C	T	T	T	C	T	T	T	T	T	T	Y
S3_2117239	A/G	3	2117239	+	NA	NA	NA	NA	NA	NA	A	A	A	A	A	G	A	A	A	A	R	A	A	G	G	G	G	A	A	A	A	A	R	A	A	A	A	A	A	A	G	A	A	A	A	A	A	G	G
S3_2117240	A/G	3	2117240	+	NA	NA	NA	NA	NA	NA	A	A	A	A	A	G	A	A	A	A	A	A	A	G	G	G	G	A	A	A	A	A	R	A	A	A	A	A	R	A	G	A	A	A	A	A	A	G	G
S3_2117250	T/C	3	2117250	+	NA	NA	NA	NA	NA	NA	T	T	T	T	T	T	T	C	T	T	T	T	T	T	T	T	T	T	T	T	T	T	T	T	T	T	T	T	T	T	T	T	T	T	T	T	T	T	T
S3_2117256	T/A	3	2117256	+	NA	NA	NA	NA	NA	NA	T	T	T	T	T	T	T	T	T	T	T	T	T	T	T	T	T	T	T	T	T	T	T	T	T	T	T	T	T	T	T	T	T	T	T	T	T	T	T
S3_2117258	C/A	3	2117258	+	NA	NA	NA	NA	NA	NA	C	C	C	C	C	C	C	C	C	C	C	C	C	C	C	C	C	C	C	C	C	C	C	C	C	C	C	C	C	C	C	C	C	C	C	C	C	C	C
S3_2117273	A/T	3	2117273	+	NA	NA	NA	NA	NA	NA	A	A	T	A	A	T	T	A	A	W	A	A	T	T	T	T	T	T	A	A	A	A	A	A	A	T	A	A	A	A	T	A	A	T	A	T	A	T	T
S3_2117275	A/T	3	2117275	+	NA	NA	NA	NA	NA	NA	A	A	A	A	A	A	A	A	A	A	A	A	A	A	A	A	A	A	A	A	A	A	A	A	A	A	A	A	A	A	A	A	A	A	A	A	W	A	A
S3_2117312	A/G	3	2117312	+	NA	NA	NA	NA	NA	NA	A	A	A	A	A	A	A	A	A	A	A	A	A	A	A	A	A	A	A	A	A	A	A	A	A	A	A	A	A	A	A	A	A	A	A	A	A	A	A
S3_2117330	C/G	3	2117330	+	NA	NA	NA	NA	NA	NA	C	C	C	C	C	C	C	C	C	C	C	C	C	C	C	C	C	C	C	C	C	C	C	C	C	C	C	C	C	S	C	C	C	C	C	C	S	C	C
S3_2117332	G/A	3	2117332	+	NA	NA	NA	NA	NA	NA	A	A	G	A	G	A	G	G	G	G	A	G	G	A	A	A	A	G	G	G	G	G	G	A	G	G	G	A	G	G	A	A	R	G	G	G	G	A	A
S3_2117961	G/A	3	2117961	+	NA	NA	NA	NA	NA	NA	G	A	G	A	A	G	G	G	A	G	G	A	G	G	G	G	G	G	G	G	A	A	A	A	A	G	A	A	A	G	G	R	A	G	A	G	G	G	G
S3_2117996	G/T	3	2117996	+	NA	NA	NA	NA	NA	NA	G	G	G	G	G	G	G	N	G	G	G	G	G	G	G	G	G	G	G	G	G	G	G	G	G	G	G	G	G	G	G	G	G	G	G	G	G	G	G
S3_2117998	C/G	3	2117998	+	NA	NA	NA	NA	NA	NA	C	C	C	C	C	C	C	N	C	C	C	C	C	C	C	C	C	C	C	C	C	C	C	C	C	C	C	C	C	C	C	C	C	C	C	C	C	C	C
S3_2118000	G/T	3	2118000	+	NA	NA	NA	NA	NA	NA	G	G	G	G	T	G	G	N	N	G	G	T	G	G	G	G	G	G	G	G	G	G	G	G	G	G	K	G	G	T	G	G	G	G	G	G	G	G	G
S3_2118011	G/A	3	2118011	+	NA	NA	NA	NA	NA	NA	G	G	G	G	G	G	A	N	G	G	G	G	G	G	G	G	G	A	A	G	G	G	G	G	G	G	G	G	G	G	G	N	G	G	G	A	A	G	G
S3_2118013	C/A	3	2118013	+	NA	NA	NA	NA	NA	NA	C	C	C	C	C	C	C	C	C	C	C	C	C	C	C	C	C	C	C	C	C	C	C	C	C	C	C	C	C	C	C	C	C	C	C	C	A	C	C
S3_2118016	C/G	3	2118016	+	NA	NA	NA	NA	NA	NA	C	C	G	C	C	C	C	C	S	C	C	C	C	C	C	C	C	C	C	C	C	C	C	C	C	G	C	C	C	C	C	C	C	G	C	C	C	C	C
S3_2118020	C/T	3	2118020	+	NA	NA	NA	NA	NA	NA	C	C	C	C	C	C	C	C	C	C	C	C	C	C	C	C	C	C	C	C	C	C	C	C	C	C	C	C	C	C	C	C	C	C	C	C	C	C	C
S3_2118056	T/C	3	2118056	+	NA	NA	NA	NA	NA	NA	T	T	T	T	T	T	T	T	T	T	T	T	T	T	T	T	T	T	T	C	T	T	T	T	T	T	T	T	T	T	T	T	T	T	T	T	T	T	T
S3_2118060	G/A	3	2118060	+	NA	NA	NA	NA	NA	NA	G	G	G	G	G	G	G	G	G	G	G	G	G	G	G	G	G	G	G	G	G	G	G	G	G	G	G	G	G	G	G	G	G	G	G	G	G	G	G
S3_2118061	G/C	3	2118061	+	NA	NA	NA	NA	NA	NA	G	G	G	G	G	G	G	C	G	G	G	G	G	G	G	G	G	G	S	G	G	G	G	G	G	G	G	G	G	G	G	G	G	G	G	G	G	G	G
S3_2118126	C/A	3	2118126	+	NA	NA	NA	NA	NA	NA	C	C	A	C	C	A	C	C	C	C	C	C	C	A	M	A	A	C	M	C	C	C	C	C	C	A	C	C	C	C	A	C	C	A	C	C	C	A	A
S3_2118283	C/A	3	2118283	+	NA	NA	NA	NA	NA	NA	A	C	N	C	C	C	C	N	C	C	N	C	A	C	C	C	C	C	C	C	C	C	C	C	C	C	C	C	C	C	C	N	C	C	C	C	N	C	C
S3_2118333	G/C	3	2118333	+	NA	NA	NA	NA	NA	NA	G	G	N	G	G	G	G	N	G	G	N	G	G	G	G	G	G	G	G	G	G	G	G	G	G	S	G	G	G	G	G	N	G	C	G	G	N	G	G
S3_2118381	G/C	3	2118381	+	NA	NA	NA	NA	NA	NA	G	G	C	G	G	C	G	G	G	G	G	G	G	C	C	C	C	G	G	G	G	G	G	G	G	G	G	G	G	G	C	G	G	G	G	G	G	C	C
S3_2118386	G/A	3	2118386	+	NA	NA	NA	NA	NA	NA	G	G	A	G	G	A	G	G	G	G	G	A	G	A	A	A	A	G	G	G	G	G	G	G	G	G	G	G	G	G	A	G	G	G	G	G	G	A	A
S3_2118394	G/T	3	2118394	+	NA	NA	NA	NA	NA	NA	G	T	G	T	G	G	G	G	G	G	T	G	G	G	G	G	G	G	G	G	G	G	G	T	G	G	G	T	G	G	G	T	G	G	G	G	G	G	G
S3_2118400	G/T	3	2118400	+	NA	NA	NA	NA	NA	NA	G	G	G	G	G	G	G	G	G	G	G	G	G	G	G	G	G	G	G	G	G	G	G	G	G	G	G	G	G	G	G	G	G	G	G	G	G	G	G
S3_2118401	C/T	3	2118401	+	NA	NA	NA	NA	NA	NA	C	C	C	C	C	C	C	C	N	C	C	C	C	C	C	C	C	C	C	C	T	T	N	C	T	C	T	C	T	C	C	C	N	C	T	C	C	C	C
S3_2118445	G/T	3	2118445	+	NA	NA	NA	NA	NA	NA	G	G	G	G	G	G	G	G	G	G	G	G	G	G	G	G	G	G	G	G	G	G	G	G	G	G	G	G	G	G	G	G	G	G	G	G	G	G	G
S3_2118524	G/A	3	2118524	+	NA	NA	NA	NA	NA	NA	G	G	G	G	G	G	G	G	G	G	G	G	G	G	G	G	G	G	G	G	G	G	G	G	G	G	G	G	G	G	G	G	G	G	G	G	G	G	G
S3_2118540	C/T	3	2118540	+	NA	NA	NA	NA	NA	NA	C	C	C	C	C	C	C	C	C	C	C	C	C	C	C	C	C	C	C	C	C	C	T	C	C	C	C	C	C	C	C	C	C	C	C	C	C	C	C
S3_2118557	G/A	3	2118557	+	NA	NA	NA	NA	NA	NA	G	G	G	G	G	G	G	R	G	G	G	A	G	G	G	G	G	G	G	G	A	A	G	G	A	G	A	G	A	G	G	G	G	G	N	G	G	G	G
S3_2118599	A/G	3	2118599	+	NA	NA	NA	NA	NA	NA	G	A	A	A	R	A	A	G	A	A	A	A	R	A	A	A	A	A	A	A	A	A	A	A	A	A	A	A	A	A	A	A	A	A	A	A	A	A	A
S3_2118623	C/T	3	2118623	+	NA	NA	NA	NA	NA	NA	N	C	T	C	C	T	C	C	C	Y	C	T	C	T	T	T	T	C	C	C	C	C	C	C	C	T	T	C	C	C	T	C	C	T	C	C	C	T	T
S3_2118780	G/C	3	2118780	+	NA	NA	NA	NA	NA	NA	G	C	G	C	G	C	C	G	G	S	C	G	G	C	C	C	C	C	C	G	G	G	S	C	G	G	G	C	G	G	C	C	C	G	G	C	G	C	C
S3_2118889	G/T	3	2118889	+	NA	NA	NA	NA	NA	NA	G	G	G	G	G	G	G	G	G	G	G	G	G	G	G	G	G	G	G	G	G	G	G	G	G	G	G	G	G	G	G	G	G	G	G	G	G	G	G
S3_2118898	C/T	3	2118898	+	NA	NA	NA	NA	NA	NA	C	C	C	C	C	C	C	C	C	C	C	C	C	C	C	C	C	C	C	C	C	C	C	C	C	C	C	C	C	C	C	C	C	C	C	C	C	C	C
S3_2118944	G/T	3	2118944	+	NA	NA	NA	NA	NA	NA	G	G	G	G	G	G	G	G	G	G	G	G	G	G	G	G	G	G	G	G	G	G	G	G	G	G	G	G	G	G	G	G	G	G	G	G	G	G	G
S3_2119009	C/G	3	2119009	+	NA	NA	NA	NA	NA	NA	C	C	N	C	C	C	C	N	C	C	C	G	C	C	C	C	C	C	C	C	C	C	C	C	C	C	C	C	C	C	C	C	C	C	C	C	C	C	C
S3_2119050	G/T	3	2119050	+	NA	NA	NA	NA	NA	NA	G	G	N	G	G	G	G	G	G	G	G	G	G	G	G	G	G	G	G	G	G	G	G	G	G	G	G	G	G	G	G	G	G	G	G	G	G	G	G
S3_2119054	C/A	3	2119054	+	NA	NA	NA	NA	NA	NA	C	C	N	C	C	C	C	C	C	C	C	C	C	C	C	C	C	C	C	C	C	C	C	C	C	A	C	C	C	C	C	C	C	A	C	C	C	C	C
S3_2119060	C/G	3	2119060	+	NA	NA	NA	NA	NA	NA	C	C	N	C	C	C	C	C	C	C	C	C	C	C	C	C	C	C	C	C	C	C	C	C	C	C	C	C	C	C	C	C	C	C	C	C	C	C	C
S3_2119100	G/C	3	2119100	+	NA	NA	NA	NA	NA	NA	G	C	N	C	G	C	C	G	G	S	C	G	G	C	C	C	C	C	N	G	G	G	G	C	G	G	G	S	G	G	C	N	C	G	G	C	G	C	C
S3_2119625	C/T	3	2119625	+	NA	NA	NA	NA	NA	NA	C	C	C	C	C	C	C	C	C	C	C	C	C	C	C	C	C	C	C	C	C	C	C	C	C	C	C	C	C	C	C	C	C	C	C	C	T	C	C
S3_2119634	C/G	3	2119634	+	NA	NA	NA	NA	NA	NA	C	C	C	C	C	C	C	C	C	C	C	C	C	C	C	C	C	C	C	C	C	C	C	C	C	C	C	C	C	C	C	C	C	C	C	C	G	C	C
S3_2119669	T/G	3	2119669	+	NA	NA	NA	NA	NA	NA	T	T	T	T	T	T	T	T	T	T	T	T	T	T	T	T	T	T	T	T	T	T	T	T	T	T	T	T	T	T	T	T	T	N	T	T	T	T	T
S3_2119681	T/A	3	2119681	+	NA	NA	NA	NA	NA	NA	N	T	N	T	T	T	T	N	T	T	T	T	T	T	T	T	T	T	T	T	T	T	T	T	T	T	T	T	T	T	T	T	T	T	T	T	N	T	T
S3_2119688	A/G	3	2119688	+	NA	NA	NA	NA	NA	NA	N	A	N	A	A	A	A	N	A	A	A	A	A	A	A	A	A	A	A	G	A	A	A	A	A	A	A	A	A	A	A	A	A	A	A	A	N	A	A
S3_2119729	T/A	3	2119729	+	NA	NA	NA	NA	NA	NA	N	T	N	T	T	T	T	N	T	T	T	T	T	T	T	T	T	T	T	A	T	T	T	T	T	T	T	T	T	T	T	T	T	T	T	T	N	T	T
S3_2119785	C/T	3	2119785	+	NA	NA	NA	NA	NA	NA	N	C	C	C	C	T	C	N	C	C	N	C	C	T	T	T	T	N	C	C	C	C	C	C	C	C	C	C	C	C	T	N	C	C	C	C	N	T	T
S3_2119811	T/C	3	2119811	+	NA	NA	NA	NA	NA	NA	N	T	T	T	T	T	T	N	T	T	N	T	T	T	T	T	T	T	T	T	T	T	T	T	T	T	T	T	T	T	T	N	T	T	T	T	N	T	T
S3_2119812	G/T	3	2119812	+	NA	NA	NA	NA	NA	NA	N	G	G	G	G	G	G	N	G	G	N	G	G	G	G	G	G	G	G	G	G	G	G	G	G	G	G	G	G	G	G	N	G	G	G	G	N	G	G
S3_2121014	G/C	3	2121014	+	NA	NA	NA	NA	NA	NA	G	G	G	G	G	G	G	N	G	G	G	G	G	G	G	G	G	G	G	C	G	G	G	G	G	S	G	G	G	G	G	G	G	C	G	G	G	G	G
S3_2122906	T/C	3	2122906	+	NA	NA	NA	NA	NA	NA	N	T	T	T	T	T	T	T	T	T	T	T	T	T	T	T	T	N	T	T	T	T	T	T	T	T	T	T	T	T	T	N	T	T	T	T	T	T	T
S3_2122915	C/T	3	2122915	+	NA	NA	NA	NA	NA	NA	N	C	C	C	C	C	C	C	C	C	C	C	C	C	C	C	C	N	C	C	C	C	C	C	C	C	C	C	C	C	C	N	C	C	C	C	N	C	C
S3_2122933	C/T	3	2122933	+	NA	NA	NA	NA	NA	NA	N	C	C	C	C	C	C	C	C	C	C	C	C	C	C	C	C	N	C	C	C	C	C	C	C	C	C	C	C	C	C	N	C	C	C	C	C	C	C
S3_2122952	C/T	3	2122952	+	NA	NA	NA	NA	NA	NA	T	T	T	T	C	T	T	N	C	Y	T	C	T	T	T	T	T	T	Y	T	C	C	Y	Y	C	C	C	Y	C	Y	T	T	C	C	C	T	T	T	T
S3_2122974	C/T	3	2122974	+	NA	NA	NA	NA	NA	NA	T	C	C	C	C	C	C	N	C	C	C	C	T	C	C	C	C	C	C	T	C	C	C	C	C	C	C	C	C	C	C	C	C	C	C	C	C	C	C
S3_2122981	A/G	3	2122981	+	NA	NA	NA	NA	NA	NA	A	G	G	G	A	G	G	N	A	R	G	A	A	G	G	G	G	G	G	A	A	A	R	G	A	A	A	R	A	R	G	G	A	A	A	G	G	G	G
S3_2122988	T/G	3	2122988	+	NA	NA	NA	NA	NA	NA	G	G	G	G	T	G	G	N	T	K	G	T	G	G	G	G	G	G	G	G	T	T	K	G	T	T	T	K	T	T	G	G	T	T	T	G	G	G	G
S3_2123004	C/T	3	2123004	+	NA	NA	NA	NA	NA	NA	T	C	C	C	C	C	C	N	C	C	C	C	T	C	C	C	C	C	C	T	C	C	C	C	C	C	C	C	C	C	C	C	C	C	C	C	C	C	C
S3_2123011	C/T	3	2123011	+	NA	NA	NA	NA	NA	NA	C	C	C	C	C	C	C	N	C	C	C	C	C	C	C	C	C	C	C	C	C	C	C	C	C	C	C	C	C	C	C	C	C	C	C	C	C	C	C
S3_2123900	T/G	3	2123900	+	NA	NA	NA	NA	NA	NA	N	T	T	T	T	T	T	N	T	T	N	T	N	T	T	T	T	T	T	T	T	T	T	T	T	T	T	T	T	T	T	N	T	T	T	T	N	T	T
S3_2124381	A/T	3	2124381	+	NA	NA	NA	NA	NA	NA	A	A	A	A	A	A	A	A	A	A	A	T	A	A	A	A	A	A	A	A	A	A	A	A	A	A	A	A	A	A	A	A	A	A	A	A	A	A	A
S3_2124404	G/C	3	2124404	+	NA	NA	NA	NA	NA	NA	G	G	G	G	G	G	G	G	G	G	G	G	G	G	G	G	G	G	C	G	G	G	G	G	G	G	G	G	G	G	G	G	G	G	G	G	G	G	G
S3_2124425	C/T	3	2124425	+	NA	NA	NA	NA	NA	NA	C	T	C	T	C	C	T	C	C	Y	T	C	C	C	C	C	C	T	C	C	C	C	T	T	C	C	C	T	C	C	C	T	T	C	C	T	T	C	C
S3_2124445	C/T	3	2124445	+	NA	NA	NA	NA	NA	NA	C	T	C	T	C	C	T	C	C	Y	T	C	C	C	C	C	C	T	C	C	C	C	T	T	C	C	C	T	C	C	C	T	T	C	C	T	T	C	C
S3_2127757	C/G	3	2127757	+	NA	NA	NA	NA	NA	NA	C	C	C	C	C	C	S	N	C	C	C	C	C	G	C	C	C	C	G	C	C	C	C	C	C	G	C	C	C	C	C	C	C	G	C	C	C	C	C
S3_2127787	C/T	3	2127787	+	NA	NA	NA	NA	NA	NA	C	C	C	C	C	C	C	N	C	C	C	C	C	C	C	C	C	C	C	C	C	C	C	C	C	C	C	C	C	C	C	C	C	C	C	C	C	C	C
S3_2128145	T/C	3	2128145	+	NA	NA	NA	NA	NA	NA	T	T	T	T	T	T	T	T	T	T	T	T	Y	T	T	T	T	T	Y	T	T	T	T	T	T	T	T	T	T	T	T	T	T	T	T	T	N	T	T
S3_2128196	C/T	3	2128196	+	NA	NA	NA	NA	NA	NA	C	C	C	C	C	C	C	C	C	C	C	C	C	T	C	C	C	C	C	C	C	C	C	C	C	C	C	C	C	C	C	C	C	C	C	C	C	C	C
S3_2128432	A/G	3	2128432	+	NA	NA	NA	NA	NA	NA	A	A	A	A	A	A	G	N	A	A	N	A	G	A	A	A	A	A	G	G	A	A	A	A	A	G	A	A	A	N	A	N	A	G	A	A	N	A	A
S3_2128484	A/T	3	2128484	+	NA	NA	NA	NA	NA	NA	A	A	A	A	A	A	A	N	A	A	N	A	A	A	A	A	A	A	A	A	A	A	A	A	A	A	A	A	A	A	A	N	A	A	A	A	A	A	A
S3_2130646	A/G	3	2130646	+	NA	NA	NA	NA	NA	NA	A	A	A	A	A	A	A	N	A	A	A	A	A	A	A	A	A	A	A	A	A	A	A	A	A	A	A	A	A	A	A	A	A	A	A	A	A	A	A
S3_2130660	A/G	3	2130660	+	NA	NA	NA	NA	NA	NA	A	A	A	G	A	A	A	N	A	A	A	G	A	A	A	A	A	G	A	N	A	A	A	A	A	A	A	A	A	N	A	A	A	A	A	G	A	A	A
S3_2130674	G/A	3	2130674	+	NA	NA	NA	NA	NA	NA	G	G	G	A	G	G	G	N	G	G	G	A	G	G	G	G	G	A	G	N	G	G	G	G	G	G	G	G	G	N	G	G	G	G	G	A	G	G	G
S3_2130675	C/A	3	2130675	+	NA	NA	NA	NA	NA	NA	C	C	C	C	C	C	C	N	C	C	C	C	C	C	C	C	C	C	C	C	C	C	C	C	C	C	C	C	C	C	C	C	C	C	C	C	C	C	C
S3_2131258	G/C	3	2131258	+	NA	NA	NA	NA	NA	NA	G	G	G	G	G	G	G	G	G	G	G	G	G	G	G	G	G	G	G	C	G	G	G	G	G	G	G	G	G	G	G	G	G	G	G	G	G	G	G
S3_2132666	C/G	3	2132666	+	NA	NA	NA	NA	NA	NA	S	C	C	C	C	G	C	C	C	C	C	C	C	C	G	G	G	C	C	G	C	C	C	C	C	C	C	C	C	C	G	C	C	C	C	C	C	G	G
S3_2132667	T/C	3	2132667	+	NA	NA	NA	NA	NA	NA	Y	T	T	T	T	C	T	T	T	T	T	T	T	T	C	C	C	T	T	C	T	T	T	T	T	T	T	T	T	T	C	T	T	T	T	T	T	C	C
S3_2132668	G/A	3	2132668	+	NA	NA	NA	NA	NA	NA	R	G	G	G	G	A	G	G	G	G	G	G	G	G	A	A	A	G	G	A	G	G	G	G	G	G	G	G	G	G	A	G	G	G	G	G	G	A	A
S3_2134078	C/G	3	2134078	+	NA	NA	NA	NA	NA	NA	C	C	C	C	C	S	C	N	C	C	C	C	C	C	C	C	C	C	C	C	C	C	C	C	C	C	C	C	C	C	C	C	C	C	C	C	C	C	C
S3_2134169	G/A	3	2134169	+	NA	NA	NA	NA	NA	NA	G	A	A	A	G	R	G	G	A	R	A	A	G	G	G	G	G	A	G	G	A	A	A	A	A	R	A	A	A	A	G	A	A	N	A	A	G	G	G
S3_2134178	A/G	3	2134178	+	NA	NA	NA	NA	NA	NA	G	A	A	A	G	A	A	A	A	A	A	A	A	A	G	G	G	A	G	G	A	A	A	A	A	A	A	A	A	A	G	A	A	A	A	A	A	G	G
S3_2134185	A/T	3	2134185	+	NA	NA	NA	NA	NA	NA	A	A	A	A	A	A	T	A	A	W	A	A	T	T	A	A	A	A	A	A	A	A	A	A	A	W	A	A	A	A	A	A	A	N	A	A	T	A	A
S3_2134195	G/C	3	2134195	+	NA	NA	NA	NA	NA	NA	G	G	G	G	G	G	C	G	G	S	G	G	C	C	G	G	G	G	G	G	G	G	G	G	G	S	G	G	G	G	G	G	G	N	G	G	C	G	G
S3_2134211	A/G	3	2134211	+	NA	NA	NA	NA	NA	NA	A	A	A	A	A	R	A	A	A	A	A	G	A	A	A	A	A	A	A	A	A	A	A	A	A	A	A	A	A	A	A	A	A	A	A	A	A	A	A
S3_2134404	T/C	3	2134404	+	NA	NA	NA	NA	NA	NA	C	T	C	T	T	C	T	N	T	T	T	C	T	T	T	C	Y	T	T	Y	T	T	T	T	T	T	T	T	T	T	C	T	T	T	T	T	T	C	T
S3_2134465	T/C	3	2134465	+	NA	NA	NA	NA	NA	NA	C	T	T	T	T	T	T	N	T	T	T	T	T	T	T	T	T	T	T	T	T	T	T	T	T	T	T	T	T	T	T	T	T	T	T	T	T	T	T
S3_2138608	G/A	3	2138608	+	NA	NA	NA	NA	NA	NA	A	N	N	G	G	G	G	N	G	G	G	G	G	G	G	G	G	G	G	G	G	G	G	G	G	G	G	G	G	G	G	G	G	G	G	G	N	G	G
S3_2138692	A/G	3	2138692	+	NA	NA	NA	NA	NA	NA	G	N	N	N	A	A	A	A	A	A	N	A	A	A	A	A	A	N	A	A	A	A	A	N	A	N	A	N	A	A	A	A	A	N	A	A	N	A	A
S3_2138710	G/A	3	2138710	+	NA	NA	NA	NA	NA	NA	G	N	N	G	G	G	G	G	G	G	N	G	G	G	G	G	G	G	G	G	G	G	G	N	G	N	G	G	G	G	G	N	G	N	G	G	N	G	G
S3_2138767	G/T	3	2138767	+	NA	NA	NA	NA	NA	NA	G	G	G	G	G	G	G	G	G	G	G	G	G	G	G	G	G	G	G	G	G	G	G	G	G	G	G	G	G	G	G	G	G	G	G	G	N	G	G
S3_2139012	C/T	3	2139012	+	NA	NA	NA	NA	NA	NA	T	C	C	C	Y	N	C	N	C	C	C	T	T	C	C	T	C	C	Y	C	C	C	C	C	C	C	C	C	C	C	N	C	C	C	C	C	C	Y	N
S3_2139014	T/A	3	2139014	+	NA	NA	NA	NA	NA	NA	A	T	T	T	T	T	T	N	T	T	T	T	T	T	T	T	T	T	T	T	T	T	T	T	T	T	T	T	T	T	T	T	T	T	T	T	T	T	T
S3_2139038	G/C	3	2139038	+	NA	NA	NA	NA	NA	NA	G	G	G	G	S	G	G	N	G	G	G	G	C	G	G	G	G	G	S	G	G	G	G	G	G	G	G	G	G	G	G	G	G	G	G	G	G	G	G
S3_2139041	C/T	3	2139041	+	NA	NA	NA	NA	NA	NA	T	C	C	C	C	C	C	N	C	C	C	C	C	C	C	C	C	C	C	C	C	C	C	C	C	C	C	C	C	C	C	C	C	C	C	C	C	C	C
S3_2139042	A/G	3	2139042	+	NA	NA	NA	NA	NA	NA	A	A	A	A	A	A	A	N	A	A	A	G	A	A	A	A	A	A	A	A	A	A	A	A	A	A	A	A	A	A	A	A	A	A	A	A	A	A	A
S3_2139043	C/G	3	2139043	+	NA	NA	NA	NA	NA	NA	G	C	C	C	C	C	C	N	C	C	C	C	C	C	C	C	C	C	C	C	C	C	C	C	C	C	C	C	C	C	C	C	C	C	C	C	C	C	C
S3_2142450	A/G	3	2142450	+	NA	NA	NA	NA	NA	NA	A	A	A	G	A	A	A	N	A	A	A	A	A	A	A	A	A	A	A	A	A	A	A	A	A	A	A	A	A	A	A	A	A	A	A	A	N	A	A
S3_2142564	C/A	3	2142564	+	NA	NA	NA	NA	NA	NA	C	C	C	C	C	C	C	N	C	C	C	C	C	C	C	C	C	C	C	C	C	C	C	C	C	C	C	C	C	C	C	C	C	C	C	C	C	C	C
S3_2142878	T/C	3	2142878	+	NA	NA	NA	NA	NA	NA	T	T	T	T	T	Y	T	T	Y	T	T	T	T	T	T	T	T	T	T	T	T	T	C	T	T	T	T	T	T	T	T	T	C	T	T	T	T	T	T
S3_2142880	C/G	3	2142880	+	NA	NA	NA	NA	NA	NA	C	C	C	C	S	C	S	N	C	C	C	C	G	C	C	C	C	G	N	C	C	C	C	C	C	C	C	C	C	N	C	C	C	C	C	G	C	C	C
S3_2143426	A/G	3	2143426	+	NA	NA	NA	NA	NA	NA	A	A	A	A	A	A	A	G	A	A	A	A	A	A	A	A	A	A	A	A	A	A	A	A	A	A	A	A	A	A	A	A	A	A	A	A	A	A	A
S3_2143456	C/A	3	2143456	+	NA	NA	NA	NA	NA	NA	C	C	C	C	C	C	C	A	C	C	C	C	C	C	C	C	C	C	C	C	C	C	C	C	C	C	C	C	C	C	C	C	C	C	C	C	C	C	C
S3_2143463	T/A	3	2143463	+	NA	NA	NA	NA	NA	NA	T	T	T	T	T	W	T	T	W	T	T	T	T	T	T	T	T	T	T	T	T	T	T	T	T	T	T	T	T	T	T	T	T	T	T	T	T	T	T
S3_2143547	C/T	3	2143547	+	NA	NA	NA	NA	NA	NA	C	C	C	C	Y	C	C	N	C	Y	C	C	T	C	C	C	C	T	T	T	C	C	Y	C	C	C	C	C	C	T	C	C	C	C	C	T	C	C	C
S3_2143640	G/C	3	2143640	+	NA	NA	NA	NA	NA	NA	G	G	G	G	G	C	G	N	G	G	G	G	G	G	C	C	C	G	G	G	G	G	G	G	G	S	G	G	G	C	C	G	G	G	G	G	G	C	C
S3_2144113	A/G	3	2144113	+	NA	NA	NA	NA	NA	NA	A	A	A	A	A	A	A	N	A	A	A	A	A	A	A	A	A	A	A	A	A	A	A	A	A	A	A	A	A	A	A	A	A	A	A	A	A	A	A
S3_2144137	C/T	3	2144137	+	NA	NA	NA	NA	NA	NA	C	C	C	C	C	C	C	N	C	C	C	T	C	C	C	C	C	C	C	C	C	C	C	C	C	C	C	C	C	C	C	C	C	C	C	C	C	C	C
S3_2144253	C/A	3	2144253	+	NA	NA	NA	NA	NA	NA	C	C	C	C	C	C	C	N	C	C	C	A	C	C	C	C	C	C	C	C	C	C	C	C	C	C	C	C	C	C	C	C	C	C	C	C	C	C	C
S3_2144577	G/C	3	2144577	+	NA	NA	NA	NA	NA	NA	G	G	G	G	G	G	G	G	G	G	G	G	G	G	G	G	G	G	G	G	G	G	G	G	G	G	G	G	G	G	G	G	G	G	G	G	G	G	G
S3_2144579	A/G	3	2144579	+	NA	NA	NA	NA	NA	NA	A	A	A	A	A	A	A	G	A	A	A	A	A	A	G	G	G	A	A	A	A	A	A	A	A	A	A	A	A	G	G	A	A	A	A	A	A	G	G
S3_2145216	A/T	3	2145216	+	NA	NA	NA	NA	NA	NA	A	A	A	A	A	A	A	A	A	A	A	A	A	A	A	A	A	A	A	A	A	A	A	A	A	A	A	A	A	A	A	A	A	A	A	A	A	A	A
S3_2145221	G/C	3	2145221	+	NA	NA	NA	NA	NA	NA	C	G	G	G	C	G	G	C	G	G	G	G	C	G	G	G	G	C	C	C	G	G	C	G	G	S	G	G	G	G	G	G	G	G	G	C	G	G	G
S3_2146154	G/A	3	2146154	+	NA	NA	NA	NA	NA	NA	G	G	G	G	G	G	G	G	G	G	G	G	G	G	G	G	G	G	G	G	G	G	G	G	G	G	G	G	G	G	G	G	G	G	G	G	G	G	G
S3_2146268	C/T	3	2146268	+	NA	NA	NA	NA	NA	NA	C	C	C	C	C	C	C	N	C	C	C	C	C	C	C	C	C	C	C	C	C	C	C	C	C	C	C	C	C	C	C	C	C	C	C	C	N	C	C
S3_2146271	C/G	3	2146271	+	NA	NA	NA	NA	NA	NA	C	C	C	C	C	C	C	N	C	C	C	C	C	C	C	C	C	C	C	C	C	C	C	C	C	C	C	C	C	C	C	C	C	C	C	C	N	C	C
S3_2146273	C/T	3	2146273	+	NA	NA	NA	NA	NA	NA	C	C	C	C	C	C	C	N	C	C	C	C	C	C	C	C	C	C	C	C	C	C	C	C	C	C	C	C	C	C	C	C	C	C	C	C	N	C	C
S3_2146307	G/T	3	2146307	+	NA	NA	NA	NA	NA	NA	G	G	G	G	G	G	G	N	G	G	G	G	G	G	G	G	G	G	G	G	G	G	G	G	G	G	G	G	G	G	G	G	G	G	G	G	G	G	G
S3_2146351	G/A	3	2146351	+	NA	NA	NA	NA	NA	NA	G	G	G	G	G	G	G	N	G	R	G	G	G	G	G	G	G	G	G	G	G	G	R	G	G	G	G	G	G	G	G	G	G	G	G	G	G	G	G
S3_2146352	G/C	3	2146352	+	NA	NA	NA	NA	NA	NA	G	G	G	G	G	G	G	N	G	S	G	G	G	G	G	G	G	G	G	G	G	G	S	G	G	G	G	G	G	G	G	G	G	G	G	G	G	G	G
S3_2146355	C/G	3	2146355	+	NA	NA	NA	NA	NA	NA	C	C	C	C	C	C	C	N	C	S	C	C	C	C	C	C	C	C	C	C	C	C	S	C	C	C	C	C	C	C	C	C	C	C	C	C	C	C	C
S3_2146408	G/A	3	2146408	+	NA	NA	NA	NA	NA	NA	G	G	G	G	G	G	G	N	G	G	G	G	G	G	G	G	G	G	G	G	G	G	G	G	G	G	G	G	G	G	G	G	G	G	G	G	G	G	G
S3_2146437	A/G	3	2146437	+	NA	NA	NA	NA	NA	NA	A	A	A	A	A	A	A	A	A	A	A	A	A	A	A	A	A	A	A	A	A	A	A	A	A	A	A	A	A	A	A	A	A	A	A	A	A	A	A
S3_2146451	C/T	3	2146451	+	NA	NA	NA	NA	NA	NA	C	C	C	C	C	C	C	C	C	C	C	T	C	C	C	C	C	C	C	C	C	C	C	C	C	C	C	C	C	C	C	C	C	C	C	C	C	C	C
S3_2146457	C/T	3	2146457	+	NA	NA	NA	NA	NA	NA	C	C	C	C	C	C	C	C	C	C	C	T	C	C	C	C	C	C	C	C	C	C	C	C	C	C	C	C	C	C	C	C	C	C	C	C	C	C	C
S3_2146491	T/G	3	2146491	+	NA	NA	NA	NA	NA	NA	T	T	T	T	T	T	T	N	T	T	T	T	T	T	T	T	T	T	T	T	T	T	T	T	T	T	T	T	T	T	T	T	G	T	T	T	T	T	T
S3_2146532	T/C	3	2146532	+	NA	NA	NA	NA	NA	NA	T	T	T	T	T	Y	T	T	T	T	T	T	T	T	T	T	T	T	T	T	T	T	T	Y	T	T	T	T	T	T	T	T	T	T	T	T	T	T	T
S3_2146541	G/C	3	2146541	+	NA	NA	NA	NA	NA	NA	C	G	G	G	G	S	G	C	G	G	G	G	S	G	G	G	G	G	G	G	G	G	G	G	G	G	G	G	G	C	G	G	C	G	G	G	G	G	G
S3_2146571	C/G	3	2146571	+	NA	NA	NA	NA	NA	NA	C	C	C	C	C	C	C	C	C	C	C	C	C	C	S	G	G	C	C	C	C	C	C	C	C	C	C	C	C	C	N	C	C	C	C	C	C	G	G
S3_2146727	C/G	3	2146727	+	NA	NA	NA	NA	NA	NA	C	C	N	C	C	C	C	N	C	C	C	C	C	C	C	C	C	C	C	N	C	C	C	C	C	C	C	C	C	C	C	C	C	G	C	C	C	C	C
S3_2146747	G/C	3	2146747	+	NA	NA	NA	NA	NA	NA	G	G	N	C	G	G	C	N	G	G	G	G	G	C	G	G	G	C	C	G	G	G	G	G	G	G	G	G	G	C	G	N	G	G	G	C	N	G	G
S3_2146749	C/G	3	2146749	+	NA	NA	NA	NA	NA	NA	C	C	N	G	C	C	G	N	C	C	C	C	C	G	C	C	C	C	G	C	C	C	C	C	C	C	C	C	C	C	C	N	C	C	C	C	N	C	C
S3_2146766	C/T	3	2146766	+	NA	NA	NA	NA	NA	NA	C	C	N	C	C	C	C	N	C	C	C	C	C	C	C	C	C	C	C	C	C	C	C	C	C	C	C	C	C	C	C	C	C	C	C	C	C	C	C
S3_2146801	G/A	3	2146801	+	NA	NA	NA	NA	NA	NA	G	G	G	G	G	G	G	G	G	G	G	G	G	G	G	G	G	G	G	G	G	G	G	G	G	G	G	G	G	G	G	G	G	G	G	G	G	G	G
S3_2146803	G/A	3	2146803	+	NA	NA	NA	NA	NA	NA	G	G	G	R	G	G	A	A	R	G	G	G	G	A	G	N	N	G	A	G	G	G	G	G	G	R	G	G	G	G	A	G	G	G	G	G	G	R	G
S3_2146838	C/G	3	2146838	+	NA	NA	NA	NA	NA	NA	C	C	C	C	C	C	C	C	C	C	C	C	C	C	C	C	C	C	C	C	C	C	C	C	C	C	C	C	C	C	C	C	C	C	C	C	C	C	C
S3_2146843	C/G	3	2146843	+	NA	NA	NA	NA	NA	NA	C	C	C	S	C	C	G	G	S	C	C	C	C	G	C	N	N	C	G	C	C	C	C	C	C	S	C	C	C	C	G	C	C	C	C	C	C	S	C
S3_2147053	A/C	3	2147053	+	NA	NA	NA	NA	NA	NA	A	A	A	A	A	A	A	A	A	A	A	A	A	A	A	A	A	A	A	A	A	A	A	A	A	A	A	A	A	A	A	A	A	C	A	A	A	A	A
S3_2147073	C/T	3	2147073	+	NA	NA	NA	NA	NA	NA	C	C	N	C	C	T	Y	N	C	Y	C	T	C	T	T	T	T	N	C	N	C	C	Y	C	C	C	C	C	C	N	T	C	C	C	C	T	C	T	T
S3_2147074	C/T	3	2147074	+	NA	NA	NA	NA	NA	NA	C	C	C	C	C	T	C	C	C	Y	C	T	C	C	T	T	T	C	C	C	C	C	Y	C	C	C	C	C	C	C	T	C	C	C	C	C	C	T	T
S3_2147101	G/C	3	2147101	+	NA	NA	NA	NA	NA	NA	G	G	G	S	G	G	C	S	C	G	G	G	G	C	G	G	G	G	C	C	G	G	G	G	G	G	G	G	G	G	G	G	G	G	G	G	C	G	G
S3_2147119	G/C	3	2147119	+	NA	NA	NA	NA	NA	NA	G	G	C	G	G	G	G	G	G	G	G	S	G	G	G	G	G	C	G	G	G	G	G	G	G	G	G	G	G	G	G	G	G	G	G	C	G	G	G
S3_2149467	G/C	3	2149467	+	NA	NA	NA	NA	NA	NA	G	G	G	G	G	G	G	G	G	G	G	G	G	G	G	G	G	G	G	G	G	G	G	G	G	G	G	G	G	G	G	G	G	G	G	G	N	G	G
S3_2149471	C/G	3	2149471	+	NA	NA	NA	NA	NA	NA	C	C	C	S	C	S	C	C	C	S	C	C	C	C	C	C	C	C	C	C	C	C	S	C	C	C	C	C	C	C	C	C	C	C	C	C	N	C	C
S3_2149700	G/T	3	2149700	+	NA	NA	NA	NA	NA	NA	G	G	G	G	G	G	G	N	G	G	G	G	G	G	G	G	G	G	G	G	G	G	G	G	G	G	G	G	G	G	G	G	G	G	G	G	G	G	G
S3_2149703	T/A	3	2149703	+	NA	NA	NA	NA	NA	NA	T	T	A	T	T	T	T	T	T	T	T	T	T	T	A	A	A	T	T	T	T	T	T	T	T	T	T	T	T	W	A	T	T	T	T	T	T	A	A
S3_2149705	G/C	3	2149705	+	NA	NA	NA	NA	NA	NA	G	G	C	G	G	G	G	G	G	G	G	G	G	G	C	C	C	G	G	G	G	G	G	G	G	G	G	G	G	S	C	G	G	G	G	G	G	C	C
S3_2149706	C/G	3	2149706	+	NA	NA	NA	NA	NA	NA	C	C	G	C	C	C	C	C	C	C	C	C	C	C	G	G	G	C	C	C	C	C	C	C	C	C	C	C	C	S	G	C	C	C	C	C	C	G	G
S3_2149708	G/T	3	2149708	+	NA	NA	NA	NA	NA	NA	G	G	T	G	G	G	G	G	G	G	G	G	G	G	T	T	T	G	G	G	G	G	G	G	G	G	G	G	G	K	T	G	G	G	G	G	G	T	T
S3_2149710	A/C	3	2149710	+	NA	NA	NA	NA	NA	NA	A	A	C	A	A	A	A	A	A	A	A	A	A	A	C	C	C	A	A	A	A	A	A	A	A	A	A	A	A	M	C	A	A	A	A	A	A	C	C
S3_2149711	C/T	3	2149711	+	NA	NA	NA	NA	NA	NA	C	C	T	C	C	C	C	C	C	C	C	C	C	C	T	T	T	C	C	C	C	C	C	C	C	C	C	C	C	Y	T	C	C	C	C	C	C	T	T
S3_2149712	A/G	3	2149712	+	NA	NA	NA	NA	NA	NA	A	A	G	A	A	A	A	A	A	A	A	A	A	A	G	G	G	A	A	A	A	A	A	A	A	A	A	A	A	R	G	A	A	A	A	A	A	G	G
S3_2150679	C/A	3	2150679	+	NA	NA	NA	NA	NA	NA	N	C	C	C	C	C	C	N	C	C	C	C	C	C	C	C	C	C	C	C	C	C	C	C	C	C	C	C	C	C	C	C	C	C	C	C	N	C	C
S3_2151061	G/T	3	2151061	+	NA	NA	NA	NA	NA	NA	G	T	G	G	G	G	G	N	G	G	N	G	G	G	G	G	G	G	G	G	T	T	G	T	T	K	T	T	T	G	G	N	G	N	K	G	G	G	G
S3_2151297	T/G	3	2151297	+	NA	NA	NA	NA	NA	NA	T	T	T	T	T	T	G	N	T	T	T	T	T	T	T	T	T	T	T	T	T	T	T	T	T	T	T	T	T	T	T	T	T	T	T	T	T	T	T
S3_2151298	G/T	3	2151298	+	NA	NA	NA	NA	NA	NA	G	G	G	G	G	G	T	N	G	G	G	G	G	G	G	G	G	G	G	G	G	G	G	G	G	G	G	G	G	G	G	G	G	G	G	G	G	G	G
S3_2151299	C/G	3	2151299	+	NA	NA	NA	NA	NA	NA	C	C	C	C	C	C	G	N	C	C	C	C	C	C	C	C	C	C	C	C	C	C	C	C	C	C	C	C	C	C	C	C	C	C	C	C	C	C	C
S3_2151451	T/C	3	2151451	+	NA	NA	NA	NA	NA	NA	T	T	N	T	T	T	T	N	T	T	T	C	T	T	T	T	T	T	T	T	T	T	T	T	T	T	T	T	T	T	T	T	T	T	T	T	N	T	T
S3_2151851	A/G	3	2151851	+	NA	NA	NA	NA	NA	NA	A	A	A	A	A	A	A	N	A	A	A	A	A	A	A	A	A	A	A	A	A	A	A	A	A	A	A	A	A	A	A	A	A	A	A	A	A	A	A
S3_2151855	A/G	3	2151855	+	NA	NA	NA	NA	NA	NA	A	A	N	A	A	A	A	N	A	A	A	G	A	A	A	A	A	A	A	A	A	A	A	A	A	A	A	A	A	A	A	A	A	A	A	A	G	A	A
S3_2152487	T/G	3	2152487	+	NA	NA	NA	NA	NA	NA	T	T	T	T	T	T	T	T	T	T	T	T	T	T	T	T	T	T	T	T	T	T	T	T	T	T	T	T	T	T	T	T	T	T	T	T	N	T	T
S3_2152534	G/C	3	2152534	+	NA	NA	NA	NA	NA	NA	C	G	C	G	G	C	C	C	N	S	G	G	C	G	C	C	C	C	C	G	G	G	G	G	G	G	G	G	G	S	C	G	C	G	G	C	G	C	C
S3_2152535	C/G	3	2152535	+	NA	NA	NA	NA	NA	NA	G	C	G	C	C	G	G	G	N	S	C	C	G	C	G	G	G	G	G	C	C	C	C	C	C	C	C	C	C	S	G	C	G	C	C	G	C	G	G
S3_2152537	G/C	3	2152537	+	NA	NA	NA	NA	NA	NA	C	G	C	G	G	C	C	C	N	S	G	G	C	G	C	C	C	C	C	G	G	G	G	G	G	G	G	G	G	S	C	G	C	G	G	C	G	C	C
S3_2152538	G/A	3	2152538	+	NA	NA	NA	NA	NA	NA	A	G	A	G	G	A	A	A	N	R	G	G	A	G	A	A	A	A	A	G	G	G	G	G	G	G	G	G	G	R	A	G	A	G	G	A	G	A	A
S3_2152539	C/G	3	2152539	+	NA	NA	NA	NA	NA	NA	G	C	G	C	C	G	G	G	N	S	C	C	G	C	G	G	G	G	G	C	C	C	C	C	C	C	C	C	C	S	G	C	G	C	C	G	C	G	G
S3_2152541	G/C	3	2152541	+	NA	NA	NA	NA	NA	NA	C	G	C	G	G	C	C	C	N	S	G	G	C	G	C	C	C	C	C	G	G	G	G	G	G	G	G	G	G	S	C	G	C	G	G	C	G	C	C
S3_2152542	C/A	3	2152542	+	NA	NA	NA	NA	NA	NA	A	C	A	C	C	A	A	A	N	M	C	C	A	C	A	A	A	A	A	C	C	C	C	C	C	C	C	C	C	M	A	C	A	C	C	A	C	A	A
S3_2153735	G/T	3	2153735	+	NA	NA	NA	NA	NA	NA	G	G	G	G	G	G	G	T	G	G	G	G	G	G	G	G	G	G	G	N	G	G	G	G	G	G	G	G	G	G	G	G	G	G	G	G	G	G	G
S3_2153741	T/C	3	2153741	+	NA	NA	NA	NA	NA	NA	T	T	T	Y	T	T	T	C	T	T	T	T	T	T	T	T	T	T	T	N	T	T	T	T	T	T	T	T	T	T	T	T	T	T	T	T	T	T	T
S3_2153787	T/C	3	2153787	+	NA	NA	NA	NA	NA	NA	T	T	N	C	T	T	T	C	T	T	C	C	Y	T	T	T	T	T	T	T	T	T	T	T	T	T	T	T	T	N	T	C	T	T	T	T	T	T	T
S3_2153788	T/A	3	2153788	+	NA	NA	NA	NA	NA	NA	T	T	N	A	T	T	T	A	T	T	A	A	W	T	T	T	T	T	T	T	T	T	T	T	T	T	T	T	T	N	T	A	T	T	T	T	T	T	T
S3_2154132	C/T	3	2154132	+	NA	NA	NA	NA	NA	NA	N	N	N	C	C	C	C	N	C	C	C	C	C	N	C	C	C	C	N	C	C	C	C	C	C	C	C	C	C	C	C	C	C	C	C	C	C	C	C
S3_2154165	T/A	3	2154165	+	NA	NA	NA	NA	NA	NA	N	N	N	T	W	N	T	N	T	W	T	T	T	N	N	N	N	N	N	T	T	T	N	T	T	T	T	N	T	T	A	T	T	T	T	T	A	N	N
S3_2154171	T/C	3	2154171	+	NA	NA	NA	NA	NA	NA	T	T	T	T	T	T	T	T	T	T	T	T	T	T	T	T	T	T	T	T	T	T	T	T	T	T	T	T	T	T	T	T	T	T	T	T	T	T	T
S3_2154175	C/G	3	2154175	+	NA	NA	NA	NA	NA	NA	C	C	C	C	C	C	C	C	C	C	C	C	C	C	C	C	C	C	C	C	C	C	G	C	C	G	C	C	C	C	C	C	C	G	C	C	C	C	C
S3_2154176	C/T	3	2154176	+	NA	NA	NA	NA	NA	NA	C	C	C	C	C	C	C	C	C	C	C	C	C	C	C	C	C	C	C	C	C	C	T	C	C	T	C	C	C	C	C	C	C	T	C	C	C	C	C
S3_2154180	C/G	3	2154180	+	NA	NA	NA	NA	NA	NA	N	N	N	C	S	N	C	N	C	S	C	C	C	N	N	N	N	N	N	C	C	C	N	C	C	C	C	N	C	C	G	C	C	C	C	C	G	N	N
S3_2154227	G/A	3	2154227	+	NA	NA	NA	NA	NA	NA	G	G	G	G	G	G	G	N	G	G	G	A	G	G	G	G	G	G	G	A	G	G	G	G	G	G	G	G	G	G	G	G	A	G	G	G	R	G	G
S3_2154241	C/G	3	2154241	+	NA	NA	NA	NA	NA	NA	C	C	C	C	C	C	C	N	C	C	C	G	C	C	C	C	C	C	C	G	C	C	C	C	C	C	C	C	C	C	C	C	C	C	C	C	S	C	C
S3_2154261	C/A	3	2154261	+	NA	NA	NA	NA	NA	NA	C	C	A	C	C	C	C	N	C	M	C	A	C	C	C	C	C	C	C	A	C	C	A	C	C	A	C	C	C	C	C	C	A	A	C	C	M	C	C
S3_2154262	G/A	3	2154262	+	NA	NA	NA	NA	NA	NA	G	G	G	G	G	G	G	N	G	G	G	G	G	G	G	G	G	G	G	A	G	G	G	G	G	G	G	G	G	G	G	G	G	G	G	G	R	G	G
S3_2154265	G/A	3	2154265	+	NA	NA	NA	NA	NA	NA	G	G	G	G	G	G	G	N	G	G	G	G	G	G	G	G	G	G	G	G	G	G	G	G	G	G	G	G	G	G	G	G	G	G	G	G	G	G	G
S3_2154267	C/T	3	2154267	+	NA	NA	NA	NA	NA	NA	C	C	C	C	C	C	C	N	C	C	C	T	C	C	C	C	C	C	C	C	C	C	C	C	C	C	C	C	C	C	C	C	C	C	C	C	C	C	C
S3_2154268	G/A	3	2154268	+	NA	NA	NA	NA	NA	NA	G	G	A	G	G	G	G	N	G	G	G	G	G	G	G	G	G	G	G	G	G	G	A	G	G	A	G	G	G	G	G	G	G	A	G	G	G	G	G
S3_2154370	G/T	3	2154370	+	NA	NA	NA	NA	NA	NA	T	G	G	G	T	K	T	G	G	G	G	G	G	G	T	T	T	T	T	G	G	G	G	G	G	G	G	K	G	T	T	G	G	G	G	T	G	T	T
S3_2154401	A/G	3	2154401	+	NA	NA	NA	NA	NA	NA	A	A	A	A	A	A	A	A	A	A	A	A	A	A	A	A	A	A	A	A	A	A	A	A	A	A	A	A	A	A	A	A	A	A	A	A	A	A	A
S3_2154808	C/A	3	2154808	+	NA	NA	NA	NA	NA	NA	C	C	C	C	C	C	C	C	C	C	C	C	C	C	C	C	C	C	C	C	C	C	C	C	C	C	C	C	C	C	C	C	C	C	C	C	C	C	C
S3_2154838	C/T	3	2154838	+	NA	NA	NA	NA	NA	NA	T	T	T	C	T	C	T	C	C	C	T	C	T	C	T	T	T	T	T	C	C	C	C	T	C	C	C	T	C	T	T	T	C	C	C	T	T	T	T
S3_2154904	G/C	3	2154904	+	NA	NA	NA	NA	NA	NA	G	G	G	C	G	G	G	G	G	C	G	G	S	G	G	G	G	G	G	C	C	C	G	G	C	C	C	G	C	G	G	G	G	C	C	G	G	G	G
S3_2155163	G/A	3	2155163	+	NA	NA	NA	NA	NA	NA	G	G	G	G	G	G	G	G	G	G	G	A	G	G	G	G	G	G	G	G	G	G	G	G	G	G	G	G	G	G	G	G	G	G	G	G	G	G	G
S3_2155165	C/A	3	2155165	+	NA	NA	NA	NA	NA	NA	C	C	C	C	C	C	C	C	C	C	C	C	C	C	C	C	C	C	C	C	C	C	C	C	C	C	C	C	C	C	C	C	C	C	C	C	C	C	C
S3_2155180	G/C	3	2155180	+	NA	NA	NA	NA	NA	NA	C	C	C	G	C	N	N	G	C	S	C	G	C	G	S	G	G	C	S	C	C	C	G	C	C	C	C	C	C	G	G	C	C	C	C	C	G	G	S
S3_2155182	G/C	3	2155182	+	NA	NA	NA	NA	NA	NA	G	G	G	G	G	G	G	C	G	G	G	C	G	C	G	G	G	G	G	G	G	G	G	G	G	G	G	G	G	S	G	G	G	G	G	G	G	G	G
S3_2155291	G/A	3	2155291	+	NA	NA	NA	NA	NA	NA	G	G	N	G	G	G	G	N	G	G	G	G	G	G	G	G	G	G	G	G	G	G	G	G	G	G	G	G	G	G	G	G	G	G	G	G	G	G	G
S3_2155514	C/G	3	2155514	+	NA	NA	NA	NA	NA	NA	G	G	G	C	G	G	G	N	C	S	G	C	C	C	G	G	G	G	C	G	C	C	C	G	C	C	C	G	C	G	G	G	C	C	C	G	C	G	G
S3_2155537	G/A	3	2155537	+	NA	NA	NA	NA	NA	NA	G	G	G	R	G	G	G	G	G	G	R	G	G	G	G	G	G	G	G	G	G	G	G	G	G	G	G	G	G	G	G	G	A	G	G	G	G	G	G
S3_2155582	G/A	3	2155582	+	NA	NA	NA	NA	NA	NA	G	G	G	A	G	G	G	G	G	G	G	G	G	G	G	G	G	G	G	G	G	G	G	G	G	G	G	G	G	G	G	G	G	G	G	G	G	G	G
S3_2155651	G/C	3	2155651	+	NA	NA	NA	NA	NA	NA	G	G	G	S	G	G	G	S	G	S	G	G	G	G	G	G	G	G	G	G	G	G	G	G	G	G	G	G	G	G	G	G	G	G	G	G	G	G	G
S3_2155673	T/C	3	2155673	+	NA	NA	NA	NA	NA	NA	T	T	T	T	T	T	T	T	T	T	T	T	T	T	T	T	T	T	T	T	T	T	T	T	T	T	T	T	T	T	T	T	T	T	T	T	T	T	T
S3_2155914	T/C	3	2155914	+	NA	NA	NA	NA	NA	NA	T	T	N	T	T	T	T	T	T	C	T	T	T	C	T	T	T	T	T	T	T	T	T	T	T	T	T	T	T	T	T	T	T	T	T	T	T	T	T
S3_2155939	C/G	3	2155939	+	NA	NA	NA	NA	NA	NA	N	C	N	C	C	C	C	S	C	C	C	G	C	C	C	C	C	C	C	G	C	C	C	C	C	C	C	C	C	C	C	C	C	C	C	C	G	C	C
S3_2155954	C/T	3	2155954	+	NA	NA	NA	NA	NA	NA	N	T	N	T	C	C	C	C	C	C	T	C	T	C	C	C	C	T	C	C	C	C	C	T	C	C	C	C	C	N	C	T	C	C	C	C	C	C	C
S3_2156010	T/C	3	2156010	+	NA	NA	NA	NA	NA	NA	T	C	T	Y	T	T	T	T	Y	T	C	T	C	T	T	T	T	T	T	T	C	C	C	C	C	C	C	T	C	T	T	C	C	C	C	T	Y	T	T
S3_2156022	G/C	3	2156022	+	NA	NA	NA	NA	NA	NA	G	C	G	G	G	G	G	N	G	G	G	G	S	G	G	G	G	G	G	G	G	G	G	G	G	G	G	G	G	G	G	S	G	G	G	G	G	G	G
S3_2156034	T/G	3	2156034	+	NA	NA	NA	NA	NA	NA	T	T	T	T	G	K	G	N	T	T	T	T	T	T	G	G	G	G	T	T	G	G	T	T	G	G	G	G	G	T	G	T	G	G	G	G	T	G	G
S3_2156050	C/A	3	2156050	+	NA	NA	NA	NA	NA	NA	A	C	N	A	C	C	C	N	M	C	C	C	C	C	C	C	C	C	A	C	C	C	C	C	C	C	C	C	C	C	C	C	C	C	C	C	C	C	C
S3_2156071	C/A	3	2156071	+	NA	NA	NA	NA	NA	NA	C	C	M	C	C	C	C	N	C	M	C	C	C	A	C	C	C	C	C	A	C	C	C	C	C	C	C	C	C	C	C	C	C	C	C	C	C	C	C
S3_2156898	T/A	3	2156898	+	NA	NA	NA	NA	NA	NA	N	T	N	T	T	T	T	N	T	T	T	T	T	T	T	T	T	T	T	T	T	T	T	T	T	T	T	T	T	T	T	T	T	T	T	T	T	T	T
S3_2156926	G/C	3	2156926	+	NA	NA	NA	NA	NA	NA	N	C	N	G	S	C	C	N	G	S	C	G	N	N	C	C	C	C	G	C	G	G	S	C	G	G	G	C	G	C	C	C	G	G	G	C	G	C	C
S3_2156960	A/G	3	2156960	+	NA	NA	NA	NA	NA	NA	N	G	N	A	R	G	G	N	A	R	G	A	N	N	G	G	G	G	A	G	A	A	R	G	A	A	A	G	A	G	G	G	A	A	A	G	A	G	G
S3_2156992	G/A	3	2156992	+	NA	NA	NA	NA	NA	NA	N	A	N	G	A	A	A	A	G	G	A	G	G	G	A	A	A	A	G	A	G	G	A	A	G	G	G	A	G	A	A	A	G	G	G	A	A	A	A
S3_2156993	A/G	3	2156993	+	NA	NA	NA	NA	NA	NA	N	G	N	A	G	G	G	G	A	A	G	A	A	A	G	G	G	G	A	G	A	A	G	G	A	A	A	G	A	G	G	G	A	A	A	G	G	G	G
S3_2156994	G/C	3	2156994	+	NA	NA	NA	NA	NA	NA	N	C	N	G	C	C	C	C	G	G	C	G	G	G	C	C	C	C	G	C	G	G	C	C	G	G	G	C	G	C	C	C	G	G	G	C	C	C	C
S3_2157023	G/A	3	2157023	+	NA	NA	NA	NA	NA	NA	G	G	N	G	G	G	G	G	G	G	G	G	G	G	G	G	G	G	G	G	G	G	G	G	G	G	G	G	G	G	G	G	G	G	G	G	G	G	G
S3_2157044	C/G	3	2157044	+	NA	NA	NA	NA	NA	NA	C	C	N	C	C	C	C	C	C	C	C	C	C	C	C	C	C	C	C	C	C	C	C	C	C	C	C	C	C	C	C	C	C	C	C	C	C	C	C
S3_2157081	C/G	3	2157081	+	NA	NA	NA	NA	NA	NA	C	G	C	C	C	C	C	G	C	C	G	C	C	C	C	C	C	C	C	C	C	C	S	S	C	C	C	C	C	C	C	G	C	C	C	C	C	C	C
S3_2157101	G/A	3	2157101	+	NA	NA	NA	NA	NA	NA	G	A	G	G	G	G	G	A	G	G	A	G	G	G	G	G	G	G	G	G	G	G	R	R	G	G	G	G	G	G	G	A	G	G	G	G	G	G	G
S3_2158338	T/C	3	2158338	+	NA	NA	NA	NA	NA	NA	C	C	C	T	C	C	Y	Y	Y	Y	C	T	C	C	T	T	T	T	C	T	T	T	T	C	T	T	T	Y	T	N	T	C	T	T	T	N	C	T	T
S3_2158339	G/C	3	2158339	+	NA	NA	NA	NA	NA	NA	G	G	G	G	G	G	G	G	G	G	G	G	G	G	G	G	G	G	G	G	G	G	G	G	G	G	G	G	G	G	G	G	G	G	G	G	G	G	G
S3_2158342	A/C	3	2158342	+	NA	NA	NA	NA	NA	NA	A	A	A	A	A	A	A	A	A	A	A	A	A	A	A	A	A	A	A	A	A	A	A	A	A	A	A	A	A	A	A	A	A	A	A	A	A	A	A
S3_2158343	G/T	3	2158343	+	NA	NA	NA	NA	NA	NA	G	G	G	G	G	G	G	G	G	G	G	G	G	G	G	G	G	G	G	G	G	G	G	G	G	G	G	G	G	G	G	G	G	G	G	G	G	G	G
S3_2158411	C/A	3	2158411	+	NA	NA	NA	NA	NA	NA	C	C	C	C	C	C	C	C	C	C	C	C	C	C	C	C	C	C	C	C	C	C	C	C	C	C	C	C	C	C	C	C	C	C	C	C	C	C	C
S3_2158418	C/T	3	2158418	+	NA	NA	NA	NA	NA	NA	C	C	C	C	C	C	C	C	C	C	C	C	C	C	C	C	C	C	C	C	C	C	C	C	C	C	C	C	C	C	C	C	C	C	C	C	C	C	C
S3_2160469	C/T	3	2160469	+	NA	NA	NA	NA	NA	NA	C	C	T	C	C	C	C	C	C	Y	C	C	C	C	C	C	C	C	C	C	C	C	C	C	C	C	C	C	C	C	C	C	C	C	C	C	C	C	C
S3_2160519	C/T	3	2160519	+	NA	NA	NA	NA	NA	NA	C	C	N	C	C	C	C	C	C	C	C	C	C	C	C	C	C	C	C	C	C	C	C	C	C	C	C	C	C	C	C	C	C	C	C	C	C	C	C
S3_2210492	C/T	3	2210492	+	NA	NA	NA	NA	NA	NA	N	T	N	C	C	C	C	N	C	C	C	C	C	C	C	C	C	C	C	C	C	C	C	T	C	C	C	C	C	C	C	N	C	C	C	C	C	C	C
S3_2210517	T/C	3	2210517	+	NA	NA	NA	NA	NA	NA	N	C	N	T	T	T	T	N	T	T	T	T	T	T	T	T	T	T	T	T	T	T	T	C	T	T	T	T	T	T	T	N	T	T	T	T	T	T	T
S3_2210542	G/A	3	2210542	+	NA	NA	NA	NA	NA	NA	N	G	N	G	G	G	G	N	G	G	G	G	G	G	G	G	G	G	G	G	G	G	G	G	G	G	G	G	G	G	G	N	G	G	G	G	G	G	G
S3_2211173	C/T	3	2211173	+	NA	NA	NA	NA	NA	NA	C	C	C	C	C	C	C	C	C	C	C	C	T	C	C	C	C	C	C	C	C	C	C	C	C	C	C	C	C	C	C	C	C	C	C	C	C	C	C
S3_2211182	C/T	3	2211182	+	NA	NA	NA	NA	NA	NA	C	C	C	C	C	C	C	C	C	C	C	C	C	C	C	C	C	C	C	C	C	C	C	C	C	C	C	C	C	C	C	C	C	C	C	C	C	C	C
S3_2211183	G/A	3	2211183	+	NA	NA	NA	NA	NA	NA	G	G	G	G	G	G	G	G	G	G	G	G	G	G	G	G	G	G	G	G	G	G	G	G	G	G	G	G	G	G	G	G	G	G	G	G	G	G	G
S3_2211197	G/T	3	2211197	+	NA	NA	NA	NA	NA	NA	G	T	G	G	G	G	G	G	G	T	T	G	T	T	G	G	G	G	G	G	G	G	G	T	G	G	G	G	G	G	G	K	G	G	G	G	T	G	G
S3_2211224	G/A	3	2211224	+	NA	NA	NA	NA	NA	NA	G	A	G	G	G	G	G	G	G	A	A	G	G	A	G	G	G	G	G	G	G	G	G	A	G	G	G	G	G	G	G	R	G	G	G	G	A	G	G
S3_2211261	T/C	3	2211261	+	NA	NA	NA	NA	NA	NA	T	N	T	T	T	T	T	T	T	T	T	T	C	T	T	T	T	T	T	T	T	T	T	T	T	T	T	T	T	T	T	T	T	T	T	T	T	T	T
S3_2211292	G/C	3	2211292	+	NA	NA	NA	NA	NA	NA	G	G	G	G	G	G	G	G	G	G	G	G	G	G	G	G	G	G	G	G	G	G	G	G	G	G	G	G	G	G	G	G	G	G	G	G	G	G	G
S3_2211294	C/T	3	2211294	+	NA	NA	NA	NA	NA	NA	C	C	C	C	C	C	C	C	C	C	C	C	C	C	C	C	C	C	C	C	C	C	C	C	C	C	C	C	C	C	C	C	C	C	C	C	C	C	C
S3_2211295	A/C	3	2211295	+	NA	NA	NA	NA	NA	NA	A	C	A	A	A	A	A	A	A	C	C	A	M	C	A	A	A	A	A	A	A	A	A	C	A	A	A	A	A	A	A	C	A	A	A	A	A	A	A
S3_2211337	T/C	3	2211337	+	NA	NA	NA	NA	NA	NA	T	T	T	T	T	T	T	T	T	T	T	T	T	T	T	T	T	T	T	T	T	T	T	T	T	T	T	T	T	T	T	T	T	T	T	T	T	T	T
S3_2212032	G/C	3	2212032	+	NA	NA	NA	NA	NA	NA	G	C	G	G	C	G	G	G	G	C	C	G	C	C	G	G	G	G	G	G	G	G	G	C	G	G	G	S	G	G	G	C	G	G	G	G	C	G	G
S3_2213193	T/C	3	2213193	+	NA	NA	NA	NA	NA	NA	T	C	T	T	C	T	T	N	T	T	T	T	T	T	T	T	T	T	T	T	T	T	T	C	T	T	T	T	T	T	T	T	T	T	T	T	T	T	T
S3_2213204	A/G	3	2213204	+	NA	NA	NA	NA	NA	NA	A	A	A	A	A	A	A	N	A	A	A	A	A	A	A	A	A	A	A	A	A	A	A	A	A	A	A	A	A	A	A	A	A	A	A	A	A	A	A
S3_2213298	G/T	3	2213298	+	NA	NA	NA	NA	NA	NA	G	G	N	G	G	G	G	G	G	G	K	G	G	G	G	G	G	G	G	G	G	G	G	G	G	G	G	G	G	G	G	G	G	G	G	G	N	G	G
S3_2213312	A/G	3	2213312	+	NA	NA	NA	NA	NA	NA	A	A	N	A	A	A	A	A	A	A	A	A	A	A	A	A	A	A	A	A	A	A	A	A	A	A	A	A	A	A	A	A	A	A	A	A	N	A	A
S3_2217012	G/A	3	2217012	+	NA	NA	NA	NA	NA	NA	G	G	G	G	G	G	G	G	G	G	G	G	G	G	G	G	G	G	G	G	G	G	G	G	G	G	G	G	G	G	G	G	G	G	G	G	G	G	G
S3_2217112	A/C	3	2217112	+	NA	NA	NA	NA	NA	NA	A	A	A	A	A	A	A	N	A	A	A	A	A	A	A	A	A	C	A	A	A	A	A	A	A	A	A	A	A	N	A	N	A	A	A	C	N	A	A
S3_2217863	A/G	3	2217863	+	NA	NA	NA	NA	NA	NA	A	A	A	A	A	A	A	N	A	A	A	A	A	A	A	A	A	A	A	A	A	A	A	A	A	A	A	A	A	A	A	A	A	A	A	A	A	A	A
S3_2217901	A/T	3	2217901	+	NA	NA	NA	NA	NA	NA	A	A	A	A	A	A	A	N	A	A	A	A	A	A	A	A	A	A	A	A	A	A	A	A	A	A	A	A	A	A	A	A	A	A	A	A	A	A	A
S3_2218349	G/T	3	2218349	+	NA	NA	NA	NA	NA	NA	G	G	G	G	G	G	G	G	G	G	G	G	G	G	G	G	G	G	G	G	G	G	G	G	G	G	G	G	G	G	G	G	G	G	G	G	G	G	G
S3_2218357	C/T	3	2218357	+	NA	NA	NA	NA	NA	NA	C	C	C	C	C	C	C	C	C	C	C	C	C	C	C	C	C	C	C	C	C	C	C	C	C	C	C	C	C	C	C	C	C	C	C	C	C	C	C
S3_2218394	G/A	3	2218394	+	NA	NA	NA	NA	NA	NA	A	A	A	R	G	R	R	A	N	G	A	G	A	G	A	A	A	G	N	G	G	G	G	A	G	G	G	G	G	G	A	A	G	G	G	G	A	A	A
S3_2218406	C/A	3	2218406	+	NA	NA	NA	NA	NA	NA	C	C	C	C	C	C	C	A	C	C	C	C	C	C	C	C	C	C	C	C	C	C	C	C	C	C	C	C	C	C	C	C	C	C	C	C	C	C	C
S3_2218607	G/A	3	2218607	+	NA	NA	NA	NA	NA	NA	G	G	G	G	G	G	G	G	G	G	G	G	G	G	G	G	G	G	G	G	G	G	G	G	G	G	G	G	G	G	G	A	G	G	G	G	A	G	G
S3_2218651	C/A	3	2218651	+	NA	NA	NA	NA	NA	NA	C	C	C	C	C	C	C	C	C	C	C	C	C	C	C	C	C	C	C	N	C	C	C	C	C	C	C	C	C	C	C	C	C	C	C	C	C	C	C
S3_2218652	C/A	3	2218652	+	NA	NA	NA	NA	NA	NA	C	C	C	C	C	C	C	C	C	C	C	C	C	C	C	C	C	C	C	C	C	C	C	C	C	C	C	C	C	C	C	C	C	C	C	C	C	C	C
S3_2218664	A/G	3	2218664	+	NA	NA	NA	NA	NA	NA	A	A	A	A	A	A	A	A	A	R	A	A	A	G	A	A	A	A	A	A	A	A	A	A	A	A	A	A	A	A	A	A	A	A	A	A	A	A	A
S3_2218666	C/A	3	2218666	+	NA	NA	NA	NA	NA	NA	C	C	C	C	C	C	C	C	N	C	C	A	C	C	C	C	C	C	C	C	A	A	N	C	A	A	A	C	A	C	C	C	A	A	A	C	C	C	C
S3_2218965	C/T	3	2218965	+	NA	NA	NA	NA	NA	NA	C	C	N	C	C	C	C	N	C	C	C	C	C	C	C	C	C	C	C	C	C	C	C	C	C	C	C	C	C	C	C	C	C	C	C	C	C	C	C
S3_2219013	T/C	3	2219013	+	NA	NA	NA	NA	NA	NA	N	T	N	T	Y	T	T	N	T	Y	T	T	N	T	T	T	T	T	Y	T	T	T	T	T	T	T	T	C	T	T	T	T	T	T	T	T	T	T	T
S3_2219054	G/A	3	2219054	+	NA	NA	NA	NA	NA	NA	G	G	N	R	G	G	A	N	G	G	G	G	G	G	G	G	G	A	G	G	G	G	G	G	G	G	G	G	G	G	G	G	G	G	G	A	G	G	G
S3_2220694	A/G	3	2220694	+	NA	NA	NA	NA	NA	NA	A	A	A	A	A	A	A	A	A	A	A	A	A	A	A	A	A	A	A	A	A	A	A	A	A	A	A	A	A	A	A	A	A	A	A	A	A	A	A
S3_2220697	G/A	3	2220697	+	NA	NA	NA	NA	NA	NA	A	G	A	R	G	G	G	G	G	G	G	G	A	G	A	A	A	G	G	G	G	G	G	G	G	G	G	G	G	G	A	N	G	G	G	G	G	A	A
S3_2220712	T/C	3	2220712	+	NA	NA	NA	NA	NA	NA	C	T	C	Y	T	T	T	T	T	T	T	T	C	T	C	C	C	T	T	T	T	T	T	T	T	T	T	T	T	T	C	N	T	T	T	T	T	C	C
S3_2220727	C/T	3	2220727	+	NA	NA	NA	NA	NA	NA	C	C	C	C	C	C	C	C	C	C	C	T	C	C	C	C	C	C	C	C	C	C	C	C	C	C	C	C	C	C	C	C	C	C	C	C	C	C	C
S3_2220787	G/T	3	2220787	+	NA	NA	NA	NA	NA	NA	G	G	N	G	G	G	G	T	G	G	G	G	G	G	G	G	G	G	G	G	G	G	G	G	G	G	G	G	G	G	G	G	G	G	G	G	N	G	G
S3_2291451	G/A	3	2291451	+	NA	NA	NA	NA	NA	NA	G	G	G	G	G	G	G	G	G	G	G	G	G	G	G	G	G	G	G	G	G	R	G	G	G	G	G	G	G	G	G	G	G	G	G	G	G	G	G
S3_2291459	C/T	3	2291459	+	NA	NA	NA	NA	NA	NA	C	T	C	C	C	C	C	C	C	C	Y	C	C	C	C	C	C	N	C	C	C	C	C	N	C	C	C	C	C	C	C	T	C	C	C	C	C	C	C
S3_2291535	G/A	3	2291535	+	NA	NA	NA	NA	NA	NA	G	G	G	G	G	G	R	G	G	G	G	A	G	G	G	G	G	G	G	G	G	G	G	G	G	G	G	G	G	G	G	G	G	G	G	G	G	G	G
S3_2291554	C/T	3	2291554	+	NA	NA	NA	NA	NA	NA	C	C	C	C	C	C	C	T	C	C	C	C	Y	C	T	T	T	T	C	C	C	C	C	C	C	C	C	Y	C	Y	T	C	C	C	C	T	C	T	T
S3_2291568	G/T	3	2291568	+	NA	NA	NA	NA	NA	NA	G	G	G	G	G	G	G	G	G	G	G	G	G	G	G	G	G	G	G	G	G	G	G	G	G	G	G	G	G	G	G	G	G	G	G	G	G	G	G
S3_2291573	C/G	3	2291573	+	NA	NA	NA	NA	NA	NA	G	G	C	G	C	G	C	G	C	C	G	C	S	C	G	G	G	G	C	C	C	C	C	G	C	C	C	S	C	S	G	G	N	C	C	G	C	G	G
S3_2291922	T/C	3	2291922	+	NA	NA	NA	NA	NA	NA	T	T	T	T	T	T	T	T	T	T	T	T	T	T	T	T	T	T	T	T	T	T	T	T	T	T	T	T	T	T	T	T	T	T	T	T	T	T	T
S3_2443847	G/T	3	2443847	+	NA	NA	NA	NA	NA	NA	G	G	T	G	G	G	G	K	G	G	G	G	G	G	G	G	G	G	G	G	G	G	T	G	G	G	G	G	G	G	G	G	G	G	G	G	G	G	G
S3_2443894	A/G	3	2443894	+	NA	NA	NA	NA	NA	NA	A	A	A	R	A	A	G	A	A	A	A	G	A	A	A	A	A	G	A	A	A	A	A	A	A	A	A	A	A	R	A	A	A	A	A	G	A	A	A
S3_2443895	T/C	3	2443895	+	NA	NA	NA	NA	NA	NA	T	T	T	Y	T	T	C	T	T	T	T	C	T	T	T	T	T	C	T	T	T	T	T	T	T	T	T	T	T	Y	T	T	T	T	T	C	T	T	T
S3_2443896	G/A	3	2443896	+	NA	NA	NA	NA	NA	NA	G	G	G	R	G	G	A	G	G	G	G	A	G	G	G	G	G	A	G	G	G	G	G	G	G	G	G	G	G	R	G	G	G	G	G	A	G	G	G
S3_2444186	C/T	3	2444186	+	NA	NA	NA	NA	NA	NA	C	C	N	C	C	C	C	C	C	C	C	C	C	C	C	C	C	C	C	C	C	C	C	C	C	C	C	C	C	C	C	C	C	C	C	C	C	C	C
S3_2444187	C/G	3	2444187	+	NA	NA	NA	NA	NA	NA	C	C	C	C	C	N	C	C	C	C	C	C	C	C	C	C	C	C	C	C	C	C	C	C	N	C	C	C	C	C	C	C	C	C	C	C	C	C	C
S3_2444188	C/A	3	2444188	+	NA	NA	NA	NA	NA	NA	C	C	C	C	C	N	C	C	C	C	C	C	C	C	C	C	C	C	C	C	C	C	C	C	N	C	C	C	C	C	C	C	C	C	C	C	C	C	C
S3_2444190	T/C	3	2444190	+	NA	NA	NA	NA	NA	NA	T	T	T	T	T	N	T	T	T	T	T	T	T	T	T	T	T	T	T	T	T	T	T	T	N	T	T	T	T	T	T	T	T	T	T	T	T	T	T
S3_2444191	G/C	3	2444191	+	NA	NA	NA	NA	NA	NA	G	G	G	G	G	N	G	G	G	G	G	G	G	G	G	G	G	G	G	G	G	G	G	G	N	G	G	G	G	G	G	G	G	G	G	G	G	G	G
S3_2444232	C/T	3	2444232	+	NA	NA	NA	NA	NA	NA	C	C	C	C	C	N	C	C	C	C	C	C	C	C	C	C	C	N	C	C	C	C	C	C	N	C	C	T	C	C	C	C	T	C	C	C	C	C	C
S3_2444238	T/C	3	2444238	+	NA	NA	NA	NA	NA	NA	T	T	T	T	T	N	T	T	T	T	T	T	T	T	T	T	T	N	T	T	T	T	T	T	N	T	T	C	T	T	T	T	C	T	T	T	T	T	T
S3_2444363	C/T	3	2444363	+	NA	NA	NA	NA	NA	NA	C	C	C	C	C	C	C	C	C	C	C	C	C	C	C	C	C	C	C	C	C	C	C	C	C	C	C	C	C	C	C	C	C	C	C	C	C	C	C
S3_2444539	C/A	3	2444539	+	NA	NA	NA	NA	NA	NA	C	C	C	C	C	C	C	C	C	C	C	C	C	C	C	C	C	C	C	C	C	C	C	C	C	C	C	C	C	C	C	C	C	C	C	C	C	C	C
S3_2444559	A/G	3	2444559	+	NA	NA	NA	NA	NA	NA	A	A	A	A	A	A	A	A	A	A	A	A	A	A	A	A	A	A	A	A	A	A	A	A	A	A	A	R	A	A	A	A	G	A	A	A	A	A	A
S3_2444562	G/A	3	2444562	+	NA	NA	NA	NA	NA	NA	G	G	G	G	G	G	G	G	G	G	G	G	G	G	G	G	G	G	G	G	G	G	G	G	G	G	G	G	G	G	G	G	G	G	G	G	G	G	G
S3_2446080	A/G	3	2446080	+	NA	NA	NA	NA	NA	NA	A	A	A	A	A	A	A	A	A	A	A	A	A	A	A	A	A	A	A	A	A	A	A	A	N	R	A	A	A	A	A	A	A	G	A	A	A	A	A
S3_2450552	A/G	3	2450552	+	NA	NA	NA	NA	NA	NA	A	A	A	A	A	A	A	A	A	A	A	A	A	A	A	A	A	A	A	A	A	A	A	A	A	A	A	A	A	A	A	A	A	A	A	A	A	A	A
S3_2450556	G/C	3	2450556	+	NA	NA	NA	NA	NA	NA	G	G	G	G	G	G	G	G	G	G	G	G	G	G	G	G	G	G	G	G	G	G	G	G	G	G	G	G	G	G	G	G	G	G	G	G	G	G	G
S3_2450579	G/A	3	2450579	+	NA	NA	NA	NA	NA	NA	G	G	G	G	A	G	G	A	A	G	G	G	G	G	G	G	G	G	A	G	G	G	G	G	G	G	G	G	G	G	G	G	G	G	G	G	G	G	G
S3_2450632	A/G	3	2450632	+	NA	NA	NA	NA	NA	NA	A	A	A	A	G	A	G	G	G	A	G	A	G	G	A	A	A	G	G	G	A	A	A	A	A	G	A	A	A	G	A	G	A	N	A	G	N	A	A
S3_2450668	C/T	3	2450668	+	NA	NA	NA	NA	NA	NA	C	C	C	C	C	C	T	N	C	C	T	C	T	C	C	C	C	T	C	C	C	C	C	C	C	Y	C	C	C	T	C	T	C	T	C	T	T	C	C
S3_2450815	G/C	3	2450815	+	NA	NA	NA	NA	NA	NA	G	G	N	G	G	N	G	G	G	G	G	G	G	G	G	G	G	G	G	G	G	G	G	G	G	G	G	G	G	G	G	G	G	G	G	G	G	G	G
S3_2450866	C/A	3	2450866	+	NA	NA	NA	NA	NA	NA	C	C	N	C	C	N	C	C	C	C	C	C	C	C	C	C	C	C	C	C	C	C	C	C	C	C	C	C	C	C	C	C	C	C	C	C	C	C	C
S3_2458473	G/A	3	2458473	+	NA	NA	NA	NA	NA	NA	A	G	A	G	G	G	G	G	G	G	G	A	G	A	G	G	G	G	G	G	G	G	R	G	G	G	G	G	G	G	G	G	G	G	G	G	G	G	G
S3_2458485	T/C	3	2458485	+	NA	NA	NA	NA	NA	NA	T	T	T	Y	T	T	C	T	T	T	T	T	T	T	T	T	T	T	T	T	T	T	T	T	T	C	T	T	T	T	T	C	T	C	T	T	T	T	T
S3_2504028	G/A	3	2504028	+	NA	NA	NA	NA	NA	NA	G	G	G	G	G	G	G	G	G	G	G	G	G	G	A	A	A	G	G	G	G	G	G	G	G	G	G	G	G	G	A	G	G	G	G	G	G	A	A
S3_2505530	G/T	3	2505530	+	NA	NA	NA	NA	NA	NA	G	G	G	T	G	G	T	G	G	G	K	G	G	G	G	G	G	G	G	G	G	G	G	G	G	G	G	G	G	G	G	T	G	G	G	G	G	G	G
S3_2505538	G/A	3	2505538	+	NA	NA	NA	NA	NA	NA	G	G	G	A	G	G	A	G	G	G	R	G	G	G	G	G	G	G	G	G	G	G	G	G	G	G	G	G	G	G	G	A	G	G	G	G	G	G	G
S3_2505549	A/T	3	2505549	+	NA	NA	NA	NA	NA	NA	W	A	T	A	A	A	A	A	A	A	A	N	A	W	A	A	A	A	A	W	A	A	W	A	A	A	A	A	A	A	A	A	A	A	A	A	A	A	A
S3_2505562	A/G	3	2505562	+	NA	NA	NA	NA	NA	NA	A	G	A	A	G	G	A	A	R	G	A	A	G	A	A	A	A	G	A	R	G	G	A	G	G	R	G	G	G	G	A	A	G	N	G	G	G	A	A
S3_2505566	T/A	3	2505566	+	NA	NA	NA	NA	NA	NA	T	T	T	T	T	T	T	T	T	T	T	T	T	T	T	T	T	T	T	T	T	T	T	T	T	T	T	T	T	T	T	T	T	T	T	T	T	T	T
S3_2514347	A/G	3	2514347	+	NA	NA	NA	NA	NA	NA	G	A	G	A	R	A	A	A	R	A	A	G	A	G	A	A	A	A	G	N	A	A	R	A	A	A	A	A	A	A	A	A	A	A	A	A	A	A	A
S3_2514363	G/C	3	2514363	+	NA	NA	NA	NA	NA	NA	G	G	G	G	G	G	G	G	G	G	G	G	G	G	G	G	G	G	G	G	G	G	G	G	G	G	G	G	G	G	G	G	G	G	G	G	G	G	G
S3_2516734	T/C	3	2516734	+	NA	NA	NA	NA	NA	NA	T	T	T	T	T	T	T	T	T	T	T	T	T	T	C	C	C	T	T	T	T	T	T	T	T	T	T	T	T	T	C	T	T	T	T	T	T	C	C
S3_2516772	T/C	3	2516772	+	NA	NA	NA	NA	NA	NA	T	T	T	Y	T	T	C	N	T	T	C	T	T	T	C	C	C	T	T	T	T	T	T	T	T	C	T	T	T	T	C	T	T	C	T	T	T	C	C
S3_2516912	T/C	3	2516912	+	NA	NA	NA	NA	NA	NA	T	T	N	C	T	T	C	N	T	T	T	T	T	Y	T	T	T	T	T	T	T	T	T	T	N	C	T	T	T	T	T	Y	T	C	T	T	T	T	T
S3_2516915	C/T	3	2516915	+	NA	NA	NA	NA	NA	NA	C	C	N	C	C	C	C	C	C	C	C	C	C	C	C	C	C	C	C	C	C	C	C	C	N	C	C	C	C	C	C	C	C	C	C	C	C	C	C
S3_2516939	T/C	3	2516939	+	NA	NA	NA	NA	NA	NA	T	T	N	T	T	T	T	T	T	T	T	T	T	T	T	T	T	T	T	T	T	T	T	T	N	T	T	T	T	T	T	T	T	T	T	T	T	T	T
S3_2516955	A/C	3	2516955	+	NA	NA	NA	NA	NA	NA	A	A	N	C	A	A	C	N	A	A	A	A	A	M	C	C	C	A	A	A	A	A	A	A	N	C	A	A	A	A	C	M	A	C	A	A	A	C	C
S3_2524750	C/T	3	2524750	+	NA	NA	NA	NA	NA	NA	C	C	C	C	C	C	C	C	C	Y	C	C	C	C	C	C	C	T	C	C	C	C	C	C	C	C	C	C	C	N	C	C	C	C	C	T	C	C	C
S3_2524785	C/G	3	2524785	+	NA	NA	NA	NA	NA	NA	C	C	C	G	C	C	G	C	C	C	N	C	C	C	C	C	C	C	C	C	C	C	C	C	C	G	C	C	C	C	C	G	C	G	C	C	C	C	C
S3_2524978	G/A	3	2524978	+	NA	NA	NA	NA	NA	NA	G	G	G	R	G	G	A	G	G	G	R	G	G	G	G	G	G	G	G	G	G	G	G	G	G	A	G	G	G	G	G	N	G	A	G	G	G	G	G
S3_2524991	C/T	3	2524991	+	NA	NA	NA	NA	NA	NA	C	C	C	C	C	C	C	N	C	C	C	C	C	C	C	C	C	C	C	C	C	C	C	C	N	C	C	C	C	C	C	C	C	C	C	C	C	C	C
S3_2525163	A/G	3	2525163	+	NA	NA	NA	NA	NA	NA	R	G	N	R	A	G	A	N	N	R	A	A	A	A	A	A	A	G	A	A	G	G	A	G	G	R	G	G	G	G	A	G	N	A	G	G	N	A	A
S3_2525166	C/T	3	2525166	+	NA	NA	NA	NA	NA	NA	Y	T	T	Y	C	T	C	N	T	T	C	C	C	C	C	C	C	T	C	C	T	T	C	T	T	Y	T	T	T	T	C	T	T	C	T	T	N	C	C
S3_2525409	G/A	3	2525409	+	NA	NA	NA	NA	NA	NA	G	G	G	G	G	G	G	A	G	R	G	G	G	G	G	G	G	G	G	G	G	G	G	G	G	G	G	G	G	G	G	G	G	G	G	G	G	G	G
S3_2525449	G/A	3	2525449	+	NA	NA	NA	NA	NA	NA	G	G	G	G	G	G	G	G	G	G	G	G	G	G	A	A	A	G	G	G	G	G	G	G	G	G	G	G	G	G	A	G	G	G	G	G	G	A	A
S3_2525451	G/A	3	2525451	+	NA	NA	NA	NA	NA	NA	G	G	G	G	G	G	A	G	G	G	R	G	G	G	G	G	G	G	G	G	G	G	G	G	G	A	G	G	G	G	G	R	G	A	G	G	G	G	G
S3_2525576	C/A	3	2525576	+	NA	NA	NA	NA	NA	NA	C	C	C	C	C	C	C	A	C	C	C	C	C	C	C	C	C	C	C	C	C	C	C	C	C	C	C	C	C	C	C	C	C	C	C	C	C	C	C
S3_2525577	C/A	3	2525577	+	NA	NA	NA	NA	NA	NA	C	C	C	C	C	C	C	A	C	C	C	C	C	C	C	C	C	C	C	C	C	C	C	C	C	C	C	C	C	C	C	C	C	C	C	C	C	C	C
S3_2525594	G/A	3	2525594	+	NA	NA	NA	NA	NA	NA	G	G	G	G	G	G	G	G	G	G	G	G	G	G	G	G	G	G	G	G	G	G	G	G	G	G	G	G	G	G	G	G	G	G	G	G	G	G	G
S3_2525637	C/T	3	2525637	+	NA	NA	NA	NA	NA	NA	C	C	C	C	C	C	C	C	C	C	C	C	C	C	C	C	C	C	C	C	C	C	C	C	N	C	C	C	C	C	C	C	C	C	C	C	C	C	C
S3_2525646	C/A	3	2525646	+	NA	NA	NA	NA	NA	NA	C	A	A	C	N	A	C	A	A	A	C	C	C	C	A	A	A	M	C	C	A	A	C	A	N	M	A	A	A	A	A	N	A	N	A	A	N	A	A
S3_2525647	A/G	3	2525647	+	NA	NA	NA	NA	NA	NA	G	A	A	A	N	A	A	A	A	A	A	G	G	G	A	A	A	A	G	G	A	A	G	A	N	A	A	A	A	A	A	A	A	A	A	A	A	A	A
S3_2525652	C/T	3	2525652	+	NA	NA	NA	NA	NA	NA	T	C	C	C	N	C	C	C	C	C	C	T	T	T	C	C	C	C	T	T	C	C	T	C	N	C	C	C	C	C	C	C	C	C	C	C	C	C	C
S3_2525803	C/T	3	2525803	+	NA	NA	NA	NA	NA	NA	C	C	C	T	C	N	C	C	C	C	C	C	C	C	C	C	C	C	C	C	C	C	C	C	N	C	C	C	C	C	C	C	C	C	C	C	C	C	C
S3_2583110	C/T	3	2583110	+	NA	NA	NA	NA	NA	NA	C	C	C	C	C	C	C	C	C	C	C	C	C	C	C	C	C	C	C	C	C	C	C	C	C	C	C	T	C	C	C	C	C	C	C	C	C	C	C
S3_2583127	A/C	3	2583127	+	NA	NA	NA	NA	NA	NA	A	A	A	M	C	A	M	A	A	A	A	A	A	A	A	A	A	C	C	A	A	A	A	A	A	A	A	A	A	C	A	A	A	A	A	C	A	A	A
S3_2583149	C/G	3	2583149	+	NA	NA	NA	NA	NA	NA	C	C	C	C	C	G	C	G	C	S	C	C	C	C	C	C	C	C	C	C	C	C	C	C	C	G	C	C	C	C	C	C	C	G	C	C	G	C	C
S3_2594239	C/T	3	2594239	+	NA	NA	NA	NA	NA	NA	C	C	C	C	C	C	C	C	C	C	C	C	Y	C	C	C	C	T	C	C	C	C	C	C	C	Y	C	C	C	T	C	C	C	T	C	T	C	C	C
S3_2594242	G/C	3	2594242	+	NA	NA	NA	NA	NA	NA	G	G	G	G	G	G	G	G	G	G	G	G	S	G	G	G	G	C	G	G	G	G	G	G	G	S	G	G	G	C	G	G	G	C	G	C	G	G	G
S3_2594254	A/G	3	2594254	+	NA	NA	NA	NA	NA	NA	A	A	A	A	A	A	A	A	A	A	A	A	A	A	A	A	A	A	A	A	A	A	A	A	A	A	A	A	A	A	A	A	A	A	A	A	A	A	A
S3_2594255	C/T	3	2594255	+	NA	NA	NA	NA	NA	NA	C	C	C	C	C	C	C	C	C	C	C	C	C	C	C	C	C	C	C	C	C	C	C	C	C	C	C	T	C	C	C	C	C	C	C	C	C	C	C
S3_2594265	T/C	3	2594265	+	NA	NA	NA	NA	NA	NA	T	T	T	T	C	T	T	T	Y	T	T	T	Y	T	C	C	C	T	C	T	T	T	T	T	T	T	T	C	T	T	C	T	T	T	T	T	T	C	C
S3_2594266	C/T	3	2594266	+	NA	NA	NA	NA	NA	NA	C	C	C	C	C	C	C	C	C	C	C	C	Y	C	C	C	C	T	C	C	C	C	C	C	C	Y	C	C	C	T	C	C	C	T	C	T	C	C	C
S3_2605857	C/T	3	2605857	+	NA	NA	NA	NA	NA	NA	C	C	C	C	C	C	C	C	C	C	T	C	C	C	C	C	C	C	C	C	C	C	C	C	C	C	C	C	C	C	C	T	C	C	C	C	C	C	C
S3_2605879	G/A	3	2605879	+	NA	NA	NA	NA	NA	NA	G	G	G	G	G	G	R	G	G	G	G	G	G	A	G	G	G	G	G	R	G	G	G	G	G	G	G	G	G	G	G	G	G	G	G	G	G	G	G
S3_2605883	C/T	3	2605883	+	NA	NA	NA	NA	NA	NA	C	C	C	C	C	C	C	Y	C	C	C	C	C	C	C	C	C	C	C	C	C	C	C	C	C	C	C	C	C	C	C	C	C	C	C	C	C	C	C
S3_2608754	A/G	3	2608754	+	NA	NA	NA	NA	NA	NA	A	A	A	A	A	A	A	A	A	A	A	A	A	A	A	A	A	A	A	A	A	A	A	A	A	A	A	A	A	A	A	A	A	A	A	A	A	A	A
S3_2608793	T/C	3	2608793	+	NA	NA	NA	NA	NA	NA	T	T	T	T	T	T	T	T	T	T	T	C	T	C	T	T	T	C	T	C	T	T	T	T	T	T	T	T	T	C	T	T	T	T	T	C	T	T	T
S3_2608801	G/T	3	2608801	+	NA	NA	NA	NA	NA	NA	G	G	G	G	G	G	G	G	G	G	G	G	G	G	G	G	G	G	G	G	G	G	G	G	G	G	G	G	G	G	G	G	G	G	G	G	G	G	G
S3_2608810	T/A	3	2608810	+	NA	NA	NA	NA	NA	NA	A	T	T	A	T	A	T	T	T	A	T	T	A	T	A	A	A	A	T	T	T	T	W	T	T	T	T	T	T	A	A	A	A	T	T	A	T	A	A
S3_2608998	A/C	3	2608998	+	NA	NA	NA	NA	NA	NA	A	C	N	A	A	N	A	N	A	A	M	C	A	N	A	A	A	C	A	A	C	C	A	C	N	C	C	N	C	C	A	A	A	N	M	C	M	A	A
S3_2609010	G/A	3	2609010	+	NA	NA	NA	NA	NA	NA	G	G	N	G	G	N	G	G	G	G	G	G	G	G	G	G	G	G	G	G	G	G	G	G	N	G	G	G	G	G	G	G	G	N	G	G	G	G	G
S3_2609011	C/T	3	2609011	+	NA	NA	NA	NA	NA	NA	C	T	N	C	C	N	C	N	C	C	Y	T	C	N	C	C	C	T	C	C	T	T	C	T	N	T	T	N	T	T	C	C	C	N	Y	T	Y	C	C
S3_2609022	T/C	3	2609022	+	NA	NA	NA	NA	NA	NA	C	T	T	C	T	N	C	T	T	Y	T	T	C	T	C	C	C	T	T	N	T	T	T	T	N	T	T	T	T	T	C	T	C	T	T	T	T	C	C
S3_2610093	G/T	3	2610093	+	NA	NA	NA	NA	NA	NA	G	G	G	G	G	G	G	G	G	G	G	G	G	G	G	G	G	G	G	G	G	G	G	G	G	G	G	G	G	G	G	G	G	G	G	G	G	G	G
S3_2610185	C/G	3	2610185	+	NA	NA	NA	NA	NA	NA	G	C	C	G	C	G	C	C	C	G	G	C	G	S	G	G	G	C	C	C	C	C	C	C	N	G	C	C	C	C	G	S	G	G	C	C	S	G	G
S3_2610251	T/C	3	2610251	+	NA	NA	NA	NA	NA	NA	T	T	T	T	T	T	T	T	T	T	T	T	T	T	T	T	T	T	T	T	T	T	T	T	T	T	T	T	T	T	T	T	T	T	T	T	T	T	T
S3_2610252	G/C	3	2610252	+	NA	NA	NA	NA	NA	NA	G	G	G	G	G	G	G	G	G	G	G	G	G	G	G	G	G	G	G	G	G	G	G	G	G	G	G	G	G	G	G	G	G	G	G	G	G	G	G
S3_2610253	C/A	3	2610253	+	NA	NA	NA	NA	NA	NA	C	C	C	C	C	C	C	C	C	C	C	C	C	C	C	C	C	C	C	C	C	C	C	C	C	C	C	C	C	C	C	C	C	C	C	C	C	C	C
S3_2610426	C/A	3	2610426	+	NA	NA	NA	NA	NA	NA	C	C	C	C	C	C	C	C	C	C	C	A	C	C	C	C	C	C	C	A	C	C	C	C	C	C	C	C	C	C	C	C	C	C	C	C	C	C	C
S3_2610427	C/A	3	2610427	+	NA	NA	NA	NA	NA	NA	C	C	C	C	C	C	C	C	C	C	C	A	C	C	C	C	C	C	C	A	C	C	C	C	C	C	C	C	C	C	C	C	C	C	C	C	C	C	C
S3_2610432	C/T	3	2610432	+	NA	NA	NA	NA	NA	NA	T	T	C	Y	C	Y	C	C	C	T	C	T	C	C	C	C	C	C	C	T	T	T	T	T	T	C	T	C	T	C	C	T	T	C	T	C	T	N	Y
S3_2610473	T/G	3	2610473	+	NA	NA	NA	NA	NA	NA	T	G	G	K	T	G	T	K	T	K	G	T	T	T	G	T	T	T	T	T	G	G	T	G	N	K	G	G	G	T	T	G	G	T	N	T	G	T	G
S3_2610478	A/G	3	2610478	+	NA	NA	NA	NA	NA	NA	A	G	G	R	A	G	A	A	A	R	N	A	A	A	G	A	A	A	A	A	G	G	A	G	N	R	G	G	G	A	A	G	G	A	N	A	G	N	R
S3_2610539	T/G	3	2610539	+	NA	NA	NA	NA	NA	NA	T	T	T	T	T	G	T	T	T	T	T	T	T	T	T	T	T	T	T	T	T	T	T	T	T	T	T	T	T	T	T	T	T	T	T	T	T	T	T
S3_2610609	T/C	3	2610609	+	NA	NA	NA	NA	NA	NA	C	T	T	C	C	T	T	T	C	Y	T	T	C	T	T	T	T	T	C	C	T	T	N	T	T	T	T	T	T	T	T	T	T	T	T	T	C	T	T
S3_2610613	G/C	3	2610613	+	NA	NA	NA	NA	NA	NA	C	G	G	C	C	G	G	G	C	S	G	G	C	G	G	G	G	G	C	C	G	G	N	G	G	G	G	G	G	G	G	G	G	G	G	G	C	G	G
S3_2610660	T/G	3	2610660	+	NA	NA	NA	NA	NA	NA	T	T	T	T	T	N	T	T	T	T	T	T	T	T	T	T	T	T	T	T	T	T	T	T	N	T	T	T	T	T	T	T	T	T	T	T	T	T	T
S3_2610661	C/T	3	2610661	+	NA	NA	NA	NA	NA	NA	T	C	N	C	C	N	C	C	C	T	C	C	C	N	T	T	T	T	C	C	C	C	T	C	N	C	C	C	C	C	T	T	T	T	C	T	C	T	T
S3_2610665	A/C	3	2610665	+	NA	NA	NA	NA	NA	NA	N	A	A	C	C	N	A	N	C	A	A	C	C	A	N	M	A	A	C	C	A	A	N	A	A	A	A	A	A	A	A	N	A	A	M	A	C	A	A
S3_2610670	T/A	3	2610670	+	NA	NA	NA	NA	NA	NA	T	T	T	T	T	N	T	T	T	T	T	T	T	T	T	T	T	T	T	T	T	T	T	T	N	W	T	A	T	T	T	T	T	T	T	T	T	T	T
S3_2610673	G/A	3	2610673	+	NA	NA	NA	NA	NA	NA	G	G	G	G	G	N	G	G	G	G	G	G	G	G	G	G	G	G	G	G	G	G	G	G	N	R	G	A	G	G	G	G	G	G	G	G	G	G	G
S3_2610902	T/G	3	2610902	+	NA	NA	NA	NA	NA	NA	T	T	T	T	T	T	T	T	T	T	T	T	T	T	T	T	T	T	T	T	T	T	T	T	N	T	T	T	T	T	T	T	T	T	T	T	T	T	T
S3_2610953	C/A	3	2610953	+	NA	NA	NA	NA	NA	NA	C	C	C	C	C	N	C	C	C	C	C	C	C	C	C	C	C	C	C	C	C	C	C	C	C	C	C	C	C	C	C	C	C	C	C	C	C	C	C
S3_2624121	G/T	3	2624121	+	NA	NA	NA	NA	NA	NA	G	G	G	G	G	G	G	G	G	G	G	G	G	G	G	G	G	G	G	G	G	G	G	G	G	G	G	G	G	G	G	G	G	G	G	G	G	G	G
S3_2624236	C/T	3	2624236	+	NA	NA	NA	NA	NA	NA	C	C	C	C	C	C	C	C	C	C	C	C	C	C	C	C	C	C	C	C	C	C	C	C	C	C	C	C	C	C	C	C	C	C	C	C	C	C	C
S3_2624238	G/T	3	2624238	+	NA	NA	NA	NA	NA	NA	G	G	G	G	G	G	G	G	G	G	G	G	G	G	G	G	G	G	G	G	G	G	G	G	G	G	G	G	G	G	G	G	G	G	G	G	G	G	G
S3_2624251	A/C	3	2624251	+	NA	NA	NA	NA	NA	NA	A	A	A	A	A	A	A	A	A	A	A	C	A	A	A	A	A	A	A	C	A	A	A	A	A	A	A	A	A	A	A	A	A	A	A	A	C	A	A
S3_2624793	G/C	3	2624793	+	NA	NA	NA	NA	NA	NA	G	G	G	G	G	G	G	G	G	G	G	G	G	G	G	G	G	C	G	G	G	G	G	G	N	G	G	G	G	C	G	G	G	G	G	C	G	G	G
S3_2624800	G/A	3	2624800	+	NA	NA	NA	NA	NA	NA	G	G	G	G	G	A	G	G	G	G	G	G	G	G	G	G	G	A	G	A	G	G	G	G	N	G	G	R	G	A	G	G	G	G	G	A	N	G	G
S3_2626885	G/A	3	2626885	+	NA	NA	NA	NA	NA	NA	R	G	G	G	G	G	G	G	G	R	G	G	G	G	A	A	A	A	G	G	G	G	G	G	G	G	G	G	G	A	A	G	G	G	G	A	G	A	A
S3_2626887	C/A	3	2626887	+	NA	NA	NA	NA	NA	NA	C	C	C	C	C	C	C	C	C	C	C	C	C	C	C	C	C	C	C	C	C	C	C	C	C	C	C	C	C	C	C	C	C	C	C	C	C	C	C
S3_2626898	C/T	3	2626898	+	NA	NA	NA	NA	NA	NA	Y	C	C	C	C	C	C	C	C	Y	C	C	C	T	T	T	T	T	C	C	C	C	C	C	C	C	C	C	C	T	T	C	C	C	C	T	C	T	T
S3_2626899	G/A	3	2626899	+	NA	NA	NA	NA	NA	NA	R	G	G	G	G	G	G	G	G	R	G	G	G	G	A	A	A	A	G	G	G	G	G	G	G	G	G	G	G	A	A	G	G	G	G	A	G	A	A
S3_2626921	A/C	3	2626921	+	NA	NA	NA	NA	NA	NA	A	A	A	A	A	A	A	A	A	A	A	A	C	C	A	A	A	N	A	A	A	A	A	A	A	A	A	A	A	A	A	A	A	A	A	A	A	A	A
S3_2626964	T/C	3	2626964	+	NA	NA	NA	NA	NA	NA	T	T	T	C	C	T	T	T	Y	T	T	T	T	T	T	T	T	T	T	T	C	C	T	T	T	C	C	N	C	T	T	Y	T	C	T	T	T	T	T
S3_2626998	C/T	3	2626998	+	NA	NA	NA	NA	NA	NA	C	C	T	C	T	Y	C	C	Y	C	T	T	C	C	C	C	C	C	T	T	T	T	T	C	C	T	T	N	T	C	C	T	C	T	T	C	C	C	C
S3_2627114	G/A	3	2627114	+	NA	NA	NA	NA	NA	NA	G	G	R	G	G	A	G	R	A	G	A	G	N	R	A	A	A	N	A	A	G	G	A	G	N	G	G	G	G	A	A	A	G	G	A	A	N	N	A
S3_2627115	C/A	3	2627115	+	NA	NA	NA	NA	NA	NA	C	C	M	C	C	A	C	M	A	C	A	C	N	M	A	A	A	N	A	A	C	C	A	C	N	C	C	C	C	A	A	A	C	C	A	A	N	N	A
S3_2627468	T/G	3	2627468	+	NA	NA	NA	NA	NA	NA	T	T	T	T	T	T	T	T	T	T	T	T	T	T	T	T	T	T	T	T	T	T	T	T	T	T	T	T	T	T	T	T	T	T	T	T	T	T	T
S3_2627862	C/A	3	2627862	+	NA	NA	NA	NA	NA	NA	A	C	A	A	A	A	C	C	M	C	A	A	A	A	C	C	C	C	C	A	A	A	A	C	N	A	A	A	A	C	C	A	C	A	C	C	A	C	C
S3_2627865	G/T	3	2627865	+	NA	NA	NA	NA	NA	NA	G	G	G	G	G	G	T	T	G	G	G	G	G	G	G	G	G	G	G	G	G	G	G	G	N	G	G	G	G	G	G	G	G	G	G	G	G	G	G
S3_2629079	A/C	3	2629079	+	NA	NA	NA	NA	NA	NA	A	A	A	A	A	A	A	A	A	A	A	A	A	A	A	A	A	A	A	A	A	A	C	A	A	A	A	A	A	A	A	A	A	A	A	A	C	A	A
S3_2629090	A/G	3	2629090	+	NA	NA	NA	NA	NA	NA	A	A	A	A	A	A	G	A	G	A	A	A	A	A	A	A	A	A	G	A	G	G	R	A	A	R	G	G	G	A	A	R	G	A	G	A	A	A	A
S3_2629135	A/C	3	2629135	+	NA	NA	NA	NA	NA	NA	A	A	A	A	A	A	A	A	A	A	A	A	A	A	A	A	A	A	A	A	A	A	C	A	A	A	A	A	A	A	A	A	A	A	A	A	C	A	A
S3_2629142	A/C	3	2629142	+	NA	NA	NA	NA	NA	NA	A	A	A	A	A	A	C	A	C	A	A	A	A	A	A	A	A	A	C	A	C	C	C	A	A	A	C	C	C	A	A	A	C	A	C	A	C	A	A
S3_2629614	G/A	3	2629614	+	NA	NA	NA	NA	NA	NA	G	G	G	G	G	G	G	G	G	G	G	G	G	G	G	G	G	G	G	G	G	G	G	G	G	G	G	G	G	G	G	G	G	G	G	G	G	G	G
S3_2629620	G/A	3	2629620	+	NA	NA	NA	NA	NA	NA	A	A	A	G	A	A	G	R	G	A	G	A	A	G	A	R	A	A	G	A	G	G	G	A	G	G	G	G	G	A	A	G	G	G	G	A	G	A	A
S3_2629660	G/A	3	2629660	+	NA	NA	NA	NA	NA	NA	G	G	G	G	G	G	G	G	G	G	G	G	G	G	G	G	G	G	A	G	G	G	G	G	G	G	G	G	G	G	G	G	G	G	A	G	G	G	G
S3_2629693	G/A	3	2629693	+	NA	NA	NA	NA	NA	NA	G	G	G	G	G	G	G	G	G	G	G	G	G	G	G	G	G	G	A	G	G	G	G	G	G	G	G	G	G	G	G	G	G	G	A	G	G	G	G
S3_2629746	C/G	3	2629746	+	NA	NA	NA	NA	NA	NA	G	G	N	C	C	G	C	S	C	C	C	C	G	C	G	G	G	C	G	C	C	C	G	G	G	G	C	G	C	C	G	C	G	G	G	C	G	G	G
S3_2629851	T/C	3	2629851	+	NA	NA	NA	NA	NA	NA	T	T	T	T	T	T	T	T	T	T	T	T	T	T	T	T	T	T	T	T	T	T	T	T	N	T	T	T	T	T	T	T	T	T	T	T	T	T	T
S3_2630019	G/C	3	2630019	+	NA	NA	NA	NA	NA	NA	G	G	G	G	G	N	G	N	G	G	G	G	G	G	G	G	G	G	G	G	G	G	G	G	N	G	G	G	G	G	G	G	G	G	G	G	G	G	G
S3_2630892	T/C	3	2630892	+	NA	NA	NA	NA	NA	NA	T	T	T	C	T	T	T	T	T	T	T	T	Y	T	T	T	T	C	T	T	T	T	T	T	N	T	T	T	T	C	T	T	T	T	T	C	T	T	T
S3_2631447	C/A	3	2631447	+	NA	NA	NA	NA	NA	NA	A	C	A	C	C	C	C	M	C	C	C	C	A	A	A	A	A	C	C	C	C	C	A	C	N	A	C	C	C	C	A	C	A	A	C	C	C	A	A
S3_2631451	A/G	3	2631451	+	NA	NA	NA	NA	NA	NA	A	A	A	A	A	G	A	A	A	A	A	A	A	A	A	A	A	A	A	A	A	A	A	A	N	A	A	A	A	A	A	A	A	A	A	A	A	A	A
S3_2631499	C/T	3	2631499	+	NA	NA	NA	NA	NA	NA	C	C	C	C	T	C	C	C	C	C	C	T	C	C	C	C	C	C	C	C	C	C	C	C	N	C	C	C	C	C	C	C	C	C	C	C	C	C	C
S3_2674243	T/G	3	2674243	+	NA	NA	NA	NA	NA	NA	T	T	N	T	T	N	T	T	T	T	T	T	T	T	T	T	N	T	T	T	T	T	N	T	T	T	T	G	T	T	T	T	T	N	T	T	T	T	T
S3_2674248	T/G	3	2674248	+	NA	NA	NA	NA	NA	NA	T	T	N	T	T	N	T	T	T	T	T	T	T	T	T	T	N	T	T	T	T	T	N	T	T	T	T	G	T	T	T	T	T	N	T	T	T	T	T
S3_2679211	C/T	3	2679211	+	NA	NA	NA	NA	NA	NA	C	C	C	C	C	N	C	C	C	C	C	C	C	C	C	C	N	C	C	C	C	C	C	C	N	C	C	C	C	C	C	C	C	C	C	C	C	C	C
S3_2679238	A/G	3	2679238	+	NA	NA	NA	NA	NA	NA	A	A	N	A	G	N	R	A	N	A	A	G	R	A	A	A	N	G	A	G	A	A	G	A	N	A	A	A	A	G	A	A	N	A	A	N	N	A	A
S3_2679288	T/C	3	2679288	+	NA	NA	NA	NA	NA	NA	T	T	T	T	T	N	T	T	T	T	T	T	T	T	T	T	T	T	T	T	T	T	T	T	N	T	T	T	T	T	T	T	T	T	T	T	T	T	T
S3_2679294	C/T	3	2679294	+	NA	NA	NA	NA	NA	NA	C	C	C	C	C	N	C	C	C	C	C	C	C	C	C	C	C	C	C	C	C	C	C	C	N	C	C	C	C	C	C	C	C	C	C	C	C	C	C
S3_2679309	C/G	3	2679309	+	NA	NA	NA	NA	NA	NA	C	C	C	C	C	N	C	C	C	C	C	C	C	C	C	C	C	C	C	C	C	C	C	C	N	C	C	C	C	C	C	C	C	C	C	C	C	C	C
S3_2679426	G/A	3	2679426	+	NA	NA	NA	NA	NA	NA	G	G	G	A	G	A	G	G	G	R	G	G	G	G	G	G	N	G	R	G	G	G	G	G	N	G	G	G	G	G	G	G	G	G	G	G	G	N	G
S3_2680076	T/A	3	2680076	+	NA	NA	NA	NA	NA	NA	T	T	W	T	T	T	A	A	T	T	T	T	T	T	T	T	T	T	T	A	T	T	T	T	T	T	T	T	T	T	T	T	T	T	T	T	T	T	T
S3_2680170	A/G	3	2680170	+	NA	NA	NA	NA	NA	NA	A	A	A	G	A	N	A	R	A	A	A	A	A	A	A	A	A	A	A	A	A	A	A	A	A	A	A	A	A	A	A	A	A	A	A	A	A	A	A
S3_2680174	G/T	3	2680174	+	NA	NA	NA	NA	NA	NA	G	G	G	T	G	N	G	K	G	G	G	G	G	G	G	G	G	G	G	G	G	G	G	G	G	G	G	G	G	G	G	G	G	G	G	G	G	G	G
S3_2680200	A/T	3	2680200	+	NA	NA	NA	NA	NA	NA	A	A	A	A	A	N	A	A	A	A	A	A	A	A	A	A	A	A	A	A	A	A	A	A	A	A	A	A	A	A	A	A	A	A	A	A	A	A	A
S3_2680405	G/C	3	2680405	+	NA	NA	NA	NA	NA	NA	G	G	G	G	G	N	G	G	G	G	G	G	G	G	G	G	G	G	G	G	G	G	G	G	G	G	G	G	G	G	G	G	G	G	G	G	G	G	G
S3_2680687	G/A	3	2680687	+	NA	NA	NA	NA	NA	NA	G	G	G	G	G	A	A	G	G	R	G	A	A	G	G	G	G	G	G	G	G	G	G	G	G	G	G	G	G	G	G	G	G	G	G	G	G	G	G
S3_2680689	G/A	3	2680689	+	NA	NA	NA	NA	NA	NA	N	A	G	G	G	A	A	G	G	R	G	R	A	R	G	G	N	G	G	G	G	G	G	G	G	G	G	G	G	N	R	G	G	G	G	G	G	G	G
S3_2680708	A/G	3	2680708	+	NA	NA	NA	NA	NA	NA	N	G	A	A	A	G	G	A	A	R	A	R	G	R	A	A	N	A	A	A	A	A	A	A	A	A	A	A	A	N	R	A	A	A	A	A	A	A	A
S3_2680750	C/A	3	2680750	+	NA	NA	NA	NA	NA	NA	C	C	C	C	C	C	C	C	C	C	C	C	C	C	C	C	C	C	C	C	C	C	C	C	C	C	C	C	C	C	C	C	C	C	C	C	C	C	C
S3_2680752	C/A	3	2680752	+	NA	NA	NA	NA	NA	NA	C	C	C	C	C	C	C	C	C	C	C	C	C	C	C	C	C	C	C	C	C	C	C	C	C	C	C	C	C	C	C	C	C	C	C	C	C	C	C
S3_2680783	A/G	3	2680783	+	NA	NA	NA	NA	NA	NA	A	A	A	A	A	G	A	A	A	A	A	A	G	A	A	A	A	A	A	G	A	A	A	A	A	A	A	G	A	A	A	A	A	A	A	A	A	A	A
S3_2680785	A/G	3	2680785	+	NA	NA	NA	NA	NA	NA	A	A	A	A	A	G	A	A	A	A	A	A	G	A	A	A	A	A	A	G	A	A	A	A	A	A	A	G	A	A	A	A	A	A	A	A	A	A	A
S3_2683881	C/T	3	2683881	+	NA	NA	NA	NA	NA	NA	C	C	C	C	C	N	C	C	C	C	C	C	C	C	C	C	C	N	C	C	C	C	C	C	N	C	C	C	C	C	C	C	C	C	C	C	C	C	C
S3_2683971	G/A	3	2683971	+	NA	NA	NA	NA	NA	NA	N	G	N	G	G	N	A	G	G	G	G	A	G	A	G	G	N	G	G	A	G	G	G	G	N	G	G	G	G	N	A	G	G	G	G	G	N	G	G
S3_2684082	T/C	3	2684082	+	NA	NA	NA	NA	NA	NA	T	T	T	T	T	N	T	T	T	T	T	T	C	T	T	T	T	T	C	T	T	T	T	T	N	T	T	T	T	T	T	T	T	T	C	T	T	T	T
S3_2684108	T/G	3	2684108	+	NA	NA	NA	NA	NA	NA	T	T	T	T	T	N	T	T	T	T	T	T	G	T	T	T	T	T	G	T	T	T	T	T	N	T	T	T	T	T	T	T	T	T	G	T	T	T	T
S3_2685240	C/G	3	2685240	+	NA	NA	NA	NA	NA	NA	C	C	C	C	C	C	C	C	C	C	C	C	C	C	C	C	C	C	C	C	C	C	C	C	C	C	C	C	C	C	C	C	C	C	C	C	C	C	C
S3_2686017	C/T	3	2686017	+	NA	NA	NA	NA	NA	NA	C	C	C	T	C	C	C	C	C	C	C	C	C	C	C	C	C	C	C	C	C	C	C	C	C	C	C	C	C	C	C	C	C	C	C	C	C	C	C
S3_2686052	G/A	3	2686052	+	NA	NA	NA	NA	NA	NA	G	G	G	G	G	A	G	G	G	G	G	A	G	G	G	G	G	G	G	G	G	G	G	G	G	G	G	G	G	G	G	G	G	G	G	G	G	G	G
S3_2686054	G/C	3	2686054	+	NA	NA	NA	NA	NA	NA	G	G	G	G	G	C	G	G	G	G	G	C	G	G	G	G	G	G	G	G	G	G	G	G	G	G	G	G	G	G	G	G	G	G	G	G	G	G	G
S3_2686103	T/A	3	2686103	+	NA	NA	NA	NA	NA	NA	T	T	T	N	T	T	T	T	T	T	T	T	T	N	T	T	T	T	T	N	T	T	T	T	T	T	T	T	T	A	T	N	T	T	T	T	N	T	T
S3_2686169	C/A	3	2686169	+	NA	NA	NA	NA	NA	NA	A	C	N	C	C	N	C	A	C	M	C	N	A	C	C	C	C	C	C	C	C	C	A	C	A	C	C	C	C	N	C	C	C	C	C	C	C	C	C
S3_2686188	G/C	3	2686188	+	NA	NA	NA	NA	NA	NA	G	G	N	G	G	G	G	G	G	G	G	G	G	G	G	G	G	G	G	G	G	G	G	G	G	G	G	G	G	N	G	G	G	G	G	G	G	G	G
S3_2686408	A/T	3	2686408	+	NA	NA	NA	NA	NA	NA	A	A	A	A	A	A	A	N	A	A	A	A	A	A	A	A	A	A	A	A	A	A	A	A	A	A	A	A	A	A	A	A	A	A	A	A	A	A	A
S3_2686416	G/C	3	2686416	+	NA	NA	NA	NA	NA	NA	G	G	G	G	G	G	G	N	G	G	G	G	G	C	G	G	G	C	G	G	G	G	G	G	G	G	G	G	G	C	G	G	G	G	G	C	G	G	G
S3_2688327	T/C	3	2688327	+	NA	NA	NA	NA	NA	NA	T	T	N	C	C	T	T	N	C	Y	Y	T	T	Y	C	T	C	T	C	T	C	C	C	T	T	C	C	T	C	N	N	C	T	C	C	T	C	N	C
S3_2688331	G/A	3	2688331	+	NA	NA	NA	NA	NA	NA	A	G	N	G	G	A	G	G	G	G	G	G	G	R	G	G	G	G	G	G	G	G	G	G	R	G	G	A	G	N	N	G	G	G	G	G	G	G	G
S3_2688341	G/T	3	2688341	+	NA	NA	NA	NA	NA	NA	T	G	N	G	G	T	G	G	G	G	G	G	G	K	G	G	G	G	G	G	G	G	G	G	K	G	G	T	G	N	N	G	G	G	G	G	G	G	G
S3_2688374	T/G	3	2688374	+	NA	NA	NA	NA	NA	NA	G	T	N	T	T	G	T	T	T	T	T	T	T	K	T	T	T	T	T	T	T	T	T	T	K	T	T	G	T	N	N	T	T	T	T	T	T	T	T
S3_2688543	A/G	3	2688543	+	NA	NA	NA	NA	NA	NA	G	A	A	A	A	A	A	A	A	A	A	A	A	A	A	A	A	A	A	A	A	A	G	A	R	A	A	A	A	A	A	A	A	A	A	A	A	A	A
S3_2688675	A/G	3	2688675	+	NA	NA	NA	NA	NA	NA	A	A	A	A	A	A	A	R	A	A	A	A	A	A	A	A	A	A	A	A	A	A	A	A	A	A	A	A	A	A	A	A	A	A	A	A	A	A	A
S3_2688680	C/G	3	2688680	+	NA	NA	NA	NA	NA	NA	C	S	C	C	C	C	G	C	C	C	C	G	C	C	C	C	C	C	C	G	G	G	C	S	S	C	G	G	G	C	C	S	C	C	C	C	C	C	C
S3_2688686	G/T	3	2688686	+	NA	NA	NA	NA	NA	NA	G	G	G	G	G	T	G	G	T	G	G	G	T	K	K	G	T	K	T	G	G	G	T	G	K	K	G	G	G	K	K	K	G	T	K	K	G	K	T
S3_2688687	A/C	3	2688687	+	NA	NA	NA	NA	NA	NA	A	A	A	A	A	C	A	A	C	A	A	A	C	M	M	A	C	M	C	A	A	A	C	A	M	M	A	A	A	M	M	M	A	C	M	M	A	M	C
S3_2688774	A/C	3	2688774	+	NA	NA	NA	NA	NA	NA	A	M	A	A	A	A	M	A	A	A	A	C	A	A	A	A	A	A	A	C	C	C	A	C	M	A	M	C	C	A	A	A	N	A	A	A	M	A	A
S3_2688817	A/T	3	2688817	+	NA	NA	NA	NA	NA	NA	A	A	A	A	A	A	A	A	A	A	A	A	A	A	A	A	A	A	A	A	A	A	A	A	A	A	A	A	A	A	A	A	A	A	A	A	A	A	A
S3_2698254	T/C	3	2698254	+	NA	NA	NA	NA	NA	NA	C	T	T	T	T	N	T	T	T	Y	T	T	N	C	T	T	T	Y	T	T	T	T	C	T	C	T	T	T	T	Y	T	T	T	T	C	Y	T	T	T
S3_2698256	T/A	3	2698256	+	NA	NA	NA	NA	NA	NA	A	T	T	N	N	A	T	T	W	A	T	T	N	A	T	T	T	W	A	T	T	T	A	T	A	T	T	T	T	W	T	T	T	T	A	W	T	T	T
S3_2698335	C/T	3	2698335	+	NA	NA	NA	NA	NA	NA	C	C	C	C	C	C	C	C	C	C	C	C	C	C	C	C	C	C	C	C	C	C	C	C	C	C	C	C	C	C	C	C	C	C	C	C	C	C	C
S3_2698359	G/A	3	2698359	+	NA	NA	NA	NA	NA	NA	G	R	G	G	G	G	G	G	R	G	G	G	G	G	G	G	G	G	R	A	G	G	G	G	G	G	G	G	G	G	G	G	G	G	G	G	G	G	G
S3_2698402	T/A	3	2698402	+	NA	NA	NA	NA	NA	NA	T	T	T	T	T	T	T	T	T	T	T	T	T	T	T	T	T	T	T	T	T	T	T	T	T	T	T	T	T	T	T	T	T	T	T	T	T	T	T
S3_2698425	C/T	3	2698425	+	NA	NA	NA	NA	NA	NA	C	C	C	C	C	C	C	C	C	C	C	C	C	C	C	C	C	C	C	C	C	C	C	C	C	C	C	C	C	C	C	C	C	C	C	C	C	C	C
S3_2698433	C/T	3	2698433	+	NA	NA	NA	NA	NA	NA	C	C	C	C	C	C	C	C	C	C	C	C	C	C	C	C	C	C	T	C	C	C	C	C	C	C	C	C	C	C	C	C	C	C	T	C	C	C	C
S3_2698434	C/T	3	2698434	+	NA	NA	NA	NA	NA	NA	C	C	C	C	C	C	C	C	N	C	C	C	C	C	C	C	C	C	T	C	C	C	C	C	C	C	C	C	C	C	C	C	C	C	T	C	C	C	C
S3_2698472	T/C	3	2698472	+	NA	NA	NA	NA	NA	NA	T	T	T	T	T	T	T	T	T	T	C	T	T	T	T	T	T	T	T	T	T	T	T	T	T	T	T	T	T	T	T	T	T	T	T	T	T	T	T
S3_2720139	G/C	3	2720139	+	NA	NA	NA	NA	NA	NA	C	S	G	G	G	G	C	S	G	G	C	G	G	S	G	G	G	C	G	C	G	G	G	C	S	S	G	G	G	C	G	C	G	G	G	C	C	G	G
S3_2720413	G/T	3	2720413	+	NA	NA	NA	NA	NA	NA	G	T	T	T	T	T	G	K	N	K	N	G	G	T	T	T	T	G	G	G	T	T	T	T	G	G	T	T	T	G	T	T	T	G	T	G	G	T	T
S3_2720421	T/G	3	2720421	+	NA	NA	NA	NA	NA	NA	G	T	T	T	T	T	G	T	N	T	T	T	T	T	T	T	T	G	T	G	T	T	T	T	G	G	T	T	T	G	T	T	T	G	T	G	G	T	T
S3_2720554	A/G	3	2720554	+	NA	NA	NA	NA	NA	NA	A	A	A	A	A	A	A	A	A	R	A	A	A	A	A	A	A	A	G	A	A	A	A	A	A	A	A	A	A	A	A	A	A	A	G	A	A	A	A
S3_2720555	A/T	3	2720555	+	NA	NA	NA	NA	NA	NA	A	A	A	A	A	A	A	A	A	A	A	A	T	A	A	A	A	A	A	A	A	A	A	A	A	A	A	A	A	A	A	A	A	A	A	A	A	A	A
S3_2720577	C/T	3	2720577	+	NA	NA	NA	NA	NA	NA	C	C	C	C	C	C	C	C	C	C	C	C	T	C	C	C	C	C	C	C	C	C	C	C	C	C	C	C	C	C	C	C	C	C	C	C	C	C	C
S3_2721208	G/A	3	2721208	+	NA	NA	NA	NA	NA	NA	G	G	G	G	G	G	G	G	G	G	G	G	A	G	G	G	G	G	G	G	G	G	G	G	G	G	G	G	G	G	G	G	G	G	G	G	G	G	G
S3_2741880	G/T	3	2741880	+	NA	NA	NA	NA	NA	NA	T	G	G	G	G	G	T	G	G	K	G	G	G	G	G	G	G	G	G	G	G	G	G	G	G	G	G	G	G	G	G	N	G	G	G	G	G	G	G
S3_2741914	G/A	3	2741914	+	NA	NA	NA	NA	NA	NA	G	G	G	G	G	G	G	G	G	G	G	G	G	G	G	G	G	G	G	G	G	G	G	G	G	A	G	G	G	G	G	G	G	A	G	G	G	G	G
S3_2741922	G/A	3	2741922	+	NA	NA	NA	NA	NA	NA	G	G	G	G	G	G	G	G	G	G	G	G	G	G	G	G	G	G	G	G	G	G	G	G	G	A	G	G	G	G	G	G	G	A	G	G	G	G	G
S3_2741928	C/T	3	2741928	+	NA	NA	NA	NA	NA	NA	C	C	C	C	C	C	C	C	C	C	C	C	C	C	C	C	C	C	C	C	C	C	C	C	C	T	C	C	C	C	C	C	C	T	C	C	C	C	C
S3_2741976	C/A	3	2741976	+	NA	NA	NA	NA	NA	NA	C	C	C	C	C	N	C	C	C	C	C	C	C	C	C	C	C	C	C	C	C	C	C	C	N	C	C	C	C	C	C	C	C	C	C	C	C	C	C
S3_2743100	G/A	3	2743100	+	NA	NA	NA	NA	NA	NA	G	G	G	G	G	G	G	G	G	G	G	G	G	G	G	G	G	G	G	G	G	G	G	G	G	G	G	G	G	G	G	G	G	G	G	G	G	G	G
S3_2743158	A/T	3	2743158	+	NA	NA	NA	NA	NA	NA	A	A	A	A	A	A	A	A	A	A	A	A	A	A	A	A	A	A	A	A	A	A	A	A	A	A	A	A	A	A	A	A	A	A	A	A	A	A	A
S3_2743185	T/G	3	2743185	+	NA	NA	NA	NA	NA	NA	T	T	T	T	T	T	T	T	T	T	T	T	G	T	T	T	T	T	G	T	T	T	T	T	T	T	T	T	T	T	T	T	K	T	G	T	T	T	T
S3_2743206	A/C	3	2743206	+	NA	NA	NA	NA	NA	NA	A	A	A	A	A	A	A	A	A	A	A	A	A	A	A	A	A	A	A	A	A	A	A	A	A	A	A	A	A	A	A	A	A	A	A	A	A	A	A
S3_2743214	C/T	3	2743214	+	NA	NA	NA	NA	NA	NA	C	T	T	T	T	C	C	T	T	Y	T	C	C	T	T	T	T	T	C	T	T	T	T	T	T	Y	T	T	T	T	T	Y	Y	C	C	T	T	T	T
S3_2743610	C/A	3	2743610	+	NA	NA	NA	NA	NA	NA	C	C	N	C	C	C	C	C	C	C	C	C	C	C	C	C	C	C	C	C	C	C	C	C	C	C	C	C	C	C	C	C	C	C	C	C	C	C	C
S3_2743656	T/A	3	2743656	+	NA	NA	NA	NA	NA	NA	W	T	N	T	T	T	A	T	T	W	T	A	T	T	T	T	T	T	W	T	T	T	T	T	T	T	T	T	T	T	T	T	T	T	T	T	N	T	T
S3_2743658	A/T	3	2743658	+	NA	NA	NA	NA	NA	NA	W	A	N	A	A	A	T	A	A	W	A	A	A	A	A	A	A	A	W	A	A	A	A	A	A	A	A	A	A	A	A	A	A	A	A	A	A	A	A
S3_2743770	A/C	3	2743770	+	NA	NA	NA	NA	NA	NA	A	A	A	A	A	N	A	A	A	A	A	A	A	A	A	A	A	A	A	A	A	A	A	A	N	A	A	A	A	A	A	A	A	A	A	A	A	A	A
S3_2743773	C/A	3	2743773	+	NA	NA	NA	NA	NA	NA	C	C	C	C	C	N	C	C	C	C	C	C	C	C	C	C	C	C	C	C	C	C	C	C	N	C	C	C	C	C	C	C	C	C	C	C	C	C	C
S3_2743780	C/T	3	2743780	+	NA	NA	NA	NA	NA	NA	C	C	C	C	C	N	C	C	C	C	C	C	C	C	C	C	C	C	C	C	C	C	C	C	N	C	C	C	C	C	C	C	C	C	C	C	C	C	C
S3_2744601	G/A	3	2744601	+	NA	NA	NA	NA	NA	NA	A	G	G	A	A	G	N	G	G	A	G	R	A	A	A	A	A	A	A	A	G	G	G	G	A	G	R	G	G	A	A	G	G	G	A	A	A	A	A
S3_2758687	A/G	3	2758687	+	NA	NA	NA	NA	NA	NA	A	A	A	A	A	G	A	A	G	A	A	R	A	A	A	A	A	A	A	A	A	A	A	A	A	A	A	A	A	A	A	A	A	A	A	A	A	A	A
S3_2758703	A/G	3	2758703	+	NA	NA	NA	NA	NA	NA	A	A	A	A	A	A	A	A	A	A	A	A	A	A	A	A	A	A	A	A	A	A	A	A	A	A	A	A	A	A	A	A	A	A	A	A	A	A	A
S3_2758800	T/C	3	2758800	+	NA	NA	NA	NA	NA	NA	T	T	T	T	T	T	T	T	T	T	T	T	T	T	T	T	T	T	T	T	T	T	T	T	T	T	T	T	T	T	T	T	T	T	T	T	T	T	T
S3_2758805	A/G	3	2758805	+	NA	NA	NA	NA	NA	NA	A	A	A	A	A	A	A	A	A	A	A	A	A	A	A	A	A	A	A	A	A	A	A	A	A	A	A	A	A	A	A	A	A	A	A	A	A	A	A
S3_2758812	A/G	3	2758812	+	NA	NA	NA	NA	NA	NA	N	G	G	A	A	G	R	A	A	G	A	A	G	G	G	G	G	G	A	A	A	A	A	G	A	A	A	A	A	G	G	A	R	A	A	G	A	G	G
S3_2758822	A/G	3	2758822	+	NA	NA	NA	NA	NA	NA	N	G	G	A	A	G	R	A	A	G	A	A	G	G	G	G	G	G	A	A	A	A	A	G	A	A	A	A	A	G	G	A	G	A	A	G	A	G	G
S3_2758835	A/G	3	2758835	+	NA	NA	NA	NA	NA	NA	N	G	G	A	A	G	R	A	A	G	R	A	G	G	G	G	G	G	A	A	A	A	A	G	A	A	A	A	A	G	G	A	G	A	A	G	A	G	G
S3_2758880	T/G	3	2758880	+	NA	NA	NA	NA	NA	NA	T	T	T	T	T	T	T	T	T	T	T	T	T	T	T	T	T	T	T	T	T	T	T	T	T	T	T	T	T	T	T	T	T	T	T	T	T	T	T
S3_2758887	G/T	3	2758887	+	NA	NA	NA	NA	NA	NA	G	G	G	G	G	G	G	G	G	G	G	G	G	G	G	G	G	G	G	G	G	G	G	G	G	G	G	G	G	G	G	G	G	G	G	G	G	G	G
S3_2758893	G/T	3	2758893	+	NA	NA	NA	NA	NA	NA	T	G	G	T	G	G	K	K	G	G	T	G	G	G	G	G	G	G	G	G	G	G	G	G	G	G	G	G	G	G	G	T	G	G	G	G	G	G	G
S3_2758906	T/C	3	2758906	+	NA	NA	NA	NA	NA	NA	T	T	T	T	C	T	T	Y	T	T	T	C	T	T	T	T	T	T	C	C	C	C	C	T	C	C	Y	C	C	T	T	T	T	C	C	T	C	T	T
S3_2758947	A/G	3	2758947	+	NA	NA	NA	NA	NA	NA	A	A	A	A	A	A	A	A	A	A	A	A	A	A	A	A	A	A	A	A	A	A	A	A	A	A	A	A	A	N	A	A	N	A	A	A	A	A	A
S3_2758956	C/T	3	2758956	+	NA	NA	NA	NA	NA	NA	C	C	C	C	C	C	C	C	C	C	C	C	N	C	C	C	N	C	C	C	C	C	C	C	C	C	C	C	C	N	C	C	N	C	C	C	C	C	C
S3_2759720	C/G	3	2759720	+	NA	NA	NA	NA	NA	NA	C	C	C	C	C	C	C	C	C	C	C	C	C	G	G	G	G	C	C	C	C	C	C	C	C	C	S	C	C	C	G	C	C	C	C	C	C	G	G
S3_2763283	A/T	3	2763283	+	NA	NA	NA	NA	NA	NA	A	A	A	A	A	A	A	A	A	A	A	A	A	A	A	A	A	A	A	A	A	A	A	A	N	A	A	A	A	A	A	A	A	A	A	A	A	A	A
S3_2763301	C/A	3	2763301	+	NA	NA	NA	NA	NA	NA	C	C	C	C	C	C	C	C	C	C	C	C	C	C	C	C	C	A	C	C	C	C	C	C	N	C	C	C	C	A	C	C	C	C	C	A	C	C	C
S3_2763371	C/G	3	2763371	+	NA	NA	NA	NA	NA	NA	G	C	C	C	C	C	C	C	C	S	C	C	C	C	C	C	C	C	C	C	C	C	G	C	S	C	C	C	C	C	C	C	C	C	C	C	C	C	C
S3_2763373	C/G	3	2763373	+	NA	NA	NA	NA	NA	NA	G	C	C	C	C	C	C	C	C	S	C	C	C	C	C	C	C	C	C	C	C	C	G	C	S	C	C	C	C	C	C	C	C	C	C	C	C	C	C
S3_2763381	G/A	3	2763381	+	NA	NA	NA	NA	NA	NA	A	G	G	G	G	G	G	G	G	R	G	G	G	G	G	G	G	G	G	G	G	G	A	G	R	G	G	G	G	G	G	G	G	G	G	G	G	G	G
S3_2763383	G/A	3	2763383	+	NA	NA	NA	NA	NA	NA	A	G	G	G	G	G	G	G	G	R	G	G	G	G	G	G	G	G	G	G	G	G	A	G	R	G	G	G	G	G	G	G	G	G	G	G	G	G	G
S3_2763387	G/A	3	2763387	+	NA	NA	NA	NA	NA	NA	G	G	G	G	G	G	G	G	G	G	G	G	G	G	G	G	G	G	G	G	G	G	G	G	G	G	G	G	G	G	G	G	G	G	G	G	G	G	G
S3_2763865	T/G	3	2763865	+	NA	NA	NA	NA	NA	NA	G	T	T	T	G	G	G	N	T	G	T	N	T	T	G	G	G	G	T	T	T	T	T	T	N	T	T	T	T	G	G	T	K	T	T	N	T	G	G
S3_2763963	C/G	3	2763963	+	NA	NA	NA	NA	NA	NA	C	C	C	C	C	C	C	C	C	C	C	C	C	C	C	C	C	C	C	C	C	C	C	C	N	C	C	C	C	C	C	C	C	C	C	C	C	C	C
S3_2764741	G/A	3	2764741	+	NA	NA	NA	NA	NA	NA	G	G	G	G	G	G	G	G	G	G	G	G	G	G	G	G	G	G	G	G	G	G	G	G	R	G	G	G	G	R	G	G	G	G	G	G	G	G	G
S3_2764742	C/A	3	2764742	+	NA	NA	NA	NA	NA	NA	C	C	C	C	C	C	C	C	C	C	C	C	C	C	C	C	C	C	C	C	C	C	C	C	M	C	C	C	C	M	C	C	C	C	C	C	C	C	C
S3_2765179	T/G	3	2765179	+	NA	NA	NA	NA	NA	NA	T	T	T	T	G	G	T	T	T	T	T	T	T	T	G	G	G	T	T	T	T	T	T	T	N	T	G	T	T	T	G	T	G	T	T	T	T	G	G
S3_2765994	G/A	3	2765994	+	NA	NA	NA	NA	NA	NA	G	G	G	G	G	G	G	G	G	G	G	G	G	G	G	G	G	G	G	G	G	G	G	G	G	G	G	G	G	G	G	G	G	G	G	G	G	G	G
S3_2766012	A/G	3	2766012	+	NA	NA	NA	NA	NA	NA	A	A	A	A	A	A	A	A	A	A	A	A	A	A	A	A	A	A	A	A	A	A	A	A	R	A	A	A	A	A	A	A	A	A	A	A	A	A	A
S3_2766077	T/C	3	2766077	+	NA	NA	NA	NA	NA	NA	T	C	C	T	T	T	C	T	T	T	T	Y	T	T	T	T	T	C	C	T	T	T	C	C	Y	C	T	T	T	C	T	T	T	C	C	C	T	T	T
S3_2766160	G/A	3	2766160	+	NA	NA	NA	NA	NA	NA	G	G	G	G	G	G	G	N	G	G	G	G	G	G	G	G	G	G	G	G	G	G	G	G	G	G	G	G	G	G	G	G	G	G	G	G	G	G	G
S3_2766168	C/G	3	2766168	+	NA	NA	NA	NA	NA	NA	C	C	C	C	C	C	C	N	C	C	C	C	C	C	C	C	C	C	C	C	C	C	C	C	C	C	C	C	C	S	C	C	C	C	C	C	C	C	C
S3_2766169	A/G	3	2766169	+	NA	NA	NA	NA	NA	NA	G	A	A	A	A	G	A	N	A	A	A	A	A	A	G	G	G	A	A	G	A	A	A	A	A	A	R	A	A	A	G	A	R	A	A	A	A	G	G
S3_2767062	C/G	3	2767062	+	NA	NA	NA	NA	NA	NA	C	C	C	C	S	C	C	C	C	C	C	C	C	C	C	C	C	C	C	C	C	C	C	C	S	C	C	C	C	C	C	C	C	C	C	C	C	C	C
S3_2767079	C/T	3	2767079	+	NA	NA	NA	NA	NA	NA	C	C	C	C	C	C	C	C	C	C	C	C	C	C	C	C	C	C	C	C	C	C	C	C	C	C	C	C	C	C	C	C	C	C	C	C	C	C	C
S3_2767221	G/A	3	2767221	+	NA	NA	NA	NA	NA	NA	A	R	G	G	G	G	G	G	G	G	G	G	A	G	A	N	G	A	G	A	G	G	G	R	R	R	G	G	G	G	R	G	G	R	G	A	G	N	A
S3_2767231	G/T	3	2767231	+	NA	NA	NA	NA	NA	NA	G	G	G	G	G	G	G	G	G	G	G	G	G	G	G	G	G	G	G	G	G	G	G	G	K	G	G	G	G	G	G	G	G	G	G	G	G	G	G
S3_2767347	C/A	3	2767347	+	NA	NA	NA	NA	NA	NA	A	M	C	C	C	C	C	C	C	M	C	C	C	C	M	A	C	A	C	C	C	C	C	M	M	C	C	C	C	M	M	C	C	C	C	M	C	M	C
S3_2767378	G/A	3	2767378	+	NA	NA	NA	NA	NA	NA	G	G	G	G	G	G	G	G	G	G	G	G	G	G	G	G	G	G	G	G	G	G	G	G	G	G	G	G	G	G	G	G	G	G	G	G	G	G	G
S3_2767849	T/C	3	2767849	+	NA	NA	NA	NA	NA	NA	T	T	T	T	T	T	T	T	T	T	T	T	C	T	T	T	T	T	T	T	T	T	T	T	C	T	T	T	T	N	T	T	T	T	T	T	T	T	T
S3_2767888	A/G	3	2767888	+	NA	NA	NA	NA	NA	NA	A	A	A	A	A	A	A	A	A	A	A	A	A	A	A	A	A	A	A	A	A	A	A	A	A	A	A	A	A	A	A	A	A	A	A	A	A	A	A
S3_2767899	G/A	3	2767899	+	NA	NA	NA	NA	NA	NA	G	G	G	G	G	G	G	G	G	G	G	G	G	G	G	G	G	G	G	G	G	G	G	G	G	G	G	G	G	G	G	G	G	G	G	G	G	G	G
S3_2769009	A/G	3	2769009	+	NA	NA	NA	NA	NA	NA	A	A	A	A	A	A	A	A	A	A	A	A	A	A	A	A	A	A	A	A	A	A	A	A	A	A	A	A	A	A	A	A	A	A	A	A	A	A	A
S3_2769032	G/C	3	2769032	+	NA	NA	NA	NA	NA	NA	G	G	G	G	G	C	G	G	G	G	G	G	G	G	G	G	G	G	G	G	G	G	G	S	G	G	G	G	G	G	G	G	G	G	G	G	G	G	G
S3_2769049	G/A	3	2769049	+	NA	NA	NA	NA	NA	NA	G	G	G	G	G	G	G	G	G	G	G	G	G	G	G	G	G	G	G	G	G	G	G	G	G	G	G	G	G	R	G	G	G	G	G	G	G	G	G
S3_2769141	G/T	3	2769141	+	NA	NA	NA	NA	NA	NA	K	G	G	G	G	G	G	G	G	G	G	G	G	G	G	G	G	K	G	G	G	G	G	G	G	G	G	G	G	K	G	G	G	G	G	K	G	G	G
S3_2769171	C/G	3	2769171	+	NA	NA	NA	NA	NA	NA	C	C	C	C	C	C	C	C	C	C	C	C	C	C	C	C	C	C	C	C	C	C	C	C	S	C	C	C	C	C	C	C	C	C	C	C	C	C	C
S3_2769192	A/G	3	2769192	+	NA	NA	NA	NA	NA	NA	G	A	A	A	A	A	A	A	A	A	A	A	A	A	R	G	A	R	A	A	A	A	A	R	A	A	A	A	A	R	A	A	A	A	A	G	A	A	G
S3_2769250	G/T	3	2769250	+	NA	NA	NA	NA	NA	NA	G	K	T	G	G	G	G	G	G	G	G	G	T	G	G	G	G	K	G	G	G	G	K	K	K	K	G	G	G	K	G	G	G	G	G	K	K	G	G
S3_2769340	C/G	3	2769340	+	NA	NA	NA	NA	NA	NA	G	C	N	C	N	N	C	N	C	C	C	C	C	C	C	C	C	G	C	C	C	C	C	N	N	C	C	C	C	C	C	C	C	C	C	G	N	C	C
S3_2769683	G/A	3	2769683	+	NA	NA	NA	NA	NA	NA	G	G	N	G	G	N	G	N	G	G	G	G	G	G	G	G	G	G	G	G	G	G	G	G	G	G	G	G	G	G	G	G	G	G	G	G	G	G	G
S3_2769714	C/T	3	2769714	+	NA	NA	NA	NA	NA	NA	C	C	N	C	C	N	C	N	C	C	C	T	C	C	C	C	C	C	C	C	C	C	C	C	C	C	C	C	C	C	C	C	C	C	C	C	C	C	C
S3_2769924	C/G	3	2769924	+	NA	NA	NA	NA	NA	NA	C	C	C	C	C	C	C	C	C	C	C	C	C	C	C	C	C	C	C	C	C	C	C	C	C	C	C	C	C	C	C	C	C	C	C	C	C	C	C
S3_2769960	C/G	3	2769960	+	NA	NA	NA	NA	NA	NA	C	C	C	C	C	C	C	C	C	C	G	C	C	C	S	N	C	C	C	C	C	C	C	C	C	C	C	C	C	C	C	C	C	C	C	C	C	C	N
S3_2770088	C/G	3	2770088	+	NA	NA	NA	NA	NA	NA	C	S	C	C	S	C	C	C	C	C	C	C	G	C	C	C	C	S	C	C	C	C	C	S	C	S	C	C	C	S	C	C	G	G	C	S	C	C	C
S3_2770100	G/C	3	2770100	+	NA	NA	NA	NA	NA	NA	G	S	G	G	S	G	G	G	G	G	G	G	C	G	G	G	G	S	G	G	G	G	G	S	G	S	G	G	G	S	G	G	C	C	G	S	G	G	G
S3_2770296	C/T	3	2770296	+	NA	NA	NA	NA	NA	NA	C	C	C	C	C	C	C	Y	N	C	C	C	C	T	C	C	C	C	C	C	C	C	C	C	Y	C	C	C	C	T	C	C	C	C	C	C	Y	C	C
S3_2770313	G/A	3	2770313	+	NA	NA	NA	NA	NA	NA	G	G	G	G	G	G	G	R	N	G	G	G	G	A	G	G	G	G	G	G	G	G	G	G	R	G	G	G	G	A	G	G	G	G	G	G	R	G	G
S3_2770691	C/A	3	2770691	+	NA	NA	NA	NA	NA	NA	C	C	C	C	C	C	C	C	C	C	C	C	C	C	C	C	C	C	C	C	C	C	C	C	M	C	C	C	C	C	C	C	M	C	C	C	C	C	C
S3_2773648	G/A	3	2773648	+	NA	NA	NA	NA	NA	NA	G	G	N	G	G	G	G	G	G	G	G	G	N	G	G	G	G	G	G	G	G	G	G	G	G	G	G	G	G	G	G	G	G	G	G	G	G	G	G
S3_2773816	G/A	3	2773816	+	NA	NA	NA	NA	NA	NA	G	G	G	R	G	N	G	G	G	G	G	G	G	G	G	G	G	R	G	G	G	G	G	G	N	G	G	G	G	G	G	G	G	G	G	G	G	G	G
S3_2773988	G/A	3	2773988	+	NA	NA	NA	NA	NA	NA	G	G	G	G	G	G	G	G	R	G	G	G	G	A	G	G	G	G	G	G	G	G	G	G	N	G	G	G	G	G	G	G	G	G	G	G	G	G	G
S3_2774051	G/A	3	2774051	+	NA	NA	NA	NA	NA	NA	G	G	G	G	G	G	G	N	G	G	G	A	G	A	G	G	G	G	G	G	G	G	G	G	N	G	G	G	G	G	G	G	A	G	G	G	R	G	G
S3_2775775	C/T	3	2775775	+	NA	NA	NA	NA	NA	NA	C	T	C	C	C	C	C	C	C	C	C	C	Y	C	N	N	N	N	C	C	C	C	C	T	N	T	C	C	C	C	N	C	C	T	C	C	C	T	Y
S3_2775853	G/C	3	2775853	+	NA	NA	NA	NA	NA	NA	G	C	C	G	G	N	G	G	N	G	G	G	C	G	S	N	C	S	G	G	G	G	G	C	N	C	S	G	G	S	C	G	G	C	G	S	C	S	S
S3_2776758	T/A	3	2776758	+	NA	NA	NA	NA	NA	NA	T	T	T	T	T	T	T	T	T	T	T	T	T	T	T	T	T	T	T	T	T	T	T	T	T	T	T	T	T	T	T	T	T	T	T	T	T	T	T
S3_2776766	T/C	3	2776766	+	NA	NA	NA	NA	NA	NA	T	T	T	T	T	T	T	T	T	T	T	T	T	T	T	T	T	T	T	T	T	T	T	T	T	T	T	T	T	T	T	T	T	T	T	T	T	T	T
S3_2776918	A/G	3	2776918	+	NA	NA	NA	NA	NA	NA	A	A	A	A	A	N	A	A	A	A	A	A	A	A	A	A	A	A	A	A	A	A	A	A	N	A	A	A	A	A	A	A	A	A	A	A	A	A	A
S3_2776953	G/C	3	2776953	+	NA	NA	NA	NA	NA	NA	G	G	G	G	G	N	G	G	G	G	G	G	G	G	G	G	G	G	G	G	G	G	G	G	N	G	G	G	G	G	G	G	G	G	G	G	G	G	G
S3_2778233	C/T	3	2778233	+	NA	NA	NA	NA	NA	NA	C	C	C	C	C	C	C	C	C	C	C	C	C	C	C	C	C	C	C	C	C	C	C	C	C	C	C	C	C	C	C	C	C	C	C	C	C	C	C
S3_2778563	G/C	3	2778563	+	NA	NA	NA	NA	NA	NA	G	G	G	G	G	G	G	G	G	G	G	G	G	G	G	G	G	G	G	G	G	G	G	G	G	G	G	G	G	G	G	G	G	G	G	G	G	G	G
S3_2778756	A/G	3	2778756	+	NA	NA	NA	NA	NA	NA	A	G	A	A	G	A	A	A	A	A	A	A	G	A	A	A	A	R	A	A	A	A	A	G	A	G	A	A	A	A	A	A	G	G	A	R	R	A	A
S3_2778843	G/C	3	2778843	+	NA	NA	NA	NA	NA	NA	G	G	N	G	G	C	G	G	G	G	G	G	G	G	G	G	G	G	G	G	G	G	G	G	N	G	G	G	G	G	G	G	G	G	G	G	G	G	G
S3_2778845	G/T	3	2778845	+	NA	NA	NA	NA	NA	NA	G	G	N	T	G	G	G	K	G	G	N	G	G	K	G	G	G	G	G	T	G	G	N	G	N	G	G	G	G	K	G	G	G	G	G	G	G	G	G
S3_2778846	C/G	3	2778846	+	NA	NA	NA	NA	NA	NA	C	C	N	G	C	C	C	S	C	C	N	C	C	S	C	C	C	C	C	G	C	C	N	C	N	C	C	C	C	S	C	C	C	C	C	C	C	C	C
S3_2778862	T/C	3	2778862	+	NA	NA	NA	NA	NA	NA	T	T	N	T	T	T	T	T	T	T	T	T	T	T	T	T	T	Y	T	T	T	T	T	T	N	T	T	T	T	T	Y	T	T	T	Y	T	T	T	T
S3_2780065	A/G	3	2780065	+	NA	NA	NA	NA	NA	NA	A	A	A	A	A	A	A	A	A	A	A	A	A	A	A	A	A	A	N	A	A	A	A	A	R	A	A	A	A	A	A	A	A	A	A	A	A	A	A
S3_2780091	T/C	3	2780091	+	NA	NA	NA	NA	NA	NA	T	T	C	T	T	T	T	T	T	T	T	T	C	C	T	T	T	T	T	C	T	T	T	T	T	T	T	T	T	T	T	T	T	T	T	T	Y	T	T
S3_2780162	A/G	3	2780162	+	NA	NA	NA	NA	NA	NA	A	A	A	A	A	A	A	A	A	A	A	A	A	A	A	A	A	A	A	A	A	A	A	A	A	A	A	A	A	A	A	A	A	A	A	A	A	A	A
S3_2780165	C/T	3	2780165	+	NA	NA	NA	NA	NA	NA	C	C	C	C	C	C	C	C	C	C	C	C	C	C	C	C	C	C	C	C	C	C	C	C	T	C	C	C	C	C	C	C	C	C	C	C	C	C	C
S3_2780166	A/C	3	2780166	+	NA	NA	NA	NA	NA	NA	A	M	C	A	A	A	A	A	A	A	A	A	C	C	A	A	A	A	A	C	A	A	A	A	C	A	A	A	A	A	A	A	C	M	A	A	A	A	A
S3_2780171	A/G	3	2780171	+	NA	NA	NA	NA	NA	NA	A	R	G	A	A	A	A	A	A	A	A	A	G	G	A	A	A	A	A	G	A	A	A	A	G	A	A	A	A	A	A	A	G	R	A	A	A	A	A
S3_2780179	T/A	3	2780179	+	NA	NA	NA	NA	NA	NA	T	W	A	T	T	T	T	T	T	T	T	T	T	A	T	T	T	T	T	A	T	T	T	T	T	T	T	T	T	T	T	T	A	W	T	T	T	T	T
S3_2781296	C/G	3	2781296	+	NA	NA	NA	NA	NA	NA	C	C	C	C	C	C	C	C	C	C	C	C	C	C	C	C	C	C	G	C	C	C	C	C	N	C	C	C	C	C	C	C	C	C	C	C	C	C	C
S3_2781297	G/T	3	2781297	+	NA	NA	NA	NA	NA	NA	G	G	G	G	G	G	T	G	G	G	G	G	G	G	G	G	G	G	G	G	G	G	G	G	N	G	G	G	G	G	G	G	T	G	G	G	G	G	G
S3_2781310	G/A	3	2781310	+	NA	NA	NA	NA	NA	NA	G	G	G	G	G	G	A	G	G	G	G	G	G	G	G	G	G	G	A	G	G	G	G	G	N	G	G	G	G	G	G	G	A	G	G	G	G	G	G
S3_2781348	T/C	3	2781348	+	NA	NA	NA	NA	NA	NA	T	T	T	T	T	T	T	T	T	T	T	T	C	C	T	T	T	T	C	C	T	T	T	T	N	T	T	T	T	T	T	T	T	T	T	T	C	T	T
S3_2781354	A/T	3	2781354	+	NA	NA	NA	NA	NA	NA	A	A	A	A	A	A	A	A	A	A	A	A	T	T	A	A	A	A	A	T	A	A	A	A	N	A	A	A	A	A	A	A	A	A	A	A	T	A	A
S3_2781368	C/A	3	2781368	+	NA	NA	NA	NA	NA	NA	C	C	C	C	C	C	C	C	C	C	C	C	C	C	C	C	C	C	A	C	C	C	C	C	N	C	C	C	C	C	C	C	C	C	C	C	C	C	C
S3_2781422	C/G	3	2781422	+	NA	NA	NA	NA	NA	NA	C	C	C	C	C	C	G	C	S	C	C	G	C	C	C	C	C	C	C	C	C	C	C	C	N	C	C	C	C	C	C	C	C	C	C	C	C	C	C
S3_2781428	T/C	3	2781428	+	NA	NA	NA	NA	NA	NA	T	T	T	T	T	T	C	T	Y	T	T	C	T	T	T	T	T	T	T	T	T	T	T	T	N	T	T	T	T	T	T	T	T	T	T	T	T	T	T
S3_2781591	G/T	3	2781591	+	NA	NA	NA	NA	NA	NA	G	G	G	G	G	G	G	G	G	G	G	G	G	G	G	G	G	G	G	G	G	G	G	G	N	G	G	G	G	G	G	G	G	G	G	G	G	G	G
S3_2781600	G/A	3	2781600	+	NA	NA	NA	NA	NA	NA	R	G	G	G	G	G	R	N	N	G	G	G	A	A	G	G	G	G	A	A	G	G	G	G	N	G	G	G	G	G	G	G	G	G	R	G	A	G	G
S3_2781616	C/G	3	2781616	+	NA	NA	NA	NA	NA	NA	C	C	C	C	C	C	C	C	C	C	C	C	C	C	C	C	C	C	C	C	C	C	C	C	N	C	C	C	C	C	C	C	C	C	C	C	C	C	C
S3_2782011	C/G	3	2782011	+	NA	NA	NA	NA	NA	NA	C	S	C	C	C	C	C	C	C	C	C	C	C	C	S	G	N	S	G	C	C	C	C	S	C	S	S	C	C	S	C	C	C	C	S	S	S	S	S
S3_2782631	C/T	3	2782631	+	NA	NA	NA	NA	NA	NA	C	C	C	C	C	C	C	C	C	C	C	C	C	C	C	C	C	C	C	C	C	C	C	C	C	C	C	C	C	C	C	C	C	C	C	C	C	C	C
S3_2782636	T/C	3	2782636	+	NA	NA	NA	NA	NA	NA	T	T	T	T	T	T	T	T	T	T	T	T	T	T	T	T	T	T	T	T	T	T	T	T	T	T	T	T	T	T	T	T	T	T	T	T	T	T	T
S3_2782663	G/T	3	2782663	+	NA	NA	NA	NA	NA	NA	K	G	G	G	G	G	T	G	G	G	G	G	G	K	G	G	G	G	G	G	G	G	G	G	G	G	G	G	G	G	G	G	G	G	G	G	G	G	G
S3_2782725	G/C	3	2782725	+	NA	NA	NA	NA	NA	NA	C	G	N	G	G	G	C	G	N	G	G	G	N	S	G	G	G	S	C	N	G	G	G	G	N	G	G	G	G	S	G	G	G	G	S	C	N	G	G
S3_2783176	G/C	3	2783176	+	NA	NA	NA	NA	NA	NA	G	G	N	G	G	G	G	N	G	G	G	G	N	G	G	G	G	G	G	C	G	G	G	G	N	G	G	G	G	G	G	G	G	G	G	G	G	G	G
S3_2783191	C/T	3	2783191	+	NA	NA	NA	NA	NA	NA	T	T	N	C	C	N	T	N	T	C	C	T	N	T	C	C	C	Y	C	T	C	C	C	T	N	T	C	C	C	T	C	Y	C	T	C	N	T	C	C
S3_2783199	G/T	3	2783199	+	NA	NA	NA	NA	NA	NA	G	G	N	T	T	N	G	N	G	T	T	G	N	G	T	T	T	G	T	G	T	T	T	G	N	G	T	T	T	G	T	K	T	G	T	G	G	T	T
S3_2783221	G/A	3	2783221	+	NA	NA	NA	NA	NA	NA	R	A	N	A	R	N	G	G	N	A	A	G	G	R	A	A	A	G	A	A	A	A	A	R	G	G	A	A	A	G	A	A	R	G	A	G	G	A	A
S3_2783236	A/G	3	2783236	+	NA	NA	NA	NA	NA	NA	A	A	N	A	A	A	A	A	A	A	A	A	A	A	A	A	A	A	A	A	A	A	A	A	A	A	A	A	A	A	A	A	A	A	A	A	A	A	A
S3_2783264	G/A	3	2783264	+	NA	NA	NA	NA	NA	NA	G	G	N	G	G	G	G	G	G	G	G	G	G	G	G	G	G	G	G	G	G	G	G	G	G	G	G	G	G	G	G	G	G	G	G	G	G	G	G
S3_2801311	A/G	3	2801311	+	NA	NA	NA	NA	NA	NA	A	A	A	A	A	A	A	A	A	A	A	A	A	A	A	A	A	A	A	A	A	A	A	A	A	A	A	A	A	A	A	A	A	A	A	A	A	A	A
S3_2801312	A/G	3	2801312	+	NA	NA	NA	NA	NA	NA	A	A	A	A	A	A	A	A	A	A	A	A	A	A	A	A	A	A	A	A	A	A	A	A	A	A	A	A	A	A	A	A	A	A	A	A	A	A	A
S3_2801351	A/C	3	2801351	+	NA	NA	NA	NA	NA	NA	C	C	C	A	A	A	A	A	A	M	A	A	A	C	C	C	C	A	A	A	A	A	A	C	A	A	M	A	A	A	C	A	N	A	A	A	A	C	C
S3_2801352	G/A	3	2801352	+	NA	NA	NA	NA	NA	NA	A	A	A	G	G	G	G	G	G	R	G	G	G	A	A	A	A	G	G	G	G	G	G	A	G	G	R	G	G	G	A	G	N	G	G	G	G	A	A
S3_2801357	A/C	3	2801357	+	NA	NA	NA	NA	NA	NA	C	C	A	A	A	N	C	A	A	M	A	A	A	C	C	C	C	C	A	A	A	A	A	C	A	C	M	A	A	N	C	A	C	C	A	A	A	C	C
S3_2801361	T/C	3	2801361	+	NA	NA	NA	NA	NA	NA	C	C	T	T	T	N	C	T	T	Y	T	T	T	C	C	C	C	C	T	T	T	T	T	C	T	C	Y	T	T	N	C	T	C	C	T	T	T	C	C
S3_2801637	A/G	3	2801637	+	NA	NA	NA	NA	NA	NA	A	A	A	A	A	A	A	A	A	A	A	A	A	A	A	A	A	N	A	A	A	A	A	A	A	R	A	A	A	A	A	A	A	G	A	A	A	A	A
S3_2801955	G/T	3	2801955	+	NA	NA	NA	NA	NA	NA	T	G	G	G	G	G	T	G	G	K	G	G	G	G	G	G	G	G	T	G	G	G	G	G	N	G	G	G	G	G	G	G	G	G	T	G	N	G	G
S3_2801957	A/G	3	2801957	+	NA	NA	NA	NA	NA	NA	A	G	G	A	A	A	A	A	A	A	A	A	A	G	A	A	A	A	A	A	A	A	A	G	N	A	A	A	A	A	A	A	A	A	A	A	A	A	A
S3_2804736	T/C	3	2804736	+	NA	NA	NA	NA	NA	NA	T	T	T	T	T	N	N	N	T	T	T	T	T	T	T	T	T	T	C	T	T	T	T	T	T	Y	T	T	T	T	T	T	T	T	T	T	T	T	T
S3_2804741	G/A	3	2804741	+	NA	NA	NA	NA	NA	NA	G	G	G	G	G	N	N	N	G	G	G	G	G	G	G	G	G	G	A	G	G	G	G	G	G	R	G	G	G	G	G	G	G	G	G	G	G	G	G
S3_2812096	C/A	3	2812096	+	NA	NA	NA	NA	NA	NA	C	C	C	C	C	C	C	C	C	C	C	C	C	C	C	C	C	C	C	C	C	C	C	C	C	C	C	C	C	C	C	C	C	C	C	C	C	C	C
S3_2812194	G/C	3	2812194	+	NA	NA	NA	NA	NA	NA	G	G	G	G	G	N	G	N	N	G	G	G	G	G	G	G	N	G	G	G	G	G	G	G	N	G	G	G	G	N	G	G	G	G	G	G	G	G	G
S3_2812287	C/T	3	2812287	+	NA	NA	NA	NA	NA	NA	C	C	N	C	C	N	C	C	C	Y	C	C	C	C	T	T	T	C	C	C	C	C	C	C	C	C	C	C	C	C	T	C	C	C	C	C	C	T	T
S3_2812499	C/T	3	2812499	+	NA	NA	NA	NA	NA	NA	C	C	C	C	C	N	C	C	C	C	C	C	C	C	C	C	C	C	C	C	C	C	C	C	C	C	C	C	C	C	C	C	C	C	C	C	C	C	C
S3_2812514	C/G	3	2812514	+	NA	NA	NA	NA	NA	NA	C	G	N	C	C	N	C	C	C	C	C	G	S	C	G	G	G	G	C	C	C	C	C	G	C	G	S	C	C	G	G	C	G	G	C	G	C	G	G
S3_2812527	G/A	3	2812527	+	NA	NA	NA	NA	NA	NA	G	G	G	G	G	N	G	G	G	G	G	G	G	G	G	G	G	G	G	G	G	G	G	G	G	G	G	G	G	G	G	G	G	G	G	G	G	G	G
S3_2812538	C/T	3	2812538	+	NA	NA	NA	NA	NA	NA	C	C	C	C	C	N	C	C	C	C	C	C	C	C	C	C	C	C	C	C	C	C	C	C	C	C	C	C	C	C	C	C	C	C	C	C	C	C	C
S3_2812544	C/T	3	2812544	+	NA	NA	NA	NA	NA	NA	T	C	C	T	C	N	T	C	C	Y	C	C	C	Y	C	C	C	C	T	T	C	C	C	C	C	C	C	C	C	C	C	C	C	C	T	C	C	C	C
S3_2812592	G/T	3	2812592	+	NA	NA	NA	NA	NA	NA	T	G	G	G	G	T	K	T	G	T	G	K	G	G	G	G	G	T	T	G	G	G	G	G	G	G	G	G	G	K	G	G	G	G	T	K	G	G	G
S3_2812616	C/T	3	2812616	+	NA	NA	NA	NA	NA	NA	C	C	C	C	C	C	C	C	C	C	C	C	C	C	C	C	C	T	C	C	C	C	C	C	C	C	C	C	C	T	C	C	C	C	C	T	C	C	C
S3_2813243	G/A	3	2813243	+	NA	NA	NA	NA	NA	NA	G	G	G	G	G	G	G	G	G	G	G	G	G	G	G	G	G	G	G	G	G	G	G	G	N	G	G	G	G	G	G	G	G	G	G	G	G	G	G
S3_2813307	C/T	3	2813307	+	NA	NA	NA	NA	NA	NA	C	C	C	T	C	C	T	C	C	C	C	C	C	T	C	C	C	C	C	T	C	C	C	C	C	Y	Y	C	C	C	C	C	C	T	C	C	C	C	C
S3_2813402	C/A	3	2813402	+	NA	NA	NA	NA	NA	NA	A	C	C	C	C	C	C	N	C	C	C	C	C	C	C	C	C	C	C	C	C	C	C	C	C	M	C	C	C	C	C	C	C	A	C	C	N	C	C
S3_2813935	A/G	3	2813935	+	NA	NA	NA	NA	NA	NA	G	A	A	A	A	A	A	R	R	R	A	G	A	A	A	A	A	A	A	A	A	A	A	A	A	A	A	A	A	A	A	A	A	A	A	A	A	A	A
S3_2813936	T/A	3	2813936	+	NA	NA	NA	NA	NA	NA	T	A	A	T	T	T	A	T	T	T	A	T	A	T	T	T	T	A	A	A	T	T	T	A	T	A	T	T	T	A	T	A	W	A	A	A	T	T	T
S3_2814473	C/T	3	2814473	+	NA	NA	NA	NA	NA	NA	C	C	C	C	C	C	C	C	C	C	C	C	C	C	C	C	C	C	C	C	C	C	C	C	C	C	C	C	C	C	C	C	C	C	C	C	C	C	C
S3_2814490	G/A	3	2814490	+	NA	NA	NA	NA	NA	NA	G	G	G	A	G	G	G	G	G	G	G	G	G	G	G	G	G	G	G	G	G	G	G	G	G	G	G	G	G	G	G	G	G	G	G	G	G	G	G
S3_2815391	T/C	3	2815391	+	NA	NA	NA	NA	NA	NA	C	T	N	C	T	T	C	T	T	T	N	N	T	T	T	T	C	C	T	T	T	T	T	T	T	T	T	T	T	C	T	T	T	T	T	C	T	T	T
S3_2816372	C/T	3	2816372	+	NA	NA	NA	NA	NA	NA	C	C	T	T	C	T	C	C	C	C	T	C	N	T	C	C	C	C	C	N	T	T	Y	N	T	T	T	T	T	C	C	T	N	T	T	C	Y	N	C
S3_2816377	G/T	3	2816377	+	NA	NA	NA	NA	NA	NA	G	G	G	G	G	G	T	G	G	G	G	G	G	G	G	G	G	T	G	G	G	G	G	G	G	G	G	G	G	T	G	G	G	G	G	N	G	G	G
S3_2816413	G/A	3	2816413	+	NA	NA	NA	NA	NA	NA	G	G	N	G	G	N	G	G	G	G	G	G	G	G	G	G	G	G	G	G	G	G	G	G	N	G	G	G	G	G	G	G	G	G	G	G	G	G	G
S3_2816420	C/G	3	2816420	+	NA	NA	NA	NA	NA	NA	G	G	N	C	C	N	C	N	C	G	C	C	G	C	C	C	C	C	C	C	C	C	C	G	N	C	C	C	C	C	C	C	G	C	C	C	C	C	C
S3_2816437	G/A	3	2816437	+	NA	NA	NA	NA	NA	NA	G	G	N	G	G	N	G	G	G	G	G	G	G	G	G	G	G	G	G	G	G	G	G	G	N	G	G	G	G	G	G	G	G	G	G	G	G	G	G
S3_2816536	G/C	3	2816536	+	NA	NA	NA	NA	NA	NA	G	G	G	G	G	G	G	G	G	S	C	G	G	G	C	C	C	N	G	C	G	G	G	G	N	G	G	G	G	C	C	G	G	G	G	C	G	C	C
S3_2816563	C/G	3	2816563	+	NA	NA	NA	NA	NA	NA	C	S	C	G	G	G	C	G	N	C	C	N	N	G	C	C	C	C	C	C	G	G	N	S	N	G	G	G	G	C	C	G	N	G	C	C	N	C	C
S3_2874960	A/G	3	2874960	+	NA	NA	NA	NA	NA	NA	A	A	A	A	A	A	A	A	A	A	A	A	A	A	A	A	A	A	A	A	A	A	A	A	N	A	A	A	A	A	A	A	A	A	A	A	A	A	A
S3_2874999	G/A	3	2874999	+	NA	NA	NA	NA	NA	NA	G	A	A	G	G	G	G	G	G	G	G	G	G	G	G	G	G	G	G	G	G	G	G	A	N	G	G	G	R	G	G	G	G	G	G	G	G	G	G
S3_2875302	T/C	3	2875302	+	NA	NA	NA	NA	NA	NA	T	C	N	C	T	C	C	T	N	C	C	N	T	T	C	C	C	C	C	C	T	T	C	C	N	T	T	T	T	C	C	Y	C	T	C	C	T	C	C
S3_2875306	T/C	3	2875306	+	NA	NA	NA	NA	NA	NA	T	C	N	C	T	C	C	T	N	C	C	N	T	T	C	C	C	C	C	C	T	T	C	C	N	T	T	T	T	C	C	Y	C	T	C	C	T	C	C
S3_2877179	T/G	3	2877179	+	NA	NA	NA	NA	NA	NA	T	T	T	G	T	T	T	G	T	T	T	T	T	T	T	T	T	T	T	G	T	T	T	T	T	T	T	T	T	T	T	T	T	T	T	T	T	T	T
S3_2877208	C/T	3	2877208	+	NA	NA	NA	NA	NA	NA	C	C	C	C	T	C	T	C	C	Y	C	C	C	C	C	C	C	C	C	C	C	C	C	C	C	C	C	C	C	C	C	C	C	C	C	C	Y	C	C
S3_2877231	T/G	3	2877231	+	NA	NA	NA	NA	NA	NA	T	T	T	T	G	T	G	T	T	K	T	T	T	T	T	T	T	T	T	T	T	T	T	T	T	T	T	T	T	T	T	T	T	T	T	T	K	T	T
S3_2877242	C/T	3	2877242	+	NA	NA	NA	NA	NA	NA	T	C	C	C	C	C	C	C	C	C	C	C	C	Y	C	C	C	C	C	C	C	C	C	C	C	C	C	C	C	C	C	C	C	C	C	C	C	C	C
S3_2878778	A/G	3	2878778	+	NA	NA	NA	NA	NA	NA	A	A	A	A	A	A	A	A	A	A	A	A	A	A	A	A	R	A	R	A	A	A	A	A	A	A	A	A	A	A	A	A	A	A	G	A	A	A	A
S3_2881494	C/T	3	2881494	+	NA	NA	NA	NA	NA	NA	C	C	C	C	C	C	C	C	C	C	C	C	C	C	C	C	C	C	C	C	C	C	C	C	C	C	C	C	C	C	C	C	C	C	C	C	C	C	C
S3_2881690	C/T	3	2881690	+	NA	NA	NA	NA	NA	NA	T	C	C	C	C	C	C	C	C	C	C	C	C	T	C	C	C	C	C	C	C	C	C	C	N	C	C	C	C	C	C	C	C	C	C	C	C	C	C
S3_2881739	C/A	3	2881739	+	NA	NA	NA	NA	NA	NA	A	C	C	C	C	N	C	N	C	C	C	C	C	A	C	C	C	C	C	C	C	C	C	C	C	C	C	C	C	C	C	C	C	C	C	C	C	C	C
S3_2882278	A/T	3	2882278	+	NA	NA	NA	NA	NA	NA	T	A	A	A	A	N	N	A	N	A	A	A	A	T	T	T	T	T	A	A	A	A	A	A	A	A	A	A	A	T	T	A	A	A	A	T	A	T	T
S3_2882280	C/A	3	2882280	+	NA	NA	NA	NA	NA	NA	A	C	C	C	C	N	N	C	N	C	C	C	C	A	A	A	A	A	C	C	C	C	C	C	C	C	C	C	C	A	A	C	C	C	C	A	C	A	A
S3_2882281	G/C	3	2882281	+	NA	NA	NA	NA	NA	NA	C	G	G	G	G	N	N	G	N	G	G	G	G	C	C	C	C	C	G	G	G	G	G	G	G	G	G	G	G	C	C	G	G	G	G	C	G	C	C
S3_2882282	A/G	3	2882282	+	NA	NA	NA	NA	NA	NA	G	A	A	A	A	N	N	A	N	A	A	A	A	G	G	G	G	G	A	A	A	A	A	A	A	A	A	A	A	G	G	A	A	A	A	G	A	G	G
S3_2882367	A/G	3	2882367	+	NA	NA	NA	NA	NA	NA	A	G	G	A	A	A	A	A	R	A	A	A	A	A	A	A	G	A	A	A	A	A	A	G	A	A	A	A	R	A	A	A	G	A	A	A	A	A	A
S3_2882404	G/A	3	2882404	+	NA	NA	NA	NA	NA	NA	G	G	G	G	G	G	G	G	G	G	G	G	G	G	G	G	G	G	R	G	G	G	G	G	G	G	G	G	G	G	G	G	G	G	A	G	G	G	G
S3_2882524	G/A	3	2882524	+	NA	NA	NA	NA	NA	NA	G	G	G	G	G	G	G	G	G	G	G	G	G	G	G	G	G	G	G	G	G	G	G	G	G	G	G	G	G	G	G	G	G	G	G	G	G	G	G
S3_2882578	C/T	3	2882578	+	NA	NA	NA	NA	NA	NA	C	C	C	C	C	C	C	T	C	C	C	Y	C	C	C	C	C	C	C	C	C	C	C	C	C	C	C	C	C	C	C	C	C	C	C	C	C	C	C
S3_2882597	A/G	3	2882597	+	NA	NA	NA	NA	NA	NA	A	A	A	A	A	A	A	G	A	A	A	R	A	A	A	A	A	A	A	A	A	A	A	A	A	A	A	A	A	A	A	A	A	A	A	A	A	A	A
S3_2920046	A/T	3	2920046	+	NA	NA	NA	NA	NA	NA	A	A	A	A	A	A	A	A	A	A	A	T	A	A	A	A	W	A	T	A	A	A	A	A	A	A	A	A	A	A	A	A	A	A	T	A	A	A	A
S3_2920047	C/T	3	2920047	+	NA	NA	NA	NA	NA	NA	C	C	C	C	C	C	C	C	C	C	C	T	C	C	C	C	Y	C	T	C	C	C	C	C	C	C	C	C	C	C	C	C	C	C	T	C	C	C	C
S3_2920169	C/A	3	2920169	+	NA	NA	NA	NA	NA	NA	C	C	C	C	C	C	C	C	N	C	C	C	C	C	C	C	C	C	C	C	C	C	C	C	C	C	C	C	C	C	C	C	C	C	C	C	C	C	C
S3_2920191	C/A	3	2920191	+	NA	NA	NA	NA	NA	NA	C	C	C	C	C	C	C	C	N	C	C	C	C	C	C	C	C	C	C	C	C	C	C	C	C	C	C	C	C	C	C	C	C	C	C	C	C	C	C
S3_2920209	C/G	3	2920209	+	NA	NA	NA	NA	NA	NA	C	C	C	C	C	C	C	C	N	C	C	N	C	C	C	C	C	C	C	C	C	C	C	C	C	C	C	C	C	C	C	C	C	C	C	C	C	C	C
S3_2920247	C/G	3	2920247	+	NA	NA	NA	NA	NA	NA	C	C	C	C	C	C	C	C	C	C	C	C	C	C	C	C	C	C	C	C	C	C	C	C	C	C	C	C	C	C	C	C	C	C	C	C	C	C	C
S3_2920271	A/T	3	2920271	+	NA	NA	NA	NA	NA	NA	A	A	A	A	A	A	W	A	A	A	A	A	A	A	A	A	T	A	T	A	A	A	A	A	A	A	A	A	A	A	A	A	A	A	T	A	A	A	A
S3_2920285	G/C	3	2920285	+	NA	NA	NA	NA	NA	NA	G	G	G	G	G	G	G	G	G	G	G	G	G	G	G	G	G	G	G	G	G	G	G	G	G	G	G	G	G	G	G	G	G	G	G	G	G	G	G
S3_2920296	C/T	3	2920296	+	NA	NA	NA	NA	NA	NA	C	C	C	C	C	C	C	C	C	C	T	C	C	C	C	C	C	C	C	C	C	C	Y	C	C	C	C	C	C	C	C	T	C	C	C	C	C	C	C
S3_2920297	T/A	3	2920297	+	NA	NA	NA	NA	NA	NA	T	T	T	T	T	T	A	T	T	T	A	A	T	T	T	T	A	T	A	T	T	T	W	T	T	T	T	T	T	T	T	A	T	T	A	T	T	T	T
S3_2920301	G/A	3	2920301	+	NA	NA	NA	NA	NA	NA	G	G	G	G	G	G	G	G	G	G	G	G	G	G	G	G	G	G	G	G	G	G	G	G	G	G	G	G	G	G	G	G	G	G	G	G	G	G	G
S3_2920302	C/G	3	2920302	+	NA	NA	NA	NA	NA	NA	C	C	C	C	C	C	C	C	C	C	C	C	C	C	C	C	C	C	C	C	C	C	C	C	C	C	C	C	C	C	C	C	C	C	C	C	C	C	C
S3_2920404	A/G	3	2920404	+	NA	NA	NA	NA	NA	NA	A	A	A	A	A	A	A	A	A	A	A	A	A	A	A	A	A	A	A	A	A	A	A	A	A	A	A	A	A	A	A	A	A	A	A	A	A	A	A
S3_2940412	C/T	3	2940412	+	NA	NA	NA	NA	NA	NA	C	C	C	C	C	C	C	C	C	C	C	C	C	C	C	C	C	C	C	C	C	C	C	C	C	C	C	C	C	C	C	C	C	C	C	C	C	C	C
S3_2940421	C/T	3	2940421	+	NA	NA	NA	NA	NA	NA	C	C	C	C	C	C	C	C	C	C	C	C	C	C	C	C	C	C	C	C	C	C	C	T	C	C	C	C	C	C	C	C	C	C	C	C	C	C	C
S3_2940435	C/A	3	2940435	+	NA	NA	NA	NA	NA	NA	C	C	C	C	C	C	C	C	C	C	C	C	C	C	C	C	C	C	C	C	C	C	C	C	C	C	C	C	C	C	C	C	C	C	C	C	C	C	C
S3_2940442	A/G	3	2940442	+	NA	NA	NA	NA	NA	NA	A	A	A	A	A	A	A	N	A	A	R	A	R	A	A	A	A	A	G	A	A	A	R	A	A	A	A	A	A	A	A	R	A	A	G	A	A	A	A
S3_2940749	G/A	3	2940749	+	NA	NA	NA	NA	NA	NA	G	G	G	G	G	G	G	G	G	G	G	G	G	G	G	G	G	G	G	G	G	G	G	G	G	G	G	G	G	G	G	G	G	G	G	G	G	G	G
S3_2940755	A/G	3	2940755	+	NA	NA	NA	NA	NA	NA	A	A	A	A	A	A	G	A	A	A	N	R	A	A	A	A	G	A	A	A	A	A	A	A	A	A	A	A	A	A	A	A	A	A	A	A	A	A	R
S3_2940781	C/T	3	2940781	+	NA	NA	NA	NA	NA	NA	C	C	C	C	C	C	C	N	C	C	C	C	C	C	C	C	C	C	T	C	C	C	Y	C	C	C	C	C	C	C	C	C	C	C	T	C	C	C	C
S3_2940903	A/G	3	2940903	+	NA	NA	NA	NA	NA	NA	A	A	A	A	G	A	A	N	N	R	G	A	A	A	A	A	A	A	G	A	A	A	A	A	A	A	A	A	A	A	A	G	A	A	G	A	A	A	A
S3_2940928	C/T	3	2940928	+	NA	NA	NA	NA	NA	NA	C	C	C	C	C	C	C	N	C	Y	C	C	C	C	C	C	C	C	T	C	C	C	C	C	C	C	C	C	C	C	C	C	C	C	T	C	C	C	C
S3_2940993	T/C	3	2940993	+	NA	NA	NA	NA	NA	NA	T	T	T	T	T	T	T	T	T	T	C	T	T	T	T	T	T	T	T	T	T	T	T	T	T	T	T	T	T	N	T	T	T	T	T	C	T	N	T
S3_2941290	T/C	3	2941290	+	NA	NA	NA	NA	NA	NA	T	T	T	T	T	T	T	N	T	T	C	T	T	T	T	T	T	T	C	T	T	T	N	T	T	T	T	T	T	T	T	C	T	T	T	T	T	T	T
S3_2941297	A/G	3	2941297	+	NA	NA	NA	NA	NA	NA	A	A	A	A	A	A	A	N	A	A	G	A	A	A	A	A	A	A	G	A	A	A	N	A	A	A	A	A	A	A	A	G	A	A	A	A	A	A	A
S3_2941298	T/C	3	2941298	+	NA	NA	NA	NA	NA	NA	T	T	T	T	T	T	T	N	T	T	C	T	T	T	T	T	T	T	C	T	T	T	N	T	T	T	T	T	T	T	T	C	T	T	T	T	T	T	T
S3_2942121	C/T	3	2942121	+	NA	NA	NA	NA	NA	NA	C	C	C	C	N	C	C	Y	C	C	C	T	C	C	C	C	C	C	C	C	C	C	C	C	C	C	C	C	C	C	C	C	C	C	C	C	C	C	C
S3_2942261	C/G	3	2942261	+	NA	NA	NA	NA	NA	NA	C	C	C	C	C	C	G	C	C	C	C	C	C	C	C	C	C	C	C	C	C	C	C	C	C	C	C	C	C	C	C	C	C	C	C	C	C	C	C
S3_2942262	A/G	3	2942262	+	NA	NA	NA	NA	NA	NA	A	A	A	A	A	A	A	A	A	A	A	A	A	A	A	A	A	A	G	A	A	A	A	A	A	A	A	A	A	A	A	A	A	A	G	A	A	A	A
S3_2942264	T/G	3	2942264	+	NA	NA	NA	NA	NA	NA	T	T	T	T	G	T	T	N	T	T	T	G	T	T	T	T	T	T	T	T	T	T	T	T	T	T	T	T	T	T	T	T	T	T	T	T	T	T	T
S3_2943599	A/C	3	2943599	+	NA	NA	NA	NA	NA	NA	A	A	A	A	A	A	C	A	A	A	A	A	A	A	A	A	C	A	A	A	A	A	A	A	A	A	A	A	A	A	A	A	A	A	A	A	A	A	A
S3_2943600	T/G	3	2943600	+	NA	NA	NA	NA	NA	NA	T	T	T	T	T	T	T	T	T	T	T	T	T	T	T	T	T	T	T	T	T	T	T	T	T	T	T	T	T	T	T	T	T	T	T	T	T	T	T
S3_2943603	C/T	3	2943603	+	NA	NA	NA	NA	NA	NA	C	C	C	C	C	C	C	C	C	Y	C	T	C	C	C	C	C	N	T	C	C	C	C	C	C	C	C	C	C	C	C	C	C	C	T	C	C	C	C
S3_2943645	C/T	3	2943645	+	NA	NA	NA	NA	NA	NA	C	C	C	C	C	C	C	C	C	C	C	C	C	C	C	C	C	C	C	C	C	C	C	C	C	C	C	C	C	C	C	C	C	C	C	C	C	C	C
S3_2943646	C/T	3	2943646	+	NA	NA	NA	NA	NA	NA	C	C	C	C	C	C	C	C	C	C	C	C	C	C	C	C	C	C	C	C	C	C	C	C	C	C	C	C	C	C	C	C	C	C	C	C	C	C	C
S3_2943664	C/T	3	2943664	+	NA	NA	NA	NA	NA	NA	Y	C	C	C	C	T	T	C	C	C	C	C	C	C	C	C	T	C	C	N	C	C	C	C	C	C	C	C	C	N	C	C	C	C	C	Y	C	C	C
S3_2943743	G/A	3	2943743	+	NA	NA	NA	NA	NA	NA	R	A	A	A	A	G	G	A	G	G	G	G	A	A	G	G	G	G	G	G	A	A	G	A	A	A	A	A	A	N	G	N	A	A	G	G	A	G	N
S3_2943754	C/T	3	2943754	+	NA	NA	NA	NA	NA	NA	C	C	C	C	C	C	C	C	C	C	T	C	C	C	C	C	C	C	C	C	C	C	C	C	C	C	C	C	C	C	C	C	C	C	C	C	C	C	C
S3_2943757	C/T	3	2943757	+	NA	NA	NA	NA	NA	NA	Y	C	C	C	C	C	C	C	C	C	C	T	C	C	C	C	C	C	C	C	C	C	C	C	C	C	C	C	C	C	C	C	C	C	C	C	C	C	C
S3_2943765	C/T	3	2943765	+	NA	NA	NA	NA	NA	NA	Y	C	C	C	C	C	C	C	C	C	C	T	C	C	C	C	C	C	C	C	C	C	C	C	C	C	C	C	C	C	C	C	C	C	C	C	C	C	C
S3_2943821	C/G	3	2943821	+	NA	NA	NA	NA	NA	NA	C	C	C	C	C	C	C	C	C	C	C	G	C	C	C	C	C	C	C	C	C	C	G	C	C	C	C	C	C	C	C	C	C	C	C	C	C	C	C
S3_2943827	T/C	3	2943827	+	NA	NA	NA	NA	NA	NA	T	T	T	T	T	C	C	T	T	T	T	T	T	T	T	T	C	T	T	T	T	T	T	T	T	T	T	T	T	T	T	T	T	T	T	T	T	T	T
S3_2943838	A/G	3	2943838	+	NA	NA	NA	NA	NA	NA	A	G	A	A	G	A	A	G	A	A	A	A	G	A	A	A	A	A	A	A	G	G	A	G	G	G	G	G	G	A	A	A	G	G	A	A	A	A	A
S3_2944356	C/T	3	2944356	+	NA	NA	NA	NA	NA	NA	C	C	C	C	C	C	Y	C	C	C	C	C	C	C	C	C	T	C	C	C	C	C	C	C	C	C	C	C	C	C	C	C	C	C	C	C	C	C	C
S3_2944371	G/A	3	2944371	+	NA	NA	NA	NA	NA	NA	G	G	G	G	G	G	R	G	G	G	G	G	G	G	G	G	A	G	G	G	G	G	G	G	G	G	G	G	G	G	G	G	G	G	G	G	G	G	G
S3_2944425	C/A	3	2944425	+	NA	NA	NA	NA	NA	NA	C	A	A	C	C	N	C	C	N	C	A	C	A	A	A	N	N	C	C	A	A	A	C	A	A	A	A	A	A	A	N	A	A	A	C	C	A	A	N
S3_2944455	G/C	3	2944455	+	NA	NA	NA	NA	NA	NA	C	G	G	C	C	G	N	S	G	G	G	G	G	G	G	G	G	G	G	G	G	G	G	G	G	G	G	G	G	G	G	G	G	G	G	G	G	G	N
S3_2944480	G/A	3	2944480	+	NA	NA	NA	NA	NA	NA	G	G	G	G	G	R	A	G	G	G	G	G	G	G	G	G	R	G	G	G	G	G	G	G	G	G	G	G	G	G	G	G	G	G	G	G	G	G	G
S3_2944794	G/A	3	2944794	+	NA	NA	NA	NA	NA	NA	G	G	G	G	A	G	G	G	G	G	G	G	G	G	G	G	G	G	G	G	G	G	G	G	G	G	G	G	G	G	G	G	G	G	G	G	G	G	G
S3_2944815	G/T	3	2944815	+	NA	NA	NA	NA	NA	NA	G	G	G	G	G	G	G	N	G	G	G	T	G	G	G	G	G	G	G	G	G	G	G	G	G	G	G	G	G	G	G	G	G	G	G	G	G	G	G
S3_2944876	C/T	3	2944876	+	NA	NA	NA	NA	NA	NA	C	C	C	C	T	C	C	C	C	C	C	C	C	C	C	C	C	C	C	C	C	C	C	C	C	C	C	C	C	C	C	C	C	C	C	C	C	C	C
S3_2944962	C/A	3	2944962	+	NA	NA	NA	NA	NA	NA	C	C	C	C	A	C	C	A	C	C	C	C	C	C	C	C	C	M	A	C	C	C	C	C	C	C	C	C	C	C	C	C	C	C	A	C	C	C	C
S3_2944999	C/T	3	2944999	+	NA	NA	NA	NA	NA	NA	C	C	C	C	C	C	T	C	C	C	C	C	C	C	C	C	T	C	C	C	C	C	C	T	C	C	C	C	C	C	C	C	C	N	C	C	C	C	C
S3_2945009	G/A	3	2945009	+	NA	NA	NA	NA	NA	NA	G	G	G	G	A	G	G	A	G	G	G	G	G	G	G	G	G	G	A	G	G	G	A	G	G	G	G	G	G	G	G	G	G	G	A	G	G	G	G
S3_2945018	G/A	3	2945018	+	NA	NA	NA	NA	NA	NA	A	G	A	A	G	A	G	G	A	R	G	G	G	A	A	A	G	A	G	A	G	G	G	G	G	G	G	G	G	A	A	G	G	G	G	A	A	A	A
S3_2945019	G/A	3	2945019	+	NA	NA	NA	NA	NA	NA	A	G	A	A	G	G	G	G	A	A	G	G	G	A	A	A	G	A	G	A	G	G	G	G	N	G	G	N	G	A	A	N	A	G	G	A	A	A	A
S3_2945133	A/G	3	2945133	+	NA	NA	NA	NA	NA	NA	A	A	A	A	A	A	G	A	A	A	A	A	A	A	A	A	R	A	A	A	A	A	A	A	A	A	A	A	A	A	A	A	A	A	A	A	A	A	A
S3_2946477	G/A	3	2946477	+	NA	NA	NA	NA	NA	NA	G	G	G	G	G	G	G	G	G	G	G	G	G	G	G	G	G	G	G	G	G	G	G	G	G	G	G	G	G	G	G	G	G	G	G	G	G	G	G
S3_2946506	G/A	3	2946506	+	NA	NA	NA	NA	NA	NA	G	G	G	G	G	G	G	G	G	G	G	G	G	G	G	G	G	G	G	G	G	G	G	G	G	G	G	G	G	G	G	G	G	G	G	G	G	G	G
S3_2946571	G/A	3	2946571	+	NA	NA	NA	NA	NA	NA	G	G	G	G	G	G	A	G	G	G	G	G	G	G	G	G	R	G	G	G	G	G	G	G	G	G	G	G	G	G	G	G	G	G	G	G	G	G	G
S3_2946595	C/G	3	2946595	+	NA	NA	NA	NA	NA	NA	C	C	C	C	C	C	C	C	C	C	C	C	C	C	C	C	C	C	C	C	C	C	C	C	C	C	C	C	C	C	C	C	C	C	C	C	C	C	C
S3_2946598	G/A	3	2946598	+	NA	NA	NA	NA	NA	NA	G	G	G	G	G	G	G	G	G	G	G	G	G	G	G	G	G	G	G	G	G	G	G	G	G	G	G	G	G	G	G	G	G	G	G	G	G	G	G
S3_2946607	A/G	3	2946607	+	NA	NA	NA	NA	NA	NA	G	A	A	A	A	G	G	N	G	A	A	G	A	N	A	A	R	G	A	G	A	A	A	A	A	A	A	A	A	G	A	A	A	A	A	G	G	A	A
S3_2946659	G/T	3	2946659	+	NA	NA	NA	NA	NA	NA	G	G	G	G	G	G	G	G	G	G	G	G	G	G	G	G	G	G	G	G	G	G	G	G	G	G	G	G	G	G	G	G	G	G	G	G	G	G	G
S3_2946662	G/T	3	2946662	+	NA	NA	NA	NA	NA	NA	G	G	G	G	G	G	G	G	G	G	G	G	G	G	G	G	G	G	G	G	G	G	G	G	G	G	G	G	G	G	G	G	G	G	G	G	G	G	G
S3_2946667	C/A	3	2946667	+	NA	NA	NA	NA	NA	NA	C	C	C	C	C	C	C	C	C	C	C	C	C	C	C	C	C	C	C	C	C	C	C	C	C	C	C	C	C	C	C	C	C	C	C	C	C	C	C
S3_2946682	C/G	3	2946682	+	NA	NA	NA	NA	NA	NA	C	C	C	C	C	C	C	C	C	C	C	C	C	C	C	C	C	C	C	C	C	C	C	C	C	C	C	C	C	C	C	C	C	C	C	C	C	C	C
S3_2946688	A/G	3	2946688	+	NA	NA	NA	NA	NA	NA	G	A	G	G	R	G	G	N	G	G	N	G	A	G	G	G	G	G	A	G	A	A	A	A	A	A	A	A	A	G	G	A	A	A	A	G	G	G	G
S3_2947849	T/A	3	2947849	+	NA	NA	NA	NA	NA	NA	T	T	N	T	T	A	T	T	A	T	N	N	T	A	A	A	T	A	T	A	T	T	W	T	T	T	T	T	T	N	A	T	T	T	T	A	A	A	A
S3_2947853	C/T	3	2947853	+	NA	NA	NA	NA	NA	NA	C	C	N	C	C	T	C	C	T	C	N	N	C	T	T	T	C	T	C	T	C	C	Y	C	C	C	C	C	C	N	T	C	C	C	C	T	T	T	T
S3_2948238	C/T	3	2948238	+	NA	NA	NA	NA	NA	NA	T	C	C	T	T	C	T	N	T	T	C	N	C	T	C	C	T	T	C	T	C	C	C	C	C	C	C	C	C	T	C	C	C	C	C	T	Y	C	C
S3_2948559	C/A	3	2948559	+	NA	NA	NA	NA	NA	NA	C	C	C	C	C	A	C	C	C	C	C	C	C	C	C	C	C	C	C	C	C	C	C	C	C	C	C	C	C	C	C	C	C	C	C	C	C	C	C
S3_2948563	G/A	3	2948563	+	NA	NA	NA	NA	NA	NA	G	R	G	G	G	G	G	G	G	G	A	G	A	G	G	G	G	G	G	G	A	A	G	A	A	A	A	A	A	G	G	A	A	A	G	G	G	G	G
S3_2948574	G/C	3	2948574	+	NA	NA	NA	NA	NA	NA	G	G	G	G	G	G	G	G	G	G	G	G	G	G	G	G	G	G	G	G	G	G	G	G	G	G	G	G	G	G	G	G	G	G	G	G	G	G	G
S3_2948628	C/A	3	2948628	+	NA	NA	NA	NA	NA	NA	C	C	C	C	C	C	C	C	C	C	C	C	C	C	C	C	C	C	C	C	C	C	C	C	C	C	C	C	C	C	C	C	C	C	C	C	C	C	C
S3_2948656	G/T	3	2948656	+	NA	NA	NA	NA	NA	NA	G	G	G	G	G	G	G	K	G	G	G	T	G	G	G	G	G	G	G	G	G	G	K	G	G	G	G	G	G	G	G	G	G	G	G	G	G	G	G
S3_2948657	C/G	3	2948657	+	NA	NA	NA	NA	NA	NA	C	C	C	C	C	C	C	S	C	C	C	G	C	C	C	C	C	C	C	C	C	C	S	C	C	C	C	C	C	C	C	C	C	C	C	C	C	C	C
S3_2951281	C/T	3	2951281	+	NA	NA	NA	NA	NA	NA	C	C	C	C	C	C	C	C	C	C	C	C	C	C	C	C	C	C	C	C	C	C	C	C	C	C	C	C	C	C	C	C	C	C	C	C	C	C	C
S3_2951347	C/T	3	2951347	+	NA	NA	NA	NA	NA	NA	C	C	C	C	C	C	C	C	C	C	C	C	C	C	C	C	C	C	T	C	C	C	C	C	C	C	C	C	C	C	C	C	C	C	T	C	C	C	C
S3_2951360	T/C	3	2951360	+	NA	NA	NA	NA	NA	NA	T	T	T	T	T	T	T	T	T	T	T	C	T	T	T	T	T	T	T	T	T	T	T	T	T	T	T	T	T	T	T	T	T	T	T	T	T	T	T
S3_2952334	G/C	3	2952334	+	NA	NA	NA	NA	NA	NA	C	G	G	G	G	G	G	G	N	C	G	N	G	C	G	G	G	C	G	C	G	G	G	G	G	G	G	G	G	C	G	G	G	G	G	C	S	G	G
S3_2952336	G/C	3	2952336	+	NA	NA	NA	NA	NA	NA	C	G	G	G	G	G	G	G	C	C	G	N	G	C	G	G	G	C	G	C	G	G	S	G	G	G	G	G	G	C	G	G	G	G	G	C	C	G	G
S3_2952726	C/T	3	2952726	+	NA	NA	NA	NA	NA	NA	C	C	C	C	C	C	Y	Y	C	C	C	Y	C	C	C	C	Y	C	C	C	C	C	C	C	C	C	C	C	C	C	C	C	C	C	C	C	C	C	C
S3_2952756	G/T	3	2952756	+	NA	NA	NA	NA	NA	NA	G	G	G	G	G	G	G	K	G	G	G	G	G	G	G	G	G	G	T	G	G	G	G	G	G	G	G	G	G	G	G	G	G	G	T	G	G	G	G
S3_2952757	C/A	3	2952757	+	NA	NA	NA	NA	NA	NA	C	C	C	C	C	C	C	C	C	C	C	C	C	C	C	C	C	C	C	C	C	C	C	C	C	C	C	C	C	N	C	C	C	C	C	C	C	C	C
S3_2956779	C/T	3	2956779	+	NA	NA	NA	NA	NA	NA	C	C	C	C	C	C	C	C	C	C	C	C	C	C	C	C	C	N	C	C	C	C	C	C	C	C	C	C	C	C	C	C	C	C	C	N	C	C	C
S3_2956782	G/A	3	2956782	+	NA	NA	NA	NA	NA	NA	G	G	G	G	G	G	G	G	G	G	G	G	G	G	G	G	G	G	G	G	G	G	G	G	G	G	G	G	G	G	G	G	G	G	G	N	G	G	G
S3_2956860	G/A	3	2956860	+	NA	NA	NA	NA	NA	NA	G	G	G	G	R	G	G	G	G	G	G	G	G	G	G	G	G	G	G	G	G	G	G	G	G	G	G	G	G	N	G	G	G	G	G	G	G	G	G
S3_2956865	G/C	3	2956865	+	NA	NA	NA	NA	NA	NA	G	G	G	G	G	G	G	G	G	G	G	G	G	G	G	G	G	G	G	G	G	G	G	G	G	G	G	G	G	G	G	G	G	G	G	G	G	G	G
S3_2956903	A/G	3	2956903	+	NA	NA	NA	NA	NA	NA	A	G	A	G	A	A	A	N	A	A	G	A	N	A	A	A	A	A	A	A	G	G	A	G	G	G	G	G	G	A	A	G	G	G	A	A	A	A	A
S3_2956914	T/G	3	2956914	+	NA	NA	NA	NA	NA	NA	T	T	T	T	T	T	T	T	T	T	T	T	T	T	T	T	T	T	T	T	T	T	T	T	T	T	T	T	T	T	T	T	T	T	T	T	T	T	T
S3_2956996	T/C	3	2956996	+	NA	NA	NA	NA	NA	NA	C	T	T	C	T	C	C	C	T	T	T	C	T	T	C	C	C	T	T	T	T	T	Y	T	T	T	T	T	T	T	C	T	T	T	T	T	T	C	C
S3_2957322	A/G	3	2957322	+	NA	NA	NA	NA	NA	NA	A	G	A	G	A	A	R	A	A	A	R	A	G	A	A	A	A	A	A	A	G	G	A	G	G	G	G	G	G	A	A	G	G	G	A	A	A	A	A
S3_2957337	C/T	3	2957337	+	NA	NA	NA	NA	NA	NA	C	C	C	C	C	C	C	N	T	C	C	C	C	T	C	C	C	T	C	T	C	C	C	C	C	C	C	C	C	T	C	C	C	C	C	T	Y	C	C
S3_2957415	A/C	3	2957415	+	NA	NA	NA	NA	NA	NA	C	A	A	A	C	A	A	N	C	A	A	A	A	C	A	A	A	C	A	C	A	A	A	A	A	A	A	A	A	C	A	A	A	A	A	C	C	A	A
S3_2957418	A/C	3	2957418	+	NA	NA	NA	NA	NA	NA	C	A	A	A	A	M	M	A	M	A	A	A	A	C	A	A	A	C	A	C	A	A	A	A	A	A	A	A	A	C	A	A	A	A	A	C	C	A	A
S3_2957424	C/T	3	2957424	+	NA	NA	NA	NA	NA	NA	C	C	C	C	C	T	C	C	C	Y	C	C	C	C	T	T	C	C	T	C	C	C	C	C	C	C	C	C	C	C	T	C	C	C	T	C	C	T	T
S3_2957427	C/T	3	2957427	+	NA	NA	NA	NA	NA	NA	C	C	C	C	Y	C	C	C	C	Y	C	C	C	C	T	N	C	C	T	C	C	C	Y	C	C	C	C	C	C	C	N	C	C	C	T	C	C	C	T
S3_2957517	T/C	3	2957517	+	NA	NA	NA	NA	NA	NA	T	T	T	T	T	T	T	Y	T	T	T	T	T	T	T	T	T	T	T	T	T	T	Y	T	T	T	T	T	T	T	T	T	T	T	T	T	T	T	T
S3_2957675	T/C	3	2957675	+	NA	NA	NA	NA	NA	NA	T	T	C	T	C	T	T	C	T	T	T	T	T	T	T	T	T	T	C	C	T	T	Y	T	T	T	T	T	T	T	T	T	T	T	C	T	C	T	T
S3_2992427	A/C	3	2992427	+	NA	NA	NA	NA	NA	NA	A	A	A	A	A	A	A	N	A	A	A	A	A	A	A	A	A	A	A	A	A	A	M	A	A	A	A	A	A	A	A	A	A	A	A	A	A	M	A
S3_2992460	C/T	3	2992460	+	NA	NA	NA	NA	NA	NA	C	C	C	C	C	C	C	N	C	C	C	C	C	C	C	C	C	C	C	C	C	C	Y	C	C	C	C	C	C	C	C	C	C	C	C	C	C	Y	C
S3_3027141	G/A	3	3027141	+	NA	NA	NA	NA	NA	NA	G	A	A	G	G	G	R	A	G	G	A	R	A	G	G	G	N	G	G	R	A	A	R	A	A	A	A	A	A	G	G	A	A	A	G	G	G	G	G
S3_3027155	C/T	3	3027155	+	NA	NA	NA	NA	NA	NA	C	C	C	C	C	T	C	C	C	C	C	C	C	C	C	C	C	C	C	C	C	C	C	C	C	C	C	C	C	C	C	C	C	C	C	C	C	C	C
S3_3027174	G/A	3	3027174	+	NA	NA	NA	NA	NA	NA	G	G	G	G	G	G	G	G	G	G	G	G	G	G	G	G	G	G	A	G	G	G	G	G	G	G	G	G	G	G	G	G	G	G	A	G	G	G	G
S3_3028154	G/A	3	3028154	+	NA	NA	NA	NA	NA	NA	G	G	G	G	G	G	G	G	G	G	G	G	G	G	G	G	G	G	G	G	G	G	G	G	G	G	G	G	G	G	G	G	G	G	G	G	G	G	G
S3_3028157	A/G	3	3028157	+	NA	NA	NA	NA	NA	NA	A	A	A	A	A	A	R	A	A	A	A	A	A	A	A	A	R	A	A	A	A	A	A	A	A	A	A	A	A	A	A	A	A	A	A	A	A	A	A
S3_3028158	A/G	3	3028158	+	NA	NA	NA	NA	NA	NA	A	A	A	A	A	A	A	A	A	A	A	A	A	A	A	A	A	A	A	A	A	A	A	A	A	A	A	A	A	A	A	A	A	A	A	A	A	A	A
S3_3028457	C/G	3	3028457	+	NA	NA	NA	NA	NA	NA	G	C	C	G	C	C	G	C	G	G	C	N	C	G	G	G	C	G	G	N	C	C	G	C	C	C	C	C	C	G	G	C	N	C	G	G	S	G	G
S3_3028476	A/C	3	3028476	+	NA	NA	NA	NA	NA	NA	A	C	C	A	C	A	A	N	A	A	C	A	C	A	A	A	C	A	A	N	C	C	A	C	C	C	C	C	C	A	A	C	N	C	A	A	A	A	A
S3_3028559	G/A	3	3028559	+	NA	NA	NA	NA	NA	NA	G	A	A	G	G	G	A	A	G	G	A	G	A	G	G	G	A	G	G	G	A	A	A	A	A	A	A	A	A	G	G	A	A	A	G	G	G	G	G
S3_3029147	T/A	3	3029147	+	NA	NA	NA	NA	NA	NA	T	T	T	T	T	T	T	T	T	T	T	T	T	T	T	T	T	T	T	T	T	T	T	T	T	T	T	T	T	T	T	T	T	T	T	T	T	T	T
S3_3029218	C/A	3	3029218	+	NA	NA	NA	NA	NA	NA	C	C	C	C	C	C	C	C	C	C	C	C	C	C	C	C	C	C	C	C	C	C	C	C	C	C	C	C	C	C	C	C	C	C	C	C	C	C	C
S3_3072312	C/G	3	3072312	+	NA	NA	NA	NA	NA	NA	C	C	C	C	C	C	C	C	C	C	C	C	C	C	C	C	C	C	C	C	C	C	C	C	C	C	C	C	C	G	C	C	C	C	C	C	C	C	C
S3_3072401	C/T	3	3072401	+	NA	NA	NA	NA	NA	NA	C	C	C	C	C	C	C	C	T	Y	Y	C	C	T	C	C	C	C	T	C	C	C	T	C	C	C	C	C	C	C	C	C	C	C	T	C	C	C	C
S3_3072499	C/G	3	3072499	+	NA	NA	NA	NA	NA	NA	C	C	C	G	C	C	C	N	N	C	C	C	C	C	C	C	C	C	C	C	C	C	C	C	C	C	C	C	C	C	C	C	C	C	C	C	G	C	C
S3_3072516	T/A	3	3072516	+	NA	NA	NA	NA	NA	NA	A	T	T	T	T	T	T	T	T	T	T	T	T	T	T	T	T	A	A	T	T	T	T	T	T	T	T	T	T	A	T	T	T	T	A	N	T	T	T
S3_3072687	G/A	3	3072687	+	NA	NA	NA	NA	NA	NA	G	A	G	G	N	G	G	G	G	G	A	G	A	G	G	G	G	G	G	G	A	A	G	A	A	A	A	A	A	G	G	A	A	A	G	G	G	G	G
S3_3072757	C/A	3	3072757	+	NA	NA	NA	NA	NA	NA	C	C	C	C	C	C	C	C	C	C	C	C	C	C	C	C	C	C	A	C	C	C	C	C	C	C	C	C	C	C	C	C	C	C	A	C	C	C	C
S3_3106246	C/T	3	3106246	+	NA	NA	NA	NA	NA	NA	C	C	N	C	C	C	C	N	C	C	C	N	C	C	C	N	T	C	C	C	C	C	T	C	C	C	C	C	C	C	C	C	C	C	C	C	C	C	C
S3_3106514	G/A	3	3106514	+	NA	NA	NA	NA	NA	NA	R	G	A	G	G	G	G	N	G	G	G	G	G	G	G	G	G	A	G	G	G	G	G	G	G	G	G	G	G	A	G	G	G	G	G	A	G	G	G
S3_3106692	A/T	3	3106692	+	NA	NA	NA	NA	NA	NA	A	A	N	A	A	N	A	N	T	A	A	T	A	A	A	A	A	A	A	A	A	A	A	A	A	A	A	A	A	A	A	A	A	A	A	A	A	A	A
S3_3107325	C/A	3	3107325	+	NA	NA	NA	NA	NA	NA	C	C	C	C	C	C	C	C	C	C	C	C	C	C	C	C	C	M	C	C	C	C	C	C	C	C	C	C	C	C	C	C	C	C	C	C	C	C	C
S3_3107332	C/T	3	3107332	+	NA	NA	NA	NA	NA	NA	T	C	C	T	C	Y	C	C	C	Y	C	C	C	C	C	C	C	Y	N	C	C	C	C	C	C	C	C	C	C	N	C	C	C	C	C	N	C	C	C
S3_3107387	C/A	3	3107387	+	NA	NA	NA	NA	NA	NA	C	C	C	C	C	N	M	C	C	C	C	C	C	A	C	C	C	C	C	C	C	C	C	C	C	C	C	C	C	C	C	A	C	C	C	C	C	A	C
S3_3107404	A/T	3	3107404	+	NA	NA	NA	NA	NA	NA	A	A	T	A	A	A	A	A	A	T	A	A	T	A	A	A	A	T	T	A	A	A	A	A	A	A	A	A	A	T	A	A	A	A	T	T	T	A	A
S3_3107449	G/A	3	3107449	+	NA	NA	NA	NA	NA	NA	G	G	G	G	G	G	G	G	G	G	G	G	G	G	G	G	G	G	G	G	G	G	G	G	G	G	G	G	G	G	G	G	G	G	G	G	G	G	G
S3_3107467	T/C	3	3107467	+	NA	NA	NA	NA	NA	NA	Y	C	T	C	T	T	C	T	T	T	C	C	T	C	T	T	T	T	T	C	C	C	T	C	C	C	C	C	C	T	T	C	C	C	T	T	T	T	T
S3_3107470	G/A	3	3107470	+	NA	NA	NA	NA	NA	NA	G	G	G	G	A	A	G	G	G	G	G	G	G	G	A	A	G	G	G	G	G	G	A	G	G	G	G	G	G	G	A	G	G	G	G	G	G	A	A
S3_3107491	T/G	3	3107491	+	NA	NA	NA	NA	NA	NA	K	G	T	G	T	T	G	T	T	T	G	G	T	G	T	T	T	T	T	G	G	G	T	G	G	G	G	G	G	T	T	G	G	G	T	T	T	T	T
S3_3110332	C/T	3	3110332	+	NA	NA	NA	NA	NA	NA	C	C	C	C	C	C	C	Y	C	C	C	C	C	C	C	C	Y	C	C	C	C	C	C	C	C	C	C	C	C	C	C	C	C	C	C	C	C	C	C
S3_3110350	C/A	3	3110350	+	NA	NA	NA	NA	NA	NA	A	C	A	N	C	C	A	C	A	A	A	A	A	A	C	C	C	A	A	C	C	C	C	C	C	C	C	C	C	A	C	A	C	C	A	A	A	C	C
S3_3110351	C/A	3	3110351	+	NA	NA	NA	NA	NA	NA	A	C	A	C	C	C	A	C	C	A	A	A	A	A	C	C	C	A	A	C	C	C	C	C	C	C	C	C	C	A	C	C	M	C	A	A	M	C	C
S3_3110356	G/A	3	3110356	+	NA	NA	NA	NA	NA	NA	G	G	G	G	G	G	G	R	G	G	G	G	G	G	G	G	R	G	G	G	G	G	G	G	G	G	G	G	G	G	G	G	G	G	G	G	G	G	G
S3_3110361	C/T	3	3110361	+	NA	NA	NA	NA	NA	NA	C	C	T	C	C	C	C	C	T	Y	C	C	C	C	C	C	C	T	T	C	C	C	C	C	C	C	C	C	C	T	C	C	C	C	T	T	T	C	C
S3_3110362	C/T	3	3110362	+	NA	NA	NA	NA	NA	NA	C	C	T	C	C	C	C	C	C	Y	C	C	C	C	C	C	C	T	T	C	C	C	C	C	C	C	C	C	C	T	C	C	Y	C	T	T	Y	C	C
S3_3110395	C/A	3	3110395	+	NA	NA	NA	NA	NA	NA	C	C	C	C	C	C	C	C	C	C	C	C	C	C	C	C	C	C	C	C	C	C	C	C	C	C	C	C	C	C	C	C	C	C	C	C	C	C	C
S3_3110408	G/A	3	3110408	+	NA	NA	NA	NA	NA	NA	A	G	G	G	G	G	G	G	G	G	G	G	G	G	G	G	G	G	G	G	G	G	G	G	G	G	G	G	G	G	G	G	G	G	G	G	G	G	G
S3_3110439	G/A	3	3110439	+	NA	NA	NA	NA	NA	NA	G	G	G	G	G	G	G	R	G	G	G	G	G	G	G	G	A	G	G	G	G	G	G	G	G	G	G	G	G	G	G	G	G	G	G	G	G	G	G
S3_3111963	C/A	3	3111963	+	NA	NA	NA	NA	NA	NA	C	C	C	C	C	A	C	C	C	C	C	C	C	C	A	A	C	C	C	C	C	C	A	C	C	C	C	C	C	C	A	C	C	C	C	C	C	A	A
S3_3112003	G/A	3	3112003	+	NA	NA	NA	NA	NA	NA	G	G	G	G	G	G	G	G	G	G	G	G	A	G	G	G	G	G	G	G	G	G	G	G	G	G	G	G	G	G	G	G	G	G	G	G	G	G	G
S3_3112005	G/T	3	3112005	+	NA	NA	NA	NA	NA	NA	G	T	G	G	G	G	G	G	G	G	G	G	G	G	G	G	G	G	G	T	T	T	G	T	K	T	T	T	T	G	G	G	T	T	G	G	G	G	G
S3_3112175	G/C	3	3112175	+	NA	NA	NA	NA	NA	NA	G	G	G	G	G	S	C	G	G	G	S	G	G	G	G	G	G	G	G	G	G	G	G	G	G	G	G	G	G	G	G	G	G	G	G	G	G	G	G
S3_3112464	C/T	3	3112464	+	NA	NA	NA	NA	NA	NA	C	C	C	C	C	N	C	C	C	C	C	C	C	C	C	C	C	C	C	C	C	C	C	C	C	C	C	C	C	C	N	C	C	C	C	C	C	C	C
S3_3112493	A/C	3	3112493	+	NA	NA	NA	NA	NA	NA	A	A	A	A	C	N	A	A	A	A	A	A	A	A	A	N	A	A	A	A	A	A	A	A	A	A	A	A	A	A	N	A	A	A	A	A	A	A	A
S3_3112615	G/C	3	3112615	+	NA	NA	NA	NA	NA	NA	N	G	G	G	G	G	G	G	G	G	G	G	C	G	G	G	G	C	G	G	G	G	G	G	G	G	G	G	G	N	G	G	G	G	N	G	G	G	G
S3_3112620	C/A	3	3112620	+	NA	NA	NA	NA	NA	NA	C	C	C	C	C	C	C	C	C	C	C	C	C	C	C	C	C	C	C	C	C	C	C	C	C	C	C	C	C	C	C	C	C	C	C	C	C	C	C
S3_3114035	G/T	3	3114035	+	NA	NA	NA	NA	NA	NA	G	G	G	T	G	G	G	K	G	G	G	K	G	G	G	G	G	G	G	G	G	G	G	G	G	G	G	G	G	T	G	G	G	G	G	G	G	G	G
S3_3114087	T/C	3	3114087	+	NA	NA	NA	NA	NA	NA	T	T	T	T	T	T	T	T	T	T	T	T	T	T	T	T	T	T	T	T	T	T	T	T	T	T	T	T	T	T	T	T	T	T	T	T	T	T	T
S3_3116505	G/A	3	3116505	+	NA	NA	NA	NA	NA	NA	A	G	G	G	A	G	A	G	N	R	R	G	G	G	G	N	G	A	G	G	G	G	G	G	G	G	G	G	G	N	N	A	G	G	G	G	N	N	G
S3_3116518	G/A	3	3116518	+	NA	NA	NA	NA	NA	NA	G	G	G	G	G	G	G	G	N	G	G	G	G	G	G	G	G	G	G	G	G	G	G	G	G	G	G	G	G	N	G	G	G	G	G	G	G	G	G
S3_3116544	T/G	3	3116544	+	NA	NA	NA	NA	NA	NA	G	T	T	T	G	T	G	T	N	G	G	T	T	T	T	N	T	G	N	T	T	T	T	T	T	T	T	T	T	N	N	G	T	T	T	N	N	N	T
S3_3116568	C/A	3	3116568	+	NA	NA	NA	NA	NA	NA	C	C	A	C	C	C	C	C	C	A	C	C	C	C	C	C	C	A	A	C	C	C	C	C	C	C	C	C	C	A	C	C	C	C	A	A	A	C	C
S3_3116571	C/G	3	3116571	+	NA	NA	NA	NA	NA	NA	C	C	C	C	G	G	G	C	C	C	G	C	G	G	C	C	S	C	C	C	C	C	C	C	C	C	C	C	C	C	C	G	C	C	C	C	C	C	C
S3_3116592	G/A	3	3116592	+	NA	NA	NA	NA	NA	NA	G	G	G	G	G	G	G	G	G	G	G	G	G	A	G	G	G	G	G	G	G	G	G	G	G	G	G	G	G	G	G	G	G	G	G	G	G	G	G
S3_3116657	A/T	3	3116657	+	NA	NA	NA	NA	NA	NA	A	T	A	T	A	A	A	T	T	A	A	A	A	A	A	A	A	A	A	T	T	T	A	T	T	T	T	T	T	A	A	A	T	T	A	A	A	A	A
S3_3116813	A/G	3	3116813	+	NA	NA	NA	NA	NA	NA	A	N	N	A	A	N	A	G	N	A	A	G	N	A	A	A	A	A	A	A	A	A	N	N	A	A	A	A	N	N	A	A	N	G	N	R	N	A	A
S3_3116926	A/G	3	3116926	+	NA	NA	NA	NA	NA	NA	A	A	G	A	A	A	A	A	A	A	A	A	A	A	A	A	A	A	A	A	A	A	A	A	A	A	A	A	A	A	A	A	A	A	A	A	A	A	A
S3_3117122	G/A	3	3117122	+	NA	NA	NA	NA	NA	NA	N	G	A	G	G	G	G	G	G	A	G	G	A	G	G	G	G	A	A	G	G	G	G	G	G	G	G	G	G	A	G	G	G	G	A	A	R	G	G
S3_3117131	G/A	3	3117131	+	NA	NA	NA	NA	NA	NA	G	G	G	G	G	G	G	A	A	G	G	G	G	G	G	G	G	G	G	G	G	G	G	G	G	G	G	G	G	G	G	G	G	G	G	G	G	G	G
S3_3117141	G/A	3	3117141	+	NA	NA	NA	NA	NA	NA	N	G	A	G	G	G	G	G	G	A	G	G	A	G	G	G	G	A	A	G	G	G	G	G	G	G	G	G	G	A	G	G	G	G	A	A	R	G	G
S3_3117143	A/G	3	3117143	+	NA	NA	NA	NA	NA	NA	G	A	G	A	A	A	A	G	G	G	A	A	G	A	A	A	A	G	G	A	A	A	A	A	A	A	A	A	A	G	A	A	A	A	G	G	G	A	A
S3_3117848	A/G	3	3117848	+	NA	NA	NA	NA	NA	NA	A	G	A	A	G	G	G	A	N	A	G	G	A	G	A	A	N	A	A	G	G	G	A	G	G	G	G	G	G	A	A	G	G	G	A	A	A	A	A
S3_3117929	T/C	3	3117929	+	NA	NA	NA	NA	NA	NA	T	T	T	T	T	T	T	T	T	T	T	T	T	T	T	T	T	T	T	T	T	T	T	T	T	T	T	T	T	T	T	T	T	T	T	T	T	T	T
S3_3117951	T/A	3	3117951	+	NA	NA	NA	NA	NA	NA	W	T	T	A	T	T	T	N	T	W	T	T	N	T	T	T	T	A	A	T	T	T	T	T	T	T	T	T	T	A	T	T	T	T	A	A	T	T	T
S3_3117952	C/G	3	3117952	+	NA	NA	NA	NA	NA	NA	C	C	C	C	C	C	C	C	C	C	C	C	N	C	C	C	C	C	C	C	C	C	C	C	C	C	C	C	C	C	C	C	C	C	C	C	C	C	C
S3_3117968	T/A	3	3117968	+	NA	NA	NA	NA	NA	NA	T	T	T	T	T	T	T	T	T	T	T	T	T	T	T	T	T	T	T	T	T	T	T	T	T	T	T	T	T	T	T	T	T	T	T	T	T	T	T
S3_3117979	T/A	3	3117979	+	NA	NA	NA	NA	NA	NA	T	T	T	T	T	T	T	T	T	T	T	T	T	T	T	T	T	T	T	T	T	T	T	T	T	T	T	T	T	T	T	T	T	T	T	T	T	T	T
S3_3118493	T/A	3	3118493	+	NA	NA	NA	NA	NA	NA	T	T	N	T	T	T	T	T	T	T	T	T	T	T	T	T	N	T	T	T	T	T	T	T	T	T	T	T	T	T	T	T	T	T	T	T	T	T	T
S3_3118506	G/A	3	3118506	+	NA	NA	NA	NA	NA	NA	G	G	G	A	G	G	G	G	G	G	G	R	G	G	G	G	G	G	G	G	G	G	G	G	G	G	G	G	G	G	G	G	G	G	G	G	G	G	G
S3_3118524	T/C	3	3118524	+	NA	NA	NA	NA	NA	NA	T	T	T	T	T	T	T	T	T	T	T	T	Y	T	T	T	T	T	T	T	T	T	T	T	T	T	T	T	T	T	T	T	T	T	T	T	T	T	T
S3_3118537	C/T	3	3118537	+	NA	NA	NA	NA	NA	NA	C	C	C	C	C	C	C	C	C	C	C	C	Y	C	C	C	C	C	C	C	C	C	C	C	C	C	C	C	C	C	C	C	C	C	C	C	C	C	C
S3_3118554	G/A	3	3118554	+	NA	NA	NA	NA	NA	NA	G	G	G	G	G	G	G	G	G	G	G	G	G	G	G	G	G	G	G	G	G	G	G	G	G	G	G	G	G	G	G	G	G	G	G	G	G	G	G
S3_3119289	C/T	3	3119289	+	NA	NA	NA	NA	NA	NA	C	T	C	C	T	C	C	C	T	C	T	Y	C	N	C	C	N	C	C	T	T	T	C	T	T	T	T	T	T	C	C	T	T	T	C	C	C	C	C
S3_3119355	C/T	3	3119355	+	NA	NA	NA	NA	NA	NA	C	C	C	C	C	C	C	C	C	C	C	C	C	C	C	C	C	C	C	C	C	C	C	C	C	C	C	C	C	C	C	C	C	C	C	C	C	C	C
S3_3119967	A/G	3	3119967	+	NA	NA	NA	NA	NA	NA	A	A	A	A	A	A	A	A	A	A	A	A	A	A	A	A	A	A	A	A	A	A	A	A	A	A	A	A	A	A	A	A	A	A	A	A	A	A	A
S3_3119978	G/C	3	3119978	+	NA	NA	NA	NA	NA	NA	G	G	G	G	G	G	G	G	G	G	G	G	G	G	G	G	G	G	G	G	G	G	G	G	G	G	G	G	G	G	G	G	G	G	G	G	G	G	G
S3_3119992	C/T	3	3119992	+	NA	NA	NA	NA	NA	NA	C	C	C	C	C	C	C	C	C	C	C	C	C	C	C	C	C	C	C	C	C	C	C	C	C	C	C	C	C	C	C	C	C	C	C	C	C	C	C
S3_3120004	A/G	3	3120004	+	NA	NA	NA	NA	NA	NA	A	A	A	A	A	A	A	A	A	A	A	A	A	A	A	A	A	A	A	A	A	A	A	A	A	A	A	A	A	A	A	A	A	A	A	A	A	A	A
S3_3120084	T/G	3	3120084	+	NA	NA	NA	NA	NA	NA	T	T	T	T	T	T	T	T	T	T	T	T	T	T	T	T	T	T	T	T	T	T	T	T	T	T	T	T	T	T	T	T	T	T	T	T	T	T	T
S3_3120133	A/T	3	3120133	+	NA	NA	NA	NA	NA	NA	A	A	A	A	A	A	A	A	A	A	A	A	W	A	A	A	A	A	A	A	A	A	A	A	A	A	A	A	A	A	A	A	A	A	A	A	A	A	A
S3_3120176	A/C	3	3120176	+	NA	NA	NA	NA	NA	NA	A	A	A	A	A	A	A	A	A	A	A	A	A	A	A	A	A	A	A	A	A	A	A	A	A	A	A	A	A	A	A	A	A	A	A	A	A	A	A
S3_3120370	G/T	3	3120370	+	NA	NA	NA	NA	NA	NA	G	G	G	G	G	G	G	G	G	G	G	G	G	G	G	G	G	G	G	G	G	G	G	G	G	G	G	G	G	G	G	G	G	G	G	G	G	G	G
S3_3120372	C/T	3	3120372	+	NA	NA	NA	NA	NA	NA	C	T	C	C	N	C	T	N	N	C	T	C	C	C	C	C	C	C	C	T	T	T	C	T	T	T	T	T	T	C	C	T	T	T	C	C	C	C	C
S3_3120445	A/G	3	3120445	+	NA	NA	NA	NA	NA	NA	A	G	A	G	G	A	G	G	A	A	G	A	G	A	A	A	A	A	A	G	G	G	A	G	G	G	G	G	G	A	A	G	G	G	A	A	A	A	A
S3_3120481	G/T	3	3120481	+	NA	NA	NA	NA	NA	NA	G	G	G	T	G	G	G	G	G	G	G	G	G	G	G	G	G	G	G	G	G	G	G	G	G	G	G	G	G	G	G	G	G	G	G	G	G	G	G
S3_3120492	A/T	3	3120492	+	NA	NA	NA	NA	NA	NA	A	T	A	T	T	A	T	A	A	A	T	A	T	A	A	A	A	A	A	T	T	T	A	T	T	T	T	T	T	A	A	T	T	T	A	A	A	A	A
S3_3120747	A/G	3	3120747	+	NA	NA	NA	NA	NA	NA	A	G	A	G	R	A	A	N	A	A	G	A	G	A	A	A	A	A	A	G	G	G	A	G	G	G	G	G	G	A	A	G	G	G	A	A	A	A	A
S3_3120801	A/T	3	3120801	+	NA	NA	NA	NA	NA	NA	A	T	A	A	A	A	A	A	A	A	A	A	T	A	A	A	A	A	A	T	T	T	A	T	T	T	T	T	T	A	A	W	T	T	A	A	A	A	A
S3_3120808	T/A	3	3120808	+	NA	NA	NA	NA	NA	NA	T	T	T	T	N	T	W	T	T	T	A	T	T	T	T	T	T	T	T	T	T	T	T	T	T	T	T	T	T	T	T	T	T	T	T	T	T	T	T
S3_3120854	G/T	3	3120854	+	NA	NA	NA	NA	NA	NA	G	G	G	T	G	G	G	G	G	G	G	G	G	G	G	G	G	G	G	G	G	G	G	G	G	G	G	G	G	G	G	G	G	G	G	G	G	G	G
S3_3123889	T/A	3	3123889	+	NA	NA	NA	NA	NA	NA	T	A	N	A	N	T	T	A	N	T	T	T	A	T	T	T	T	T	T	A	A	A	T	A	A	A	A	A	A	T	T	A	A	A	T	T	T	T	T
S3_3123940	G/A	3	3123940	+	NA	NA	NA	NA	NA	NA	G	A	N	A	N	G	R	A	N	G	A	G	A	G	G	G	G	G	G	A	A	A	G	A	A	A	A	A	A	G	G	A	A	A	G	G	N	G	G
S3_3126865	G/A	3	3126865	+	NA	NA	NA	NA	NA	NA	A	G	G	G	G	G	G	G	G	R	G	G	G	G	G	G	G	A	G	G	G	G	G	G	G	G	G	G	G	N	G	G	G	G	A	N	G	G	G
S3_3201634	G/T	3	3201634	+	NA	NA	NA	NA	NA	NA	G	N	N	G	N	N	G	N	G	G	N	G	T	G	G	G	G	G	G	G	G	G	G	G	G	G	G	G	G	N	G	G	N	G	T	G	G	G	G
S3_3201853	T/A	3	3201853	+	NA	NA	NA	NA	NA	NA	T	T	N	T	T	N	T	T	T	T	A	T	A	T	T	T	T	T	T	T	T	T	T	T	T	T	T	T	T	T	T	N	N	T	W	T	T	T	T
S3_3202458	C/T	3	3202458	+	NA	NA	NA	NA	NA	NA	C	C	C	C	C	C	C	Y	C	C	C	C	C	C	C	C	C	C	C	C	C	C	T	C	C	C	C	C	C	C	C	C	C	C	C	C	C	C	C
S3_3202486	G/T	3	3202486	+	NA	NA	NA	NA	NA	NA	G	G	G	G	G	G	G	G	G	G	G	G	G	G	G	G	G	G	G	G	G	G	G	G	G	G	G	G	G	G	G	G	G	G	G	G	G	G	G
S3_3202553	T/G	3	3202553	+	NA	NA	NA	NA	NA	NA	T	T	T	T	G	T	T	K	G	T	T	G	T	T	T	T	G	T	T	T	T	T	G	T	T	T	T	T	T	T	T	T	T	T	T	T	T	T	T
S3_3202594	C/T	3	3202594	+	NA	NA	NA	NA	NA	NA	C	C	C	C	C	C	C	C	C	C	C	C	Y	C	C	C	C	C	C	C	C	C	C	C	C	C	C	C	C	C	C	C	C	C	C	C	C	C	C
S3_3204077	T/A	3	3204077	+	NA	NA	NA	NA	NA	NA	T	T	T	T	T	T	T	T	T	T	T	T	A	T	T	T	T	T	T	T	T	T	T	T	T	T	T	T	T	T	T	T	T	T	T	T	T	T	T
S3_3204131	A/G	3	3204131	+	NA	NA	NA	NA	NA	NA	A	A	A	A	A	A	A	A	A	A	A	A	A	A	A	A	A	A	A	A	A	A	A	A	A	A	A	A	A	A	A	A	A	A	A	A	A	A	A
S3_3208989	C/A	3	3208989	+	NA	NA	NA	NA	NA	NA	C	C	C	C	C	C	A	C	C	C	C	A	C	C	C	C	A	A	C	C	C	C	A	C	C	C	C	C	C	A	C	C	C	C	C	A	C	C	C
S3_3209022	T/C	3	3209022	+	NA	NA	NA	NA	NA	NA	T	T	T	T	T	T	C	T	T	T	T	C	T	T	T	T	C	C	T	T	T	T	C	T	T	T	T	T	T	C	T	T	T	T	T	C	T	T	T
S3_3209704	A/G	3	3209704	+	NA	NA	NA	NA	NA	NA	A	A	A	A	A	A	A	A	A	A	A	R	A	G	A	A	A	A	A	A	A	A	A	A	A	A	A	A	A	A	A	A	A	A	A	A	A	A	A
S3_3209824	C/T	3	3209824	+	NA	NA	NA	NA	NA	NA	C	C	C	T	C	C	C	C	C	C	C	C	C	C	C	C	C	C	C	C	C	C	C	C	C	C	C	C	C	C	C	C	C	C	C	C	C	C	C
S3_3209930	C/T	3	3209930	+	NA	NA	NA	NA	NA	NA	C	C	C	C	C	C	C	C	C	C	C	C	C	C	C	C	C	C	C	C	C	C	C	C	C	C	C	C	C	C	C	C	C	C	C	C	C	C	C
S3_3210389	C/T	3	3210389	+	NA	NA	NA	NA	NA	NA	C	C	C	C	C	C	C	C	C	C	C	C	C	C	C	C	C	C	C	C	C	C	C	C	C	C	C	C	C	C	C	C	C	C	C	C	C	C	C
S3_3214313	C/G	3	3214313	+	NA	NA	NA	NA	NA	NA	C	C	G	C	C	S	C	S	G	G	C	G	N	C	G	G	G	G	G	C	C	C	G	C	C	C	C	C	C	G	G	C	C	C	G	G	G	G	G
S3_3214609	C/T	3	3214609	+	NA	NA	NA	NA	NA	NA	C	C	C	C	C	C	T	C	C	C	C	C	C	C	C	C	C	C	C	C	C	C	C	C	C	C	C	C	C	C	C	C	C	C	C	C	C	C	C
S3_3214630	G/T	3	3214630	+	NA	NA	NA	NA	NA	NA	G	G	G	G	G	G	G	G	G	G	G	G	G	G	G	G	G	N	G	G	G	G	G	G	G	G	G	G	G	N	G	G	G	G	G	G	G	G	G
S3_3214633	T/G	3	3214633	+	NA	NA	NA	NA	NA	NA	T	T	T	T	T	T	T	T	T	T	T	T	T	T	T	T	T	N	T	T	T	T	T	T	T	T	T	T	T	N	T	T	T	T	T	T	T	T	T
S3_3214641	C/T	3	3214641	+	NA	NA	NA	NA	NA	NA	C	C	C	C	C	C	C	C	C	C	C	C	C	C	C	C	C	N	C	C	C	C	C	C	C	C	C	C	C	N	C	C	C	C	C	C	C	C	C
S3_3214671	A/T	3	3214671	+	NA	NA	NA	NA	NA	NA	A	A	A	A	A	A	A	A	A	A	A	A	A	A	A	A	A	N	A	A	A	A	A	A	A	A	A	A	A	N	A	A	A	A	A	A	A	A	A
S3_3214684	C/G	3	3214684	+	NA	NA	NA	NA	NA	NA	C	N	C	C	C	C	C	C	C	C	C	C	C	C	C	C	C	C	C	C	C	C	C	N	C	C	C	C	C	C	C	C	C	C	C	C	C	C	C
S3_3214731	G/A	3	3214731	+	NA	NA	NA	NA	NA	NA	G	G	G	G	G	G	G	G	G	G	G	G	G	G	G	G	G	G	G	G	G	G	G	G	G	G	G	G	G	G	G	G	G	G	G	G	G	G	G
S3_3214753	G/T	3	3214753	+	NA	NA	NA	NA	NA	NA	T	G	G	G	G	G	G	T	G	K	G	T	G	T	G	G	G	G	T	G	G	G	G	G	G	G	G	G	G	G	G	G	G	G	T	N	N	G	G
S3_3214786	C/T	3	3214786	+	NA	NA	NA	NA	NA	NA	C	T	C	C	C	C	C	C	C	C	T	C	C	C	C	C	C	C	C	T	T	T	C	T	T	T	T	T	T	C	C	T	T	T	C	C	C	C	C
S3_3214869	G/A	3	3214869	+	NA	NA	NA	NA	NA	NA	G	G	G	G	G	G	G	G	G	G	G	G	G	G	G	G	G	G	G	G	G	G	G	G	G	G	G	G	G	G	G	G	G	G	G	G	G	G	G
S3_3214874	C/T	3	3214874	+	NA	NA	NA	NA	NA	NA	C	C	C	T	C	C	C	C	C	C	C	C	C	C	C	C	Y	C	C	C	C	C	C	C	C	C	C	C	C	C	C	C	C	C	C	C	C	C	C
S3_3225015	G/A	3	3225015	+	NA	NA	NA	NA	NA	NA	G	G	N	G	G	G	G	G	G	G	G	N	G	G	G	G	G	G	G	G	G	G	N	N	G	G	G	G	G	A	G	G	N	G	G	G	G	G	G
S3_3225019	A/C	3	3225019	+	NA	NA	NA	NA	NA	NA	A	A	N	A	A	A	A	A	A	A	A	N	A	A	A	A	A	A	A	A	A	A	N	N	A	A	A	A	A	C	A	A	N	A	A	A	A	A	A
S3_3310980	C/T	3	3310980	+	NA	NA	NA	NA	NA	NA	C	C	C	C	C	C	C	C	C	C	C	C	C	C	C	C	C	C	C	C	C	C	C	C	C	C	C	C	C	C	C	C	C	C	N	C	C	C	C
S3_3311040	G/A	3	3311040	+	NA	NA	NA	NA	NA	NA	G	G	G	G	G	G	G	G	G	G	G	G	G	G	G	G	G	G	G	G	G	G	G	G	G	G	G	G	G	G	G	G	G	G	G	G	G	G	G
S3_3312428	T/C	3	3312428	+	NA	NA	NA	NA	NA	NA	T	T	T	T	T	T	T	T	N	T	T	T	N	T	T	T	T	T	T	T	T	T	T	T	T	T	T	T	T	T	T	T	T	T	T	T	T	T	T
S3_3312451	C/T	3	3312451	+	NA	NA	NA	NA	NA	NA	C	C	C	T	C	C	C	N	N	C	Y	Y	C	T	C	C	C	C	C	C	C	C	C	C	C	C	C	C	C	C	C	C	C	C	C	C	C	C	C
S3_3312561	T/G	3	3312561	+	NA	NA	NA	NA	NA	NA	T	T	T	T	T	T	T	T	T	T	T	T	T	T	T	T	T	T	T	T	T	T	T	T	T	T	T	T	T	T	T	T	T	T	T	T	T	T	T
S3_3312637	G/T	3	3312637	+	NA	NA	NA	NA	NA	NA	K	T	T	G	G	G	G	N	T	G	N	G	G	G	G	G	G	G	G	T	T	T	G	T	T	T	T	T	T	G	G	T	T	T	G	G	T	G	G
S3_3312726	A/T	3	3312726	+	NA	NA	NA	NA	NA	NA	A	A	A	A	A	A	A	A	A	A	A	A	A	A	A	A	A	A	A	A	A	A	A	A	A	A	A	A	A	A	A	A	A	A	A	A	A	A	A
S3_3312740	C/T	3	3312740	+	NA	NA	NA	NA	NA	NA	C	C	C	C	C	C	C	C	C	C	C	C	C	C	C	C	C	C	C	C	C	C	C	C	C	C	C	C	C	C	C	C	C	C	C	C	C	C	C
S3_3422272	G/A	3	3422272	+	NA	NA	NA	NA	NA	NA	G	A	R	A	G	G	G	G	G	G	G	G	A	G	G	G	R	G	A	G	G	G	G	G	G	G	G	G	R	G	G	G	G	G	A	G	G	G	G
S3_3422282	G/A	3	3422282	+	NA	NA	NA	NA	NA	NA	G	G	G	A	G	G	G	G	G	G	G	G	G	G	G	G	G	G	G	G	G	G	G	G	G	G	G	G	G	G	G	G	G	G	G	G	G	G	G
S3_3422471	G/C	3	3422471	+	NA	NA	NA	NA	NA	NA	G	G	G	G	G	G	G	C	C	G	G	C	G	G	G	G	G	G	G	G	G	G	G	S	G	C	G	C	G	G	G	G	G	C	G	G	G	G	G
S3_3422480	C/T	3	3422480	+	NA	NA	NA	NA	NA	NA	C	C	C	C	C	C	C	C	C	C	C	C	C	C	C	C	C	C	C	C	C	C	C	C	C	C	C	C	C	C	C	C	C	C	C	C	C	C	C
S3_3427836	G/A	3	3427836	+	NA	NA	NA	NA	NA	NA	G	G	G	G	G	G	G	G	G	G	G	G	G	G	G	G	G	G	G	G	G	G	G	G	G	G	G	G	G	G	G	G	G	G	G	G	G	G	G
S3_3428009	C/A	3	3428009	+	NA	NA	NA	NA	NA	NA	C	A	C	C	C	C	C	N	C	C	C	C	C	C	C	C	C	C	C	C	C	C	C	C	C	C	C	C	A	C	C	C	C	C	C	C	C	C	C
S3_3428018	T/G	3	3428018	+	NA	NA	NA	NA	NA	NA	T	T	T	T	T	T	T	T	T	T	T	T	T	T	T	T	T	G	T	T	T	T	T	T	T	T	T	T	T	N	T	T	T	T	T	G	T	T	T
S3_3428035	C/T	3	3428035	+	NA	NA	NA	NA	NA	NA	C	T	T	C	C	C	C	N	C	C	C	C	T	C	C	C	C	T	C	T	C	C	T	C	C	C	C	C	T	N	C	C	C	C	C	T	C	C	C
S3_3428117	A/G	3	3428117	+	NA	NA	NA	NA	NA	NA	A	A	A	A	A	A	N	A	A	A	A	N	G	A	A	A	A	A	A	G	A	A	G	A	A	A	A	A	A	A	A	A	A	A	A	A	A	A	A
S3_3428126	G/A	3	3428126	+	NA	NA	NA	NA	NA	NA	G	G	N	G	G	G	G	G	G	G	G	G	G	G	G	G	G	G	G	G	G	G	G	G	G	G	G	G	G	G	G	G	G	G	G	G	G	G	G
S3_3428203	A/T	3	3428203	+	NA	NA	NA	NA	NA	NA	A	A	N	A	A	A	A	A	A	A	T	A	T	A	A	A	A	A	A	T	A	A	T	A	A	A	A	A	A	A	A	A	A	A	A	A	A	A	A
S3_3428213	T/C	3	3428213	+	NA	NA	NA	NA	NA	NA	T	T	N	T	T	T	T	T	T	T	C	T	C	T	T	T	T	T	T	C	T	T	C	T	T	T	T	T	T	T	T	T	T	T	T	T	T	T	T
S3_3428233	G/C	3	3428233	+	NA	NA	NA	NA	NA	NA	G	G	N	G	G	C	G	G	G	G	G	G	G	G	C	C	S	G	G	G	C	C	G	G	C	C	C	C	G	G	C	N	C	C	G	G	C	C	C
S3_3428240	C/T	3	3428240	+	NA	NA	NA	NA	NA	NA	C	C	N	C	C	C	C	C	C	C	T	C	T	C	C	C	C	C	C	T	C	C	T	C	C	C	C	C	C	C	C	C	C	C	C	C	C	C	C
S3_3428780	T/C	3	3428780	+	NA	NA	NA	NA	NA	NA	T	T	C	T	T	T	T	T	T	T	T	T	C	T	T	T	T	T	T	C	T	T	C	T	T	T	T	T	T	T	T	T	T	T	T	T	T	T	T
S3_3428799	C/T	3	3428799	+	NA	NA	NA	NA	NA	NA	C	C	C	C	C	C	C	C	C	C	C	C	C	C	C	C	C	C	C	C	C	C	C	C	C	C	C	C	C	C	C	C	C	C	C	C	C	C	C
S3_3428826	A/G	3	3428826	+	NA	NA	NA	NA	NA	NA	A	A	A	A	A	A	A	A	A	A	A	R	A	A	A	A	A	A	A	A	A	A	A	A	A	A	A	A	A	A	A	A	A	A	A	A	A	A	A
S3_3428887	A/C	3	3428887	+	NA	NA	NA	NA	NA	NA	C	A	C	C	A	A	A	N	A	C	A	A	C	C	A	A	A	C	A	C	A	A	C	A	A	A	A	A	A	C	A	A	A	A	A	N	A	A	A
S3_3428888	C/T	3	3428888	+	NA	NA	NA	NA	NA	NA	T	C	T	T	C	C	C	N	C	T	C	C	T	T	C	C	C	T	C	T	C	C	T	C	C	C	C	C	C	T	C	C	C	C	C	N	C	C	C
S3_3428889	T/C	3	3428889	+	NA	NA	NA	NA	NA	NA	T	T	T	T	T	T	T	T	T	T	T	T	T	T	T	T	T	T	T	T	T	T	T	T	T	T	T	T	T	T	T	T	T	T	T	T	T	T	T
S3_3428893	C/G	3	3428893	+	NA	NA	NA	NA	NA	NA	C	C	C	C	C	C	C	C	C	C	C	C	C	C	C	C	C	C	C	C	C	C	C	C	C	C	C	C	C	C	C	C	C	C	C	C	C	C	C
S3_3428898	T/C	3	3428898	+	NA	NA	NA	NA	NA	NA	T	T	T	T	T	C	T	C	T	C	C	N	T	T	C	C	C	T	C	T	C	C	T	C	C	C	C	C	T	T	C	C	C	C	C	T	N	C	C
S3_3428899	G/C	3	3428899	+	NA	NA	NA	NA	NA	NA	G	G	G	G	G	C	G	C	G	C	C	N	G	G	C	C	C	G	C	G	C	C	G	C	C	C	C	C	G	G	C	C	C	C	C	G	N	C	C
S3_3428913	C/T	3	3428913	+	NA	NA	NA	NA	NA	NA	C	C	C	C	C	C	C	C	C	C	C	C	C	C	C	C	C	C	C	C	C	C	C	C	C	C	C	C	C	C	C	C	C	C	C	C	C	C	C
S3_3429046	C/T	3	3429046	+	NA	NA	NA	NA	NA	NA	C	T	N	C	C	C	C	C	C	C	C	C	C	C	C	C	N	C	C	C	C	C	C	Y	C	T	C	C	T	C	C	C	N	T	C	C	C	C	C
S3_3429065	A/G	3	3429065	+	NA	NA	NA	NA	NA	NA	A	A	N	A	A	A	A	A	A	A	A	A	A	A	A	A	N	A	A	A	A	A	A	A	A	A	A	A	A	A	A	A	A	A	A	A	A	A	A
S3_3429067	C/T	3	3429067	+	NA	NA	NA	NA	NA	NA	C	T	N	C	C	C	C	C	C	C	C	C	C	C	C	C	N	C	C	C	C	C	C	Y	N	T	C	N	T	C	C	C	N	T	C	C	C	C	C
S3_3429072	C/T	3	3429072	+	NA	NA	NA	NA	NA	NA	C	C	N	C	C	C	C	C	C	C	C	C	C	C	C	C	N	C	C	C	C	C	C	C	C	C	C	C	C	C	C	C	C	C	C	C	C	C	C
S3_3429115	A/C	3	3429115	+	NA	NA	NA	NA	NA	NA	A	N	N	N	N	A	A	A	A	A	A	A	A	A	A	A	N	A	A	A	A	A	A	N	A	A	A	A	A	A	A	A	N	A	A	A	A	A	A
S3_3429263	C/G	3	3429263	+	NA	NA	NA	NA	NA	NA	C	C	N	C	C	C	C	N	C	C	C	N	C	C	C	C	C	C	C	C	C	C	C	C	C	C	C	C	C	C	C	C	C	C	C	C	C	C	C
S3_3429314	G/A	3	3429314	+	NA	NA	NA	NA	NA	NA	G	G	N	G	G	G	G	N	G	G	G	N	G	G	G	G	G	G	G	G	G	G	G	G	G	G	G	G	G	N	G	G	G	G	G	G	G	G	G
S3_3430104	T/A	3	3430104	+	NA	NA	NA	NA	NA	NA	T	T	T	N	T	T	T	N	T	T	T	T	T	T	T	T	T	T	T	T	T	T	T	T	T	T	T	T	T	T	T	T	T	T	T	T	T	T	T
S3_3430109	T/A	3	3430109	+	NA	NA	NA	NA	NA	NA	T	T	T	N	T	T	T	N	T	T	T	T	T	T	T	T	T	T	T	T	T	T	T	T	T	T	T	T	T	T	T	T	T	T	T	T	T	T	T
S3_3431342	T/A	3	3431342	+	NA	NA	NA	NA	NA	NA	W	T	A	A	T	A	A	T	T	T	A	T	A	N	A	A	A	T	A	T	A	A	A	A	A	T	A	A	T	N	A	A	A	T	A	T	T	A	A
S3_3431540	G/C	3	3431540	+	NA	NA	NA	NA	NA	NA	G	G	N	G	G	G	G	G	G	G	G	G	G	G	G	G	G	G	G	G	G	G	G	G	G	G	G	G	G	G	G	G	G	G	G	G	G	G	G
S3_3431549	G/T	3	3431549	+	NA	NA	NA	NA	NA	NA	G	G	N	G	G	G	G	G	G	G	G	G	G	G	G	G	G	G	G	G	G	G	G	G	G	G	G	G	G	G	G	G	G	G	G	G	G	G	G
S3_3431738	C/G	3	3431738	+	NA	NA	NA	NA	NA	NA	C	C	C	C	C	C	C	C	C	C	C	C	C	C	C	C	C	C	C	C	C	C	C	C	C	C	C	C	C	C	C	C	C	C	C	C	C	C	C
S3_3431739	G/A	3	3431739	+	NA	NA	NA	NA	NA	NA	G	G	G	G	G	G	G	G	G	G	G	G	G	G	G	G	G	G	G	G	G	G	G	G	G	G	G	G	G	G	G	G	G	G	G	G	G	G	G
S3_3432255	G/C	3	3432255	+	NA	NA	NA	NA	NA	NA	G	G	C	G	G	G	G	G	C	G	G	G	C	G	G	G	G	C	G	G	G	G	C	G	G	G	G	G	G	C	G	G	G	G	G	C	G	G	G
S3_3432295	G/T	3	3432295	+	NA	NA	NA	NA	NA	NA	G	G	G	G	G	G	G	G	G	G	G	G	G	G	G	G	G	G	G	G	G	G	G	G	G	G	G	G	G	G	G	G	G	G	G	G	G	G	G
S3_3432317	G/A	3	3432317	+	NA	NA	NA	NA	NA	NA	G	G	G	G	G	G	G	G	G	G	G	G	G	G	G	G	G	G	G	G	G	G	A	G	G	G	G	G	G	G	G	G	G	G	G	G	G	G	G
S3_3432319	G/C	3	3432319	+	NA	NA	NA	NA	NA	NA	G	G	G	G	G	G	G	G	G	G	G	G	G	G	G	G	G	G	G	G	G	G	C	G	G	G	G	G	G	G	G	G	G	G	G	G	G	G	G
S3_3432350	C/T	3	3432350	+	NA	NA	NA	NA	NA	NA	Y	C	C	C	C	C	C	C	C	Y	C	C	C	C	C	C	C	C	C	C	C	C	C	C	C	C	C	C	C	C	C	C	C	C	C	C	C	C	C
S3_3432445	A/T	3	3432445	+	NA	NA	NA	NA	NA	NA	T	A	A	A	A	A	A	A	A	W	A	A	A	A	A	A	A	T	A	A	A	A	A	A	A	A	A	A	A	T	A	A	A	A	A	T	A	A	A
S3_3432446	T/G	3	3432446	+	NA	NA	NA	NA	NA	NA	G	T	T	T	T	T	T	T	T	K	T	T	T	T	T	T	T	G	T	T	T	T	T	T	T	T	T	T	T	G	T	T	T	T	T	G	T	T	T
S3_3432447	G/C	3	3432447	+	NA	NA	NA	NA	NA	NA	C	G	G	G	G	G	G	G	G	S	G	G	G	G	G	G	G	C	G	G	G	G	G	G	G	G	G	G	G	C	G	G	G	G	G	C	G	G	G
S3_3432448	C/A	3	3432448	+	NA	NA	NA	NA	NA	NA	A	C	C	C	C	C	C	C	C	M	C	C	C	C	C	C	C	A	C	C	C	C	C	C	C	C	C	C	C	A	C	C	C	C	C	A	C	C	C
S3_3432480	C/T	3	3432480	+	NA	NA	NA	NA	NA	NA	C	C	C	C	C	C	C	C	C	C	C	C	C	C	C	C	C	C	C	C	C	C	C	C	C	C	C	C	C	C	C	C	C	C	C	C	C	C	C
S3_3432571	G/C	3	3432571	+	NA	NA	NA	NA	NA	NA	G	G	G	G	G	G	G	G	G	G	G	G	G	C	G	G	G	G	G	G	G	G	G	G	G	G	G	G	G	G	G	G	G	G	G	G	G	G	G
S3_3432766	T/G	3	3432766	+	NA	NA	NA	NA	NA	NA	T	G	N	T	T	T	T	N	T	K	T	G	T	T	T	T	T	T	T	T	T	T	T	T	T	T	T	T	G	T	T	T	T	T	T	T	T	T	T
S3_3432800	A/G	3	3432800	+	NA	NA	NA	NA	NA	NA	A	A	N	A	A	A	A	N	A	R	A	A	A	A	A	A	A	A	A	A	A	A	A	A	A	A	A	A	A	A	A	A	A	A	A	A	A	A	A
S3_3432805	T/G	3	3432805	+	NA	NA	NA	NA	NA	NA	T	T	N	T	T	T	T	N	T	K	T	T	T	T	T	T	T	T	T	T	T	T	T	T	T	T	T	T	T	T	T	T	T	T	T	T	T	T	T
S3_3451006	G/A	3	3451006	+	NA	NA	NA	NA	NA	NA	G	A	G	G	G	G	G	G	G	G	G	G	G	G	G	G	G	G	G	G	G	G	G	G	G	G	G	G	A	G	G	G	G	G	G	G	G	G	G
S3_3451015	C/T	3	3451015	+	NA	NA	NA	NA	NA	NA	C	C	C	C	C	C	C	C	C	C	C	C	C	C	C	C	C	C	C	C	C	C	C	C	C	C	C	C	C	C	C	C	C	C	C	C	C	C	C
S3_3451108	G/C	3	3451108	+	NA	NA	NA	NA	NA	NA	G	G	G	G	G	G	G	G	G	G	G	G	G	G	G	G	G	G	G	G	G	G	G	G	G	G	G	G	G	G	G	G	G	G	G	G	G	G	G
S3_3452184	C/T	3	3452184	+	NA	NA	NA	NA	NA	NA	C	C	C	C	C	C	C	C	C	C	C	C	C	C	C	C	C	C	C	C	C	C	C	C	C	C	C	C	C	C	C	C	C	C	C	C	C	C	C
S3_3455064	T/G	3	3455064	+	NA	NA	NA	NA	NA	NA	T	T	T	G	T	T	T	T	T	T	T	T	G	T	T	T	G	T	T	T	T	T	G	T	T	T	T	T	T	T	T	T	T	T	T	T	T	T	T
S3_3455065	T/G	3	3455065	+	NA	NA	NA	NA	NA	NA	T	T	T	G	T	T	T	T	T	T	T	T	G	T	T	T	G	T	T	T	T	T	G	T	T	T	T	T	T	N	T	T	T	T	T	T	T	T	T
S3_3455066	T/C	3	3455066	+	NA	NA	NA	NA	NA	NA	T	T	T	T	T	T	T	T	T	T	T	T	T	T	T	T	T	T	T	T	T	T	T	T	T	T	T	T	T	T	T	T	T	T	T	T	T	T	T
S3_3455067	T/C	3	3455067	+	NA	NA	NA	NA	NA	NA	T	T	T	T	T	T	T	T	T	T	T	T	T	T	T	T	T	T	T	T	T	T	T	T	T	T	T	T	T	T	T	T	T	T	T	T	T	T	T
S3_3456657	G/A	3	3456657	+	NA	NA	NA	NA	NA	NA	G	G	N	G	G	G	G	G	G	G	G	G	G	G	G	G	G	G	G	G	G	G	G	G	G	G	G	G	G	G	G	G	G	G	G	G	G	G	G
S3_3456862	G/T	3	3456862	+	NA	NA	NA	NA	NA	NA	G	G	G	G	G	G	G	G	G	G	G	G	G	G	G	G	G	G	G	G	G	G	G	G	G	G	G	G	G	G	G	G	G	G	G	G	G	G	G
S3_3457001	A/G	3	3457001	+	NA	NA	NA	NA	NA	NA	A	A	A	A	A	A	A	A	A	A	A	A	A	A	A	A	A	A	A	A	A	A	A	A	A	A	A	A	A	A	A	A	A	A	A	A	A	A	A
S3_3457012	G/A	3	3457012	+	NA	NA	NA	NA	NA	NA	G	G	G	G	G	G	G	G	G	G	G	G	G	G	G	G	G	G	G	G	G	G	G	G	G	G	G	G	G	G	G	G	G	G	G	G	G	G	G
S3_3457140	T/C	3	3457140	+	NA	NA	NA	NA	NA	NA	T	T	T	C	T	T	T	T	T	T	T	T	N	T	T	T	C	Y	T	T	T	T	C	T	T	T	T	T	T	N	T	T	T	T	T	T	T	T	T
S3_3460438	T/C	3	3460438	+	NA	NA	NA	NA	NA	NA	T	T	T	C	T	T	T	T	T	T	T	T	C	T	T	T	C	T	T	T	T	T	C	Y	T	T	T	T	T	T	T	T	T	T	T	T	T	T	T
S3_3462569	G/C	3	3462569	+	NA	NA	NA	NA	NA	NA	G	G	G	G	G	G	G	G	G	G	G	G	G	G	G	G	G	G	G	G	G	G	G	G	G	G	G	G	G	G	G	G	G	G	G	G	G	G	G
S3_3463506	G/A	3	3463506	+	NA	NA	NA	NA	NA	NA	G	G	G	G	G	G	G	G	G	G	G	G	G	G	G	G	G	G	G	N	G	G	G	G	G	G	G	G	G	G	G	G	G	G	G	G	G	G	G
S3_3463524	A/G	3	3463524	+	NA	NA	NA	NA	NA	NA	A	A	A	A	A	A	A	A	A	A	A	A	A	A	A	A	A	A	A	A	A	A	A	A	A	A	A	A	A	A	A	A	A	A	A	A	A	A	A
S3_3463544	C/T	3	3463544	+	NA	NA	NA	NA	NA	NA	C	T	C	C	C	C	C	C	C	C	Y	C	C	C	C	C	Y	C	C	T	C	C	T	C	C	C	C	C	T	C	C	C	C	C	C	C	C	C	C
S3_3464599	C/G	3	3464599	+	NA	NA	NA	NA	NA	NA	C	G	C	N	C	C	C	N	C	C	G	C	C	C	C	C	C	C	C	C	N	G	G	G	C	C	C	G	G	C	C	C	C	C	C	C	C	C	C
S3_3464600	C/T	3	3464600	+	NA	NA	NA	NA	NA	NA	C	C	C	N	C	C	C	C	C	C	C	C	C	C	C	C	C	C	C	C	C	C	C	C	C	C	C	C	C	C	C	C	C	C	C	C	C	C	C
S3_3464601	C/G	3	3464601	+	NA	NA	NA	NA	NA	NA	C	C	C	N	C	C	C	C	C	C	C	C	C	C	C	C	C	C	C	C	C	C	C	C	C	C	C	C	C	C	C	C	C	C	C	C	C	C	C
S3_3464629	A/G	3	3464629	+	NA	NA	NA	NA	NA	NA	A	A	A	N	A	A	A	A	A	A	A	A	A	A	A	A	A	A	A	A	A	A	A	A	A	A	A	A	A	A	A	A	A	A	A	A	A	A	A
S3_3464662	C/G	3	3464662	+	NA	NA	NA	NA	NA	NA	G	C	C	C	G	G	G	C	G	S	C	G	C	G	G	G	G	C	C	G	C	C	C	C	C	S	C	C	C	S	G	C	G	G	C	C	G	G	G
S3_3464763	C/G	3	3464763	+	NA	NA	NA	NA	NA	NA	C	C	C	C	C	N	C	C	C	C	C	C	C	C	C	C	C	C	C	C	C	C	C	C	C	C	C	C	C	C	C	C	C	C	C	C	C	C	C
S3_3470934	T/G	3	3470934	+	NA	NA	NA	NA	NA	NA	T	T	T	T	T	G	T	T	T	T	T	T	T	T	T	T	T	T	T	T	T	T	T	T	T	T	T	T	T	T	T	T	T	T	T	T	T	T	T
S3_3471575	G/A	3	3471575	+	NA	NA	NA	NA	NA	NA	G	A	A	A	N	G	G	G	G	G	G	G	G	G	N	N	N	G	G	A	A	A	G	A	A	R	A	A	A	G	G	G	A	G	G	G	G	G	G
S3_3471618	A/G	3	3471618	+	NA	NA	NA	NA	NA	NA	A	A	A	A	A	G	A	R	A	G	A	G	G	G	A	N	A	A	G	A	A	A	A	A	A	A	A	A	A	A	N	G	A	A	G	N	A	A	A
S3_3471621	C/G	3	3471621	+	NA	NA	NA	NA	NA	NA	C	C	C	C	C	C	C	C	C	C	G	C	C	C	C	C	C	G	C	C	C	C	G	C	C	S	C	C	C	G	C	C	C	G	C	N	G	C	C
S3_3472153	G/T	3	3472153	+	NA	NA	NA	NA	NA	NA	G	T	G	G	G	G	G	G	G	G	G	G	G	G	G	G	G	G	G	G	G	G	G	G	G	G	G	G	T	G	G	G	G	G	N	G	G	G	G
S3_3472154	A/G	3	3472154	+	NA	NA	NA	NA	NA	NA	A	G	A	A	A	A	A	A	A	A	A	A	A	A	A	A	A	A	A	A	A	A	A	A	A	A	A	A	G	A	A	A	A	A	A	A	A	A	A
S3_3472155	G/T	3	3472155	+	NA	NA	NA	NA	NA	NA	G	T	G	G	G	G	G	G	G	G	G	G	G	G	G	G	G	G	G	G	G	G	G	G	G	G	G	G	T	G	G	G	G	G	G	G	G	G	G
S3_3472166	T/C	3	3472166	+	NA	NA	NA	NA	NA	NA	T	T	C	C	T	T	T	T	T	T	T	T	T	T	T	T	T	T	T	T	C	C	T	T	C	T	C	C	T	T	T	C	T	T	T	T	T	T	T
S3_3472167	G/A	3	3472167	+	NA	NA	NA	NA	NA	NA	A	G	G	G	G	A	A	A	R	A	G	A	N	A	A	A	A	A	A	A	G	G	G	R	G	G	G	G	G	A	A	G	A	G	A	A	G	A	A
S3_3472230	C/A	3	3472230	+	NA	NA	NA	NA	NA	NA	C	C	N	C	C	C	C	C	C	C	C	C	C	C	C	C	C	C	C	C	C	C	C	C	C	C	C	C	C	C	C	C	C	C	C	C	C	C	C
S3_3472233	G/C	3	3472233	+	NA	NA	NA	NA	NA	NA	G	G	N	G	G	G	G	G	G	G	G	G	G	G	G	G	G	G	G	G	G	G	G	G	G	G	G	G	G	G	G	G	G	G	G	G	G	G	G
S3_3472264	A/T	3	3472264	+	NA	NA	NA	NA	NA	NA	A	A	N	A	A	A	A	A	A	A	A	A	A	A	A	A	A	A	A	A	A	A	A	A	A	A	A	A	A	A	A	A	A	A	A	A	A	A	A
S3_3472442	A/T	3	3472442	+	NA	NA	NA	NA	NA	NA	A	N	A	A	A	A	A	A	A	A	A	A	A	A	A	A	A	T	A	A	A	A	A	T	A	A	A	A	A	T	A	A	A	A	A	T	A	A	A
S3_3472634	G/A	3	3472634	+	NA	NA	NA	NA	NA	NA	A	G	G	G	A	G	G	G	G	G	G	G	G	G	G	G	G	G	A	N	G	G	G	G	G	G	G	R	G	G	G	G	G	G	A	G	G	G	G
S3_3472757	G/C	3	3472757	+	NA	NA	NA	NA	NA	NA	N	C	G	G	G	G	G	G	G	G	G	G	G	G	G	G	G	G	G	G	G	G	C	N	G	C	G	G	C	N	G	G	G	C	G	G	S	G	G
S3_3472793	G/A	3	3472793	+	NA	NA	NA	NA	NA	NA	G	G	G	G	G	G	G	G	G	G	G	G	N	G	G	G	G	G	G	G	G	G	G	G	G	G	G	G	G	G	G	G	G	G	G	G	G	G	G
S3_3472896	A/G	3	3472896	+	NA	NA	NA	NA	NA	NA	A	A	A	A	A	A	A	A	A	A	A	A	A	A	A	A	A	A	A	A	A	A	A	A	A	A	A	A	A	A	A	A	A	A	A	A	A	A	A
S3_3473512	G/T	3	3473512	+	NA	NA	NA	NA	NA	NA	G	G	G	G	G	G	G	G	G	G	G	G	G	G	G	G	G	G	G	G	G	G	G	G	G	G	G	G	G	G	G	G	G	G	G	G	G	G	G
S3_3473515	T/G	3	3473515	+	NA	NA	NA	NA	NA	NA	T	T	T	T	T	T	T	T	T	T	T	T	T	T	T	T	T	T	T	T	T	T	T	T	T	T	T	T	T	T	T	T	T	T	T	T	T	T	T
S3_3473526	G/C	3	3473526	+	NA	NA	NA	NA	NA	NA	G	G	N	G	G	G	G	N	G	G	G	G	G	G	G	G	N	G	G	G	G	G	G	G	G	G	G	G	G	G	G	G	G	G	G	G	G	G	G
S3_3473541	C/A	3	3473541	+	NA	NA	NA	NA	NA	NA	C	C	N	C	C	C	C	N	C	C	C	C	C	C	C	C	N	C	C	C	C	C	C	C	C	C	C	C	C	C	C	C	C	C	C	C	C	C	C
S3_3473568	A/G	3	3473568	+	NA	NA	NA	NA	NA	NA	A	A	N	A	A	A	A	N	A	A	A	A	A	A	A	A	N	A	A	A	A	A	A	A	A	A	A	A	A	A	A	A	A	A	A	A	A	A	A
S3_3476489	T/G	3	3476489	+	NA	NA	NA	NA	NA	NA	T	G	T	T	T	T	T	T	T	T	T	G	T	T	T	T	T	T	T	G	T	T	T	T	T	T	T	T	G	T	T	T	T	T	T	T	T	T	T
S3_3476521	C/T	3	3476521	+	NA	NA	NA	NA	NA	NA	C	C	C	C	C	C	C	C	C	C	C	C	C	C	C	C	C	C	C	C	C	C	C	C	C	C	C	C	C	C	C	C	C	C	C	C	C	C	C
S3_3477011	C/T	3	3477011	+	NA	NA	NA	NA	NA	NA	C	C	C	C	C	C	C	C	C	C	C	C	C	C	C	C	C	C	T	C	C	C	C	C	C	Y	C	C	C	C	C	C	C	T	T	C	C	C	C
S3_3477157	C/T	3	3477157	+	NA	NA	NA	NA	NA	NA	C	T	C	C	T	C	C	C	T	C	T	C	C	C	C	C	C	T	C	T	C	C	T	T	C	C	C	C	T	T	C	C	C	C	C	T	T	C	C
S3_3477166	C/T	3	3477166	+	NA	NA	NA	NA	NA	NA	T	C	T	T	C	T	T	C	C	T	C	T	T	T	T	T	T	C	C	C	T	T	C	C	T	C	T	T	C	C	T	T	T	C	C	C	C	T	T
S3_3477219	C/G	3	3477219	+	NA	NA	NA	NA	NA	NA	C	C	C	C	C	C	C	C	C	C	C	C	C	C	C	C	C	C	C	C	C	C	C	C	C	C	C	C	C	C	C	C	C	C	C	C	C	C	C
S3_3477222	C/T	3	3477222	+	NA	NA	NA	NA	NA	NA	C	C	C	C	C	C	C	C	C	C	C	C	C	C	C	C	C	T	C	C	C	C	C	T	C	C	C	C	C	T	C	C	C	C	C	T	C	C	C
S3_3477276	A/G	3	3477276	+	NA	NA	NA	NA	NA	NA	G	A	G	G	G	G	R	A	A	N	A	A	G	G	G	G	G	A	A	A	G	G	A	A	G	G	G	G	A	A	G	G	G	N	N	A	A	G	N
S3_3478103	G/C	3	3478103	+	NA	NA	NA	NA	NA	NA	G	C	G	G	C	G	G	G	G	G	G	G	G	G	G	G	G	G	G	G	G	G	C	G	G	G	G	G	C	G	G	G	G	G	G	G	G	G	G
S3_3478255	C/T	3	3478255	+	NA	NA	NA	NA	NA	NA	C	C	C	C	Y	C	C	C	C	C	C	C	N	C	C	C	C	C	C	C	C	C	C	C	C	C	C	C	C	C	C	C	C	C	C	C	C	C	C
S3_3478618	C/A	3	3478618	+	NA	NA	NA	NA	NA	NA	C	C	A	C	C	C	C	C	C	C	C	C	N	C	C	C	C	C	A	C	C	C	A	C	C	A	C	C	C	C	C	C	C	A	A	C	C	C	C
S3_3478646	T/A	3	3478646	+	NA	NA	NA	NA	NA	NA	T	T	T	T	T	T	T	T	T	W	T	T	T	T	T	T	T	T	T	A	T	T	T	T	T	T	T	T	T	T	T	T	T	T	T	T	T	T	T
S3_3478680	C/T	3	3478680	+	NA	NA	NA	NA	NA	NA	C	C	C	C	C	C	C	C	C	C	C	C	C	C	C	C	C	T	C	C	C	C	C	T	C	C	C	C	C	T	C	C	C	C	C	T	Y	C	C
S3_3478793	A/G	3	3478793	+	NA	NA	NA	NA	NA	NA	A	G	A	A	G	A	N	A	R	A	R	A	N	A	A	A	A	A	A	G	A	A	G	A	A	A	A	A	G	A	A	A	A	A	A	A	A	A	A
S3_3478866	A/G	3	3478866	+	NA	NA	NA	NA	NA	NA	A	G	A	A	G	A	A	R	A	A	A	A	A	A	A	A	A	A	A	A	A	A	A	A	A	A	A	A	G	A	A	A	A	A	A	A	A	A	A
S3_3478909	C/T	3	3478909	+	NA	NA	NA	NA	NA	NA	C	C	C	C	C	C	C	Y	C	C	C	C	C	C	C	C	C	C	C	C	C	C	C	C	C	C	C	C	C	C	C	C	C	C	C	C	C	C	C
S3_3478914	T/C	3	3478914	+	NA	NA	NA	NA	NA	NA	T	T	C	T	T	T	T	T	T	T	T	T	T	T	T	T	T	C	T	T	T	T	T	C	T	T	T	T	T	C	T	C	C	T	T	N	T	T	T
S3_3478921	C/T	3	3478921	+	NA	NA	NA	NA	NA	NA	C	C	T	C	C	C	C	C	Y	T	N	T	C	C	C	C	C	T	T	C	C	C	T	T	C	Y	C	C	C	T	C	T	C	Y	T	T	T	C	C
S3_3478922	C/T	3	3478922	+	NA	NA	NA	NA	NA	NA	C	C	T	C	C	C	C	Y	Y	T	T	T	Y	C	C	C	C	T	T	C	C	C	T	T	C	Y	C	C	C	T	C	T	T	T	T	T	T	C	C
S3_3479022	G/C	3	3479022	+	NA	NA	NA	NA	NA	NA	G	G	G	G	G	G	G	G	G	G	G	G	G	G	G	G	G	G	G	G	G	G	G	G	G	G	G	G	G	G	G	G	G	G	G	G	G	G	G
S3_3479035	C/T	3	3479035	+	NA	NA	NA	NA	NA	NA	C	T	C	C	T	C	C	C	C	C	C	N	C	C	C	C	C	C	C	T	C	C	C	C	C	C	C	C	T	C	C	C	C	C	C	C	N	C	C
S3_3479037	T/C	3	3479037	+	NA	NA	NA	NA	NA	NA	T	T	T	T	T	T	T	T	T	T	T	T	T	T	T	T	T	T	T	T	T	T	T	T	T	T	T	T	T	T	T	T	T	T	T	T	T	T	T
S3_3479291	A/T	3	3479291	+	NA	NA	NA	NA	NA	NA	A	A	A	A	A	A	A	W	A	A	A	A	A	A	A	A	A	A	A	A	A	A	A	A	A	A	A	A	A	N	A	A	A	A	A	A	A	A	A
S3_3479297	T/G	3	3479297	+	NA	NA	NA	NA	NA	NA	T	T	T	T	T	T	T	G	T	T	T	T	T	T	T	T	T	T	T	T	T	T	T	T	T	T	T	T	T	N	T	T	T	T	T	T	T	T	T
S3_3479487	C/A	3	3479487	+	NA	NA	NA	NA	NA	NA	C	A	A	C	M	C	C	M	C	C	C	C	C	C	C	C	C	C	A	A	C	C	C	C	C	C	C	C	A	C	C	C	A	C	A	C	C	C	C
S3_3479540	T/G	3	3479540	+	NA	NA	NA	NA	NA	NA	T	G	T	T	T	T	T	T	T	T	T	T	T	T	T	T	T	T	T	T	T	T	T	G	T	T	T	T	G	T	T	T	T	T	T	T	G	T	T
S3_3479554	T/G	3	3479554	+	NA	NA	NA	NA	NA	NA	T	T	T	T	T	T	T	T	T	T	T	T	T	T	T	T	T	T	T	T	T	T	T	T	T	T	T	T	T	T	T	T	T	T	T	T	G	T	T
S3_3479556	G/C	3	3479556	+	NA	NA	NA	NA	NA	NA	G	C	G	G	G	G	G	G	G	G	G	G	G	G	G	G	G	G	G	G	G	G	G	C	G	G	G	G	C	G	G	G	G	G	G	G	C	G	G
S3_3479578	G/T	3	3479578	+	NA	NA	NA	NA	NA	NA	G	G	G	T	G	G	G	G	G	G	G	G	G	T	G	G	G	T	G	G	G	G	G	G	G	G	G	G	G	T	G	G	G	G	G	T	G	G	G
S3_3479582	T/C	3	3479582	+	NA	NA	NA	NA	NA	NA	T	T	T	T	T	T	T	T	T	T	T	T	T	T	T	T	T	T	T	T	T	T	T	T	T	T	T	T	T	T	T	T	T	T	T	T	T	T	T
S3_3479618	T/A	3	3479618	+	NA	NA	NA	NA	NA	NA	T	T	T	A	T	T	T	T	T	T	T	T	T	A	T	T	T	A	T	T	T	T	T	T	T	T	T	T	T	A	T	T	T	T	T	A	T	T	T
S3_3479680	G/C	3	3479680	+	NA	NA	NA	NA	NA	NA	G	G	G	G	G	G	S	G	G	G	G	G	G	G	G	G	C	G	G	G	G	G	G	G	G	G	G	G	G	G	G	G	G	G	G	G	G	G	G
S3_3479681	T/G	3	3479681	+	NA	NA	NA	NA	NA	NA	T	T	T	T	T	T	K	T	T	T	T	T	T	T	T	T	G	T	T	T	T	T	T	T	T	T	T	T	T	T	T	T	T	T	T	T	T	T	T
S3_3479682	A/G	3	3479682	+	NA	NA	NA	NA	NA	NA	A	A	A	A	A	A	R	A	A	A	A	A	A	A	A	A	G	A	A	A	A	A	A	A	A	A	A	A	A	A	A	A	A	A	A	A	A	A	A
S3_3479683	C/G	3	3479683	+	NA	NA	NA	NA	NA	NA	C	C	C	C	C	C	C	C	C	C	C	C	C	C	C	C	C	C	C	C	C	C	C	C	C	C	C	C	C	C	C	C	C	C	C	C	C	C	C
S3_3479727	T/A	3	3479727	+	NA	NA	NA	NA	NA	NA	T	T	T	T	T	T	T	T	T	T	T	T	T	T	T	T	T	T	T	T	T	T	A	T	T	T	T	T	T	T	T	T	T	T	T	T	T	T	T
S3_3479806	T/A	3	3479806	+	NA	NA	NA	NA	NA	NA	T	T	T	T	T	T	T	T	T	T	T	T	T	T	T	T	T	T	T	T	T	T	T	T	T	T	T	T	T	T	T	T	T	T	N	T	T	T	T
S3_3479954	T/C	3	3479954	+	NA	NA	NA	NA	NA	NA	C	T	C	T	C	C	C	T	T	T	N	T	T	T	C	C	C	T	T	T	T	T	C	T	T	T	T	T	T	T	C	T	N	T	T	T	C	C	C
S3_3499919	A/C	3	3499919	+	NA	NA	NA	NA	NA	NA	A	A	A	A	A	A	A	A	A	A	A	A	A	A	A	A	A	A	A	A	A	A	A	A	A	A	A	A	A	A	A	A	A	A	A	A	A	A	A
S3_3499922	T/G	3	3499922	+	NA	NA	NA	NA	NA	NA	T	T	T	T	T	T	T	T	T	T	T	T	T	T	T	T	T	T	T	T	T	T	T	T	T	T	T	T	T	T	T	T	T	T	T	T	T	T	T
S3_3499972	G/A	3	3499972	+	NA	NA	NA	NA	NA	NA	G	G	G	G	G	G	G	G	G	G	G	G	G	G	G	G	G	R	G	G	G	G	G	G	G	G	G	G	G	R	G	G	G	G	G	A	G	G	G
S3_3499974	G/A	3	3499974	+	NA	NA	NA	NA	NA	NA	G	G	G	G	G	G	G	G	G	G	G	G	G	G	G	G	G	R	G	G	G	G	G	G	G	G	G	G	G	R	G	G	G	G	G	A	G	G	G
S3_3499975	G/C	3	3499975	+	NA	NA	NA	NA	NA	NA	G	G	G	G	G	G	G	G	G	G	G	G	G	G	G	G	G	S	G	G	G	G	G	G	G	G	G	G	G	S	G	G	G	G	G	C	G	G	G
S3_3500075	C/G	3	3500075	+	NA	NA	NA	NA	NA	NA	C	C	C	C	C	C	C	C	C	C	C	C	C	C	C	C	C	C	C	C	C	C	C	C	C	C	C	C	C	C	C	C	C	C	C	C	C	C	C
S3_3500077	G/C	3	3500077	+	NA	NA	NA	NA	NA	NA	G	G	G	G	G	G	G	G	G	G	G	G	G	G	G	G	G	G	G	G	G	G	G	G	G	G	G	G	G	G	G	G	G	G	G	G	G	G	G
S3_3500078	T/A	3	3500078	+	NA	NA	NA	NA	NA	NA	T	T	T	T	T	T	T	T	T	T	T	T	T	T	T	T	T	T	T	T	T	T	T	T	T	T	T	T	T	T	T	T	T	T	T	T	T	T	T
S3_3500086	A/G	3	3500086	+	NA	NA	NA	NA	NA	NA	A	A	A	A	A	A	A	A	A	A	A	A	A	A	A	A	A	A	A	A	A	A	A	A	A	A	A	A	A	A	A	A	A	A	A	A	A	A	A
S3_3500087	C/G	3	3500087	+	NA	NA	NA	NA	NA	NA	C	C	C	C	C	C	C	C	C	C	C	C	C	C	C	C	C	G	C	C	C	C	C	C	C	C	C	C	C	G	C	C	C	C	C	N	C	C	C
S3_3500088	A/G	3	3500088	+	NA	NA	NA	NA	NA	NA	A	A	A	A	A	A	A	A	A	A	A	A	A	A	A	A	A	G	A	A	A	A	A	A	A	A	A	A	A	G	A	A	A	A	A	N	A	A	A
S3_3500089	G/A	3	3500089	+	NA	NA	NA	NA	NA	NA	G	G	G	G	G	G	G	G	G	G	G	G	G	G	G	G	G	A	G	G	G	G	G	G	G	G	G	G	G	A	G	G	G	G	G	N	G	G	G
S3_3500090	G/C	3	3500090	+	NA	NA	NA	NA	NA	NA	G	G	G	G	G	G	G	G	G	G	G	G	G	G	G	G	G	C	G	G	G	G	G	G	G	G	G	G	G	C	G	G	G	G	G	N	G	G	G
S3_3500092	C/G	3	3500092	+	NA	NA	NA	NA	NA	NA	C	C	C	C	C	C	C	C	C	C	C	C	C	C	C	C	C	G	C	C	C	C	C	C	C	C	C	C	C	G	C	C	C	C	C	N	C	C	C
S3_3500682	A/G	3	3500682	+	NA	NA	NA	NA	NA	NA	A	A	A	A	G	A	A	G	A	A	N	A	A	A	A	A	A	A	A	A	G	G	A	A	G	G	G	G	A	A	A	A	A	G	G	A	A	A	A
S3_3501035	T/A	3	3501035	+	NA	NA	NA	NA	NA	NA	A	A	T	T	T	T	T	T	T	T	T	T	T	T	T	T	T	T	T	T	T	T	T	T	T	T	T	T	A	T	T	T	A	T	T	T	T	T	T
S3_3501185	G/C	3	3501185	+	NA	NA	NA	NA	NA	NA	G	G	C	C	G	C	G	G	C	G	G	C	G	N	C	C	C	C	G	C	G	G	C	G	G	G	G	G	G	C	C	C	C	G	G	C	C	C	C
S3_3501192	A/T	3	3501192	+	NA	NA	NA	NA	NA	NA	A	A	A	A	A	A	A	A	A	A	A	A	A	A	A	A	A	A	A	A	A	A	A	A	A	A	A	A	A	A	A	A	A	A	A	A	A	A	A
S3_3501218	G/C	3	3501218	+	NA	NA	NA	NA	NA	NA	G	G	G	G	G	G	G	G	G	G	G	G	G	G	G	G	G	G	G	G	G	G	G	G	G	G	G	G	G	G	G	G	G	G	G	G	G	G	G
S3_3501420	G/A	3	3501420	+	NA	NA	NA	NA	NA	NA	G	G	G	G	G	G	G	G	G	G	G	G	A	G	G	G	G	G	R	G	G	G	G	G	G	G	G	G	G	G	G	G	G	G	A	G	G	G	G
S3_3501422	T/C	3	3501422	+	NA	NA	NA	NA	NA	NA	T	C	T	T	C	T	T	T	N	T	T	T	T	T	T	T	T	T	T	T	C	C	T	T	C	C	C	C	C	T	T	C	T	C	T	T	T	T	T
S3_3501425	T/C	3	3501425	+	NA	NA	NA	NA	NA	NA	T	T	T	T	T	T	T	T	T	T	T	T	T	T	T	T	T	T	T	T	T	T	T	T	T	T	T	T	T	T	T	T	T	T	T	T	T	T	T
S3_3501459	C/T	3	3501459	+	NA	NA	NA	NA	NA	NA	C	C	C	C	C	C	C	T	C	Y	C	C	C	N	C	C	C	C	C	C	C	C	C	C	C	C	C	C	C	C	C	C	C	C	C	C	C	C	C
S3_3501526	G/A	3	3501526	+	NA	NA	NA	NA	NA	NA	G	G	N	G	G	G	G	N	G	G	G	G	G	G	G	G	G	G	G	G	G	G	G	G	G	G	G	G	G	G	G	G	G	G	G	G	G	G	G
S3_3501529	G/A	3	3501529	+	NA	NA	NA	NA	NA	NA	G	G	G	G	G	G	G	G	G	G	G	G	G	G	G	G	G	G	G	G	G	G	G	G	G	G	G	G	G	G	G	G	G	G	G	G	G	G	G
S3_3503489	C/T	3	3503489	+	NA	NA	NA	NA	NA	NA	N	C	N	C	C	C	C	N	N	C	C	C	C	C	C	C	C	C	C	C	C	C	C	C	C	C	C	C	C	C	C	C	C	C	C	C	N	C	C
S3_3503497	A/T	3	3503497	+	NA	NA	NA	NA	NA	NA	N	A	N	A	A	A	A	N	A	A	A	A	A	A	A	A	A	A	A	A	A	A	A	A	A	A	A	A	A	A	A	A	A	A	A	A	N	A	A
S3_3503873	G/C	3	3503873	+	NA	NA	NA	NA	NA	NA	C	G	N	G	C	N	G	G	C	G	G	G	G	C	G	G	C	C	G	G	G	G	G	G	G	G	G	G	G	C	G	G	G	G	N	C	G	G	G
S3_3503878	G/A	3	3503878	+	NA	NA	NA	NA	NA	NA	G	G	N	G	G	G	G	G	G	G	G	G	G	G	G	G	G	G	G	G	G	G	G	G	G	G	G	G	G	G	G	G	G	G	G	G	G	G	G
S3_3504062	G/C	3	3504062	+	NA	NA	NA	NA	NA	NA	G	G	G	G	G	G	G	N	G	G	G	N	G	G	G	G	G	C	G	G	G	G	G	G	G	G	G	G	G	G	G	G	G	G	G	S	G	G	G
S3_3504063	T/C	3	3504063	+	NA	NA	NA	NA	NA	NA	T	T	T	T	T	T	T	N	T	T	T	N	T	T	T	T	T	C	T	T	T	T	T	T	T	T	T	T	T	T	T	T	T	T	T	Y	T	T	T
S3_3504106	T/C	3	3504106	+	NA	NA	NA	NA	NA	NA	T	T	T	T	T	T	T	T	T	T	T	T	T	T	T	T	T	T	T	T	T	T	T	T	T	T	T	T	T	T	T	T	T	T	T	T	T	T	T
S3_3504110	G/A	3	3504110	+	NA	NA	NA	NA	NA	NA	G	G	G	G	G	G	A	G	A	G	G	G	G	A	G	G	G	G	G	G	G	G	G	G	G	G	R	G	G	G	G	G	G	G	G	G	G	G	G
S3_3515822	G/C	3	3515822	+	NA	NA	NA	NA	NA	NA	N	C	N	C	G	G	G	N	N	C	G	G	G	C	C	C	C	C	G	G	C	C	G	C	C	S	C	C	C	G	N	G	C	N	G	C	G	C	G
S3_3516021	C/A	3	3516021	+	NA	NA	NA	NA	NA	NA	C	C	C	A	M	C	C	A	A	M	A	C	C	A	C	C	C	C	M	C	A	A	C	C	A	A	A	A	C	C	C	C	A	A	A	C	C	C	C
S3_3516212	C/T	3	3516212	+	NA	NA	NA	NA	NA	NA	C	C	C	C	T	C	C	C	C	C	C	C	C	C	C	C	C	T	C	T	C	C	T	Y	C	C	C	C	C	T	C	T	C	C	C	T	T	C	C
S3_3516216	C/T	3	3516216	+	NA	NA	NA	NA	NA	NA	C	C	N	C	T	C	C	C	C	C	C	C	C	C	C	C	C	T	C	T	C	C	T	Y	C	C	C	C	C	T	C	T	C	C	C	T	T	C	C
S3_3516224	G/A	3	3516224	+	NA	NA	NA	NA	NA	NA	G	G	N	G	A	G	G	G	G	G	G	G	G	G	G	G	G	A	G	A	G	G	A	R	G	G	G	G	G	A	G	A	G	G	G	A	A	G	G
S3_3516236	C/T	3	3516236	+	NA	NA	NA	NA	NA	NA	C	C	C	C	C	C	C	C	C	C	C	T	C	C	C	C	C	C	C	C	C	C	C	C	C	C	C	C	C	C	C	C	C	C	C	C	C	C	C
S3_3516242	G/A	3	3516242	+	NA	NA	NA	NA	NA	NA	G	G	G	A	G	G	R	A	G	A	G	G	R	N	G	G	A	G	G	G	A	A	G	G	A	A	A	A	G	G	G	G	G	N	G	G	G	G	G
S3_3516293	C/A	3	3516293	+	NA	NA	NA	NA	NA	NA	C	C	C	C	A	C	C	C	C	C	C	C	C	C	C	C	C	A	C	A	C	C	A	C	C	C	C	C	C	C	C	C	C	C	C	A	C	C	C
S3_3516333	C/T	3	3516333	+	NA	NA	NA	NA	NA	NA	C	C	C	C	C	C	C	C	C	C	C	C	C	C	C	C	C	C	C	C	C	C	C	C	C	C	C	C	C	C	C	C	C	C	C	C	C	C	C
S3_3516345	C/T	3	3516345	+	NA	NA	NA	NA	NA	NA	T	T	T	C	C	T	C	C	C	C	C	T	C	C	T	T	C	C	C	C	C	C	C	C	C	C	C	C	T	C	T	T	C	C	C	C	T	T	T
S3_3525238	C/G	3	3525238	+	NA	NA	NA	NA	NA	NA	C	C	C	G	C	C	C	S	C	C	C	C	C	C	C	C	C	C	C	C	G	G	C	C	G	S	G	G	C	C	C	C	C	C	C	C	C	C	C
S3_3525262	C/G	3	3525262	+	NA	NA	NA	NA	NA	NA	G	G	G	C	C	G	C	C	C	C	C	C	C	C	G	G	C	C	C	C	C	C	C	C	C	C	C	C	G	C	G	G	C	C	C	C	G	G	G
S3_3525301	C/T	3	3525301	+	NA	NA	NA	NA	NA	NA	C	C	C	C	C	C	C	C	C	C	C	C	C	C	C	C	C	C	C	C	C	C	C	C	C	C	C	C	C	C	C	C	C	C	C	C	C	C	C
S3_3525360	T/C	3	3525360	+	NA	NA	NA	NA	NA	NA	N	T	N	T	T	N	T	T	T	T	T	T	T	T	T	T	T	T	T	T	T	T	T	T	T	T	T	T	T	T	T	T	T	T	N	T	T	T	T
S3_3525377	C/G	3	3525377	+	NA	NA	NA	NA	NA	NA	C	C	C	C	C	C	C	C	C	C	C	C	C	C	C	C	C	G	C	C	C	C	C	C	C	C	C	C	C	S	C	C	C	C	C	G	C	C	C
S3_3525406	C/G	3	3525406	+	NA	NA	NA	NA	NA	NA	C	C	C	C	G	C	C	C	C	C	C	C	C	C	C	C	C	C	C	C	C	C	G	C	C	C	C	C	C	C	C	C	C	C	C	C	C	C	C
S3_3525416	A/C	3	3525416	+	NA	NA	NA	NA	NA	NA	C	C	C	A	C	C	C	A	A	M	C	A	C	A	C	C	N	C	A	C	A	A	C	N	A	A	A	A	C	M	C	C	C	A	A	C	C	C	C
S3_3525441	G/C	3	3525441	+	NA	NA	NA	NA	NA	NA	G	G	G	G	G	G	G	G	G	S	C	G	C	G	G	G	G	G	G	C	G	G	G	G	G	G	G	G	G	G	G	G	G	G	G	G	G	G	G
S3_3525450	C/G	3	3525450	+	NA	NA	NA	NA	NA	NA	C	C	C	C	G	C	C	C	C	S	G	C	G	C	C	C	C	C	C	G	C	C	G	C	C	C	C	C	C	C	C	C	C	C	C	C	C	C	C
S3_3525517	C/A	3	3525517	+	NA	NA	NA	NA	NA	NA	C	A	A	C	C	A	C	C	C	C	C	C	C	C	A	A	C	C	C	C	C	C	C	C	C	C	C	C	A	C	A	C	C	C	C	C	M	A	A
S3_3525827	C/A	3	3525827	+	NA	NA	NA	NA	NA	NA	C	C	C	C	C	C	C	C	C	C	C	C	C	C	C	C	C	C	C	C	C	C	C	C	C	C	C	C	C	C	C	C	C	C	C	C	C	C	C
S3_3525838	T/C	3	3525838	+	NA	NA	NA	NA	NA	NA	T	T	T	T	T	T	T	T	T	T	T	T	T	T	T	T	T	T	T	T	T	T	T	T	T	T	T	T	T	T	T	T	T	T	T	T	T	T	T
S3_3548579	C/G	3	3548579	+	NA	NA	NA	NA	NA	NA	C	C	C	C	C	C	C	C	C	C	C	C	C	C	C	C	C	C	C	C	C	C	C	C	C	C	C	C	C	C	C	C	C	C	C	C	C	C	C
S3_3549810	C/T	3	3549810	+	NA	NA	NA	NA	NA	NA	C	C	N	C	C	C	C	C	C	C	C	C	C	C	C	C	C	C	C	C	C	C	C	C	C	C	C	C	C	C	C	C	C	C	C	C	C	C	C
S3_3550604	C/A	3	3550604	+	NA	NA	NA	NA	NA	NA	C	C	C	A	C	C	C	N	C	C	C	N	C	C	C	C	C	C	C	C	C	C	C	C	C	C	C	C	C	C	C	C	C	C	C	C	C	C	C
S3_3550612	G/C	3	3550612	+	NA	NA	NA	NA	NA	NA	G	G	G	G	G	G	G	N	G	G	G	G	G	G	G	G	G	G	G	G	G	G	G	G	G	G	G	G	G	G	G	G	G	G	G	G	G	G	G
S3_3550614	T/A	3	3550614	+	NA	NA	NA	NA	NA	NA	T	T	T	T	T	T	T	N	T	T	T	T	T	T	T	T	T	T	T	T	T	T	T	T	T	T	T	T	T	T	T	T	T	T	T	T	T	T	T
S3_3550615	C/G	3	3550615	+	NA	NA	NA	NA	NA	NA	C	C	C	C	C	C	C	N	C	C	C	C	C	C	C	C	C	C	C	C	C	C	C	C	C	C	C	C	C	C	C	C	C	C	C	C	C	C	C
S3_3550616	A/G	3	3550616	+	NA	NA	NA	NA	NA	NA	A	A	A	A	A	A	A	N	A	A	A	A	A	A	A	A	A	A	A	A	A	A	A	A	A	A	A	A	A	A	A	A	A	A	A	A	A	A	A
S3_3550617	A/T	3	3550617	+	NA	NA	NA	NA	NA	NA	A	A	A	A	A	A	A	N	A	A	A	A	A	A	A	A	A	A	A	A	A	A	A	A	A	A	A	A	A	A	A	A	A	A	A	A	A	A	A
S3_3550935	G/C	3	3550935	+	NA	NA	NA	NA	NA	NA	C	C	G	G	C	C	G	S	S	G	G	C	C	G	C	C	G	G	G	C	G	G	C	G	G	G	G	G	C	C	C	C	C	G	G	G	C	C	C
S3_3551004	G/C	3	3551004	+	NA	NA	NA	NA	NA	NA	S	G	C	C	N	G	S	C	G	G	C	G	G	N	G	G	G	N	N	G	G	G	G	G	G	G	G	G	G	C	G	G	G	S	C	C	G	G	G
S3_3551022	C/T	3	3551022	+	NA	NA	NA	NA	NA	NA	Y	C	T	T	N	C	Y	C	C	C	T	C	N	N	C	C	C	N	N	C	C	C	C	C	C	C	C	C	C	T	C	C	C	Y	T	T	C	C	C
S3_3551087	G/A	3	3551087	+	NA	NA	NA	NA	NA	NA	G	G	G	G	A	G	G	G	G	G	G	G	G	G	G	G	G	G	G	G	G	G	G	G	G	G	G	G	G	G	G	R	G	G	G	G	G	G	G
S3_3551088	C/A	3	3551088	+	NA	NA	NA	NA	NA	NA	C	C	C	C	A	C	C	C	C	C	C	C	C	C	C	C	C	C	C	C	C	C	C	C	C	C	C	C	C	C	C	M	C	C	C	C	C	C	C
S3_3551135	C/G	3	3551135	+	NA	NA	NA	NA	NA	NA	C	C	C	C	N	C	C	C	C	C	C	C	C	C	C	C	C	C	C	C	C	C	C	C	C	C	C	C	C	C	C	C	C	C	C	C	N	C	C
S3_3551182	G/C	3	3551182	+	NA	NA	NA	NA	NA	NA	G	S	N	C	N	G	G	G	G	S	G	N	G	G	G	G	G	C	G	C	G	G	G	G	G	G	G	G	G	N	G	C	G	G	G	C	N	G	G
S3_3551346	C/G	3	3551346	+	NA	NA	NA	NA	NA	NA	C	C	C	C	C	C	C	C	G	C	C	C	C	G	C	C	C	C	C	C	C	C	C	C	C	C	C	C	C	C	C	C	C	C	C	C	C	C	C
S3_3551665	A/C	3	3551665	+	NA	NA	NA	NA	NA	NA	C	C	C	A	A	C	A	N	A	A	M	C	A	A	C	C	A	A	C	C	A	A	C	A	A	C	A	A	C	C	C	C	A	C	C	A	C	C	C
S3_3551666	A/C	3	3551666	+	NA	NA	NA	NA	NA	NA	C	C	C	A	N	C	A	N	A	A	A	N	A	A	C	C	A	A	N	C	A	A	C	A	A	A	A	A	C	C	C	C	M	A	A	A	C	C	C
S3_3551706	C/G	3	3551706	+	NA	NA	NA	NA	NA	NA	C	C	C	G	G	C	G	N	C	S	G	N	C	C	C	C	C	G	C	C	G	G	C	C	G	G	G	G	C	C	C	C	C	G	G	G	C	C	C
S3_3551732	T/C	3	3551732	+	NA	NA	NA	NA	NA	NA	T	T	T	T	T	T	T	T	T	T	T	T	T	T	T	T	T	T	T	T	T	T	T	T	T	T	T	T	T	T	T	T	T	T	T	T	T	T	T
S3_3552626	G/C	3	3552626	+	NA	NA	NA	NA	NA	NA	G	G	G	G	G	G	G	G	G	G	G	G	G	G	G	G	G	G	G	G	G	G	G	G	G	G	G	G	G	G	G	G	G	G	G	G	G	G	G
S3_3553291	A/T	3	3553291	+	NA	NA	NA	NA	NA	NA	N	A	A	A	W	A	A	A	T	A	A	A	A	A	A	A	A	A	A	A	A	A	T	A	A	A	A	A	A	T	A	T	A	A	A	A	A	A	A
S3_3554737	A/G	3	3554737	+	NA	NA	NA	NA	NA	NA	A	A	A	A	A	A	A	A	A	A	A	A	A	A	A	A	A	A	A	A	A	A	A	A	A	A	A	A	A	A	A	A	A	A	A	A	A	A	A
S3_3555780	G/C	3	3555780	+	NA	NA	NA	NA	NA	NA	G	G	C	C	C	C	G	G	G	G	G	G	G	C	C	C	G	G	G	G	G	G	G	G	G	G	G	G	G	C	C	G	G	G	G	G	G	C	C
S3_3555799	T/G	3	3555799	+	NA	NA	NA	NA	NA	NA	T	T	T	T	T	T	T	T	T	T	T	T	T	T	T	T	T	T	T	T	T	T	T	T	T	T	T	T	T	T	T	T	T	T	T	T	T	T	T
S3_3555808	A/T	3	3555808	+	NA	NA	NA	NA	NA	NA	A	A	T	T	T	T	A	A	A	A	A	A	A	N	T	T	A	A	A	A	A	A	A	A	A	A	A	A	A	T	T	A	A	A	A	A	A	T	T
S3_3555827	C/T	3	3555827	+	NA	NA	NA	NA	NA	NA	C	C	C	C	C	C	C	C	C	C	C	C	C	C	C	C	C	C	C	C	C	C	C	C	C	C	C	C	C	C	C	C	C	C	C	C	C	C	C
S3_3556233	C/T	3	3556233	+	NA	NA	NA	NA	NA	NA	C	C	C	C	C	C	C	C	C	C	C	C	C	C	C	C	C	C	C	C	C	C	C	C	C	C	C	C	C	C	C	C	C	C	C	C	C	C	C
S3_3556252	G/T	3	3556252	+	NA	NA	NA	NA	NA	NA	G	G	G	G	G	G	G	G	G	G	G	G	G	G	G	G	G	G	G	G	G	G	G	G	G	G	G	G	G	G	G	G	G	G	G	G	G	G	G
S3_3557453	G/A	3	3557453	+	NA	NA	NA	NA	NA	NA	G	G	G	G	G	G	G	G	G	G	G	G	G	G	G	G	G	G	G	G	G	G	A	G	G	G	G	G	G	G	G	G	G	G	G	G	G	G	G
S3_3557456	G/T	3	3557456	+	NA	NA	NA	NA	NA	NA	G	G	G	G	G	G	G	G	G	G	G	G	G	G	G	G	G	G	G	G	G	G	T	G	G	G	G	G	G	G	G	G	G	G	G	G	G	G	G
S3_3557485	T/A	3	3557485	+	NA	NA	NA	NA	NA	NA	A	T	T	T	T	T	T	T	T	T	T	T	A	T	T	T	T	T	T	T	T	T	T	T	T	T	T	T	T	T	T	T	T	T	T	T	T	T	T
S3_3557595	G/C	3	3557595	+	NA	NA	NA	NA	NA	NA	C	C	G	G	G	G	G	C	N	G	G	N	G	G	G	G	G	G	G	C	G	G	C	C	G	G	G	G	C	G	G	G	G	G	G	G	G	G	G
S3_3557998	A/C	3	3557998	+	NA	NA	NA	NA	NA	NA	A	A	A	A	A	A	A	A	A	A	A	A	A	A	A	A	A	A	A	A	A	A	A	A	A	A	A	A	A	A	A	A	A	A	A	A	A	A	A
S3_3558149	G/C	3	3558149	+	NA	NA	NA	NA	NA	NA	C	C	G	C	G	G	C	G	G	S	G	C	G	C	G	G	S	G	G	C	G	G	G	G	G	G	G	G	C	G	G	G	G	G	N	G	G	G	G
S3_3558157	T/C	3	3558157	+	NA	NA	NA	NA	NA	NA	T	T	T	T	T	T	T	Y	T	T	T	T	T	T	T	T	T	T	T	T	T	T	T	T	T	T	T	T	T	T	T	T	T	T	T	T	T	T	T
S3_3558172	C/T	3	3558172	+	NA	NA	NA	NA	NA	NA	T	Y	C	C	C	C	Y	C	C	Y	C	T	C	C	C	C	Y	C	C	T	C	C	C	C	C	C	C	C	T	C	C	C	C	C	C	C	C	C	C
S3_3558570	G/C	3	3558570	+	NA	NA	NA	NA	NA	NA	G	G	G	C	C	G	C	G	N	S	G	S	G	C	G	G	S	C	G	G	G	G	G	G	G	S	G	G	G	G	G	N	G	C	C	C	N	G	G
S3_3558573	C/G	3	3558573	+	NA	NA	NA	NA	NA	NA	C	C	C	G	G	C	G	C	N	S	C	S	C	G	C	C	S	G	C	C	C	C	C	C	C	S	C	C	C	C	C	N	C	G	G	G	N	C	C
S3_3558597	G/C	3	3558597	+	NA	NA	NA	NA	NA	NA	G	G	G	G	N	G	G	G	N	G	G	G	G	G	G	G	G	G	G	G	G	G	G	G	G	G	G	G	G	G	G	N	G	G	G	G	N	G	G
S3_3559093	C/T	3	3559093	+	NA	NA	NA	NA	NA	NA	C	C	C	C	N	C	C	C	C	C	C	C	C	C	C	C	C	C	C	C	C	C	C	C	C	C	C	C	C	C	C	C	C	C	C	C	C	C	C
S3_3559633	A/G	3	3559633	+	NA	NA	NA	NA	NA	NA	G	A	A	A	A	A	G	A	A	A	A	A	A	A	A	A	A	G	A	A	A	A	A	A	A	A	A	A	A	A	A	A	A	A	A	G	A	A	A
S3_3559640	T/C	3	3559640	+	NA	NA	NA	NA	NA	NA	T	T	T	T	T	T	T	T	T	T	T	T	T	T	T	T	T	T	T	T	T	T	T	T	T	T	T	T	T	T	T	T	T	T	T	T	T	T	T
S3_3559642	T/A	3	3559642	+	NA	NA	NA	NA	NA	NA	A	T	T	T	T	T	A	T	T	W	A	T	T	T	T	T	T	A	T	T	T	T	T	T	T	W	T	T	T	T	T	T	T	W	A	A	T	T	T
S3_3559659	C/T	3	3559659	+	NA	NA	NA	NA	NA	NA	T	C	C	C	C	C	T	C	C	C	C	C	C	C	C	C	C	T	C	C	C	C	C	C	C	C	C	C	C	C	C	C	C	C	C	T	C	C	C
S3_3559685	C/T	3	3559685	+	NA	NA	NA	NA	NA	NA	C	C	C	C	C	C	C	C	C	C	C	C	C	C	C	C	C	C	C	C	C	C	C	C	C	C	C	C	C	C	C	C	C	C	C	C	C	C	C
S3_3559699	C/T	3	3559699	+	NA	NA	NA	NA	NA	NA	C	C	C	C	C	C	Y	C	C	C	C	C	C	C	C	C	C	T	Y	C	C	C	C	C	C	C	C	C	C	C	C	C	C	C	C	T	C	C	C
S3_3559721	G/C	3	3559721	+	NA	NA	NA	NA	NA	NA	G	G	G	G	G	G	G	G	G	S	C	G	G	G	G	G	G	G	G	G	G	G	G	G	G	C	G	G	G	G	G	G	G	C	C	G	G	G	G
S3_3559727	G/T	3	3559727	+	NA	NA	NA	NA	NA	NA	G	G	G	G	G	G	G	G	G	G	G	G	G	G	G	G	G	G	G	G	G	G	G	G	G	G	G	G	G	G	G	G	G	G	G	G	G	G	G
S3_3559788	T/C	3	3559788	+	NA	NA	NA	NA	NA	NA	C	T	T	T	T	T	T	T	T	T	T	T	T	T	T	T	T	T	T	T	T	T	T	T	T	T	T	T	T	T	T	T	T	T	T	T	T	T	T
S3_3559798	G/T	3	3559798	+	NA	NA	NA	NA	NA	NA	G	G	G	G	G	G	G	G	G	K	T	G	G	G	G	G	G	G	G	G	G	G	G	G	G	K	G	G	G	G	G	G	G	T	T	G	G	G	G
S3_3559799	G/C	3	3559799	+	NA	NA	NA	NA	NA	NA	G	G	G	G	G	G	G	G	G	S	C	G	G	G	G	G	G	G	G	G	G	G	G	G	G	S	G	G	G	G	G	G	G	C	C	G	G	G	G
S3_3559803	G/T	3	3559803	+	NA	NA	NA	NA	NA	NA	G	G	G	G	G	G	G	G	G	G	G	G	G	G	G	G	G	G	G	G	G	G	G	G	G	G	G	G	G	G	G	G	G	G	G	G	G	G	G
S3_3560257	A/G	3	3560257	+	NA	NA	NA	NA	NA	NA	G	A	A	A	A	A	A	A	A	A	A	A	A	A	A	A	R	A	A	A	A	A	A	A	A	A	A	A	A	N	A	A	A	A	A	A	N	A	A
S3_3560343	A/G	3	3560343	+	NA	NA	NA	NA	NA	NA	A	A	A	A	A	A	A	A	A	A	A	A	A	A	A	A	A	A	A	A	A	A	A	A	A	A	A	A	A	A	A	A	A	A	A	A	A	A	A
S3_3560383	C/G	3	3560383	+	NA	NA	NA	NA	NA	NA	C	C	C	C	C	C	C	N	C	C	C	C	C	C	C	C	C	C	C	C	C	C	C	C	C	C	C	C	C	C	C	C	C	C	C	C	C	C	C
S3_3560386	T/G	3	3560386	+	NA	NA	NA	NA	NA	NA	T	T	T	T	T	T	T	N	T	T	T	T	T	T	T	T	T	T	T	T	T	T	T	T	T	T	T	T	T	T	T	T	T	T	T	T	T	T	T
S3_3692858	G/C	3	3692858	+	NA	NA	NA	NA	NA	NA	G	C	G	C	C	G	G	G	G	G	G	G	G	G	G	G	G	G	G	C	G	G	G	G	G	G	G	G	C	G	G	C	G	G	G	G	C	G	G
S3_3692916	C/A	3	3692916	+	NA	NA	NA	NA	NA	NA	A	C	C	C	C	C	C	C	C	C	C	C	C	C	C	C	C	C	C	C	C	C	C	C	C	C	C	C	C	C	C	C	C	C	C	C	C	C	C
S3_3693152	C/T	3	3693152	+	NA	NA	NA	NA	NA	NA	T	T	C	T	T	C	C	C	T	C	C	C	C	T	C	C	Y	C	C	T	C	C	C	C	C	C	C	C	T	C	C	T	C	C	C	C	T	C	C
S3_3693302	G/A	3	3693302	+	NA	NA	NA	NA	NA	NA	A	G	G	G	G	G	G	G	G	G	G	G	G	G	G	G	G	G	G	G	G	G	G	G	G	G	G	G	G	G	G	G	G	G	G	G	G	G	G
S3_3693303	C/G	3	3693303	+	NA	NA	NA	NA	NA	NA	G	C	C	C	C	C	C	C	C	C	C	C	C	C	C	C	C	C	C	C	C	C	C	C	C	C	C	C	C	C	C	C	C	C	C	C	C	C	C
S3_3693308	C/G	3	3693308	+	NA	NA	NA	NA	NA	NA	C	C	G	C	C	C	G	C	C	G	S	S	C	C	C	C	C	G	G	C	C	C	C	G	C	S	C	C	C	C	C	C	C	N	G	G	C	C	C
S3_3693344	T/G	3	3693344	+	NA	NA	NA	NA	NA	NA	T	T	T	T	T	T	T	T	T	T	T	T	T	T	T	T	T	T	T	T	T	T	T	T	T	T	T	T	T	T	T	T	T	T	T	T	T	T	T
S3_3693345	T/G	3	3693345	+	NA	NA	NA	NA	NA	NA	T	T	T	T	T	T	T	T	T	T	T	T	T	T	T	T	T	T	T	T	T	T	T	T	T	T	T	T	T	T	T	T	T	T	T	T	T	T	T
S3_3693434	C/T	3	3693434	+	NA	NA	NA	NA	NA	NA	C	C	C	C	C	C	C	C	C	C	C	C	C	C	C	C	C	C	C	C	C	C	C	C	C	C	C	C	C	C	C	C	C	C	C	C	C	C	C
S3_3693609	C/T	3	3693609	+	NA	NA	NA	NA	NA	NA	C	C	C	C	C	C	C	C	C	C	C	C	C	C	C	C	C	C	C	C	C	C	C	C	C	C	C	C	C	C	C	C	C	C	C	C	C	C	C
S3_3693715	A/T	3	3693715	+	NA	NA	NA	NA	NA	NA	N	T	N	T	T	T	A	A	T	A	A	A	N	T	T	T	W	A	A	T	A	A	A	T	A	A	A	A	T	T	T	N	A	A	A	A	T	T	T
S3_3693754	G/A	3	3693754	+	NA	NA	NA	NA	NA	NA	N	A	N	A	N	A	G	G	A	G	G	G	N	A	A	A	R	G	G	A	G	G	G	A	G	G	G	G	A	A	A	N	N	G	G	G	A	A	A
S3_3693811	T/C	3	3693811	+	NA	NA	NA	NA	NA	NA	T	C	T	C	C	N	T	T	N	T	T	T	T	C	C	N	C	T	T	C	T	T	Y	T	T	T	T	T	C	C	N	N	T	T	T	T	N	N	N
S3_3694083	T/C	3	3694083	+	NA	NA	NA	NA	NA	NA	C	T	T	T	T	C	C	C	C	Y	T	T	C	T	C	C	T	C	T	T	C	C	C	C	C	T	C	C	T	T	C	C	C	T	T	C	C	C	C
S3_3694084	A/T	3	3694084	+	NA	NA	NA	NA	NA	NA	A	A	A	A	A	A	A	A	A	A	A	A	A	A	A	A	A	A	A	A	A	A	A	A	A	A	A	A	A	A	A	A	A	A	A	A	A	A	A
S3_3698698	T/G	3	3698698	+	NA	NA	NA	NA	NA	NA	G	T	T	G	K	G	T	T	N	T	T	K	G	T	G	G	T	T	T	T	G	G	T	T	G	K	G	G	T	T	G	N	G	G	T	T	T	G	G
S3_3698699	T/C	3	3698699	+	NA	NA	NA	NA	NA	NA	C	T	T	C	Y	C	T	T	N	T	T	Y	C	T	C	C	T	T	T	T	C	C	T	T	C	Y	C	C	T	T	C	N	C	C	T	T	T	C	C
S3_3698716	G/A	3	3698716	+	NA	NA	NA	NA	NA	NA	G	G	G	G	G	G	G	R	G	G	G	R	G	G	G	G	G	G	G	G	G	G	G	G	G	G	G	G	G	G	G	G	G	G	G	G	G	G	G
S3_3698717	G/T	3	3698717	+	NA	NA	NA	NA	NA	NA	G	G	G	G	G	G	G	K	G	G	G	K	G	G	G	G	G	G	G	G	G	G	G	G	G	G	G	G	G	G	G	G	G	G	G	G	G	G	G
S3_3698720	A/G	3	3698720	+	NA	NA	NA	NA	NA	NA	A	A	G	A	A	A	A	A	A	A	A	A	A	A	A	A	A	A	R	A	A	A	A	A	A	A	A	A	A	A	A	A	A	A	A	A	A	A	A
S3_3698762	G/A	3	3698762	+	NA	NA	NA	NA	NA	NA	G	G	G	G	G	G	G	G	G	G	G	G	G	G	G	G	G	A	G	G	G	G	G	R	G	G	G	G	G	G	G	G	G	G	G	A	G	G	G
S3_3698766	G/C	3	3698766	+	NA	NA	NA	NA	NA	NA	G	G	G	G	G	G	G	G	G	G	G	G	G	G	G	G	G	C	G	G	G	G	G	G	G	G	G	G	G	G	G	G	G	G	G	C	G	G	G
S3_3698799	G/T	3	3698799	+	NA	NA	NA	NA	NA	NA	G	G	G	G	G	G	G	G	G	G	G	G	G	G	G	G	G	G	G	G	G	G	G	G	G	G	G	G	G	G	G	G	G	G	G	G	G	G	G
S3_3698804	G/T	3	3698804	+	NA	NA	NA	NA	NA	NA	G	G	G	G	G	G	G	G	G	G	G	G	G	G	G	G	G	G	G	G	G	G	G	G	G	G	G	G	G	G	G	G	G	G	G	G	G	G	G
S3_3698839	C/G	3	3698839	+	NA	NA	NA	NA	NA	NA	C	C	C	C	C	C	C	C	C	C	C	C	C	C	C	C	C	C	C	C	C	C	C	C	C	C	C	C	C	C	C	C	C	C	C	C	C	C	C
S3_3698996	A/T	3	3698996	+	NA	NA	NA	NA	NA	NA	A	A	A	A	A	A	A	A	A	A	A	A	A	A	A	A	A	A	A	A	A	A	A	A	A	A	A	A	A	A	A	A	A	A	A	A	A	A	A
S3_3698997	T/G	3	3698997	+	NA	NA	NA	NA	NA	NA	T	T	T	T	T	T	T	T	T	T	T	T	T	T	T	T	T	T	T	T	T	T	T	T	T	T	T	T	T	T	T	T	T	T	T	T	T	T	T
S3_3699029	G/A	3	3699029	+	NA	NA	NA	NA	NA	NA	G	G	G	G	G	G	G	G	G	G	G	G	G	G	G	G	G	G	G	G	G	G	G	G	G	G	G	G	G	G	G	G	G	G	G	G	G	G	G
S3_3699050	A/C	3	3699050	+	NA	NA	NA	NA	NA	NA	A	A	A	A	A	A	A	A	A	A	A	A	A	A	A	A	A	A	A	A	A	A	A	A	A	A	A	A	A	A	A	A	A	A	A	A	A	A	A
S3_3699051	A/T	3	3699051	+	NA	NA	NA	NA	NA	NA	A	A	A	A	A	A	A	A	A	A	A	A	A	A	A	A	A	A	A	A	A	A	A	A	A	A	A	A	A	A	A	A	A	A	A	A	A	A	A
S3_3699053	G/T	3	3699053	+	NA	NA	NA	NA	NA	NA	G	G	G	G	G	G	G	G	G	G	G	G	G	G	G	G	G	G	G	G	G	G	G	G	G	G	G	G	G	G	G	G	G	G	G	G	G	G	G
S3_3699073	T/C	3	3699073	+	NA	NA	NA	NA	NA	NA	T	T	T	T	T	T	T	T	T	T	T	T	T	T	T	T	Y	T	T	T	T	T	T	T	T	T	T	T	T	T	T	T	T	T	T	T	T	T	T
S3_3699092	A/G	3	3699092	+	NA	NA	NA	NA	NA	NA	G	G	A	A	A	A	A	A	R	A	A	A	A	G	A	A	A	A	A	G	A	A	G	G	A	A	A	A	G	A	A	G	A	A	A	A	G	A	A
S3_3699103	C/G	3	3699103	+	NA	NA	NA	NA	NA	NA	C	C	C	C	C	C	C	C	C	C	C	C	C	C	C	C	C	C	C	C	C	C	C	C	C	C	C	C	C	C	C	C	C	C	C	C	C	C	C
S3_3699119	C/A	3	3699119	+	NA	NA	NA	NA	NA	NA	A	A	N	A	C	C	A	C	M	A	N	M	C	A	C	C	C	A	A	A	C	C	A	A	C	C	C	C	A	C	C	A	C	C	A	A	A	C	C
S3_3699155	G/T	3	3699155	+	NA	NA	NA	NA	NA	NA	G	G	N	G	G	G	G	G	G	G	G	G	G	G	G	G	G	G	G	G	G	G	G	G	G	G	G	G	G	G	G	G	G	G	G	G	G	G	G
S3_3699156	A/G	3	3699156	+	NA	NA	NA	NA	NA	NA	A	A	N	A	A	A	A	A	A	A	A	A	A	A	A	A	A	A	A	A	A	A	A	A	A	A	A	A	A	A	A	A	A	A	A	A	A	A	A
S3_3699157	G/A	3	3699157	+	NA	NA	NA	NA	NA	NA	G	G	N	G	G	G	G	G	G	G	G	G	G	G	G	G	G	G	G	G	G	G	G	G	G	G	G	G	G	G	G	G	G	G	G	G	G	G	G
S3_3699166	C/G	3	3699166	+	NA	NA	NA	NA	NA	NA	C	C	N	C	C	C	C	C	C	C	C	C	C	C	C	C	C	C	C	C	C	C	C	C	C	C	C	C	C	C	C	C	C	C	C	C	C	C	C
[truncated: 49,118 more rows]
[truncated: 243 more columns]
