# Supplementary material for: The Pattern and Distribution of Deleterious Mutations in Maize
Source: G3 (Bethesda). 2013 Nov 26;4(1):163–71. doi: 10.1534/g3.113.008870 (PMC3887532; doi:10.1534/g3.113.008870)
Supplement: Supporting Information [file supp_g3.113.008870_FileS3.zip › Zea20120110_282_imp/282_20120110_scv10mF8maf002_mgs_E1pLD5kpUn_imp95_1024_chr2.hmp.txt]

rs#	alleles	chrom	pos	strand	assembly#	center	protLSID	assayLSID	panelLSID	QCcode	33-16	38-11	4226	4722	A188	A214N	A239	A272	A441-5	A554	A556	A6	A619	A632	A634	A635	A641	A654	A659	A661	A679	A680	A682	Ab28A	B10	B103	B104	B105	B109	B115	B14A	B164	B2-good	B37	B46	B52	B57	B64	B68
S2_9702	G/A	2	9702	+	NA	NA	NA	NA	NA	NA	G	G	A	G	G	G	G	G	G	G	G	G	G	G	G	G	G	G	G	G	G	G	G	G	G	G	G	G	G	G	G	G	G	G	G	G	G	G	G
S2_10056	C/T	2	10056	+	NA	NA	NA	NA	NA	NA	C	C	C	T	C	C	C	C	C	C	C	C	C	C	C	C	C	C	T	C	C	C	C	C	C	C	C	C	C	C	C	C	C	C	C	C	C	C	C
S2_10206	T/C	2	10206	+	NA	NA	NA	NA	NA	NA	T	T	T	T	T	T	T	T	T	T	T	T	T	T	T	T	T	T	T	T	T	T	T	T	T	T	T	T	T	T	T	T	T	T	T	T	T	T	T
S2_10228	C/T	2	10228	+	NA	NA	NA	NA	NA	NA	C	T	C	C	C	C	C	C	C	C	C	C	T	C	C	C	C	C	C	N	C	C	Y	C	C	C	C	C	C	C	C	C	C	C	C	C	C	C	C
S2_10232	G/A	2	10232	+	NA	NA	NA	NA	NA	NA	G	A	G	G	G	G	G	G	A	G	G	G	A	G	G	G	G	G	G	N	G	G	R	G	G	G	G	G	G	G	G	G	G	G	G	G	G	G	G
S2_10262	C/T	2	10262	+	NA	NA	NA	NA	NA	NA	C	T	C	C	C	C	C	C	C	C	C	C	T	C	C	C	C	C	C	C	C	C	C	C	C	C	C	C	C	C	C	C	C	C	C	C	C	C	C
S2_10267	T/C	2	10267	+	NA	NA	NA	NA	NA	NA	T	T	T	C	T	C	T	T	T	T	T	T	T	T	C	C	C	Y	C	C	T	T	Y	C	T	T	T	T	T	C	C	T	T	C	C	T	T	C	C
S2_11295	C/T	2	11295	+	NA	NA	NA	NA	NA	NA	C	C	T	C	C	C	C	N	N	C	C	T	C	C	C	C	C	C	C	C	C	C	C	C	C	C	C	C	C	C	C	C	C	C	C	C	C	C	C
S2_69819	G/A	2	69819	+	NA	NA	NA	NA	NA	NA	G	G	A	G	G	G	G	N	N	G	G	G	G	G	G	G	G	G	G	G	G	G	G	G	G	G	G	G	G	G	G	G	G	G	G	G	G	G	G
S2_69841	A/G	2	69841	+	NA	NA	NA	NA	NA	NA	A	A	G	A	A	A	G	N	N	A	A	G	A	A	A	A	A	G	A	N	A	A	G	A	A	A	A	A	A	A	A	A	A	A	A	G	A	A	A
S2_69845	G/A	2	69845	+	NA	NA	NA	NA	NA	NA	G	G	G	G	G	G	G	N	N	G	G	G	G	G	G	G	G	G	G	N	G	G	A	G	G	G	G	G	G	G	G	G	G	G	G	G	G	G	G
S2_69847	T/G	2	69847	+	NA	NA	NA	NA	NA	NA	T	T	T	T	T	T	T	N	N	T	T	T	T	T	T	T	T	T	T	T	T	T	T	T	T	T	T	T	T	T	T	T	T	T	T	T	T	T	T
S2_69864	C/T	2	69864	+	NA	NA	NA	NA	NA	NA	C	C	T	C	C	C	T	N	N	C	C	T	C	C	C	C	C	T	C	N	C	C	T	C	C	C	C	C	C	C	C	C	C	C	C	T	C	C	C
S2_69870	G/A	2	69870	+	NA	NA	NA	NA	NA	NA	G	G	G	G	G	G	G	N	N	G	G	G	G	G	G	G	G	G	G	G	G	G	G	G	G	G	G	G	G	G	G	G	G	G	G	G	G	G	G
S2_69872	G/A	2	69872	+	NA	NA	NA	NA	NA	NA	G	G	G	G	G	G	G	N	N	G	G	G	G	G	G	G	G	G	G	N	G	G	A	G	G	G	G	G	G	G	G	G	G	G	G	G	G	G	G
S2_69929	G/T	2	69929	+	NA	NA	NA	NA	NA	NA	G	G	G	G	G	G	G	G	N	G	G	G	G	G	G	G	G	G	G	G	G	G	T	G	G	G	G	G	G	G	G	G	G	G	G	G	G	G	G
S2_69941	T/G	2	69941	+	NA	NA	NA	NA	NA	NA	T	T	N	T	G	T	G	G	N	T	T	G	T	T	T	T	T	G	T	T	T	T	G	T	T	T	T	T	T	T	T	T	T	T	T	G	T	T	T
S2_69978	T/A	2	69978	+	NA	NA	NA	NA	NA	NA	T	T	N	T	A	T	A	A	N	T	T	A	T	T	T	T	T	A	T	T	T	T	A	T	T	T	T	T	T	T	T	T	T	T	T	A	T	T	T
S2_87908	A/G	2	87908	+	NA	NA	NA	NA	NA	NA	A	A	N	A	G	A	G	N	N	A	A	G	A	A	A	A	A	G	A	A	A	A	G	A	A	A	A	A	A	A	A	A	A	A	A	G	A	A	A
S2_135286	T/G	2	135286	+	NA	NA	NA	NA	NA	NA	T	T	T	T	T	T	T	N	N	T	T	T	T	T	T	T	T	T	T	T	T	T	T	T	T	T	T	T	T	T	T	T	N	T	T	T	T	T	T
S2_135297	C/T	2	135297	+	NA	NA	NA	NA	NA	NA	C	C	N	C	C	C	C	N	N	C	C	C	C	C	C	C	C	C	C	C	C	C	T	C	C	C	C	C	C	C	C	C	N	C	C	C	C	C	C
S2_135318	C/T	2	135318	+	NA	NA	NA	NA	NA	NA	C	C	N	C	C	C	N	N	N	C	C	T	C	C	C	C	C	T	C	Y	C	C	T	C	C	Y	C	C	C	C	C	N	N	C	T	T	C	C	C
S2_135423	G/T	2	135423	+	NA	NA	NA	NA	NA	NA	G	G	G	G	G	G	T	T	G	G	G	T	G	G	G	G	G	T	G	G	G	G	G	G	G	G	G	G	G	G	G	G	G	G	G	T	G	G	G
S2_138009	G/T	2	138009	+	NA	NA	NA	NA	NA	NA	G	G	G	G	G	G	G	G	G	G	G	G	G	G	G	G	G	G	G	G	G	G	K	G	G	G	G	G	G	G	G	G	G	G	G	G	G	G	G
S2_138206	G/A	2	138206	+	NA	NA	NA	NA	NA	NA	G	G	A	G	G	G	A	N	N	G	G	A	G	G	G	G	G	A	G	G	G	G	G	G	G	R	G	G	G	G	G	A	A	G	G	A	A	G	G
S2_138224	C/T	2	138224	+	NA	NA	NA	NA	NA	NA	T	T	C	T	T	C	C	N	N	T	T	C	T	T	C	C	C	C	T	T	T	T	C	C	T	Y	T	T	T	N	C	C	C	C	C	C	C	C	C
S2_138236	T/G	2	138236	+	NA	NA	NA	NA	NA	NA	T	T	T	T	T	T	T	N	N	T	T	T	T	T	T	T	T	T	T	T	T	T	T	T	T	T	T	T	T	T	T	T	T	T	T	T	T	T	T
S2_139387	C/G	2	139387	+	NA	NA	NA	NA	NA	NA	N	C	C	C	C	C	C	C	C	N	C	C	C	C	C	C	C	C	C	C	C	C	C	C	C	G	C	C	C	C	C	C	G	C	C	C	C	C	C
S2_139403	A/T	2	139403	+	NA	NA	NA	NA	NA	NA	N	N	A	T	A	T	A	A	A	A	T	A	A	N	T	T	T	A	N	A	T	T	W	T	T	A	T	T	T	T	T	N	A	T	T	A	A	T	T
S2_139568	G/A	2	139568	+	NA	NA	NA	NA	NA	NA	G	G	G	G	G	G	G	G	G	G	G	G	G	G	G	G	G	G	G	G	G	G	G	G	G	G	G	G	G	G	G	G	G	G	G	G	G	G	G
S2_139868	C/T	2	139868	+	NA	NA	NA	NA	NA	NA	N	C	C	C	C	C	C	C	N	C	C	C	C	C	C	C	C	C	C	C	C	C	C	C	C	C	C	C	C	C	C	C	C	C	C	C	C	C	C
S2_160997	A/G	2	160997	+	NA	NA	NA	NA	NA	NA	N	A	A	A	A	A	A	A	G	A	A	A	A	A	A	A	A	A	A	A	A	A	A	A	A	A	A	A	A	A	A	A	N	A	A	A	A	A	A
S2_178153	A/C	2	178153	+	NA	NA	NA	NA	NA	NA	A	A	A	A	A	A	A	A	N	A	A	A	A	A	A	A	A	A	A	A	A	A	A	A	A	A	A	A	A	A	A	A	A	A	A	A	A	A	A
S2_178154	A/C	2	178154	+	NA	NA	NA	NA	NA	NA	A	A	A	A	A	A	A	N	A	A	A	A	A	A	A	A	A	A	A	A	A	A	A	A	A	A	A	A	A	A	A	A	A	A	A	A	A	A	A
S2_178163	A/G	2	178163	+	NA	NA	NA	NA	NA	NA	A	A	A	A	A	A	A	A	N	A	A	A	A	A	A	A	A	A	A	A	A	A	A	A	A	A	A	A	A	A	A	A	A	A	A	A	A	A	A
S2_178164	A/G	2	178164	+	NA	NA	NA	NA	NA	NA	A	A	A	A	A	A	A	N	G	A	A	A	A	A	A	A	A	A	A	A	A	A	A	A	A	A	A	A	A	A	A	A	A	A	A	A	A	A	A
S2_178170	C/G	2	178170	+	NA	NA	NA	NA	NA	NA	C	C	C	C	G	C	S	G	N	C	C	G	C	C	C	C	C	G	C	C	C	C	C	C	C	C	C	C	C	C	C	C	C	C	C	G	C	C	C
S2_178171	C/A	2	178171	+	NA	NA	NA	NA	NA	NA	C	C	C	C	A	C	M	A	N	C	C	A	C	C	C	C	C	A	C	C	C	C	C	C	C	C	C	C	C	C	C	C	C	C	C	A	C	C	C
S2_178866	C/T	2	178866	+	NA	NA	NA	NA	NA	NA	C	C	Y	C	C	C	C	N	N	C	C	C	C	C	C	C	C	C	C	C	C	C	C	C	C	C	C	C	C	C	C	C	T	C	C	C	T	C	C
S2_179139	G/A	2	179139	+	NA	NA	NA	NA	NA	NA	G	G	G	G	G	G	G	G	N	G	G	G	G	G	G	G	G	G	G	G	G	G	R	G	G	G	G	G	G	G	G	G	G	G	G	G	G	G	G
S2_227241	G/A	2	227241	+	NA	NA	NA	NA	NA	NA	G	G	N	G	G	G	G	G	N	G	G	G	G	G	G	G	G	G	G	G	G	G	G	G	G	G	G	G	G	G	G	G	G	G	G	G	G	G	G
S2_227275	G/A	2	227275	+	NA	NA	NA	NA	NA	NA	G	G	G	G	G	G	G	A	N	G	N	A	G	G	G	G	G	G	G	G	G	G	G	G	G	G	G	R	G	G	G	G	G	G	G	G	G	G	G
S2_273943	G/A	2	273943	+	NA	NA	NA	NA	NA	NA	G	G	G	G	G	G	G	G	N	G	G	G	G	G	G	G	G	G	G	G	G	G	G	G	G	G	G	G	G	G	G	G	A	G	G	G	R	G	G
S2_274204	C/A	2	274204	+	NA	NA	NA	NA	NA	NA	C	C	C	C	C	C	C	C	C	C	C	C	C	C	C	C	C	C	C	C	C	C	C	C	C	C	C	C	C	C	C	C	C	C	C	C	C	C	C
S2_275183	G/A	2	275183	+	NA	NA	NA	NA	NA	NA	G	G	G	G	G	G	A	A	N	G	G	A	G	G	G	G	G	A	G	G	G	G	G	G	G	G	G	G	G	G	G	G	G	G	G	G	G	G	G
S2_275217	C/T	2	275217	+	NA	NA	NA	NA	NA	NA	C	C	N	C	C	C	C	C	N	C	C	C	C	C	C	C	C	C	C	C	C	C	N	C	C	C	C	C	C	C	C	C	C	C	C	C	C	C	C
S2_275267	A/G	2	275267	+	NA	NA	NA	NA	NA	NA	R	A	G	A	N	A	G	N	N	A	A	G	A	A	A	A	A	G	A	A	A	A	R	A	A	A	A	A	A	A	A	A	G	A	A	G	R	A	A
S2_275278	G/A	2	275278	+	NA	NA	NA	NA	NA	NA	G	G	A	G	G	G	G	N	N	G	G	G	G	G	G	G	G	G	G	G	G	G	R	G	G	G	G	G	G	G	G	G	A	G	G	G	R	G	G
S2_275319	G/A	2	275319	+	NA	NA	NA	NA	NA	NA	G	G	G	G	G	G	R	N	N	G	G	G	G	G	G	G	G	A	G	G	G	G	G	G	G	G	G	G	G	G	G	G	G	G	G	R	G	G	G
S2_275322	A/C	2	275322	+	NA	NA	NA	NA	NA	NA	A	A	A	A	A	A	A	N	N	A	A	A	A	A	A	A	A	A	A	A	A	A	M	A	A	A	A	A	A	A	A	A	A	A	A	A	A	A	A
S2_275325	C/T	2	275325	+	NA	NA	NA	NA	NA	NA	C	C	C	C	C	C	C	N	N	C	C	C	C	C	C	C	C	C	C	C	C	C	C	C	C	C	C	C	C	C	C	C	C	C	C	C	C	C	C
S2_327623	G/A	2	327623	+	NA	NA	NA	NA	NA	NA	G	G	G	G	G	G	G	N	N	G	G	G	G	G	G	G	G	G	G	G	G	G	G	G	G	G	G	G	G	G	G	G	G	G	G	G	G	G	G
S2_327633	C/A	2	327633	+	NA	NA	NA	NA	NA	NA	C	C	C	C	C	C	C	N	N	C	C	C	C	C	C	C	C	C	C	C	C	C	C	C	C	C	C	C	C	C	C	C	C	C	C	C	C	C	C
S2_363826	C/T	2	363826	+	NA	NA	NA	NA	NA	NA	C	C	C	C	C	C	C	C	N	C	C	C	C	C	C	C	C	C	C	C	C	C	C	C	C	C	C	C	C	C	C	C	C	C	C	C	C	C	C
S2_364190	G/T	2	364190	+	NA	NA	NA	NA	NA	NA	G	G	G	G	G	G	G	G	T	G	G	G	G	G	G	G	G	G	G	G	G	G	G	G	G	G	G	G	G	G	G	G	G	G	G	G	G	G	G
S2_364533	T/A	2	364533	+	NA	NA	NA	NA	NA	NA	T	T	T	T	A	T	W	T	N	T	T	T	T	T	T	T	T	A	T	T	T	T	T	T	T	T	T	T	T	T	T	N	T	T	T	A	T	T	T
S2_364762	G/A	2	364762	+	NA	NA	NA	NA	NA	NA	G	G	G	G	G	G	R	A	N	G	G	G	G	G	G	G	G	A	G	G	G	G	R	G	G	G	G	G	G	G	G	G	G	G	G	A	G	G	G
S2_375160	G/A	2	375160	+	NA	NA	NA	NA	NA	NA	G	G	G	G	G	G	G	N	N	G	G	G	G	G	G	G	G	A	G	G	G	G	G	G	G	G	G	G	G	G	G	G	G	G	G	G	G	G	G
S2_375173	G/C	2	375173	+	NA	NA	NA	NA	NA	NA	G	G	G	G	G	G	G	N	N	G	G	G	G	G	G	G	G	C	G	G	G	G	C	G	G	G	G	G	G	G	G	G	C	G	G	G	G	G	G
S2_375212	G/A	2	375212	+	NA	NA	NA	NA	NA	NA	G	G	G	G	G	G	G	N	N	G	G	A	G	G	G	G	G	G	G	G	G	G	G	G	G	G	G	G	G	G	G	G	G	G	G	G	G	G	G
S2_375215	A/G	2	375215	+	NA	NA	NA	NA	NA	NA	A	A	A	A	A	A	A	N	N	A	A	G	A	A	A	A	A	G	A	A	A	A	G	A	A	A	A	A	A	A	A	A	G	A	A	A	A	A	A
S2_375262	C/T	2	375262	+	NA	NA	NA	NA	NA	NA	C	C	C	C	C	C	C	C	N	C	C	C	C	C	C	C	C	C	C	C	C	C	Y	C	C	C	C	C	C	C	C	C	C	C	C	C	C	C	C
S2_375274	G/A	2	375274	+	NA	NA	NA	NA	NA	NA	G	G	G	G	G	G	G	G	N	G	G	G	G	G	G	G	G	G	G	G	G	G	G	G	G	G	G	G	G	G	G	G	R	G	G	G	N	G	G
S2_402303	G/T	2	402303	+	NA	NA	NA	NA	NA	NA	G	G	N	G	G	T	G	N	N	G	G	G	G	G	T	T	T	G	G	G	G	G	G	T	G	G	G	G	G	T	T	G	G	N	T	G	G	T	T
S2_402311	T/A	2	402311	+	NA	NA	NA	NA	NA	NA	T	T	T	T	T	T	T	N	N	T	T	T	T	T	T	T	T	T	T	T	T	T	T	T	T	T	T	T	T	T	T	T	A	T	T	T	A	T	T
S2_402355	T/A	2	402355	+	NA	NA	NA	NA	NA	NA	T	T	T	T	T	T	T	N	N	T	T	T	T	T	T	T	T	N	T	W	T	T	A	T	T	T	T	T	T	T	T	T	T	T	T	N	T	T	T
S2_561720	A/G	2	561720	+	NA	NA	NA	NA	NA	NA	G	G	A	G	A	A	A	G	G	G	A	A	G	G	A	A	A	R	G	G	R	A	R	A	A	A	A	A	A	A	A	A	G	A	G	A	G	A	A
S2_561752	C/T	2	561752	+	NA	NA	NA	NA	NA	NA	C	C	C	C	T	C	T	C	C	C	T	C	C	C	C	C	C	Y	C	C	T	T	C	C	T	T	T	T	T	C	C	T	C	C	C	T	C	C	C
S2_561756	G/A	2	561756	+	NA	NA	NA	NA	NA	NA	G	G	A	G	G	G	G	G	G	G	G	A	G	G	G	G	G	G	G	G	G	G	G	G	G	G	G	G	G	G	G	G	G	G	G	G	G	G	G
S2_604962	A/C	2	604962	+	NA	NA	NA	NA	NA	NA	A	A	A	A	A	A	A	A	N	A	A	A	A	A	A	A	A	A	A	N	A	A	A	A	A	A	A	A	A	A	A	A	A	A	A	A	A	A	A
S2_604964	G/A	2	604964	+	NA	NA	NA	NA	NA	NA	N	G	G	G	G	G	G	G	N	G	G	G	G	G	G	G	G	G	G	N	G	G	G	G	G	G	G	G	G	G	G	G	A	G	G	G	A	G	G
S2_604985	A/T	2	604985	+	NA	NA	NA	NA	NA	NA	A	A	A	A	A	A	A	A	T	A	A	A	A	A	A	A	A	A	A	A	A	A	A	A	A	A	A	A	A	A	A	A	A	A	A	A	A	A	A
S2_604989	A/C	2	604989	+	NA	NA	NA	NA	NA	NA	N	A	C	A	C	C	C	N	N	A	A	A	A	A	C	C	C	C	C	N	A	A	M	C	A	A	A	A	A	C	C	C	A	C	A	C	A	C	C
S2_604993	A/T	2	604993	+	NA	NA	NA	NA	NA	NA	A	A	A	A	A	T	W	A	A	A	A	A	A	A	T	T	T	T	T	A	A	A	W	T	A	A	A	A	A	T	T	A	A	T	A	T	A	T	T
S2_604994	T/C	2	604994	+	NA	NA	NA	NA	NA	NA	T	T	T	T	T	C	Y	T	T	T	T	T	T	T	C	C	C	C	C	T	T	T	Y	C	T	T	T	T	T	C	C	T	T	C	T	C	T	C	C
S2_605005	C/A	2	605005	+	NA	NA	NA	NA	NA	NA	C	C	C	C	C	C	C	C	C	C	C	C	C	C	C	C	C	C	C	C	C	C	C	C	C	C	C	C	C	C	C	C	C	C	A	C	C	C	C
S2_605078	G/C	2	605078	+	NA	NA	NA	NA	NA	NA	G	G	G	G	G	G	G	G	N	G	G	G	G	G	G	G	G	G	G	G	G	G	G	G	G	G	G	G	G	G	G	G	G	G	G	G	G	G	G
S2_605121	A/G	2	605121	+	NA	NA	NA	NA	NA	NA	N	A	A	A	A	A	A	N	N	A	A	A	A	A	A	A	A	A	A	N	A	A	A	A	A	A	A	A	A	A	A	A	A	A	A	A	A	A	A
S2_605123	C/A	2	605123	+	NA	NA	NA	NA	NA	NA	C	C	C	C	C	C	C	C	N	C	C	C	C	C	C	C	C	C	C	C	C	C	C	C	C	C	C	C	C	C	C	C	A	C	C	C	A	C	C
S2_606399	T/G	2	606399	+	NA	NA	NA	NA	NA	NA	T	T	T	T	G	T	G	N	T	T	G	T	T	T	T	T	T	G	T	T	G	G	T	T	G	G	G	G	G	T	T	G	T	T	T	G	T	T	T
S2_606401	T/G	2	606401	+	NA	NA	NA	NA	NA	NA	T	T	T	T	G	T	G	N	T	T	G	T	T	T	T	T	T	G	T	T	G	G	T	T	G	G	G	G	G	T	T	G	T	T	T	G	T	T	T
S2_615180	G/C	2	615180	+	NA	NA	NA	NA	NA	NA	G	G	S	G	G	G	G	G	N	G	G	G	G	G	G	G	G	G	G	G	G	G	G	G	G	G	G	G	G	G	G	G	G	G	G	G	G	G	G
S2_656233	C/T	2	656233	+	NA	NA	NA	NA	NA	NA	C	C	C	C	C	C	N	N	N	C	C	C	C	C	C	C	C	N	C	C	C	C	C	C	C	C	C	N	C	C	C	N	C	C	C	N	C	C	C
S2_656238	G/C	2	656238	+	NA	NA	NA	NA	NA	NA	C	C	G	G	G	G	N	N	N	C	N	G	C	C	G	G	G	N	G	G	G	G	N	G	G	G	G	N	G	G	G	N	C	G	G	N	G	G	G
S2_659604	C/G	2	659604	+	NA	NA	NA	NA	NA	NA	N	N	C	C	G	C	G	N	C	S	G	C	C	G	C	C	C	G	C	C	G	G	C	C	G	G	G	G	G	C	C	G	N	C	C	G	C	C	C
S2_659605	T/A	2	659605	+	NA	NA	NA	NA	NA	NA	N	N	T	T	A	T	A	N	T	W	A	T	T	N	T	T	T	A	T	T	A	A	T	T	A	A	A	A	A	T	T	A	N	T	T	A	T	T	T
S2_659619	C/A	2	659619	+	NA	NA	NA	NA	NA	NA	C	C	C	C	C	C	C	N	C	C	C	C	C	C	C	C	C	C	C	C	C	C	C	C	C	C	C	C	C	C	C	C	C	C	C	C	C	C	C
S2_659625	C/A	2	659625	+	NA	NA	NA	NA	NA	NA	N	N	C	C	A	C	A	N	C	M	A	C	C	A	C	C	C	A	C	C	A	A	C	C	A	A	A	A	A	C	C	A	N	C	C	A	C	C	C
S2_659667	T/C	2	659667	+	NA	NA	NA	NA	NA	NA	N	N	T	T	C	T	C	T	T	C	C	T	C	C	T	T	T	C	T	T	C	C	T	T	C	C	C	C	C	T	T	C	C	T	T	C	T	T	T
S2_659687	G/T	2	659687	+	NA	NA	NA	NA	NA	NA	N	N	T	T	G	G	G	G	G	G	G	T	G	G	G	G	G	G	T	T	G	G	G	G	G	G	G	G	G	G	G	G	G	G	T	G	T	G	G
S2_659697	G/A	2	659697	+	NA	NA	NA	NA	NA	NA	G	G	G	G	G	A	G	G	A	G	G	G	G	G	A	A	A	G	G	G	G	G	A	A	G	G	G	G	G	A	A	G	G	A	G	G	G	A	A
S2_659703	C/A	2	659703	+	NA	NA	NA	NA	NA	NA	C	C	M	C	C	C	C	C	C	C	C	C	C	C	C	C	C	C	C	C	C	C	C	C	C	C	C	C	C	C	C	C	C	C	C	C	C	C	C
S2_659709	G/A	2	659709	+	NA	NA	NA	NA	NA	NA	G	G	G	G	G	G	G	G	G	G	G	G	G	G	G	G	G	G	G	G	G	G	G	G	G	G	G	G	G	G	G	G	G	G	G	G	G	G	G
S2_659717	G/A	2	659717	+	NA	NA	NA	NA	NA	NA	G	G	G	G	G	G	G	G	G	G	G	G	G	G	G	G	G	G	G	G	G	G	G	G	G	G	G	G	G	G	G	G	G	G	G	G	G	G	G
S2_659721	C/T	2	659721	+	NA	NA	NA	NA	NA	NA	C	C	C	C	C	C	C	C	C	C	C	C	C	C	C	C	C	C	C	C	C	C	C	C	C	C	C	C	C	C	C	C	C	C	C	C	C	C	C
S2_659733	A/G	2	659733	+	NA	NA	NA	NA	NA	NA	G	G	G	G	A	G	A	G	G	N	A	G	A	A	G	G	G	A	G	G	A	A	G	G	A	A	A	A	A	R	G	A	A	G	G	A	G	G	G
S2_659743	C/T	2	659743	+	NA	NA	NA	NA	NA	NA	C	C	C	C	T	C	T	C	C	N	T	C	T	Y	C	C	C	T	C	C	T	T	C	C	T	T	T	T	T	C	C	T	T	C	C	T	C	C	C
S2_720049	C/T	2	720049	+	NA	NA	NA	NA	NA	NA	C	C	C	C	C	C	C	T	T	C	C	C	C	C	C	C	C	C	C	C	C	C	C	C	C	C	C	C	C	C	C	C	C	C	C	C	C	C	C
S2_720067	T/C	2	720067	+	NA	NA	NA	NA	NA	NA	T	T	T	T	T	T	T	C	C	T	T	T	T	T	T	T	T	T	T	T	T	T	T	T	T	T	T	T	T	T	T	T	T	T	T	T	T	T	T
S2_720071	G/A	2	720071	+	NA	NA	NA	NA	NA	NA	G	N	A	A	G	A	G	G	G	G	G	A	G	G	A	A	A	G	A	A	G	G	G	A	G	G	G	G	G	A	A	G	G	A	A	G	A	A	A
S2_720085	G/A	2	720085	+	NA	NA	NA	NA	NA	NA	A	N	G	G	A	G	A	G	G	A	A	G	A	A	G	G	G	A	G	G	A	A	G	G	A	A	A	A	A	G	G	A	A	G	G	A	G	G	G
S2_720760	G/A	2	720760	+	NA	NA	NA	NA	NA	NA	G	G	G	G	G	G	G	N	N	G	G	G	G	G	G	G	G	G	G	N	G	G	G	G	G	G	G	G	G	G	G	G	G	G	G	G	G	G	G
S2_720948	T/C	2	720948	+	NA	NA	NA	NA	NA	NA	T	T	N	T	T	T	T	N	N	T	T	T	T	T	T	T	T	T	T	T	T	T	T	T	T	T	T	T	T	T	T	T	T	T	T	T	T	T	T
S2_720984	G/A	2	720984	+	NA	NA	NA	NA	NA	NA	G	G	G	G	G	G	G	N	N	G	G	G	G	G	G	G	G	G	G	G	G	G	G	G	G	G	G	G	G	G	G	G	G	G	G	G	G	G	G
S2_721631	G/T	2	721631	+	NA	NA	NA	NA	NA	NA	G	G	G	G	G	G	G	G	G	G	G	G	G	G	G	G	G	G	G	G	G	G	K	G	G	G	G	G	G	G	G	G	G	G	G	G	G	G	G
S2_721668	C/A	2	721668	+	NA	NA	NA	NA	NA	NA	C	C	C	C	A	C	C	C	C	C	C	C	C	C	C	C	C	A	C	C	C	C	C	C	C	C	C	C	C	C	C	A	C	C	C	A	C	C	C
S2_721671	C/T	2	721671	+	NA	NA	NA	NA	NA	NA	C	C	C	C	T	C	C	C	C	C	C	C	C	C	C	C	C	T	C	C	C	C	C	C	C	C	C	C	C	C	C	T	C	C	C	T	C	C	C
S2_721732	G/A	2	721732	+	NA	NA	NA	NA	NA	NA	G	G	G	G	G	A	G	G	G	G	G	G	G	G	A	A	A	G	G	G	G	G	G	A	G	G	G	G	G	R	A	G	G	A	G	G	G	A	A
S2_721743	G/A	2	721743	+	NA	NA	NA	NA	NA	NA	A	G	A	G	G	A	G	A	A	G	G	G	G	G	A	A	A	A	G	G	G	G	A	A	G	G	G	G	G	A	A	G	G	A	A	A	G	A	A
S2_721781	C/A	2	721781	+	NA	NA	NA	NA	NA	NA	C	C	C	C	C	C	C	N	C	C	C	C	C	C	C	C	C	C	C	C	C	C	C	C	C	C	C	C	C	C	C	C	C	C	C	C	C	C	C
S2_721848	C/G	2	721848	+	NA	NA	NA	NA	NA	NA	C	C	C	C	C	C	C	N	N	C	C	C	C	C	C	C	C	C	C	C	C	C	C	C	C	C	C	C	C	C	C	C	C	C	G	C	C	C	C
S2_721874	G/A	2	721874	+	NA	NA	NA	NA	NA	NA	A	G	G	G	G	G	G	N	N	G	G	G	G	G	G	G	G	G	G	G	G	G	A	G	G	G	G	G	G	G	G	G	G	G	G	G	G	G	G
S2_722686	T/C	2	722686	+	NA	NA	NA	NA	NA	NA	N	T	T	T	T	T	T	N	N	T	T	T	T	T	T	T	T	T	T	N	T	T	T	T	T	T	T	T	T	T	T	T	T	T	T	T	T	T	T
S2_723330	G/A	2	723330	+	NA	NA	NA	NA	NA	NA	G	G	N	G	G	G	G	N	N	G	G	G	G	G	G	G	G	A	G	G	G	G	G	G	G	G	G	G	G	G	G	G	G	G	G	A	G	G	G
S2_723374	C/G	2	723374	+	NA	NA	NA	NA	NA	NA	C	C	C	G	C	G	C	N	N	C	C	C	C	C	G	G	G	C	G	G	C	C	S	G	C	C	C	C	C	G	G	C	C	G	C	C	C	G	G
S2_724493	T/G	2	724493	+	NA	NA	NA	NA	NA	NA	T	T	T	T	T	T	T	T	T	T	T	T	T	T	T	T	T	T	T	T	T	T	T	T	T	T	T	T	T	T	T	T	T	T	T	T	T	T	T
S2_724494	T/G	2	724494	+	NA	NA	NA	NA	NA	NA	T	T	T	T	T	T	T	T	T	T	T	T	T	T	T	T	T	T	T	T	T	T	T	T	T	T	T	T	T	T	T	T	T	T	T	T	T	T	T
S2_724502	C/G	2	724502	+	NA	NA	NA	NA	NA	NA	C	C	C	C	C	C	C	C	C	C	C	C	C	C	C	C	C	C	C	C	C	C	C	C	C	C	C	C	C	C	C	C	C	C	G	C	C	C	C
S2_724503	C/G	2	724503	+	NA	NA	NA	NA	NA	NA	C	C	C	C	C	C	C	C	C	C	C	C	C	C	C	C	C	C	C	C	C	C	C	C	C	C	C	C	C	C	C	C	C	C	G	C	C	C	C
S2_726788	C/A	2	726788	+	NA	NA	NA	NA	NA	NA	C	C	C	C	C	C	C	A	N	C	C	C	C	C	C	C	C	C	C	C	C	C	C	C	C	C	C	C	C	C	C	C	C	C	C	C	C	C	C
S2_726806	C/T	2	726806	+	NA	NA	NA	NA	NA	NA	C	C	C	C	T	C	T	C	N	C	T	C	C	C	C	C	C	C	C	C	T	T	C	C	T	T	T	T	T	C	C	C	C	C	C	C	C	C	C
S2_726811	G/A	2	726811	+	NA	NA	NA	NA	NA	NA	G	G	G	G	A	G	A	G	N	G	A	G	G	G	G	G	G	G	G	G	A	A	G	G	A	A	A	A	A	G	G	G	G	G	G	G	G	G	G
S2_726840	C/T	2	726840	+	NA	NA	NA	NA	NA	NA	C	C	C	C	C	C	C	C	C	C	C	C	C	C	C	C	C	C	C	C	C	C	C	C	C	C	C	C	C	C	C	C	C	C	C	C	C	C	C
S2_726853	C/T	2	726853	+	NA	NA	NA	NA	NA	NA	C	C	C	C	C	C	C	C	C	C	C	C	C	C	C	C	C	C	C	C	C	C	C	C	C	C	C	C	C	C	C	C	C	C	T	C	C	C	C
S2_750818	G/A	2	750818	+	NA	NA	NA	NA	NA	NA	A	G	G	G	G	G	G	N	G	G	G	G	G	G	G	G	G	G	G	G	G	G	G	G	G	G	G	G	G	G	G	G	G	G	G	G	G	G	G
S2_751550	C/A	2	751550	+	NA	NA	NA	NA	NA	NA	A	N	C	N	C	C	C	N	N	C	C	C	C	C	C	C	C	C	N	C	C	C	C	C	C	C	C	C	C	C	C	C	C	C	C	C	C	C	C
S2_751572	T/A	2	751572	+	NA	NA	NA	NA	NA	NA	A	N	T	N	T	T	T	N	N	T	T	T	T	T	T	T	T	T	N	T	T	T	T	T	T	T	T	T	T	T	T	T	T	T	T	T	T	T	T
S2_751610	T/A	2	751610	+	NA	NA	NA	NA	NA	NA	A	T	T	T	T	T	T	N	N	T	T	T	T	T	T	T	T	T	T	T	T	T	T	T	T	T	T	T	T	T	T	T	T	T	T	T	T	T	T
S2_751612	T/A	2	751612	+	NA	NA	NA	NA	NA	NA	W	T	T	T	T	T	T	T	N	T	T	T	T	T	T	T	T	T	T	T	T	T	T	T	T	T	T	T	T	T	T	T	T	T	T	T	T	T	T
S2_751700	A/T	2	751700	+	NA	NA	NA	NA	NA	NA	A	A	A	A	A	A	A	A	N	A	A	A	A	A	A	A	A	A	A	A	A	A	A	A	A	A	A	A	A	A	A	A	A	A	A	A	A	A	A
S2_752047	C/A	2	752047	+	NA	NA	NA	NA	NA	NA	A	C	C	C	C	C	C	A	N	C	C	C	C	C	C	C	C	A	C	A	C	C	A	C	C	C	C	C	C	C	C	C	C	C	C	A	N	C	C
S2_752094	C/T	2	752094	+	NA	NA	NA	NA	NA	NA	C	C	N	T	C	C	C	C	N	C	C	C	C	C	C	C	C	C	Y	C	C	C	C	C	C	C	C	C	C	C	C	C	C	C	C	C	N	C	C
S2_752100	T/A	2	752100	+	NA	NA	NA	NA	NA	NA	T	T	T	T	T	T	T	A	N	T	T	T	T	T	T	T	T	A	T	T	T	T	T	T	T	T	T	T	T	T	T	T	T	T	T	A	N	T	T
S2_752122	T/C	2	752122	+	NA	NA	NA	NA	NA	NA	T	T	T	T	T	T	T	T	N	T	T	T	T	T	T	T	T	T	T	T	T	T	T	T	T	T	T	T	T	T	T	T	T	T	T	T	T	T	T
S2_752131	A/G	2	752131	+	NA	NA	NA	NA	NA	NA	G	A	A	A	A	A	A	A	N	A	A	A	A	A	A	A	A	A	A	A	A	A	R	A	A	A	A	A	A	A	A	A	A	A	A	A	A	A	A
S2_752144	C/T	2	752144	+	NA	NA	NA	NA	NA	NA	C	C	T	C	T	C	T	C	N	C	T	C	C	C	C	C	C	C	C	C	T	T	C	T	T	T	T	T	T	N	C	T	C	C	T	C	N	C	C
S2_752171	G/C	2	752171	+	NA	NA	NA	NA	NA	NA	G	C	G	C	G	C	G	G	N	C	G	C	C	S	C	C	C	G	C	C	G	G	S	G	G	G	G	G	G	N	C	G	C	C	G	G	G	C	C
S2_753637	A/G	2	753637	+	NA	NA	NA	NA	NA	NA	A	A	A	A	A	A	A	A	A	A	A	A	A	A	A	A	A	A	A	G	A	A	R	A	A	A	A	A	A	A	A	A	A	A	A	A	N	A	A
S2_753665	T/C	2	753665	+	NA	NA	NA	NA	NA	NA	T	T	T	T	T	T	T	T	T	T	T	T	T	T	T	T	T	T	T	T	T	T	T	T	T	T	T	T	T	T	T	T	T	T	T	T	N	T	T
S2_753687	C/A	2	753687	+	NA	NA	NA	NA	NA	NA	C	C	C	A	C	C	C	C	A	A	C	C	C	M	C	C	C	C	A	C	C	C	C	C	C	C	C	C	C	C	C	C	C	C	C	C	N	C	C
S2_753688	A/C	2	753688	+	NA	NA	NA	NA	NA	NA	A	A	A	C	A	A	A	A	C	C	A	A	A	M	A	A	A	A	C	A	A	A	A	A	A	A	A	A	A	A	A	A	A	A	A	A	N	A	A
S2_753975	G/C	2	753975	+	NA	NA	NA	NA	NA	NA	G	G	C	G	G	G	G	N	N	G	G	G	G	G	G	G	G	G	G	G	G	G	G	C	G	G	G	G	G	C	G	G	G	G	G	G	G	G	G
S2_754521	C/A	2	754521	+	NA	NA	NA	NA	NA	NA	C	C	C	C	C	C	C	C	A	C	C	C	C	C	C	C	C	C	C	C	C	C	C	C	C	C	C	C	C	C	C	C	C	C	C	C	C	C	C
S2_754715	C/T	2	754715	+	NA	NA	NA	NA	NA	NA	N	C	C	C	C	C	C	N	C	C	C	C	C	C	C	C	C	C	C	C	C	C	C	C	C	C	C	C	C	C	C	C	C	C	C	C	C	C	C
S2_754743	G/C	2	754743	+	NA	NA	NA	NA	NA	NA	C	G	G	G	G	G	G	G	G	G	G	G	G	G	G	G	G	G	G	G	G	G	G	G	G	G	G	G	G	G	G	G	G	G	G	G	G	G	G
S2_754907	G/C	2	754907	+	NA	NA	NA	NA	NA	NA	G	N	N	G	G	G	G	N	N	C	G	G	C	S	G	G	G	C	G	G	G	G	G	C	G	G	G	G	G	C	G	N	N	C	G	S	N	G	G
S2_755914	C/G	2	755914	+	NA	NA	NA	NA	NA	NA	C	N	C	G	C	C	C	G	C	C	C	C	C	C	C	C	C	C	G	G	C	C	G	C	C	C	C	C	C	C	C	C	C	C	C	C	C	C	C
S2_755919	C/T	2	755919	+	NA	NA	NA	NA	NA	NA	C	C	C	C	C	C	C	C	C	C	C	C	C	C	C	C	C	C	C	C	C	C	C	C	C	C	C	C	C	C	C	C	C	C	C	C	C	C	C
S2_755922	G/T	2	755922	+	NA	NA	NA	NA	NA	NA	G	T	T	T	G	G	G	T	G	G	G	G	N	G	G	G	G	G	T	T	G	G	T	T	G	G	G	G	G	T	G	G	T	G	G	G	T	G	G
S2_755924	C/A	2	755924	+	NA	NA	NA	NA	NA	NA	A	C	C	C	C	C	C	C	C	C	C	C	C	C	C	C	C	C	C	C	C	C	C	C	C	C	C	C	C	C	C	C	C	C	C	C	C	C	C
S2_755947	G/A	2	755947	+	NA	NA	NA	NA	NA	NA	G	G	G	A	G	G	G	A	G	G	G	G	G	G	G	G	G	G	A	A	G	G	A	G	G	G	G	G	G	G	G	G	G	G	G	G	G	G	G
S2_755995	A/C	2	755995	+	NA	NA	NA	NA	NA	NA	A	A	A	A	A	A	A	A	N	A	A	A	A	A	A	A	A	A	A	A	A	A	A	A	A	A	A	A	A	A	A	A	A	A	C	A	A	A	A
S2_756002	A/G	2	756002	+	NA	NA	NA	NA	NA	NA	A	G	G	G	A	A	A	G	N	G	A	A	G	G	A	A	A	A	G	G	A	A	G	G	A	A	A	A	A	G	A	A	G	A	A	A	G	A	A
S2_756020	C/T	2	756020	+	NA	NA	NA	NA	NA	NA	C	C	C	C	C	C	C	C	N	C	C	C	C	C	C	C	C	C	C	Y	C	C	C	C	C	C	C	C	C	C	C	C	C	C	C	C	C	C	C
S2_756021	T/G	2	756021	+	NA	NA	NA	NA	NA	NA	T	T	T	T	T	T	T	T	N	T	T	T	T	T	T	T	T	T	T	T	T	T	T	T	T	T	T	T	T	T	T	T	T	T	T	T	T	T	T
S2_756087	C/A	2	756087	+	NA	NA	NA	NA	NA	NA	C	C	N	N	C	C	C	N	A	C	C	M	M	C	C	C	C	C	N	N	C	C	N	C	C	C	C	C	C	C	C	C	C	C	A	C	N	C	C
S2_840746	C/T	2	840746	+	NA	NA	NA	NA	NA	NA	C	C	C	C	T	C	C	C	T	C	C	C	C	C	C	C	C	T	C	C	C	C	C	C	C	C	C	C	C	C	C	Y	C	C	C	T	C	C	C
S2_840750	C/T	2	840750	+	NA	NA	NA	NA	NA	NA	C	C	C	C	C	C	C	C	T	C	C	C	C	C	C	C	C	T	C	C	C	C	C	C	C	C	C	C	C	C	C	Y	C	C	C	T	C	C	C
S2_840849	G/C	2	840849	+	NA	NA	NA	NA	NA	NA	N	G	G	G	G	C	G	G	G	G	G	G	G	G	C	C	C	G	G	G	G	G	G	N	G	G	G	G	G	G	C	G	G	C	G	G	G	C	C
S2_841260	G/A	2	841260	+	NA	NA	NA	NA	NA	NA	G	G	G	G	G	G	G	N	G	G	G	G	G	G	G	G	G	G	G	N	G	G	A	G	G	G	G	G	G	G	G	G	G	G	G	G	G	G	G
S2_841276	C/T	2	841276	+	NA	NA	NA	NA	NA	NA	C	C	T	C	C	C	C	C	C	C	C	C	C	C	C	C	C	C	C	C	C	C	C	C	C	C	C	C	C	Y	C	C	C	C	C	C	C	C	C
S2_841357	C/G	2	841357	+	NA	NA	NA	NA	NA	NA	C	C	C	C	C	C	C	N	C	C	C	C	C	C	C	C	C	C	C	C	C	C	C	C	C	C	C	C	C	C	C	C	C	C	C	C	C	C	C
S2_841363	C/T	2	841363	+	NA	NA	NA	NA	NA	NA	C	C	C	C	C	C	C	N	C	C	C	C	C	C	C	C	C	C	C	C	C	C	C	C	C	C	C	C	C	C	C	C	C	C	C	C	C	C	C
S2_841366	C/T	2	841366	+	NA	NA	NA	NA	NA	NA	C	C	C	C	C	C	C	N	C	C	C	C	C	C	C	C	C	C	C	C	C	C	C	C	C	C	C	C	C	C	C	C	C	C	C	C	C	C	C
S2_841415	G/A	2	841415	+	NA	NA	NA	NA	NA	NA	G	G	G	G	G	G	G	N	A	G	G	G	G	G	G	G	G	G	G	G	G	G	G	G	G	G	G	G	G	G	G	G	G	G	G	G	G	G	G
S2_841579	G/A	2	841579	+	NA	NA	NA	NA	NA	NA	G	G	A	G	G	G	G	G	N	G	G	G	G	G	G	G	G	G	G	G	G	R	G	N	G	G	G	G	G	A	G	G	G	G	G	G	A	G	G
S2_841582	G/T	2	841582	+	NA	NA	NA	NA	NA	NA	G	G	G	T	G	G	G	T	N	G	G	G	G	G	G	G	G	G	G	G	G	G	G	G	G	G	G	G	G	G	G	G	G	G	G	G	G	G	G
S2_842644	C/G	2	842644	+	NA	NA	NA	NA	NA	NA	C	G	C	C	C	G	G	C	N	G	G	C	G	G	G	G	G	C	C	C	G	G	C	S	G	G	G	G	G	C	G	C	G	G	C	C	G	G	G
S2_842742	C/T	2	842742	+	NA	NA	NA	NA	NA	NA	N	C	C	C	C	C	C	N	N	C	C	C	C	C	C	C	C	C	C	T	C	C	T	C	C	C	C	C	C	C	C	C	C	C	C	C	C	C	C
S2_842748	A/G	2	842748	+	NA	NA	NA	NA	NA	NA	N	A	A	A	A	A	A	N	N	A	A	A	A	A	A	A	A	A	A	A	A	A	A	N	A	A	A	A	A	G	A	A	A	N	A	A	A	A	A
S2_842773	A/C	2	842773	+	NA	NA	NA	NA	NA	NA	N	A	A	A	A	A	A	N	N	A	A	A	A	A	A	A	A	A	A	C	A	A	C	A	A	A	A	A	A	A	A	A	A	A	A	A	A	A	A
S2_845969	G/A	2	845969	+	NA	NA	NA	NA	NA	NA	G	A	N	G	G	G	G	N	N	A	G	G	A	R	G	G	G	G	G	G	G	G	G	G	G	G	G	G	G	G	G	G	A	G	G	G	N	G	G
S2_846584	C/T	2	846584	+	NA	NA	NA	NA	NA	NA	C	C	C	C	C	C	C	C	C	C	C	C	C	C	C	C	C	C	C	C	C	C	C	C	C	C	C	C	C	C	C	C	C	C	C	C	C	C	C
S2_846711	G/A	2	846711	+	NA	NA	NA	NA	NA	NA	G	G	G	G	G	G	G	G	G	G	G	G	G	G	G	G	G	G	G	G	G	G	G	G	G	G	G	G	G	G	G	G	G	G	G	G	G	G	G
S2_847573	A/C	2	847573	+	NA	NA	NA	NA	NA	NA	A	A	A	A	A	A	A	C	A	A	A	C	A	A	A	A	A	A	A	A	A	A	A	A	A	A	A	A	A	A	A	A	A	A	A	A	A	A	A
S2_847579	C/T	2	847579	+	NA	NA	NA	NA	NA	NA	C	C	C	C	C	T	T	C	C	C	T	C	C	Y	T	T	T	C	C	C	T	T	C	C	T	T	T	T	T	C	T	C	C	T	C	C	C	T	T
S2_847581	T/C	2	847581	+	NA	NA	NA	NA	NA	NA	T	T	C	T	T	T	T	T	C	T	T	T	T	T	T	T	T	T	T	T	T	T	T	C	T	T	T	T	T	C	T	T	T	T	C	T	T	T	T
S2_847586	A/G	2	847586	+	NA	NA	NA	NA	NA	NA	A	A	A	A	A	G	G	A	A	A	G	A	A	R	G	G	G	A	A	A	G	G	A	A	G	G	G	G	G	A	G	A	A	G	A	A	A	G	G
S2_847623	G/A	2	847623	+	NA	NA	NA	NA	NA	NA	G	G	G	G	G	G	G	G	G	G	G	G	G	G	G	G	G	G	G	G	G	G	G	G	G	G	G	G	G	G	G	G	G	G	G	G	G	G	G
S2_847670	G/A	2	847670	+	NA	NA	NA	NA	NA	NA	G	G	N	A	A	G	G	N	G	G	G	G	G	G	G	G	G	A	A	G	G	G	G	G	G	G	G	G	G	N	G	G	G	G	G	A	G	G	G
S2_847678	T/C	2	847678	+	NA	NA	NA	NA	NA	NA	T	C	N	T	T	T	C	N	C	C	C	T	C	C	T	T	T	T	T	T	C	C	T	C	C	C	C	C	C	N	T	C	C	T	C	T	C	T	T
S2_847685	C/A	2	847685	+	NA	NA	NA	NA	NA	NA	C	C	C	C	C	C	C	N	C	C	C	C	C	C	C	C	C	C	C	C	C	C	C	C	C	C	C	C	C	C	C	C	C	C	C	C	C	C	C
S2_847777	A/G	2	847777	+	NA	NA	NA	NA	NA	NA	A	G	G	A	N	A	G	A	G	G	G	A	G	G	A	A	A	A	A	A	G	G	A	G	G	G	G	G	G	R	A	G	G	A	G	A	G	A	A
S2_847816	T/C	2	847816	+	NA	NA	NA	NA	NA	NA	T	T	T	T	C	T	C	T	C	T	C	T	T	Y	T	T	T	T	T	T	C	C	T	C	C	C	C	C	C	C	T	Y	T	T	C	T	T	T	T
S2_847829	A/C	2	847829	+	NA	NA	NA	NA	NA	NA	A	C	A	A	A	A	A	A	A	C	A	A	C	M	A	A	A	A	A	C	A	A	C	A	A	A	A	A	A	A	A	A	C	A	A	A	C	A	A
S2_847881	C/A	2	847881	+	NA	NA	NA	NA	NA	NA	C	C	C	C	C	C	C	C	C	C	C	C	C	C	C	C	C	C	C	A	C	C	A	C	C	C	C	C	C	C	C	C	C	C	C	C	C	C	C
S2_848639	C/G	2	848639	+	NA	NA	NA	NA	NA	NA	C	C	C	C	C	C	C	C	C	C	C	C	C	C	C	C	C	C	C	C	C	C	C	C	C	C	C	C	C	C	C	C	C	C	C	C	G	C	C
S2_848665	C/G	2	848665	+	NA	NA	NA	NA	NA	NA	C	C	C	C	C	C	C	C	N	C	C	C	C	C	C	C	C	C	C	G	C	C	G	C	C	C	C	C	C	C	C	C	C	C	C	C	C	C	C
S2_848734	C/T	2	848734	+	NA	NA	NA	NA	NA	NA	C	T	C	C	C	C	C	C	C	T	C	C	T	Y	C	C	C	C	C	C	C	C	C	C	C	C	C	C	C	C	C	C	C	C	C	C	C	C	C
S2_848770	T/C	2	848770	+	NA	NA	NA	NA	NA	NA	C	N	N	T	T	T	T	C	T	N	T	T	T	T	T	T	T	T	T	C	T	T	C	T	T	T	T	T	T	T	T	T	T	T	T	T	N	T	T
S2_897093	C/T	2	897093	+	NA	NA	NA	NA	NA	NA	C	C	C	C	C	C	C	C	C	C	C	C	C	C	C	C	C	C	C	C	C	C	C	C	C	C	C	C	C	C	C	C	C	C	T	C	C	C	C
S2_897120	T/G	2	897120	+	NA	NA	NA	NA	NA	NA	G	T	T	T	G	T	G	T	T	T	G	G	T	T	T	T	T	G	T	T	G	G	T	T	G	G	G	G	G	T	T	G	T	T	T	G	T	T	T
S2_897293	C/T	2	897293	+	NA	NA	NA	NA	NA	NA	C	C	C	C	C	N	C	C	C	C	C	C	C	C	C	Y	N	C	C	C	C	C	C	C	C	C	C	C	C	C	T	C	C	Y	C	C	C	Y	Y
S2_897300	C/A	2	897300	+	NA	NA	NA	NA	NA	NA	A	C	C	C	C	C	C	C	C	C	C	C	C	C	C	C	C	C	C	C	C	C	C	C	C	C	C	C	C	C	C	C	C	C	C	C	C	C	C
S2_897360	G/A	2	897360	+	NA	NA	NA	NA	NA	NA	G	G	A	G	G	G	G	G	G	G	G	G	G	G	G	G	G	G	G	G	G	G	G	A	G	G	G	G	G	A	G	G	G	G	G	G	G	G	G
S2_897594	C/T	2	897594	+	NA	NA	NA	NA	NA	NA	C	C	C	C	C	C	T	C	N	C	T	C	C	C	C	C	C	C	C	C	T	T	C	C	T	T	T	T	T	C	C	T	C	C	C	C	C	C	C
S2_897598	C/T	2	897598	+	NA	NA	NA	NA	NA	NA	C	T	C	C	C	C	C	C	N	T	C	C	C	T	C	C	C	C	C	C	C	C	C	C	C	C	C	C	C	C	C	C	T	C	C	C	T	C	C
S2_897616	G/C	2	897616	+	NA	NA	NA	NA	NA	NA	C	G	G	G	G	G	G	C	N	G	G	C	G	G	G	G	G	G	G	G	G	G	G	G	G	G	G	G	G	G	G	G	G	G	G	G	G	G	G
S2_897617	T/C	2	897617	+	NA	NA	NA	NA	NA	NA	C	C	T	T	T	T	C	C	N	C	C	C	T	C	T	T	T	T	T	T	C	C	T	T	C	C	C	C	C	T	T	C	C	T	C	T	C	T	T
S2_900722	T/G	2	900722	+	NA	NA	NA	NA	NA	NA	T	T	T	T	T	T	T	T	T	T	T	T	G	T	T	T	T	T	T	G	T	T	G	T	T	T	T	T	T	T	T	T	T	T	T	T	T	T	T
S2_901326	G/A	2	901326	+	NA	NA	NA	NA	NA	NA	G	G	A	G	G	G	G	G	N	G	G	G	G	G	G	G	G	G	G	G	G	G	G	A	G	G	G	G	G	G	G	G	G	G	A	G	G	G	G
S2_901462	C/G	2	901462	+	NA	NA	NA	NA	NA	NA	G	G	C	G	G	C	C	G	N	G	C	G	C	S	C	C	C	G	G	C	C	C	C	C	C	C	C	N	C	C	C	C	C	C	C	G	C	C	C
S2_901694	G/A	2	901694	+	NA	NA	NA	NA	NA	NA	G	G	G	G	G	G	G	G	N	G	G	G	G	G	G	G	G	G	G	G	G	G	G	G	G	G	G	G	G	G	G	G	G	G	G	G	G	G	G
S2_921078	A/T	2	921078	+	NA	NA	NA	NA	NA	NA	A	A	A	A	A	A	A	A	N	A	A	T	A	A	A	A	A	T	A	A	A	A	A	A	A	A	A	A	A	A	A	T	A	A	A	T	A	A	A
S2_921079	T/G	2	921079	+	NA	NA	NA	NA	NA	NA	T	T	T	T	G	T	T	T	T	T	T	G	T	T	T	T	T	G	T	T	T	T	T	T	T	T	T	T	T	T	T	G	T	T	T	G	T	T	T
S2_921083	C/T	2	921083	+	NA	NA	NA	NA	NA	NA	C	C	C	C	C	C	C	C	N	C	C	T	C	C	C	C	C	T	C	C	C	C	C	C	C	C	C	C	C	C	C	T	C	C	C	T	C	C	C
S2_923054	C/G	2	923054	+	NA	NA	NA	NA	NA	NA	C	C	C	C	C	C	C	C	N	C	C	C	C	C	C	C	C	N	C	N	C	C	C	C	C	C	C	C	C	C	C	C	C	C	C	N	C	C	C
S2_923555	C/T	2	923555	+	NA	NA	NA	NA	NA	NA	C	C	C	C	N	C	T	T	C	C	C	C	T	C	C	C	C	T	C	T	C	C	T	C	C	C	C	C	C	C	C	C	C	C	C	T	C	C	C
S2_923578	C/T	2	923578	+	NA	NA	NA	NA	NA	NA	C	C	C	C	C	C	C	C	N	C	C	C	C	C	C	C	C	C	C	C	C	C	C	C	C	C	C	C	C	C	C	C	C	Y	C	C	C	C	C
S2_923598	T/C	2	923598	+	NA	NA	NA	NA	NA	NA	T	T	T	T	T	T	T	T	N	T	T	T	T	T	T	T	T	T	T	T	T	T	T	T	T	T	T	T	T	T	T	T	T	Y	T	T	T	T	T
S2_934022	A/T	2	934022	+	NA	NA	NA	NA	NA	NA	A	A	A	A	A	A	A	A	A	A	A	A	A	A	A	A	A	A	A	A	A	A	A	A	A	A	A	A	A	A	A	A	A	A	A	A	A	A	A
S2_934035	G/A	2	934035	+	NA	NA	NA	NA	NA	NA	G	G	G	G	G	G	G	A	G	G	G	G	G	G	G	G	G	G	G	G	G	G	G	G	G	G	G	G	G	G	G	G	G	G	G	G	G	G	G
S2_934075	T/A	2	934075	+	NA	NA	NA	NA	NA	NA	T	T	T	T	T	T	T	A	N	T	T	T	T	T	T	T	T	T	T	T	T	T	T	T	T	T	T	T	T	T	T	T	T	T	T	T	T	T	T
S2_936208	C/G	2	936208	+	NA	NA	NA	NA	NA	NA	C	C	C	C	C	C	G	C	C	C	C	C	C	C	C	C	C	C	C	C	C	C	C	C	C	C	C	C	C	C	C	C	C	C	C	C	C	C	C
S2_936340	C/G	2	936340	+	NA	NA	NA	NA	NA	NA	C	C	C	C	C	C	C	S	N	C	C	C	C	C	C	C	C	C	C	C	C	C	C	C	C	C	C	C	C	C	C	C	C	C	C	C	C	C	C
S2_936748	G/C	2	936748	+	NA	NA	NA	NA	NA	NA	G	G	G	G	G	G	G	S	N	G	G	G	G	G	G	G	G	G	G	G	G	G	G	G	G	G	G	G	G	G	G	G	G	G	G	G	G	G	G
S2_936766	T/C	2	936766	+	NA	NA	NA	NA	NA	NA	T	T	T	T	T	T	C	C	N	T	T	C	C	T	T	T	T	T	T	C	T	T	C	T	T	T	T	T	T	T	T	T	T	T	T	T	T	T	T
S2_936783	G/A	2	936783	+	NA	NA	NA	NA	NA	NA	G	G	G	G	G	G	G	G	N	G	G	A	G	G	G	G	G	G	G	G	G	G	G	G	G	G	G	G	G	G	G	G	G	G	G	G	G	G	G
S2_937142	G/A	2	937142	+	NA	NA	NA	NA	NA	NA	G	G	G	G	G	G	G	A	G	G	G	G	G	G	G	G	G	G	G	G	G	G	G	G	G	G	G	G	G	G	G	G	G	G	G	G	G	G	G
S2_961011	A/G	2	961011	+	NA	NA	NA	NA	NA	NA	A	A	A	A	A	A	A	N	N	A	A	G	A	A	A	A	A	A	A	A	A	A	A	A	A	A	A	A	A	A	A	A	A	A	A	A	A	A	A
S2_1035863	C/T	2	1035863	+	NA	NA	NA	NA	NA	NA	C	C	C	C	C	T	T	C	T	T	C	C	C	Y	T	T	T	C	T	C	C	C	C	C	C	C	C	C	C	C	T	C	C	T	T	C	C	T	T
S2_1035915	A/G	2	1035915	+	NA	NA	NA	NA	NA	NA	A	A	A	A	A	A	A	A	A	A	A	G	A	A	A	A	A	A	A	A	A	A	A	A	A	A	A	A	A	A	A	A	A	A	A	A	A	A	A
S2_1035974	C/A	2	1035974	+	NA	NA	NA	NA	NA	NA	C	C	C	C	C	C	C	C	N	C	C	M	C	C	C	C	C	C	C	C	C	C	C	C	C	C	C	C	C	C	C	C	C	C	C	C	C	C	C
S2_1036091	G/T	2	1036091	+	NA	NA	NA	NA	NA	NA	G	G	G	G	G	T	T	N	T	T	G	T	G	K	T	T	T	G	T	G	G	G	N	G	G	G	G	G	G	G	T	G	G	T	T	G	G	T	T
S2_1036482	C/A	2	1036482	+	NA	NA	NA	NA	NA	NA	C	C	C	C	C	C	C	C	N	C	C	M	C	C	C	C	C	C	C	C	C	C	C	C	C	C	C	C	C	C	C	C	C	C	C	C	C	C	C
S2_1036528	C/T	2	1036528	+	NA	NA	NA	NA	NA	NA	C	C	C	C	C	C	C	T	C	C	C	C	C	C	C	C	C	C	C	C	C	C	C	C	C	C	C	C	C	C	C	C	C	C	C	C	C	C	C
S2_1036532	C/T	2	1036532	+	NA	NA	NA	NA	NA	NA	C	C	C	C	C	C	C	C	C	C	C	C	Y	C	C	C	C	C	C	Y	C	C	Y	C	C	C	C	C	C	C	C	C	C	C	C	C	C	C	C
S2_1036591	C/T	2	1036591	+	NA	NA	NA	NA	NA	NA	C	C	C	C	C	C	C	C	C	C	C	C	C	C	C	C	C	C	C	C	C	C	C	C	C	C	C	C	C	C	C	C	C	C	C	C	C	C	C
S2_1040194	G/T	2	1040194	+	NA	NA	NA	NA	NA	NA	T	K	G	T	G	G	G	G	G	G	G	G	G	G	G	G	G	G	G	G	G	G	G	G	G	T	G	G	G	G	G	G	G	G	G	G	G	G	G
S2_1040205	G/T	2	1040205	+	NA	NA	NA	NA	NA	NA	G	G	G	G	G	T	G	G	T	K	G	G	G	K	T	T	T	G	K	G	G	G	G	G	G	G	G	G	G	G	T	G	G	T	T	G	G	T	T
S2_1040213	T/C	2	1040213	+	NA	NA	NA	NA	NA	NA	T	T	T	T	T	C	T	T	C	Y	T	T	T	Y	C	C	C	T	Y	T	T	T	T	T	T	T	T	T	T	T	C	T	T	C	C	T	T	C	C
S2_1040260	C/T	2	1040260	+	NA	NA	NA	NA	NA	NA	C	C	C	C	C	N	C	C	N	Y	C	C	C	C	N	T	N	C	C	C	C	C	C	C	C	C	C	C	C	C	T	C	C	T	T	C	C	N	N
S2_1040489	C/A	2	1040489	+	NA	NA	NA	NA	NA	NA	C	C	C	C	M	C	C	N	N	C	C	A	C	C	C	C	C	A	C	C	C	C	C	C	C	C	C	C	C	C	C	C	C	C	C	A	C	C	C
S2_1040497	G/A	2	1040497	+	NA	NA	NA	NA	NA	NA	G	G	G	G	G	A	G	N	N	A	G	G	A	R	A	A	A	G	A	A	G	G	A	G	G	G	G	G	G	G	A	G	G	A	A	G	G	A	A
S2_1040723	G/A	2	1040723	+	NA	NA	NA	NA	NA	NA	A	N	G	A	G	G	G	N	A	G	G	G	G	G	G	G	G	G	G	G	G	G	G	G	G	A	G	G	G	G	G	G	G	G	G	G	G	G	G
S2_1040930	G/T	2	1040930	+	NA	NA	NA	NA	NA	NA	G	G	G	G	G	G	G	G	G	G	G	G	G	G	G	G	G	G	G	G	G	G	G	T	G	G	G	G	G	G	G	G	G	G	G	G	G	G	G
S2_1040966	C/G	2	1040966	+	NA	NA	NA	NA	NA	NA	C	C	C	C	C	C	G	C	C	C	C	C	C	C	C	C	C	C	C	C	C	C	C	G	C	C	C	C	C	C	C	C	C	C	C	C	C	C	S
S2_1041800	A/T	2	1041800	+	NA	NA	NA	NA	NA	NA	N	A	A	A	A	A	A	N	N	W	A	A	A	A	A	A	A	A	N	A	A	A	A	A	A	A	A	A	A	A	A	A	A	A	N	A	A	A	A
S2_1045005	G/A	2	1045005	+	NA	NA	NA	NA	NA	NA	G	G	G	G	G	G	G	N	N	G	G	G	G	G	G	G	G	G	G	N	G	G	G	G	G	G	G	G	G	G	G	N	G	G	G	G	G	G	G
S2_1085463	T/A	2	1085463	+	NA	NA	NA	NA	NA	NA	T	T	T	T	T	T	T	T	T	T	T	A	T	T	T	T	T	T	T	T	T	T	T	T	T	T	T	T	T	T	T	T	T	T	T	T	T	T	T
S2_1086654	T/A	2	1086654	+	NA	NA	NA	NA	NA	NA	T	T	T	T	T	T	T	N	N	T	T	T	T	T	T	T	T	T	T	A	T	T	A	T	T	T	T	T	T	T	T	T	T	T	T	T	T	T	T
S2_1102278	T/G	2	1102278	+	NA	NA	NA	NA	NA	NA	T	T	T	T	T	G	G	T	N	T	T	T	T	T	G	G	G	T	T	T	T	T	T	T	T	T	T	T	T	T	G	T	T	G	T	T	T	G	G
S2_1102295	A/C	2	1102295	+	NA	NA	NA	NA	NA	NA	A	A	A	A	A	C	C	A	N	A	M	A	A	A	C	C	C	A	A	A	A	A	A	A	A	A	A	A	A	A	C	A	A	C	A	A	A	C	C
S2_1102346	T/C	2	1102346	+	NA	NA	NA	NA	NA	NA	T	T	T	T	T	T	T	N	C	T	T	T	T	T	T	T	T	T	T	T	T	T	T	T	T	T	T	T	T	T	T	T	T	C	T	T	T	T	T
S2_1137987	A/T	2	1137987	+	NA	NA	NA	NA	NA	NA	N	A	A	A	A	A	A	N	N	A	A	A	A	A	A	A	A	A	A	A	A	A	A	A	A	A	A	A	A	A	A	A	A	A	A	A	A	A	A
S2_1138428	C/T	2	1138428	+	NA	NA	NA	NA	NA	NA	C	C	C	C	C	T	T	N	T	C	C	T	C	C	T	T	T	C	C	C	C	C	C	C	C	C	C	C	C	C	T	C	C	T	C	C	C	T	T
S2_1138431	C/A	2	1138431	+	NA	NA	NA	NA	NA	NA	C	C	C	C	C	C	C	N	C	C	C	A	C	C	C	C	C	C	C	C	C	C	C	C	C	C	C	C	C	C	C	C	C	C	C	C	C	C	C
S2_1139616	C/A	2	1139616	+	NA	NA	NA	NA	NA	NA	N	C	C	C	C	C	C	A	C	C	C	C	C	C	C	C	C	C	N	C	C	C	C	C	C	C	C	C	C	C	C	C	C	C	C	C	C	C	C
S2_1141294	A/C	2	1141294	+	NA	NA	NA	NA	NA	NA	N	A	A	A	A	A	A	N	N	A	A	A	A	A	A	A	A	A	A	A	A	A	A	A	A	A	A	A	A	A	A	M	A	A	A	A	A	A	A
S2_1141306	T/A	2	1141306	+	NA	NA	NA	NA	NA	NA	T	T	T	T	T	T	T	N	N	T	T	T	T	T	T	T	T	T	T	T	T	T	T	T	T	T	T	T	T	T	T	T	T	T	T	T	T	T	T
S2_1187284	C/G	2	1187284	+	NA	NA	NA	NA	NA	NA	C	C	C	C	C	C	C	C	C	C	C	C	C	C	C	C	C	C	C	C	C	C	C	C	C	C	C	C	C	C	C	C	C	C	C	C	C	C	C
S2_1187285	G/A	2	1187285	+	NA	NA	NA	NA	NA	NA	G	G	A	G	G	G	G	G	G	G	A	G	G	G	G	G	G	G	G	G	A	A	G	A	A	G	R	G	A	A	G	A	A	G	G	G	A	G	G
S2_1187401	T/C	2	1187401	+	NA	NA	NA	NA	NA	NA	C	C	T	C	T	N	T	C	N	C	T	T	C	Y	T	Y	Y	T	C	C	T	T	C	T	T	C	T	T	T	T	C	T	T	T	N	T	T	C	C
S2_1187457	G/A	2	1187457	+	NA	NA	NA	NA	NA	NA	A	A	G	A	G	G	G	A	N	A	G	G	A	R	G	G	G	G	A	A	G	G	A	G	G	G	G	G	G	G	G	G	G	G	G	G	G	G	G
S2_1187527	A/G	2	1187527	+	NA	NA	NA	NA	NA	NA	A	A	A	A	A	A	A	A	G	A	A	A	A	A	A	A	A	A	A	A	A	A	A	A	A	A	A	A	A	A	A	A	A	A	A	A	A	A	A
S2_1187712	A/G	2	1187712	+	NA	NA	NA	NA	NA	NA	A	A	A	A	A	A	G	A	N	A	A	A	A	A	A	A	A	A	A	A	A	A	A	A	A	A	A	A	A	A	A	A	A	A	A	A	A	A	A
S2_1187747	A/G	2	1187747	+	NA	NA	NA	NA	NA	NA	G	G	A	G	A	A	A	A	G	G	A	A	G	R	A	A	A	A	G	A	A	A	A	A	A	G	A	A	A	A	A	A	A	A	A	A	A	A	A
S2_1193950	A/G	2	1193950	+	NA	NA	NA	NA	NA	NA	A	A	A	A	A	A	A	A	A	A	A	A	A	A	A	A	A	A	A	A	A	A	A	A	A	A	A	A	A	A	A	A	A	A	A	A	A	A	A
S2_1193961	A/G	2	1193961	+	NA	NA	NA	NA	NA	NA	A	A	A	A	A	A	A	A	A	A	A	A	A	A	A	A	A	A	A	G	A	A	G	A	A	A	A	A	A	A	A	A	A	A	G	A	A	A	A
S2_1193978	T/C	2	1193978	+	NA	NA	NA	NA	NA	NA	C	C	T	C	T	Y	T	C	C	C	T	T	C	Y	N	Y	Y	T	C	C	T	T	C	T	T	C	T	T	T	T	C	T	T	T	C	T	T	C	C
S2_1194022	A/C	2	1194022	+	NA	NA	NA	NA	NA	NA	C	C	A	C	A	M	A	N	C	C	A	A	C	M	A	A	M	M	C	C	A	A	C	A	A	C	A	A	A	A	C	A	A	A	C	A	A	C	C
S2_1194050	T/A	2	1194050	+	NA	NA	NA	NA	NA	NA	T	T	T	T	T	T	T	N	T	T	T	T	T	T	T	T	T	T	T	A	T	T	A	T	T	T	T	T	T	T	T	T	T	T	A	T	T	T	T
S2_1207197	A/G	2	1207197	+	NA	NA	NA	NA	NA	NA	A	A	A	A	A	A	A	R	A	A	A	A	A	A	A	A	A	A	A	A	A	A	A	A	A	A	A	A	A	A	A	A	A	A	A	A	A	A	A
S2_1207211	T/C	2	1207211	+	NA	NA	NA	NA	NA	NA	T	T	T	T	T	C	T	T	N	T	T	T	T	T	C	C	C	T	T	T	T	T	T	T	T	T	T	T	T	T	C	T	T	C	T	T	T	C	C
S2_1207270	G/A	2	1207270	+	NA	NA	NA	NA	NA	NA	G	G	G	G	G	A	G	G	G	G	G	G	G	G	A	A	A	G	G	G	G	G	G	G	G	G	G	G	G	G	A	G	G	A	G	G	G	A	A
S2_1207571	C/T	2	1207571	+	NA	NA	NA	NA	NA	NA	C	C	C	C	C	T	C	N	C	C	C	C	C	C	T	T	T	C	C	C	C	C	C	C	C	C	C	C	C	C	T	C	C	T	C	C	C	T	T
S2_1209992	A/T	2	1209992	+	NA	NA	NA	NA	NA	NA	A	A	A	A	A	T	A	A	N	A	A	A	A	A	T	T	T	A	A	A	A	A	A	A	A	A	A	A	A	A	T	A	A	T	A	A	A	T	T
S2_1210020	T/C	2	1210020	+	NA	NA	NA	NA	NA	NA	C	C	T	C	T	C	T	C	N	C	T	T	C	Y	C	C	C	T	C	C	T	T	C	T	T	C	T	T	T	T	C	T	T	C	C	T	T	C	C
S2_1264405	G/C	2	1264405	+	NA	NA	NA	NA	NA	NA	G	G	G	G	G	G	G	C	G	G	G	G	G	G	G	G	G	G	G	C	G	G	C	G	G	G	G	G	G	G	G	G	G	G	C	G	G	G	G
S2_1264474	C/T	2	1264474	+	NA	NA	NA	NA	NA	NA	C	C	C	C	C	C	C	C	C	C	C	C	C	C	C	C	C	C	C	T	C	C	T	C	C	C	C	C	C	C	C	C	C	C	C	C	C	C	C
S2_1264475	T/C	2	1264475	+	NA	NA	NA	NA	NA	NA	T	T	T	T	T	T	T	T	T	T	T	T	T	T	T	T	T	T	T	C	T	T	C	T	T	T	T	T	T	T	T	T	T	T	T	T	T	T	T
S2_1264477	C/T	2	1264477	+	NA	NA	NA	NA	NA	NA	C	C	C	C	C	C	C	C	C	C	C	C	C	C	C	C	C	C	C	T	C	C	T	C	C	C	C	C	C	C	C	C	C	C	C	C	C	C	C
S2_1264492	G/A	2	1264492	+	NA	NA	NA	NA	NA	NA	G	G	G	G	G	G	G	G	G	G	G	G	G	G	G	G	G	G	G	G	G	G	G	G	G	G	G	G	G	G	G	G	G	G	G	G	G	G	G
S2_1264823	C/T	2	1264823	+	NA	NA	NA	NA	NA	NA	C	C	C	C	C	C	C	C	C	C	C	C	C	C	C	C	C	C	C	C	C	C	C	C	C	C	C	C	C	C	C	C	C	C	C	C	C	C	C
S2_1264832	C/T	2	1264832	+	NA	NA	NA	NA	NA	NA	C	C	C	C	C	C	C	C	C	C	C	C	C	C	C	C	C	C	C	C	C	C	C	C	C	C	C	C	C	C	C	C	C	C	C	C	C	C	C
S2_1264970	C/G	2	1264970	+	NA	NA	NA	NA	NA	NA	C	C	C	C	C	C	C	C	C	C	C	C	C	C	C	C	C	C	C	C	C	C	C	C	C	C	C	C	C	C	C	C	C	C	G	C	C	C	C
S2_1264993	G/A	2	1264993	+	NA	NA	NA	NA	NA	NA	G	G	G	G	G	G	G	G	G	G	G	G	G	G	G	G	G	G	G	G	G	G	G	G	G	G	G	G	G	G	G	G	G	G	G	G	G	G	G
S2_1264995	G/A	2	1264995	+	NA	NA	NA	NA	NA	NA	G	G	G	G	G	G	G	G	G	G	G	G	G	G	G	G	G	G	G	G	G	G	G	G	G	G	G	G	G	G	G	G	G	G	G	G	G	G	G
S2_1265055	C/T	2	1265055	+	NA	NA	NA	NA	NA	NA	C	C	C	C	C	C	C	C	C	C	C	C	C	C	C	C	C	C	C	C	C	C	C	C	C	C	C	C	C	C	C	C	C	C	C	C	C	C	C
S2_1265061	G/C	2	1265061	+	NA	NA	NA	NA	NA	NA	G	G	G	G	G	G	G	G	G	G	G	G	G	G	G	G	G	G	G	G	G	G	G	G	G	G	G	G	G	G	G	G	G	G	C	G	G	G	G
S2_1265069	T/G	2	1265069	+	NA	NA	NA	NA	NA	NA	T	T	T	T	K	T	T	T	T	T	T	G	T	T	T	T	T	G	T	G	T	T	G	T	T	T	T	T	T	T	T	T	T	T	T	G	T	T	T
S2_1265082	G/T	2	1265082	+	NA	NA	NA	NA	NA	NA	T	T	G	T	K	G	G	G	N	T	G	T	T	K	G	G	G	T	T	T	G	G	T	G	G	T	G	G	G	G	G	G	G	G	T	T	G	G	G
S2_1265083	G/C	2	1265083	+	NA	NA	NA	NA	NA	NA	C	C	G	C	S	G	G	G	N	C	G	C	C	S	G	G	G	C	C	C	G	G	C	G	G	C	G	G	G	G	G	G	G	G	C	C	G	G	G
S2_1265084	C/T	2	1265084	+	NA	NA	NA	NA	NA	NA	T	T	C	T	Y	C	C	C	N	T	C	T	T	Y	C	C	C	T	T	T	C	C	T	C	C	T	C	C	C	C	C	C	C	C	T	T	C	C	C
S2_1266044	C/T	2	1266044	+	NA	NA	NA	NA	NA	NA	C	C	C	C	C	C	C	C	C	C	C	T	C	C	C	C	C	T	C	C	C	C	C	C	C	C	C	C	C	C	C	C	C	C	C	T	C	C	C
S2_1266068	C/A	2	1266068	+	NA	NA	NA	NA	NA	NA	C	C	C	C	C	C	C	A	C	C	C	C	C	C	C	C	C	C	C	C	C	C	C	C	C	C	C	C	C	C	C	C	C	C	C	C	C	C	C
S2_1267098	A/G	2	1267098	+	NA	NA	NA	NA	NA	NA	A	A	A	A	A	A	A	A	A	A	A	A	A	A	A	A	A	A	A	G	A	A	G	A	A	A	A	A	A	A	A	A	A	A	A	A	A	A	A
S2_1267120	A/G	2	1267120	+	NA	NA	NA	NA	NA	NA	A	A	A	A	A	A	A	A	A	A	A	A	A	A	A	A	A	A	A	A	A	A	A	A	A	A	A	A	A	A	A	A	A	A	A	A	A	A	A
S2_1267267	C/T	2	1267267	+	NA	NA	NA	NA	NA	NA	C	C	C	C	N	C	T	C	N	C	T	C	C	Y	C	C	C	C	C	C	T	T	C	T	T	C	T	T	T	T	C	T	T	T	T	C	T	C	C
S2_1267306	G/A	2	1267306	+	NA	NA	NA	NA	NA	NA	G	G	G	G	G	G	G	G	N	G	G	G	G	G	G	G	G	G	G	A	G	G	A	G	G	G	G	G	G	G	G	G	G	G	G	G	G	G	G
S2_1267400	T/C	2	1267400	+	NA	NA	NA	NA	NA	NA	T	T	C	T	C	T	C	T	N	T	C	T	T	T	T	T	T	T	T	T	C	C	T	C	C	T	C	C	C	C	T	C	C	T	C	T	C	T	T
S2_1268470	C/T	2	1268470	+	NA	NA	NA	NA	NA	NA	C	C	C	C	C	T	C	C	C	C	C	T	C	C	T	T	T	T	C	T	C	C	T	C	C	C	C	C	C	C	T	C	C	T	T	T	C	T	T
S2_1269479	C/T	2	1269479	+	NA	NA	NA	NA	NA	NA	C	C	C	C	C	C	C	C	C	C	C	C	C	C	C	C	C	C	C	C	C	C	C	C	C	C	C	C	C	C	C	C	C	C	C	C	C	C	C
S2_1269505	G/T	2	1269505	+	NA	NA	NA	NA	NA	NA	G	G	G	G	G	G	G	T	G	G	G	G	G	G	G	G	G	G	G	G	G	G	G	G	G	G	G	G	G	G	G	G	G	G	G	G	G	G	G
S2_1269514	T/G	2	1269514	+	NA	NA	NA	NA	NA	NA	T	T	T	T	T	T	T	T	T	T	T	T	T	T	T	T	T	T	T	T	T	T	T	T	T	T	T	T	T	T	T	T	T	T	T	T	T	T	T
S2_1270245	C/T	2	1270245	+	NA	NA	NA	NA	NA	NA	C	T	T	T	C	T	C	C	T	T	C	C	T	Y	T	T	T	C	T	C	C	C	C	C	C	T	C	C	C	C	T	C	C	T	C	C	C	T	T
S2_1270276	T/G	2	1270276	+	NA	NA	NA	NA	NA	NA	T	T	T	T	T	T	T	G	T	T	T	T	T	T	T	T	T	T	T	T	T	T	T	T	T	T	T	T	T	T	T	T	T	T	T	T	T	T	T
S2_1270355	T/A	2	1270355	+	NA	NA	NA	NA	NA	NA	T	T	T	T	T	A	A	T	T	T	T	A	T	T	A	A	A	A	T	A	T	T	A	T	T	T	T	T	T	A	A	T	T	T	T	A	T	A	A
S2_1270364	A/C	2	1270364	+	NA	NA	NA	NA	NA	NA	A	A	A	A	A	C	C	A	A	A	A	C	A	A	C	C	C	C	A	C	A	A	C	A	A	A	A	A	A	C	C	A	A	A	A	C	A	C	C
S2_1270659	T/C	2	1270659	+	NA	NA	NA	NA	NA	NA	C	T	T	T	T	T	T	C	N	T	T	T	T	T	T	T	T	T	T	T	T	T	T	T	T	T	T	T	T	T	T	T	T	Y	T	T	T	T	T
S2_1270952	G/T	2	1270952	+	NA	NA	NA	NA	NA	NA	T	G	G	G	G	G	G	G	G	G	G	G	G	G	G	G	G	G	G	G	G	G	G	G	G	G	G	G	G	G	G	G	G	G	G	G	G	G	G
S2_1270972	C/T	2	1270972	+	NA	NA	NA	NA	NA	NA	T	C	C	C	C	C	T	C	C	C	C	C	C	C	C	C	C	C	C	C	C	C	C	C	C	C	C	C	C	C	C	C	C	C	C	C	C	C	C
S2_1274368	G/T	2	1274368	+	NA	NA	NA	NA	NA	NA	G	G	G	G	G	G	G	N	G	G	G	G	G	G	G	G	G	G	G	G	G	G	G	G	G	G	G	G	G	G	G	G	G	G	G	G	G	G	G
S2_1274387	C/T	2	1274387	+	NA	NA	NA	NA	NA	NA	C	C	C	C	C	C	T	N	C	C	C	C	C	C	C	C	C	C	C	C	C	C	C	C	C	C	C	C	C	C	C	C	C	C	T	C	C	C	C
S2_1274511	A/G	2	1274511	+	NA	NA	NA	NA	NA	NA	A	A	G	A	G	G	G	N	G	A	G	A	A	R	G	G	G	G	A	A	G	G	A	G	G	R	G	A	G	G	G	G	G	A	A	G	G	G	G
S2_1275965	C/G	2	1275965	+	NA	NA	NA	NA	NA	NA	N	C	C	C	C	C	C	C	N	C	C	C	C	C	C	C	C	C	C	C	C	C	C	C	C	C	C	C	C	C	C	C	C	C	C	C	C	C	C
S2_1275988	A/C	2	1275988	+	NA	NA	NA	NA	NA	NA	N	A	A	A	A	A	A	A	A	A	A	A	A	A	A	A	A	C	A	A	A	A	A	A	A	A	A	A	A	A	A	A	A	A	A	C	A	A	A
S2_1275991	G/T	2	1275991	+	NA	NA	NA	NA	NA	NA	N	T	G	G	G	G	G	G	T	G	G	G	K	G	G	G	G	G	T	T	G	G	T	G	G	G	G	G	G	G	G	G	G	G	T	G	G	G	G
S2_1275993	G/T	2	1275993	+	NA	NA	NA	NA	NA	NA	N	G	N	G	G	G	G	G	N	G	G	G	N	K	G	G	G	G	T	T	G	G	T	G	G	G	G	G	G	G	K	G	G	G	T	G	G	G	K
S2_1276022	G/T	2	1276022	+	NA	NA	NA	NA	NA	NA	N	G	G	N	G	G	G	T	G	G	G	G	G	G	G	G	G	G	G	G	G	G	G	G	G	G	G	G	G	G	G	G	G	G	G	G	G	G	G
S2_1276105	C/T	2	1276105	+	NA	NA	NA	NA	NA	NA	N	T	T	T	C	C	T	N	N	T	C	T	T	Y	C	C	Y	C	C	T	C	C	N	C	C	T	C	C	C	C	C	C	C	T	C	C	C	T	C
S2_1276190	A/G	2	1276190	+	NA	NA	NA	NA	NA	NA	G	A	A	A	A	G	A	N	N	A	A	A	A	A	G	G	G	A	A	A	A	A	A	A	A	A	A	A	A	A	G	A	A	G	A	A	A	G	G
S2_1276259	A/G	2	1276259	+	NA	NA	NA	NA	NA	NA	G	A	A	A	A	G	A	N	N	A	A	A	A	A	G	G	G	G	A	A	A	A	A	A	A	A	A	A	A	R	G	A	A	G	G	G	A	G	G
S2_1276320	G/T	2	1276320	+	NA	NA	NA	NA	NA	NA	G	G	G	G	G	G	G	G	G	G	G	G	G	G	G	G	G	T	G	G	G	G	K	G	G	G	K	G	G	T	G	G	G	G	G	T	G	G	G
S2_1277867	C/A	2	1277867	+	NA	NA	NA	NA	NA	NA	C	C	C	C	C	C	C	C	N	C	C	C	C	C	C	C	C	C	C	C	C	C	C	C	C	C	C	C	C	C	C	C	C	C	C	C	C	C	C
S2_1279111	A/G	2	1279111	+	NA	NA	NA	NA	NA	NA	A	A	G	G	A	G	A	A	N	G	A	A	A	R	G	G	G	G	G	A	A	A	G	A	A	G	A	A	A	A	G	A	A	A	G	G	A	G	G
S2_1279188	G/C	2	1279188	+	NA	NA	NA	NA	NA	NA	N	C	G	G	C	G	G	C	N	G	C	G	C	S	G	G	G	G	G	N	C	C	G	C	C	G	C	C	C	C	G	C	C	C	G	G	C	G	G
S2_1279217	A/G	2	1279217	+	NA	NA	NA	NA	NA	NA	N	A	A	A	A	A	G	A	N	A	A	A	A	A	A	A	A	A	A	A	A	A	A	A	A	A	A	A	A	A	A	A	A	A	A	A	A	A	A
S2_1279301	T/A	2	1279301	+	NA	NA	NA	NA	NA	NA	T	T	T	T	T	A	A	T	N	T	T	A	T	T	A	A	A	T	A	T	T	T	A	T	T	T	T	T	T	T	A	T	T	T	A	T	T	A	A
S2_1279305	A/G	2	1279305	+	NA	NA	NA	NA	NA	NA	A	A	A	A	A	G	A	A	N	A	A	G	A	A	G	G	G	A	G	A	A	A	G	A	A	A	A	A	A	A	G	A	A	A	G	A	A	G	G
S2_1279372	C/T	2	1279372	+	NA	NA	NA	NA	NA	NA	C	C	C	C	C	C	C	N	N	C	C	T	C	C	C	C	C	C	C	C	C	C	C	C	C	C	C	C	C	C	C	C	C	C	C	C	C	C	C
S2_1279616	A/G	2	1279616	+	NA	NA	NA	NA	NA	NA	A	G	A	A	G	A	G	G	N	A	G	A	A	R	A	A	A	A	A	A	G	G	A	G	G	A	G	A	G	G	A	G	G	A	A	A	G	A	A
S2_1281291	C/A	2	1281291	+	NA	NA	NA	NA	NA	NA	C	C	C	C	C	A	C	N	C	C	C	C	C	C	A	A	A	C	A	C	C	C	A	C	C	C	C	C	C	C	A	C	C	C	A	C	C	A	A
S2_1281351	G/A	2	1281351	+	NA	NA	NA	NA	NA	NA	G	G	G	G	G	G	G	N	G	G	G	A	G	G	G	G	G	G	G	G	G	G	G	G	G	G	G	G	G	G	G	G	G	G	G	G	G	G	G
S2_1281476	G/A	2	1281476	+	NA	NA	NA	NA	NA	NA	G	G	G	G	G	A	G	G	N	G	G	G	G	G	A	A	A	G	A	G	G	G	A	G	G	G	G	G	G	G	A	G	G	G	A	G	G	A	A
S2_1281489	G/A	2	1281489	+	NA	NA	NA	NA	NA	NA	A	G	N	A	N	G	A	G	N	A	G	A	A	R	G	G	G	A	G	A	G	G	G	G	G	A	G	A	G	G	G	G	G	A	G	A	G	G	G
S2_1281513	G/C	2	1281513	+	NA	NA	NA	NA	NA	NA	G	C	N	G	G	G	G	C	N	G	C	G	G	G	G	G	G	G	G	G	C	C	G	C	C	G	C	G	C	N	G	C	C	G	G	G	C	G	G
S2_1281546	G/A	2	1281546	+	NA	NA	NA	NA	NA	NA	G	G	G	G	G	G	G	N	N	G	G	G	G	G	G	G	G	G	G	G	G	G	G	G	G	G	G	G	G	G	G	G	G	G	G	G	G	G	G
S2_1281568	G/A	2	1281568	+	NA	NA	NA	NA	NA	NA	G	G	G	G	G	G	G	G	N	G	G	G	G	G	G	G	G	G	G	G	G	G	G	G	G	G	G	G	G	G	G	G	G	G	G	G	G	G	G
S2_1281594	G/A	2	1281594	+	NA	NA	NA	NA	NA	NA	A	G	A	A	G	G	G	G	N	A	G	G	A	R	G	G	G	A	G	N	G	G	G	G	G	A	G	N	G	G	G	G	G	A	G	A	G	G	G
S2_1281600	G/C	2	1281600	+	NA	NA	NA	NA	NA	NA	G	G	G	G	G	G	G	G	N	G	G	G	G	G	G	G	G	G	G	G	G	G	G	G	G	G	G	G	G	G	G	G	G	G	G	G	G	G	G
S2_1281607	G/A	2	1281607	+	NA	NA	NA	NA	NA	NA	G	G	G	G	G	A	G	G	N	G	G	G	G	G	A	A	A	G	A	G	G	G	A	G	G	G	G	G	G	G	A	G	G	G	A	G	G	A	A
S2_1289187	G/A	2	1289187	+	NA	NA	NA	NA	NA	NA	G	A	G	G	G	G	G	A	N	G	G	A	G	G	G	G	G	G	A	N	G	G	A	G	G	G	G	G	G	A	G	G	G	G	A	G	G	G	G
S2_1289267	C/T	2	1289267	+	NA	NA	NA	NA	NA	NA	C	C	C	C	C	C	C	C	N	C	C	C	C	C	C	C	C	C	C	C	C	C	C	C	C	C	C	C	C	C	C	C	C	C	C	C	C	C	C
S2_1289268	G/A	2	1289268	+	NA	NA	NA	NA	NA	NA	G	A	G	G	G	G	G	A	N	G	G	A	G	G	G	G	G	G	A	R	G	G	A	G	G	G	G	G	G	N	G	G	G	G	A	G	G	G	G
S2_1289288	G/A	2	1289288	+	NA	NA	NA	NA	NA	NA	G	A	G	G	G	G	G	G	N	G	G	G	G	G	G	G	G	G	A	G	G	G	A	G	G	G	G	G	G	N	G	G	G	G	A	G	G	G	G
S2_1289294	G/A	2	1289294	+	NA	NA	NA	NA	NA	NA	G	G	G	G	G	G	G	G	N	G	G	G	G	G	G	G	G	G	G	G	G	G	G	G	G	G	G	G	G	G	G	G	G	G	G	G	G	G	G
S2_1289306	T/C	2	1289306	+	NA	NA	NA	NA	NA	NA	T	C	T	T	T	T	T	C	N	T	T	C	T	T	T	T	T	T	C	Y	T	T	C	T	T	T	T	T	T	N	T	T	T	T	C	T	T	T	T
S2_1289341	G/A	2	1289341	+	NA	NA	NA	NA	NA	NA	G	G	G	G	G	G	G	G	N	G	G	G	G	G	G	G	G	G	G	G	G	G	G	G	G	G	G	G	G	G	G	G	G	G	G	G	G	G	G
S2_1289375	C/T	2	1289375	+	NA	NA	NA	NA	NA	NA	C	T	C	C	C	C	C	T	N	C	C	T	C	C	C	C	C	C	T	C	C	C	T	C	C	C	C	C	C	T	C	C	C	C	T	C	C	C	C
S2_1289377	C/A	2	1289377	+	NA	NA	NA	NA	NA	NA	C	C	C	C	C	C	C	N	N	C	C	C	C	C	C	C	C	C	C	C	C	C	C	C	C	C	C	C	C	C	C	C	C	C	A	C	C	C	C
S2_1289379	G/A	2	1289379	+	NA	NA	NA	NA	NA	NA	G	G	G	G	G	G	G	N	N	G	G	G	G	G	G	G	G	G	G	G	G	G	G	G	G	G	G	G	G	G	G	G	G	G	N	G	G	G	G
S2_1289380	G/T	2	1289380	+	NA	NA	NA	NA	NA	NA	G	G	G	G	G	G	G	N	N	G	G	G	G	G	G	G	G	G	G	G	G	G	G	G	G	G	G	G	G	G	G	G	G	G	T	G	G	G	G
S2_1289382	T/G	2	1289382	+	NA	NA	NA	NA	NA	NA	T	T	T	T	T	T	T	N	N	T	T	T	T	T	T	T	T	T	T	T	T	T	T	T	T	T	T	T	T	T	T	T	T	T	G	T	T	T	T
S2_1289430	T/C	2	1289430	+	NA	NA	NA	NA	NA	NA	T	C	T	T	T	C	C	C	N	T	T	C	T	T	C	C	C	T	C	T	T	T	Y	T	T	T	T	T	T	N	C	T	T	T	C	T	T	C	C
S2_1289459	A/G	2	1289459	+	NA	NA	NA	NA	NA	NA	G	A	G	G	G	A	A	A	N	G	G	A	G	G	A	A	A	G	A	G	G	G	R	G	G	G	G	G	G	A	A	G	G	G	A	G	G	A	A
S2_1289540	G/A	2	1289540	+	NA	NA	NA	NA	NA	NA	G	G	G	G	G	G	G	A	G	G	G	G	G	G	G	G	G	G	G	G	G	G	G	G	G	G	G	G	G	G	G	G	G	G	G	G	G	G	G
S2_1289558	C/T	2	1289558	+	NA	NA	NA	NA	NA	NA	C	C	C	C	C	C	T	C	C	C	C	C	C	C	C	C	C	C	C	C	C	C	C	C	C	C	C	C	C	C	C	C	C	C	C	C	C	C	C
S2_1289567	C/T	2	1289567	+	NA	NA	NA	NA	NA	NA	C	T	C	C	C	T	T	T	T	C	C	T	C	C	T	T	T	C	T	C	C	C	T	C	C	C	C	C	C	Y	T	C	C	C	T	C	C	T	T
S2_1290099	C/A	2	1290099	+	NA	NA	NA	NA	NA	NA	C	C	C	C	C	A	C	N	A	C	C	C	C	C	A	A	A	C	C	C	C	C	C	C	C	C	C	C	C	C	A	C	C	C	C	C	C	A	A
S2_1290124	A/C	2	1290124	+	NA	NA	NA	NA	NA	NA	C	A	C	C	C	A	A	N	A	C	C	A	C	C	A	A	A	C	A	N	C	C	A	C	C	C	C	C	C	C	A	C	C	C	A	C	C	A	A
S2_1290233	G/A	2	1290233	+	NA	NA	NA	NA	NA	NA	G	G	G	G	G	G	G	G	N	G	G	G	G	G	G	G	G	G	G	G	G	G	G	G	G	G	G	G	G	G	G	G	G	G	G	G	G	G	G
S2_1290254	A/G	2	1290254	+	NA	NA	NA	NA	NA	NA	G	A	G	G	G	A	A	N	N	G	G	A	G	G	A	A	A	G	A	N	G	G	A	G	G	G	G	G	G	N	A	G	G	G	A	G	G	A	A
S2_1290263	C/G	2	1290263	+	NA	NA	NA	NA	NA	NA	C	C	C	C	C	C	C	N	N	C	C	G	C	C	C	C	C	C	C	C	C	C	C	C	C	C	C	C	C	C	C	C	C	C	C	C	C	C	C
S2_1290264	T/C	2	1290264	+	NA	NA	NA	NA	NA	NA	C	T	C	C	C	T	T	N	N	C	C	T	C	C	T	T	T	C	T	N	C	C	T	C	C	C	C	C	C	N	T	C	C	C	T	C	C	T	T
S2_1290278	A/G	2	1290278	+	NA	NA	NA	NA	NA	NA	G	A	G	G	G	A	A	N	N	G	G	A	G	G	A	A	A	G	A	N	G	G	A	G	G	G	G	G	G	N	A	G	G	G	A	G	G	A	A
S2_1290288	G/A	2	1290288	+	NA	NA	NA	NA	NA	NA	G	G	G	G	G	G	G	G	N	G	G	G	G	G	G	G	G	G	G	G	G	G	G	G	G	G	G	G	G	G	G	G	G	G	G	G	G	G	G
S2_1290333	G/A	2	1290333	+	NA	NA	NA	NA	NA	NA	A	G	A	A	A	G	G	N	N	A	A	G	A	A	G	G	G	A	G	R	A	A	G	A	A	A	A	A	A	G	G	A	A	A	G	A	A	G	G
S2_1290359	G/T	2	1290359	+	NA	NA	NA	NA	NA	NA	G	G	G	G	G	T	G	N	N	G	G	G	G	G	T	T	T	G	G	G	G	G	G	G	G	G	G	G	G	G	T	G	G	G	G	G	G	T	T
S2_1290410	C/T	2	1290410	+	NA	NA	NA	NA	NA	NA	C	C	C	C	C	C	C	T	C	C	C	C	C	C	C	C	C	C	C	C	C	C	C	C	C	C	C	C	C	C	C	C	C	C	C	C	C	C	C
S2_1309722	C/G	2	1309722	+	NA	NA	NA	NA	NA	NA	N	C	C	C	C	C	C	N	N	C	C	N	C	C	C	C	C	C	N	C	C	C	N	C	C	C	C	C	C	C	C	C	C	N	C	C	C	C	C
S2_1309749	G/A	2	1309749	+	NA	NA	NA	NA	NA	NA	N	N	A	A	G	N	G	N	N	A	G	N	G	R	G	G	G	A	N	G	G	G	N	G	G	G	G	G	G	G	N	G	R	N	N	A	G	N	N
S2_1310010	A/C	2	1310010	+	NA	NA	NA	NA	NA	NA	A	A	A	A	C	A	A	A	A	A	C	A	A	M	A	A	A	A	N	C	C	C	A	C	C	A	C	A	C	C	A	M	A	A	A	A	C	A	A
S2_1310024	T/C	2	1310024	+	NA	NA	NA	NA	NA	NA	T	T	T	T	C	T	T	T	T	T	C	T	T	Y	T	T	T	T	N	T	C	C	T	C	C	T	C	T	C	C	T	Y	T	T	T	T	C	T	T
S2_1310032	C/T	2	1310032	+	NA	NA	NA	NA	NA	NA	C	C	C	C	T	C	C	C	C	C	T	C	C	Y	C	C	C	C	N	T	T	T	C	T	T	C	T	C	T	T	C	Y	C	C	C	C	T	C	C
S2_1310044	T/C	2	1310044	+	NA	NA	NA	NA	NA	NA	T	C	C	C	T	T	C	C	T	C	T	C	T	Y	T	T	T	C	T	T	T	T	N	T	T	C	T	T	T	T	T	Y	C	T	T	C	T	T	T
S2_1316985	A/T	2	1316985	+	NA	NA	NA	NA	NA	NA	A	A	A	A	A	A	T	A	N	A	A	A	A	A	A	A	A	A	A	A	A	A	A	A	A	A	A	A	A	A	A	A	A	A	A	A	A	A	A
S2_1317002	T/A	2	1317002	+	NA	NA	NA	NA	NA	NA	T	A	T	T	T	T	T	A	N	T	T	T	T	T	T	T	T	T	T	T	T	T	T	T	T	T	T	T	T	T	T	T	T	T	T	T	T	T	T
S2_1317017	A/T	2	1317017	+	NA	NA	NA	NA	NA	NA	A	A	A	A	A	A	T	A	N	A	A	A	A	A	A	A	A	A	A	A	A	A	A	A	A	A	A	A	A	A	A	A	A	A	A	A	A	A	A
S2_1317024	C/G	2	1317024	+	NA	NA	NA	NA	NA	NA	C	C	C	C	C	C	G	C	N	C	C	C	C	C	C	C	C	C	C	C	C	C	C	C	C	C	C	C	C	C	C	C	C	C	C	C	C	C	C
S2_1329463	A/T	2	1329463	+	NA	NA	NA	NA	NA	NA	T	A	N	T	A	T	A	T	N	T	A	A	T	T	T	T	T	T	A	T	A	A	A	A	A	T	A	N	A	A	T	A	A	T	A	T	A	T	T
S2_1331896	C/T	2	1331896	+	NA	NA	NA	NA	NA	NA	C	C	C	C	C	C	C	N	N	C	C	C	C	C	C	C	C	C	N	C	C	C	C	C	C	C	C	C	C	C	C	C	C	C	C	C	C	C	C
S2_1331897	A/G	2	1331897	+	NA	NA	NA	NA	NA	NA	A	A	A	A	A	A	A	N	N	A	A	A	A	A	A	A	A	A	N	A	A	A	A	A	A	A	A	G	A	A	A	A	A	G	A	A	A	A	A
S2_1333809	G/A	2	1333809	+	NA	NA	NA	NA	NA	NA	G	G	G	G	G	G	G	G	N	G	G	G	G	G	G	G	G	G	G	G	G	G	G	G	G	G	G	G	G	G	G	G	G	G	G	G	G	G	G
S2_1333813	G/A	2	1333813	+	NA	NA	NA	NA	NA	NA	G	A	G	G	G	G	G	G	N	G	G	G	G	G	G	G	G	G	G	G	G	G	G	G	G	G	G	G	G	G	G	G	G	G	G	G	G	G	G
S2_1333837	G/C	2	1333837	+	NA	NA	NA	NA	NA	NA	G	G	G	G	G	G	G	G	N	G	G	G	G	G	G	G	G	G	G	G	G	G	G	G	G	G	G	G	G	G	G	G	G	G	G	G	G	G	G
S2_1333852	T/C	2	1333852	+	NA	NA	NA	NA	NA	NA	N	T	C	C	T	T	T	C	N	C	T	T	C	Y	T	T	T	C	T	C	T	T	T	T	T	C	T	Y	T	T	T	T	T	C	T	C	T	C	C
S2_1333857	C/T	2	1333857	+	NA	NA	NA	NA	NA	NA	C	C	C	C	C	C	C	C	N	C	C	C	T	C	C	C	C	C	C	T	C	C	C	C	C	C	C	C	C	C	C	C	C	C	C	C	C	C	C
S2_1333863	C/T	2	1333863	+	NA	NA	NA	NA	NA	NA	C	C	C	C	C	C	C	C	N	C	C	C	C	C	C	C	C	C	C	C	C	C	C	C	C	C	C	C	C	C	C	C	C	C	C	C	C	C	C
S2_1333931	G/A	2	1333931	+	NA	NA	NA	NA	NA	NA	N	G	G	G	G	A	G	N	N	G	G	G	G	G	A	A	A	G	G	G	G	G	G	G	G	G	G	G	G	G	A	G	G	R	G	G	G	A	A
S2_1333946	T/A	2	1333946	+	NA	NA	NA	NA	NA	NA	T	T	T	T	T	T	T	N	N	T	T	T	T	T	T	T	T	T	T	T	T	T	T	T	T	T	T	T	T	T	T	T	T	T	T	T	T	T	T
S2_1333981	A/G	2	1333981	+	NA	NA	NA	NA	NA	NA	N	A	G	G	A	G	A	N	N	G	A	A	G	R	G	G	G	G	G	G	A	A	G	A	A	G	A	A	A	A	G	A	A	A	A	G	A	G	G
S2_1334047	C/T	2	1334047	+	NA	NA	NA	NA	NA	NA	C	C	C	C	C	C	C	C	C	C	C	C	T	C	C	C	C	C	C	T	C	C	C	C	C	C	C	C	C	C	C	C	C	C	C	C	C	C	C
S2_1334061	C/T	2	1334061	+	NA	NA	NA	NA	NA	NA	C	C	C	C	C	C	C	C	C	C	C	C	C	C	C	C	C	C	C	C	C	C	C	C	C	C	C	C	C	C	C	C	C	C	C	C	C	C	C
S2_1334080	T/C	2	1334080	+	NA	NA	NA	NA	NA	NA	T	T	T	T	T	T	T	T	T	T	T	T	C	T	T	T	T	T	T	C	T	T	T	T	T	T	T	T	T	T	T	T	T	T	T	T	T	T	T
S2_1334085	C/T	2	1334085	+	NA	NA	NA	NA	NA	NA	C	C	C	C	C	T	C	C	Y	C	C	C	C	C	T	T	T	C	C	C	C	C	C	C	C	C	C	C	C	C	T	C	C	C	C	C	C	T	T
S2_1334128	C/T	2	1334128	+	NA	NA	NA	NA	NA	NA	C	C	C	C	C	T	C	C	C	C	C	C	C	C	T	T	T	C	C	C	C	C	C	C	C	C	C	C	C	C	T	C	C	C	C	C	C	Y	T
S2_1334139	C/A	2	1334139	+	NA	NA	NA	NA	NA	NA	C	C	C	C	C	A	C	C	C	C	C	C	C	C	A	A	A	C	C	C	C	C	C	C	C	C	C	C	C	C	A	C	C	C	C	C	C	M	A
S2_1334298	C/T	2	1334298	+	NA	NA	NA	NA	NA	NA	C	C	T	T	C	C	C	C	C	T	C	C	C	Y	C	C	C	T	C	C	C	C	C	C	C	T	C	C	C	C	C	C	C	C	C	T	C	C	C
S2_1334336	A/G	2	1334336	+	NA	NA	NA	NA	NA	NA	G	A	A	A	A	G	A	G	A	A	A	A	A	A	G	G	G	A	A	A	A	A	A	A	A	A	A	A	A	A	G	A	A	G	A	A	A	G	G
S2_1334358	C/T	2	1334358	+	NA	NA	NA	NA	NA	NA	T	C	C	C	C	C	C	C	C	C	C	C	C	C	C	C	C	C	C	C	C	C	C	C	C	C	C	C	C	C	C	C	C	T	C	C	C	C	C
S2_1334389	G/A	2	1334389	+	NA	NA	NA	NA	NA	NA	A	G	A	A	A	G	G	A	G	A	G	G	R	R	A	A	A	A	G	G	G	G	G	G	G	A	G	A	G	G	A	G	G	A	G	A	G	A	A
S2_1334772	A/C	2	1334772	+	NA	NA	NA	NA	NA	NA	C	A	N	A	A	A	A	A	A	A	A	A	A	A	A	A	A	A	A	A	A	A	A	A	A	A	A	C	A	A	A	A	A	C	A	A	A	A	A
S2_1334854	C/T	2	1334854	+	NA	NA	NA	NA	NA	NA	T	C	C	C	C	C	C	Y	C	C	C	C	C	C	C	C	C	C	C	C	C	C	C	C	C	C	C	T	C	C	C	C	C	T	C	C	C	C	C
S2_1334893	G/A	2	1334893	+	NA	NA	NA	NA	NA	NA	A	G	G	G	G	G	G	R	G	G	G	G	G	G	G	G	G	G	G	G	G	G	G	G	G	G	G	A	G	G	G	G	G	A	G	G	G	G	G
S2_1334993	G/A	2	1334993	+	NA	NA	NA	NA	NA	NA	N	G	A	A	G	G	G	G	G	A	G	G	G	R	G	G	G	A	G	G	G	G	G	G	G	A	G	G	G	G	G	G	G	G	G	A	G	G	G
S2_1335000	A/G	2	1335000	+	NA	NA	NA	NA	NA	NA	G	A	G	G	A	A	A	A	A	G	A	A	A	R	A	A	A	G	A	A	A	A	A	A	A	G	A	G	A	A	A	A	A	G	A	G	A	A	A
S2_1335035	A/G	2	1335035	+	NA	NA	NA	NA	NA	NA	G	A	A	A	A	A	A	A	A	A	A	A	A	A	A	A	A	A	A	A	A	A	A	A	A	A	A	G	A	A	A	A	A	G	A	A	A	A	A
S2_1335051	C/T	2	1335051	+	NA	NA	NA	NA	NA	NA	T	C	C	C	C	C	C	C	C	C	C	C	C	C	C	C	C	C	C	C	C	C	C	C	C	C	C	T	C	C	C	C	C	T	C	C	C	C	C
S2_1335519	C/A	2	1335519	+	NA	NA	NA	NA	NA	NA	N	C	A	A	C	N	C	N	C	A	C	C	C	M	N	C	M	A	C	C	C	C	C	C	C	A	C	C	C	C	C	C	C	C	C	A	C	A	N
S2_1336058	G/A	2	1336058	+	NA	NA	NA	NA	NA	NA	G	G	G	G	G	G	G	G	G	G	G	G	G	G	G	G	G	G	G	G	G	G	G	G	G	G	G	G	G	G	G	G	G	G	G	G	G	G	G
S2_1336122	A/G	2	1336122	+	NA	NA	NA	NA	NA	NA	A	A	A	N	A	A	A	A	A	A	A	A	A	A	A	A	A	A	A	A	A	A	A	A	A	A	A	A	A	A	A	A	A	A	A	A	A	A	A
S2_1336123	C/G	2	1336123	+	NA	NA	NA	NA	NA	NA	C	C	G	N	C	C	C	C	C	C	C	C	C	C	C	C	C	C	C	C	C	C	C	C	C	C	C	C	C	C	C	C	C	C	C	C	C	C	C
S2_1336131	A/G	2	1336131	+	NA	NA	NA	NA	NA	NA	A	A	G	N	A	A	A	A	A	A	A	A	A	A	A	A	A	A	A	A	A	A	A	A	A	A	A	A	A	A	A	A	A	A	A	A	A	A	A
S2_1336989	T/G	2	1336989	+	NA	NA	NA	NA	NA	NA	N	T	T	T	T	T	T	T	T	T	T	T	T	T	T	T	T	T	T	T	T	T	T	T	T	T	T	T	T	T	T	T	T	T	T	T	T	T	T
S2_1337043	G/C	2	1337043	+	NA	NA	NA	NA	NA	NA	C	G	C	C	G	N	G	C	G	C	G	G	S	S	N	G	G	C	G	G	G	G	G	G	G	C	G	S	G	G	N	G	G	C	G	C	G	N	N
S2_1337046	G/A	2	1337046	+	NA	NA	NA	NA	NA	NA	G	G	G	G	G	G	G	G	G	G	G	G	G	G	G	G	G	G	G	G	G	G	G	G	G	G	G	G	G	G	G	G	G	G	G	G	G	G	G
S2_1337054	A/G	2	1337054	+	NA	NA	NA	NA	NA	NA	G	A	G	G	A	N	A	A	A	G	A	A	A	R	N	A	A	G	A	A	A	A	A	A	A	G	A	R	A	A	N	A	A	G	A	G	A	N	N
S2_1337060	C/T	2	1337060	+	NA	NA	NA	NA	NA	NA	C	C	C	C	C	C	C	C	C	C	C	C	C	C	C	C	C	C	C	C	C	C	C	C	C	C	C	C	C	C	C	C	C	C	C	C	C	C	C
S2_1337071	C/T	2	1337071	+	NA	NA	NA	NA	NA	NA	C	C	T	T	C	C	C	C	C	T	C	C	C	Y	C	C	C	T	C	C	C	C	C	C	C	T	C	C	C	C	C	C	C	C	C	Y	C	C	C
S2_1337307	G/A	2	1337307	+	NA	NA	NA	NA	NA	NA	G	G	A	A	N	G	G	G	G	A	G	G	G	R	G	G	G	A	G	A	G	G	G	G	G	A	G	G	G	G	G	G	G	G	G	A	G	G	G
S2_1337328	G/T	2	1337328	+	NA	NA	NA	NA	NA	NA	G	G	G	G	G	G	G	G	G	G	G	G	G	G	G	G	G	G	G	G	G	G	G	G	G	G	G	G	G	G	G	G	G	G	G	G	G	G	G
S2_1337337	G/C	2	1337337	+	NA	NA	NA	NA	NA	NA	G	G	G	G	G	G	G	G	G	G	G	G	G	G	G	G	G	G	G	G	G	G	G	G	G	G	G	G	G	G	G	G	G	G	G	G	G	G	G
S2_1351094	C/G	2	1351094	+	NA	NA	NA	NA	NA	NA	C	C	C	C	C	C	C	C	C	C	C	C	C	C	C	C	C	C	C	C	C	C	C	C	C	C	C	C	C	C	C	C	C	C	C	C	C	C	C
S2_1351486	A/G	2	1351486	+	NA	NA	NA	NA	NA	NA	A	A	A	A	A	A	A	A	A	A	A	A	A	A	A	A	A	A	A	A	A	A	A	A	A	A	A	A	A	A	A	A	A	A	A	A	A	A	A
S2_1351519	G/A	2	1351519	+	NA	NA	NA	NA	NA	NA	G	G	A	A	G	G	G	G	G	A	G	A	G	R	G	G	G	G	G	G	G	G	G	G	G	A	G	G	G	G	G	G	G	G	G	G	G	G	G
S2_1351522	G/A	2	1351522	+	NA	NA	NA	NA	NA	NA	G	A	G	G	A	G	G	A	N	G	A	G	G	R	G	G	G	A	A	A	A	A	A	A	A	G	A	R	A	A	G	A	A	G	A	A	A	G	G
S2_1351572	C/G	2	1351572	+	NA	NA	NA	NA	NA	NA	C	G	C	C	N	C	S	G	C	C	G	C	C	S	C	C	C	G	G	G	G	G	G	G	G	C	G	G	G	N	C	G	G	C	G	G	G	C	C
S2_1351599	C/T	2	1351599	+	NA	NA	NA	NA	NA	NA	C	C	C	C	C	T	C	C	C	C	C	C	C	C	T	T	T	C	C	C	C	C	C	C	C	C	C	C	C	C	T	C	C	C	C	C	C	T	T
S2_1351634	T/C	2	1351634	+	NA	NA	NA	NA	NA	NA	T	T	T	T	T	C	C	T	T	T	T	T	C	T	C	C	C	T	T	T	T	T	T	T	T	T	T	T	T	T	C	T	T	T	T	T	T	C	C
S2_1351635	T/C	2	1351635	+	NA	NA	NA	NA	NA	NA	T	T	T	T	T	C	C	T	C	T	T	T	C	Y	C	C	C	T	T	T	T	T	T	T	T	T	T	T	T	T	C	T	T	T	T	T	T	C	C
S2_1351638	C/A	2	1351638	+	NA	NA	NA	NA	NA	NA	C	C	C	C	C	C	C	C	C	C	C	A	C	C	C	C	C	C	C	C	C	C	C	C	C	C	C	C	C	C	C	C	C	C	C	C	C	C	C
S2_1351639	C/A	2	1351639	+	NA	NA	NA	NA	NA	NA	C	C	C	C	C	C	C	C	C	C	C	A	C	C	C	C	C	C	C	C	C	C	C	C	C	C	C	C	C	C	C	C	C	C	C	C	C	C	C
S2_1352473	C/A	2	1352473	+	NA	NA	NA	NA	NA	NA	N	C	C	C	C	C	A	N	C	C	C	N	C	C	C	C	C	C	C	A	C	C	M	C	C	C	C	C	C	C	C	C	C	N	A	C	C	C	C
S2_1352622	C/G	2	1352622	+	NA	NA	NA	NA	NA	NA	G	G	S	C	C	C	C	C	S	C	C	G	G	C	C	C	C	C	C	C	C	C	C	C	C	C	C	G	C	S	C	C	C	G	C	C	C	C	C
S2_1352907	A/G	2	1352907	+	NA	NA	NA	NA	NA	NA	A	A	A	A	G	G	G	A	G	G	G	A	A	G	G	G	G	A	A	G	G	G	A	G	G	A	G	G	G	G	G	A	G	A	A	A	G	G	G
S2_1352921	C/T	2	1352921	+	NA	NA	NA	NA	NA	NA	C	C	C	C	C	T	T	C	N	T	C	C	C	Y	T	T	T	C	C	T	C	C	C	C	C	C	C	C	C	C	T	C	C	C	C	C	C	T	T
S2_1352928	G/C	2	1352928	+	NA	NA	NA	NA	NA	NA	G	G	G	G	G	G	G	G	G	G	G	G	G	G	G	G	G	G	G	G	G	G	G	G	G	G	G	G	G	G	G	G	G	G	G	G	G	G	G
S2_1352932	A/T	2	1352932	+	NA	NA	NA	NA	NA	NA	A	A	A	A	A	T	T	A	N	T	A	A	A	W	T	T	T	A	A	T	A	A	A	A	A	A	A	A	A	A	T	A	A	A	A	A	A	T	T
S2_1353042	G/C	2	1353042	+	NA	NA	NA	NA	NA	NA	G	G	G	G	G	G	G	G	G	G	G	G	G	G	G	G	G	G	G	G	G	G	G	G	G	G	G	G	G	G	G	G	G	G	C	G	G	G	G
S2_1353061	G/C	2	1353061	+	NA	NA	NA	NA	NA	NA	G	G	G	G	G	G	G	G	G	G	G	G	G	G	G	G	G	G	G	G	G	G	G	G	G	G	G	G	G	G	G	G	G	G	G	G	G	G	G
S2_1353385	C/G	2	1353385	+	NA	NA	NA	NA	NA	NA	C	C	C	C	C	C	C	C	C	G	C	C	C	S	C	C	C	C	C	C	C	C	C	C	C	C	C	C	C	C	C	C	C	C	C	C	C	C	C
S2_1353401	T/G	2	1353401	+	NA	NA	NA	NA	NA	NA	T	T	T	T	T	G	G	G	T	G	T	T	T	K	G	G	G	T	T	G	T	T	T	T	T	T	T	T	T	T	G	T	T	T	T	T	T	G	G
S2_1359148	G/C	2	1359148	+	NA	NA	NA	NA	NA	NA	G	G	G	G	S	C	C	C	G	G	G	G	G	G	C	C	C	G	G	C	G	G	G	G	G	G	G	G	G	S	C	G	G	G	C	G	S	C	C
S2_1359168	G/A	2	1359168	+	NA	NA	NA	NA	NA	NA	G	G	G	G	G	A	A	R	G	G	G	G	G	G	A	A	A	G	G	A	G	G	G	G	G	G	G	G	G	G	A	G	G	G	G	G	G	A	A
S2_1360074	G/C	2	1360074	+	NA	NA	NA	NA	NA	NA	G	G	G	G	G	G	G	G	G	G	G	G	G	G	G	G	G	G	G	G	G	G	G	G	G	G	G	G	G	G	G	G	G	G	G	G	G	G	G
S2_1360101	G/C	2	1360101	+	NA	NA	NA	NA	NA	NA	G	G	G	G	C	C	S	N	C	G	C	C	G	G	C	C	C	G	G	G	C	C	G	G	C	G	C	G	C	G	C	C	C	G	C	G	C	C	C
S2_1360211	A/G	2	1360211	+	NA	NA	NA	NA	NA	NA	A	A	A	A	A	G	A	A	A	G	A	A	A	R	G	G	G	A	A	G	A	A	A	A	A	A	A	A	A	A	G	A	A	A	A	A	A	G	G
S2_1360227	G/C	2	1360227	+	NA	NA	NA	NA	NA	NA	C	G	G	G	G	C	G	G	C	C	G	C	G	S	C	C	C	G	G	C	G	G	G	C	G	G	G	S	G	C	C	G	G	C	G	G	G	C	C
S2_1360410	C/T	2	1360410	+	NA	NA	NA	NA	NA	NA	C	T	C	C	C	C	T	C	C	C	C	C	C	C	C	C	C	C	C	C	C	C	C	C	C	T	C	C	C	C	C	C	C	C	C	C	C	C	C
S2_1360431	C/G	2	1360431	+	NA	NA	NA	NA	NA	NA	C	G	C	C	C	C	G	C	C	C	C	C	C	C	C	C	C	C	C	C	C	C	C	C	C	G	C	C	C	C	C	C	C	C	C	C	C	C	C
S2_1360440	C/A	2	1360440	+	NA	NA	NA	NA	NA	NA	C	A	A	A	C	C	A	C	N	C	C	A	A	C	C	C	C	A	A	N	C	C	A	C	C	A	C	C	C	C	C	C	C	C	C	A	C	C	C
S2_1360479	C/T	2	1360479	+	NA	NA	NA	NA	NA	NA	C	C	C	C	C	C	C	C	C	C	C	C	C	C	C	C	C	C	C	C	C	C	C	C	C	C	C	C	C	C	C	C	C	C	C	C	C	C	C
S2_1360485	A/G	2	1360485	+	NA	NA	NA	NA	NA	NA	A	A	A	A	A	A	A	A	A	A	A	A	A	A	A	A	A	A	A	A	A	A	A	A	A	A	A	A	A	A	A	A	A	A	A	A	A	A	A
S2_1360493	C/G	2	1360493	+	NA	NA	NA	NA	NA	NA	C	C	C	C	C	C	C	C	C	C	C	C	C	C	C	C	C	C	C	C	C	C	C	C	C	C	C	C	C	C	C	C	C	C	C	C	C	C	C
S2_1360500	G/A	2	1360500	+	NA	NA	NA	NA	NA	NA	A	G	G	G	G	G	G	G	G	A	G	G	G	R	G	G	G	R	G	G	G	G	G	A	G	G	G	R	G	A	G	G	G	A	G	G	G	G	G
S2_1360522	A/G	2	1360522	+	NA	NA	NA	NA	NA	NA	G	A	A	A	A	G	A	A	N	G	A	G	G	R	G	G	G	A	A	A	A	A	A	G	A	A	A	G	A	G	G	A	A	G	A	A	A	G	G
S2_1433613	A/T	2	1433613	+	NA	NA	NA	NA	NA	NA	A	A	A	A	A	T	A	A	A	T	A	W	A	W	T	T	T	A	A	A	A	A	A	A	A	A	A	A	A	A	T	A	A	A	A	A	A	T	T
S2_1433641	C/T	2	1433641	+	NA	NA	NA	NA	NA	NA	C	T	T	N	C	C	C	C	C	C	C	C	C	C	C	C	C	C	C	C	C	C	C	C	C	T	C	C	C	C	C	C	C	C	C	C	C	C	C
S2_1433664	T/A	2	1433664	+	NA	NA	NA	NA	NA	NA	T	T	T	T	T	T	T	T	T	T	T	T	T	T	T	T	T	T	W	A	T	T	T	T	T	T	T	T	T	T	T	T	T	T	A	T	T	T	T
S2_1433728	C/G	2	1433728	+	NA	NA	NA	NA	NA	NA	C	C	C	C	C	C	C	C	C	C	C	C	C	C	C	C	C	C	C	C	C	C	C	C	C	C	C	C	C	C	C	C	C	C	C	C	C	C	C
S2_1433814	A/C	2	1433814	+	NA	NA	NA	NA	NA	NA	A	A	A	A	A	A	A	A	A	A	A	A	A	A	A	A	A	A	A	A	A	A	A	A	A	A	A	A	A	A	A	A	A	A	A	A	A	A	A
S2_1435400	C/T	2	1435400	+	NA	NA	NA	NA	NA	NA	C	C	C	C	C	C	Y	C	C	C	C	C	C	C	C	C	C	C	C	T	C	C	T	C	C	C	C	C	C	C	C	C	C	C	N	C	C	C	C
S2_1435411	G/A	2	1435411	+	NA	NA	NA	NA	NA	NA	G	N	N	R	G	G	G	G	G	G	G	R	G	G	G	G	G	R	A	N	G	G	A	G	G	G	G	G	G	G	G	G	G	G	A	A	G	G	G
S2_1435412	A/G	2	1435412	+	NA	NA	NA	NA	NA	NA	A	N	N	G	A	A	A	A	A	A	A	G	A	A	A	A	A	G	G	N	A	A	G	A	A	A	A	A	A	A	A	A	A	A	G	G	A	A	A
S2_1435431	A/T	2	1435431	+	NA	NA	NA	NA	NA	NA	A	A	A	A	A	A	W	A	A	A	A	A	A	A	A	A	A	A	A	T	A	A	T	A	A	A	A	A	A	A	A	A	A	A	N	A	A	A	A
S2_1435432	A/G	2	1435432	+	NA	NA	NA	NA	NA	NA	A	A	A	A	A	A	R	A	A	A	A	A	A	A	A	A	A	A	A	G	A	A	G	A	A	A	A	A	A	A	A	A	A	A	N	A	A	A	A
S2_1435445	C/A	2	1435445	+	NA	NA	NA	NA	NA	NA	C	N	N	A	C	C	C	C	C	C	C	A	C	C	C	C	C	A	A	N	C	C	A	C	C	C	C	C	C	C	C	C	C	C	C	A	C	C	C
S2_1435486	G/T	2	1435486	+	NA	NA	NA	NA	NA	NA	G	G	G	G	G	G	G	G	G	G	G	G	G	G	G	G	G	G	G	G	G	G	G	G	G	G	G	G	G	G	G	G	G	G	G	G	G	G	G
S2_1435514	C/G	2	1435514	+	NA	NA	NA	NA	NA	NA	C	C	C	C	C	C	C	C	G	C	C	C	C	C	C	C	C	C	C	C	C	C	C	C	C	C	C	C	C	C	C	C	C	C	C	C	C	C	C
S2_1435531	G/C	2	1435531	+	NA	NA	NA	NA	NA	NA	G	G	G	G	G	G	G	G	G	G	G	G	G	G	G	G	G	G	G	C	G	G	G	G	G	G	G	G	G	G	G	G	G	G	G	G	G	G	G
S2_1435571	A/C	2	1435571	+	NA	NA	NA	NA	NA	NA	C	C	C	N	A	A	C	A	N	C	A	A	C	M	A	A	A	A	N	A	A	A	C	C	A	C	A	C	A	C	A	A	A	C	C	A	A	A	A
S2_1435585	C/T	2	1435585	+	NA	NA	NA	NA	NA	NA	C	C	C	C	C	C	C	C	C	C	C	T	C	C	C	C	C	C	C	C	C	C	C	C	C	C	C	C	C	C	C	C	C	C	C	C	C	C	C
S2_1435589	T/G	2	1435589	+	NA	NA	NA	NA	NA	NA	N	T	T	T	T	T	T	T	T	T	T	T	T	T	T	T	T	T	T	T	T	T	T	T	T	T	T	T	T	T	T	T	T	T	T	T	T	T	T
S2_1435609	A/C	2	1435609	+	NA	NA	NA	NA	NA	NA	A	A	A	A	A	C	A	N	N	A	C	A	A	A	C	C	C	A	A	A	C	C	A	A	C	A	C	A	C	N	C	C	C	A	A	A	C	C	C
S2_1435612	G/T	2	1435612	+	NA	NA	NA	NA	NA	NA	G	G	G	G	G	G	G	G	G	G	G	G	G	G	G	G	G	G	G	G	G	G	G	G	G	G	G	G	G	G	G	G	G	G	G	G	G	G	G
S2_1435613	C/A	2	1435613	+	NA	NA	NA	NA	NA	NA	N	A	A	C	C	C	A	C	C	A	C	C	A	M	C	C	C	C	C	M	C	C	A	A	C	A	C	A	C	N	C	C	C	A	A	C	C	C	C
S2_1435614	C/T	2	1435614	+	NA	NA	NA	NA	NA	NA	C	C	C	C	C	C	C	C	C	C	C	C	C	C	C	C	C	C	C	C	C	C	C	C	C	C	C	C	C	C	C	C	C	C	C	C	C	C	C
S2_1435615	A/G	2	1435615	+	NA	NA	NA	NA	NA	NA	A	A	A	A	A	A	R	A	A	A	A	A	A	A	A	A	A	A	A	A	A	A	A	A	A	G	A	A	A	A	A	A	A	A	A	A	A	A	A
S2_1435616	T/G	2	1435616	+	NA	NA	NA	NA	NA	NA	T	T	T	T	T	T	T	T	T	T	T	T	T	T	T	T	T	T	T	T	T	T	T	T	T	T	T	T	T	T	T	T	T	T	T	T	T	T	T
S2_1435622	C/G	2	1435622	+	NA	NA	NA	NA	NA	NA	N	G	G	C	C	C	G	C	C	G	C	C	G	S	C	C	C	C	C	S	C	C	G	G	C	G	C	G	C	N	C	C	C	G	G	C	C	C	C
S2_1435632	C/A	2	1435632	+	NA	NA	NA	NA	NA	NA	C	C	C	C	C	C	C	C	C	C	C	C	C	C	C	C	C	C	C	C	C	C	C	C	C	C	C	C	C	C	C	C	C	C	C	C	C	C	C
S2_1435636	C/T	2	1435636	+	NA	NA	NA	NA	NA	NA	C	C	C	C	C	C	C	C	C	C	C	T	C	C	C	C	C	C	C	C	C	C	C	C	C	C	C	C	C	C	C	C	C	C	C	C	C	C	C
S2_1435708	C/G	2	1435708	+	NA	NA	NA	NA	NA	NA	C	C	C	C	C	C	C	C	C	C	C	C	C	C	C	C	C	C	C	G	C	C	C	C	C	C	C	C	C	C	C	C	C	C	C	C	C	C	C
S2_1435787	G/A	2	1435787	+	NA	NA	NA	NA	NA	NA	G	G	G	G	G	G	G	G	G	G	G	G	G	G	G	G	G	G	G	G	G	G	G	G	G	G	G	G	G	G	G	G	G	G	G	G	G	G	G
S2_1435836	T/C	2	1435836	+	NA	NA	NA	NA	NA	NA	T	T	T	T	T	T	T	T	T	T	T	C	T	T	T	T	T	T	C	C	T	T	T	T	T	T	T	T	T	T	T	T	T	N	T	T	T	T	T
S2_1435843	A/T	2	1435843	+	NA	NA	NA	NA	NA	NA	T	A	A	A	A	T	T	T	A	A	A	T	W	A	T	T	T	A	A	T	A	A	A	A	A	A	A	A	A	A	T	A	A	T	N	A	A	T	T
S2_1435861	C/T	2	1435861	+	NA	NA	NA	NA	NA	NA	C	C	C	C	C	T	C	C	C	C	C	T	C	C	T	T	T	C	T	T	C	C	C	C	C	C	C	C	C	C	T	C	C	T	C	C	C	T	T
S2_1435880	C/G	2	1435880	+	NA	NA	NA	NA	NA	NA	C	C	C	C	C	C	C	C	C	C	C	G	C	C	C	C	C	C	C	G	C	C	C	C	C	C	C	C	C	C	C	C	C	C	C	C	C	C	C
S2_1436467	T/C	2	1436467	+	NA	NA	NA	NA	NA	NA	C	T	T	T	T	T	T	T	T	T	T	T	T	T	T	T	T	T	T	C	T	T	T	T	T	T	T	T	T	T	T	T	T	T	T	T	T	T	T
S2_1436542	T/A	2	1436542	+	NA	NA	NA	NA	NA	NA	T	T	T	T	T	T	T	T	T	T	T	A	T	T	T	T	T	T	T	T	T	T	T	T	T	T	T	T	T	T	T	T	T	T	T	T	T	T	T
S2_1436561	C/A	2	1436561	+	NA	NA	NA	NA	NA	NA	C	C	C	C	C	C	C	C	C	C	C	A	C	C	C	C	C	C	C	C	C	C	C	C	C	C	C	C	C	C	C	C	C	C	C	C	C	C	C
S2_1437628	C/T	2	1437628	+	NA	NA	NA	NA	NA	NA	N	C	C	C	C	C	C	C	C	C	C	C	C	C	C	C	C	C	C	C	C	C	C	C	C	C	C	C	C	C	C	C	C	C	C	C	C	C	C
S2_1437956	G/A	2	1437956	+	NA	NA	NA	NA	NA	NA	A	G	G	G	G	G	G	G	G	A	G	A	G	R	G	G	G	G	G	A	G	G	G	G	G	G	G	G	G	G	G	G	G	G	G	G	G	G	G
S2_1437975	T/C	2	1437975	+	NA	NA	NA	NA	NA	NA	T	C	C	T	T	C	Y	C	N	T	T	T	T	T	C	C	C	C	T	T	T	T	C	C	T	T	T	Y	T	T	C	T	T	C	C	C	T	C	C
S2_1438069	C/G	2	1438069	+	NA	NA	NA	NA	NA	NA	C	C	C	C	C	G	C	C	C	C	C	C	C	C	G	G	G	C	C	C	C	C	C	C	C	C	C	C	C	C	G	C	C	C	C	C	C	G	G
S2_1438344	G/C	2	1438344	+	NA	NA	NA	NA	NA	NA	G	G	G	C	G	G	G	G	G	G	G	G	G	G	G	G	G	G	G	G	G	G	G	G	G	G	G	G	G	G	G	G	G	G	G	G	G	G	G
S2_1438356	G/A	2	1438356	+	NA	NA	NA	NA	NA	NA	G	G	G	A	G	G	G	G	G	G	G	G	G	G	G	G	G	G	G	G	G	G	G	G	G	G	G	G	G	G	G	G	G	G	G	G	G	G	G
S2_1438365	C/T	2	1438365	+	NA	NA	NA	NA	NA	NA	C	C	C	C	C	C	C	C	C	C	C	C	T	C	C	C	C	C	C	C	C	C	C	C	C	C	C	C	C	C	C	C	C	C	C	C	C	N	C
S2_1438380	A/G	2	1438380	+	NA	NA	NA	NA	NA	NA	A	G	G	A	A	A	G	R	A	A	A	A	A	A	A	A	A	G	A	G	A	A	G	G	A	A	A	G	A	G	A	A	G	G	G	G	A	A	A
S2_1438387	T/A	2	1438387	+	NA	NA	NA	NA	NA	NA	T	T	T	T	T	T	T	T	T	T	A	T	T	W	N	T	T	T	T	T	A	A	T	T	A	A	A	T	A	T	T	A	T	T	T	T	A	T	T
S2_1438389	C/T	2	1438389	+	NA	NA	NA	NA	NA	NA	C	C	C	C	C	C	C	C	C	C	T	C	C	Y	N	C	C	C	C	C	T	T	C	C	T	T	T	C	T	C	C	T	C	C	C	C	T	C	C
S2_1441142	G/A	2	1441142	+	NA	NA	NA	NA	NA	NA	G	G	G	G	G	G	G	G	G	G	G	G	G	G	G	G	G	G	G	G	G	G	G	G	G	G	G	G	G	G	G	G	G	G	G	G	G	G	G
S2_1441177	G/A	2	1441177	+	NA	NA	NA	NA	NA	NA	G	G	G	G	G	G	G	G	G	G	A	G	G	R	G	G	G	G	G	G	A	A	G	G	A	A	A	G	A	G	G	A	N	G	G	G	R	G	G
S2_1441201	C/T	2	1441201	+	NA	NA	NA	NA	NA	NA	C	C	C	C	C	C	C	C	C	C	C	C	C	C	C	C	C	C	C	C	C	C	C	C	C	C	C	C	C	C	C	C	C	C	C	C	C	C	C
S2_1441228	G/C	2	1441228	+	NA	NA	NA	NA	NA	NA	C	G	G	G	G	G	G	G	G	C	G	C	G	S	G	G	G	G	G	G	G	G	G	G	G	G	G	G	G	G	G	G	G	G	G	G	G	G	G
S2_1441355	G/A	2	1441355	+	NA	NA	NA	NA	NA	NA	G	G	G	G	G	G	G	G	G	R	G	A	G	R	G	G	G	G	G	G	G	G	G	G	G	G	G	G	G	G	G	G	G	G	G	G	G	G	G
S2_1441366	G/T	2	1441366	+	NA	NA	NA	NA	NA	NA	G	G	G	G	G	G	G	G	G	G	G	G	G	G	G	G	G	G	G	T	G	G	G	G	G	G	G	G	G	T	G	G	N	G	G	G	G	G	G
S2_1441372	G/A	2	1441372	+	NA	NA	NA	NA	NA	NA	G	G	G	G	G	G	G	G	G	R	G	A	G	R	G	G	G	G	G	G	G	G	G	G	G	G	G	G	G	G	G	G	G	G	G	G	G	G	G
S2_1441510	G/A	2	1441510	+	NA	NA	NA	NA	NA	NA	G	N	N	G	G	G	G	G	G	G	G	G	G	G	G	G	G	G	G	G	G	G	G	G	G	G	G	G	G	G	G	G	G	G	G	G	G	G	G
S2_1447564	G/A	2	1447564	+	NA	NA	NA	NA	NA	NA	G	G	G	G	G	G	G	G	G	G	G	G	A	G	G	G	G	G	G	G	G	G	G	G	G	G	G	G	G	G	G	G	G	G	G	G	G	G	G
S2_1447597	A/C	2	1447597	+	NA	NA	NA	NA	NA	NA	A	C	C	A	C	A	C	C	A	A	A	A	A	A	A	A	A	C	A	A	A	A	C	C	A	A	A	M	A	A	A	A	A	C	C	C	A	A	A
S2_1447663	G/T	2	1447663	+	NA	NA	NA	NA	NA	NA	G	G	G	G	G	G	G	G	G	G	G	G	G	G	G	G	G	G	G	G	G	G	G	G	G	G	G	G	G	G	G	G	G	G	G	G	G	G	G
S2_1447694	G/C	2	1447694	+	NA	NA	NA	NA	NA	NA	G	G	G	G	G	G	G	G	G	G	G	G	G	G	G	G	G	G	G	G	G	G	G	G	G	G	G	G	G	G	G	G	G	G	G	G	G	G	G
S2_1447700	G/A	2	1447700	+	NA	NA	NA	NA	NA	NA	G	G	G	G	G	G	G	G	G	G	G	G	G	G	G	G	G	G	G	R	G	G	G	G	G	G	G	G	G	A	G	G	A	G	G	G	G	G	G
S2_1447746	C/T	2	1447746	+	NA	NA	NA	NA	NA	NA	C	C	C	C	C	C	C	C	C	C	C	C	C	C	C	C	C	C	C	C	C	C	C	C	C	C	C	C	C	C	C	C	C	C	C	C	C	C	C
S2_1447942	C/G	2	1447942	+	NA	NA	NA	NA	NA	NA	G	C	C	C	C	G	C	N	C	S	C	G	C	S	G	G	G	C	C	C	C	C	C	C	C	C	C	C	C	C	G	C	C	C	C	C	C	G	G
S2_1447945	C/A	2	1447945	+	NA	NA	NA	NA	NA	NA	A	C	C	C	C	A	C	N	C	M	C	A	C	M	A	A	A	C	C	C	C	C	C	C	C	C	C	C	C	C	A	C	C	C	C	C	C	A	A
S2_1447954	C/T	2	1447954	+	NA	NA	NA	NA	NA	NA	C	C	C	T	C	C	C	C	C	C	C	C	C	C	C	C	C	C	C	C	C	C	C	C	C	C	C	C	C	C	C	C	C	C	C	C	C	C	C
S2_1447981	C/A	2	1447981	+	NA	NA	NA	NA	NA	NA	C	A	A	C	M	C	A	C	C	C	C	C	A	C	C	C	C	A	A	N	C	C	A	A	C	C	C	A	C	M	C	C	C	A	A	A	C	C	C
S2_1448142	A/G	2	1448142	+	NA	NA	NA	NA	NA	NA	A	A	A	A	A	G	A	A	A	A	A	A	A	A	G	G	G	A	A	A	A	A	A	A	A	A	A	A	A	A	G	A	A	A	A	A	A	G	G
S2_1448335	C/T	2	1448335	+	NA	NA	NA	NA	NA	NA	C	C	C	T	C	C	C	C	C	C	C	C	C	C	C	C	C	C	C	C	C	C	C	C	C	C	C	C	C	C	C	C	C	C	C	C	C	C	C
S2_1448365	C/T	2	1448365	+	NA	NA	NA	NA	NA	NA	C	Y	T	C	T	C	T	C	T	C	C	T	C	C	C	C	C	T	C	Y	C	C	T	T	C	C	C	T	C	T	C	C	T	T	T	T	C	C	C
S2_1448419	C/T	2	1448419	+	NA	NA	NA	NA	NA	NA	C	C	C	C	C	C	C	C	C	C	C	C	C	C	C	C	C	C	C	C	C	C	C	C	C	C	C	C	C	C	C	C	C	C	C	C	C	C	C
S2_1448458	G/A	2	1448458	+	NA	NA	NA	NA	NA	NA	G	G	A	G	A	G	A	G	G	G	G	G	G	G	G	G	G	A	G	G	G	G	A	A	G	G	G	A	G	G	G	G	G	A	A	A	G	G	G
S2_1448460	C/T	2	1448460	+	NA	NA	NA	NA	NA	NA	T	T	C	C	C	T	C	C	C	T	C	C	T	Y	T	T	T	C	T	T	C	C	C	C	C	C	C	C	C	C	T	C	C	C	C	C	C	T	T
S2_1448519	C/T	2	1448519	+	NA	NA	NA	NA	NA	NA	C	C	C	C	C	C	C	C	Y	C	C	T	C	C	C	C	C	C	C	C	C	C	C	C	C	C	C	C	C	C	C	C	C	C	C	C	C	C	C
S2_1448566	G/A	2	1448566	+	NA	NA	NA	NA	NA	NA	G	G	G	G	G	G	G	G	A	G	G	A	G	G	G	G	G	G	G	G	G	G	G	G	G	G	G	G	G	G	G	G	G	G	G	G	G	G	G
S2_1448664	A/C	2	1448664	+	NA	NA	NA	NA	NA	NA	A	A	A	N	A	A	A	A	C	A	C	C	A	M	A	A	A	A	A	A	C	C	A	A	C	C	C	M	C	A	A	C	A	A	A	A	M	A	A
S2_1448680	C/T	2	1448680	+	NA	NA	NA	NA	NA	NA	C	C	C	C	C	C	C	C	T	C	C	T	C	C	C	C	C	C	C	C	C	C	C	C	C	C	C	C	C	C	C	C	C	C	C	C	C	C	C
S2_1448845	A/G	2	1448845	+	NA	NA	NA	NA	NA	NA	A	A	A	A	A	A	A	G	A	A	A	A	A	A	A	A	A	A	A	A	A	A	A	A	A	A	A	A	A	A	A	A	A	A	A	A	A	A	A
S2_1448848	A/C	2	1448848	+	NA	NA	NA	NA	NA	NA	A	A	A	A	A	A	A	A	C	A	A	C	A	A	A	A	A	A	A	A	A	A	A	A	A	A	A	A	A	A	A	A	A	A	A	A	A	A	A
S2_1448857	T/C	2	1448857	+	NA	NA	NA	NA	NA	NA	T	T	T	C	T	T	T	C	C	T	T	C	T	T	T	T	T	T	T	T	T	T	T	T	T	T	T	T	T	C	T	T	N	T	T	T	T	T	T
S2_1448875	T/A	2	1448875	+	NA	NA	NA	NA	NA	NA	T	T	T	T	T	T	T	T	T	T	T	T	T	T	T	T	T	T	T	T	T	T	T	T	T	T	T	T	T	T	T	T	T	T	T	T	T	T	T
S2_1449209	G/A	2	1449209	+	NA	NA	NA	NA	NA	NA	N	G	G	G	G	G	G	A	G	G	G	G	G	G	G	G	G	G	G	G	G	G	G	G	G	G	G	G	G	G	G	G	G	G	G	G	G	G	G
S2_1454657	G/C	2	1454657	+	NA	NA	NA	NA	NA	NA	G	G	G	G	G	G	G	G	G	G	G	G	G	G	G	G	G	G	G	G	G	G	G	G	G	G	G	G	G	G	G	G	G	G	G	G	G	G	G
S2_1454710	G/T	2	1454710	+	NA	NA	NA	NA	NA	NA	G	G	G	G	G	G	G	G	G	G	G	G	G	G	G	G	G	G	G	G	G	G	G	G	G	G	G	G	G	G	G	G	G	G	G	G	G	G	G
S2_1454716	C/T	2	1454716	+	NA	NA	NA	NA	NA	NA	C	C	C	C	C	C	C	C	C	C	C	C	C	C	C	C	C	C	C	T	C	C	C	C	C	C	C	C	C	C	C	C	C	C	C	C	C	C	C
S2_1454725	T/C	2	1454725	+	NA	NA	NA	NA	NA	NA	C	T	T	C	N	T	T	N	N	T	C	T	T	Y	T	T	T	T	T	T	C	C	T	T	C	C	C	T	C	T	T	C	C	T	T	T	N	T	T
S2_1454758	C/T	2	1454758	+	NA	NA	NA	NA	NA	NA	C	C	C	C	C	C	C	C	C	C	C	C	C	C	C	C	C	C	C	C	C	C	C	C	C	C	C	C	C	C	C	C	C	C	C	C	C	C	C
S2_1455220	C/T	2	1455220	+	NA	NA	NA	NA	NA	NA	C	C	C	C	C	C	C	C	C	C	C	C	C	C	C	C	C	C	C	C	C	C	C	C	C	C	C	C	C	C	C	C	N	C	C	C	C	C	C
S2_1455244	G/A	2	1455244	+	NA	NA	NA	NA	NA	NA	A	N	G	G	G	G	G	G	G	G	G	G	A	G	G	G	G	G	G	G	G	G	G	G	G	G	G	G	G	G	G	G	N	G	G	G	G	G	G
S2_1455279	C/T	2	1455279	+	NA	NA	NA	NA	NA	NA	C	C	C	C	C	C	C	C	C	C	C	C	C	C	C	C	C	C	C	C	C	C	C	C	C	C	C	C	C	C	C	C	C	C	C	C	C	C	C
S2_1455323	G/A	2	1455323	+	NA	NA	NA	NA	NA	NA	G	A	G	G	G	G	G	G	G	G	G	G	A	G	G	G	G	G	G	G	G	G	G	G	G	G	G	G	G	G	G	G	G	G	G	G	G	G	G
S2_1455488	A/G	2	1455488	+	NA	NA	NA	NA	NA	NA	N	A	A	A	A	A	A	A	A	G	A	A	A	R	A	A	A	A	A	A	A	A	A	A	A	A	A	A	A	A	A	A	A	A	A	A	A	A	A
S2_1455500	G/A	2	1455500	+	NA	NA	NA	NA	NA	NA	N	G	G	G	G	G	G	G	N	A	G	G	G	R	G	G	G	G	G	G	G	G	G	G	G	G	G	G	G	G	G	G	G	G	G	G	G	G	G
S2_1455548	G/A	2	1455548	+	NA	NA	NA	NA	NA	NA	G	G	A	G	A	G	A	G	G	G	G	G	G	G	G	G	G	A	G	G	G	G	A	A	G	G	G	A	G	G	G	G	G	A	A	A	A	G	G
S2_1455717	C/T	2	1455717	+	NA	NA	NA	NA	NA	NA	T	C	C	C	C	C	C	N	N	T	N	T	C	T	C	C	C	C	C	C	N	C	C	C	C	C	C	C	C	T	C	C	T	C	C	C	C	C	C
S2_1455721	G/A	2	1455721	+	NA	NA	NA	NA	NA	NA	G	G	G	G	G	G	G	G	G	G	G	G	G	G	G	G	G	G	G	G	G	G	G	G	G	G	G	G	G	G	G	G	G	G	G	G	G	G	G
S2_1456725	C/T	2	1456725	+	NA	NA	NA	NA	NA	NA	C	C	C	C	C	C	C	C	C	C	C	C	C	C	C	C	C	C	C	C	C	C	C	C	C	C	C	C	C	C	C	C	C	C	C	C	C	C	C
S2_1456750	G/C	2	1456750	+	NA	NA	NA	NA	NA	NA	G	C	C	C	G	G	C	G	G	G	G	G	C	G	G	G	G	C	G	N	G	G	C	C	G	G	G	C	G	G	G	G	G	C	C	C	N	G	G
S2_1456769	G/T	2	1456769	+	NA	NA	NA	NA	NA	NA	T	G	G	G	G	G	G	G	G	G	G	G	G	G	G	G	G	G	G	G	G	G	G	G	G	G	G	G	G	G	G	G	G	G	G	G	G	G	G
S2_1456936	C/A	2	1456936	+	NA	NA	NA	NA	NA	NA	C	C	C	C	C	C	C	C	C	C	C	C	C	C	C	C	C	C	C	C	C	C	C	C	C	C	C	C	C	C	C	C	C	C	C	C	C	C	C
S2_1456948	T/C	2	1456948	+	NA	NA	NA	NA	NA	NA	T	T	T	T	T	T	T	T	T	T	T	T	T	T	T	T	T	T	T	T	T	T	T	T	T	T	T	T	T	T	T	T	T	T	T	T	T	T	T
S2_1459833	A/G	2	1459833	+	NA	NA	NA	NA	NA	NA	A	A	N	A	A	A	A	A	A	A	A	A	A	A	A	A	A	A	A	A	A	A	A	A	A	A	A	N	A	A	A	A	N	A	A	A	A	A	A
S2_1459977	G/C	2	1459977	+	NA	NA	NA	NA	NA	NA	N	G	C	G	C	G	C	N	G	G	G	G	G	G	G	G	G	G	G	C	G	G	C	C	G	G	G	G	G	G	G	G	G	C	C	G	N	G	G
S2_1460000	G/T	2	1460000	+	NA	NA	NA	NA	NA	NA	N	G	T	G	T	G	T	N	G	G	G	G	G	G	G	G	G	G	G	G	G	G	T	T	G	G	G	G	G	G	G	G	G	T	T	G	N	G	G
S2_1460003	G/A	2	1460003	+	NA	NA	NA	NA	NA	NA	N	G	G	G	G	G	G	G	G	G	G	G	G	G	G	G	G	G	G	G	G	G	G	G	G	G	G	G	G	G	G	G	G	G	G	G	G	G	G
S2_1460020	C/G	2	1460020	+	NA	NA	NA	NA	NA	NA	N	C	G	C	G	C	G	N	C	C	C	C	C	C	C	C	C	C	C	C	C	C	G	G	C	C	C	C	C	C	C	C	C	G	G	C	N	C	C
S2_1461882	C/T	2	1461882	+	NA	NA	NA	NA	NA	NA	N	T	C	T	C	C	C	T	N	C	N	T	T	C	C	C	C	T	T	C	N	T	C	C	C	C	C	C	N	T	C	N	N	C	C	T	C	C	C
S2_1461966	G/T	2	1461966	+	NA	NA	NA	NA	NA	NA	G	G	T	T	T	G	T	G	G	G	G	G	G	G	G	G	G	T	T	G	G	G	T	T	G	G	G	T	G	T	G	G	G	T	T	T	T	G	G
S2_1461969	G/T	2	1461969	+	NA	NA	NA	NA	NA	NA	G	G	T	T	T	G	T	G	G	G	G	G	G	G	G	G	G	T	T	G	G	G	T	T	G	G	G	T	G	T	G	G	G	T	T	T	T	G	G
S2_1461975	G/A	2	1461975	+	NA	NA	NA	NA	NA	NA	G	G	G	G	G	G	G	G	G	G	G	G	G	G	G	G	G	G	G	G	G	G	G	G	G	G	G	G	G	G	G	G	G	G	G	G	G	G	G
S2_1462813	C/G	2	1462813	+	NA	NA	NA	NA	NA	NA	C	C	C	C	C	C	C	C	C	C	C	C	C	C	C	C	C	C	S	G	C	C	G	C	C	C	C	C	C	C	C	C	C	C	C	C	C	C	C
S2_1462821	C/A	2	1462821	+	NA	NA	NA	NA	NA	NA	C	C	C	C	C	C	C	C	C	C	C	C	C	C	C	C	C	C	C	C	C	C	C	C	C	C	C	C	C	C	C	C	C	C	C	C	C	C	C
S2_1462824	T/G	2	1462824	+	NA	NA	NA	NA	NA	NA	G	T	G	G	G	T	G	T	G	T	T	T	T	T	T	T	T	T	G	G	T	T	G	G	T	T	T	G	T	T	T	T	T	G	G	T	G	T	T
S2_1462837	G/T	2	1462837	+	NA	NA	NA	NA	NA	NA	G	G	G	G	G	G	G	G	G	G	G	G	G	G	G	G	G	G	G	G	G	G	G	G	G	G	G	G	G	G	G	G	G	G	G	G	G	G	G
S2_1463131	C/G	2	1463131	+	NA	NA	NA	NA	NA	NA	C	G	C	C	C	G	C	C	N	G	G	G	G	G	G	G	G	C	C	C	G	G	C	C	G	G	G	C	G	G	G	G	G	C	C	C	C	G	G
S2_1463136	G/A	2	1463136	+	NA	NA	NA	NA	NA	NA	G	A	G	G	G	A	G	G	N	A	A	A	A	A	A	A	A	G	G	G	A	A	G	G	A	A	A	G	A	A	A	A	A	G	G	G	G	A	A
S2_1463152	T/C	2	1463152	+	NA	NA	NA	NA	NA	NA	T	T	C	C	C	T	C	C	N	T	T	T	T	T	T	T	T	C	C	T	T	T	T	C	T	T	T	C	T	T	T	T	T	C	C	C	C	T	T
S2_1463161	C/A	2	1463161	+	NA	NA	NA	NA	NA	NA	A	C	A	A	A	C	A	A	C	C	C	C	C	C	C	C	C	A	A	C	C	C	C	A	C	C	C	A	C	C	C	C	C	A	A	A	A	C	C
S2_1463207	C/G	2	1463207	+	NA	NA	NA	NA	NA	NA	G	C	G	G	G	C	G	N	N	C	C	C	C	C	C	C	C	G	C	C	C	C	C	G	C	C	C	G	C	C	C	C	C	G	G	G	G	C	C
S2_1463221	G/A	2	1463221	+	NA	NA	NA	NA	NA	NA	G	G	G	G	G	G	G	G	A	G	G	G	G	G	G	G	G	A	A	G	G	G	G	G	G	G	G	G	G	G	G	G	G	G	G	A	G	G	G
S2_1463283	G/A	2	1463283	+	NA	NA	NA	NA	NA	NA	G	G	G	G	G	G	G	G	G	G	G	G	G	G	G	G	G	G	G	G	G	G	G	G	G	G	G	G	G	G	G	G	G	G	G	G	G	G	G
S2_1463288	G/A	2	1463288	+	NA	NA	NA	NA	NA	NA	G	G	R	G	G	G	G	G	G	G	G	G	G	G	G	G	G	G	G	G	G	G	G	G	G	G	G	G	G	G	G	G	G	G	G	G	G	G	G
S2_1463290	G/A	2	1463290	+	NA	NA	NA	NA	NA	NA	A	G	G	G	G	G	G	G	G	G	G	G	G	G	G	G	G	G	G	G	G	G	G	G	G	G	G	G	G	G	G	G	G	G	G	G	G	G	G
S2_1463295	A/G	2	1463295	+	NA	NA	NA	NA	NA	NA	A	A	A	A	A	A	A	A	A	A	A	G	A	A	A	A	A	A	A	A	A	A	A	A	A	A	A	A	A	A	A	A	A	A	A	A	A	A	A
S2_1463297	G/C	2	1463297	+	NA	NA	NA	NA	NA	NA	G	G	G	G	G	G	G	G	G	G	G	G	G	G	G	G	G	G	G	G	G	G	G	G	G	G	G	G	G	G	G	G	G	G	G	G	G	G	G
S2_1463300	G/A	2	1463300	+	NA	NA	NA	NA	NA	NA	G	A	G	G	G	A	G	A	R	A	A	A	A	A	A	A	A	G	G	G	A	A	G	G	A	A	A	G	A	A	A	A	A	G	G	G	G	A	A
S2_1463303	G/C	2	1463303	+	NA	NA	NA	NA	NA	NA	G	G	G	G	G	G	G	G	G	G	G	G	G	G	G	G	G	G	G	C	G	G	C	G	G	G	G	G	G	G	G	G	G	G	G	G	G	G	G
S2_1463376	T/C	2	1463376	+	NA	NA	NA	NA	NA	NA	T	T	C	C	C	T	C	T	T	T	T	T	T	T	T	T	T	C	T	T	T	T	N	C	T	T	T	Y	T	T	T	T	T	C	C	C	C	T	T
S2_1538350	A/G	2	1538350	+	NA	NA	NA	NA	NA	NA	A	A	A	A	A	A	A	A	A	A	A	A	A	A	A	A	A	A	A	A	A	A	A	A	A	A	A	A	A	A	A	A	A	A	A	A	A	A	A
S2_1538415	C/T	2	1538415	+	NA	NA	NA	NA	NA	NA	C	C	T	T	C	C	C	Y	C	C	C	C	C	C	C	C	C	T	C	C	C	C	C	T	C	C	C	T	C	C	C	C	T	T	C	T	T	C	C
S2_1538432	C/A	2	1538432	+	NA	NA	NA	NA	NA	NA	C	C	A	C	C	C	C	C	C	C	C	C	C	C	C	C	C	C	C	C	C	C	C	M	C	C	C	A	C	C	C	C	C	A	C	C	C	C	C
S2_1538440	C/T	2	1538440	+	NA	NA	NA	NA	NA	NA	C	C	T	Y	C	C	C	C	C	C	C	C	C	C	C	C	C	Y	C	C	C	C	C	T	C	C	C	T	C	C	C	C	C	T	C	C	C	C	C
S2_1538450	C/T	2	1538450	+	NA	NA	NA	NA	NA	NA	C	C	C	C	C	C	C	C	C	C	C	C	C	C	C	C	C	C	C	C	C	C	C	C	C	C	C	C	C	C	C	C	C	C	C	C	C	C	C
S2_1538483	A/C	2	1538483	+	NA	NA	NA	NA	NA	NA	A	A	A	C	A	A	A	M	A	A	A	A	A	A	A	A	A	C	A	A	A	A	A	A	A	A	A	A	A	A	A	A	C	A	A	M	C	A	A
S2_1538543	G/A	2	1538543	+	NA	NA	NA	NA	NA	NA	G	G	G	A	G	G	G	G	G	G	G	G	G	G	G	G	G	A	G	G	G	G	G	G	G	G	G	G	G	G	G	G	A	G	G	A	A	G	G
S2_1538546	C/G	2	1538546	+	NA	NA	NA	NA	NA	NA	C	C	C	G	C	C	C	C	C	C	C	C	C	C	C	C	C	G	C	C	C	C	C	C	C	C	C	C	C	C	C	C	G	C	C	G	G	C	C
S2_1538696	G/T	2	1538696	+	NA	NA	NA	NA	NA	NA	G	G	G	G	G	G	G	G	G	G	G	G	G	G	G	G	G	G	G	G	G	G	G	G	G	G	G	G	G	G	G	G	G	G	G	G	G	G	G
S2_1538795	G/A	2	1538795	+	NA	NA	NA	NA	NA	NA	G	A	G	A	R	G	A	G	G	G	G	N	G	G	G	G	G	A	A	G	G	G	A	G	G	G	G	G	G	G	G	G	A	G	A	A	A	G	G
S2_1538909	G/A	2	1538909	+	NA	NA	NA	NA	NA	NA	G	G	G	G	G	G	G	G	G	G	G	G	G	G	G	G	G	G	G	G	G	G	G	G	G	G	G	G	G	G	G	G	G	G	G	G	G	G	G
S2_1538935	C/T	2	1538935	+	NA	NA	NA	NA	NA	NA	C	C	C	C	C	C	C	C	C	C	C	C	C	C	C	C	C	C	C	C	C	C	C	C	C	C	C	C	C	C	C	C	C	C	C	C	C	C	C
S2_1542835	G/C	2	1542835	+	NA	NA	NA	NA	NA	NA	N	C	G	G	G	G	C	G	G	G	G	N	G	G	G	G	G	N	G	G	G	G	G	G	G	G	G	G	G	S	G	G	N	G	G	G	G	G	G
S2_1543053	T/C	2	1543053	+	NA	NA	NA	NA	NA	NA	N	T	T	T	T	T	T	T	T	T	T	N	T	T	T	T	T	T	T	T	T	T	T	T	T	T	T	T	T	T	T	T	T	T	T	T	T	T	T
S2_1543059	A/T	2	1543059	+	NA	NA	NA	NA	NA	NA	N	N	A	A	T	A	T	N	A	T	T	N	A	T	A	A	A	W	A	T	T	T	T	T	T	A	T	T	T	A	A	T	T	T	A	A	A	A	A
S2_1543092	G/A	2	1543092	+	NA	NA	NA	NA	NA	NA	G	G	G	G	G	G	R	G	G	G	G	N	G	G	G	G	G	A	G	G	G	G	G	G	G	G	G	G	G	G	G	G	A	G	G	N	G	G	G
S2_1543119	G/A	2	1543119	+	NA	NA	NA	NA	NA	NA	A	G	A	A	G	A	G	G	N	G	G	N	A	G	A	A	A	G	A	G	G	G	G	G	G	A	G	G	G	G	A	G	G	G	A	G	A	A	A
S2_1543146	G/A	2	1543146	+	NA	NA	NA	NA	NA	NA	G	G	G	G	G	G	R	G	G	G	G	N	G	G	G	G	G	A	G	G	G	G	G	G	G	G	G	G	G	G	G	G	A	G	G	N	G	G	G
S2_1543157	C/T	2	1543157	+	NA	NA	NA	NA	NA	NA	C	C	T	T	C	T	C	C	N	C	C	C	T	C	T	T	T	T	T	C	C	C	C	C	C	T	C	C	C	C	T	C	C	C	T	Y	T	T	T
S2_1543161	G/C	2	1543161	+	NA	NA	NA	NA	NA	NA	G	G	C	C	G	C	G	G	N	G	G	G	C	G	C	C	C	C	C	G	G	G	G	G	G	C	G	G	G	G	C	G	G	G	C	S	C	C	C
S2_1543169	T/C	2	1543169	+	NA	NA	NA	NA	NA	NA	T	C	T	T	C	T	T	T	N	T	C	T	T	T	T	T	T	T	T	C	C	C	C	C	C	T	C	C	C	T	T	C	T	C	T	T	T	T	T
S2_1543191	G/C	2	1543191	+	NA	NA	NA	NA	NA	NA	G	G	G	G	G	G	G	G	G	C	G	G	G	C	G	G	G	G	G	G	G	G	G	G	G	G	G	G	G	C	G	G	G	G	G	G	G	G	G
S2_1543197	G/A	2	1543197	+	NA	NA	NA	NA	NA	NA	G	G	G	G	G	G	G	A	G	G	G	G	G	G	G	G	G	G	G	G	G	G	G	G	G	G	G	G	G	G	G	G	G	G	G	G	G	G	G
S2_1543478	G/A	2	1543478	+	NA	NA	NA	NA	NA	NA	G	G	G	G	G	G	G	G	G	G	G	G	G	G	G	G	G	G	G	G	G	G	G	G	G	G	G	G	G	G	G	G	G	G	G	G	G	G	G
S2_1543504	T/C	2	1543504	+	NA	NA	NA	NA	NA	NA	T	T	T	T	T	T	C	Y	T	T	C	T	T	Y	T	T	T	T	T	T	C	C	C	C	C	T	C	C	C	N	T	C	C	C	T	T	T	T	T
S2_1543506	G/A	2	1543506	+	NA	NA	NA	NA	NA	NA	G	G	G	G	N	G	A	A	G	G	A	G	G	R	G	G	G	G	G	G	A	A	A	A	A	G	A	A	A	N	G	A	A	A	G	G	G	G	G
S2_1543522	T/C	2	1543522	+	NA	NA	NA	NA	NA	NA	T	T	T	T	T	T	T	T	Y	T	T	T	T	T	T	T	T	T	T	T	T	T	T	T	T	T	T	T	T	T	T	T	T	T	T	T	T	T	T
S2_1543528	G/T	2	1543528	+	NA	NA	NA	NA	NA	NA	G	G	G	G	G	G	G	G	G	G	G	G	G	G	G	G	G	G	G	G	G	G	G	G	G	G	G	G	G	G	G	G	G	G	G	G	G	G	G
S2_1544119	T/C	2	1544119	+	NA	NA	NA	NA	NA	NA	T	C	C	T	T	T	T	T	C	T	T	C	T	T	T	T	T	T	T	N	T	T	T	T	T	C	T	T	T	C	T	T	N	T	T	T	T	T	T
S2_1544145	C/A	2	1544145	+	NA	NA	NA	NA	NA	NA	C	A	A	C	C	C	C	C	A	C	C	A	C	C	C	C	C	C	C	N	C	C	C	C	C	A	C	C	C	A	C	C	N	C	C	C	C	C	C
S2_1544167	G/C	2	1544167	+	NA	NA	NA	NA	NA	NA	G	C	C	G	G	G	G	G	C	G	G	C	G	G	G	G	G	G	G	N	G	G	G	G	G	C	G	G	G	C	G	G	N	G	G	G	G	G	G
S2_1544177	C/G	2	1544177	+	NA	NA	NA	NA	NA	NA	C	G	G	C	C	C	C	C	G	C	C	G	C	C	C	C	C	C	C	N	C	C	C	C	C	G	C	C	C	G	C	C	N	C	C	C	C	C	C
S2_1546606	T/C	2	1546606	+	NA	NA	NA	NA	NA	NA	T	T	C	T	T	T	T	N	T	T	T	C	T	T	T	T	T	T	C	T	T	T	T	T	T	C	T	T	T	T	T	T	T	T	C	T	T	T	T
S2_1546608	G/C	2	1546608	+	NA	NA	NA	NA	NA	NA	G	G	G	G	G	G	G	G	G	G	G	G	G	G	G	G	G	G	G	G	G	G	G	G	G	G	G	G	G	G	G	G	G	G	G	G	G	G	G
S2_1546615	T/A	2	1546615	+	NA	NA	NA	NA	NA	NA	T	T	A	T	T	T	T	N	T	T	T	A	T	T	T	T	T	T	A	T	T	T	T	T	T	A	T	T	T	T	T	T	T	T	A	T	T	T	T
S2_1546632	G/C	2	1546632	+	NA	NA	NA	NA	NA	NA	G	G	G	G	G	G	G	G	G	G	G	G	G	G	G	G	G	G	G	G	G	G	G	G	G	G	G	G	G	G	G	G	G	G	G	G	G	G	G
S2_1546659	C/T	2	1546659	+	NA	NA	NA	NA	NA	NA	C	C	C	C	C	C	C	C	C	C	C	C	C	C	C	C	C	C	C	C	C	C	C	C	C	C	C	C	C	C	C	C	C	C	C	C	C	C	C
S2_1546666	G/A	2	1546666	+	NA	NA	NA	NA	NA	NA	G	G	G	G	G	G	G	G	G	G	G	G	G	G	G	G	G	G	G	G	G	G	G	G	G	G	G	G	G	G	G	G	G	G	G	G	G	G	G
S2_1546697	A/G	2	1546697	+	NA	NA	NA	NA	NA	NA	A	A	G	A	A	A	A	G	A	A	A	G	A	A	A	A	A	A	G	A	A	A	A	A	A	G	A	A	A	A	A	A	A	A	G	A	A	A	A
S2_1546709	C/T	2	1546709	+	NA	NA	NA	NA	NA	NA	T	C	C	C	C	C	C	C	C	C	C	C	C	C	C	C	C	C	C	C	C	C	C	C	C	C	C	C	C	C	C	C	C	C	C	C	C	C	C
S2_1546738	G/A	2	1546738	+	NA	NA	NA	NA	NA	NA	A	G	G	G	G	G	R	G	G	G	G	G	G	G	G	G	G	G	G	G	G	R	G	G	R	G	G	G	G	G	G	G	N	A	G	G	G	G	G
S2_1546744	C/G	2	1546744	+	NA	NA	NA	NA	NA	NA	C	C	C	C	C	C	C	C	C	C	C	C	C	C	C	C	C	C	C	C	C	C	C	C	C	C	C	C	C	S	C	C	N	C	C	C	C	C	C
S2_1548392	G/A	2	1548392	+	NA	NA	NA	NA	NA	NA	N	G	G	G	G	G	G	A	G	G	G	G	G	G	G	G	G	G	A	G	G	G	G	G	G	G	G	G	G	N	G	G	G	G	G	G	G	G	G
S2_1548661	G/A	2	1548661	+	NA	NA	NA	NA	NA	NA	G	G	G	G	G	A	G	N	G	G	G	R	A	G	A	A	A	G	G	G	G	G	G	G	G	N	G	G	G	G	A	G	G	G	G	G	G	A	A
S2_1548698	C/T	2	1548698	+	NA	NA	NA	NA	NA	NA	C	T	N	C	C	C	C	C	C	T	C	C	C	C	C	C	C	T	T	C	C	C	T	C	C	C	C	C	C	Y	C	C	N	C	C	T	C	C	C
S2_1548704	T/C	2	1548704	+	NA	NA	NA	NA	NA	NA	T	T	N	C	C	T	C	N	N	T	C	T	T	Y	T	T	T	T	T	T	C	C	T	C	C	T	C	C	C	T	T	C	N	C	C	T	C	T	T
S2_1548710	G/T	2	1548710	+	NA	NA	NA	NA	NA	NA	G	T	N	G	G	G	G	G	G	T	G	G	G	G	G	G	G	T	T	G	G	G	T	G	G	G	G	G	G	K	G	G	N	G	G	T	G	G	G
S2_1548731	A/G	2	1548731	+	NA	NA	NA	NA	NA	NA	A	A	N	G	G	A	G	N	N	A	G	A	A	R	A	A	A	A	A	A	G	G	A	G	G	A	G	G	G	A	A	G	N	G	G	A	G	A	A
S2_1549058	A/G	2	1549058	+	NA	NA	NA	NA	NA	NA	A	A	N	A	A	A	A	A	N	A	A	A	A	A	A	A	A	A	A	A	A	A	A	A	A	A	A	A	A	N	A	A	A	A	A	A	A	A	A
S2_1549063	C/T	2	1549063	+	NA	NA	NA	NA	NA	NA	C	C	N	C	C	C	C	C	N	C	C	C	C	C	C	C	C	C	C	C	C	C	C	C	C	C	C	C	C	N	C	C	C	C	C	C	C	C	C
S2_1549076	G/C	2	1549076	+	NA	NA	NA	NA	NA	NA	G	C	N	G	G	G	G	C	G	G	G	G	G	G	G	G	G	C	G	S	G	G	G	G	G	G	G	G	G	G	G	G	G	G	C	C	G	G	G
S2_1549125	G/A	2	1549125	+	NA	NA	NA	NA	NA	NA	G	G	G	G	G	G	G	G	G	G	G	G	G	G	G	G	G	G	G	G	G	G	G	G	G	G	G	G	G	G	G	G	G	G	G	G	G	G	G
S2_1549337	T/A	2	1549337	+	NA	NA	NA	NA	NA	NA	T	T	T	T	T	T	T	T	T	T	T	T	T	T	T	T	T	T	T	T	T	T	T	T	T	T	T	T	T	T	T	T	T	T	T	T	T	T	T
S2_1549343	C/A	2	1549343	+	NA	NA	NA	NA	NA	NA	C	C	C	C	C	C	C	C	C	C	C	C	C	C	C	C	C	C	C	C	C	C	C	C	C	C	C	C	C	C	C	C	C	C	C	C	C	C	C
S2_1549352	A/C	2	1549352	+	NA	NA	NA	NA	NA	NA	A	A	A	A	A	A	C	A	A	C	A	A	A	C	A	A	A	A	A	A	A	A	C	A	A	A	A	A	A	A	A	A	C	A	A	A	A	A	A
S2_1550288	T/G	2	1550288	+	NA	NA	NA	NA	NA	NA	N	T	T	T	T	T	T	N	T	T	T	G	T	T	T	T	T	T	T	T	T	T	T	T	T	T	T	T	T	T	T	T	T	T	T	T	T	T	T
S2_1550663	C/G	2	1550663	+	NA	NA	NA	NA	NA	NA	C	C	C	C	C	C	C	C	C	C	C	C	C	C	C	C	C	C	C	G	C	C	C	C	C	C	C	C	C	C	C	C	C	C	C	C	C	C	C
S2_1550665	A/C	2	1550665	+	NA	NA	NA	NA	NA	NA	A	A	A	A	A	A	A	A	A	A	A	A	A	A	A	A	A	A	A	A	A	A	A	A	A	A	A	A	A	A	A	A	A	A	A	A	A	A	A
S2_1550706	G/C	2	1550706	+	NA	NA	NA	NA	NA	NA	G	G	G	G	G	G	G	G	G	G	G	G	G	G	G	G	G	G	G	G	G	G	G	G	G	G	G	G	G	G	G	G	G	G	G	G	G	G	G
S2_1551121	G/A	2	1551121	+	NA	NA	NA	NA	NA	NA	G	G	G	G	G	G	G	G	G	G	G	G	G	G	G	G	G	G	A	N	G	G	G	G	G	G	G	G	G	G	G	G	G	G	G	G	G	N	G
S2_1553601	C/T	2	1553601	+	NA	NA	NA	NA	NA	NA	T	T	C	T	T	C	C	C	C	T	T	C	C	T	C	C	C	T	C	T	T	T	T	T	T	C	T	T	T	T	C	T	C	T	C	T	T	C	C
S2_1554025	T/C	2	1554025	+	NA	NA	NA	NA	NA	NA	T	T	C	T	T	C	T	T	T	T	T	C	C	T	C	C	C	T	C	T	T	T	T	T	T	T	T	T	T	T	C	T	T	T	T	T	T	C	C
S2_1554034	T/C	2	1554034	+	NA	NA	NA	NA	NA	NA	T	T	T	T	T	T	C	C	C	T	T	Y	T	T	T	T	T	T	T	T	T	T	T	T	T	C	T	T	T	T	T	T	T	T	C	T	T	T	T
S2_1554035	T/C	2	1554035	+	NA	NA	NA	NA	NA	NA	T	T	T	T	T	T	T	T	T	T	T	T	T	T	T	T	T	T	T	T	T	T	T	T	T	T	T	T	T	T	T	T	T	T	T	T	T	T	T
S2_1556636	T/C	2	1556636	+	NA	NA	NA	NA	NA	NA	T	T	T	T	T	T	T	T	T	T	T	T	T	T	T	T	T	T	T	T	T	T	T	T	T	T	T	T	T	T	T	T	T	T	T	T	T	T	T
S2_1556641	T/C	2	1556641	+	NA	NA	NA	NA	NA	NA	C	C	T	C	C	T	T	T	T	C	C	T	T	C	T	T	T	C	T	C	C	C	T	C	C	T	C	C	C	C	T	C	C	C	T	C	C	T	T
S2_1556747	A/T	2	1556747	+	NA	NA	NA	NA	NA	NA	W	N	A	T	W	A	A	N	A	T	T	A	A	T	A	A	A	A	A	W	T	T	A	T	T	A	T	T	T	T	A	T	T	T	A	N	A	A	A
S2_1561654	A/G	2	1561654	+	NA	NA	NA	NA	NA	NA	A	G	A	G	A	A	A	A	A	A	A	A	A	A	A	A	A	G	A	A	A	A	A	A	A	A	A	A	A	A	A	G	A	A	A	G	R	A	A
S2_1561711	A/T	2	1561711	+	NA	NA	NA	NA	NA	NA	A	T	A	T	A	A	A	A	A	A	A	A	A	A	A	A	A	T	A	A	A	A	A	A	A	A	A	A	A	A	A	W	A	A	A	T	T	A	A
S2_1561736	C/T	2	1561736	+	NA	NA	NA	NA	NA	NA	C	T	C	T	C	C	C	C	C	C	C	C	C	C	C	C	C	T	C	C	C	C	C	C	C	C	C	C	C	C	C	Y	C	C	C	T	T	C	C
S2_1563536	G/A	2	1563536	+	NA	NA	NA	NA	NA	NA	G	G	G	G	G	A	G	G	G	G	G	A	A	G	A	A	A	G	A	G	G	G	G	G	G	G	G	G	G	G	A	G	G	G	G	G	G	A	A
S2_1563603	T/G	2	1563603	+	NA	NA	NA	NA	NA	NA	T	T	T	T	T	T	K	T	T	T	T	T	T	T	T	T	T	T	G	T	T	T	T	T	T	T	T	T	T	T	T	T	T	T	T	T	T	T	T
S2_1563617	A/G	2	1563617	+	NA	NA	NA	NA	NA	NA	A	A	A	A	A	G	A	A	A	A	A	A	G	A	G	G	G	A	A	G	A	R	A	R	A	A	A	A	A	A	G	A	A	A	A	A	A	G	G
S2_1563632	G/T	2	1563632	+	NA	NA	NA	NA	NA	NA	N	G	G	G	G	G	G	G	G	G	G	G	G	G	G	G	G	G	G	G	G	G	G	G	G	G	G	G	G	G	G	G	G	G	T	G	G	G	G
S2_1563655	G/C	2	1563655	+	NA	NA	NA	NA	NA	NA	G	G	S	G	G	G	G	G	G	G	G	G	G	G	G	G	G	G	G	G	G	G	G	G	G	G	G	G	G	G	G	G	G	G	G	G	G	G	G
S2_1563682	C/T	2	1563682	+	NA	NA	NA	NA	NA	NA	C	C	C	C	C	C	C	C	C	C	C	C	C	C	C	C	C	C	C	C	C	C	C	C	C	C	C	C	C	C	C	C	C	C	C	C	C	C	C
S2_1563683	C/T	2	1563683	+	NA	NA	NA	NA	NA	NA	C	C	C	C	C	C	C	C	C	C	C	C	C	C	C	C	C	C	C	C	C	C	C	C	C	C	C	C	C	C	C	C	C	C	C	C	C	C	C
S2_1563736	C/T	2	1563736	+	NA	NA	NA	NA	NA	NA	C	T	T	T	T	C	C	C	C	T	T	C	C	T	C	C	C	T	C	C	T	T	T	T	T	C	T	T	T	C	C	T	C	T	C	T	T	C	C
S2_1568202	A/G	2	1568202	+	NA	NA	NA	NA	NA	NA	G	A	A	A	A	A	A	A	A	A	A	A	A	A	A	A	A	A	A	A	A	A	A	A	A	A	A	A	A	A	A	A	A	A	A	A	A	A	A
S2_1568234	G/A	2	1568234	+	NA	NA	NA	NA	NA	NA	G	G	G	G	G	A	A	A	A	G	G	G	A	G	A	A	A	G	A	G	G	G	G	G	G	A	G	G	G	G	A	G	G	G	A	G	G	A	A
S2_1568238	C/A	2	1568238	+	NA	NA	NA	NA	NA	NA	A	C	C	C	C	C	C	C	C	C	C	C	C	C	C	C	C	C	C	C	C	C	C	C	C	C	C	C	C	C	C	C	C	C	C	C	C	C	C
S2_1568265	G/A	2	1568265	+	NA	NA	NA	NA	NA	NA	G	A	G	A	A	G	G	G	G	A	A	A	G	A	G	G	G	A	G	A	A	A	A	A	A	G	A	A	A	G	G	A	G	A	G	A	A	G	G
S2_1622562	G/A	2	1622562	+	NA	NA	NA	NA	NA	NA	N	G	G	G	G	G	G	G	G	G	G	G	G	G	G	G	G	G	G	G	G	G	G	G	G	G	G	G	G	G	G	G	G	G	G	G	G	G	G
S2_1622636	T/C	2	1622636	+	NA	NA	NA	NA	NA	NA	N	T	T	T	T	T	T	T	T	T	T	T	T	T	T	T	T	T	T	N	T	T	T	T	T	T	T	T	T	T	T	T	T	T	T	T	T	T	T
S2_1624529	C/T	2	1624529	+	NA	NA	NA	NA	NA	NA	C	Y	C	T	C	C	C	C	N	C	T	C	C	Y	C	C	C	T	C	C	T	T	C	T	T	C	T	T	T	C	C	C	C	T	C	T	T	C	C
S2_1626947	T/C	2	1626947	+	NA	NA	NA	NA	NA	NA	T	T	T	T	T	T	T	T	T	T	T	T	T	T	T	T	T	T	T	T	T	T	T	T	T	T	T	T	T	T	T	T	T	T	T	T	T	T	T
S2_1629914	A/T	2	1629914	+	NA	NA	NA	NA	NA	NA	T	A	A	A	A	T	T	N	N	A	A	A	T	A	T	T	T	A	A	A	A	A	A	A	A	T	A	A	A	A	T	A	A	A	T	A	A	T	T
S2_1629926	A/G	2	1629926	+	NA	NA	NA	NA	NA	NA	G	A	A	A	A	G	G	N	N	A	A	A	G	A	G	G	G	A	A	A	A	A	A	A	A	G	A	A	A	A	G	A	A	A	G	A	A	G	G
S2_1629936	C/A	2	1629936	+	NA	NA	NA	NA	NA	NA	C	A	C	C	A	C	C	C	C	C	C	C	C	C	C	C	C	A	C	A	C	C	C	C	C	C	C	C	C	C	C	M	C	C	C	A	C	C	C
S2_1629937	A/C	2	1629937	+	NA	NA	NA	NA	NA	NA	A	A	A	A	A	A	A	A	A	A	A	C	A	A	A	A	A	A	A	A	A	A	A	A	A	A	A	A	A	C	A	A	C	A	A	A	A	A	A
S2_1630187	C/T	2	1630187	+	NA	NA	NA	NA	NA	NA	C	C	C	C	C	C	C	C	C	T	C	C	C	T	C	C	C	C	T	T	C	C	T	C	C	C	C	C	C	T	C	N	T	C	C	C	C	C	C
S2_1630203	G/A	2	1630203	+	NA	NA	NA	NA	NA	NA	G	G	G	G	G	G	A	G	G	G	G	G	G	G	G	G	G	G	G	G	G	G	G	G	G	G	G	G	G	G	G	G	G	G	G	G	R	G	G
S2_1630209	G/A	2	1630209	+	NA	NA	NA	NA	NA	NA	G	G	G	G	G	G	G	G	G	G	G	G	G	G	G	G	G	G	G	G	G	G	G	G	G	G	G	G	G	G	G	G	G	G	G	G	G	G	G
S2_1630540	A/G	2	1630540	+	NA	NA	NA	NA	NA	NA	A	A	A	A	A	A	A	A	A	A	A	A	A	A	A	A	A	A	A	A	A	A	A	A	A	A	A	A	A	N	A	A	G	A	A	A	A	A	A
S2_1630576	C/A	2	1630576	+	NA	NA	NA	NA	NA	NA	C	C	C	C	C	C	C	A	C	C	C	A	C	C	C	C	C	C	C	C	C	C	C	C	C	C	C	C	C	C	C	C	C	C	C	C	C	C	C
S2_1630619	C/A	2	1630619	+	NA	NA	NA	NA	NA	NA	C	C	C	A	C	C	C	C	C	C	C	C	C	C	C	C	C	C	C	C	C	C	C	C	C	C	C	C	C	C	C	C	A	C	C	C	C	C	C
S2_1630638	C/T	2	1630638	+	NA	NA	NA	NA	NA	NA	C	C	C	C	C	C	C	C	C	C	C	C	C	C	C	C	C	C	C	C	C	C	C	C	C	C	C	C	C	C	C	C	C	C	C	C	C	C	C
S2_1630719	C/T	2	1630719	+	NA	NA	NA	NA	NA	NA	C	C	C	C	C	C	C	C	C	C	C	C	C	C	C	C	C	C	C	C	C	C	C	C	C	C	C	C	C	C	C	C	C	C	C	C	C	C	C
S2_1632416	C/T	2	1632416	+	NA	NA	NA	NA	NA	NA	N	C	C	C	C	T	C	N	N	C	C	N	T	C	T	T	T	C	T	C	C	C	T	C	C	Y	C	C	C	N	T	C	C	C	C	C	N	T	T
S2_1632421	A/G	2	1632421	+	NA	NA	NA	NA	NA	NA	N	A	A	A	A	A	A	N	A	A	A	A	A	A	A	A	A	A	A	A	A	A	G	A	A	A	A	A	A	A	A	A	A	A	A	A	A	A	A
S2_1632435	A/C	2	1632435	+	NA	NA	NA	NA	NA	NA	N	C	A	C	C	A	M	N	A	A	A	A	A	A	A	A	A	C	A	C	A	A	A	A	A	A	A	A	A	A	A	A	A	A	A	C	A	A	A
S2_1632446	T/C	2	1632446	+	NA	NA	NA	NA	NA	NA	N	C	T	C	Y	T	Y	N	T	T	T	T	T	T	T	T	T	C	T	C	T	T	T	T	T	T	T	T	T	T	T	T	T	T	T	C	T	T	T
S2_1632701	T/A	2	1632701	+	NA	NA	NA	NA	NA	NA	T	T	T	T	T	T	T	T	T	T	T	T	T	T	T	T	T	T	T	T	T	T	T	T	T	T	T	T	T	T	T	T	T	T	T	T	T	T	T
S2_1632709	T/G	2	1632709	+	NA	NA	NA	NA	NA	NA	T	T	G	T	T	T	T	T	T	T	T	T	T	T	T	T	T	T	T	T	T	T	T	T	T	T	T	T	T	T	T	T	T	T	T	T	T	T	T
S2_1632726	C/G	2	1632726	+	NA	NA	NA	NA	NA	NA	C	C	G	C	C	C	C	C	C	C	C	C	C	C	C	C	C	C	C	C	C	C	C	C	C	C	C	C	C	C	C	C	C	C	C	C	C	C	C
S2_1632740	T/C	2	1632740	+	NA	NA	NA	NA	NA	NA	Y	C	T	C	N	C	C	Y	C	T	T	T	C	T	C	C	C	C	C	C	T	T	T	C	T	C	T	C	T	C	C	T	T	C	T	C	T	C	C
S2_1632775	C/T	2	1632775	+	NA	NA	NA	NA	NA	NA	T	C	C	C	C	C	C	C	Y	C	C	C	C	C	C	C	C	C	C	C	C	C	C	T	C	C	C	T	C	C	C	C	C	T	C	C	C	C	C
S2_1632788	C/T	2	1632788	+	NA	NA	NA	NA	NA	NA	C	C	C	C	C	C	C	C	C	C	C	C	C	C	C	C	C	C	C	C	C	C	C	C	C	C	C	C	C	C	C	C	C	C	T	C	Y	C	C
S2_1632806	C/T	2	1632806	+	NA	NA	NA	NA	NA	NA	N	C	C	C	C	C	C	C	C	C	C	C	C	C	C	C	C	C	C	C	C	C	C	C	C	C	C	C	C	C	C	C	C	C	C	C	C	C	C
S2_1632832	A/C	2	1632832	+	NA	NA	NA	NA	NA	NA	N	A	A	A	A	A	A	A	A	A	A	A	A	A	A	A	A	A	A	A	A	A	A	A	A	A	A	A	A	A	A	A	A	A	A	A	A	A	A
S2_1632922	A/G	2	1632922	+	NA	NA	NA	NA	NA	NA	A	A	A	A	A	A	A	A	A	A	A	A	A	A	A	A	A	A	A	A	A	A	A	A	A	A	A	A	A	A	A	A	A	A	G	A	R	A	A
S2_1633335	G/T	2	1633335	+	NA	NA	NA	NA	NA	NA	G	G	G	G	G	G	G	G	G	G	G	G	G	G	G	G	G	G	G	G	G	G	G	G	G	G	G	G	G	G	G	G	G	G	G	G	G	G	G
S2_1633411	G/C	2	1633411	+	NA	NA	NA	NA	NA	NA	G	G	C	G	G	G	G	G	G	G	G	G	G	G	G	G	G	G	G	G	G	G	G	G	G	G	G	G	G	G	G	G	G	G	G	G	G	G	G
S2_1633412	G/C	2	1633412	+	NA	NA	NA	NA	NA	NA	G	G	C	G	G	G	G	G	G	G	G	G	G	G	G	G	G	G	G	G	G	G	G	G	G	G	G	G	G	G	G	G	G	G	G	G	G	G	G
S2_1633466	C/T	2	1633466	+	NA	NA	NA	NA	NA	NA	C	C	C	C	C	C	Y	C	C	C	C	C	C	C	C	C	C	C	C	C	C	C	C	C	C	C	C	C	C	C	C	C	C	C	T	C	C	C	C
S2_1633505	C/A	2	1633505	+	NA	NA	NA	NA	NA	NA	A	C	A	C	C	C	C	A	A	C	C	A	C	C	C	C	C	M	A	C	C	C	C	A	C	C	C	A	C	A	C	A	C	A	C	C	C	C	C
S2_1633514	A/G	2	1633514	+	NA	NA	NA	NA	NA	NA	A	G	G	G	G	A	G	A	A	A	A	A	A	A	A	A	A	G	A	R	A	A	A	A	A	A	A	A	A	A	A	A	A	A	G	G	G	A	A
S2_1633527	C/G	2	1633527	+	NA	NA	NA	NA	NA	NA	C	C	G	C	C	G	C	C	C	C	G	C	G	S	G	N	G	S	C	C	G	G	G	C	G	G	G	C	G	G	N	C	C	C	C	C	C	N	N
S2_1633538	C/T	2	1633538	+	NA	NA	NA	NA	NA	NA	C	C	C	C	C	C	C	C	C	C	C	C	C	C	C	C	C	C	C	C	C	C	C	C	C	C	C	C	C	Y	C	C	C	C	C	C	C	C	C
S2_1633562	C/A	2	1633562	+	NA	NA	NA	NA	NA	NA	N	C	C	C	C	C	C	C	C	C	C	A	C	C	C	C	C	C	C	C	C	C	C	C	C	C	C	C	C	C	C	C	C	C	C	C	C	C	C
S2_1633574	C/G	2	1633574	+	NA	NA	NA	NA	NA	NA	N	C	C	C	C	C	C	C	C	C	C	C	C	C	C	C	C	C	C	C	C	C	C	C	C	C	C	C	C	C	C	C	C	C	C	C	C	C	C
S2_1633576	C/T	2	1633576	+	NA	NA	NA	NA	NA	NA	N	C	C	C	C	C	C	C	C	C	C	C	C	C	C	C	C	C	C	C	C	C	C	C	C	C	C	C	C	C	C	C	C	C	C	C	C	C	C
S2_1633710	G/T	2	1633710	+	NA	NA	NA	NA	NA	NA	N	G	G	G	G	G	G	N	G	G	G	G	G	G	G	G	G	G	G	G	G	G	G	G	G	G	G	G	G	T	G	G	G	G	G	G	G	G	G
S2_1633723	C/A	2	1633723	+	NA	NA	NA	NA	NA	NA	N	C	C	C	C	C	C	C	C	C	C	C	C	C	C	C	C	C	C	C	C	C	C	C	C	C	C	C	C	C	C	C	C	C	C	C	C	C	C
S2_1633728	C/T	2	1633728	+	NA	NA	NA	NA	NA	NA	C	C	C	C	C	C	C	C	C	C	C	C	C	C	C	C	C	C	C	C	C	C	C	C	C	C	C	C	C	C	C	C	C	C	C	C	C	C	C
S2_1633766	G/T	2	1633766	+	NA	NA	NA	NA	NA	NA	T	G	G	G	G	G	G	G	N	G	G	G	G	G	G	G	G	G	G	G	G	G	G	G	G	G	G	G	G	G	G	G	G	G	G	G	G	G	G
S2_1633793	G/A	2	1633793	+	NA	NA	NA	NA	NA	NA	N	G	G	G	G	G	G	G	G	G	G	G	G	G	G	G	G	G	G	G	G	G	G	G	G	G	G	G	G	G	G	G	G	G	G	G	G	G	G
S2_1633834	G/A	2	1633834	+	NA	NA	NA	NA	NA	NA	N	G	G	G	G	G	G	G	G	G	G	A	G	G	G	G	G	G	G	G	G	G	G	G	G	G	G	G	G	G	G	G	G	G	G	G	G	G	G
S2_1633919	C/G	2	1633919	+	NA	NA	NA	NA	NA	NA	C	C	C	C	C	C	C	S	C	C	C	C	C	C	C	C	C	C	C	C	C	C	C	C	C	C	C	C	C	C	C	C	C	C	G	C	S	C	C
S2_1633937	C/A	2	1633937	+	NA	NA	NA	NA	NA	NA	C	C	C	C	C	C	C	A	C	C	C	C	C	C	C	C	C	C	C	C	C	C	C	C	C	C	C	C	C	C	C	C	C	C	A	C	M	C	C
S2_1633943	G/C	2	1633943	+	NA	NA	NA	NA	NA	NA	N	G	G	G	G	G	G	G	G	G	G	C	G	G	G	G	G	G	C	G	G	G	G	G	G	G	G	G	G	N	G	G	G	G	G	G	G	G	G
S2_1633951	T/C	2	1633951	+	NA	NA	NA	NA	NA	NA	N	T	C	T	T	C	T	T	T	C	C	T	N	C	C	C	C	T	T	T	C	C	Y	Y	C	C	C	C	C	T	C	C	C	C	T	T	T	C	C
S2_1634162	C/G	2	1634162	+	NA	NA	NA	NA	NA	NA	C	G	C	G	S	C	G	C	C	C	C	C	C	C	C	C	C	G	C	G	C	C	S	C	C	C	C	C	C	C	C	C	C	C	G	G	G	C	C
S2_1634173	T/C	2	1634173	+	NA	NA	NA	NA	NA	NA	T	T	T	T	T	T	T	T	T	T	T	T	T	T	T	T	T	T	T	T	T	T	T	T	T	T	T	T	T	T	T	T	T	T	T	T	T	T	T
S2_1634206	G/C	2	1634206	+	NA	NA	NA	NA	NA	NA	G	G	S	G	C	C	G	G	N	C	C	G	N	C	C	C	C	G	G	N	C	C	S	S	C	S	C	G	C	G	S	C	N	G	G	G	G	C	C
S2_1634252	T/C	2	1634252	+	NA	NA	NA	NA	NA	NA	T	T	Y	T	C	C	T	T	N	C	C	T	N	C	C	C	C	T	T	N	C	C	Y	C	C	Y	C	T	C	T	C	C	N	T	T	T	T	C	C
S2_1639098	A/C	2	1639098	+	NA	NA	NA	NA	NA	NA	A	A	C	A	A	A	A	A	A	C	C	C	A	C	A	A	A	A	A	A	C	C	M	A	C	A	C	A	C	A	A	A	C	A	C	A	A	A	A
S2_1639484	C/A	2	1639484	+	NA	NA	NA	NA	NA	NA	C	C	N	C	C	C	C	C	C	C	C	C	C	C	C	C	C	C	C	C	C	C	C	C	C	C	C	C	C	C	C	C	C	C	C	C	C	C	C
S2_1639828	T/C	2	1639828	+	NA	NA	NA	NA	NA	NA	T	T	T	T	T	T	T	T	T	T	T	T	T	T	T	T	T	T	T	T	T	T	T	T	T	T	T	T	T	T	T	T	T	T	T	T	T	T	T
S2_1639853	C/T	2	1639853	+	NA	NA	NA	NA	NA	NA	C	C	C	C	C	C	C	C	C	C	C	C	C	C	C	C	C	C	C	C	C	C	C	C	C	C	C	C	C	C	C	C	C	C	C	C	C	C	C
S2_1640023	G/A	2	1640023	+	NA	NA	NA	NA	NA	NA	G	G	A	G	G	A	G	G	N	A	A	A	A	A	A	A	A	G	G	G	A	A	R	R	A	A	A	G	A	G	A	G	A	G	A	G	N	A	A
S2_1640076	G/A	2	1640076	+	NA	NA	NA	NA	NA	NA	R	A	A	A	G	G	A	N	G	G	G	G	G	G	G	G	G	A	A	A	G	G	R	R	G	G	G	R	G	A	G	R	G	N	G	A	A	G	G
S2_1640101	G/A	2	1640101	+	NA	NA	NA	NA	NA	NA	G	G	G	G	G	A	G	G	G	G	G	G	A	G	A	A	A	G	G	G	G	G	G	G	G	A	G	G	G	G	A	G	G	G	G	G	G	A	A
S2_1641036	G/C	2	1641036	+	NA	NA	NA	NA	NA	NA	G	G	C	G	G	C	S	G	G	C	C	C	C	C	C	C	C	G	G	G	C	C	S	G	C	C	C	S	C	G	C	G	C	S	C	G	S	C	C
S2_1642216	G/T	2	1642216	+	NA	NA	NA	NA	NA	NA	G	G	G	G	G	G	G	G	G	G	G	G	G	G	G	G	G	G	G	G	G	G	G	G	G	G	G	G	G	G	G	G	G	G	G	G	G	G	G
S2_1644439	G/A	2	1644439	+	NA	NA	NA	NA	NA	NA	G	G	G	G	G	G	G	G	G	G	G	G	G	G	G	G	G	G	G	G	G	G	G	G	G	G	G	G	G	G	G	G	G	G	G	G	G	G	G
S2_1646386	G/T	2	1646386	+	NA	NA	NA	NA	NA	NA	G	G	G	G	G	G	G	G	G	G	G	G	G	G	G	G	G	G	G	G	G	G	G	G	G	G	G	G	G	G	G	G	G	G	G	G	G	G	G
S2_1649161	A/G	2	1649161	+	NA	NA	NA	NA	NA	NA	A	A	A	A	A	A	A	A	A	A	A	A	A	A	A	A	A	A	A	A	A	A	A	A	A	A	A	A	A	A	A	A	A	A	A	A	A	A	A
S2_1649168	C/G	2	1649168	+	NA	NA	NA	NA	NA	NA	C	C	C	C	C	C	C	C	C	C	C	C	C	C	C	C	C	C	C	C	C	C	C	C	C	C	C	C	C	C	C	C	C	C	C	C	C	C	C
S2_1649192	A/G	2	1649192	+	NA	NA	NA	NA	NA	NA	A	A	A	A	A	A	A	A	A	A	A	A	A	A	A	A	A	A	A	A	A	A	A	A	A	A	A	A	A	A	A	A	A	A	A	A	A	A	A
S2_1649197	C/T	2	1649197	+	NA	NA	NA	NA	NA	NA	C	C	C	C	C	C	C	C	C	C	C	C	C	C	C	C	C	C	C	C	C	C	C	C	C	C	C	C	C	C	C	C	C	C	C	C	C	C	C
S2_1649214	T/C	2	1649214	+	NA	NA	NA	NA	NA	NA	C	C	T	C	T	T	Y	T	T	T	T	T	T	T	T	T	T	C	T	C	T	T	C	T	T	T	T	T	T	T	T	T	T	T	T	C	T	T	T
S2_1649248	T/C	2	1649248	+	NA	NA	NA	NA	NA	NA	C	C	C	C	T	T	Y	T	T	T	T	T	T	T	T	T	T	C	T	C	T	T	C	T	T	T	T	T	T	T	T	T	C	T	T	C	T	T	T
S2_1649358	T/C	2	1649358	+	NA	NA	NA	NA	NA	NA	N	C	C	C	N	T	Y	T	T	T	T	T	T	T	T	T	T	C	T	C	T	T	C	T	T	T	T	T	T	T	T	T	T	T	T	C	T	T	T
S2_1649382	A/G	2	1649382	+	NA	NA	NA	NA	NA	NA	N	G	G	G	G	A	R	A	A	G	A	A	A	R	A	A	A	G	A	G	A	A	G	A	A	A	A	A	A	A	A	A	G	A	A	G	A	A	A
S2_1652267	C/T	2	1652267	+	NA	NA	NA	NA	NA	NA	C	C	C	C	C	C	C	N	C	C	C	C	C	C	C	C	C	C	C	N	C	C	C	C	C	C	C	C	C	T	C	C	C	C	C	C	C	C	C
S2_1653255	T/G	2	1653255	+	NA	NA	NA	NA	NA	NA	N	G	T	G	T	T	T	N	T	T	T	T	T	T	T	T	T	G	T	G	T	T	K	T	T	T	T	T	T	T	T	T	T	T	T	G	T	T	T
S2_1653293	C/G	2	1653293	+	NA	NA	NA	NA	NA	NA	C	N	C	G	C	G	C	C	C	C	C	C	C	S	G	G	G	G	G	G	C	C	C	C	C	C	C	C	C	C	G	C	C	G	G	G	C	G	G
S2_1653392	G/T	2	1653392	+	NA	NA	NA	NA	NA	NA	G	G	G	G	G	G	G	G	G	G	G	T	G	G	G	G	G	G	G	G	G	G	G	G	G	G	G	G	G	G	G	G	G	G	G	G	G	G	G
S2_1653420	A/T	2	1653420	+	NA	NA	NA	NA	NA	NA	A	T	A	T	T	T	T	A	A	A	A	A	A	W	T	T	T	T	T	T	A	A	T	A	A	A	A	A	A	A	T	A	T	A	T	T	A	T	T
S2_1653462	C/A	2	1653462	+	NA	NA	NA	NA	NA	NA	C	C	C	C	C	A	C	C	C	C	C	C	C	M	A	A	A	C	A	C	C	C	C	C	C	C	C	C	C	C	A	C	C	C	A	C	C	A	A
S2_1653467	A/G	2	1653467	+	NA	NA	NA	NA	NA	NA	A	G	A	G	G	G	G	A	A	A	A	A	A	R	G	G	G	G	G	G	A	A	G	A	A	A	A	A	A	A	G	A	G	A	G	G	A	G	G
S2_1653488	A/C	2	1653488	+	NA	NA	NA	NA	NA	NA	A	A	A	A	A	C	A	A	A	A	A	A	A	A	C	C	C	A	C	A	A	A	A	A	A	A	A	A	A	A	C	A	A	A	C	A	A	C	C
S2_1653490	C/G	2	1653490	+	NA	NA	NA	NA	NA	NA	C	C	C	C	C	C	C	C	C	C	C	C	C	C	C	C	C	C	C	C	C	C	C	C	C	C	C	C	C	C	C	C	C	C	C	C	C	C	C
S2_1653505	A/G	2	1653505	+	NA	NA	NA	NA	NA	NA	A	A	A	A	A	A	A	A	A	A	A	G	A	A	A	A	A	A	A	A	A	A	A	A	A	A	A	A	A	A	A	A	A	A	A	A	A	A	A
S2_1653506	A/C	2	1653506	+	NA	NA	NA	NA	NA	NA	A	A	A	A	A	A	A	A	A	A	A	C	A	A	A	A	A	A	A	A	A	A	A	A	A	A	A	A	A	A	A	A	A	A	A	A	A	A	A
S2_1653627	C/T	2	1653627	+	NA	NA	NA	NA	NA	NA	C	T	C	T	C	C	Y	C	C	C	C	C	C	C	C	C	C	T	C	N	C	C	Y	C	C	C	C	C	C	C	C	C	T	C	C	T	C	C	C
S2_1653630	G/C	2	1653630	+	NA	NA	NA	NA	NA	NA	G	G	N	C	G	G	G	G	G	C	G	G	G	S	G	G	G	C	G	G	G	G	C	G	G	G	G	G	G	G	G	G	G	G	G	N	G	G	G
S2_1653837	G/C	2	1653837	+	NA	NA	NA	NA	NA	NA	G	G	N	G	G	C	G	G	N	G	G	G	G	G	C	C	C	G	G	G	G	G	G	G	G	G	G	G	G	G	C	G	G	G	C	G	G	C	C
S2_1653990	G/T	2	1653990	+	NA	NA	NA	NA	NA	NA	G	G	G	T	T	T	T	G	T	G	T	G	T	T	T	T	T	G	K	G	T	T	G	T	T	T	T	T	T	T	T	T	G	T	T	G	G	T	T
S2_1654030	G/C	2	1654030	+	NA	NA	NA	NA	NA	NA	G	G	G	G	G	G	G	G	G	S	G	G	G	G	G	G	G	G	G	G	G	G	G	G	G	G	G	G	G	G	G	G	G	G	G	G	G	G	G
S2_1654161	C/A	2	1654161	+	NA	NA	NA	NA	NA	NA	C	C	C	C	C	C	C	C	C	C	C	C	C	C	C	C	C	C	C	C	C	C	M	C	C	C	C	C	C	C	C	C	C	C	C	C	C	C	C
S2_1654484	G/A	2	1654484	+	NA	NA	NA	NA	NA	NA	G	A	G	G	G	G	G	G	G	G	N	G	G	R	G	G	G	A	A	A	A	A	A	G	A	G	A	G	A	G	G	G	A	G	G	A	A	G	G
S2_1654500	A/G	2	1654500	+	NA	NA	NA	NA	NA	NA	A	G	A	A	A	A	A	A	A	A	G	A	A	R	A	A	A	G	G	G	G	G	G	A	G	A	G	A	G	A	A	A	G	A	A	G	G	A	A
S2_1654511	C/G	2	1654511	+	NA	NA	NA	NA	NA	NA	C	C	C	C	C	C	C	C	C	C	C	C	C	C	C	C	C	C	C	C	C	C	C	C	C	C	C	C	C	C	C	C	C	C	C	C	C	C	C
S2_1654581	G/A	2	1654581	+	NA	NA	NA	NA	NA	NA	A	G	G	G	G	G	G	G	G	G	G	G	G	G	G	G	G	G	G	G	G	G	G	G	G	G	G	G	G	G	G	G	G	G	G	G	G	G	G
S2_1654595	C/G	2	1654595	+	NA	NA	NA	NA	NA	NA	G	C	C	C	C	C	C	C	C	C	C	C	C	C	C	C	C	C	C	C	C	C	C	C	C	C	C	C	C	C	C	C	C	C	C	C	C	C	C
S2_1654779	T/C	2	1654779	+	NA	NA	NA	NA	NA	NA	T	T	T	T	T	T	T	T	T	T	T	T	T	T	T	T	T	T	T	T	T	T	T	T	T	T	T	T	T	T	T	T	T	T	T	T	T	T	T
S2_1654896	A/G	2	1654896	+	NA	NA	NA	NA	NA	NA	A	A	A	A	A	A	A	A	A	A	A	A	A	A	A	A	A	A	A	A	A	A	A	A	A	A	A	A	A	A	A	A	A	A	A	A	A	A	A
S2_1654898	C/A	2	1654898	+	NA	NA	NA	NA	NA	NA	C	C	C	C	C	C	C	A	C	C	C	C	C	C	C	C	C	C	C	C	C	C	C	C	C	C	C	C	C	C	C	C	C	C	C	C	C	C	C
S2_1655195	T/C	2	1655195	+	NA	NA	NA	NA	NA	NA	T	T	T	T	T	T	T	T	T	T	T	T	T	T	T	T	T	T	T	T	T	T	T	T	T	T	T	T	T	T	T	T	T	T	T	T	T	T	T
S2_1676399	C/T	2	1676399	+	NA	NA	NA	NA	NA	NA	C	C	C	C	C	C	C	C	C	C	C	C	C	C	C	C	C	C	C	C	C	C	C	C	C	C	C	C	C	C	C	C	C	C	C	C	C	C	C
S2_1676413	C/A	2	1676413	+	NA	NA	NA	NA	NA	NA	C	C	C	C	C	C	C	C	C	C	C	C	C	C	C	C	C	C	C	C	C	C	C	C	C	C	C	C	C	C	C	C	C	C	C	C	C	C	C
S2_1676453	G/A	2	1676453	+	NA	NA	NA	NA	NA	NA	G	G	G	G	G	G	G	G	G	G	G	G	G	G	G	G	G	G	G	G	G	G	G	G	G	G	G	G	G	G	G	G	G	G	G	G	G	G	G
S2_1676476	T/A	2	1676476	+	NA	NA	NA	NA	NA	NA	T	T	A	A	W	T	W	T	T	T	T	A	T	T	T	T	T	T	T	T	T	T	W	W	T	T	T	T	T	T	T	T	T	T	T	T	T	T	T
S2_1676483	C/A	2	1676483	+	NA	NA	NA	NA	NA	NA	C	C	C	C	C	C	C	C	C	C	C	C	C	C	C	C	C	C	C	C	C	C	C	C	C	C	C	C	C	C	C	C	C	C	C	C	C	C	C
S2_1677583	T/C	2	1677583	+	NA	NA	NA	NA	NA	NA	T	T	T	T	T	T	T	T	T	T	T	T	T	T	T	T	T	T	T	T	T	T	T	T	T	T	T	T	T	T	T	T	T	T	T	T	T	T	T
S2_1677624	C/G	2	1677624	+	NA	NA	NA	NA	NA	NA	C	C	C	C	C	C	C	C	C	C	C	C	C	C	C	C	C	C	C	C	C	C	C	C	C	C	C	C	C	C	C	C	C	C	C	C	C	C	C
S2_1679735	C/T	2	1679735	+	NA	NA	NA	NA	NA	NA	C	C	C	C	C	C	C	C	C	C	C	C	C	C	C	C	C	C	C	C	C	C	C	C	C	C	C	C	C	C	C	C	C	C	C	C	C	C	C
S2_1679751	C/T	2	1679751	+	NA	NA	NA	NA	NA	NA	C	C	C	C	C	C	C	C	C	C	C	C	C	C	C	C	C	C	C	C	C	C	C	C	C	C	C	C	C	C	C	C	C	C	C	C	C	C	C
S2_1680076	C/T	2	1680076	+	NA	NA	NA	NA	NA	NA	C	C	C	C	C	C	C	C	C	C	C	C	C	C	C	C	C	C	C	C	C	C	C	C	C	C	C	C	C	C	C	C	C	C	C	C	C	C	C
S2_1680146	A/G	2	1680146	+	NA	NA	NA	NA	NA	NA	A	A	A	A	A	A	A	A	A	A	A	A	A	A	A	A	A	A	A	A	A	A	A	A	A	A	A	A	A	A	A	A	A	A	A	A	A	A	A
S2_1680221	T/G	2	1680221	+	NA	NA	NA	NA	NA	NA	N	T	T	T	T	T	T	T	T	T	T	G	T	T	T	T	T	T	T	T	T	T	T	T	T	T	T	T	T	T	T	T	T	T	T	T	T	T	T
S2_1680255	A/G	2	1680255	+	NA	NA	NA	NA	NA	NA	N	A	A	A	A	A	A	A	R	A	A	A	A	A	A	A	A	A	A	A	A	A	A	A	A	A	A	A	A	A	A	A	A	A	A	A	A	A	A
S2_1680256	T/G	2	1680256	+	NA	NA	NA	NA	NA	NA	N	T	T	T	T	T	T	T	K	T	T	T	T	T	T	T	T	T	T	T	T	T	T	T	T	T	T	T	T	T	T	T	T	T	T	T	T	T	T
S2_1682394	C/T	2	1682394	+	NA	NA	NA	NA	NA	NA	C	C	C	C	C	C	C	C	C	C	C	C	C	C	C	C	C	C	C	C	C	C	C	C	C	C	C	C	C	C	C	C	C	C	C	C	C	C	C
S2_1682395	C/T	2	1682395	+	NA	NA	NA	NA	NA	NA	C	C	C	C	C	C	C	C	C	C	C	C	C	C	C	C	C	C	C	C	C	C	C	C	C	C	C	C	C	C	C	C	C	C	C	C	C	C	C
S2_1682430	C/G	2	1682430	+	NA	NA	NA	NA	NA	NA	C	G	C	C	C	C	C	C	C	C	G	C	C	S	C	C	C	G	G	G	G	G	G	C	G	C	G	C	G	C	C	C	G	C	C	G	G	C	C
S2_1683126	A/T	2	1683126	+	NA	NA	NA	NA	NA	NA	W	A	A	A	A	A	A	A	A	A	A	T	A	A	A	A	A	A	A	A	A	A	A	A	A	A	A	A	A	A	A	A	A	A	A	A	A	A	A
S2_1683127	A/G	2	1683127	+	NA	NA	NA	NA	NA	NA	R	A	A	A	A	A	A	A	A	A	A	G	A	A	A	A	A	A	A	A	A	A	A	A	A	A	A	A	A	A	A	A	A	A	A	A	A	A	A
S2_1683128	T/G	2	1683128	+	NA	NA	NA	NA	NA	NA	K	T	T	T	T	T	T	T	T	T	T	G	T	T	T	T	T	T	T	T	T	T	T	T	T	T	T	T	T	T	T	T	T	T	T	T	T	T	T
S2_1683129	T/C	2	1683129	+	NA	NA	NA	NA	NA	NA	Y	T	T	T	T	T	T	T	T	T	T	C	T	T	T	T	T	T	T	T	T	T	T	T	T	T	T	T	T	T	T	T	T	T	T	T	T	T	T
S2_1683494	G/T	2	1683494	+	NA	NA	NA	NA	NA	NA	G	G	G	G	G	G	G	G	G	G	G	G	G	G	G	G	G	G	G	G	G	G	G	G	G	G	G	G	G	G	G	G	G	G	G	G	G	G	G
S2_1683578	A/T	2	1683578	+	NA	NA	NA	NA	NA	NA	A	A	A	A	A	A	A	A	A	A	A	A	A	A	A	A	A	A	A	A	A	A	A	A	A	A	A	A	A	A	A	A	A	A	A	A	A	A	A
S2_1689670	T/C	2	1689670	+	NA	NA	NA	NA	NA	NA	C	C	C	T	T	T	T	T	C	T	T	C	T	Y	T	T	T	C	C	C	C	C	C	Y	C	T	C	T	C	T	T	T	T	T	T	C	T	T	T
S2_1689680	A/C	2	1689680	+	NA	NA	NA	NA	NA	NA	C	C	C	A	A	A	A	A	C	A	A	C	A	M	A	A	A	C	C	C	C	C	C	M	C	A	C	A	C	A	A	A	A	A	A	C	A	A	A
S2_1689684	A/T	2	1689684	+	NA	NA	NA	NA	NA	NA	A	A	A	A	A	T	A	A	A	A	A	A	A	W	T	T	T	A	A	A	A	A	A	A	A	A	A	A	A	A	T	A	A	T	A	A	A	T	T
S2_1689688	T/G	2	1689688	+	NA	NA	NA	NA	NA	NA	T	T	T	T	T	G	T	N	T	N	T	T	T	K	G	G	G	T	T	T	T	T	T	T	T	T	T	T	T	T	G	T	T	G	T	T	T	G	G
S2_1691549	C/T	2	1691549	+	NA	NA	NA	NA	NA	NA	C	C	C	C	C	C	C	C	C	C	C	C	C	C	C	C	C	C	C	C	C	C	C	C	C	C	C	C	C	C	C	C	C	C	C	C	C	C	C
S2_1691861	G/A	2	1691861	+	NA	NA	NA	NA	NA	NA	G	G	G	G	G	G	G	G	G	G	G	G	G	G	G	G	G	G	G	G	G	G	G	G	G	G	G	G	G	G	G	G	G	G	G	G	G	G	G
S2_1691879	T/G	2	1691879	+	NA	NA	NA	NA	NA	NA	T	N	T	T	T	T	T	T	T	T	T	T	T	T	T	T	T	G	T	T	T	T	T	T	T	T	T	T	T	T	T	T	T	T	T	N	T	T	T
S2_1693141	A/C	2	1693141	+	NA	NA	NA	NA	NA	NA	A	A	A	A	A	A	A	N	A	M	A	C	A	A	A	A	A	A	A	A	A	A	A	M	A	A	A	A	A	C	A	A	A	N	A	A	N	A	A
S2_1693148	C/G	2	1693148	+	NA	NA	NA	NA	NA	NA	C	C	C	C	C	C	C	C	C	S	C	C	C	C	C	C	C	C	C	C	C	C	C	C	C	C	C	C	C	C	C	C	C	C	C	C	C	C	C
S2_1693157	G/C	2	1693157	+	NA	NA	NA	NA	NA	NA	G	G	G	G	G	G	G	N	G	G	G	C	G	G	G	G	G	G	G	G	G	G	G	S	G	G	G	G	G	C	G	G	G	G	G	G	N	G	G
S2_1693160	G/C	2	1693160	+	NA	NA	NA	NA	NA	NA	G	G	G	G	G	G	G	G	G	G	G	G	G	G	G	G	G	G	G	G	G	G	G	S	G	G	G	G	G	C	G	G	G	G	G	G	N	G	G
S2_1693673	C/G	2	1693673	+	NA	NA	NA	NA	NA	NA	C	C	C	C	C	C	C	C	C	C	C	C	C	C	C	C	C	C	C	C	C	C	C	C	C	C	C	C	C	C	C	C	C	C	C	C	C	C	C
S2_1694497	A/G	2	1694497	+	NA	NA	NA	NA	NA	NA	A	A	A	A	A	A	A	A	A	A	A	A	A	A	A	A	A	A	A	A	A	A	A	A	A	A	A	A	A	A	A	A	A	A	A	A	R	A	A
S2_1694903	C/G	2	1694903	+	NA	NA	NA	NA	NA	NA	C	C	C	C	C	C	C	C	C	G	C	C	C	C	C	C	C	C	C	C	C	C	C	C	C	C	C	C	C	C	C	C	C	C	C	C	C	C	C
S2_1694926	G/A	2	1694926	+	NA	NA	NA	NA	NA	NA	G	G	G	G	G	G	G	G	G	G	G	G	G	G	G	G	G	G	G	G	G	G	G	G	G	G	G	G	G	G	G	G	G	G	G	G	G	G	G
S2_1694958	T/C	2	1694958	+	NA	NA	NA	NA	NA	NA	T	T	T	T	T	T	T	T	T	T	T	T	T	T	T	T	T	T	T	T	T	T	T	T	T	T	T	T	T	T	T	T	T	T	T	T	C	T	T
S2_1694972	A/G	2	1694972	+	NA	NA	NA	NA	NA	NA	A	A	A	A	A	A	A	A	A	A	A	A	A	A	A	A	A	A	A	A	A	A	A	A	A	A	A	A	A	A	A	A	A	A	A	A	A	A	A
S2_1694996	G/A	2	1694996	+	NA	NA	NA	NA	NA	NA	G	G	G	G	G	G	G	G	G	G	G	G	G	G	G	G	G	G	G	G	G	G	G	G	G	G	G	G	G	G	G	G	G	G	G	G	G	G	G
S2_1695071	G/C	2	1695071	+	NA	NA	NA	NA	NA	NA	G	G	G	G	G	G	G	G	G	G	G	G	G	G	G	G	G	G	G	G	G	G	G	G	G	G	G	G	G	G	G	G	G	N	G	G	N	G	G
S2_1695079	T/G	2	1695079	+	NA	NA	NA	NA	NA	NA	T	T	T	T	T	T	T	T	T	T	T	T	T	T	T	T	T	T	T	T	T	T	T	T	T	T	T	T	T	T	T	T	T	T	T	T	N	T	T
S2_1695091	C/A	2	1695091	+	NA	NA	NA	NA	NA	NA	C	C	C	C	C	C	C	C	C	A	M	A	C	A	C	C	C	C	N	C	C	C	C	C	C	C	C	A	C	C	N	N	A	C	A	C	N	C	C
S2_1711148	T/C	2	1711148	+	NA	NA	NA	NA	NA	NA	T	T	T	T	T	T	T	T	T	T	T	T	T	T	T	T	T	T	T	T	T	T	T	T	T	T	T	T	T	T	T	T	T	C	T	T	T	T	T
S2_1711160	G/T	2	1711160	+	NA	NA	NA	NA	NA	NA	G	G	T	G	G	G	G	G	G	G	G	T	G	G	G	G	G	G	G	G	G	G	G	G	G	G	G	G	G	G	G	G	G	G	G	G	G	G	G
S2_1711171	T/C	2	1711171	+	NA	NA	NA	NA	NA	NA	T	T	T	T	T	T	T	T	T	T	T	T	T	T	T	T	T	T	T	T	T	T	T	T	T	T	T	T	T	T	T	T	T	T	T	T	T	T	T
S2_1711219	C/T	2	1711219	+	NA	NA	NA	NA	NA	NA	C	C	C	C	C	C	C	C	C	C	C	C	C	C	C	C	C	C	C	C	C	C	C	C	C	C	C	C	C	C	C	C	C	C	C	C	C	C	C
S2_1711227	A/C	2	1711227	+	NA	NA	NA	NA	NA	NA	C	A	A	A	A	A	A	A	A	C	A	C	A	A	A	A	A	A	A	C	A	A	A	A	A	A	A	N	A	A	A	A	A	A	C	A	C	A	A
S2_1713718	A/G	2	1713718	+	NA	NA	NA	NA	NA	NA	G	A	R	A	R	G	G	N	A	G	G	G	G	G	G	G	G	A	G	G	A	A	A	A	A	A	A	G	A	A	G	G	A	G	G	A	N	G	G
S2_1713728	A/T	2	1713728	+	NA	NA	NA	NA	NA	NA	T	A	W	A	W	T	T	N	A	T	T	T	T	T	T	T	T	A	T	T	A	A	A	A	A	A	A	T	A	A	T	T	A	T	T	A	N	T	T
S2_1713836	C/A	2	1713836	+	NA	NA	NA	NA	NA	NA	C	C	C	C	C	A	A	M	C	A	A	A	A	A	A	A	A	C	A	A	C	C	C	C	C	C	C	A	C	C	A	A	C	A	A	C	N	A	A
S2_1715723	G/T	2	1715723	+	NA	NA	NA	NA	NA	NA	T	G	G	G	G	G	G	G	G	G	G	G	G	G	G	G	G	G	G	G	G	G	G	G	G	G	G	G	G	G	G	G	G	G	G	G	G	G	G
S2_1715776	C/T	2	1715776	+	NA	NA	NA	NA	NA	NA	C	C	C	C	C	C	C	C	C	C	C	C	C	C	C	C	C	C	C	C	C	C	C	C	C	C	C	C	C	C	C	C	C	C	C	C	C	C	C
S2_1715822	C/A	2	1715822	+	NA	NA	NA	NA	NA	NA	A	C	C	C	C	C	C	C	C	C	C	C	C	C	C	C	C	C	C	C	C	C	C	C	C	C	C	C	C	C	C	C	C	C	C	C	C	C	C
S2_1715823	G/C	2	1715823	+	NA	NA	NA	NA	NA	NA	C	G	G	G	G	G	G	G	G	G	G	G	G	G	G	G	G	G	G	G	G	G	G	S	G	G	G	G	G	G	G	G	G	G	G	G	G	G	G
S2_1715843	C/T	2	1715843	+	NA	NA	NA	NA	NA	NA	T	C	C	C	C	C	C	C	C	C	C	C	C	C	C	C	C	C	C	C	C	C	C	C	C	C	C	C	C	C	C	C	C	C	C	C	C	C	C
S2_1715859	T/C	2	1715859	+	NA	NA	NA	NA	NA	NA	C	T	C	T	T	T	T	C	T	C	T	C	T	T	T	T	T	T	T	T	T	T	T	T	T	T	T	T	T	T	T	T	T	T	T	T	C	T	T
S2_1716296	C/A	2	1716296	+	NA	NA	NA	NA	NA	NA	A	C	C	C	C	C	C	C	C	C	C	C	C	C	C	C	C	C	C	C	C	C	C	C	C	C	C	C	C	C	C	C	C	C	C	C	C	C	C
S2_1717014	G/C	2	1717014	+	NA	NA	NA	NA	NA	NA	G	G	G	G	G	G	G	G	G	G	G	G	G	G	G	G	G	G	G	G	G	G	G	G	G	G	G	G	G	G	G	G	G	G	G	G	G	G	G
S2_1717102	T/C	2	1717102	+	NA	NA	NA	NA	NA	NA	T	T	T	T	T	T	T	T	T	Y	T	T	T	T	T	T	T	T	T	T	T	T	T	T	T	T	T	T	T	T	T	T	T	T	T	T	T	T	T
S2_1717319	G/A	2	1717319	+	NA	NA	NA	NA	NA	NA	G	G	G	G	G	G	G	G	G	A	G	G	G	G	G	G	G	G	G	G	G	G	G	G	G	G	G	G	G	G	G	G	G	G	G	G	G	G	G
S2_1717340	C/T	2	1717340	+	NA	NA	NA	NA	NA	NA	T	C	C	C	C	C	C	C	C	C	C	T	C	C	C	C	C	C	C	C	C	C	C	C	C	C	C	C	C	C	C	C	C	C	C	C	C	C	C
S2_1717344	C/T	2	1717344	+	NA	NA	NA	NA	NA	NA	T	T	C	C	C	C	C	T	C	T	C	T	C	C	C	C	C	T	C	C	C	C	Y	C	C	C	C	C	C	Y	C	C	C	C	C	T	T	C	C
S2_1717347	C/T	2	1717347	+	NA	NA	NA	NA	NA	NA	C	C	C	C	C	C	C	C	C	C	C	C	C	C	C	C	C	C	N	C	C	C	C	C	C	C	C	C	C	C	C	C	C	C	C	C	C	C	C
S2_1717358	A/G	2	1717358	+	NA	NA	NA	NA	NA	NA	A	A	A	A	A	A	A	A	A	A	R	A	A	A	A	A	A	A	A	A	A	A	A	A	A	A	A	A	A	A	A	A	A	A	A	A	A	A	A
S2_1717402	T/G	2	1717402	+	NA	NA	NA	NA	NA	NA	G	G	T	T	T	T	T	K	T	G	T	G	T	T	T	T	T	G	T	T	T	T	K	T	T	T	T	T	T	G	T	T	T	T	T	G	G	T	T
S2_1720428	T/C	2	1720428	+	NA	NA	NA	NA	NA	NA	N	C	T	T	T	T	T	T	T	T	T	T	T	T	T	T	T	C	T	T	T	T	T	T	T	T	T	T	T	T	T	T	T	Y	T	C	T	T	T
S2_1724359	G/C	2	1724359	+	NA	NA	NA	NA	NA	NA	S	G	G	G	G	G	G	G	G	G	G	G	G	G	G	G	G	G	G	G	G	G	G	G	G	G	G	G	G	G	G	G	G	G	G	G	G	G	G
S2_1724409	C/A	2	1724409	+	NA	NA	NA	NA	NA	NA	A	C	C	C	C	C	C	C	C	C	C	C	C	C	C	C	C	C	C	C	C	C	C	C	C	C	C	C	C	C	C	C	C	C	C	C	C	C	C
S2_1724423	C/T	2	1724423	+	NA	NA	NA	NA	NA	NA	C	C	T	T	Y	C	C	C	C	C	C	C	C	C	C	C	C	C	T	T	C	C	C	C	C	C	C	C	C	C	C	C	T	C	T	C	Y	C	C
S2_1724555	G/T	2	1724555	+	NA	NA	NA	NA	NA	NA	K	G	N	G	G	G	G	G	G	G	G	G	G	G	G	G	G	G	G	G	G	G	G	G	G	G	G	G	G	G	G	G	G	G	G	G	G	G	G
S2_1724570	C/T	2	1724570	+	NA	NA	NA	NA	NA	NA	C	C	C	C	C	C	C	C	C	C	C	C	C	C	C	C	C	C	C	C	C	C	C	C	C	C	C	C	C	C	C	C	C	C	C	C	C	C	C
S2_1724658	A/T	2	1724658	+	NA	NA	NA	NA	NA	NA	A	A	A	A	A	A	A	A	A	A	A	A	A	A	A	A	A	A	A	A	A	A	A	A	A	A	A	A	A	A	A	A	A	A	A	A	A	A	A
S2_1724706	G/T	2	1724706	+	NA	NA	NA	NA	NA	NA	G	G	G	G	G	T	K	G	G	K	T	G	T	K	T	T	T	G	G	G	G	G	G	G	G	G	G	T	G	G	T	T	G	T	G	G	G	T	T
S2_1724713	G/C	2	1724713	+	NA	NA	NA	NA	NA	NA	G	G	G	G	G	G	G	G	G	G	G	G	G	G	G	G	G	G	G	G	G	G	G	G	G	G	G	G	G	G	G	G	G	G	G	G	G	G	G
S2_1726291	A/G	2	1726291	+	NA	NA	NA	NA	NA	NA	A	A	G	A	A	A	A	R	A	G	A	A	A	A	A	A	A	A	A	A	A	A	A	A	A	A	A	A	A	A	A	A	A	A	A	A	A	A	A
S2_1726316	C/T	2	1726316	+	NA	NA	NA	NA	NA	NA	C	C	T	C	C	C	C	Y	C	C	C	C	C	C	C	C	C	C	C	C	C	C	C	C	C	C	C	C	C	C	C	C	C	C	C	C	C	C	C
S2_1726357	A/G	2	1726357	+	NA	NA	NA	NA	NA	NA	A	A	A	A	A	A	A	A	A	G	A	A	A	A	A	A	A	A	A	A	A	A	A	A	A	A	A	A	A	A	A	A	A	A	A	A	A	A	A
S2_1726389	T/A	2	1726389	+	NA	NA	NA	NA	NA	NA	T	T	T	T	T	T	T	T	T	T	T	T	T	T	T	T	T	T	T	T	T	T	T	T	T	T	T	T	T	T	T	T	T	T	T	T	T	T	T
S2_1726460	T/C	2	1726460	+	NA	NA	NA	NA	NA	NA	T	C	T	T	T	T	T	T	T	T	T	T	T	T	T	T	T	C	T	T	T	T	T	T	T	T	T	T	T	C	T	T	T	T	T	C	T	T	T
S2_1726544	C/G	2	1726544	+	NA	NA	NA	NA	NA	NA	G	G	G	C	C	C	C	G	G	G	C	C	C	C	C	C	C	G	C	C	G	S	S	C	C	S	C	C	S	G	C	C	C	C	C	G	N	C	C
S2_1726601	A/G	2	1726601	+	NA	NA	NA	NA	NA	NA	A	A	A	A	A	A	A	A	A	A	A	A	A	A	A	A	A	A	A	A	A	A	A	A	A	A	A	A	A	A	A	A	A	A	A	A	R	A	A
S2_1726824	C/T	2	1726824	+	NA	NA	NA	NA	NA	NA	C	C	C	C	C	C	C	C	C	C	C	C	C	C	C	C	C	C	C	C	C	C	C	C	C	C	C	C	C	C	C	C	C	C	C	C	C	C	C
S2_1726854	T/G	2	1726854	+	NA	NA	NA	NA	NA	NA	T	T	T	T	T	T	T	T	T	G	T	T	T	T	T	T	T	T	T	T	T	T	T	T	T	T	T	T	T	T	T	T	T	T	T	T	T	T	T
S2_1774953	G/T	2	1774953	+	NA	NA	NA	NA	NA	NA	G	G	G	G	G	G	G	G	G	G	G	G	G	G	G	G	G	G	G	G	G	G	G	G	G	G	G	G	G	G	G	G	G	G	G	G	G	G	G
S2_1774959	G/A	2	1774959	+	NA	NA	NA	NA	NA	NA	G	G	G	G	G	A	A	G	G	A	A	A	A	A	A	A	A	G	G	A	G	G	G	G	G	G	G	A	G	G	A	A	G	A	A	G	G	A	A
S2_1775084	T/C	2	1775084	+	NA	NA	NA	NA	NA	NA	T	T	Y	T	T	C	C	N	T	C	C	C	C	C	C	C	C	T	T	C	T	T	T	T	T	T	T	C	T	T	C	C	T	C	C	T	T	C	C
S2_1775089	C/A	2	1775089	+	NA	NA	NA	NA	NA	NA	C	C	C	C	C	C	C	C	C	C	C	C	C	C	C	C	C	C	C	C	C	C	C	C	C	C	C	C	C	C	C	C	C	C	C	C	C	C	C
S2_1775363	G/C	2	1775363	+	NA	NA	NA	NA	NA	NA	N	G	G	G	G	G	G	N	G	G	G	G	G	G	G	G	G	G	N	G	G	G	G	G	G	G	G	G	G	G	G	G	G	G	G	G	G	G	G
S2_1775387	C/T	2	1775387	+	NA	NA	NA	NA	NA	NA	T	C	C	C	C	C	C	Y	C	C	C	C	C	C	C	C	C	C	T	C	C	C	C	C	C	C	C	C	C	C	C	C	C	C	C	C	C	C	C
S2_1775510	C/T	2	1775510	+	NA	NA	NA	NA	NA	NA	C	C	C	C	C	C	C	C	C	T	C	C	C	C	C	C	C	C	C	C	C	C	C	C	C	C	C	C	C	C	C	C	C	C	C	C	C	C	C
S2_1775537	G/C	2	1775537	+	NA	NA	NA	NA	NA	NA	G	G	G	G	G	G	G	G	G	G	G	G	G	G	G	G	G	G	G	G	G	G	G	G	G	G	G	G	G	G	G	G	G	G	G	G	G	G	G
S2_1776499	A/T	2	1776499	+	NA	NA	NA	NA	NA	NA	T	A	A	A	A	T	W	T	A	T	T	T	T	T	T	T	T	A	T	T	A	A	A	A	A	A	A	T	A	A	T	T	A	T	T	A	A	T	T
S2_1776516	A/T	2	1776516	+	NA	NA	NA	NA	NA	NA	A	A	A	A	A	A	A	A	A	A	A	A	A	A	A	A	A	A	A	A	A	A	A	A	A	A	A	A	A	A	A	A	A	A	A	A	A	A	A
S2_1776542	C/T	2	1776542	+	NA	NA	NA	NA	NA	NA	C	C	C	C	C	T	Y	C	C	C	T	T	T	Y	T	T	T	C	C	T	C	C	C	C	C	C	C	T	C	C	T	T	C	T	T	C	C	T	T
S2_1778306	G/C	2	1778306	+	NA	NA	NA	NA	NA	NA	G	G	G	G	G	C	C	G	G	G	C	C	C	C	C	C	C	G	G	C	G	G	G	G	G	G	G	C	G	G	C	C	G	C	C	G	G	C	C
S2_1778869	C/A	2	1778869	+	NA	NA	NA	NA	NA	NA	C	C	C	C	C	C	C	C	C	C	C	A	C	C	C	C	C	C	C	C	C	C	C	C	C	C	C	C	C	C	C	C	C	C	C	C	C	C	C
S2_1812565	C/G	2	1812565	+	NA	NA	NA	NA	NA	NA	C	C	C	C	C	C	C	C	C	C	C	C	C	C	C	C	C	C	C	C	C	C	C	C	C	C	C	C	C	C	C	C	C	C	G	C	C	C	C
S2_1814066	C/T	2	1814066	+	NA	NA	NA	NA	NA	NA	C	C	C	C	C	C	C	C	C	C	C	C	C	C	C	C	C	C	C	C	C	C	C	C	C	C	C	C	C	C	C	C	C	C	C	C	C	C	C
S2_1814067	C/G	2	1814067	+	NA	NA	NA	NA	NA	NA	C	C	C	C	C	C	C	C	C	S	C	C	C	C	C	C	C	C	C	C	C	C	C	C	C	C	C	C	C	C	C	C	C	C	C	C	C	C	C
S2_1814082	A/T	2	1814082	+	NA	NA	NA	NA	NA	NA	A	A	A	A	A	A	A	A	A	A	A	A	A	A	A	A	A	A	A	A	A	A	A	A	A	A	A	A	A	A	A	A	A	A	A	A	A	A	A
S2_1814111	A/G	2	1814111	+	NA	NA	NA	NA	NA	NA	A	A	A	A	A	A	A	A	A	A	A	A	A	A	A	A	A	A	A	A	A	A	A	A	A	A	A	A	A	A	A	A	A	A	A	A	A	A	A
S2_1814147	T/G	2	1814147	+	NA	NA	NA	NA	NA	NA	G	G	T	T	T	T	T	T	T	T	T	T	T	T	T	T	T	G	G	N	T	T	G	T	T	T	T	T	T	G	T	T	T	T	N	G	T	T	T
S2_1814595	G/C	2	1814595	+	NA	NA	NA	NA	NA	NA	G	G	G	G	G	G	G	G	G	G	G	G	G	G	G	G	G	G	G	G	G	G	G	G	G	G	G	G	G	G	G	G	G	G	G	G	G	G	G
S2_1814622	A/T	2	1814622	+	NA	NA	NA	NA	NA	NA	A	A	N	A	A	T	T	A	A	A	T	T	T	T	T	T	T	A	A	T	A	A	A	A	A	A	A	T	A	A	T	T	A	T	T	A	A	T	T
S2_1814624	A/T	2	1814624	+	NA	NA	NA	NA	NA	NA	N	A	A	A	A	T	T	A	A	A	T	T	T	T	T	T	T	A	A	T	A	A	A	A	A	A	A	T	A	N	T	T	A	T	T	A	A	T	T
S2_1814757	G/A	2	1814757	+	NA	NA	NA	NA	NA	NA	G	A	G	G	G	G	G	G	G	G	G	G	G	G	G	G	G	A	G	G	G	G	R	G	G	G	G	G	G	A	G	G	G	G	G	A	G	G	G
S2_1814761	C/T	2	1814761	+	NA	NA	NA	NA	NA	NA	C	T	C	C	C	C	C	C	C	C	C	C	C	C	C	C	C	T	C	C	C	C	Y	C	C	C	C	C	C	T	C	C	C	C	C	T	C	C	C
S2_1814764	A/G	2	1814764	+	NA	NA	NA	NA	NA	NA	A	A	A	A	A	A	A	A	A	A	A	A	A	A	A	A	A	A	A	A	A	A	A	A	A	A	A	A	A	A	A	A	A	A	A	A	A	A	A
S2_1814778	C/T	2	1814778	+	NA	NA	NA	NA	NA	NA	C	C	C	C	C	C	C	C	C	C	C	C	C	C	C	C	C	C	C	C	C	C	C	C	C	C	C	C	C	C	C	C	C	C	C	C	C	C	C
S2_1814784	G/C	2	1814784	+	NA	NA	NA	NA	NA	NA	C	G	C	C	C	G	G	C	C	G	G	G	G	G	G	G	G	G	C	G	C	C	G	C	C	C	C	G	C	G	G	G	C	G	G	G	C	G	G
S2_1814888	C/T	2	1814888	+	NA	NA	NA	NA	NA	NA	T	C	T	T	T	C	C	T	T	C	C	C	C	C	C	C	C	C	T	C	T	T	C	T	T	T	T	C	T	C	C	C	T	C	C	C	T	C	C
S2_1817242	C/T	2	1817242	+	NA	NA	NA	NA	NA	NA	T	C	C	C	C	T	Y	N	C	C	T	C	T	Y	T	T	T	C	T	C	C	C	C	C	C	C	C	T	C	C	T	T	C	T	T	C	C	T	T
S2_1819564	G/C	2	1819564	+	NA	NA	NA	NA	NA	NA	C	G	G	G	G	G	G	G	G	G	G	G	G	G	G	G	G	G	C	G	G	G	G	G	G	G	G	G	G	G	G	G	G	G	G	G	G	G	G
S2_1824359	A/G	2	1824359	+	NA	NA	NA	NA	NA	NA	A	A	G	G	G	A	A	G	A	G	A	A	A	A	A	A	A	A	A	A	A	A	A	A	A	A	A	A	A	A	A	A	G	A	A	A	G	A	A
S2_1824629	G/A	2	1824629	+	NA	NA	NA	NA	NA	NA	G	G	A	A	A	G	G	A	G	A	G	G	G	G	G	G	G	G	G	G	G	G	G	G	G	G	G	G	G	G	G	G	A	G	G	G	A	G	G
S2_1824656	A/G	2	1824656	+	NA	NA	NA	NA	NA	NA	A	A	A	A	A	G	G	A	A	A	G	G	G	R	G	G	G	A	A	G	A	A	A	A	A	A	A	G	A	A	G	G	A	G	G	A	A	G	G
S2_1826042	G/T	2	1826042	+	NA	NA	NA	NA	NA	NA	G	G	T	T	K	G	G	T	G	K	G	G	G	G	G	G	G	G	G	G	G	G	G	G	G	G	G	G	G	G	G	G	T	G	G	G	G	G	G
S2_1826050	C/T	2	1826050	+	NA	NA	NA	NA	NA	NA	C	C	C	C	C	T	T	C	C	C	T	T	T	T	T	T	T	C	C	T	C	C	C	C	C	C	C	T	C	Y	T	T	C	T	T	C	C	T	T
S2_1836825	G/A	2	1836825	+	NA	NA	NA	NA	NA	NA	G	G	G	G	G	G	G	G	G	G	G	G	G	G	G	G	G	G	G	G	G	G	G	G	G	G	G	G	G	G	G	G	G	G	G	G	G	G	G
S2_1838430	A/G	2	1838430	+	NA	NA	NA	NA	NA	NA	A	A	A	A	A	A	A	A	G	A	A	A	A	A	A	A	A	A	A	A	G	G	A	G	G	G	G	A	G	A	A	A	A	A	A	A	A	A	A
S2_1838438	G/A	2	1838438	+	NA	NA	NA	NA	NA	NA	G	G	G	G	G	G	G	G	G	G	G	G	G	G	G	G	G	G	G	G	G	G	G	G	G	G	G	G	G	G	G	G	G	G	G	G	G	G	G
S2_1838556	A/T	2	1838556	+	NA	NA	NA	NA	NA	NA	A	A	A	A	A	A	A	A	A	A	A	A	A	A	A	A	A	A	A	A	A	A	A	A	A	A	A	A	A	A	A	A	A	A	A	A	A	A	A
S2_1838627	A/G	2	1838627	+	NA	NA	NA	NA	NA	NA	A	A	G	G	G	R	R	G	A	G	R	A	R	R	R	R	R	A	A	A	A	A	A	A	A	A	A	R	A	A	R	R	G	R	A	A	G	R	R
S2_1839162	T/C	2	1839162	+	NA	NA	NA	NA	NA	NA	T	T	T	T	T	T	T	T	T	T	T	T	T	T	T	T	T	T	T	T	T	T	T	T	T	T	T	T	T	T	T	T	T	T	T	T	T	T	T
S2_1839259	G/T	2	1839259	+	NA	NA	NA	NA	NA	NA	G	G	G	G	G	G	G	G	T	G	G	G	G	G	G	G	G	G	G	G	T	T	G	T	T	T	T	G	T	G	G	G	G	G	G	G	G	G	G
S2_1839280	C/T	2	1839280	+	NA	NA	NA	NA	NA	NA	C	C	C	C	C	C	C	C	C	C	C	C	C	C	C	C	C	C	C	C	C	C	C	C	C	C	C	C	C	C	C	C	C	C	C	C	C	C	C
S2_1840054	G/A	2	1840054	+	NA	NA	NA	NA	NA	NA	G	G	G	G	G	G	G	G	G	G	G	G	G	G	G	G	G	G	G	G	G	G	G	G	G	G	G	G	G	G	G	G	G	G	G	G	G	G	G
S2_1840102	G/A	2	1840102	+	NA	NA	NA	NA	NA	NA	G	G	G	G	G	G	G	G	G	G	G	G	G	G	G	G	G	G	G	G	G	G	G	G	G	G	G	G	G	G	G	G	G	G	G	G	G	G	G
S2_1846603	T/G	2	1846603	+	NA	NA	NA	NA	NA	NA	G	T	T	T	T	T	T	T	G	K	T	T	T	T	T	T	T	T	G	T	G	G	T	G	G	G	G	T	G	T	T	T	T	T	T	T	T	T	T
S2_1846623	C/T	2	1846623	+	NA	NA	NA	NA	NA	NA	C	C	C	C	C	C	C	C	C	C	C	T	C	C	C	C	C	C	C	N	C	C	C	C	C	C	C	C	C	C	C	C	C	C	T	C	C	C	C
S2_1850397	C/A	2	1850397	+	NA	NA	NA	NA	NA	NA	N	C	C	C	C	C	C	C	C	C	C	C	C	C	C	C	C	N	N	C	C	C	N	C	C	M	C	C	C	C	C	C	C	C	C	C	C	C	C
S2_1850403	T/G	2	1850403	+	NA	NA	NA	NA	NA	NA	N	T	T	T	T	T	T	T	T	T	T	T	T	T	T	T	T	N	N	T	T	T	N	T	T	T	T	T	T	T	T	T	T	T	T	T	T	T	T
S2_1850417	T/C	2	1850417	+	NA	NA	NA	NA	NA	NA	N	T	T	T	T	T	T	T	T	T	T	T	T	T	T	T	T	N	N	T	T	T	N	T	T	T	T	T	T	T	T	T	T	T	T	T	T	T	T
S2_1913671	T/C	2	1913671	+	NA	NA	NA	NA	NA	NA	T	T	C	T	T	T	T	T	T	T	T	T	T	T	T	T	T	T	T	T	T	T	T	T	T	T	T	T	T	T	T	T	T	T	T	T	T	T	T
S2_1918092	G/T	2	1918092	+	NA	NA	NA	NA	NA	NA	G	G	G	G	G	G	G	G	G	G	G	G	G	G	G	G	G	G	G	G	G	G	G	G	G	G	G	G	G	G	G	G	G	G	G	G	G	G	G
S2_1918141	C/T	2	1918141	+	NA	NA	NA	NA	NA	NA	T	T	C	C	C	T	T	C	C	C	T	T	T	Y	T	T	T	T	T	C	C	C	T	C	C	C	C	T	C	Y	T	T	C	T	C	T	C	T	T
S2_1918175	T/A	2	1918175	+	NA	NA	NA	NA	NA	NA	A	A	T	T	T	A	W	T	T	T	A	A	A	A	A	A	A	A	A	T	T	T	A	T	T	T	T	A	T	W	A	A	T	A	T	A	T	A	A
S2_1918189	C/T	2	1918189	+	NA	NA	NA	NA	NA	NA	C	C	C	C	C	C	C	C	C	C	C	C	C	C	C	C	C	C	C	C	C	C	C	C	C	C	C	C	C	C	C	C	C	C	C	C	C	C	C
S2_1918192	T/C	2	1918192	+	NA	NA	NA	NA	NA	NA	C	C	T	T	T	C	Y	T	T	T	C	C	C	C	C	C	C	C	C	T	T	T	C	T	T	T	T	C	T	Y	C	C	T	C	T	C	T	C	C
S2_1918777	C/T	2	1918777	+	NA	NA	NA	NA	NA	NA	C	C	C	C	C	C	C	C	C	C	C	C	C	C	C	C	C	C	C	C	C	C	C	C	C	C	C	C	C	C	C	C	C	C	C	C	C	C	C
S2_1918807	C/T	2	1918807	+	NA	NA	NA	NA	NA	NA	C	C	C	C	C	C	C	C	C	C	C	C	C	C	C	C	C	C	C	C	C	C	C	C	C	C	C	C	C	C	C	C	C	C	C	C	C	C	C
S2_1918821	G/C	2	1918821	+	NA	NA	NA	NA	NA	NA	G	G	C	G	G	G	G	G	C	C	G	G	G	G	G	G	G	G	G	C	C	C	G	C	C	C	C	G	C	G	G	G	G	G	C	G	C	G	G
S2_1919692	C/T	2	1919692	+	NA	NA	NA	NA	NA	NA	C	C	T	C	C	C	C	C	C	C	C	C	C	C	C	C	C	C	C	C	C	C	C	C	C	C	C	C	C	C	C	C	C	C	C	C	C	C	C
S2_1919713	C/T	2	1919713	+	NA	NA	NA	NA	NA	NA	C	C	C	C	C	C	C	C	C	C	C	C	C	C	C	C	C	C	C	C	C	C	C	C	C	C	C	C	C	C	C	C	C	C	C	C	C	C	C
S2_1919758	G/T	2	1919758	+	NA	NA	NA	NA	NA	NA	G	G	G	G	G	G	G	G	G	G	G	G	G	G	G	G	G	G	G	G	G	G	G	G	G	G	G	G	G	G	G	G	G	G	G	G	G	G	G
S2_1919761	G/A	2	1919761	+	NA	NA	NA	NA	NA	NA	G	G	G	G	G	G	G	G	A	A	G	G	G	G	G	G	G	G	G	G	A	A	G	A	A	A	A	G	A	G	G	G	G	G	G	G	A	G	G
S2_1919853	A/C	2	1919853	+	NA	NA	NA	NA	NA	NA	A	A	A	A	A	A	A	A	A	A	A	A	A	A	A	A	A	A	A	A	A	A	A	A	A	A	A	A	A	A	A	A	A	A	A	A	A	A	A
S2_1919884	T/G	2	1919884	+	NA	NA	NA	NA	NA	NA	K	G	G	G	G	G	G	T	T	K	G	G	G	K	G	G	G	G	G	T	T	T	G	T	T	T	T	G	T	T	G	G	G	G	T	G	T	G	G
S2_1919938	C/G	2	1919938	+	NA	NA	NA	NA	NA	NA	C	C	C	C	C	G	C	N	C	C	G	C	G	G	G	G	G	C	C	C	C	C	C	C	C	C	C	G	C	C	G	G	C	G	C	C	C	G	G
S2_1919950	C/G	2	1919950	+	NA	NA	NA	NA	NA	NA	C	C	C	C	C	C	C	C	C	C	C	C	C	C	C	C	C	C	C	C	C	C	C	C	C	C	C	C	C	C	C	C	C	C	C	C	C	C	C
S2_1920304	G/T	2	1920304	+	NA	NA	NA	NA	NA	NA	G	T	G	T	T	G	G	G	T	T	G	G	G	G	G	G	G	T	G	G	T	T	T	T	T	T	T	G	T	T	G	G	T	G	G	T	T	G	G
S2_1920403	T/C	2	1920403	+	NA	NA	NA	NA	NA	NA	T	T	T	T	T	T	T	C	T	T	T	T	T	T	T	T	T	T	T	C	T	T	T	T	T	T	T	T	T	C	T	T	T	T	C	T	T	T	T
S2_1920408	G/T	2	1920408	+	NA	NA	NA	NA	NA	NA	T	G	T	G	G	G	G	G	G	G	G	T	G	G	G	G	G	G	T	G	G	G	G	G	G	G	G	G	G	G	G	G	G	G	G	G	G	G	G
S2_1920422	G/T	2	1920422	+	NA	NA	NA	NA	NA	NA	G	G	G	G	G	G	G	G	G	G	G	G	G	G	G	G	G	G	G	K	G	G	G	G	G	G	G	G	G	G	G	G	G	G	G	G	G	G	G
S2_1920494	C/T	2	1920494	+	NA	NA	NA	NA	NA	NA	N	C	Y	C	C	C	N	Y	C	C	Y	C	T	C	C	C	N	C	N	T	C	C	C	C	C	C	C	T	C	T	C	N	C	C	T	C	C	C	C
S2_1923361	C/T	2	1923361	+	NA	NA	NA	NA	NA	NA	T	C	C	C	C	C	C	C	C	C	C	T	C	C	C	C	C	C	Y	C	C	C	C	C	C	C	C	C	C	C	C	C	C	C	C	C	C	C	C
S2_1923707	G/A	2	1923707	+	NA	NA	NA	NA	NA	NA	G	G	G	G	A	G	G	G	G	A	G	G	G	G	G	G	G	G	G	G	G	G	G	G	G	G	G	G	G	G	G	G	G	G	G	G	A	G	G
S2_1923726	A/G	2	1923726	+	NA	NA	NA	NA	NA	NA	A	G	A	G	A	A	A	G	G	A	A	G	A	A	A	A	A	G	A	G	G	G	G	G	G	G	G	A	G	G	A	A	A	A	G	G	A	A	A
S2_1923732	G/A	2	1923732	+	NA	NA	NA	NA	NA	NA	G	A	G	A	G	G	G	R	G	G	G	A	G	G	G	G	G	A	G	A	G	G	A	G	G	G	G	G	G	A	G	G	G	G	A	A	G	G	G
S2_1925239	G/A	2	1925239	+	NA	NA	NA	NA	NA	NA	G	G	G	G	G	G	G	G	G	G	G	G	G	G	G	G	G	G	G	G	G	G	G	G	G	G	G	G	G	G	G	G	G	G	G	G	G	G	G
S2_1925269	C/G	2	1925269	+	NA	NA	NA	NA	NA	NA	C	C	C	S	G	C	C	C	C	C	C	C	C	C	C	C	C	C	C	C	C	C	C	C	C	C	C	C	C	C	C	C	N	C	C	C	N	C	C
S2_1925304	G/C	2	1925304	+	NA	NA	NA	NA	NA	NA	G	G	C	G	G	G	G	G	G	G	G	G	G	G	G	G	G	G	G	G	G	G	G	G	G	G	G	G	G	G	G	G	G	G	G	G	G	G	G
S2_1926592	A/G	2	1926592	+	NA	NA	NA	NA	NA	NA	A	A	A	R	G	A	A	A	A	A	A	A	A	A	A	A	A	A	A	A	A	A	A	A	A	A	A	A	A	N	A	A	N	A	N	A	G	A	A
S2_1927653	C/T	2	1927653	+	NA	NA	NA	NA	NA	NA	C	C	N	C	C	C	C	C	C	C	C	C	C	C	C	C	C	C	C	C	C	C	C	C	C	C	C	C	C	Y	C	C	C	C	C	C	C	C	C
S2_1954888	G/A	2	1954888	+	NA	NA	NA	NA	NA	NA	G	G	R	N	G	G	G	G	G	G	G	G	G	G	G	G	G	G	G	G	G	G	G	G	G	G	G	G	G	G	G	G	G	G	G	G	G	G	G
S2_1955088	G/T	2	1955088	+	NA	NA	NA	NA	NA	NA	G	G	G	G	G	G	G	G	G	G	G	G	G	G	G	G	G	G	G	G	G	G	G	G	G	G	G	G	G	G	G	G	G	G	G	G	G	G	G
S2_1956116	G/A	2	1956116	+	NA	NA	NA	NA	NA	NA	G	G	A	G	G	G	G	G	G	A	G	G	G	G	G	G	G	G	G	G	G	G	G	G	G	G	G	G	G	G	G	G	G	G	G	G	A	G	G
S2_1956118	C/G	2	1956118	+	NA	NA	NA	NA	NA	NA	C	C	C	C	C	G	C	C	C	C	G	C	G	G	G	G	G	C	C	G	C	C	C	C	C	C	C	G	C	C	G	G	C	G	G	C	C	G	G
S2_1956127	G/C	2	1956127	+	NA	NA	NA	NA	NA	NA	G	G	G	C	C	G	G	G	G	G	G	G	G	G	G	G	G	G	G	G	G	G	G	G	G	G	G	G	G	G	G	G	C	G	G	G	G	G	G
S2_1956156	G/A	2	1956156	+	NA	NA	NA	NA	NA	NA	G	G	G	G	G	G	G	G	G	G	G	G	G	G	G	G	G	G	G	G	G	G	G	G	G	G	G	G	G	G	G	G	G	G	G	G	G	G	G
S2_1956174	G/T	2	1956174	+	NA	NA	NA	NA	NA	NA	T	G	G	G	G	G	G	G	G	G	G	G	G	G	G	G	G	G	T	G	G	G	G	G	G	G	G	G	G	G	G	G	G	G	G	G	G	G	G
S2_1956345	A/G	2	1956345	+	NA	NA	NA	NA	NA	NA	R	A	A	A	R	G	A	G	A	R	G	A	G	G	G	G	G	A	G	G	A	A	A	A	A	A	A	G	A	A	G	G	A	G	N	A	A	G	G
S2_1956527	A/C	2	1956527	+	NA	NA	NA	NA	NA	NA	A	A	A	N	A	C	A	C	A	C	C	N	C	C	C	C	C	A	A	C	A	A	C	A	A	A	A	C	A	A	C	C	N	C	C	A	N	C	C
S2_1956541	C/T	2	1956541	+	NA	NA	NA	NA	NA	NA	C	C	C	N	C	T	C	C	C	Y	T	N	T	T	T	T	T	C	C	T	C	C	T	C	C	C	C	T	C	C	T	T	N	T	T	C	N	T	T
S2_1956591	C/T	2	1956591	+	NA	NA	NA	NA	NA	NA	C	C	C	C	C	T	C	C	C	C	T	C	T	Y	T	T	T	C	C	C	C	C	C	C	C	C	C	T	C	C	T	T	C	T	C	C	C	T	T
S2_1956611	G/C	2	1956611	+	NA	NA	NA	NA	NA	NA	G	C	G	C	G	C	G	N	G	G	C	G	C	S	C	C	C	C	G	G	G	G	C	G	G	G	G	C	G	G	C	C	G	C	G	C	G	C	C
S2_1956614	G/A	2	1956614	+	NA	NA	NA	NA	NA	NA	G	A	G	A	G	G	G	G	G	G	G	G	G	G	G	G	G	A	G	G	G	G	A	G	G	G	G	G	G	G	G	G	G	G	G	A	G	G	G
S2_1956674	G/C	2	1956674	+	NA	NA	NA	NA	NA	NA	C	G	G	N	G	G	G	C	G	G	G	C	G	G	G	G	G	G	C	G	G	G	G	G	G	G	G	G	G	C	G	G	G	G	G	G	G	G	G
S2_1956695	G/A	2	1956695	+	NA	NA	NA	NA	NA	NA	G	G	A	N	G	G	G	G	G	G	G	G	G	G	G	G	G	G	G	A	G	G	G	G	G	G	G	G	G	G	G	G	G	G	A	G	G	G	G
S2_1956717	T/G	2	1956717	+	NA	NA	NA	NA	NA	NA	G	T	T	N	T	T	T	G	T	T	T	G	T	T	T	T	T	T	G	T	T	T	T	T	T	T	T	T	T	G	T	T	T	T	T	T	T	T	T
S2_1956743	C/T	2	1956743	+	NA	NA	NA	NA	NA	NA	C	C	C	T	C	C	C	N	C	C	C	T	C	C	C	C	C	C	C	C	C	C	C	C	C	C	C	C	C	T	C	C	C	C	C	C	C	C	C
S2_1956744	G/T	2	1956744	+	NA	NA	NA	NA	NA	NA	G	G	G	G	G	G	G	G	G	G	G	G	G	G	G	G	G	G	G	G	G	G	G	G	G	G	G	G	G	K	G	G	G	G	G	G	G	G	G
S2_1956748	T/C	2	1956748	+	NA	NA	NA	NA	NA	NA	T	T	T	T	T	T	T	T	T	T	T	T	T	T	T	T	T	T	T	T	T	T	T	T	T	T	T	T	T	Y	T	T	T	T	T	T	T	T	T
S2_1956762	T/G	2	1956762	+	NA	NA	NA	NA	NA	NA	G	T	T	T	T	G	G	T	G	T	G	G	G	G	G	G	G	T	G	T	G	G	K	G	G	G	G	G	G	T	G	G	T	G	T	T	T	G	G
S2_1956765	C/A	2	1956765	+	NA	NA	NA	NA	NA	NA	C	C	C	C	C	A	A	C	A	C	A	C	A	A	A	A	A	C	M	C	A	A	M	A	A	A	A	A	A	C	A	A	C	A	C	C	C	A	A
S2_1956827	A/G	2	1956827	+	NA	NA	NA	NA	NA	NA	A	G	A	A	A	A	A	A	A	A	A	A	A	A	A	A	A	G	A	A	A	A	R	R	A	A	A	A	A	A	A	A	A	A	A	G	A	A	A
S2_1956830	A/G	2	1956830	+	NA	NA	NA	NA	NA	NA	A	G	A	A	N	A	A	A	A	A	A	A	A	A	A	A	A	G	A	A	A	A	G	A	A	A	A	A	A	A	A	A	A	A	A	G	A	A	A
S2_1956972	T/A	2	1956972	+	NA	NA	NA	NA	NA	NA	T	T	T	T	T	T	T	T	T	T	T	T	T	T	T	T	T	T	T	T	T	T	T	T	T	T	T	T	T	T	T	T	T	T	T	T	T	T	T
S2_1957148	C/T	2	1957148	+	NA	NA	NA	NA	NA	NA	C	C	C	C	N	C	C	C	C	C	C	T	C	C	C	C	C	C	C	C	C	C	C	C	C	C	C	C	C	C	C	C	C	C	C	C	C	C	C
S2_1957150	T/C	2	1957150	+	NA	NA	NA	NA	NA	NA	T	T	T	T	N	T	T	T	T	T	T	C	T	T	T	T	T	T	T	T	T	T	T	T	T	T	T	T	T	T	T	T	T	T	T	T	T	T	T
S2_1957259	T/C	2	1957259	+	NA	NA	NA	NA	NA	NA	T	T	T	C	T	T	T	C	T	T	T	T	T	T	T	T	T	T	T	T	T	T	T	T	T	T	T	T	T	T	T	T	T	T	T	T	T	T	T
S2_1957291	A/G	2	1957291	+	NA	NA	NA	NA	NA	NA	A	A	A	G	A	A	A	A	A	A	A	A	A	A	A	A	A	A	A	A	A	A	A	A	A	A	A	A	A	A	A	A	A	A	A	A	A	A	A
S2_1957331	G/C	2	1957331	+	NA	NA	NA	NA	NA	NA	G	G	G	G	G	G	G	C	G	G	G	G	G	G	G	G	G	G	G	G	G	G	G	G	G	G	G	G	G	G	G	G	G	G	G	G	G	G	G
S2_1958047	A/G	2	1958047	+	NA	NA	NA	NA	NA	NA	A	A	A	A	A	A	A	A	A	A	A	A	A	A	A	A	A	A	A	A	A	A	A	A	A	A	A	A	A	A	A	A	A	A	A	A	A	A	A
S2_1958087	G/A	2	1958087	+	NA	NA	NA	NA	NA	NA	G	G	G	G	G	G	G	G	G	G	G	G	G	G	G	G	G	G	G	G	G	G	G	G	G	G	G	G	G	G	G	G	G	G	G	G	G	G	G
S2_1958091	G/A	2	1958091	+	NA	NA	NA	NA	NA	NA	G	G	G	G	G	G	G	R	G	G	G	A	G	G	G	G	G	G	G	G	G	G	G	G	G	G	G	G	G	G	G	G	G	G	G	G	G	G	G
S2_1958161	A/G	2	1958161	+	NA	NA	NA	NA	NA	NA	A	G	A	A	A	A	G	A	A	A	N	A	A	A	N	R	A	G	A	A	N	A	G	A	A	A	A	A	A	A	A	A	A	N	A	G	A	A	A
S2_1958194	G/C	2	1958194	+	NA	NA	NA	NA	NA	NA	G	G	N	N	C	G	G	G	G	G	G	G	G	G	G	G	G	G	G	G	G	G	G	G	G	G	G	G	G	G	G	G	C	G	C	G	G	G	G
S2_1958195	G/C	2	1958195	+	NA	NA	NA	NA	NA	NA	G	G	G	S	C	G	G	G	G	G	G	G	G	G	G	G	G	G	G	G	G	G	G	G	G	G	S	G	G	G	G	G	C	G	C	G	G	G	G
S2_1958200	G/T	2	1958200	+	NA	NA	NA	NA	NA	NA	G	G	N	N	T	G	G	K	G	G	G	G	G	G	G	G	G	G	G	G	G	G	G	G	G	G	G	G	G	G	G	G	T	G	T	G	G	G	G
S2_1958628	C/T	2	1958628	+	NA	NA	NA	NA	NA	NA	C	C	C	C	C	C	C	C	C	C	C	C	C	C	C	C	C	C	C	C	C	C	C	C	C	C	C	C	C	C	C	C	C	C	C	C	C	C	C
S2_1958715	C/A	2	1958715	+	NA	NA	NA	NA	NA	NA	M	C	A	A	A	N	C	A	C	M	C	N	C	C	N	N	N	C	C	C	C	C	C	A	C	C	C	C	C	C	C	C	C	N	C	C	M	N	N
S2_1958724	G/A	2	1958724	+	NA	NA	NA	NA	NA	NA	G	G	G	G	G	G	G	G	G	G	G	G	G	G	G	G	G	G	G	G	G	G	G	G	G	G	G	G	G	G	G	G	G	G	G	G	G	G	G
S2_1958746	T/A	2	1958746	+	NA	NA	NA	NA	NA	NA	T	T	A	A	A	N	T	A	T	W	T	T	T	T	N	N	N	W	T	T	T	T	T	A	T	T	T	T	T	N	N	T	T	N	T	T	A	N	N
S2_1958752	C/A	2	1958752	+	NA	NA	NA	NA	NA	NA	C	C	C	C	C	C	C	C	C	C	C	C	C	C	C	C	C	C	C	C	C	C	C	C	C	C	C	C	C	C	C	C	C	C	C	C	C	C	C
S2_1958845	C/G	2	1958845	+	NA	NA	NA	NA	NA	NA	C	C	G	C	C	C	C	C	C	C	C	N	C	C	C	C	C	C	C	N	C	C	C	C	C	C	C	C	C	C	C	C	C	G	C	C	C	C	C
S2_1958891	T/A	2	1958891	+	NA	NA	NA	NA	NA	NA	A	A	T	T	T	T	A	T	T	T	T	T	T	T	T	T	T	T	A	T	A	A	W	T	A	A	A	T	A	T	T	T	A	T	T	N	T	T	T
S2_1958902	A/G	2	1958902	+	NA	NA	NA	NA	NA	NA	A	A	A	A	A	A	A	A	A	A	A	G	A	A	A	A	A	A	A	A	A	A	A	A	A	A	A	A	A	A	A	A	G	A	A	A	A	A	A
S2_1958908	A/G	2	1958908	+	NA	NA	NA	NA	NA	NA	A	A	A	G	G	A	A	G	A	A	A	A	A	A	A	A	A	A	A	A	A	A	A	G	A	A	A	A	A	A	A	A	A	A	A	A	A	A	A
S2_1958991	T/A	2	1958991	+	NA	NA	NA	NA	NA	NA	A	T	W	T	T	N	A	T	A	T	T	T	T	W	N	N	W	T	A	T	A	A	T	W	A	A	A	T	A	W	N	T	N	T	T	T	T	T	N
S2_1959020	T/C	2	1959020	+	NA	NA	NA	NA	NA	NA	C	T	Y	T	T	N	C	T	C	T	T	T	T	Y	N	N	Y	T	C	T	C	C	T	Y	C	C	C	T	C	Y	N	T	N	T	T	T	T	T	N
S2_1959064	A/C	2	1959064	+	NA	NA	NA	NA	NA	NA	A	A	A	A	A	A	A	A	A	A	A	C	A	A	A	A	A	A	A	A	A	A	A	A	A	A	A	A	A	A	A	A	A	A	A	A	A	A	A
S2_1959071	G/C	2	1959071	+	NA	NA	NA	NA	NA	NA	G	G	G	G	G	G	G	G	G	G	G	G	G	G	G	G	G	G	G	G	G	G	G	G	G	G	G	G	G	G	G	G	G	G	G	G	G	G	G
S2_1959073	G/A	2	1959073	+	NA	NA	NA	NA	NA	NA	A	G	G	G	G	G	A	A	G	G	G	A	G	G	G	G	G	G	A	G	A	A	G	G	A	A	A	G	A	A	G	G	G	G	G	G	G	G	G
S2_1959081	G/A	2	1959081	+	NA	NA	NA	NA	NA	NA	A	G	G	G	G	G	A	G	G	G	G	A	G	G	G	G	G	G	A	G	A	A	G	G	A	A	A	G	A	G	G	G	G	G	G	G	G	G	G
S2_1959086	G/T	2	1959086	+	NA	NA	NA	NA	NA	NA	G	G	G	G	G	G	G	G	G	G	G	T	G	G	G	G	G	G	G	G	G	G	G	G	G	G	G	G	G	G	G	G	G	G	G	G	G	G	G
S2_1959153	G/C	2	1959153	+	NA	NA	NA	NA	NA	NA	N	G	G	G	G	G	G	C	G	G	G	G	G	G	G	G	G	G	G	G	G	G	G	G	G	G	G	G	G	G	G	G	G	G	G	G	G	G	G
S2_1959156	C/G	2	1959156	+	NA	NA	NA	NA	NA	NA	N	C	C	C	C	C	C	G	C	C	C	C	C	C	C	C	C	C	C	C	C	C	C	C	C	C	C	C	C	C	C	C	C	C	C	C	C	C	C
S2_1959235	C/G	2	1959235	+	NA	NA	NA	NA	NA	NA	C	C	C	C	C	C	C	C	C	C	C	C	C	C	C	C	C	C	C	C	C	C	C	C	C	C	C	C	C	C	C	C	C	C	C	C	C	C	C
S2_1959257	A/G	2	1959257	+	NA	NA	NA	NA	NA	NA	A	A	A	A	A	A	A	A	A	A	A	A	A	A	A	A	A	A	A	A	A	A	A	A	A	A	A	A	A	A	A	A	A	A	R	A	A	A	A
S2_1959260	G/T	2	1959260	+	NA	NA	NA	NA	NA	NA	G	G	G	G	G	G	G	G	G	G	G	G	G	G	G	G	G	G	G	G	G	G	G	G	G	G	G	G	G	G	G	G	T	G	G	G	G	G	G
S2_1959269	T/C	2	1959269	+	NA	NA	NA	NA	NA	NA	T	T	C	C	C	N	T	C	Y	C	N	T	C	T	N	N	N	T	T	C	T	T	T	Y	T	T	T	T	T	N	N	T	T	C	T	T	C	N	N
S2_1959286	G/A	2	1959286	+	NA	NA	NA	NA	NA	NA	G	G	G	G	G	G	G	G	G	G	G	G	G	G	G	G	G	G	G	G	G	G	G	G	G	G	G	G	G	G	G	G	G	G	G	G	G	G	G
S2_1959287	G/A	2	1959287	+	NA	NA	NA	NA	NA	NA	G	G	G	N	N	G	G	G	G	G	G	G	G	G	G	G	G	G	G	N	G	G	G	G	G	G	G	G	G	N	G	G	G	G	G	G	G	G	G
S2_1959299	G/T	2	1959299	+	NA	NA	NA	NA	NA	NA	G	G	G	G	G	G	G	G	G	G	G	G	G	G	G	G	G	G	G	G	G	G	G	G	G	G	G	G	G	G	G	G	G	G	G	G	G	G	G
S2_1959300	G/T	2	1959300	+	NA	NA	NA	NA	NA	NA	G	G	G	N	N	G	G	G	G	G	G	G	G	G	G	G	G	G	G	N	G	G	G	G	G	G	G	G	G	N	G	G	G	G	G	G	G	G	G
S2_1960042	A/T	2	1960042	+	NA	NA	NA	NA	NA	NA	N	A	A	A	A	A	A	A	A	A	A	W	A	A	A	A	A	A	A	A	A	A	A	A	A	A	A	A	A	A	A	A	A	A	A	A	A	A	A
S2_1960270	T/G	2	1960270	+	NA	NA	NA	NA	NA	NA	T	T	T	T	T	T	T	N	T	T	T	T	G	T	T	T	T	T	T	T	T	T	T	T	T	T	T	T	T	T	T	T	T	T	T	T	T	T	T
S2_1960387	C/G	2	1960387	+	NA	NA	NA	NA	NA	NA	C	C	C	G	C	C	C	C	C	C	C	C	C	C	C	C	C	C	C	C	C	C	C	C	C	C	C	C	C	C	C	C	C	C	C	C	C	C	C
S2_1960418	G/T	2	1960418	+	NA	NA	NA	NA	NA	NA	G	G	G	T	G	G	G	G	G	G	G	G	G	G	G	G	G	G	G	G	G	G	G	G	G	G	G	G	G	G	G	G	G	G	G	G	G	G	G
S2_1960477	T/A	2	1960477	+	NA	NA	NA	NA	NA	NA	T	T	T	T	T	T	T	T	T	T	T	W	T	T	T	T	T	T	T	T	T	T	T	T	T	T	T	T	T	T	T	T	T	T	T	T	T	T	T
S2_1960479	T/C	2	1960479	+	NA	NA	NA	NA	NA	NA	T	T	T	T	T	T	T	T	T	T	T	Y	T	T	T	T	T	T	T	T	T	T	T	T	T	T	T	T	T	T	T	T	T	T	T	T	T	T	T
S2_1960480	G/T	2	1960480	+	NA	NA	NA	NA	NA	NA	G	G	G	G	G	G	G	G	G	G	G	K	G	G	G	G	G	G	G	G	G	G	G	G	G	G	G	G	G	G	G	G	G	G	G	G	G	G	G
S2_1960486	C/T	2	1960486	+	NA	NA	NA	NA	NA	NA	C	C	C	C	C	C	C	C	C	C	C	Y	C	C	C	C	C	C	C	C	C	C	C	C	C	C	C	C	C	C	C	C	C	C	C	C	C	C	C
S2_1960487	C/G	2	1960487	+	NA	NA	NA	NA	NA	NA	C	C	C	C	C	C	C	C	C	C	C	S	C	C	C	C	C	C	C	C	C	C	C	C	C	C	C	C	C	C	C	C	C	C	C	C	C	C	C
S2_1960516	A/T	2	1960516	+	NA	NA	NA	NA	NA	NA	A	A	A	A	A	A	A	A	A	A	A	A	A	A	A	A	A	A	A	A	A	A	A	A	A	A	A	A	A	A	A	A	A	A	A	A	A	A	A
S2_1960545	T/A	2	1960545	+	NA	NA	NA	NA	NA	NA	T	T	T	T	T	T	T	T	T	T	T	T	T	T	T	T	T	T	T	T	T	T	T	T	T	T	T	T	T	T	T	T	T	T	T	T	T	T	T
S2_1960580	G/A	2	1960580	+	NA	NA	NA	NA	NA	NA	G	G	G	G	G	G	G	G	G	G	G	G	G	G	G	G	G	G	G	G	G	G	G	G	G	G	G	G	G	G	G	G	G	G	G	G	G	G	G
S2_1960636	G/C	2	1960636	+	NA	NA	NA	NA	NA	NA	G	G	G	G	G	G	G	G	G	G	G	G	G	G	G	G	G	G	G	G	G	G	G	G	G	G	G	G	G	G	G	G	G	G	G	G	G	G	G
S2_1960650	T/C	2	1960650	+	NA	NA	NA	NA	NA	NA	T	T	T	C	C	T	T	T	T	T	T	C	T	T	T	T	T	T	T	T	T	T	T	T	T	T	T	T	T	T	T	T	T	T	T	T	T	T	T
S2_1960698	T/C	2	1960698	+	NA	NA	NA	NA	NA	NA	T	T	T	C	N	T	T	T	T	T	T	C	T	T	T	T	T	T	T	T	T	T	T	T	T	T	T	T	T	T	T	T	T	T	T	T	T	T	T
S2_1960715	G/T	2	1960715	+	NA	NA	NA	NA	NA	NA	G	G	G	G	G	G	G	G	G	G	G	G	G	G	G	G	G	G	G	G	G	G	G	G	G	G	G	G	G	G	G	G	G	G	G	G	G	G	G
S2_1960716	G/T	2	1960716	+	NA	NA	NA	NA	NA	NA	G	G	G	G	G	G	G	G	G	G	G	K	G	G	G	G	G	G	G	G	G	G	G	G	G	G	G	G	G	G	G	G	G	G	G	G	G	G	G
S2_1960779	G/A	2	1960779	+	NA	NA	NA	NA	NA	NA	G	G	G	G	G	G	G	G	G	G	G	G	G	G	G	G	G	G	G	G	G	G	G	G	G	G	G	G	G	G	G	G	G	G	G	G	G	G	G
S2_1960872	A/C	2	1960872	+	NA	NA	NA	NA	NA	NA	A	A	A	C	N	A	A	A	A	A	A	C	A	A	A	A	A	A	A	A	A	A	A	A	A	A	A	A	A	A	A	A	A	A	A	A	A	A	A
S2_1960895	G/A	2	1960895	+	NA	NA	NA	NA	NA	NA	G	G	G	G	G	G	G	G	G	G	G	G	G	G	G	G	G	G	G	G	G	G	G	G	G	G	G	G	G	G	G	G	G	G	G	G	G	G	G
S2_1960931	G/T	2	1960931	+	NA	NA	NA	NA	NA	NA	G	G	G	G	G	G	G	G	G	G	G	T	G	G	G	G	G	G	G	G	G	G	G	G	G	G	G	G	G	G	G	G	G	G	G	G	G	G	G
S2_1960979	T/A	2	1960979	+	NA	NA	NA	NA	NA	NA	T	T	T	T	T	T	T	T	T	T	T	T	T	T	T	T	T	T	T	T	T	T	T	T	T	T	T	T	T	T	T	T	T	T	T	T	T	T	T
S2_1961295	C/A	2	1961295	+	NA	NA	NA	NA	NA	NA	C	C	C	A	N	A	C	C	C	A	A	C	C	A	A	A	A	C	C	M	C	C	C	M	C	C	C	A	C	C	A	A	A	A	A	C	C	A	A
S2_1961346	A/G	2	1961346	+	NA	NA	NA	NA	NA	NA	N	A	A	A	A	A	A	A	A	A	A	A	G	A	A	A	A	A	G	A	A	A	A	G	A	A	A	A	A	A	A	A	A	A	A	A	A	A	A
S2_1961354	T/A	2	1961354	+	NA	NA	NA	NA	NA	NA	N	T	T	T	T	T	T	T	T	T	T	T	T	T	T	T	T	T	T	T	T	T	T	T	T	T	T	T	T	T	T	T	T	T	T	T	T	T	T
S2_1961364	A/T	2	1961364	+	NA	NA	NA	NA	NA	NA	N	A	A	A	N	A	A	A	A	A	A	A	T	A	A	A	A	A	T	A	A	A	A	T	A	A	A	A	A	A	A	A	A	A	A	A	A	A	A
S2_1961366	A/G	2	1961366	+	NA	NA	NA	NA	NA	NA	N	A	A	A	A	A	A	A	A	A	A	A	A	A	A	A	A	A	A	A	A	A	A	A	A	A	A	A	A	A	A	A	A	A	A	A	A	A	A
S2_1961368	A/G	2	1961368	+	NA	NA	NA	NA	NA	NA	N	A	A	A	N	A	A	A	A	A	A	A	G	A	A	A	A	A	G	A	A	A	A	G	A	A	A	A	A	R	A	A	A	A	A	A	A	A	A
S2_1966371	G/A	2	1966371	+	NA	NA	NA	NA	NA	NA	G	G	G	G	G	G	G	G	G	G	G	R	G	G	G	G	G	G	G	G	G	G	G	G	G	G	G	G	G	G	G	G	G	G	G	G	G	G	G
S2_1966411	A/G	2	1966411	+	NA	NA	NA	NA	NA	NA	A	A	A	A	A	A	A	A	A	A	A	R	N	A	A	A	A	A	A	A	A	A	A	A	A	A	A	A	A	A	A	A	A	A	A	A	A	A	A
S2_1970543	C/G	2	1970543	+	NA	NA	NA	NA	NA	NA	C	G	G	C	C	C	C	C	C	C	C	C	C	C	C	C	C	G	C	G	C	C	C	C	C	C	C	C	C	C	C	C	C	C	C	G	C	C	C
S2_1972311	C/A	2	1972311	+	NA	NA	NA	NA	NA	NA	C	C	C	C	M	C	C	C	M	C	C	C	C	C	C	C	C	C	C	C	C	C	C	C	C	C	C	C	C	C	C	C	C	C	C	C	C	C	C
S2_1972318	T/C	2	1972318	+	NA	NA	NA	NA	NA	NA	T	T	T	T	Y	T	T	T	Y	T	T	T	T	T	T	T	T	T	T	T	T	T	T	T	T	T	T	T	T	T	T	T	T	T	T	T	T	T	T
S2_1972740	T/C	2	1972740	+	NA	NA	NA	NA	NA	NA	T	T	T	T	T	T	T	T	T	T	T	T	T	T	T	T	T	T	T	T	T	T	T	T	T	T	T	T	T	T	T	T	T	T	T	T	T	T	T
S2_1972807	G/A	2	1972807	+	NA	NA	NA	NA	NA	NA	G	G	G	G	G	G	G	G	G	G	G	G	G	G	G	G	G	G	G	G	G	G	G	G	G	G	G	G	G	G	G	G	G	G	G	G	G	G	G
S2_1972808	T/C	2	1972808	+	NA	NA	NA	NA	NA	NA	T	T	T	T	T	T	T	T	T	T	T	T	T	T	T	T	T	T	T	T	T	T	T	T	T	T	T	T	T	T	T	T	T	T	T	T	T	T	T
S2_1972836	G/A	2	1972836	+	NA	NA	NA	NA	NA	NA	G	A	R	A	G	G	G	G	G	G	G	G	G	G	G	G	G	A	G	A	G	G	R	G	G	G	G	R	G	G	G	G	A	G	A	A	N	G	G
S2_1972847	G/A	2	1972847	+	NA	NA	NA	NA	NA	NA	G	G	G	G	G	G	G	G	G	G	G	G	G	G	G	G	G	G	G	G	G	G	G	G	G	G	G	G	G	G	G	G	G	G	G	G	G	G	G
S2_1972848	C/T	2	1972848	+	NA	NA	NA	NA	NA	NA	C	C	C	C	C	C	C	C	C	C	C	C	C	C	C	C	C	C	C	C	C	C	C	C	C	C	C	C	C	C	C	C	C	C	C	C	C	C	C
S2_1972951	C/A	2	1972951	+	NA	NA	NA	NA	NA	NA	C	C	C	C	C	C	C	C	C	C	C	C	C	C	C	C	C	C	C	C	C	C	C	C	C	C	C	C	C	C	C	C	C	C	C	C	C	C	C
S2_1972976	C/T	2	1972976	+	NA	NA	NA	NA	NA	NA	C	C	N	T	T	T	C	N	C	T	T	C	T	T	T	T	T	C	C	C	C	C	C	C	C	C	C	N	C	C	T	C	C	T	C	C	C	T	T
S2_1974052	A/T	2	1974052	+	NA	NA	NA	NA	NA	NA	A	A	N	A	A	A	A	A	A	A	A	A	A	A	A	A	A	A	A	A	A	A	A	A	A	A	T	A	A	A	A	A	A	A	A	A	A	A	A
S2_1974103	T/C	2	1974103	+	NA	NA	NA	NA	NA	NA	T	T	N	T	T	T	T	T	T	T	T	T	T	T	T	T	T	T	T	T	T	T	T	T	T	T	C	T	T	T	T	T	T	T	T	T	T	T	T
S2_1974219	C/A	2	1974219	+	NA	NA	NA	NA	NA	NA	C	C	C	C	C	C	C	C	C	C	C	C	A	C	C	C	C	C	C	C	C	C	C	C	C	C	C	C	C	C	C	C	C	C	C	C	C	C	C
S2_1974256	G/A	2	1974256	+	NA	NA	NA	NA	NA	NA	G	G	G	G	G	A	G	G	G	R	G	G	G	R	A	A	A	G	G	G	G	G	G	G	G	G	G	G	G	G	A	G	G	A	G	G	G	A	A
S2_1974274	C/A	2	1974274	+	NA	NA	NA	NA	NA	NA	C	C	C	C	C	C	C	C	C	C	C	C	A	C	C	C	C	C	C	C	C	C	C	C	C	C	C	C	C	C	C	C	C	C	C	C	C	C	C
S2_1974358	C/A	2	1974358	+	NA	NA	NA	NA	NA	NA	C	C	C	C	C	C	C	C	C	C	C	C	C	C	C	C	C	C	C	C	C	C	C	C	C	C	C	C	C	C	C	C	C	C	C	C	C	C	C
S2_1974361	C/G	2	1974361	+	NA	NA	NA	NA	NA	NA	C	C	C	C	C	G	C	N	C	G	C	C	C	G	G	G	G	C	C	C	C	C	G	C	C	C	C	C	C	C	G	C	C	G	C	C	C	G	G
S2_1974363	C/A	2	1974363	+	NA	NA	NA	NA	NA	NA	C	C	C	C	C	A	C	C	C	A	C	C	C	A	A	A	A	C	C	C	C	C	A	C	C	C	C	C	C	C	A	C	C	A	C	C	C	A	A
S2_1974388	G/T	2	1974388	+	NA	NA	NA	NA	NA	NA	G	G	G	G	G	G	G	G	G	G	G	G	G	G	G	G	G	G	G	G	G	G	G	G	G	G	G	G	G	G	G	G	G	G	G	G	G	G	G
S2_1974401	C/T	2	1974401	+	NA	NA	NA	NA	NA	NA	C	T	T	T	T	C	C	C	Y	C	C	T	C	C	C	C	C	T	C	T	C	C	T	C	C	C	C	C	C	C	C	C	C	C	C	T	C	C	C
S2_1974406	A/G	2	1974406	+	NA	NA	NA	NA	NA	NA	A	G	G	G	G	A	A	A	R	A	A	A	A	A	A	A	A	G	A	G	A	A	G	A	A	A	A	A	A	A	A	A	A	A	A	G	A	A	A
S2_1974407	G/A	2	1974407	+	NA	NA	NA	NA	NA	NA	G	A	A	A	A	G	G	G	R	G	G	A	G	G	G	G	G	A	G	A	G	G	A	G	G	G	G	G	G	G	G	G	G	G	G	A	G	G	G
S2_1976400	T/A	2	1976400	+	NA	NA	NA	NA	NA	NA	T	A	N	A	A	T	T	A	T	T	A	N	T	T	T	T	T	A	T	A	T	T	W	T	T	T	T	A	T	A	T	A	A	T	A	A	A	T	T
S2_1979583	A/T	2	1979583	+	NA	NA	NA	NA	NA	NA	A	A	A	A	A	T	A	A	A	T	A	A	A	W	T	T	T	A	A	A	A	A	A	A	A	A	A	A	A	A	T	A	A	T	A	A	A	T	T
S2_2018456	C/T	2	2018456	+	NA	NA	NA	NA	NA	NA	C	C	C	C	C	C	C	C	Y	C	C	C	C	C	C	C	C	C	C	C	C	C	C	C	C	C	C	C	C	C	C	C	C	C	C	C	C	C	C
S2_2018458	A/C	2	2018458	+	NA	NA	NA	NA	NA	NA	A	A	A	A	A	A	A	A	A	A	C	C	A	A	A	A	A	A	A	A	A	A	A	M	A	A	A	A	A	C	A	A	C	A	C	A	C	A	A
S2_2018479	T/C	2	2018479	+	NA	NA	NA	NA	NA	NA	T	T	T	T	T	C	T	T	T	Y	T	T	T	Y	C	C	C	T	T	T	T	T	T	T	T	T	T	T	T	T	C	T	T	C	T	T	T	C	C
S2_2018485	G/A	2	2018485	+	NA	NA	NA	NA	NA	NA	G	G	G	G	G	G	G	G	G	G	A	A	G	G	G	G	G	G	G	G	G	G	G	R	G	G	G	G	G	A	G	G	A	G	A	G	A	G	G
S2_2018490	A/G	2	2018490	+	NA	NA	NA	NA	NA	NA	A	A	A	A	A	A	A	A	R	A	A	A	A	A	A	A	A	A	A	A	A	A	A	A	A	A	A	A	A	A	A	A	A	A	A	A	A	A	A
S2_2018500	T/C	2	2018500	+	NA	NA	NA	NA	NA	NA	T	T	T	T	T	C	T	T	Y	Y	T	T	T	Y	C	C	C	T	T	T	T	T	T	T	T	T	T	T	T	T	C	T	T	C	T	T	T	C	C
S2_2018502	G/T	2	2018502	+	NA	NA	NA	NA	NA	NA	T	G	G	G	G	G	T	G	G	G	G	G	T	G	G	G	G	G	T	G	T	T	G	K	T	T	G	G	T	G	G	G	G	G	G	G	G	G	G
S2_2019485	G/C	2	2019485	+	NA	NA	NA	NA	NA	NA	G	G	G	G	G	G	G	G	G	G	G	C	G	G	G	G	G	G	G	G	G	G	G	G	G	G	G	G	G	G	G	G	G	G	G	G	G	G	G
S2_2019496	A/G	2	2019496	+	NA	NA	NA	NA	NA	NA	A	A	A	A	A	A	A	A	A	A	A	A	A	A	A	A	A	A	A	A	A	A	A	A	A	A	A	A	A	A	A	A	A	A	A	A	A	A	A
S2_2019501	G/A	2	2019501	+	NA	NA	NA	NA	NA	NA	G	G	G	G	G	G	G	G	G	G	G	G	G	G	G	G	G	G	G	G	G	G	G	G	G	G	G	G	G	G	G	G	G	G	G	G	G	G	G
S2_2019510	C/T	2	2019510	+	NA	NA	NA	NA	NA	NA	C	C	C	C	C	C	C	C	Y	C	C	C	C	C	C	C	C	C	C	C	C	C	C	C	C	C	C	C	C	C	C	C	C	C	C	C	C	C	C
S2_2019538	G/A	2	2019538	+	NA	NA	NA	NA	NA	NA	G	G	G	G	G	G	G	G	R	G	G	G	G	G	G	G	G	G	G	G	G	G	G	G	G	G	G	G	G	G	G	G	G	G	G	G	G	G	G
S2_2019568	C/A	2	2019568	+	NA	NA	NA	NA	NA	NA	C	M	C	C	C	A	C	C	C	A	N	C	C	M	A	A	A	A	C	A	C	C	C	N	C	C	C	C	C	A	N	M	A	A	A	A	C	A	A
S2_2019570	C/T	2	2019570	+	NA	NA	NA	NA	NA	NA	C	C	C	C	C	C	C	C	C	C	C	C	C	C	C	C	C	C	C	C	C	C	C	C	C	C	C	C	C	C	C	C	C	C	C	C	C	C	C
S2_2019576	G/T	2	2019576	+	NA	NA	NA	NA	NA	NA	G	G	G	G	G	G	G	G	G	G	G	G	G	G	G	G	G	G	G	G	G	G	G	G	G	G	G	G	G	G	G	G	G	G	G	G	G	G	G
S2_2019655	A/G	2	2019655	+	NA	NA	NA	NA	NA	NA	A	A	A	G	G	N	A	R	A	A	G	A	G	A	N	A	N	A	A	A	A	A	A	A	A	A	A	A	A	A	A	A	N	N	A	A	A	N	N
S2_2019685	C/T	2	2019685	+	NA	NA	NA	NA	NA	NA	C	C	C	C	C	C	C	C	C	C	C	C	C	C	C	C	C	C	C	C	C	C	C	C	C	C	C	C	C	C	C	C	C	C	C	C	C	C	C
S2_2019694	C/A	2	2019694	+	NA	NA	NA	NA	NA	NA	C	C	C	C	C	C	C	C	C	C	C	C	C	C	C	C	C	C	C	A	C	C	C	C	C	C	C	C	C	C	C	C	C	C	C	C	C	C	C
S2_2019698	G/T	2	2019698	+	NA	NA	NA	NA	NA	NA	G	G	G	G	G	G	G	G	G	G	G	G	G	G	G	G	G	G	G	G	G	G	G	G	G	G	G	G	G	G	G	G	G	G	G	G	G	G	G
S2_2033037	T/A	2	2033037	+	NA	NA	NA	NA	NA	NA	T	T	T	T	T	T	T	T	T	T	T	T	T	T	T	T	T	T	T	T	T	T	T	T	T	T	T	T	T	T	T	T	T	T	T	T	T	T	T
S2_2033057	T/C	2	2033057	+	NA	NA	NA	NA	NA	NA	T	T	T	T	T	T	T	T	T	T	T	T	T	T	T	T	T	T	T	T	T	T	T	T	T	T	T	T	T	T	T	T	T	T	T	T	T	T	T
S2_2033085	G/A	2	2033085	+	NA	NA	NA	NA	NA	NA	G	G	G	G	N	G	G	G	G	G	G	G	G	G	G	G	G	G	G	G	G	G	G	G	G	G	G	G	G	G	G	G	G	G	G	G	G	G	G
S2_2033101	C/G	2	2033101	+	NA	NA	NA	NA	NA	NA	C	C	C	C	C	C	C	C	C	C	C	G	C	C	C	C	C	C	C	C	C	C	C	C	C	C	C	C	C	C	C	C	C	C	C	C	C	C	C
S2_2033141	C/T	2	2033141	+	NA	NA	NA	NA	NA	NA	C	C	T	C	C	C	C	C	C	C	C	T	C	C	C	C	C	C	C	C	C	C	C	C	C	C	C	C	C	C	C	C	C	C	C	C	C	C	C
S2_2033218	T/C	2	2033218	+	NA	NA	NA	NA	NA	NA	C	C	C	C	N	T	T	T	T	T	T	T	C	T	T	T	T	C	T	N	T	T	Y	T	T	T	T	T	T	N	T	T	T	T	T	C	T	T	T
S2_2033415	A/G	2	2033415	+	NA	NA	NA	NA	NA	NA	A	A	A	A	A	A	A	A	A	A	A	A	A	A	A	A	A	A	A	A	A	A	A	A	A	A	A	A	A	A	A	A	A	A	A	A	A	A	A
S2_2033419	G/C	2	2033419	+	NA	NA	NA	NA	NA	NA	G	G	G	G	G	G	G	G	G	G	G	G	G	G	G	G	G	G	G	G	G	G	G	G	G	G	G	G	G	G	G	G	G	G	G	G	G	G	G
S2_2033429	T/G	2	2033429	+	NA	NA	NA	NA	NA	NA	T	T	T	T	T	T	T	T	T	T	T	T	T	T	T	T	T	T	T	T	T	T	T	T	T	T	T	T	T	T	T	T	T	T	T	T	T	T	T
S2_2033467	G/A	2	2033467	+	NA	NA	NA	NA	NA	NA	G	G	G	G	G	G	G	G	G	G	G	G	G	G	G	G	G	G	G	G	G	G	G	G	G	G	G	G	G	G	G	G	G	G	G	G	G	G	G
S2_2033499	G/A	2	2033499	+	NA	NA	NA	NA	NA	NA	G	G	G	G	G	G	G	G	G	G	G	G	G	G	G	G	G	G	G	G	G	G	G	G	G	G	G	G	G	G	G	G	G	G	G	G	G	G	G
S2_2033556	T/C	2	2033556	+	NA	NA	NA	NA	NA	NA	T	T	T	T	T	T	T	T	T	T	T	T	T	T	T	T	T	T	T	T	T	T	T	C	T	T	C	N	T	C	T	T	C	T	C	T	N	T	T
S2_2033562	G/A	2	2033562	+	NA	NA	NA	NA	NA	NA	G	G	G	G	G	G	G	G	G	G	G	G	G	G	G	G	G	G	G	G	G	G	G	A	G	G	A	N	G	A	G	G	A	G	A	G	N	G	G
S2_2033962	T/C	2	2033962	+	NA	NA	NA	NA	NA	NA	T	T	T	T	T	T	T	T	T	T	T	T	T	T	T	T	T	T	T	T	T	T	T	T	T	T	T	T	T	T	T	T	T	T	T	T	T	T	T
S2_2036112	A/C	2	2036112	+	NA	NA	NA	NA	NA	NA	A	A	A	A	A	A	A	A	A	A	A	N	A	A	A	A	A	A	A	A	A	A	A	A	A	A	A	A	A	A	A	A	A	A	A	A	A	A	A
S2_2036216	C/T	2	2036216	+	NA	NA	NA	NA	NA	NA	N	C	N	T	Y	T	C	C	C	T	T	T	T	Y	T	T	T	C	C	N	C	C	C	C	C	T	C	N	C	T	T	T	T	T	T	C	C	T	T
S2_2036237	C/T	2	2036237	+	NA	NA	NA	NA	NA	NA	C	C	N	C	C	C	C	C	C	C	C	C	C	C	C	C	C	C	C	C	C	C	C	C	C	C	C	C	C	C	C	C	C	C	C	C	C	C	C
S2_2036249	A/T	2	2036249	+	NA	NA	NA	NA	NA	NA	A	A	N	A	A	A	A	A	A	A	A	A	A	A	A	A	A	A	A	A	A	A	A	A	A	A	A	A	A	A	A	A	A	A	A	A	A	A	A
S2_2036258	T/C	2	2036258	+	NA	NA	NA	NA	NA	NA	T	T	N	C	T	T	T	T	T	T	N	C	C	T	T	T	T	T	T	T	T	T	T	T	T	C	T	T	T	C	T	T	C	T	N	T	T	T	T
S2_2036994	C/T	2	2036994	+	NA	NA	NA	NA	NA	NA	T	C	C	C	C	C	C	C	C	C	C	C	C	C	C	C	C	C	C	C	C	C	C	C	C	C	C	C	C	C	C	C	C	C	T	C	C	C	C
S2_2037015	A/G	2	2037015	+	NA	NA	NA	NA	NA	NA	A	A	A	A	A	A	A	A	A	A	A	A	A	A	A	A	A	A	A	A	A	A	A	A	A	A	A	A	A	A	A	A	A	A	A	A	A	A	A
S2_2037033	G/C	2	2037033	+	NA	NA	NA	NA	NA	NA	G	G	G	C	S	G	G	G	G	G	G	G	C	G	G	G	G	G	G	G	G	G	G	G	G	G	G	G	G	G	G	G	C	G	G	G	G	G	G
S2_2037043	T/G	2	2037043	+	NA	NA	NA	NA	NA	NA	T	T	T	T	T	T	T	T	T	T	T	T	T	T	T	T	T	T	T	T	T	T	T	T	T	T	T	T	T	T	T	T	T	T	T	T	T	T	T
S2_2037054	C/T	2	2037054	+	NA	NA	NA	NA	NA	NA	C	C	C	C	C	C	C	C	C	C	C	C	C	C	C	C	C	C	C	C	C	C	C	C	C	C	C	C	C	C	C	C	C	C	C	C	C	C	C
S2_2037132	C/T	2	2037132	+	NA	NA	NA	NA	NA	NA	C	C	C	C	C	C	C	C	C	C	C	C	C	C	C	C	C	C	C	C	C	C	C	C	C	C	C	C	C	C	C	C	C	C	C	C	C	C	C
S2_2037135	C/T	2	2037135	+	NA	NA	NA	NA	NA	NA	C	C	C	C	C	C	C	C	C	C	C	C	C	C	C	C	C	C	C	C	C	C	C	C	C	C	C	C	C	C	C	C	C	C	C	C	C	C	C
S2_2037137	A/G	2	2037137	+	NA	NA	NA	NA	NA	NA	A	A	A	A	A	A	A	A	A	A	A	A	A	A	A	A	A	A	A	A	A	A	A	A	A	A	A	A	A	A	A	A	A	A	A	A	A	A	A
S2_2037148	C/T	2	2037148	+	NA	NA	NA	NA	NA	NA	C	C	C	C	C	C	C	C	C	C	C	C	C	C	C	C	C	C	C	C	C	C	C	C	C	C	C	C	C	C	C	C	C	C	C	C	C	C	C
S2_2040548	C/A	2	2040548	+	NA	NA	NA	NA	NA	NA	C	C	C	C	C	C	C	C	C	C	C	C	C	C	C	C	C	C	C	C	C	C	C	C	C	C	C	C	C	C	C	C	C	C	C	C	C	C	C
S2_2040657	C/T	2	2040657	+	NA	NA	NA	NA	NA	NA	C	N	C	C	C	C	C	C	C	C	C	T	C	C	C	C	C	C	C	C	C	C	C	C	C	C	C	C	C	N	C	C	C	C	C	C	C	C	C
S2_2041071	T/C	2	2041071	+	NA	NA	NA	NA	NA	NA	T	T	T	T	T	T	T	T	T	T	T	T	T	T	T	T	T	T	T	T	T	T	T	T	T	T	T	T	T	T	T	T	T	T	T	T	T	T	T
S2_2041106	T/C	2	2041106	+	NA	NA	NA	NA	NA	NA	T	T	T	T	T	T	T	T	T	T	T	T	T	T	T	T	T	T	T	T	T	T	T	T	T	T	T	T	T	T	T	T	T	T	T	T	T	T	T
S2_2041258	A/G	2	2041258	+	NA	NA	NA	NA	NA	NA	A	G	N	A	A	A	R	A	N	A	A	A	A	A	A	A	A	G	G	A	G	G	G	A	G	A	R	A	G	A	A	A	A	A	A	G	A	A	A
S2_2041283	T/C	2	2041283	+	NA	NA	NA	NA	NA	NA	T	T	T	C	T	C	T	T	T	C	T	T	C	Y	C	C	C	T	T	T	T	T	T	T	T	T	T	T	T	T	C	T	C	C	T	T	T	C	C
S2_2041314	G/A	2	2041314	+	NA	NA	NA	NA	NA	NA	G	G	G	G	G	G	G	G	G	G	G	A	G	G	G	G	G	G	G	G	G	G	G	G	G	G	G	G	G	G	G	G	G	G	G	G	G	G	G
S2_2041335	C/T	2	2041335	+	NA	NA	NA	NA	NA	NA	C	C	C	C	C	C	C	C	C	C	C	C	C	C	C	C	C	C	C	C	C	C	C	C	C	C	C	C	C	C	C	C	C	C	C	C	C	C	C
S2_2041341	T/C	2	2041341	+	NA	NA	NA	NA	NA	NA	T	C	T	T	T	T	C	T	C	T	T	T	T	T	T	T	T	C	C	T	C	C	C	T	C	T	T	T	C	T	T	T	T	T	T	C	T	T	T
S2_2041350	G/A	2	2041350	+	NA	NA	NA	NA	NA	NA	G	A	G	G	G	G	A	G	A	G	G	G	G	G	G	G	G	A	A	G	A	A	A	G	A	G	G	G	A	G	G	G	G	G	G	A	G	G	G
S2_2041353	C/T	2	2041353	+	NA	NA	NA	NA	NA	NA	C	C	C	T	C	T	C	C	C	T	N	C	T	Y	Y	T	Y	C	C	C	C	C	C	C	C	C	C	C	C	C	T	C	T	T	C	C	C	T	T
S2_2043197	C/T	2	2043197	+	NA	NA	NA	NA	NA	NA	C	C	T	C	Y	C	C	C	C	C	C	C	C	C	C	C	C	C	C	T	C	C	C	C	C	C	C	T	C	C	C	Y	C	C	T	C	C	C	C
S2_2043215	C/T	2	2043215	+	NA	NA	NA	NA	NA	NA	C	C	C	C	C	C	C	C	C	C	C	C	C	C	C	C	C	C	C	C	C	C	C	C	C	C	C	C	C	C	C	C	C	C	C	C	C	C	C
S2_2049815	A/G	2	2049815	+	NA	NA	NA	NA	NA	NA	A	A	A	G	A	A	A	A	A	A	A	A	N	A	A	A	A	A	A	A	A	A	A	A	A	A	A	A	A	A	A	A	G	A	A	A	A	A	A
S2_2051755	C/G	2	2051755	+	NA	NA	NA	NA	NA	NA	C	C	G	C	C	C	C	C	C	C	C	C	C	C	C	C	C	C	C	G	C	C	C	C	C	C	C	G	C	C	C	S	C	C	G	C	C	C	C
S2_2051756	G/T	2	2051756	+	NA	NA	NA	NA	NA	NA	G	G	G	T	G	G	G	G	G	G	G	G	T	G	G	G	G	G	G	G	G	G	G	G	G	G	G	G	G	G	G	G	T	G	G	G	G	G	G
S2_2051761	A/G	2	2051761	+	NA	NA	NA	NA	NA	NA	A	A	A	A	A	A	A	A	A	A	A	A	A	A	A	A	A	A	A	A	A	A	A	A	A	A	A	A	A	A	A	A	A	A	A	A	A	A	A
S2_2051784	G/T	2	2051784	+	NA	NA	NA	NA	NA	NA	G	G	G	G	G	G	G	G	G	G	G	G	G	G	G	G	G	G	G	G	G	G	G	G	G	G	G	G	G	G	G	G	G	G	G	G	G	G	G
S2_2051835	C/T	2	2051835	+	NA	NA	NA	NA	NA	NA	N	T	C	C	C	T	T	C	T	C	N	C	C	T	T	T	T	T	T	C	T	T	T	C	T	T	T	C	T	N	T	C	C	T	C	T	C	T	T
S2_2051871	G/A	2	2051871	+	NA	NA	NA	NA	NA	NA	G	G	G	G	G	A	G	G	G	R	G	G	G	R	R	A	R	G	G	G	G	G	G	G	G	G	G	G	G	G	A	G	G	A	G	G	G	A	A
S2_2051879	C/A	2	2051879	+	NA	NA	NA	NA	NA	NA	C	C	C	C	C	C	C	C	C	C	C	C	C	C	C	C	C	C	C	C	C	C	C	C	C	C	C	C	C	C	C	C	C	C	C	C	C	C	C
S2_2051889	G/A	2	2051889	+	NA	NA	NA	NA	NA	NA	G	G	G	A	G	G	G	G	G	G	G	G	A	G	G	G	G	G	G	G	G	G	G	G	G	G	G	G	G	G	G	G	A	G	G	G	G	G	G
S2_2051922	C/T	2	2051922	+	NA	NA	NA	NA	NA	NA	C	C	C	T	C	C	C	C	C	C	C	C	T	C	C	C	C	C	C	C	C	C	C	C	C	C	C	C	C	C	C	C	T	C	C	C	C	C	C
S2_2051934	T/C	2	2051934	+	NA	NA	NA	NA	NA	NA	T	T	T	C	T	T	T	T	T	T	T	T	C	T	T	T	T	T	T	T	T	T	T	T	T	T	T	T	T	T	T	T	C	T	T	T	T	T	T
S2_2051941	T/G	2	2051941	+	NA	NA	NA	NA	NA	NA	T	T	T	T	T	T	T	T	T	T	T	T	T	T	T	T	T	T	T	T	T	T	T	T	T	T	T	T	T	T	T	T	T	T	T	T	T	T	T
S2_2051956	G/A	2	2051956	+	NA	NA	NA	NA	NA	NA	G	G	G	G	G	A	G	G	G	A	G	G	G	R	A	A	A	G	G	G	G	G	G	G	G	G	G	G	G	G	A	G	G	A	G	G	G	A	A
S2_2055579	T/C	2	2055579	+	NA	NA	NA	NA	NA	NA	N	T	N	T	T	T	T	T	T	T	T	T	T	T	T	T	T	T	T	T	T	T	T	T	T	T	T	T	T	T	T	T	T	T	T	T	N	T	T
S2_2055598	T/C	2	2055598	+	NA	NA	NA	NA	NA	NA	N	T	T	T	T	T	T	T	T	T	T	C	T	T	T	T	T	T	T	T	T	T	T	T	T	T	T	T	T	T	T	T	T	T	T	T	T	T	T
S2_2055619	G/A	2	2055619	+	NA	NA	NA	NA	NA	NA	G	G	G	G	G	G	G	G	G	G	G	G	G	G	G	G	G	G	G	G	G	G	G	G	G	G	G	G	G	G	G	G	G	G	G	G	G	G	G
S2_2055620	A/G	2	2055620	+	NA	NA	NA	NA	NA	NA	A	A	A	A	A	A	A	A	A	A	A	A	A	A	A	A	A	A	A	A	A	A	A	A	A	A	A	A	A	A	A	A	A	A	A	A	A	A	A
S2_2055633	T/C	2	2055633	+	NA	NA	NA	NA	NA	NA	T	T	T	T	T	T	T	T	T	T	T	T	T	T	T	T	T	T	T	T	T	T	T	T	T	T	T	T	T	T	T	T	T	T	T	T	T	T	T
S2_2055635	G/A	2	2055635	+	NA	NA	NA	NA	NA	NA	G	G	G	G	G	G	G	G	G	G	G	G	G	G	G	G	G	G	G	G	G	G	G	G	G	G	G	G	G	G	G	G	G	G	G	G	G	G	G
S2_2055642	A/T	2	2055642	+	NA	NA	NA	NA	NA	NA	T	A	T	A	A	A	A	T	A	A	A	A	A	A	A	A	A	A	A	A	A	A	A	A	A	T	T	A	A	T	A	A	A	A	A	A	W	A	A
S2_2055654	A/G	2	2055654	+	NA	NA	NA	NA	NA	NA	A	A	A	A	A	A	A	A	A	A	A	G	A	A	A	A	A	A	A	A	A	A	A	A	A	A	A	A	A	A	A	A	A	A	A	A	A	A	A
S2_2055655	A/G	2	2055655	+	NA	NA	NA	NA	NA	NA	A	A	A	A	A	A	A	A	A	A	A	G	A	A	A	A	A	A	A	A	A	A	A	A	A	A	A	A	A	A	A	A	A	A	A	A	A	A	A
S2_2055672	G/T	2	2055672	+	NA	NA	NA	NA	NA	NA	G	G	G	G	G	G	G	G	G	G	G	G	G	G	G	G	G	G	G	G	G	G	G	G	G	G	G	G	G	G	G	G	G	G	G	G	G	G	G
S2_2055673	G/T	2	2055673	+	NA	NA	NA	NA	NA	NA	G	G	G	G	G	G	G	G	G	G	G	G	G	G	G	G	G	G	G	G	G	G	G	G	G	G	G	G	G	G	G	G	G	G	G	G	G	G	G
S2_2055676	T/C	2	2055676	+	NA	NA	NA	NA	NA	NA	T	T	T	T	T	T	T	T	T	T	T	T	T	T	T	T	T	T	T	T	T	T	T	T	T	T	T	T	T	T	T	T	T	T	T	T	T	T	T
S2_2055688	T/C	2	2055688	+	NA	NA	NA	NA	NA	NA	C	T	C	T	T	T	T	Y	T	T	Y	T	T	T	T	T	T	T	T	T	T	T	T	C	T	C	Y	T	T	Y	T	T	T	T	T	T	C	T	T
S2_2055976	C/G	2	2055976	+	NA	NA	NA	NA	NA	NA	C	C	C	C	C	C	C	C	C	C	C	C	C	C	C	C	C	C	C	C	C	C	C	C	C	C	C	C	C	C	C	C	C	C	C	C	C	C	C
S2_2055996	T/C	2	2055996	+	NA	NA	NA	NA	NA	NA	T	T	T	T	T	T	T	T	T	T	T	T	T	T	T	T	T	T	T	T	T	T	T	T	T	T	T	T	T	T	T	T	T	T	T	T	T	T	T
S2_2056177	A/T	2	2056177	+	NA	NA	NA	NA	NA	NA	N	A	A	A	A	N	A	A	A	A	A	A	A	A	A	A	T	A	A	A	A	A	A	A	A	A	A	A	A	A	A	A	A	T	A	A	A	T	T
S2_2059909	A/C	2	2059909	+	NA	NA	NA	NA	NA	NA	C	C	A	A	A	C	C	C	C	A	M	A	A	A	C	C	C	C	C	A	C	C	C	A	C	C	C	C	C	N	C	C	A	C	A	C	N	C	C
S2_2059915	G/T	2	2059915	+	NA	NA	NA	NA	NA	NA	G	G	G	G	G	G	G	G	G	G	G	G	G	G	G	G	G	G	G	G	G	G	G	G	G	G	G	G	G	N	G	G	G	G	G	G	G	G	G
S2_2060040	C/T	2	2060040	+	NA	NA	NA	NA	NA	NA	C	C	C	C	C	C	C	Y	C	C	C	C	C	C	C	C	C	C	C	C	C	C	C	C	C	C	C	C	C	C	C	C	C	C	C	C	C	C	C
S2_2060097	C/T	2	2060097	+	NA	NA	NA	NA	NA	NA	C	C	C	C	C	C	C	C	C	C	C	C	C	C	C	C	C	C	C	C	C	C	C	C	C	C	C	C	C	C	C	C	C	C	C	C	C	C	C
S2_2060106	C/G	2	2060106	+	NA	NA	NA	NA	NA	NA	C	C	C	C	C	C	C	C	C	C	C	G	C	C	C	C	C	C	C	C	C	C	C	C	C	C	C	C	C	C	C	C	C	C	C	C	C	C	C
S2_2060157	G/A	2	2060157	+	NA	NA	NA	NA	NA	NA	G	G	A	G	G	G	G	G	G	G	G	G	G	G	G	G	G	G	A	G	G	G	G	G	G	G	G	G	G	G	G	G	A	G	G	G	G	G	G
S2_2061313	A/C	2	2061313	+	NA	NA	NA	NA	NA	NA	A	A	A	A	A	A	A	A	A	A	A	A	A	A	A	A	A	A	A	A	A	A	A	A	A	A	A	A	A	A	A	A	A	A	A	A	A	A	A
S2_2061318	C/T	2	2061318	+	NA	NA	NA	NA	NA	NA	C	C	C	C	C	C	C	C	C	C	C	C	C	C	C	C	C	C	C	C	C	C	C	C	C	C	C	C	C	C	C	C	C	C	C	C	C	C	C
S2_2061379	C/G	2	2061379	+	NA	NA	NA	NA	NA	NA	N	C	C	C	C	C	C	C	N	C	C	C	C	C	C	C	C	C	C	C	C	C	C	C	C	C	C	C	C	N	C	C	C	C	C	C	C	C	C
S2_2061439	C/T	2	2061439	+	NA	NA	NA	NA	NA	NA	C	C	C	C	C	C	C	C	C	C	C	C	C	C	C	C	C	C	C	C	C	C	C	C	C	C	C	C	C	N	C	C	C	C	C	C	C	C	C
S2_2061451	A/T	2	2061451	+	NA	NA	NA	NA	NA	NA	A	A	A	A	A	A	A	A	A	A	A	A	A	A	A	A	A	A	A	A	A	A	A	A	A	A	A	A	A	N	A	A	A	A	A	A	A	A	A
S2_2061519	G/C	2	2061519	+	NA	NA	NA	NA	NA	NA	G	G	G	G	G	G	G	G	G	G	G	G	G	G	G	G	G	G	G	G	G	G	G	G	G	G	G	G	G	G	G	G	G	G	G	G	G	G	G
S2_2064094	G/A	2	2064094	+	NA	NA	NA	NA	NA	NA	G	G	G	G	G	G	G	G	G	G	G	G	G	G	G	G	G	G	G	G	G	G	G	G	G	G	G	G	G	G	G	G	G	G	G	G	G	G	G
S2_2069533	A/C	2	2069533	+	NA	NA	NA	NA	NA	NA	A	A	A	A	A	A	A	A	A	A	A	A	C	A	A	A	A	A	A	A	A	A	A	A	A	A	A	A	A	A	A	A	A	A	A	A	A	A	A
S2_2069542	A/G	2	2069542	+	NA	NA	NA	NA	NA	NA	A	A	A	A	A	A	A	A	A	A	A	A	G	A	A	A	A	A	A	A	A	A	A	A	A	A	A	A	A	A	A	A	A	A	A	A	A	A	A
S2_2069568	T/C	2	2069568	+	NA	NA	NA	NA	NA	NA	T	T	T	T	T	T	T	T	T	T	T	T	C	T	T	T	T	T	T	T	T	T	T	T	T	T	T	T	T	T	T	T	T	T	T	T	T	T	T
S2_2069571	G/C	2	2069571	+	NA	NA	NA	NA	NA	NA	G	G	G	G	G	G	G	G	G	G	G	G	G	G	G	G	G	G	G	G	G	G	G	G	G	G	G	G	G	G	G	G	G	G	G	G	G	G	G
S2_2069590	C/A	2	2069590	+	NA	NA	NA	NA	NA	NA	C	C	C	C	C	C	C	C	C	C	C	C	C	C	C	C	C	C	C	C	C	C	C	C	C	C	C	C	C	C	C	C	C	C	C	C	C	C	C
S2_2069598	G/T	2	2069598	+	NA	NA	NA	NA	NA	NA	T	G	G	T	G	T	G	T	T	G	N	T	G	K	T	T	T	G	G	T	G	G	G	T	G	T	T	T	G	T	T	T	T	T	G	G	T	T	T
S2_2069609	C/A	2	2069609	+	NA	NA	NA	NA	NA	NA	A	C	C	A	C	A	C	A	A	C	N	A	C	M	A	A	A	C	C	A	C	C	C	A	C	A	A	A	C	A	A	A	A	A	C	C	A	A	A
S2_2069612	C/A	2	2069612	+	NA	NA	NA	NA	NA	NA	C	C	C	C	C	C	C	C	C	C	C	C	C	C	C	C	C	C	C	C	C	C	C	C	C	C	C	C	C	C	C	C	C	C	C	C	C	C	C
S2_2069885	T/C	2	2069885	+	NA	NA	NA	NA	NA	NA	T	T	T	T	T	T	T	T	T	T	T	T	T	T	T	T	T	T	T	T	T	T	T	T	T	T	T	T	T	T	T	T	T	T	T	T	T	T	T
S2_2069896	G/A	2	2069896	+	NA	NA	NA	NA	NA	NA	G	G	G	G	G	G	G	R	G	G	G	G	G	G	G	G	G	G	G	G	G	G	G	G	G	G	G	G	G	G	G	G	G	G	G	G	G	G	G
S2_2069920	C/A	2	2069920	+	NA	NA	NA	NA	NA	NA	C	C	C	C	C	C	C	C	C	C	C	C	N	C	C	C	C	C	C	C	C	C	C	C	C	C	C	C	C	C	C	C	C	C	C	C	C	C	C
S2_2069998	C/G	2	2069998	+	NA	NA	NA	NA	NA	NA	C	C	C	C	C	C	C	S	C	C	C	C	C	C	C	C	C	C	C	C	C	C	C	C	C	C	C	C	C	C	C	C	C	C	C	C	C	C	C
S2_2069999	C/A	2	2069999	+	NA	NA	NA	NA	NA	NA	C	C	C	C	C	C	C	M	C	C	C	C	C	C	C	C	C	C	C	C	C	C	C	C	C	C	C	C	C	C	C	C	C	C	C	C	C	C	C
S2_2070000	C/T	2	2070000	+	NA	NA	NA	NA	NA	NA	C	C	C	C	C	C	C	Y	C	C	C	C	C	C	C	C	C	C	C	C	C	C	C	C	C	C	C	C	C	C	C	C	C	C	C	C	C	C	C
S2_2070074	G/T	2	2070074	+	NA	NA	NA	NA	NA	NA	G	G	G	G	G	G	G	G	G	G	G	G	G	G	G	G	G	G	G	G	G	G	G	G	G	G	G	G	G	G	G	G	G	G	G	G	G	G	G
S2_2070087	G/A	2	2070087	+	NA	NA	NA	NA	NA	NA	G	G	G	G	G	G	G	G	G	G	G	G	G	G	G	G	G	G	G	G	G	G	G	G	G	G	G	G	G	G	G	G	G	G	G	G	G	G	G
S2_2070096	A/G	2	2070096	+	NA	NA	NA	NA	NA	NA	A	A	A	A	A	A	A	R	A	A	A	A	A	A	A	A	A	A	A	A	A	A	A	A	A	A	A	A	A	A	A	A	A	A	A	A	A	A	A
S2_2070138	G/C	2	2070138	+	NA	NA	NA	NA	NA	NA	C	G	N	C	G	C	G	G	C	S	C	C	G	S	C	C	C	G	G	C	G	G	G	C	G	C	C	C	G	C	C	C	C	C	G	G	C	C	C
S2_2070150	G/T	2	2070150	+	NA	NA	NA	NA	NA	NA	G	G	G	G	G	G	G	G	G	G	G	G	T	G	G	G	G	G	G	G	G	G	G	G	G	G	G	G	G	G	G	G	G	G	G	G	G	G	G
S2_2070159	T/C	2	2070159	+	NA	NA	NA	NA	NA	NA	T	C	N	T	C	T	C	Y	T	Y	T	T	T	T	T	T	T	C	C	T	C	C	C	T	C	T	T	T	C	T	T	T	T	T	C	C	T	T	T
S2_2070176	C/T	2	2070176	+	NA	NA	NA	NA	NA	NA	C	C	C	C	C	C	C	C	C	C	C	C	C	C	C	C	C	C	C	C	C	C	C	C	C	C	C	C	C	C	C	C	C	C	C	C	C	C	C
S2_2070186	C/A	2	2070186	+	NA	NA	NA	NA	NA	NA	C	C	C	C	C	C	C	M	C	C	C	C	C	C	C	C	C	C	C	C	C	C	C	C	C	C	C	C	C	C	C	C	C	C	C	C	C	C	C
S2_2072196	T/C	2	2072196	+	NA	NA	NA	NA	NA	NA	T	T	T	T	T	T	T	T	T	T	T	T	T	T	T	T	T	T	T	T	T	T	T	T	T	T	T	T	T	T	T	T	T	T	T	T	T	T	T
S2_2072199	C/T	2	2072199	+	NA	NA	NA	NA	NA	NA	C	C	C	C	C	C	C	C	C	C	C	C	C	C	C	C	C	C	C	C	C	C	C	C	C	C	C	C	C	C	C	C	C	C	C	C	C	C	C
S2_2072233	C/A	2	2072233	+	NA	NA	NA	NA	NA	NA	C	C	C	C	C	C	C	C	C	C	C	C	C	C	C	C	C	C	C	C	C	C	C	C	C	C	C	C	C	C	C	C	C	C	C	C	C	C	C
S2_2072235	G/A	2	2072235	+	NA	NA	NA	NA	NA	NA	N	G	G	G	G	G	G	G	A	G	G	A	G	G	G	A	R	G	G	G	G	G	G	G	G	G	G	G	G	A	G	G	G	A	G	G	G	R	A
S2_2072249	C/T	2	2072249	+	NA	NA	NA	NA	NA	NA	C	C	C	T	C	C	C	C	C	C	C	C	C	C	C	C	C	C	C	C	C	C	C	C	C	C	C	N	C	C	C	C	C	C	C	C	C	C	C
S2_2072265	C/T	2	2072265	+	NA	NA	NA	NA	NA	NA	C	C	C	T	C	C	C	C	C	C	C	C	C	C	C	C	C	C	C	C	C	C	C	C	C	C	C	N	C	C	C	C	C	C	C	C	C	C	C
S2_2072283	C/T	2	2072283	+	NA	NA	NA	NA	NA	NA	C	C	C	T	C	C	C	C	C	C	C	C	C	C	C	C	C	C	C	C	C	C	C	C	C	C	C	T	C	C	C	C	C	C	C	C	C	C	C
S2_2072285	G/A	2	2072285	+	NA	NA	NA	NA	NA	NA	G	G	G	G	G	G	G	G	A	G	G	A	G	G	G	G	G	G	G	G	G	G	G	G	G	G	A	G	G	A	G	G	G	A	G	G	N	A	N
S2_2072299	G/T	2	2072299	+	NA	NA	NA	NA	NA	NA	G	G	G	T	G	G	G	G	G	G	G	G	G	G	G	G	G	G	G	G	G	G	G	G	G	G	G	T	G	G	G	G	G	G	G	G	G	G	G
S2_2072301	G/T	2	2072301	+	NA	NA	NA	NA	NA	NA	G	G	G	G	G	G	G	G	G	G	G	T	G	G	G	G	G	G	G	G	G	G	G	G	G	G	G	G	G	G	G	G	G	G	G	G	G	G	G
S2_2072311	C/T	2	2072311	+	NA	NA	NA	NA	NA	NA	C	C	C	C	C	C	C	C	C	C	C	T	C	C	C	C	C	C	C	C	C	C	C	C	C	C	C	C	C	C	C	C	C	C	C	C	C	C	C
S2_2072331	C/T	2	2072331	+	NA	NA	NA	NA	NA	NA	C	C	C	C	C	C	C	C	T	C	C	T	C	C	C	C	C	C	C	C	C	C	C	C	C	C	T	C	C	T	C	C	C	T	C	C	N	T	N
S2_2072475	C/T	2	2072475	+	NA	NA	NA	NA	NA	NA	C	C	C	C	C	C	C	C	C	C	C	C	C	C	C	C	C	C	C	C	C	C	C	C	C	C	C	C	C	C	C	C	C	C	C	C	C	C	C
S2_2072501	G/A	2	2072501	+	NA	NA	NA	NA	NA	NA	G	A	G	G	G	G	G	G	G	G	G	G	G	G	G	G	G	A	G	G	G	G	G	G	G	G	G	G	G	N	G	G	G	G	G	A	G	G	G
S2_2073100	C/T	2	2073100	+	NA	NA	NA	NA	NA	NA	C	C	C	T	C	C	C	C	C	C	C	C	C	C	C	C	C	C	C	C	C	C	C	C	C	C	C	C	C	C	C	C	T	C	C	C	C	C	C
S2_2073101	G/A	2	2073101	+	NA	NA	NA	NA	NA	NA	G	G	G	G	G	G	G	G	G	G	G	G	G	G	G	G	G	G	G	G	G	G	G	G	G	G	G	G	G	G	G	G	G	G	G	G	G	G	G
S2_2073127	C/T	2	2073127	+	NA	NA	NA	NA	NA	NA	C	C	C	C	C	C	C	C	C	C	C	C	C	C	C	C	C	C	C	C	C	C	C	C	C	C	C	C	C	C	C	C	C	C	C	C	C	C	C
S2_2073129	T/C	2	2073129	+	NA	NA	NA	NA	NA	NA	T	T	T	T	T	T	T	T	T	T	T	C	T	T	T	T	T	T	T	T	T	T	T	T	T	T	T	T	T	T	T	T	T	T	T	T	T	T	T
S2_2073134	G/T	2	2073134	+	NA	NA	NA	NA	NA	NA	G	G	G	G	G	G	G	G	G	G	G	T	G	G	G	G	G	G	G	G	G	G	G	G	G	G	G	G	G	N	G	G	G	G	G	G	G	G	G
S2_2073159	G/C	2	2073159	+	NA	NA	NA	NA	NA	NA	C	G	G	C	G	G	G	C	N	G	G	C	G	G	G	G	G	G	G	G	G	G	G	G	G	G	G	N	G	G	G	G	N	G	G	G	G	G	G
S2_2073166	G/A	2	2073166	+	NA	NA	NA	NA	NA	NA	G	G	N	G	G	G	G	G	G	G	G	G	A	G	G	G	G	G	A	G	G	G	G	G	G	G	G	G	G	G	G	G	G	G	G	G	G	G	G
S2_2073187	A/T	2	2073187	+	NA	NA	NA	NA	NA	NA	A	A	A	A	A	A	A	A	A	A	A	A	A	A	A	A	A	A	A	A	A	A	A	A	A	A	A	A	A	A	A	A	A	A	A	A	A	A	A
S2_2073211	G/A	2	2073211	+	NA	NA	NA	NA	NA	NA	G	G	N	G	G	G	G	G	G	G	G	G	G	G	G	G	G	G	G	G	G	G	G	G	G	G	G	G	G	G	G	G	G	G	G	G	G	G	G
S2_2073225	A/G	2	2073225	+	NA	NA	NA	NA	NA	NA	A	A	N	A	A	A	A	A	A	A	A	A	A	A	A	A	A	A	A	A	A	A	A	A	A	A	A	A	A	A	A	A	A	A	A	A	A	A	A
S2_2073262	G/A	2	2073262	+	NA	NA	NA	NA	NA	NA	G	G	N	G	G	G	G	G	G	G	G	G	G	G	G	G	G	G	G	G	G	G	G	G	G	G	G	G	G	G	G	G	G	G	G	G	G	G	G
S2_2073273	G/A	2	2073273	+	NA	NA	NA	NA	NA	NA	G	G	G	G	G	G	G	G	G	G	G	G	G	G	G	G	G	G	G	G	G	G	G	G	G	G	G	G	G	G	G	G	G	G	G	G	G	G	G
S2_2073343	G/A	2	2073343	+	NA	NA	NA	NA	NA	NA	G	G	G	G	G	G	G	G	G	G	G	G	G	G	G	G	G	G	G	G	G	G	G	G	G	G	G	G	G	G	G	G	G	G	G	G	G	G	G
S2_2073350	G/A	2	2073350	+	NA	NA	NA	NA	NA	NA	G	G	G	G	G	G	G	G	G	G	G	G	G	G	G	G	G	G	G	G	G	G	G	G	G	G	G	G	G	G	G	G	G	G	G	G	G	G	G
S2_2073356	G/A	2	2073356	+	NA	NA	NA	NA	NA	NA	A	G	G	G	G	A	G	G	G	G	G	G	A	R	A	A	A	G	G	A	G	G	G	A	G	A	A	G	G	A	A	G	R	A	G	G	A	A	A
S2_2073361	A/T	2	2073361	+	NA	NA	NA	NA	NA	NA	A	A	A	T	A	A	A	A	A	A	A	A	A	A	A	A	A	A	A	A	A	A	A	A	A	A	A	A	A	A	A	A	A	A	A	A	A	A	A
S2_2073378	G/T	2	2073378	+	NA	NA	NA	NA	NA	NA	G	G	G	G	G	G	G	G	G	G	G	G	G	G	G	G	G	G	G	G	G	G	G	G	G	G	G	G	G	G	G	G	G	G	G	G	G	G	G
S2_2073407	C/T	2	2073407	+	NA	NA	NA	NA	NA	NA	C	C	C	C	C	C	C	C	C	C	C	C	C	C	C	C	C	C	C	C	C	C	C	C	C	C	C	C	C	N	C	C	C	C	C	C	C	C	C
S2_2073431	A/T	2	2073431	+	NA	NA	NA	NA	NA	NA	A	A	A	A	A	A	A	A	A	A	A	A	A	A	A	A	A	A	A	A	A	A	A	A	A	A	A	A	A	N	A	A	A	A	A	A	A	A	A
S2_2073432	T/G	2	2073432	+	NA	NA	NA	NA	NA	NA	T	T	T	T	T	T	T	T	T	T	T	T	T	T	T	T	T	T	T	T	T	T	T	T	T	T	T	T	T	N	T	T	T	T	T	T	T	T	T
S2_2075177	G/A	2	2075177	+	NA	NA	NA	NA	NA	NA	G	A	A	G	A	G	A	G	G	A	A	G	A	A	G	G	G	A	A	G	A	A	A	N	A	R	G	G	A	G	G	G	G	G	A	A	G	G	G
S2_2075181	A/G	2	2075181	+	NA	NA	NA	NA	NA	NA	N	A	A	A	A	A	A	A	A	A	A	A	A	A	A	A	A	A	A	A	A	A	A	A	A	A	A	A	A	N	A	A	A	A	A	A	A	A	A
S2_2075324	C/T	2	2075324	+	NA	NA	NA	NA	NA	NA	C	C	C	C	C	C	C	C	C	C	C	C	C	C	C	C	C	C	C	C	C	C	C	C	C	C	C	C	C	C	C	C	C	C	C	C	C	C	C
S2_2075325	G/A	2	2075325	+	NA	NA	NA	NA	NA	NA	G	G	G	G	G	G	G	G	G	G	G	A	G	G	G	G	G	G	G	G	G	G	G	G	G	G	G	G	G	G	G	G	G	G	G	G	G	G	G
S2_2075329	G/A	2	2075329	+	NA	NA	NA	NA	NA	NA	G	G	G	A	G	G	G	R	G	G	G	G	G	G	G	G	G	G	G	G	G	G	G	N	G	G	G	A	G	G	G	G	A	G	G	G	G	G	G
S2_2075332	T/A	2	2075332	+	NA	NA	NA	NA	NA	NA	T	T	T	A	T	T	T	T	T	T	T	T	T	T	T	T	T	T	T	T	T	T	T	N	T	T	T	A	T	T	T	T	A	T	T	T	T	T	T
S2_2075363	G/A	2	2075363	+	NA	NA	NA	NA	NA	NA	G	G	G	G	G	G	G	G	G	G	G	G	G	G	G	G	G	G	G	G	G	G	G	G	G	G	G	G	G	G	G	G	G	G	G	G	G	G	G
S2_2076100	G/A	2	2076100	+	NA	NA	NA	NA	NA	NA	G	G	N	G	G	G	G	R	G	G	G	G	G	G	G	G	G	G	G	G	G	G	G	G	G	G	G	G	G	G	G	G	G	G	G	G	G	G	G
S2_2076125	T/A	2	2076125	+	NA	NA	NA	NA	NA	NA	T	T	N	A	T	T	T	T	T	T	T	T	T	T	T	T	T	N	N	T	T	T	T	T	T	T	T	A	T	T	T	A	A	T	T	A	T	T	T
S2_2076149	A/G	2	2076149	+	NA	NA	NA	NA	NA	NA	A	A	N	G	A	A	A	A	A	A	A	A	A	A	A	A	A	N	N	A	A	A	A	A	A	A	A	G	A	A	A	G	G	A	A	G	A	A	A
S2_2076154	G/T	2	2076154	+	NA	NA	NA	NA	NA	NA	G	G	N	G	G	G	G	G	G	G	G	G	G	G	G	G	G	G	N	G	G	G	G	G	G	G	G	G	G	G	G	G	G	G	G	G	G	G	G
S2_2079456	T/G	2	2079456	+	NA	NA	NA	NA	NA	NA	T	T	T	G	T	T	T	T	T	T	T	T	T	T	T	T	T	T	T	T	T	T	T	N	T	T	T	N	T	N	T	T	G	T	T	T	T	T	T
S2_2079505	G/A	2	2079505	+	NA	NA	NA	NA	NA	NA	G	G	G	G	G	G	G	G	G	G	G	A	G	G	G	G	G	G	G	G	G	G	G	G	G	G	G	G	G	G	G	G	G	G	G	G	G	G	G
S2_2079666	G/C	2	2079666	+	NA	NA	NA	NA	NA	NA	G	G	G	C	G	G	G	G	G	G	G	G	G	G	G	G	G	G	G	G	G	G	G	N	G	G	G	S	G	N	G	S	N	G	G	G	G	G	G
S2_2080169	C/G	2	2080169	+	NA	NA	NA	NA	NA	NA	C	G	G	C	G	C	G	C	C	C	C	C	C	C	C	C	C	G	G	C	G	G	G	C	G	C	C	C	G	C	C	C	C	C	C	G	C	C	C
S2_2080172	C/G	2	2080172	+	NA	NA	NA	NA	NA	NA	C	G	G	C	S	C	G	C	C	C	C	C	C	C	C	C	C	G	G	C	G	G	G	S	G	C	C	C	G	C	C	C	C	C	C	G	C	C	C
S2_2080191	G/T	2	2080191	+	NA	NA	NA	NA	NA	NA	K	G	G	G	G	G	G	G	G	G	G	G	G	G	G	G	G	G	G	T	G	G	G	G	G	G	G	G	G	K	G	G	G	G	G	G	G	G	G
S2_2080194	G/T	2	2080194	+	NA	NA	NA	NA	NA	NA	T	G	G	G	G	G	G	G	G	G	G	G	G	G	G	G	G	G	G	G	G	G	G	G	G	G	G	G	G	T	G	G	G	G	G	G	G	G	G
S2_2080209	G/A	2	2080209	+	NA	NA	NA	NA	NA	NA	G	G	G	G	G	G	G	G	G	G	G	G	G	G	G	G	G	G	G	G	G	G	G	G	G	G	G	G	G	G	G	G	G	G	G	G	G	G	G
S2_2080211	G/A	2	2080211	+	NA	NA	NA	NA	NA	NA	G	G	G	G	G	G	G	G	G	G	G	G	G	G	G	G	G	G	G	G	G	G	G	G	G	G	G	G	G	G	G	G	G	G	G	G	G	G	G
S2_2080245	G/A	2	2080245	+	NA	NA	NA	NA	NA	NA	A	G	G	G	G	G	G	G	G	G	G	G	G	G	G	G	G	G	G	A	G	G	G	G	G	G	R	G	G	A	G	G	G	G	G	G	G	G	G
S2_2080250	G/A	2	2080250	+	NA	NA	NA	NA	NA	NA	G	G	G	G	G	G	G	G	G	G	G	G	N	G	G	G	G	G	G	G	G	G	G	G	G	G	G	G	G	G	G	G	G	G	G	G	G	G	G
S2_2080279	G/C	2	2080279	+	NA	NA	NA	NA	NA	NA	G	G	G	C	G	G	G	G	G	G	G	G	G	G	G	G	G	G	G	G	G	G	G	G	G	G	G	C	G	G	G	S	N	G	G	G	G	G	G
S2_2080337	C/A	2	2080337	+	NA	NA	NA	NA	NA	NA	C	C	C	A	C	C	C	C	C	C	C	C	C	C	C	C	C	C	C	C	C	C	C	C	C	C	C	C	C	C	C	C	A	C	C	C	M	C	C
S2_2080363	G/A	2	2080363	+	NA	NA	NA	NA	NA	NA	G	G	G	G	G	G	G	G	G	G	G	G	G	G	G	G	G	G	G	G	G	G	G	G	G	G	G	G	G	G	G	G	G	G	G	G	G	G	G
S2_2080365	A/G	2	2080365	+	NA	NA	NA	NA	NA	NA	G	A	A	G	A	A	A	A	A	A	A	A	G	A	A	A	A	A	R	G	A	A	A	A	A	R	G	G	A	G	A	G	G	A	A	A	A	A	A
S2_2080371	G/T	2	2080371	+	NA	NA	NA	NA	NA	NA	T	G	G	G	G	G	G	G	G	G	G	G	T	G	G	G	G	G	G	T	G	G	G	G	G	G	T	G	G	T	G	G	G	G	G	G	G	G	G
S2_2080385	C/T	2	2080385	+	NA	NA	NA	NA	NA	NA	T	C	C	C	C	T	C	T	T	C	Y	T	T	T	T	T	T	C	C	T	C	C	C	T	C	T	T	N	C	T	T	Y	C	T	C	C	T	T	T
S2_2080386	C/T	2	2080386	+	NA	NA	NA	NA	NA	NA	T	C	C	T	C	C	C	C	C	C	C	C	T	C	C	C	C	C	C	T	C	C	C	C	C	Y	T	T	C	T	C	T	T	C	C	C	C	C	C
S2_2080412	C/A	2	2080412	+	NA	NA	NA	NA	NA	NA	A	C	C	C	C	C	C	C	C	C	C	C	A	C	C	C	C	C	C	A	C	C	C	C	C	M	A	C	C	A	C	C	C	C	C	C	C	C	C
S2_2080491	G/T	2	2080491	+	NA	NA	NA	NA	NA	NA	G	G	N	T	T	G	T	G	G	G	G	G	G	G	G	G	G	T	G	G	G	G	N	N	G	G	G	T	G	G	G	T	T	G	G	T	G	G	G
S2_2081349	C/T	2	2081349	+	NA	NA	NA	NA	NA	NA	C	C	C	C	C	C	C	C	C	C	C	C	C	C	C	C	C	C	C	C	C	C	C	C	C	C	C	C	C	C	C	C	C	C	C	C	C	C	C
S2_2081400	G/C	2	2081400	+	NA	NA	NA	NA	NA	NA	G	G	G	G	G	G	G	G	G	G	G	G	G	G	G	G	G	G	G	G	G	G	G	G	G	G	G	G	G	G	G	G	G	G	G	G	G	G	G
S2_2081424	C/G	2	2081424	+	NA	NA	NA	NA	NA	NA	C	C	C	C	C	C	C	C	C	C	C	C	C	C	C	C	C	C	C	C	C	C	C	C	C	C	C	C	C	C	C	C	C	C	C	C	C	C	C
S2_2081805	A/G	2	2081805	+	NA	NA	NA	NA	NA	NA	A	A	G	G	A	A	A	G	A	R	A	N	R	A	A	A	A	A	G	A	A	A	A	G	A	A	G	G	A	R	A	G	G	A	A	A	A	A	A
S2_2081822	G/C	2	2081822	+	NA	NA	NA	NA	NA	NA	G	G	C	C	G	G	G	C	G	S	G	N	S	G	G	G	G	G	C	G	G	G	G	C	G	G	C	C	G	S	G	C	C	G	G	G	G	G	G
S2_2082039	T/A	2	2082039	+	NA	NA	NA	NA	NA	NA	T	T	T	T	T	T	T	T	T	T	T	T	T	T	T	T	T	T	T	T	T	T	T	T	T	T	T	T	T	T	T	T	T	T	T	T	T	T	T
S2_2082040	T/A	2	2082040	+	NA	NA	NA	NA	NA	NA	T	T	T	T	T	T	T	W	T	T	T	T	T	T	T	T	T	T	T	T	T	T	T	T	T	T	T	T	T	T	T	T	T	T	T	T	T	T	T
S2_2082041	T/G	2	2082041	+	NA	NA	NA	NA	NA	NA	T	T	T	T	T	T	T	T	T	T	T	T	T	T	T	T	T	T	T	T	T	T	T	T	T	T	T	T	T	T	T	T	T	T	T	T	T	T	T
S2_2082043	T/G	2	2082043	+	NA	NA	NA	NA	NA	NA	T	T	T	T	T	G	T	T	G	G	T	G	T	K	G	G	G	T	T	N	T	T	T	T	T	T	T	T	T	T	G	T	T	G	G	T	T	G	G
S2_2082045	T/G	2	2082045	+	NA	NA	NA	NA	NA	NA	T	T	T	T	T	T	T	T	T	T	T	T	G	T	T	T	T	T	T	T	T	T	T	T	T	T	T	T	T	T	T	T	T	T	T	T	T	T	T
S2_2082046	T/G	2	2082046	+	NA	NA	NA	NA	NA	NA	T	T	T	T	T	G	T	T	G	G	T	G	T	K	G	G	G	T	T	N	T	T	T	T	T	T	T	T	T	T	G	T	T	G	G	T	T	G	G
S2_2082055	G/A	2	2082055	+	NA	NA	NA	NA	NA	NA	G	G	G	G	G	G	G	G	G	G	G	G	G	G	G	G	G	G	G	G	G	G	G	G	G	G	G	G	G	G	G	G	G	G	G	G	G	G	G
S2_2082098	G/T	2	2082098	+	NA	NA	NA	NA	NA	NA	G	G	G	G	G	G	G	G	G	G	G	G	G	G	G	G	G	G	G	G	G	G	G	G	G	G	K	G	G	G	G	G	G	G	G	G	G	G	G
S2_2082120	G/A	2	2082120	+	NA	NA	NA	NA	NA	NA	G	G	G	G	G	G	G	G	G	G	G	G	A	G	G	G	G	G	G	G	G	G	G	G	G	G	G	G	G	G	G	G	G	G	G	G	G	G	G
S2_2082131	C/T	2	2082131	+	NA	NA	NA	NA	NA	NA	C	C	C	C	C	C	C	C	C	C	C	C	C	C	C	C	C	C	C	C	C	C	C	C	C	C	C	C	C	C	C	C	C	C	C	C	C	C	C
S2_2082159	C/T	2	2082159	+	NA	NA	NA	NA	NA	NA	C	C	C	T	C	C	C	C	C	C	C	C	C	C	C	C	C	C	T	C	C	C	C	C	C	C	C	T	C	C	C	T	T	C	C	C	C	C	C
S2_2082188	A/G	2	2082188	+	NA	NA	NA	NA	NA	NA	N	A	A	A	A	A	A	G	A	A	A	G	A	A	A	A	A	A	A	A	A	A	A	A	A	A	A	A	A	A	A	A	A	A	A	A	A	A	A
S2_2082198	C/T	2	2082198	+	NA	NA	NA	NA	NA	NA	C	C	C	C	C	C	C	C	C	C	C	C	C	C	C	C	C	C	C	C	C	C	C	C	C	C	C	C	C	C	C	C	C	C	C	C	C	C	C
S2_2082216	G/A	2	2082216	+	NA	NA	NA	NA	NA	NA	G	G	G	G	G	G	G	G	G	G	G	G	A	G	G	G	G	G	A	G	G	G	G	G	G	G	G	G	G	G	G	G	G	G	G	G	G	G	G
S2_2082243	C/T	2	2082243	+	NA	NA	NA	NA	NA	NA	C	C	C	C	C	C	C	Y	C	C	C	C	C	C	C	C	C	C	C	C	C	C	C	C	C	C	C	C	C	C	C	C	C	C	C	C	C	C	C
S2_2082252	T/C	2	2082252	+	NA	NA	NA	NA	NA	NA	T	T	T	T	T	T	T	T	T	T	T	T	C	T	T	T	T	T	C	T	T	T	T	T	T	T	T	T	T	T	T	T	T	T	T	T	T	T	T
S2_2082269	C/T	2	2082269	+	NA	NA	NA	NA	NA	NA	C	C	N	C	C	C	C	C	C	C	C	C	C	C	C	C	C	C	C	C	C	C	C	Y	C	C	C	C	C	C	C	C	C	C	C	C	C	C	C
S2_2082270	A/C	2	2082270	+	NA	NA	NA	NA	NA	NA	A	A	N	A	A	A	A	A	A	A	A	A	A	A	A	A	A	A	A	A	A	A	A	A	A	A	A	A	A	A	A	A	A	A	A	A	A	A	A
S2_2082276	C/T	2	2082276	+	NA	NA	NA	NA	NA	NA	C	C	C	C	C	C	C	C	C	C	C	C	C	C	C	C	C	C	C	C	C	C	C	C	C	C	C	C	C	C	C	C	C	C	C	C	C	C	C
S2_2082293	C/T	2	2082293	+	NA	NA	NA	NA	NA	NA	C	C	N	C	C	C	C	C	C	C	C	C	C	C	C	C	C	C	C	C	C	C	C	Y	C	C	C	C	C	C	C	C	C	C	C	C	C	C	C
S2_2082300	G/A	2	2082300	+	NA	NA	NA	NA	NA	NA	G	G	N	G	G	G	G	G	G	G	G	G	G	G	G	G	G	G	G	G	G	G	G	R	G	G	G	G	G	G	G	G	G	G	G	G	G	G	G
S2_2082306	G/A	2	2082306	+	NA	NA	NA	NA	NA	NA	G	G	A	A	G	G	G	G	G	G	G	G	G	G	G	G	G	G	A	G	G	G	G	G	G	G	G	A	G	G	G	A	A	G	G	G	G	G	G
S2_2082316	G/A	2	2082316	+	NA	NA	NA	NA	NA	NA	G	G	N	G	G	G	G	G	G	G	G	G	G	G	G	G	G	G	G	G	G	G	G	R	G	G	G	G	G	G	G	G	G	G	G	G	G	G	G
S2_2082318	G/A	2	2082318	+	NA	NA	NA	NA	NA	NA	G	G	A	A	G	G	G	G	G	G	G	G	G	G	G	G	G	G	A	G	G	G	G	G	G	G	G	A	G	G	G	A	A	G	G	G	G	G	G
S2_2082324	G/A	2	2082324	+	NA	NA	NA	NA	NA	NA	G	G	G	G	G	A	G	G	A	N	G	G	G	A	A	A	A	G	G	G	G	G	G	G	G	G	G	G	G	G	A	G	G	A	G	G	G	A	A
S2_2082327	T/C	2	2082327	+	NA	NA	NA	NA	NA	NA	C	T	C	C	T	T	T	T	T	T	T	T	T	T	T	T	T	T	C	C	T	T	T	T	T	C	T	C	T	C	T	C	C	T	C	T	T	T	T
S2_2082331	G/A	2	2082331	+	NA	NA	NA	NA	NA	NA	A	G	G	G	G	G	G	G	G	G	G	G	G	G	G	G	G	G	G	A	G	G	G	G	G	A	G	G	G	A	G	G	G	G	G	G	G	G	G
S2_2082579	G/A	2	2082579	+	NA	NA	NA	NA	NA	NA	G	G	G	G	G	G	G	G	G	G	G	A	G	G	G	G	G	R	G	G	G	G	G	G	G	R	G	G	G	N	G	G	G	G	G	G	G	G	G
S2_2082621	A/C	2	2082621	+	NA	NA	NA	NA	NA	NA	A	A	A	A	A	A	A	A	A	A	A	C	A	A	A	A	A	A	A	A	A	A	A	A	A	A	A	A	A	A	A	A	A	A	A	A	A	A	A
S2_2083478	C/G	2	2083478	+	NA	NA	NA	NA	NA	NA	C	C	C	C	C	C	C	C	C	C	C	C	N	C	C	C	C	C	G	C	C	C	C	C	C	C	C	C	C	C	C	C	C	C	C	C	C	C	C
S2_2083480	A/C	2	2083480	+	NA	NA	NA	NA	NA	NA	A	A	A	A	A	A	A	A	A	A	A	A	N	A	A	A	A	A	C	A	A	A	A	A	A	A	A	A	A	A	A	A	A	A	A	A	A	A	A
S2_2088231	C/T	2	2088231	+	NA	NA	NA	NA	NA	NA	C	C	C	C	C	C	C	C	C	C	C	C	C	C	C	C	C	C	C	C	C	C	C	C	C	C	T	C	C	C	C	C	C	C	C	C	C	C	C
S2_2088301	T/A	2	2088301	+	NA	NA	NA	NA	NA	NA	T	T	T	T	T	T	T	T	T	T	T	W	T	T	T	T	T	T	T	T	T	T	T	T	T	T	T	T	T	T	T	T	T	T	T	T	T	T	T
S2_2088302	T/G	2	2088302	+	NA	NA	NA	NA	NA	NA	T	T	T	T	T	T	T	T	T	T	T	K	T	T	T	T	T	T	T	T	T	T	T	T	T	T	T	T	T	T	T	T	T	T	T	T	T	T	T
S2_2088316	T/G	2	2088316	+	NA	NA	NA	NA	NA	NA	T	T	T	G	N	G	T	T	G	T	G	T	G	G	G	G	G	T	T	T	G	G	K	G	G	K	T	G	G	T	G	G	G	G	T	T	N	G	G
S2_2088325	G/C	2	2088325	+	NA	NA	NA	NA	NA	NA	G	G	G	G	G	G	G	G	G	G	G	G	G	G	G	G	G	G	G	G	G	G	G	G	G	G	G	G	G	G	G	G	G	G	G	G	G	G	G
S2_2088360	C/A	2	2088360	+	NA	NA	NA	NA	NA	NA	C	C	C	C	C	C	C	C	C	C	C	C	C	C	C	C	C	C	C	C	C	C	C	C	C	C	C	C	C	C	C	C	C	C	C	C	C	C	C
S2_2088378	C/G	2	2088378	+	NA	NA	NA	NA	NA	NA	C	C	N	C	C	C	C	C	C	C	C	G	C	C	C	C	C	C	C	C	C	C	C	C	C	C	C	C	C	C	C	C	C	C	C	C	C	C	C
S2_2088389	A/G	2	2088389	+	NA	NA	NA	NA	NA	NA	A	A	A	A	A	A	A	A	A	A	A	A	A	A	A	A	A	A	A	A	A	A	A	A	A	A	A	A	A	A	A	A	A	A	A	A	A	A	A
S2_2088392	A/G	2	2088392	+	NA	NA	NA	NA	NA	NA	A	A	A	A	A	A	A	A	A	A	A	A	A	A	A	A	A	A	A	A	A	A	A	A	A	A	A	A	A	A	A	A	A	A	A	A	A	A	A
S2_2090883	G/A	2	2090883	+	NA	NA	NA	NA	NA	NA	G	G	G	G	G	G	G	G	G	G	G	G	R	G	G	G	G	G	G	G	G	G	G	G	G	G	G	G	G	N	G	G	G	G	G	G	N	G	G
S2_2090888	C/T	2	2090888	+	NA	NA	NA	NA	NA	NA	C	C	C	C	C	C	C	C	C	C	C	C	Y	C	C	C	C	C	C	C	C	C	C	C	C	C	C	C	C	N	C	C	C	C	C	C	N	C	C
S2_2090889	C/G	2	2090889	+	NA	NA	NA	NA	NA	NA	C	C	C	C	C	C	C	C	C	C	C	C	S	C	C	C	C	C	C	C	C	C	C	C	C	C	C	C	C	N	C	C	C	C	C	C	N	C	C
S2_2090954	A/T	2	2090954	+	NA	NA	NA	NA	NA	NA	A	A	A	A	A	A	T	A	A	A	A	A	A	A	A	A	A	A	A	A	A	A	A	A	A	N	A	A	A	N	A	A	A	A	A	A	T	A	A
S2_2096026	A/G	2	2096026	+	NA	NA	NA	NA	NA	NA	A	A	A	A	A	A	A	A	A	A	A	A	A	A	A	A	A	A	A	A	A	A	A	A	A	A	A	A	A	A	A	A	A	A	A	A	A	A	A
S2_2096033	C/A	2	2096033	+	NA	NA	NA	NA	NA	NA	C	C	C	C	C	C	C	C	C	C	C	C	C	C	C	C	C	A	C	C	C	C	M	C	C	C	C	C	C	C	C	C	C	C	C	A	C	C	C
S2_2096050	T/C	2	2096050	+	NA	NA	NA	NA	NA	NA	T	T	T	T	T	T	T	T	T	T	T	T	T	T	T	T	T	C	T	T	T	T	Y	T	T	T	T	T	T	T	T	T	T	T	T	C	T	T	T
S2_2096796	T/G	2	2096796	+	NA	NA	NA	NA	NA	NA	T	T	T	T	T	T	T	T	K	T	T	T	T	T	T	T	T	T	T	T	T	T	T	T	T	T	T	T	T	T	T	T	T	T	T	T	T	T	T
S2_2096917	C/G	2	2096917	+	NA	NA	NA	NA	NA	NA	C	C	C	C	C	C	C	C	C	C	C	C	C	C	C	C	C	C	C	C	C	C	C	C	C	C	C	C	C	C	C	C	C	C	C	C	C	C	C
S2_2096922	A/G	2	2096922	+	NA	NA	NA	NA	NA	NA	A	A	A	A	A	A	A	A	A	A	A	A	A	A	A	A	A	A	A	A	A	A	A	A	A	A	A	A	A	A	A	A	A	A	A	A	A	A	A
S2_2102640	C/T	2	2102640	+	NA	NA	NA	NA	NA	NA	C	C	C	C	C	C	C	C	C	C	C	C	C	C	C	C	C	C	C	C	C	C	C	C	C	C	C	C	C	C	C	C	C	C	C	C	C	C	C
S2_2102650	T/C	2	2102650	+	NA	NA	NA	NA	NA	NA	T	T	T	C	T	C	T	T	T	C	Y	T	T	C	C	C	C	T	Y	T	T	T	Y	T	T	C	T	T	T	N	C	T	N	C	T	T	T	C	C
S2_2102652	C/T	2	2102652	+	NA	NA	NA	NA	NA	NA	C	C	N	C	C	C	Y	C	C	C	C	C	C	C	C	C	C	C	C	C	C	C	C	Y	C	C	C	C	C	N	C	C	N	C	C	C	C	C	C
S2_2103124	G/T	2	2103124	+	NA	NA	NA	NA	NA	NA	K	G	G	T	N	T	G	G	K	T	T	N	G	T	T	T	K	T	G	G	G	G	T	G	G	T	G	G	G	T	T	G	G	T	G	T	G	T	T
S2_2103168	G/C	2	2103168	+	NA	NA	NA	NA	NA	NA	G	G	G	G	G	G	G	G	G	G	G	G	N	G	G	G	G	G	C	G	G	G	G	C	G	G	G	G	G	G	G	G	G	G	G	G	G	G	G
S2_2103563	C/T	2	2103563	+	NA	NA	NA	NA	NA	NA	T	C	C	C	C	C	C	N	C	C	C	T	C	C	C	C	C	C	T	C	C	C	C	C	C	C	C	C	C	C	C	C	T	C	C	C	C	C	C
S2_2103686	G/C	2	2103686	+	NA	NA	NA	NA	NA	NA	G	G	G	G	G	G	G	G	G	G	G	G	N	G	G	G	G	G	S	G	G	G	G	G	G	G	G	G	G	G	G	G	G	G	G	G	G	G	G
S2_2104558	A/G	2	2104558	+	NA	NA	NA	NA	NA	NA	A	A	A	A	A	A	A	A	A	A	A	A	A	A	A	A	A	A	A	A	A	A	A	R	A	A	G	A	A	A	A	A	A	A	G	A	A	A	A
S2_2104568	T/A	2	2104568	+	NA	NA	NA	NA	NA	NA	T	T	T	A	A	A	T	T	T	A	T	T	T	A	A	A	A	T	T	T	T	T	T	T	T	T	T	T	T	N	A	T	T	A	T	T	T	A	A
S2_2104824	A/C	2	2104824	+	NA	NA	NA	NA	NA	NA	A	A	N	A	A	A	A	N	A	C	M	N	A	A	A	A	A	A	A	C	A	A	A	C	A	A	M	A	A	A	A	A	A	A	C	A	N	A	A
S2_2104835	C/T	2	2104835	+	NA	NA	NA	NA	NA	NA	C	C	C	N	C	C	C	C	C	C	C	C	C	C	C	C	C	C	C	C	C	C	C	C	C	C	C	C	C	C	C	C	C	C	C	C	C	Y	C
S2_2104839	C/T	2	2104839	+	NA	NA	NA	NA	NA	NA	C	C	C	N	C	C	C	C	C	C	C	C	C	C	C	C	C	C	C	C	C	C	C	C	C	C	C	C	C	C	C	C	C	C	C	C	C	Y	C
S2_2104841	C/A	2	2104841	+	NA	NA	NA	NA	NA	NA	C	C	C	N	C	C	C	C	C	C	C	C	C	C	C	C	C	C	C	C	C	C	C	C	C	C	C	C	C	C	C	C	C	C	C	C	C	M	C
S2_2106650	C/T	2	2106650	+	NA	NA	NA	NA	NA	NA	N	T	N	T	T	T	T	C	N	T	Y	C	C	T	T	T	T	T	C	T	T	T	T	C	T	C	C	T	T	N	T	T	C	T	C	T	C	T	T
S2_2106652	T/C	2	2106652	+	NA	NA	NA	NA	NA	NA	N	C	N	C	C	C	C	T	N	C	Y	T	T	C	C	C	C	C	T	C	C	C	C	T	C	T	T	C	C	N	C	C	T	C	T	C	T	C	C
S2_2106662	C/T	2	2106662	+	NA	NA	NA	NA	NA	NA	C	C	N	T	N	T	C	C	C	T	C	C	C	T	T	T	T	C	C	C	C	C	C	C	C	C	C	C	C	N	T	C	C	T	C	C	C	T	T
S2_2106683	C/T	2	2106683	+	NA	NA	NA	NA	NA	NA	N	T	N	T	T	T	T	C	N	T	Y	C	C	T	T	T	T	T	C	T	T	T	T	C	T	C	C	T	T	N	T	T	C	T	C	T	C	T	T
S2_2106692	T/A	2	2106692	+	NA	NA	NA	NA	NA	NA	N	A	N	A	A	A	A	T	N	A	W	T	T	A	A	A	A	A	T	A	A	A	A	T	A	T	T	A	A	N	A	A	T	A	T	A	T	A	A
S2_2106760	T/C	2	2106760	+	NA	NA	NA	NA	NA	NA	T	N	T	C	T	C	T	T	C	C	T	T	T	C	C	C	C	C	T	T	C	C	C	T	C	T	T	Y	C	T	C	T	T	C	T	C	N	C	C
S2_2106770	G/C	2	2106770	+	NA	NA	NA	NA	NA	NA	G	N	G	C	G	C	G	G	C	C	G	G	G	C	C	C	C	C	G	G	C	C	C	G	C	G	G	S	C	G	C	G	G	C	G	C	N	C	C
S2_2108669	G/A	2	2108669	+	NA	NA	NA	NA	NA	NA	G	G	G	G	G	G	G	G	G	G	G	G	N	G	G	G	G	G	G	G	G	G	G	G	G	G	G	G	G	G	G	G	G	G	G	G	G	G	G
S2_2110255	A/C	2	2110255	+	NA	NA	NA	NA	NA	NA	A	A	C	A	A	A	A	A	A	A	A	A	A	A	A	A	A	A	A	C	A	A	A	A	A	A	A	A	A	A	A	A	A	A	A	A	A	A	A
S2_2110261	A/G	2	2110261	+	NA	NA	NA	NA	NA	NA	A	A	A	A	A	A	A	A	A	A	A	A	A	A	A	A	A	A	A	A	A	A	A	R	A	A	G	A	A	A	A	A	A	A	G	A	G	A	A
S2_2110270	C/T	2	2110270	+	NA	NA	NA	NA	NA	NA	C	C	C	C	C	C	C	C	C	C	C	C	C	C	C	C	C	C	C	C	C	C	C	C	C	C	C	C	C	C	C	C	C	C	C	C	C	C	C
S2_2110289	T/C	2	2110289	+	NA	NA	NA	NA	NA	NA	T	T	T	T	T	T	T	T	T	T	T	T	T	T	T	T	T	T	T	T	T	T	T	T	T	T	T	T	T	T	T	T	T	T	T	T	T	T	T
S2_2110293	G/T	2	2110293	+	NA	NA	NA	NA	NA	NA	G	G	G	G	G	G	G	G	G	G	G	G	G	G	G	G	G	G	G	G	G	G	G	G	G	G	G	G	G	G	G	G	G	G	G	G	G	G	G
S2_2110304	G/T	2	2110304	+	NA	NA	NA	NA	NA	NA	G	G	G	G	G	G	G	G	G	G	G	G	G	G	G	G	G	G	G	G	G	G	G	G	G	G	G	G	G	G	G	G	G	G	G	G	G	G	G
S2_2110311	T/A	2	2110311	+	NA	NA	NA	NA	NA	NA	T	T	T	T	T	T	T	T	T	T	T	A	T	T	T	T	T	T	T	T	T	T	T	T	T	T	T	T	T	T	T	T	T	T	T	T	T	T	T
S2_2110387	C/A	2	2110387	+	NA	NA	NA	NA	NA	NA	C	C	C	C	C	C	C	C	C	C	C	C	C	C	C	C	C	C	C	C	C	C	C	C	C	C	C	C	C	C	C	C	C	C	C	C	C	C	C
S2_2110395	T/C	2	2110395	+	NA	NA	NA	NA	NA	NA	T	T	T	T	T	T	T	T	T	T	T	T	T	T	T	T	T	T	T	T	T	T	T	T	T	T	T	T	T	T	T	T	T	T	T	T	T	T	T
S2_2110408	G/A	2	2110408	+	NA	NA	NA	NA	NA	NA	G	G	G	G	A	G	G	G	G	G	G	G	G	G	G	G	G	G	G	G	G	G	G	R	G	G	R	G	G	G	G	G	G	G	A	G	R	G	G
S2_2110422	G/T	2	2110422	+	NA	NA	NA	NA	NA	NA	G	G	G	G	G	G	G	G	G	G	G	G	G	G	G	G	G	G	G	G	G	G	G	G	G	G	G	G	G	G	G	G	G	G	G	G	G	G	G
S2_2110473	G/T	2	2110473	+	NA	NA	NA	NA	NA	NA	T	N	G	G	G	K	K	K	G	K	G	G	G	N	G	T	T	K	G	G	G	N	T	G	N	T	G	G	G	G	T	G	T	G	G	G	G	K	T
S2_2110850	C/A	2	2110850	+	NA	NA	NA	NA	NA	NA	C	C	C	C	C	C	C	C	C	C	C	C	C	C	C	C	C	C	C	C	C	C	C	C	C	C	C	C	C	C	C	C	C	C	C	C	C	C	C
S2_2110877	A/C	2	2110877	+	NA	NA	NA	NA	NA	NA	C	A	C	A	N	A	A	N	N	A	M	C	A	A	A	A	A	A	C	A	A	A	A	C	A	C	C	A	A	N	A	A	C	A	C	A	C	A	A
S2_2110995	C/G	2	2110995	+	NA	NA	NA	NA	NA	NA	G	C	N	C	C	C	C	G	C	C	C	C	G	C	C	C	C	C	G	C	C	C	C	C	C	G	C	C	C	C	C	C	G	C	C	C	C	C	C
S2_2111001	G/A	2	2111001	+	NA	NA	NA	NA	NA	NA	G	G	N	G	R	G	G	G	R	G	R	A	G	G	G	G	G	G	G	G	G	G	G	G	G	G	A	G	G	A	G	G	G	G	A	G	R	G	G
S2_2111067	G/A	2	2111067	+	NA	NA	NA	NA	NA	NA	G	G	G	G	G	G	G	G	G	G	G	G	G	G	G	G	G	G	G	G	G	G	G	G	G	G	G	G	G	G	G	G	G	G	G	G	G	G	G
S2_2113447	T/C	2	2113447	+	NA	NA	NA	NA	NA	NA	T	T	T	T	T	T	T	T	T	T	T	T	T	T	T	T	T	T	T	T	T	T	T	T	T	T	T	T	T	T	T	T	T	T	T	T	T	T	T
S2_2113467	G/A	2	2113467	+	NA	NA	NA	NA	NA	NA	G	G	G	G	G	G	G	G	G	G	G	A	G	G	G	G	G	G	G	G	G	G	G	G	G	G	G	G	G	G	G	G	G	G	G	G	G	G	G
S2_2113494	T/A	2	2113494	+	NA	NA	NA	NA	NA	NA	T	T	T	T	T	T	T	T	T	T	T	A	T	T	T	T	T	T	T	T	T	T	T	T	T	T	T	T	T	T	T	T	T	T	T	T	T	T	T
S2_2113518	G/A	2	2113518	+	NA	NA	NA	NA	NA	NA	G	G	G	G	G	G	G	G	G	G	G	G	G	G	G	G	G	G	G	G	G	G	G	G	G	G	G	G	G	G	G	G	G	G	G	G	G	G	G
S2_2113536	G/C	2	2113536	+	NA	NA	NA	NA	NA	NA	G	G	G	G	G	G	G	G	G	G	G	G	G	G	G	G	G	G	G	G	G	G	G	G	G	G	G	G	G	G	G	G	G	G	G	G	G	G	G
S2_2113538	G/A	2	2113538	+	NA	NA	NA	NA	NA	NA	G	G	R	G	G	G	G	R	G	G	G	A	G	G	G	G	G	G	G	G	A	A	G	G	A	G	G	G	A	G	G	G	G	G	G	G	G	G	G
S2_2113581	G/T	2	2113581	+	NA	NA	NA	NA	NA	NA	G	G	T	G	K	G	G	K	G	G	G	T	G	G	G	G	G	G	G	G	T	T	G	G	T	G	G	G	T	G	G	G	G	G	G	G	G	G	G
S2_2113585	C/A	2	2113585	+	NA	NA	NA	NA	NA	NA	C	C	C	C	C	C	C	C	C	C	C	C	C	C	C	C	C	C	C	C	C	C	C	C	C	C	C	C	C	C	C	C	C	C	C	C	C	C	C
S2_2113591	G/A	2	2113591	+	NA	NA	NA	NA	NA	NA	G	G	G	G	G	G	G	G	G	G	G	G	G	G	G	G	G	G	G	G	G	G	G	G	G	G	G	G	G	G	G	G	G	G	G	G	G	G	G
S2_2113606	G/A	2	2113606	+	NA	NA	NA	NA	NA	NA	G	G	G	G	G	G	G	G	G	G	G	G	G	G	G	G	G	G	G	G	G	G	G	G	G	G	G	G	G	G	G	G	G	G	G	G	G	G	G
S2_2113626	C/A	2	2113626	+	NA	NA	NA	NA	NA	NA	C	C	C	C	C	C	C	C	C	C	C	C	C	C	C	C	C	C	C	C	C	C	C	C	C	C	C	C	C	C	C	C	C	C	C	C	C	C	C
S2_2113744	T/C	2	2113744	+	NA	NA	NA	NA	NA	NA	T	T	T	T	T	T	T	T	T	T	T	T	T	T	T	T	T	T	T	T	T	T	T	T	T	T	T	T	T	T	T	T	T	T	T	T	T	T	T
S2_2113763	C/G	2	2113763	+	NA	NA	NA	NA	NA	NA	C	C	C	C	C	C	C	C	C	C	C	C	C	C	C	C	C	C	C	C	C	C	C	C	C	C	C	C	C	C	C	C	C	C	C	C	C	C	C
S2_2113783	C/T	2	2113783	+	NA	NA	NA	NA	NA	NA	C	C	C	C	C	C	C	C	C	C	C	C	C	C	C	C	C	C	C	C	C	C	C	C	C	C	C	C	C	C	C	C	C	C	C	C	C	C	C
S2_2113791	C/T	2	2113791	+	NA	NA	NA	NA	NA	NA	C	C	C	C	C	C	C	C	C	C	C	C	C	C	C	C	C	C	C	C	C	C	C	C	C	C	C	C	C	C	C	C	C	C	C	C	C	C	C
S2_2113925	C/T	2	2113925	+	NA	NA	NA	NA	NA	NA	C	C	C	C	C	C	C	C	C	C	C	C	C	C	C	C	C	C	C	T	C	C	C	C	C	C	C	C	C	C	C	C	C	C	C	C	C	C	C
S2_2113937	A/G	2	2113937	+	NA	NA	NA	NA	NA	NA	A	A	A	A	A	A	A	N	A	A	A	G	A	A	A	A	A	A	A	G	G	G	A	A	G	A	A	A	G	A	A	A	A	A	A	A	A	A	A
S2_2120205	C/T	2	2120205	+	NA	NA	NA	NA	NA	NA	C	C	C	C	C	C	C	C	C	C	C	C	C	C	C	C	C	C	C	C	C	C	C	C	C	C	C	C	C	C	C	C	C	C	C	C	C	C	C
S2_2120206	A/G	2	2120206	+	NA	NA	NA	NA	NA	NA	A	A	A	A	A	A	A	A	A	A	A	A	A	A	A	A	A	A	A	A	A	A	A	A	A	A	A	A	A	A	A	A	A	A	A	A	A	A	A
S2_2120469	C/A	2	2120469	+	NA	NA	NA	NA	NA	NA	C	C	C	A	C	C	C	C	C	A	C	C	C	C	C	C	C	C	C	C	C	C	M	C	C	C	C	C	M	A	C	C	C	C	C	N	C	C	C
S2_2120557	G/A	2	2120557	+	NA	NA	NA	NA	NA	NA	A	A	G	G	G	A	A	A	G	G	N	G	G	R	A	A	A	A	G	G	G	G	R	G	G	A	G	N	G	G	A	A	A	A	G	A	G	A	A
S2_2120570	T/C	2	2120570	+	NA	NA	NA	NA	NA	NA	C	C	T	T	T	C	C	C	T	T	N	T	T	Y	C	C	C	C	T	T	T	T	Y	T	T	C	T	N	T	T	C	C	C	C	T	C	T	C	C
S2_2120591	C/T	2	2120591	+	NA	NA	NA	NA	NA	NA	C	C	C	C	C	C	C	C	C	C	C	C	C	C	C	C	C	C	C	C	C	C	C	C	C	C	C	C	C	C	C	C	C	C	C	C	C	C	C
S2_2120593	C/T	2	2120593	+	NA	NA	NA	NA	NA	NA	C	C	C	C	C	C	C	C	C	C	C	C	C	C	C	C	C	C	C	C	C	C	C	C	C	C	C	C	C	C	C	C	C	C	C	C	C	C	C
S2_2120594	C/G	2	2120594	+	NA	NA	NA	NA	NA	NA	C	C	C	C	C	C	C	C	C	C	C	C	C	C	C	C	C	C	C	C	C	C	C	C	C	C	C	C	C	C	C	C	C	C	C	C	C	C	C
S2_2120595	C/A	2	2120595	+	NA	NA	NA	NA	NA	NA	C	C	C	C	C	C	C	C	C	C	C	C	C	C	C	C	C	C	C	C	C	C	C	C	C	C	C	C	C	C	C	C	C	C	C	C	C	C	C
S2_2120621	A/G	2	2120621	+	NA	NA	NA	NA	NA	NA	A	A	A	A	A	A	A	N	A	A	A	G	G	A	A	A	A	A	G	A	G	G	A	A	G	A	A	A	G	A	A	A	A	A	A	A	A	A	A
S2_2123813	C/G	2	2123813	+	NA	NA	NA	NA	NA	NA	C	C	C	C	C	C	C	C	C	C	C	C	G	C	C	C	C	C	C	C	G	G	C	C	G	C	C	C	G	C	C	C	C	C	C	C	C	C	C
S2_2123833	A/T	2	2123833	+	NA	NA	NA	NA	NA	NA	T	A	A	A	T	A	A	A	T	A	A	T	T	A	A	A	A	A	A	A	T	T	A	A	T	A	A	A	T	A	A	A	A	A	A	A	A	A	A
S2_2124091	C/T	2	2124091	+	NA	NA	NA	NA	NA	NA	C	C	C	N	C	C	C	C	C	C	C	C	C	C	C	C	C	C	C	C	C	C	C	C	C	C	C	C	C	C	C	C	C	C	C	C	C	C	C
S2_2124136	C/G	2	2124136	+	NA	NA	NA	NA	NA	NA	G	C	S	N	C	C	C	G	S	C	C	C	C	C	C	C	C	C	S	C	N	N	S	C	N	C	C	G	N	N	C	C	N	C	N	C	C	C	C
S2_2125832	G/T	2	2125832	+	NA	NA	NA	NA	NA	NA	N	G	G	G	G	G	T	G	G	G	G	G	G	G	G	G	G	G	G	T	G	G	G	G	G	G	G	G	G	G	G	G	G	G	G	G	G	G	G
S2_2126974	G/A	2	2126974	+	NA	NA	NA	NA	NA	NA	G	G	G	G	G	G	G	G	G	G	G	A	G	G	G	G	G	G	G	G	G	G	G	G	G	G	G	G	G	G	G	G	G	G	G	G	G	G	G
S2_2127029	T/A	2	2127029	+	NA	NA	NA	NA	NA	NA	W	T	T	T	T	T	A	T	T	T	T	T	T	T	T	T	T	T	A	T	T	T	T	T	T	A	T	T	T	T	T	T	A	T	T	T	T	T	T
S2_2127039	C/T	2	2127039	+	NA	NA	NA	NA	NA	NA	Y	C	C	C	C	C	T	C	C	C	C	C	C	C	C	C	C	C	T	C	C	C	C	C	C	T	C	C	C	C	C	C	T	C	C	C	C	C	C
S2_2127134	T/C	2	2127134	+	NA	NA	NA	NA	NA	NA	T	Y	T	T	T	T	T	T	T	T	T	T	T	T	T	T	T	Y	T	T	T	T	Y	T	T	T	T	T	T	C	T	T	T	T	T	C	T	T	T
S2_2127164	A/G	2	2127164	+	NA	NA	NA	NA	NA	NA	A	R	A	A	A	A	A	A	A	A	A	A	A	A	A	A	A	R	A	A	A	A	R	A	A	A	A	A	A	G	A	A	A	A	A	G	A	A	A
S2_2127173	A/C	2	2127173	+	NA	NA	NA	NA	NA	NA	A	M	A	A	A	A	A	A	A	A	A	A	A	A	A	A	A	M	A	A	A	A	M	A	A	A	A	A	A	C	A	A	A	A	A	C	A	A	A
S2_2127923	G/T	2	2127923	+	NA	NA	NA	NA	NA	NA	G	G	G	G	G	G	G	G	G	G	G	G	G	G	G	G	G	G	G	G	G	G	G	G	G	G	G	G	G	G	G	G	G	G	G	G	G	G	G
S2_2127967	T/C	2	2127967	+	NA	NA	NA	NA	NA	NA	T	T	T	T	T	T	T	T	T	T	T	T	T	T	T	T	T	T	T	T	T	T	T	T	T	T	T	T	T	T	T	T	T	T	T	T	T	T	T
S2_2127969	G/A	2	2127969	+	NA	NA	NA	NA	NA	NA	G	A	A	G	G	A	R	G	A	N	G	A	R	N	A	A	A	A	G	G	A	A	A	G	A	G	G	G	A	A	N	G	G	G	G	A	G	N	N
S2_2128114	A/C	2	2128114	+	NA	NA	NA	NA	NA	NA	A	A	N	C	A	A	A	C	A	A	A	A	C	A	A	A	A	A	C	C	A	A	A	C	A	C	M	C	A	A	A	C	C	A	C	A	M	A	A
S2_2128118	G/T	2	2128118	+	NA	NA	NA	NA	NA	NA	G	G	N	T	G	G	G	T	G	G	G	G	T	G	G	G	G	G	T	T	G	G	G	T	G	T	K	T	G	G	G	T	G	G	T	G	K	G	G
S2_2128131	C/A	2	2128131	+	NA	NA	NA	NA	NA	NA	C	C	C	A	C	C	C	M	C	C	C	C	C	C	C	C	C	C	C	C	C	C	C	A	C	C	M	C	C	C	C	C	C	C	A	C	C	C	C
S2_2202621	T/C	2	2202621	+	NA	NA	NA	NA	NA	NA	T	T	T	T	T	T	T	T	T	T	T	T	T	T	T	T	T	T	Y	T	T	T	T	T	T	T	T	T	T	C	T	T	T	T	T	T	T	T	T
S2_2202623	G/C	2	2202623	+	NA	NA	NA	NA	NA	NA	G	G	G	C	G	G	G	G	G	G	G	G	G	G	G	G	G	G	G	N	G	G	G	C	G	C	C	N	G	G	G	G	G	G	C	G	G	G	G
S2_2202631	A/G	2	2202631	+	NA	NA	NA	NA	NA	NA	A	A	G	A	A	A	A	A	A	A	A	A	A	A	A	A	A	A	A	A	A	A	A	A	A	A	A	A	A	A	A	A	A	A	A	A	A	A	A
S2_2202635	T/C	2	2202635	+	NA	NA	NA	NA	NA	NA	Y	T	C	T	T	T	T	C	T	T	T	T	T	T	T	T	T	T	Y	T	T	T	T	T	T	T	T	T	T	C	T	T	T	T	T	T	T	T	T
S2_2202640	G/A	2	2202640	+	NA	NA	NA	NA	NA	NA	G	G	A	A	G	G	G	A	G	G	G	G	G	G	G	G	G	G	G	N	G	G	G	A	G	A	A	A	G	G	G	A	G	G	A	G	G	G	G
S2_2202645	C/T	2	2202645	+	NA	NA	NA	NA	NA	NA	C	C	C	C	C	C	C	C	C	C	C	C	C	C	C	C	C	C	C	C	C	C	C	C	C	Y	C	N	C	C	C	C	C	C	C	C	C	C	C
S2_2202662	G/C	2	2202662	+	NA	NA	NA	NA	NA	NA	G	G	G	C	G	G	G	G	G	G	G	G	G	G	G	G	G	G	G	N	G	G	G	C	G	C	C	N	G	G	G	G	G	G	C	G	G	G	G
S2_2203562	A/G	2	2203562	+	NA	NA	NA	NA	NA	NA	A	A	A	G	A	A	A	A	A	A	A	A	A	A	A	A	A	A	A	A	A	A	A	R	A	R	G	N	A	A	A	A	A	A	G	A	A	A	A
S2_2203570	C/T	2	2203570	+	NA	NA	NA	NA	NA	NA	C	C	C	C	C	C	C	C	C	C	C	C	C	C	C	C	C	C	C	C	C	C	C	C	C	C	C	C	C	C	C	C	C	C	C	C	C	C	C
S2_2203574	T/C	2	2203574	+	NA	NA	NA	NA	NA	NA	T	T	T	C	T	T	T	T	T	T	T	T	T	T	T	T	T	T	T	T	T	T	T	Y	T	Y	C	N	T	T	T	T	T	T	C	T	T	T	T
S2_2203590	G/A	2	2203590	+	NA	NA	NA	NA	NA	NA	G	G	G	A	G	G	G	R	G	G	G	G	G	G	G	G	G	G	G	G	G	G	G	R	G	R	A	N	G	G	G	G	G	G	A	G	G	G	G
S2_2203602	T/C	2	2203602	+	NA	NA	NA	NA	NA	NA	Y	T	Y	T	T	T	T	N	T	Y	T	C	T	T	T	T	T	T	C	T	T	T	T	T	T	Y	T	N	T	C	T	N	T	C	T	T	C	T	T
S2_2203625	A/G	2	2203625	+	NA	NA	NA	NA	NA	NA	R	A	R	A	A	A	A	N	A	R	A	G	A	A	A	A	A	A	G	A	A	A	A	A	A	R	A	N	A	G	A	N	A	G	A	A	G	A	A
S2_2221784	A/C	2	2221784	+	NA	NA	NA	NA	NA	NA	A	A	A	A	A	A	A	A	A	C	A	A	C	A	A	A	A	A	C	A	A	A	A	A	A	A	A	A	A	A	A	A	A	A	A	A	A	A	A
S2_2221815	T/C	2	2221815	+	NA	NA	NA	NA	NA	NA	T	T	T	T	T	T	T	T	T	T	T	T	T	T	T	T	T	T	T	T	T	T	T	T	T	T	T	T	T	T	T	T	T	T	T	T	C	T	T
S2_2221861	G/A	2	2221861	+	NA	NA	NA	NA	NA	NA	G	G	G	G	G	G	G	G	G	G	G	G	A	G	G	G	G	G	A	G	G	G	G	G	G	G	G	G	G	G	G	G	G	G	G	G	G	G	G
S2_2221863	G/A	2	2221863	+	NA	NA	NA	NA	NA	NA	G	G	G	G	G	G	G	G	G	G	G	G	A	G	G	G	G	G	A	G	G	G	G	G	G	G	G	G	G	G	G	G	G	G	G	G	G	G	G
S2_2222211	G/C	2	2222211	+	NA	NA	NA	NA	NA	NA	G	G	G	C	G	G	G	G	S	C	G	G	C	N	G	G	G	G	G	C	G	G	G	C	G	C	C	N	G	N	G	C	C	C	C	G	N	G	G
S2_2222217	T/C	2	2222217	+	NA	NA	NA	NA	NA	NA	T	T	T	T	T	T	T	T	Y	T	T	T	T	T	T	T	T	T	T	T	T	T	T	T	T	T	T	T	T	N	T	T	C	T	T	T	T	T	T
S2_2222222	G/T	2	2222222	+	NA	NA	NA	NA	NA	NA	G	G	G	G	G	G	G	G	K	G	G	G	G	G	G	G	G	G	G	G	G	G	G	G	G	G	G	G	G	N	G	G	T	G	G	G	G	G	G
S2_2222224	C/A	2	2222224	+	NA	NA	NA	NA	NA	NA	C	C	C	C	C	C	C	C	C	C	C	C	C	C	C	C	C	C	C	C	C	C	C	C	C	C	C	C	C	C	C	C	C	C	C	C	C	C	C
S2_2222270	G/T	2	2222270	+	NA	NA	NA	NA	NA	NA	G	G	G	G	G	G	G	G	G	G	G	G	G	G	G	G	G	G	G	G	G	G	G	G	G	G	G	G	G	G	G	G	G	G	G	G	G	G	G
S2_2222273	T/C	2	2222273	+	NA	NA	NA	NA	NA	NA	T	T	T	T	T	T	T	T	T	T	T	T	T	T	T	T	T	T	T	T	T	T	T	T	T	T	T	T	T	T	T	T	T	T	T	T	T	T	T
S2_2222301	C/T	2	2222301	+	NA	NA	NA	NA	NA	NA	N	C	T	C	C	C	C	C	C	C	C	C	C	C	C	Y	C	C	C	C	C	C	Y	C	C	C	C	C	C	N	C	C	C	Y	C	N	C	C	Y
S2_2222326	A/G	2	2222326	+	NA	NA	NA	NA	NA	NA	N	A	A	A	A	A	A	A	A	A	A	A	A	A	A	A	A	A	A	A	A	A	A	A	A	A	A	A	A	N	A	A	A	A	A	A	A	A	A
S2_2222384	G/C	2	2222384	+	NA	NA	NA	NA	NA	NA	G	G	G	G	G	G	G	G	G	G	S	G	G	G	G	G	G	G	G	G	G	G	G	G	G	G	G	G	G	S	G	C	G	G	G	G	G	G	G
S2_2222465	C/G	2	2222465	+	NA	NA	NA	NA	NA	NA	C	C	C	G	C	C	C	C	C	G	C	C	G	C	C	C	C	C	G	G	C	C	C	G	C	G	G	G	C	N	C	C	C	C	G	C	S	C	C
S2_2222544	C/T	2	2222544	+	NA	NA	NA	NA	NA	NA	C	C	C	T	C	C	C	C	C	C	C	C	C	C	C	C	C	C	C	N	C	C	C	Y	C	T	T	T	C	N	C	C	C	C	T	C	C	C	C
S2_2222545	G/A	2	2222545	+	NA	NA	NA	NA	NA	NA	G	G	G	G	G	G	G	G	G	G	G	G	G	G	G	G	G	G	G	G	G	G	G	G	G	G	G	G	G	G	G	G	G	G	G	G	G	G	G
S2_2222702	G/C	2	2222702	+	NA	NA	NA	NA	NA	NA	G	G	G	G	G	G	C	S	G	G	G	C	G	G	G	G	G	G	G	G	C	C	G	G	C	G	G	G	C	C	G	G	G	S	G	G	G	G	G
S2_2222829	G/C	2	2222829	+	NA	NA	NA	NA	NA	NA	G	G	G	G	G	G	G	G	G	G	G	G	G	G	G	G	G	G	G	G	G	G	G	G	G	G	G	G	G	G	G	G	G	G	G	G	G	G	G
S2_2223230	T/C	2	2223230	+	NA	NA	NA	NA	NA	NA	T	T	T	T	T	T	T	T	T	T	T	T	C	T	T	T	T	T	C	T	T	T	T	T	T	T	T	T	T	T	T	T	T	T	T	T	T	T	T
S2_2223247	A/G	2	2223247	+	NA	NA	NA	NA	NA	NA	A	A	A	A	A	A	A	A	A	A	A	A	A	A	A	A	A	A	A	A	A	A	A	G	A	A	G	G	A	A	A	A	A	A	G	A	A	A	A
S2_2223262	C/G	2	2223262	+	NA	NA	NA	NA	NA	NA	C	C	C	C	C	C	C	C	C	C	C	C	C	C	C	C	C	C	C	C	C	C	C	C	C	C	C	C	C	C	C	C	C	C	C	C	C	C	C
S2_2223265	A/T	2	2223265	+	NA	NA	NA	NA	NA	NA	A	A	A	A	A	A	A	A	A	W	A	A	A	A	A	A	A	A	W	A	A	A	A	A	A	A	A	A	A	A	A	A	A	A	A	A	A	A	A
S2_2223308	C/A	2	2223308	+	NA	NA	NA	NA	NA	NA	A	C	C	C	C	A	C	C	C	C	C	C	C	M	M	M	M	C	M	C	C	C	C	C	C	C	C	C	C	C	C	C	C	A	C	C	C	A	A
S2_2223311	C/T	2	2223311	+	NA	NA	NA	NA	NA	NA	C	C	C	C	C	C	C	C	C	C	C	C	C	C	C	C	C	C	C	C	C	C	C	C	C	C	C	C	C	C	C	C	C	C	C	C	C	C	C
S2_2223323	T/C	2	2223323	+	NA	NA	NA	NA	NA	NA	T	T	T	T	T	T	T	T	T	T	T	T	T	T	T	T	T	T	Y	T	T	T	T	T	T	T	T	T	T	T	T	T	T	T	T	T	T	T	T
S2_2223329	C/G	2	2223329	+	NA	NA	NA	NA	NA	NA	G	C	C	C	C	G	C	C	C	G	C	C	G	G	G	S	S	C	G	N	C	C	C	C	C	C	G	G	C	C	N	C	C	G	G	C	C	G	G
S2_2223333	A/G	2	2223333	+	NA	NA	NA	NA	NA	NA	A	A	A	A	A	A	A	A	A	A	A	A	G	A	A	A	A	A	G	N	A	A	A	A	A	A	G	G	A	A	A	A	A	A	G	A	A	A	A
S2_2223413	T/G	2	2223413	+	NA	NA	NA	NA	NA	NA	G	T	T	T	T	G	T	T	T	G	T	T	G	G	G	G	G	T	G	T	T	T	T	G	T	T	G	G	T	T	G	G	T	G	G	T	T	G	G
S2_2223415	G/A	2	2223415	+	NA	NA	NA	NA	NA	NA	A	G	G	G	G	A	G	G	G	G	G	G	G	R	A	R	R	G	G	G	G	G	G	G	G	G	G	R	G	G	A	G	G	A	G	G	G	A	A
S2_2223416	G/A	2	2223416	+	NA	NA	NA	NA	NA	NA	G	G	G	G	G	G	G	G	G	G	G	G	G	G	G	G	G	G	G	G	G	G	G	G	G	G	G	G	G	G	G	G	G	G	G	G	G	G	G
S2_2223440	G/T	2	2223440	+	NA	NA	NA	NA	NA	NA	G	G	T	T	T	G	T	T	T	G	G	T	G	G	G	G	G	G	G	T	T	T	K	G	T	T	G	G	T	G	G	G	T	G	G	G	T	G	G
S2_2223441	C/T	2	2223441	+	NA	NA	NA	NA	NA	NA	C	C	C	C	C	C	C	C	C	Y	C	C	C	C	C	C	C	C	C	C	C	C	C	C	C	C	C	C	C	C	C	C	C	C	C	C	C	C	C
S2_2224145	C/G	2	2224145	+	NA	NA	NA	NA	NA	NA	C	G	N	C	C	C	G	S	G	S	G	C	C	C	C	C	C	S	G	C	G	G	S	C	G	C	C	C	G	C	C	C	C	C	C	G	S	C	C
S2_2224160	G/C	2	2224160	+	NA	NA	NA	NA	NA	NA	C	G	N	G	G	C	G	G	G	S	G	G	G	C	C	C	C	S	G	N	G	G	G	C	G	C	C	C	G	N	C	G	C	C	C	G	G	C	C
S2_2224430	G/C	2	2224430	+	NA	NA	NA	NA	NA	NA	S	C	G	G	S	G	G	G	S	S	G	G	C	G	G	G	G	C	C	G	G	G	G	G	G	G	G	C	G	C	G	G	G	N	G	C	C	G	G
S2_2224454	A/G	2	2224454	+	NA	NA	NA	NA	NA	NA	R	G	A	A	A	A	A	A	A	R	A	A	G	A	A	A	A	G	G	A	A	A	A	A	A	A	A	R	A	A	A	A	A	N	A	G	N	A	A
S2_2224471	T/C	2	2224471	+	NA	NA	NA	NA	NA	NA	T	T	T	T	T	T	Y	N	T	T	T	C	T	T	T	T	T	T	T	C	T	T	T	T	T	C	C	T	T	T	T	T	T	T	C	T	T	T	T
S2_2224520	C/A	2	2224520	+	NA	NA	NA	NA	NA	NA	C	C	C	C	C	C	C	C	C	C	C	C	C	C	C	C	C	C	C	C	C	C	C	C	C	C	C	C	C	C	C	C	C	C	C	C	C	C	C
S2_2224560	C/T	2	2224560	+	NA	NA	NA	NA	NA	NA	C	C	C	T	C	C	Y	C	C	C	C	T	T	C	C	C	C	C	T	T	C	C	C	T	C	T	T	T	C	C	C	C	T	C	T	C	C	C	C
S2_2224570	A/T	2	2224570	+	NA	NA	NA	NA	NA	NA	A	A	A	A	A	A	A	A	A	A	A	A	T	A	A	A	A	A	T	A	A	A	A	T	A	A	T	T	A	A	A	A	A	A	T	A	A	A	A
S2_2224653	A/T	2	2224653	+	NA	NA	NA	NA	NA	NA	A	A	A	A	A	A	A	A	A	A	A	N	T	A	A	A	A	A	T	A	A	A	A	A	A	A	A	A	A	A	A	A	A	A	A	A	A	A	A
S2_2224748	T/C	2	2224748	+	NA	NA	NA	NA	NA	NA	T	T	T	C	T	T	Y	C	T	T	T	C	T	T	T	T	T	T	T	C	T	T	T	C	T	C	C	C	T	T	T	T	C	T	C	T	T	T	T
S2_2224782	C/A	2	2224782	+	NA	NA	NA	NA	NA	NA	C	C	C	A	C	C	M	A	C	C	C	A	C	C	C	C	C	C	C	A	C	C	C	A	C	A	A	A	C	C	C	C	A	C	A	C	C	C	C
S2_2224796	G/A	2	2224796	+	NA	NA	NA	NA	NA	NA	G	G	G	G	G	G	G	G	G	G	G	G	G	G	G	G	G	G	G	G	G	G	G	G	G	G	G	G	G	G	G	G	G	G	G	G	G	G	G
S2_2224808	A/G	2	2224808	+	NA	NA	NA	NA	NA	NA	A	A	A	G	A	A	R	G	A	A	A	G	A	A	A	A	A	A	A	G	A	A	A	G	A	G	G	N	A	A	A	A	G	A	G	A	A	A	A
S2_2224826	G/C	2	2224826	+	NA	NA	NA	NA	NA	NA	G	G	G	G	G	G	G	G	G	G	G	G	G	G	G	G	G	G	G	G	G	G	G	G	G	G	G	G	G	G	G	G	G	G	G	G	G	G	G
S2_2224880	G/C	2	2224880	+	NA	NA	NA	NA	NA	NA	G	G	G	G	G	G	G	G	G	G	G	G	G	G	G	G	G	G	G	G	G	G	G	G	G	G	G	G	G	G	G	G	G	G	G	G	G	G	G
S2_2224883	G/C	2	2224883	+	NA	NA	NA	NA	NA	NA	G	G	C	G	G	G	C	S	G	G	G	C	G	G	G	G	G	G	G	C	G	G	G	G	G	S	G	G	G	G	G	G	C	G	G	G	G	G	G
S2_2225345	C/G	2	2225345	+	NA	NA	NA	NA	NA	NA	C	G	C	C	C	C	C	C	C	C	S	C	C	C	C	C	C	G	C	C	C	C	C	C	C	C	C	C	C	C	C	C	C	C	C	G	C	C	C
S2_2225448	G/A	2	2225448	+	NA	NA	NA	NA	NA	NA	G	G	G	G	G	G	G	G	G	G	G	G	G	G	G	G	G	G	G	G	G	G	G	G	G	G	G	G	G	G	G	G	G	G	G	G	G	G	G
S2_2225486	T/C	2	2225486	+	NA	NA	NA	NA	NA	NA	T	T	T	T	T	T	T	T	T	T	T	T	T	T	T	T	T	T	T	T	T	T	T	T	T	T	T	T	T	T	T	T	T	T	T	T	T	T	T
S2_2225570	C/A	2	2225570	+	NA	NA	NA	NA	NA	NA	C	A	C	M	A	C	C	C	A	C	A	C	C	C	C	C	C	A	C	A	C	C	C	C	C	C	C	A	C	A	C	C	C	A	C	A	A	C	C
S2_2225630	T/C	2	2225630	+	NA	NA	NA	NA	NA	NA	T	C	T	T	T	T	T	T	T	T	T	T	T	T	T	T	T	C	T	T	T	T	T	T	T	T	T	T	T	N	T	T	T	C	T	C	T	T	T
S2_2225789	G/T	2	2225789	+	NA	NA	NA	NA	NA	NA	G	G	G	G	G	G	G	G	G	G	G	G	G	G	G	G	G	G	G	G	G	G	G	G	G	G	G	G	G	G	G	G	G	G	G	G	G	G	G
S2_2225791	T/A	2	2225791	+	NA	NA	NA	NA	NA	NA	T	T	T	A	T	T	T	T	T	T	T	T	T	T	T	T	T	T	A	T	T	T	T	T	T	T	T	T	T	T	T	T	T	T	T	T	T	T	T
S2_2227608	C/T	2	2227608	+	NA	NA	NA	NA	NA	NA	C	C	C	T	C	C	C	C	C	C	C	C	C	C	C	C	C	C	C	C	C	C	C	C	C	C	C	C	C	C	C	C	C	C	C	C	C	C	C
S2_2227615	G/T	2	2227615	+	NA	NA	NA	NA	NA	NA	G	G	G	T	G	G	G	G	G	G	G	G	G	G	G	G	G	G	G	G	G	G	G	G	G	G	G	G	G	G	G	G	G	G	G	G	G	G	G
S2_2227652	G/A	2	2227652	+	NA	NA	NA	NA	NA	NA	G	A	G	G	G	G	G	G	G	G	G	G	G	G	G	G	G	A	G	G	G	G	G	G	G	G	G	N	G	A	G	G	G	G	G	A	A	G	G
S2_2259951	C/T	2	2259951	+	NA	NA	NA	NA	NA	NA	C	C	C	C	C	C	C	C	C	C	C	C	C	C	C	C	C	C	C	C	C	C	C	C	C	C	C	C	C	C	C	C	C	C	C	C	C	C	C
S2_2260075	C/T	2	2260075	+	NA	NA	NA	NA	NA	NA	C	C	C	C	C	C	C	C	C	C	C	T	C	C	C	C	C	C	C	C	C	C	C	C	C	C	C	C	C	C	C	C	C	C	C	C	C	C	C
S2_2260076	C/T	2	2260076	+	NA	NA	NA	NA	NA	NA	C	C	C	C	C	C	C	C	C	C	C	T	C	C	C	C	C	C	C	C	C	C	C	C	C	C	C	C	C	C	C	C	C	C	C	C	C	C	C
S2_2260219	G/C	2	2260219	+	NA	NA	NA	NA	NA	NA	C	G	G	G	G	N	C	G	N	G	N	C	C	S	G	G	G	C	C	C	G	G	C	G	G	G	C	S	G	C	G	G	G	C	G	C	C	G	G
S2_2260222	T/A	2	2260222	+	NA	NA	NA	NA	NA	NA	A	T	T	T	T	N	A	T	N	T	N	A	A	W	T	T	T	A	A	A	T	T	A	T	T	T	A	W	T	A	T	T	T	A	T	A	A	T	T
S2_2260260	C/A	2	2260260	+	NA	NA	NA	NA	NA	NA	C	C	C	C	C	C	C	C	C	C	C	C	C	C	C	C	C	C	C	C	C	C	C	C	C	C	C	C	C	C	C	C	C	C	C	C	C	C	C
S2_2260315	T/G	2	2260315	+	NA	NA	NA	NA	NA	NA	T	G	G	G	G	T	T	G	T	T	G	T	T	T	T	T	T	T	T	T	T	T	T	T	T	K	G	T	T	N	T	T	G	T	T	G	G	T	T
S2_2260316	T/G	2	2260316	+	NA	NA	NA	NA	NA	NA	T	G	G	G	G	T	K	G	G	T	T	N	K	T	T	T	T	N	T	T	T	T	T	T	T	K	G	T	T	N	T	T	G	T	T	T	G	T	T
S2_2260379	T/A	2	2260379	+	NA	NA	NA	NA	NA	NA	A	T	T	T	A	T	T	T	W	T	T	T	T	T	T	T	T	A	T	A	T	T	T	T	T	T	T	T	T	A	T	T	T	T	T	A	T	T	T
S2_2260398	T/A	2	2260398	+	NA	NA	NA	NA	NA	NA	T	T	T	T	T	T	T	T	T	T	T	T	T	T	T	T	T	T	T	T	T	T	T	T	T	T	T	T	T	T	T	T	T	T	T	T	T	T	T
S2_2261049	C/G	2	2261049	+	NA	NA	NA	NA	NA	NA	C	C	N	C	C	C	C	C	C	C	C	C	C	C	C	C	C	C	C	C	C	C	C	C	C	C	C	C	C	C	C	C	C	C	C	C	C	C	C
S2_2261051	T/C	2	2261051	+	NA	NA	NA	NA	NA	NA	C	T	N	N	C	T	T	T	Y	T	T	T	T	T	T	T	T	C	T	N	T	T	C	T	T	T	T	T	T	C	T	T	T	C	T	C	C	T	T
S2_2261052	G/C	2	2261052	+	NA	NA	NA	NA	NA	NA	C	G	N	N	C	G	G	G	S	G	G	G	G	G	G	G	G	C	G	N	G	G	C	G	G	G	G	G	G	C	G	G	G	C	G	C	C	G	G
S2_2261066	G/C	2	2261066	+	NA	NA	NA	NA	NA	NA	G	N	G	G	G	G	G	G	G	G	G	C	G	G	G	G	G	G	G	G	G	G	G	G	G	S	G	G	G	G	G	G	G	G	G	G	G	G	G
S2_2261070	C/G	2	2261070	+	NA	NA	NA	NA	NA	NA	C	N	C	C	C	C	C	C	C	C	C	G	C	C	C	C	C	C	C	C	C	C	C	C	C	S	C	C	C	C	C	C	C	C	C	C	C	C	C
S2_2261071	G/C	2	2261071	+	NA	NA	NA	NA	NA	NA	G	N	G	G	G	G	G	G	G	G	G	C	G	G	G	G	G	G	G	G	G	G	G	G	G	S	G	G	G	G	G	G	G	G	G	G	G	G	G
S2_2261232	A/G	2	2261232	+	NA	NA	NA	NA	NA	NA	A	A	A	A	A	A	A	R	A	A	A	A	A	A	A	A	A	A	A	A	A	A	R	A	A	A	A	A	A	A	A	A	A	A	A	A	A	A	A
S2_2261249	G/A	2	2261249	+	NA	NA	NA	NA	NA	NA	R	G	G	G	R	G	G	G	R	G	G	G	G	G	G	G	G	A	G	G	G	G	G	G	G	G	G	G	G	R	G	G	G	G	G	A	G	G	G
S2_2261279	G/A	2	2261279	+	NA	NA	NA	NA	NA	NA	G	G	A	A	G	G	G	G	G	G	G	G	G	G	G	G	G	G	G	G	G	G	G	G	G	G	G	G	G	G	G	G	G	G	G	G	G	G	G
S2_2261470	A/T	2	2261470	+	NA	NA	NA	NA	NA	NA	A	T	A	A	A	A	A	A	A	A	A	A	A	A	A	A	A	A	A	A	A	A	A	A	A	A	A	A	A	A	A	T	A	A	A	A	A	A	A
S2_2261489	T/G	2	2261489	+	NA	NA	NA	NA	NA	NA	G	T	T	T	G	T	T	T	G	T	T	T	T	T	T	T	T	G	T	G	T	T	G	T	T	T	T	T	T	G	T	T	T	T	T	G	T	T	T
S2_2261492	G/C	2	2261492	+	NA	NA	NA	NA	NA	NA	G	G	G	G	G	G	G	G	G	G	G	G	G	G	G	G	G	G	G	G	G	G	G	G	G	G	G	G	G	G	G	G	G	G	G	G	G	G	G
S2_2261623	T/G	2	2261623	+	NA	NA	NA	NA	NA	NA	T	T	T	T	T	T	T	T	T	T	T	T	T	T	T	T	T	T	T	T	T	T	T	T	T	K	G	T	T	T	T	T	G	T	T	T	T	T	T
S2_2261678	C/A	2	2261678	+	NA	NA	NA	NA	NA	NA	C	C	C	C	C	C	C	C	C	C	M	C	C	C	C	C	C	C	C	C	C	C	C	C	C	C	A	C	C	N	C	C	A	C	C	C	C	C	C
S2_2261684	C/A	2	2261684	+	NA	NA	NA	NA	NA	NA	C	C	C	C	C	C	C	C	C	C	M	C	C	C	C	C	C	C	C	C	C	C	C	C	C	C	A	C	C	N	C	C	A	C	C	C	C	C	C
S2_2261710	G/C	2	2261710	+	NA	NA	NA	NA	NA	NA	G	G	G	G	G	G	G	G	G	G	S	G	G	G	G	G	G	G	G	G	G	G	G	G	G	G	C	G	G	N	G	G	C	G	G	G	G	G	G
S2_2266321	G/A	2	2266321	+	NA	NA	NA	NA	NA	NA	G	G	G	G	G	G	G	R	G	G	G	G	G	G	G	G	G	G	G	G	G	G	G	G	G	G	G	G	G	A	G	G	G	G	G	G	G	G	G
S2_2266552	G/A	2	2266552	+	NA	NA	NA	NA	NA	NA	G	G	G	G	G	G	G	G	G	G	A	G	A	G	G	G	G	A	A	G	G	G	G	A	G	R	G	R	G	G	G	R	G	G	G	A	A	G	G
S2_2266950	G/A	2	2266950	+	NA	NA	NA	NA	NA	NA	G	G	G	G	G	G	G	G	G	R	G	G	G	G	G	G	G	G	G	G	G	G	G	G	G	G	G	G	G	G	G	G	G	G	G	G	G	G	G
S2_2266952	T/G	2	2266952	+	NA	NA	NA	NA	NA	NA	T	T	T	T	T	T	T	T	T	K	T	T	T	T	T	T	T	T	T	T	T	T	T	T	T	T	T	T	T	T	T	T	T	T	T	T	T	T	T
S2_2266954	T/A	2	2266954	+	NA	NA	NA	NA	NA	NA	T	T	T	T	T	T	T	T	T	W	T	T	T	T	T	T	T	T	T	T	T	T	T	T	T	T	T	T	T	T	T	T	T	T	T	T	T	T	T
S2_2266959	G/A	2	2266959	+	NA	NA	NA	NA	NA	NA	G	G	G	G	G	G	G	G	G	G	G	G	G	G	G	G	G	G	G	G	G	G	G	G	G	G	G	G	G	G	G	G	G	G	G	G	G	G	G
S2_2267012	C/T	2	2267012	+	NA	NA	NA	NA	NA	NA	C	C	C	C	C	C	C	C	C	C	C	C	C	C	C	C	C	C	C	C	C	C	C	C	C	C	C	C	C	C	C	C	C	C	C	C	C	C	C
S2_2267210	G/A	2	2267210	+	NA	NA	NA	NA	NA	NA	G	G	G	G	G	G	G	G	G	G	G	G	G	G	G	G	G	G	G	G	G	G	G	G	G	G	G	G	G	G	G	G	G	G	G	G	G	G	G
S2_2267497	T/A	2	2267497	+	NA	NA	NA	NA	NA	NA	T	T	T	T	T	T	T	T	T	T	T	T	T	T	T	T	T	T	T	T	T	T	T	T	T	T	T	T	T	T	T	T	T	T	T	T	T	T	T
S2_2267770	T/G	2	2267770	+	NA	NA	NA	NA	NA	NA	T	T	T	T	G	T	T	T	T	T	T	T	T	T	T	T	T	T	T	T	T	T	T	T	T	T	T	T	T	T	T	T	T	G	T	T	T	T	T
S2_2267779	T/C	2	2267779	+	NA	NA	NA	NA	NA	NA	T	T	T	T	T	T	T	T	T	T	T	T	T	T	T	T	T	T	T	T	T	T	T	T	T	T	T	T	T	T	T	T	T	T	T	T	T	T	T
S2_2267841	T/C	2	2267841	+	NA	NA	NA	NA	NA	NA	T	T	T	T	T	T	T	T	T	T	T	T	T	T	T	T	T	T	T	T	T	T	T	T	T	T	T	T	T	T	T	T	T	C	T	T	T	T	T
S2_2267864	T/C	2	2267864	+	NA	NA	NA	NA	NA	NA	T	T	T	T	T	T	T	T	T	T	T	T	T	T	T	T	T	T	T	T	T	T	T	T	T	T	T	T	T	T	T	T	T	T	T	T	T	T	T
S2_2267883	G/A	2	2267883	+	NA	NA	NA	NA	NA	NA	G	G	G	G	G	G	G	G	G	G	G	G	G	G	G	G	G	G	G	G	G	G	G	G	G	G	G	G	G	G	G	G	G	G	G	G	G	G	G
S2_2271290	G/A	2	2271290	+	NA	NA	NA	NA	NA	NA	G	G	G	G	G	G	G	G	G	G	G	G	G	G	G	G	G	G	G	G	G	G	G	G	G	G	G	G	G	G	G	G	G	G	G	G	G	G	G
S2_2271297	G/A	2	2271297	+	NA	NA	NA	NA	NA	NA	G	G	G	G	G	G	G	G	G	G	G	G	G	G	G	G	G	G	G	G	G	G	G	G	G	G	G	G	G	G	G	G	G	G	G	G	G	G	G
S2_2271333	C/T	2	2271333	+	NA	NA	NA	NA	NA	NA	C	C	C	C	C	C	Y	C	C	C	C	C	C	C	C	C	C	C	C	C	C	C	C	C	C	C	C	C	C	N	C	C	C	N	C	C	C	C	C
S2_2271561	C/T	2	2271561	+	NA	NA	NA	NA	NA	NA	C	C	C	C	Y	C	C	C	C	C	C	C	C	C	C	C	C	C	C	C	C	C	C	C	C	C	C	C	C	C	C	C	C	N	C	C	C	C	C
S2_2271587	T/G	2	2271587	+	NA	NA	NA	NA	NA	NA	T	T	T	T	G	T	G	T	T	K	T	T	T	T	T	T	T	T	T	T	T	T	T	T	T	T	T	T	T	K	T	T	T	N	T	T	T	T	T
S2_2271612	T/C	2	2271612	+	NA	NA	NA	NA	NA	NA	T	T	T	T	T	T	T	T	T	Y	T	T	T	T	T	T	T	T	T	T	T	T	T	T	T	T	T	T	T	T	T	T	T	T	T	T	T	T	T
S2_2273275	C/T	2	2273275	+	NA	NA	NA	NA	NA	NA	C	C	C	C	C	C	C	C	C	Y	C	C	C	C	C	C	C	C	C	C	C	C	C	C	C	C	C	C	C	N	C	C	C	C	C	C	C	C	C
S2_2276179	C/T	2	2276179	+	NA	NA	NA	NA	NA	NA	C	C	C	C	C	C	C	C	C	C	C	C	C	C	C	C	C	N	C	C	C	C	C	C	C	C	C	C	C	C	C	C	C	C	C	C	N	C	C
S2_2276232	A/C	2	2276232	+	NA	NA	NA	NA	NA	NA	A	A	A	A	A	A	A	A	A	A	A	A	A	A	A	A	A	N	A	A	A	A	A	A	A	A	A	A	A	A	A	A	A	A	A	A	N	A	A
S2_2279710	C/A	2	2279710	+	NA	NA	NA	NA	NA	NA	A	C	C	C	C	C	C	C	C	C	C	C	C	C	C	C	C	C	C	C	C	C	C	C	C	C	C	C	C	C	C	C	C	C	C	C	C	C	C
S2_2281702	A/C	2	2281702	+	NA	NA	NA	NA	NA	NA	C	A	A	A	C	C	C	C	M	C	A	A	A	C	C	C	C	A	A	A	C	C	C	A	C	A	A	A	C	C	C	A	A	C	A	A	A	C	C
S2_2281730	C/T	2	2281730	+	NA	NA	NA	NA	NA	NA	C	C	C	C	C	C	C	C	C	C	C	C	C	C	C	C	C	C	C	C	C	C	C	C	C	C	C	C	C	C	C	C	C	C	C	C	C	C	C
S2_2281819	C/T	2	2281819	+	NA	NA	NA	NA	NA	NA	T	C	C	C	T	T	T	T	T	T	C	C	C	T	T	T	T	C	C	C	T	T	T	C	T	C	C	C	T	T	T	N	C	T	C	C	C	T	T
S2_2281826	C/A	2	2281826	+	NA	NA	NA	NA	NA	NA	A	C	C	C	A	A	A	A	A	A	C	C	C	A	A	A	A	C	C	C	A	A	A	C	A	C	C	C	A	A	A	N	C	A	C	C	C	A	A
S2_2281854	A/T	2	2281854	+	NA	NA	NA	NA	NA	NA	A	T	T	T	A	A	A	W	A	A	T	T	T	A	A	A	A	T	T	T	A	A	A	T	A	T	T	T	A	A	A	T	T	A	T	T	T	A	A
S2_2283360	A/G	2	2283360	+	NA	NA	NA	NA	NA	NA	A	A	A	A	A	A	A	A	A	A	A	A	A	A	A	A	A	A	A	A	A	A	A	A	A	A	A	A	A	A	A	A	A	A	A	A	A	A	A
S2_2283367	G/A	2	2283367	+	NA	NA	NA	NA	NA	NA	G	G	N	G	G	G	G	G	G	A	G	G	G	G	G	G	G	G	G	G	G	G	A	G	G	G	G	G	G	G	G	G	G	G	G	G	G	G	G
S2_2285818	C/T	2	2285818	+	NA	NA	NA	NA	NA	NA	C	C	C	C	C	C	C	C	C	C	C	C	C	C	C	C	C	C	C	C	C	C	C	C	C	C	C	C	C	Y	C	C	C	C	C	C	C	C	C
S2_2326576	T/G	2	2326576	+	NA	NA	NA	NA	NA	NA	T	T	G	G	T	T	T	N	T	T	K	G	G	T	T	T	T	G	G	G	T	T	T	N	T	G	G	G	T	T	T	G	T	T	G	G	G	T	T
S2_2329428	C/G	2	2329428	+	NA	NA	NA	NA	NA	NA	C	G	C	C	C	C	C	C	G	C	G	G	G	C	C	C	C	G	G	C	C	C	C	C	C	S	C	C	C	C	C	N	C	C	C	G	G	C	C
S2_2329683	C/A	2	2329683	+	NA	NA	NA	NA	NA	NA	C	C	C	C	C	C	C	C	C	C	C	C	C	C	C	C	C	C	C	C	C	C	C	C	C	C	C	C	C	C	C	C	C	C	C	C	C	C	C
S2_2329808	G/T	2	2329808	+	NA	NA	NA	NA	NA	NA	G	G	G	G	G	G	G	G	G	G	G	G	G	G	G	G	G	G	G	G	G	G	G	G	G	G	G	G	G	G	G	G	G	G	G	G	G	G	G
S2_2329846	A/T	2	2329846	+	NA	NA	NA	NA	NA	NA	A	A	A	A	A	A	A	A	A	A	A	A	A	A	A	A	A	A	A	A	A	A	A	A	A	A	A	A	A	A	A	A	A	A	A	A	A	A	A
S2_2361701	G/A	2	2361701	+	NA	NA	NA	NA	NA	NA	G	G	G	G	G	G	G	G	G	G	G	G	G	G	G	G	G	G	G	G	G	G	G	G	G	G	G	G	G	A	G	G	G	A	G	G	G	G	G
S2_2362921	A/G	2	2362921	+	NA	NA	NA	NA	NA	NA	A	A	A	A	A	A	A	A	A	A	A	A	A	A	A	A	A	A	A	A	A	A	A	A	A	A	A	A	A	A	A	A	A	A	A	A	A	A	A
S2_2366185	A/T	2	2366185	+	NA	NA	NA	NA	NA	NA	A	A	N	A	T	A	T	A	T	A	A	A	A	A	A	A	A	A	A	T	A	A	T	A	A	A	T	A	A	N	A	A	N	T	T	A	A	A	A
S2_2366413	C/A	2	2366413	+	NA	NA	NA	NA	NA	NA	A	C	C	C	C	C	C	C	A	C	C	C	C	C	C	C	C	C	C	C	C	C	C	C	C	M	C	C	C	N	C	M	C	A	C	C	C	C	C
S2_2366480	C/T	2	2366480	+	NA	NA	NA	NA	NA	NA	N	C	N	C	C	C	C	C	C	C	C	T	T	C	C	C	C	T	T	T	C	C	T	C	C	C	T	C	C	C	C	N	Y	C	T	T	C	C	C
S2_2366485	C/T	2	2366485	+	NA	NA	NA	NA	NA	NA	N	C	N	C	C	C	C	C	C	C	C	T	T	C	C	C	C	T	T	T	C	C	T	C	C	C	T	C	C	C	C	N	Y	C	T	T	C	C	C
S2_2366640	C/T	2	2366640	+	NA	NA	NA	NA	NA	NA	C	C	C	C	C	C	C	C	C	C	C	C	C	C	C	C	C	C	C	C	C	C	C	C	C	C	C	C	C	C	C	C	C	C	C	C	C	C	C
S2_2366720	C/T	2	2366720	+	NA	NA	NA	NA	NA	NA	C	C	C	C	T	C	T	C	T	C	C	C	C	C	C	C	C	C	C	C	C	C	C	C	C	T	C	T	C	T	C	T	C	T	C	C	C	C	C
S2_2366753	T/C	2	2366753	+	NA	NA	NA	NA	NA	NA	T	T	N	T	T	T	T	T	T	T	T	T	T	T	T	T	T	T	T	T	T	T	T	T	T	T	Y	T	T	T	T	T	T	T	T	T	T	T	T
S2_2366911	A/G	2	2366911	+	NA	NA	NA	NA	NA	NA	A	A	A	A	A	A	A	A	A	A	A	A	A	A	A	A	A	A	A	A	A	A	G	A	A	A	A	A	A	A	A	N	A	A	G	A	A	A	A
S2_2366917	G/T	2	2366917	+	NA	NA	NA	NA	NA	NA	G	G	G	G	G	G	T	G	G	G	G	G	G	G	G	G	G	G	G	G	G	G	G	G	G	T	G	G	G	T	G	G	G	T	G	G	G	G	G
S2_2367147	G/A	2	2367147	+	NA	NA	NA	NA	NA	NA	G	G	N	G	G	G	G	G	G	N	G	A	A	G	G	G	G	A	A	A	G	G	G	A	G	G	G	G	G	G	G	G	A	G	G	A	R	G	G
S2_2367199	G/A	2	2367199	+	NA	NA	NA	NA	NA	NA	A	A	G	A	N	A	G	A	G	G	A	G	G	A	A	A	A	G	G	G	A	A	G	G	A	G	A	G	A	G	A	G	G	G	G	G	G	A	A
S2_2367412	C/T	2	2367412	+	NA	NA	NA	NA	NA	NA	C	C	C	C	C	C	T	C	N	C	C	C	C	C	C	C	C	C	C	C	C	C	C	C	C	Y	C	C	C	C	C	T	C	N	C	C	C	C	C
S2_2370876	A/G	2	2370876	+	NA	NA	NA	NA	NA	NA	A	A	A	A	A	A	A	A	A	A	A	A	A	A	A	A	A	A	A	A	A	A	A	A	A	A	A	A	A	A	A	A	A	A	N	A	A	A	A
S2_2372502	A/G	2	2372502	+	NA	NA	NA	NA	NA	NA	A	A	G	A	N	A	A	A	A	A	A	G	A	A	A	A	A	A	A	G	A	A	A	A	A	A	N	A	A	A	A	A	R	A	A	A	A	A	A
S2_2372610	G/A	2	2372610	+	NA	NA	NA	NA	NA	NA	G	G	G	G	A	G	G	G	G	G	G	G	A	G	G	G	G	A	A	A	G	G	A	G	G	G	A	G	G	G	G	G	G	G	A	A	A	G	G
S2_2373963	A/C	2	2373963	+	NA	NA	NA	NA	NA	NA	M	A	A	A	A	A	A	A	A	A	A	A	A	A	A	A	A	A	A	A	A	A	A	A	A	A	A	A	A	A	A	A	A	A	A	A	A	A	A
S2_2373993	G/A	2	2373993	+	NA	NA	NA	NA	NA	NA	G	G	G	G	G	G	G	G	G	G	R	G	G	G	G	G	G	G	G	G	G	G	G	G	G	G	G	G	G	G	G	G	G	G	G	G	G	G	G
S2_2374015	C/T	2	2374015	+	NA	NA	NA	NA	NA	NA	C	C	C	C	C	C	C	C	C	C	C	C	C	C	C	C	C	C	C	C	C	C	C	C	C	C	C	C	C	C	C	C	C	C	C	C	C	C	C
S2_2374024	G/A	2	2374024	+	NA	NA	NA	NA	NA	NA	G	G	A	G	G	G	G	G	G	G	G	G	G	G	G	G	G	G	G	G	G	G	G	G	G	G	G	G	G	G	G	G	G	G	G	G	G	G	G
S2_2374958	G/A	2	2374958	+	NA	NA	NA	NA	NA	NA	G	G	G	G	G	G	G	G	G	G	G	G	G	G	G	G	G	G	G	G	G	G	G	G	G	R	G	A	G	G	G	A	G	G	G	G	G	G	G
S2_2403128	G/A	2	2403128	+	NA	NA	NA	NA	NA	NA	G	G	G	G	G	G	G	G	G	G	G	G	G	G	G	G	G	G	G	G	G	G	G	G	G	G	G	G	G	G	G	G	G	G	G	G	G	G	G
S2_2403136	G/A	2	2403136	+	NA	NA	NA	NA	NA	NA	G	G	G	G	G	G	G	G	G	G	G	G	G	G	G	G	G	G	R	G	G	G	G	G	G	G	G	G	G	G	G	G	G	G	G	G	G	G	G
S2_2415628	G/C	2	2415628	+	NA	NA	NA	NA	NA	NA	G	G	G	G	G	G	G	G	G	G	G	G	G	G	G	G	G	G	G	G	G	G	G	G	G	G	G	G	G	G	G	G	G	G	G	G	G	G	G
S2_2474625	C/T	2	2474625	+	NA	NA	NA	NA	NA	NA	N	C	N	C	C	C	C	C	C	C	C	C	C	C	C	C	C	C	C	C	C	C	C	C	C	C	C	C	C	C	C	C	C	C	T	C	C	C	C
S2_2474661	G/A	2	2474661	+	NA	NA	NA	NA	NA	NA	N	G	N	G	G	G	G	G	G	G	G	G	G	G	G	G	G	G	G	G	G	G	G	G	G	G	G	G	G	G	G	G	G	G	A	G	G	G	G
S2_2476120	G/C	2	2476120	+	NA	NA	NA	NA	NA	NA	C	G	G	C	G	G	C	G	C	S	G	G	G	G	G	G	G	G	G	G	G	G	C	G	G	G	G	G	G	C	G	G	G	C	G	G	G	G	G
S2_2476286	C/G	2	2476286	+	NA	NA	NA	NA	NA	NA	C	C	C	C	C	C	C	C	C	C	C	C	C	C	C	C	C	C	C	C	C	C	C	C	C	C	C	C	C	C	C	C	C	C	C	C	C	C	C
S2_2477336	T/G	2	2477336	+	NA	NA	NA	NA	NA	NA	T	T	T	G	T	T	T	T	T	T	T	T	T	T	T	T	T	T	T	T	T	T	T	T	T	T	T	T	T	T	T	T	T	T	T	T	T	T	T
S2_2477667	C/T	2	2477667	+	NA	NA	NA	NA	NA	NA	C	C	C	C	C	C	C	C	C	C	C	C	C	C	C	C	C	T	C	C	C	C	C	C	C	C	C	C	C	C	C	C	C	C	C	T	Y	C	C
S2_2478343	G/C	2	2478343	+	NA	NA	NA	NA	NA	NA	G	C	G	C	C	C	G	G	G	C	G	G	C	C	C	C	C	G	C	C	C	C	C	G	C	G	C	G	C	G	C	S	G	C	C	G	S	C	C
S2_2478371	C/T	2	2478371	+	NA	NA	NA	NA	NA	NA	C	C	C	C	C	C	C	C	C	C	C	C	C	C	C	C	C	C	C	C	C	C	C	C	C	C	C	C	C	C	C	C	C	C	C	C	C	C	C
S2_2478394	C/T	2	2478394	+	NA	NA	NA	NA	NA	NA	C	C	C	C	C	C	C	C	C	C	C	C	C	C	C	C	C	C	C	C	C	C	C	C	C	C	C	C	C	C	C	C	C	C	C	C	C	C	C
S2_2478407	G/A	2	2478407	+	NA	NA	NA	NA	NA	NA	G	G	G	G	A	G	G	G	G	G	G	G	G	G	G	G	G	G	G	G	G	G	A	G	G	G	R	G	G	G	G	G	G	G	G	G	G	G	G
S2_2478437	C/A	2	2478437	+	NA	NA	NA	NA	NA	NA	C	N	C	C	C	C	C	A	C	C	M	A	C	C	C	C	C	A	C	C	C	C	C	A	C	A	C	N	C	A	C	C	A	C	C	A	A	C	C
S2_2479167	C/T	2	2479167	+	NA	NA	NA	NA	NA	NA	T	C	C	T	C	C	T	C	C	C	C	C	C	C	C	C	C	C	C	T	C	C	C	C	C	C	C	C	C	C	C	C	C	C	C	C	C	C	C
S2_2479169	C/T	2	2479169	+	NA	NA	NA	NA	NA	NA	T	C	T	C	C	C	T	C	C	Y	C	C	C	C	C	C	C	C	C	T	C	C	C	C	C	C	C	C	C	C	C	C	C	C	C	C	C	C	C
S2_2479180	T/C	2	2479180	+	NA	NA	NA	NA	NA	NA	C	T	T	T	C	T	T	Y	T	T	T	T	T	T	T	T	T	T	T	T	T	T	T	T	T	T	Y	T	T	T	T	T	T	T	T	T	T	T	T
S2_2479182	T/C	2	2479182	+	NA	NA	NA	NA	NA	NA	C	C	T	T	C	T	T	Y	T	T	T	T	T	T	T	T	T	T	T	T	T	T	T	T	T	T	Y	T	T	T	T	T	T	T	T	T	T	T	T
S2_2479264	C/T	2	2479264	+	NA	NA	NA	NA	NA	NA	T	C	C	T	C	C	Y	C	C	T	C	C	C	C	C	C	C	C	C	T	C	C	C	Y	C	C	C	C	C	C	C	C	C	C	C	C	C	C	C
S2_2479466	A/C	2	2479466	+	NA	NA	NA	NA	NA	NA	A	A	A	A	A	C	A	A	M	A	C	A	C	C	C	C	C	A	C	C	C	C	A	A	C	A	A	A	C	A	C	A	C	C	C	A	C	C	C
S2_2479572	C/T	2	2479572	+	NA	NA	NA	NA	NA	NA	C	C	N	C	C	C	C	C	C	C	C	C	T	C	C	C	C	C	T	C	C	C	C	C	C	C	C	C	C	N	C	C	Y	C	C	C	N	C	C
S2_2480767	G/A	2	2480767	+	NA	NA	NA	NA	NA	NA	G	N	G	G	A	G	G	A	N	R	R	A	N	G	G	G	G	A	G	G	G	G	A	G	G	G	A	G	G	N	G	G	N	G	G	A	G	G	G
S2_2480768	T/C	2	2480768	+	NA	NA	NA	NA	NA	NA	T	T	T	T	T	T	T	T	T	T	Y	C	T	T	T	T	T	T	T	T	T	T	T	T	T	T	T	T	T	T	T	T	T	T	T	T	T	T	T
S2_2480770	G/A	2	2480770	+	NA	NA	NA	NA	NA	NA	G	N	G	G	A	G	G	N	N	R	G	G	N	G	G	G	G	A	G	G	G	G	A	G	G	G	A	G	G	N	G	G	G	G	G	A	G	G	G
S2_2480802	T/C	2	2480802	+	NA	NA	NA	NA	NA	NA	T	T	T	T	T	T	T	T	T	T	Y	C	T	T	T	T	T	T	T	T	T	T	T	T	T	T	T	T	T	T	T	T	T	T	T	T	T	T	T
S2_2483194	C/G	2	2483194	+	NA	NA	NA	NA	NA	NA	C	C	C	C	C	C	C	C	C	C	C	C	C	C	C	C	C	C	C	C	C	C	C	C	C	C	C	C	C	C	C	C	C	C	C	C	C	C	C
S2_2483200	C/G	2	2483200	+	NA	NA	NA	NA	NA	NA	C	C	C	C	C	C	C	C	C	C	C	C	C	C	C	C	C	C	C	C	C	C	C	C	C	C	C	C	C	C	C	C	C	C	C	C	C	C	C
S2_2483247	G/A	2	2483247	+	NA	NA	NA	NA	NA	NA	A	G	G	G	G	G	G	G	G	G	G	G	G	G	G	G	G	G	G	G	G	G	G	G	G	G	G	G	G	G	G	G	G	G	G	G	G	G	G
S2_2483339	G/C	2	2483339	+	NA	NA	NA	NA	NA	NA	G	G	G	G	G	G	G	G	G	G	G	G	G	G	G	G	G	G	G	G	G	G	G	G	G	G	G	G	G	G	G	G	G	G	G	G	G	G	G
S2_2483341	A/G	2	2483341	+	NA	NA	NA	NA	NA	NA	A	A	A	A	A	A	A	A	A	A	A	A	A	A	A	A	A	A	A	A	A	A	A	A	A	A	A	A	A	A	A	A	A	A	A	A	A	A	A
S2_2483342	C/T	2	2483342	+	NA	NA	NA	NA	NA	NA	C	C	C	C	C	C	C	C	C	C	C	C	C	C	C	C	C	C	C	C	C	C	C	C	C	C	C	C	C	C	C	C	C	C	C	C	C	C	C
S2_2483343	G/C	2	2483343	+	NA	NA	NA	NA	NA	NA	G	G	G	G	G	G	G	G	G	G	G	G	G	G	G	G	G	G	G	G	G	G	G	G	G	G	G	G	G	G	G	G	G	G	G	G	G	G	G
S2_2483387	C/T	2	2483387	+	NA	NA	NA	NA	NA	NA	C	C	T	C	C	C	C	C	C	C	C	C	C	C	C	C	C	C	C	C	C	C	C	C	C	C	T	C	C	C	C	C	C	T	C	C	T	C	C
S2_2484231	C/A	2	2484231	+	NA	NA	NA	NA	NA	NA	C	C	C	C	C	C	C	C	C	C	C	C	C	C	C	C	C	C	C	C	C	C	C	C	C	C	C	C	C	A	C	C	C	C	C	C	C	C	C
S2_2484256	G/A	2	2484256	+	NA	NA	NA	NA	NA	NA	A	G	G	A	G	A	A	R	G	G	A	G	A	A	A	A	A	G	A	G	A	A	A	G	A	A	A	R	A	G	A	A	A	G	G	G	G	A	A
S2_2484602	G/C	2	2484602	+	NA	NA	NA	NA	NA	NA	G	G	N	C	C	G	C	G	N	N	G	C	G	G	G	G	G	G	G	C	G	G	C	G	G	C	G	C	G	N	G	G	C	G	G	G	G	G	G
S2_2485965	C/T	2	2485965	+	NA	NA	NA	NA	NA	NA	T	T	C	C	C	T	C	Y	Y	T	N	C	C	T	T	T	T	C	C	C	T	T	T	T	T	C	C	T	T	N	T	T	C	C	T	C	C	T	T
S2_2485993	A/G	2	2485993	+	NA	NA	NA	NA	NA	NA	A	G	A	A	A	A	A	A	A	G	A	A	A	A	A	A	A	A	A	A	A	A	A	G	A	A	A	G	A	A	A	A	A	A	G	A	A	A	A
S2_2485994	C/A	2	2485994	+	NA	NA	NA	NA	NA	NA	C	A	C	C	C	C	C	C	C	A	C	C	C	C	C	C	C	C	C	C	C	C	C	A	C	C	C	A	C	C	C	C	C	C	A	C	C	C	C
S2_2485996	C/G	2	2485996	+	NA	NA	NA	NA	NA	NA	C	G	C	C	C	C	C	C	C	G	C	C	C	C	C	C	C	C	C	C	C	C	C	G	C	C	C	G	C	C	C	C	C	C	G	C	C	C	C
S2_2485997	A/G	2	2485997	+	NA	NA	NA	NA	NA	NA	A	G	A	A	A	A	A	A	A	G	A	A	A	A	A	A	A	A	A	A	A	A	A	G	A	A	A	G	A	A	A	A	A	A	G	A	A	A	A
S2_2485998	G/C	2	2485998	+	NA	NA	NA	NA	NA	NA	G	C	G	G	G	G	G	G	G	C	G	G	G	G	G	G	G	G	G	G	G	G	G	C	G	G	G	C	G	G	G	G	G	G	C	G	G	G	G
S2_2485999	C/G	2	2485999	+	NA	NA	NA	NA	NA	NA	G	G	C	C	C	G	C	S	S	G	N	C	C	G	G	G	G	C	C	C	G	G	G	G	G	C	C	G	G	N	G	G	C	C	G	C	C	G	G
S2_2486312	G/A	2	2486312	+	NA	NA	NA	NA	NA	NA	G	G	G	G	G	G	G	G	G	G	G	G	G	G	G	G	G	G	G	G	G	G	G	G	G	G	G	G	G	G	G	G	G	G	G	G	G	G	G
S2_2486432	G/T	2	2486432	+	NA	NA	NA	NA	NA	NA	G	G	G	G	G	G	G	G	G	G	G	G	G	G	G	G	G	G	G	G	G	G	G	G	G	G	G	G	G	N	G	G	G	G	G	G	G	G	G
S2_2486611	G/T	2	2486611	+	NA	NA	NA	NA	NA	NA	G	G	G	G	G	G	G	G	G	G	G	G	G	G	G	G	G	G	G	G	G	G	G	G	G	G	G	G	G	G	G	G	G	G	G	G	G	G	G
S2_2486681	T/A	2	2486681	+	NA	NA	NA	NA	NA	NA	T	A	N	A	T	T	T	A	A	W	T	A	T	T	T	T	T	T	T	N	T	T	A	T	T	T	W	T	T	N	T	N	T	A	A	T	N	T	T
S2_2486682	C/T	2	2486682	+	NA	NA	NA	NA	NA	NA	C	T	N	T	C	C	C	T	T	Y	C	T	C	C	C	C	C	C	C	N	C	C	T	C	C	C	Y	C	C	N	C	N	C	T	T	C	N	C	C
S2_2486683	C/T	2	2486683	+	NA	NA	NA	NA	NA	NA	C	T	N	T	C	C	C	T	T	Y	C	T	C	C	C	C	C	C	C	N	C	C	T	C	C	C	Y	C	C	N	C	N	C	T	T	C	N	C	C
S2_2486924	G/T	2	2486924	+	NA	NA	NA	NA	NA	NA	G	G	N	G	G	G	G	K	G	G	G	K	G	G	G	G	G	G	G	G	G	G	G	G	G	G	G	G	G	G	G	G	G	G	G	G	G	G	G
S2_2487189	A/G	2	2487189	+	NA	NA	NA	NA	NA	NA	A	A	N	A	A	A	A	A	A	A	A	A	A	A	A	A	A	A	A	A	A	A	A	A	A	A	A	A	A	G	A	A	A	A	A	A	A	A	A
S2_2488118	C/A	2	2488118	+	NA	NA	NA	NA	NA	NA	C	C	C	C	C	C	A	A	C	N	C	C	A	C	C	C	C	C	A	C	C	C	C	C	C	C	C	C	C	C	C	C	C	C	C	C	C	C	C
S2_2488178	A/G	2	2488178	+	NA	NA	NA	NA	NA	NA	A	A	A	A	A	A	R	A	A	A	A	A	G	A	A	A	A	A	G	A	A	A	A	A	A	A	A	A	A	A	A	A	G	A	A	A	A	A	A
S2_2488181	T/G	2	2488181	+	NA	NA	NA	NA	NA	NA	G	G	G	T	N	T	T	G	G	G	T	G	T	T	T	T	T	G	T	G	T	T	T	G	T	T	G	G	T	G	T	G	T	G	G	G	G	T	T
S2_2488185	A/G	2	2488185	+	NA	NA	NA	NA	NA	NA	A	A	A	A	A	A	A	A	A	A	A	A	A	A	A	A	A	A	A	A	A	A	A	A	A	A	A	A	A	A	A	A	A	A	A	A	A	A	A
S2_2488191	C/T	2	2488191	+	NA	NA	NA	NA	NA	NA	T	T	T	C	N	C	C	T	T	T	C	T	C	C	C	C	C	T	C	T	C	C	C	T	C	C	T	T	C	T	C	T	C	T	T	T	T	C	C
S2_2488210	C/A	2	2488210	+	NA	NA	NA	NA	NA	NA	A	A	A	C	N	C	C	A	A	A	C	A	C	C	C	C	C	A	C	A	C	C	C	A	C	C	A	A	C	A	C	A	C	A	A	A	A	C	C
S2_2491915	A/G	2	2491915	+	NA	NA	NA	NA	NA	NA	A	G	A	G	A	A	A	A	A	G	A	G	A	A	A	A	A	A	A	A	A	A	G	G	A	G	G	A	A	A	A	A	G	G	A	A	G	A	A
S2_2492421	A/C	2	2492421	+	NA	NA	NA	NA	NA	NA	A	A	A	A	A	A	A	A	A	A	M	A	A	A	M	A	A	A	A	A	A	A	A	A	A	A	A	A	A	C	A	A	A	A	C	A	A	M	A
S2_2492422	C/T	2	2492422	+	NA	NA	NA	NA	NA	NA	C	C	C	C	C	C	C	C	C	C	C	C	C	C	C	C	C	C	C	C	C	C	C	C	C	C	C	C	C	T	C	C	C	C	T	C	C	C	C
S2_2492423	C/T	2	2492423	+	NA	NA	NA	NA	NA	NA	T	T	C	C	T	C	C	T	T	T	C	C	C	C	C	C	C	T	C	T	C	C	C	C	C	C	T	T	C	T	C	T	C	T	T	T	T	C	C
S2_2492429	C/A	2	2492429	+	NA	NA	NA	NA	NA	NA	C	C	C	C	C	C	C	C	C	C	C	C	C	C	C	C	M	C	C	C	C	C	C	C	C	C	C	C	C	C	C	C	C	C	C	C	C	C	C
S2_2492527	C/A	2	2492527	+	NA	NA	NA	NA	NA	NA	C	C	C	A	C	C	C	C	C	C	C	C	C	C	C	C	C	C	C	C	C	C	A	C	C	A	C	C	C	C	C	C	A	C	C	C	C	C	C
S2_2492538	C/G	2	2492538	+	NA	NA	NA	NA	NA	NA	C	C	C	C	C	G	C	C	C	C	N	C	C	G	G	G	G	C	C	C	G	G	C	C	G	C	C	C	G	C	G	C	C	C	C	C	C	G	G
S2_2492566	G/A	2	2492566	+	NA	NA	NA	NA	NA	NA	A	A	G	G	G	G	G	R	G	N	G	A	G	G	G	G	G	G	G	A	G	G	G	R	G	G	A	G	G	G	G	G	G	A	A	G	A	G	G
S2_2493018	G/C	2	2493018	+	NA	NA	NA	NA	NA	NA	G	G	G	G	G	G	G	G	G	G	G	G	G	G	G	G	G	G	G	G	G	G	G	G	G	G	G	G	G	G	G	G	G	G	G	G	G	G	G
S2_2493047	G/A	2	2493047	+	NA	NA	NA	NA	NA	NA	G	G	R	G	G	G	G	G	G	G	G	G	G	G	G	G	G	G	G	G	G	G	G	G	G	G	G	G	G	G	G	G	G	G	G	G	G	G	G
S2_2493080	T/A	2	2493080	+	NA	NA	NA	NA	NA	NA	T	T	T	T	T	T	T	T	T	T	T	T	T	T	T	T	T	T	T	T	T	T	T	T	T	T	T	T	T	T	T	W	T	T	T	T	T	T	T
S2_2493091	A/G	2	2493091	+	NA	NA	NA	NA	NA	NA	A	A	A	A	A	A	A	A	A	A	A	A	A	A	A	A	A	A	A	A	A	A	A	A	A	A	A	A	A	A	A	A	A	A	A	A	A	A	A
S2_2493148	G/T	2	2493148	+	NA	NA	NA	NA	NA	NA	G	G	T	G	G	G	G	G	G	G	G	G	G	G	G	G	G	G	G	G	G	G	G	G	G	G	G	G	G	G	G	G	G	G	G	G	G	G	G
S2_2496378	A/G	2	2496378	+	NA	NA	NA	NA	NA	NA	A	A	A	A	A	A	G	A	A	A	A	A	G	A	A	A	A	A	G	A	A	A	A	A	A	A	A	A	A	A	A	A	A	A	A	A	A	A	A
S2_2496390	A/G	2	2496390	+	NA	NA	NA	NA	NA	NA	A	A	G	A	A	A	A	A	A	A	A	G	A	A	A	A	A	A	A	A	A	A	A	A	A	A	A	A	A	G	A	A	A	A	A	A	A	A	A
S2_2496412	C/T	2	2496412	+	NA	NA	NA	NA	NA	NA	C	C	C	T	C	C	C	C	C	C	Y	C	C	C	C	C	C	C	C	C	C	C	T	C	C	T	C	C	C	C	C	C	T	C	C	C	C	C	C
S2_2496519	T/C	2	2496519	+	NA	NA	NA	NA	NA	NA	T	T	N	T	T	T	T	T	T	T	T	T	T	T	T	T	T	T	T	T	T	T	T	T	T	T	T	T	T	T	T	T	T	T	T	T	T	T	T
S2_2496606	G/T	2	2496606	+	NA	NA	NA	NA	NA	NA	G	G	G	G	G	G	G	G	G	G	G	G	G	G	G	G	G	G	G	G	G	G	G	G	G	G	G	G	G	G	G	G	G	G	G	G	G	G	G
S2_2496677	T/G	2	2496677	+	NA	NA	NA	NA	NA	NA	T	T	T	T	T	T	T	T	T	T	T	T	T	T	T	T	T	T	T	T	T	T	T	T	T	T	T	T	T	T	T	T	T	T	G	T	T	T	T
S2_2536582	G/A	2	2536582	+	NA	NA	NA	NA	NA	NA	G	G	G	A	G	A	G	G	G	G	A	G	A	A	A	A	A	G	A	G	A	A	A	G	A	A	G	G	A	G	A	G	A	G	G	G	G	A	A
S2_2536591	A/G	2	2536591	+	NA	NA	NA	NA	NA	NA	A	A	A	G	A	A	A	A	A	A	A	A	A	A	A	A	A	A	A	A	A	A	G	A	A	G	A	A	A	A	A	A	G	A	A	A	A	A	A
S2_2536677	T/A	2	2536677	+	NA	NA	NA	NA	NA	NA	A	A	T	T	T	T	T	T	T	A	T	A	T	T	T	T	T	T	T	A	T	T	T	T	T	T	A	T	T	T	T	T	T	A	T	T	A	T	T
S2_2538725	C/A	2	2538725	+	NA	NA	NA	NA	NA	NA	C	C	C	A	C	C	C	C	C	C	M	C	C	C	C	C	C	C	C	C	C	C	A	C	C	A	C	C	C	C	C	C	A	C	C	C	C	C	C
S2_2538748	C/A	2	2538748	+	NA	NA	NA	NA	NA	NA	C	C	A	C	M	A	A	A	A	C	M	C	A	A	A	A	A	A	A	C	A	A	C	C	A	C	C	C	A	N	A	A	C	C	A	A	C	A	A
S2_2538764	C/T	2	2538764	+	NA	NA	NA	NA	NA	NA	T	T	C	C	C	C	C	C	C	T	C	T	C	C	C	C	C	C	C	T	C	C	C	T	C	C	T	T	C	C	C	C	C	T	C	C	T	C	C
S2_2538773	G/A	2	2538773	+	NA	NA	NA	NA	NA	NA	G	G	N	G	R	G	R	G	R	G	G	G	G	G	G	G	G	A	G	G	G	G	G	G	G	G	G	G	G	G	G	G	G	G	G	G	G	G	G
S2_2538903	C/G	2	2538903	+	NA	NA	NA	NA	NA	NA	C	C	C	C	C	C	C	G	C	C	C	C	C	C	C	C	C	C	C	C	C	C	C	C	C	C	C	C	C	C	C	C	C	C	C	C	C	C	C
S2_2538928	G/A	2	2538928	+	NA	NA	NA	NA	NA	NA	G	G	G	G	G	G	G	G	G	G	G	G	G	G	G	G	G	G	G	A	G	G	G	G	G	G	G	G	G	G	G	G	G	G	G	G	G	G	G
S2_2538929	G/A	2	2538929	+	NA	NA	NA	NA	NA	NA	G	G	G	G	G	G	G	G	G	G	G	G	G	G	G	G	G	G	G	A	G	G	G	G	G	G	G	G	G	G	G	G	G	G	G	G	G	G	G
S2_2539903	A/G	2	2539903	+	NA	NA	NA	NA	NA	NA	A	A	A	A	A	G	A	A	A	A	N	A	G	G	G	G	G	A	G	A	G	G	A	A	G	A	A	A	G	A	G	A	A	A	G	A	A	G	G
S2_2539904	C/T	2	2539904	+	NA	NA	NA	NA	NA	NA	T	T	C	T	C	C	C	C	C	T	C	T	C	C	C	C	C	C	C	T	C	C	T	T	C	T	T	T	C	C	C	C	T	T	C	C	T	C	C
S2_2539932	C/T	2	2539932	+	NA	NA	NA	NA	NA	NA	C	C	C	C	C	C	C	C	C	C	C	C	C	C	C	C	C	C	C	C	C	C	C	C	C	C	C	C	C	C	C	C	C	C	C	C	C	C	C
S2_2539935	G/A	2	2539935	+	NA	NA	NA	NA	NA	NA	G	G	G	G	G	G	G	G	A	G	G	G	G	G	G	G	G	A	G	G	G	G	G	G	G	G	G	G	G	G	G	A	G	G	G	A	G	G	G
S2_2539947	A/G	2	2539947	+	NA	NA	NA	NA	NA	NA	A	A	G	A	A	G	A	A	G	A	G	A	G	G	G	G	G	G	G	A	G	G	A	A	G	A	A	A	G	G	G	G	A	A	G	G	A	G	G
S2_2539951	A/G	2	2539951	+	NA	NA	NA	NA	NA	NA	A	A	A	A	A	A	A	A	G	A	A	A	A	A	A	A	A	G	A	A	A	A	A	A	A	A	A	A	A	A	A	G	A	A	A	G	A	A	A
S2_2540195	T/C	2	2540195	+	NA	NA	NA	NA	NA	NA	T	T	T	T	N	C	T	T	T	T	T	T	C	C	C	C	C	T	C	T	C	C	T	T	C	T	T	T	C	N	C	C	T	T	C	T	T	C	C
S2_2540700	G/A	2	2540700	+	NA	NA	NA	NA	NA	NA	G	G	G	G	G	G	A	A	G	G	N	G	G	G	G	G	G	G	G	A	G	G	G	G	G	G	G	G	G	G	G	G	N	G	G	G	G	G	G
S2_2540702	G/A	2	2540702	+	NA	NA	NA	NA	NA	NA	G	G	G	A	G	G	G	G	G	G	G	G	G	G	G	G	G	G	G	G	G	G	A	G	G	R	G	G	G	G	G	R	G	G	G	G	G	G	G
S2_2542503	T/G	2	2542503	+	NA	NA	NA	NA	NA	NA	G	G	T	T	T	T	T	N	K	G	T	G	T	T	T	T	T	T	T	T	T	T	T	G	T	T	G	K	T	T	T	T	T	G	T	T	K	T	T
S2_2542520	T/C	2	2542520	+	NA	NA	NA	NA	NA	NA	C	C	T	T	T	T	T	C	C	C	T	C	T	T	T	T	T	C	T	T	T	T	T	C	T	T	C	C	T	C	T	C	T	C	T	C	Y	T	T
S2_2542691	T/C	2	2542691	+	NA	NA	NA	NA	NA	NA	C	C	N	T	T	T	T	T	T	C	T	C	T	T	T	T	T	T	T	T	T	T	T	C	T	T	C	C	T	T	T	T	T	C	T	T	C	T	T
S2_2546550	C/A	2	2546550	+	NA	NA	NA	NA	NA	NA	C	C	C	C	C	C	C	C	C	C	C	C	C	C	C	C	C	C	C	C	C	C	C	C	C	C	C	C	C	C	C	C	C	C	C	C	C	C	C
S2_2546653	C/T	2	2546653	+	NA	NA	NA	NA	NA	NA	C	C	N	C	C	T	C	Y	C	C	T	C	C	T	T	T	T	C	C	T	T	T	C	C	T	T	C	T	T	C	T	T	C	C	T	C	C	T	T
S2_2546670	A/G	2	2546670	+	NA	NA	NA	NA	NA	NA	G	G	N	A	G	A	A	A	A	G	A	G	A	A	A	A	A	A	A	A	A	A	A	N	A	A	G	A	A	G	A	A	A	G	A	A	G	A	A
S2_2546779	T/C	2	2546779	+	NA	NA	NA	NA	NA	NA	T	T	T	C	T	T	T	T	T	T	T	T	C	T	T	T	T	T	C	T	T	T	C	T	T	T	T	T	T	T	T	T	N	T	T	T	T	T	T
S2_2546840	T/C	2	2546840	+	NA	NA	NA	NA	NA	NA	T	T	N	C	T	T	T	T	T	T	T	T	C	T	T	T	T	T	C	T	T	T	C	T	T	T	T	T	T	T	T	T	Y	T	T	T	T	T	T
S2_2547174	G/T	2	2547174	+	NA	NA	NA	NA	NA	NA	T	G	G	G	G	G	G	G	G	G	G	G	G	G	G	G	G	T	G	G	G	G	G	T	G	G	G	T	G	T	G	T	G	G	G	T	G	G	G
S2_2547306	C/A	2	2547306	+	NA	NA	NA	NA	NA	NA	C	C	C	C	C	C	C	C	C	C	C	C	C	C	C	C	C	C	C	C	C	C	C	C	C	C	C	C	C	C	C	C	C	C	C	C	C	C	C
S2_2547346	C/T	2	2547346	+	NA	NA	NA	NA	NA	NA	C	C	T	C	C	C	C	C	C	C	C	C	C	C	C	C	C	C	C	T	C	C	C	C	C	C	C	C	C	T	C	C	C	C	T	C	C	C	C
S2_2547372	A/G	2	2547372	+	NA	NA	NA	NA	NA	NA	A	A	A	A	A	A	A	A	A	A	A	A	A	A	A	A	A	A	A	A	A	A	A	A	A	A	A	A	A	A	A	A	A	A	A	A	A	A	A
S2_2547426	C/T	2	2547426	+	NA	NA	NA	NA	NA	NA	C	C	C	C	C	C	Y	C	C	C	C	C	C	C	C	C	C	C	C	C	C	C	C	C	C	C	C	C	C	C	C	C	C	C	C	C	C	C	C
S2_2547465	C/A	2	2547465	+	NA	NA	NA	NA	NA	NA	C	C	C	C	C	C	C	C	C	C	C	C	C	C	C	C	C	C	C	C	C	C	C	C	C	C	C	C	C	C	C	C	C	C	C	C	C	C	C
S2_2547474	T/G	2	2547474	+	NA	NA	NA	NA	NA	NA	T	T	T	T	T	T	T	T	T	T	T	T	T	T	T	T	T	T	T	T	T	T	T	T	K	T	T	T	T	G	T	T	T	T	G	T	T	T	T
S2_2548422	T/C	2	2548422	+	NA	NA	NA	NA	NA	NA	T	T	T	C	T	T	T	T	T	T	C	T	C	Y	T	T	T	T	C	T	T	T	C	T	T	T	T	T	T	T	T	T	T	T	T	T	T	T	T
S2_2548423	A/G	2	2548423	+	NA	NA	NA	NA	NA	NA	A	A	A	G	A	A	A	A	A	A	G	A	G	A	A	A	A	A	G	A	A	A	G	A	A	A	A	A	A	A	A	A	A	A	A	A	A	A	A
S2_2548425	T/C	2	2548425	+	NA	NA	NA	NA	NA	NA	T	T	T	C	T	T	T	T	T	T	C	T	C	T	T	T	T	T	C	T	T	T	C	T	T	T	T	T	T	T	T	T	T	T	T	T	T	T	T
S2_2550291	G/A	2	2550291	+	NA	NA	NA	NA	NA	NA	N	N	G	G	G	A	G	N	G	G	A	A	G	A	A	A	A	R	G	G	A	A	G	G	A	A	R	G	A	N	A	N	N	G	G	A	A	A	A
S2_2550300	T/G	2	2550300	+	NA	NA	NA	NA	NA	NA	N	N	T	T	T	G	T	N	T	T	G	G	T	G	G	G	G	K	T	T	G	G	T	T	G	G	K	T	G	N	G	N	N	T	T	G	G	G	G
S2_2550325	C/T	2	2550325	+	NA	NA	NA	NA	NA	NA	N	N	C	C	C	T	C	N	C	C	T	T	C	T	T	T	T	Y	C	C	T	T	C	C	T	T	Y	C	T	N	T	N	N	C	C	T	T	T	T
S2_2550382	G/C	2	2550382	+	NA	NA	NA	NA	NA	NA	G	G	N	G	G	G	G	G	G	G	G	G	G	G	G	G	G	G	G	C	G	G	G	C	G	G	G	C	G	G	G	G	G	G	C	G	G	G	G
S2_2550383	C/T	2	2550383	+	NA	NA	NA	NA	NA	NA	C	C	N	C	C	C	C	C	C	C	C	C	C	C	C	C	C	C	C	T	C	C	C	T	C	C	C	T	C	C	C	C	C	C	T	C	C	C	C
S2_2550419	T/C	2	2550419	+	NA	NA	NA	NA	NA	NA	T	T	T	T	T	T	T	T	T	T	T	T	T	T	T	T	T	T	T	T	T	T	T	T	T	T	T	T	T	T	T	T	T	T	T	T	T	T	T
S2_2551094	C/T	2	2551094	+	NA	NA	NA	NA	NA	NA	C	N	C	C	C	C	C	C	C	C	C	C	C	C	C	C	C	C	C	C	C	C	C	N	C	C	C	C	C	N	C	C	T	T	C	C	C	C	C
S2_2551866	C/T	2	2551866	+	NA	NA	NA	NA	NA	NA	C	C	N	C	C	C	C	C	C	C	C	C	C	C	C	C	C	C	C	C	C	C	C	C	C	C	C	C	C	C	C	C	C	C	C	C	C	C	C
S2_2593350	T/G	2	2593350	+	NA	NA	NA	NA	NA	NA	T	T	T	T	T	T	T	T	T	T	T	T	T	T	T	T	T	T	T	T	T	T	T	T	T	T	T	T	T	T	T	T	T	T	T	T	T	T	T
S2_2593357	G/A	2	2593357	+	NA	NA	NA	NA	NA	NA	G	G	G	A	G	G	G	G	G	G	G	G	A	G	G	G	G	G	A	G	G	G	A	G	G	G	G	G	G	G	G	G	G	G	G	G	G	G	G
S2_2593363	G/T	2	2593363	+	NA	NA	NA	NA	NA	NA	G	G	G	G	G	G	G	G	G	G	G	G	G	G	G	G	G	G	G	G	G	G	G	G	G	G	G	G	G	G	G	G	G	G	G	G	G	G	G
S2_2593367	T/C	2	2593367	+	NA	NA	NA	NA	NA	NA	T	T	T	T	T	C	T	C	T	T	Y	T	T	C	C	C	C	T	T	T	C	C	T	T	C	C	T	T	C	T	C	T	T	T	T	T	C	C	C
S2_2593370	G/A	2	2593370	+	NA	NA	NA	NA	NA	NA	G	G	G	G	G	G	G	G	G	G	G	G	G	G	G	G	G	G	G	G	G	G	G	G	G	G	G	G	G	G	G	G	G	G	G	G	G	G	G
S2_2593379	G/A	2	2593379	+	NA	NA	NA	NA	NA	NA	G	G	G	G	G	G	G	G	G	G	G	G	G	G	G	G	G	G	G	G	G	G	G	G	G	G	G	G	G	G	G	G	G	G	G	G	G	G	G
S2_2593382	G/C	2	2593382	+	NA	NA	NA	NA	NA	NA	C	G	C	G	C	G	N	G	C	C	G	G	G	G	G	G	G	C	G	C	G	G	G	C	G	G	C	C	G	N	G	G	C	C	C	C	G	G	G
S2_2593395	T/C	2	2593395	+	NA	NA	NA	NA	NA	NA	T	T	T	T	T	T	T	T	T	T	T	T	T	T	T	T	T	T	T	T	T	T	T	T	T	T	T	T	T	T	T	T	T	T	T	T	T	T	T
S2_2593396	G/T	2	2593396	+	NA	NA	NA	NA	NA	NA	G	G	G	G	G	G	G	K	G	G	G	G	G	G	G	G	G	G	G	G	G	G	G	G	G	G	G	G	G	G	G	G	G	G	G	G	T	G	G
S2_2593413	C/G	2	2593413	+	NA	NA	NA	NA	NA	NA	C	C	C	C	C	G	C	G	C	C	S	C	C	G	G	G	G	C	C	C	G	G	C	C	G	G	C	C	G	C	G	C	C	C	C	C	G	G	G
S2_2593425	T/A	2	2593425	+	NA	NA	NA	NA	NA	NA	T	T	T	A	T	T	T	T	T	T	W	T	A	T	T	T	T	T	A	T	T	T	A	T	T	T	T	T	T	T	T	T	T	T	T	T	T	T	T
S2_2593472	C/G	2	2593472	+	NA	NA	NA	NA	NA	NA	C	C	C	G	C	C	C	C	C	C	C	C	N	C	C	C	C	C	C	C	C	C	G	C	C	S	C	C	C	C	C	C	C	C	C	C	N	C	C
S2_2593480	A/T	2	2593480	+	NA	NA	NA	NA	NA	NA	A	A	A	T	A	A	A	A	A	A	A	A	N	A	A	A	A	A	A	A	A	A	T	A	A	W	A	A	A	A	A	A	A	A	A	A	N	A	A
S2_2598413	A/T	2	2598413	+	NA	NA	NA	NA	NA	NA	T	T	W	A	A	A	T	A	T	A	A	T	A	A	A	A	A	T	A	A	A	A	A	T	A	A	T	T	A	T	A	A	T	T	A	T	A	A	A
S2_2598420	T/C	2	2598420	+	NA	NA	NA	NA	NA	NA	T	T	T	T	C	T	T	T	T	C	T	T	T	T	T	T	T	T	T	T	T	T	T	T	T	T	T	T	T	T	T	T	T	T	T	T	T	T	T
S2_2598476	C/A	2	2598476	+	NA	NA	NA	NA	NA	NA	C	A	C	C	C	C	C	C	C	C	C	A	C	C	C	C	C	C	C	C	C	C	C	C	C	C	C	C	C	C	C	C	C	C	C	C	C	C	C
S2_2598493	A/C	2	2598493	+	NA	NA	NA	NA	NA	NA	A	A	A	A	C	A	A	A	M	C	A	A	A	A	A	A	A	A	A	M	A	A	A	A	A	A	C	A	A	N	A	A	C	C	A	A	A	A	A
S2_2598607	C/A	2	2598607	+	NA	NA	NA	NA	NA	NA	C	C	C	C	C	C	C	C	C	A	C	C	C	C	C	C	C	C	C	C	C	C	C	C	C	C	C	C	C	C	C	C	C	C	C	C	C	C	C
S2_2598640	A/G	2	2598640	+	NA	NA	NA	NA	NA	NA	A	A	N	A	A	A	A	A	A	A	A	A	A	A	A	A	A	A	A	A	A	A	A	A	A	A	A	A	A	N	A	A	A	A	G	A	A	A	A
S2_2598709	C/G	2	2598709	+	NA	NA	NA	NA	NA	NA	G	C	C	C	N	C	G	C	G	C	C	C	C	C	C	C	C	G	C	C	C	C	C	S	C	C	C	G	C	N	C	G	C	C	C	G	C	C	C
S2_2619881	C/T	2	2619881	+	NA	NA	NA	NA	NA	NA	N	T	T	C	N	C	C	C	C	T	C	T	C	C	C	C	C	C	C	T	C	C	C	N	C	C	C	T	C	T	C	C	N	Y	T	C	C	C	C
S2_2619914	C/G	2	2619914	+	NA	NA	NA	NA	NA	NA	N	G	G	C	N	C	C	C	C	G	C	G	C	C	C	C	C	C	C	G	C	C	C	N	C	C	C	G	C	G	C	C	N	S	G	C	C	C	C
S2_2619925	G/C	2	2619925	+	NA	NA	NA	NA	NA	NA	N	C	G	G	N	G	G	G	N	N	G	C	G	G	G	G	G	G	G	C	G	G	G	G	G	G	G	C	G	C	G	N	C	C	C	G	G	G	G
S2_2619959	C/T	2	2619959	+	NA	NA	NA	NA	NA	NA	N	C	C	C	C	C	C	Y	C	C	C	C	C	C	C	C	C	C	C	C	C	C	C	C	C	C	C	C	C	C	C	C	C	C	C	C	Y	C	C
S2_2621172	C/A	2	2621172	+	NA	NA	NA	NA	NA	NA	C	C	C	C	C	A	C	C	C	C	C	C	C	A	A	A	A	C	C	C	A	A	C	C	A	C	C	C	A	C	A	C	C	C	A	C	C	A	A
S2_2621189	T/C	2	2621189	+	NA	NA	NA	NA	NA	NA	C	T	T	T	T	T	C	Y	C	T	T	T	T	T	T	T	T	C	T	T	T	T	T	C	T	T	T	C	T	T	T	Y	T	T	T	C	Y	T	T
S2_2623035	G/T	2	2623035	+	NA	NA	NA	NA	NA	NA	G	G	G	G	G	G	G	G	G	G	G	G	G	G	G	G	G	G	G	G	G	G	G	G	G	G	G	G	G	G	G	G	G	G	G	G	G	G	G
S2_2626294	C/T	2	2626294	+	NA	NA	NA	NA	NA	NA	C	C	C	C	C	C	C	C	C	C	C	C	C	C	C	C	C	C	C	C	C	C	C	C	C	C	C	C	C	C	C	C	C	C	C	C	C	C	C
S2_2626309	T/C	2	2626309	+	NA	NA	NA	NA	NA	NA	T	T	T	T	T	T	T	T	T	T	T	T	T	T	T	T	T	T	T	T	T	T	T	T	T	T	T	T	T	T	T	T	T	T	T	T	T	T	T
S2_2627745	C/A	2	2627745	+	NA	NA	NA	NA	NA	NA	N	C	C	C	C	C	C	C	C	C	C	C	C	C	C	C	C	C	C	C	C	C	C	N	C	C	C	C	C	N	C	C	C	C	C	C	C	C	C
S2_2627765	C/G	2	2627765	+	NA	NA	NA	NA	NA	NA	N	C	C	C	C	C	C	C	C	C	C	C	C	C	C	C	C	C	C	C	C	C	C	N	C	C	C	C	C	N	C	C	C	C	C	C	C	C	C
S2_2627807	A/G	2	2627807	+	NA	NA	NA	NA	NA	NA	A	A	A	G	A	G	A	A	A	A	N	A	R	G	G	G	G	R	G	A	G	G	G	A	G	R	A	A	G	A	G	G	A	A	A	R	A	G	G
S2_2627809	T/C	2	2627809	+	NA	NA	NA	NA	NA	NA	T	T	T	T	T	T	T	T	T	T	T	T	T	T	T	T	T	T	T	T	T	T	T	T	T	T	T	T	T	T	T	T	T	T	T	T	T	T	T
S2_2627810	T/C	2	2627810	+	NA	NA	NA	NA	NA	NA	T	T	T	T	T	T	T	T	T	T	T	T	T	T	T	T	T	T	T	T	T	T	T	T	T	T	T	T	T	T	T	T	T	T	T	T	T	T	T
S2_2627813	A/T	2	2627813	+	NA	NA	NA	NA	NA	NA	A	A	A	A	A	A	A	A	A	A	A	A	A	A	A	A	A	A	A	A	A	A	A	A	A	A	A	A	A	A	A	A	A	A	A	A	A	A	A
S2_2627814	A/T	2	2627814	+	NA	NA	NA	NA	NA	NA	A	A	A	A	A	A	A	A	A	A	A	A	A	A	A	A	A	A	A	A	A	A	A	A	A	A	A	A	A	A	A	A	A	A	A	A	A	A	A
S2_2628047	T/C	2	2628047	+	NA	NA	NA	NA	NA	NA	T	T	T	C	T	T	T	T	T	T	Y	T	T	T	T	T	T	T	T	T	T	T	C	T	T	T	T	T	T	T	T	T	T	T	T	T	T	T	T
S2_2628072	G/C	2	2628072	+	NA	NA	NA	NA	NA	NA	G	G	G	C	G	C	G	G	G	G	C	G	G	C	C	C	C	G	G	G	C	C	C	G	C	C	G	G	C	G	C	N	G	G	G	G	G	C	C
S2_2629834	A/T	2	2629834	+	NA	NA	NA	NA	NA	NA	A	A	A	A	A	A	A	A	A	A	A	A	A	A	A	A	A	A	A	A	A	A	A	A	A	A	A	A	A	A	A	A	A	A	A	A	A	A	A
S2_2629860	T/C	2	2629860	+	NA	NA	NA	NA	NA	NA	T	C	T	T	T	T	T	T	C	T	T	C	T	T	T	T	T	C	T	T	T	T	T	T	T	T	T	C	T	C	T	C	T	T	C	C	C	T	T
S2_2629871	G/A	2	2629871	+	NA	NA	NA	NA	NA	NA	A	G	G	G	G	G	N	G	G	G	G	G	G	G	G	G	G	G	G	G	G	G	G	A	G	A	A	G	G	G	G	G	G	G	G	G	G	G	G
S2_2630900	C/A	2	2630900	+	NA	NA	NA	NA	NA	NA	C	C	C	C	C	C	C	C	C	C	C	C	C	C	C	C	C	C	C	C	C	C	C	C	C	C	C	C	C	C	C	C	C	C	C	C	C	C	C
S2_2631450	A/G	2	2631450	+	NA	NA	NA	NA	NA	NA	A	A	A	A	A	A	A	G	N	A	A	A	A	A	A	A	A	A	A	A	A	A	A	A	A	A	A	A	A	N	A	A	A	A	A	A	A	A	A
S2_2631827	A/G	2	2631827	+	NA	NA	NA	NA	NA	NA	A	A	A	A	A	A	A	A	A	A	A	A	A	A	A	A	A	A	A	A	A	A	A	A	A	A	A	A	A	A	A	A	A	A	A	A	A	A	A
S2_2632387	T/C	2	2632387	+	NA	NA	NA	NA	NA	NA	C	T	T	T	T	T	T	T	T	T	T	T	T	T	T	T	T	T	T	T	T	T	T	T	T	T	T	T	T	T	T	T	T	T	T	T	T	T	T
S2_2632408	C/T	2	2632408	+	NA	NA	NA	NA	NA	NA	T	C	C	C	C	C	C	C	C	C	C	C	C	C	C	C	C	C	C	C	C	C	C	C	C	C	C	C	C	C	C	C	C	C	C	C	C	C	C
S2_2632631	C/T	2	2632631	+	NA	NA	NA	NA	NA	NA	N	C	T	T	T	C	C	C	T	C	C	C	C	C	C	C	C	T	C	T	C	C	T	C	C	C	Y	C	C	C	C	T	C	C	T	T	C	C	C
S2_2632665	G/A	2	2632665	+	NA	NA	NA	NA	NA	NA	G	G	G	G	G	G	A	A	G	G	G	G	G	G	G	G	G	G	G	G	G	G	G	A	G	G	G	A	G	A	G	G	A	G	G	G	G	G	G
S2_2632710	A/G	2	2632710	+	NA	NA	NA	NA	NA	NA	A	A	G	G	N	A	A	A	G	G	G	A	G	A	A	A	A	G	G	G	A	A	G	A	A	G	A	A	A	A	A	N	A	A	G	G	A	A	A
S2_2632719	A/T	2	2632719	+	NA	NA	NA	NA	NA	NA	A	T	A	A	A	T	T	T	A	A	A	A	A	T	T	T	T	A	A	A	T	T	A	T	T	A	A	T	T	T	T	N	T	T	A	A	A	T	T
S2_2632757	C/G	2	2632757	+	NA	NA	NA	NA	NA	NA	C	C	C	G	C	C	C	C	C	C	C	C	C	C	C	C	C	C	C	C	C	C	C	C	C	C	C	C	C	C	C	C	C	C	C	C	C	C	C
S2_2632768	T/C	2	2632768	+	NA	NA	NA	NA	NA	NA	T	T	T	T	T	T	T	T	T	T	T	N	T	T	T	T	T	T	T	T	T	T	T	T	T	T	T	T	T	T	T	T	T	T	T	T	T	T	T
S2_2632780	C/T	2	2632780	+	NA	NA	NA	NA	NA	NA	C	C	C	T	C	C	T	C	N	C	C	T	C	C	C	C	C	C	C	C	C	C	C	T	C	C	T	C	C	T	C	C	T	T	C	C	T	C	C
S2_2632783	T/C	2	2632783	+	NA	NA	NA	NA	NA	NA	T	T	T	T	T	T	C	T	N	T	T	T	T	T	T	T	T	T	T	T	T	T	T	C	T	T	T	T	T	C	T	T	C	C	T	T	T	T	T
S2_2632788	G/A	2	2632788	+	NA	NA	NA	NA	NA	NA	G	G	G	G	G	G	G	G	G	G	G	G	G	G	G	G	G	G	G	G	G	G	G	G	G	G	A	G	G	G	G	G	G	G	G	G	G	G	G
S2_2632922	G/C	2	2632922	+	NA	NA	NA	NA	NA	NA	G	G	G	G	G	G	G	G	G	G	G	G	G	G	G	G	G	G	G	G	G	G	G	G	G	G	G	C	G	G	G	G	G	G	G	G	G	G	G
S2_2633866	G/A	2	2633866	+	NA	NA	NA	NA	NA	NA	G	G	G	G	G	G	A	R	A	G	G	G	G	G	G	G	G	G	G	G	G	G	A	R	G	A	G	A	G	N	G	G	A	G	A	G	G	G	G
S2_2633890	T/C	2	2633890	+	NA	NA	NA	NA	NA	NA	T	T	T	T	T	T	T	T	T	T	T	T	T	T	T	T	T	T	T	T	T	T	T	T	T	T	T	T	T	T	T	T	T	T	T	T	T	T	T
S2_2634205	C/G	2	2634205	+	NA	NA	NA	NA	NA	NA	C	C	N	C	C	C	C	C	C	C	C	G	C	C	C	C	C	G	C	G	C	C	C	C	C	C	C	C	C	N	C	G	C	C	G	G	C	C	C
S2_2634230	T/A	2	2634230	+	NA	NA	NA	NA	NA	NA	T	A	N	N	T	A	T	T	T	T	A	T	T	A	A	A	A	T	T	T	A	A	T	T	A	A	T	T	A	N	A	T	T	T	T	T	T	A	A
S2_2634300	T/C	2	2634300	+	NA	NA	NA	NA	NA	NA	T	T	T	T	N	T	T	T	T	T	T	C	T	T	T	T	T	T	T	T	T	T	T	T	T	C	T	T	T	T	T	T	T	T	T	T	T	T	T
S2_2634314	T/A	2	2634314	+	NA	NA	NA	NA	NA	NA	A	N	N	T	T	T	T	W	N	T	T	T	T	T	T	T	T	T	T	T	T	T	T	T	T	T	T	T	T	A	T	T	T	A	T	T	T	T	T
S2_2634319	A/G	2	2634319	+	NA	NA	NA	NA	NA	NA	G	N	N	A	A	A	A	R	N	A	A	A	A	A	A	A	A	A	A	A	A	A	A	A	A	A	A	A	A	G	A	A	A	G	A	A	A	A	A
S2_2634320	T/C	2	2634320	+	NA	NA	NA	NA	NA	NA	T	T	N	C	T	T	T	T	T	T	T	T	T	T	T	T	T	T	T	C	T	T	T	T	T	T	T	T	T	T	T	C	T	T	C	T	T	T	T
S2_2634344	G/C	2	2634344	+	NA	NA	NA	NA	NA	NA	G	G	G	G	G	G	G	G	G	G	G	G	G	G	G	G	G	G	G	G	G	G	G	G	G	G	G	G	G	G	G	G	G	G	G	G	G	G	G
S2_2634383	T/C	2	2634383	+	NA	NA	NA	NA	NA	NA	T	T	C	C	Y	T	T	T	T	T	T	C	C	T	T	T	T	C	C	C	T	T	T	T	T	C	C	Y	T	T	T	C	T	T	C	C	C	T	T
S2_2675342	G/C	2	2675342	+	NA	NA	NA	NA	NA	NA	G	G	C	C	C	G	G	G	N	C	G	C	C	G	G	G	G	C	C	C	G	G	G	G	G	C	C	C	G	G	G	C	G	G	C	C	G	G	G
S2_2675346	C/T	2	2675346	+	NA	NA	NA	NA	NA	NA	C	C	C	C	C	C	C	C	C	C	C	T	C	C	C	C	C	C	C	C	C	C	C	C	C	T	C	T	C	C	C	C	C	C	C	C	C	C	C
S2_2675361	G/A	2	2675361	+	NA	NA	NA	NA	NA	NA	G	G	G	G	G	G	G	G	G	G	G	G	G	G	G	G	G	G	G	G	G	G	G	G	G	G	G	G	G	G	G	G	G	G	G	G	G	G	G
S2_2675369	T/G	2	2675369	+	NA	NA	NA	NA	NA	NA	T	T	G	G	G	T	T	T	N	G	T	G	G	T	T	T	T	G	G	G	T	T	T	T	T	G	G	G	T	T	T	G	T	T	G	G	T	T	T
S2_2675479	A/C	2	2675479	+	NA	NA	NA	NA	NA	NA	A	A	A	A	A	A	A	A	A	A	A	C	A	A	A	A	A	A	A	A	A	A	A	A	A	C	A	A	A	A	A	A	A	A	A	A	A	A	A
S2_2675512	G/T	2	2675512	+	NA	NA	NA	NA	NA	NA	G	G	G	G	G	G	G	G	G	G	G	G	G	G	G	G	G	G	G	G	G	G	G	G	G	G	G	G	G	G	G	G	G	G	G	G	G	G	G
S2_2675519	A/T	2	2675519	+	NA	NA	NA	NA	NA	NA	A	A	A	A	A	A	A	A	A	A	A	A	A	A	A	A	A	A	A	A	A	A	A	A	A	A	A	A	A	A	A	A	A	A	A	A	A	A	A
S2_2675527	A/G	2	2675527	+	NA	NA	NA	NA	NA	NA	A	A	A	A	A	A	A	A	A	R	A	A	A	A	A	A	A	A	A	A	A	A	A	A	A	A	A	A	A	A	A	A	A	A	A	A	A	A	A
S2_2675645	A/T	2	2675645	+	NA	NA	NA	NA	NA	NA	A	A	T	T	T	A	A	A	T	W	A	A	T	A	A	A	A	T	T	T	A	A	T	A	A	A	T	A	A	A	A	T	A	A	T	T	A	A	A
S2_2675758	A/C	2	2675758	+	NA	NA	NA	NA	NA	NA	A	A	C	C	C	A	A	A	N	N	N	N	C	A	A	A	A	C	C	C	A	A	C	A	A	M	C	A	A	N	A	C	A	A	C	C	A	A	A
S2_2676137	C/G	2	2676137	+	NA	NA	NA	NA	NA	NA	G	C	C	C	C	G	G	C	C	C	C	C	C	G	G	G	G	C	C	C	G	G	C	C	G	C	C	C	G	G	G	C	G	C	C	C	C	G	G
S2_2677776	A/G	2	2677776	+	NA	NA	NA	NA	NA	NA	A	A	G	G	A	A	G	A	G	A	N	A	G	A	A	A	A	G	G	G	A	A	G	A	A	A	A	A	A	G	A	G	G	G	G	G	A	A	A
S2_2677778	A/T	2	2677778	+	NA	NA	NA	NA	NA	NA	A	A	T	T	A	A	T	A	T	W	N	T	T	A	A	A	A	T	T	T	A	A	T	A	A	A	W	A	A	T	A	T	T	T	T	T	A	A	A
S2_2677779	A/C	2	2677779	+	NA	NA	NA	NA	NA	NA	A	A	C	C	A	A	C	A	C	A	N	A	C	A	A	A	A	C	C	C	A	A	C	A	A	A	A	A	A	C	A	C	C	C	C	C	A	A	A
S2_2677784	T/G	2	2677784	+	NA	NA	NA	NA	NA	NA	T	T	G	G	T	T	T	T	T	T	T	T	G	T	T	T	T	G	G	G	T	T	T	T	T	T	T	T	T	T	T	G	T	T	G	G	T	T	T
S2_2677992	G/C	2	2677992	+	NA	NA	NA	NA	NA	NA	G	G	G	G	G	G	G	G	G	G	G	G	G	G	G	G	G	G	G	G	G	G	G	G	G	G	G	G	G	G	G	G	G	G	G	G	G	G	G
S2_2678083	T/C	2	2678083	+	NA	NA	NA	NA	NA	NA	T	C	T	T	C	C	T	C	T	C	N	C	T	C	C	C	C	T	T	T	C	C	T	C	C	C	T	C	C	T	C	T	T	T	T	T	N	C	C
S2_2680358	A/G	2	2680358	+	NA	NA	NA	NA	NA	NA	A	A	G	A	A	A	A	A	A	A	A	G	A	A	A	A	A	G	A	G	A	A	A	A	A	A	A	A	A	A	A	R	A	A	G	G	A	A	A
S2_2680389	T/C	2	2680389	+	NA	NA	NA	NA	NA	NA	C	C	C	T	T	T	T	T	Y	T	T	C	C	T	T	T	T	C	C	C	T	T	T	C	T	T	T	T	T	T	T	C	T	C	C	C	C	T	T
S2_2680393	C/G	2	2680393	+	NA	NA	NA	NA	NA	NA	G	C	G	C	C	C	C	C	C	C	C	C	C	C	C	C	C	G	C	G	C	C	C	C	C	C	C	C	C	C	C	S	C	C	G	G	C	C	C
S2_2680404	A/G	2	2680404	+	NA	NA	NA	NA	NA	NA	G	A	G	A	A	A	A	A	A	A	A	A	A	A	A	A	A	G	A	G	A	A	A	A	A	A	A	A	A	A	A	R	A	A	G	G	A	A	A
S2_2680472	A/G	2	2680472	+	NA	NA	NA	NA	NA	NA	A	A	A	G	A	A	A	A	A	A	A	A	A	A	A	A	A	A	A	N	A	A	A	A	A	A	G	A	A	A	A	A	A	A	A	A	A	A	A
S2_2680487	C/A	2	2680487	+	NA	NA	NA	NA	NA	NA	C	C	C	A	C	C	C	C	C	C	C	A	C	C	C	C	C	C	C	N	C	C	C	C	C	C	A	C	C	C	C	C	C	C	C	C	C	C	C
S2_2680506	C/T	2	2680506	+	NA	NA	NA	NA	NA	NA	C	C	C	T	C	C	C	C	C	C	C	T	C	C	C	C	C	C	C	T	C	C	T	C	C	C	T	C	C	C	C	C	C	C	C	C	C	C	C
S2_2680508	T/C	2	2680508	+	NA	NA	NA	NA	NA	NA	T	T	T	C	T	T	T	T	T	T	T	C	T	T	T	T	T	T	T	C	T	T	C	T	T	T	C	T	T	T	T	T	T	T	T	T	T	T	T
S2_2680540	G/T	2	2680540	+	NA	NA	NA	NA	NA	NA	T	T	T	G	G	G	G	N	K	G	T	G	T	G	G	G	G	T	T	T	G	G	G	G	G	G	T	T	G	G	G	N	G	T	T	T	T	G	G
S2_2680575	G/C	2	2680575	+	NA	NA	NA	NA	NA	NA	G	G	G	C	G	G	G	G	G	G	G	G	G	G	G	G	G	G	G	G	G	G	G	G	G	G	G	G	G	G	G	G	G	G	G	G	G	G	G
S2_2680579	T/C	2	2680579	+	NA	NA	NA	NA	NA	NA	T	T	C	T	T	T	T	T	T	T	T	T	T	T	T	T	T	C	T	C	T	T	T	T	T	T	T	T	T	T	T	Y	T	T	C	C	T	T	T
S2_2680592	A/C	2	2680592	+	NA	NA	NA	NA	NA	NA	C	A	A	A	A	C	C	C	A	C	C	C	A	C	C	C	C	A	A	A	C	C	A	A	C	C	A	A	C	C	C	A	C	A	A	A	A	C	C
S2_2680614	C/T	2	2680614	+	NA	NA	NA	NA	NA	NA	C	T	C	T	Y	C	C	C	N	C	C	C	T	C	C	C	C	C	T	C	C	C	T	T	C	C	T	C	C	C	C	C	C	T	C	C	T	C	C
S2_2680634	C/T	2	2680634	+	NA	NA	NA	NA	NA	NA	C	T	C	C	C	C	C	C	C	N	C	C	T	C	C	C	C	C	T	C	C	C	C	C	C	C	C	C	C	N	C	N	C	T	C	C	N	C	C
S2_2680645	G/T	2	2680645	+	NA	NA	NA	NA	NA	NA	G	T	G	G	G	G	G	G	G	N	G	G	T	G	G	G	G	G	T	G	G	G	G	G	G	G	G	G	G	N	G	N	G	T	G	G	N	G	G
S2_2680648	A/T	2	2680648	+	NA	NA	NA	NA	NA	NA	A	A	A	A	A	A	A	A	A	A	A	T	A	A	A	A	A	A	A	A	A	A	A	A	A	A	A	A	A	N	A	A	A	A	A	A	A	A	A
S2_2680871	G/C	2	2680871	+	NA	NA	NA	NA	NA	NA	C	G	G	G	G	G	G	G	G	G	G	G	G	G	G	G	G	G	G	G	G	G	G	G	G	G	G	G	G	G	G	G	G	G	G	G	G	G	G
S2_2681513	C/A	2	2681513	+	NA	NA	NA	NA	NA	NA	C	C	N	C	A	C	C	C	N	C	C	C	M	C	C	C	C	A	C	A	C	C	C	C	C	C	A	C	C	A	C	A	C	C	A	A	C	C	C
S2_2681514	C/G	2	2681514	+	NA	NA	NA	NA	NA	NA	C	C	N	C	G	C	C	C	N	C	C	C	S	C	C	C	C	G	C	G	C	C	C	C	C	C	G	C	C	G	C	G	C	C	G	G	C	C	C
S2_2681515	T/C	2	2681515	+	NA	NA	NA	NA	NA	NA	T	T	N	T	C	T	T	T	N	T	T	T	Y	T	T	T	T	C	T	C	T	T	T	T	T	T	C	T	T	C	T	C	T	T	C	C	T	T	T
S2_2681516	C/T	2	2681516	+	NA	NA	NA	NA	NA	NA	C	C	C	C	C	C	C	C	C	C	C	C	C	C	C	C	C	C	C	C	C	C	C	C	C	C	C	C	C	C	C	C	C	C	C	C	C	C	C
S2_2682470	T/C	2	2682470	+	NA	NA	NA	NA	NA	NA	C	T	N	T	T	T	T	T	T	N	Y	C	C	T	T	T	T	T	C	T	T	T	T	T	T	T	T	T	T	T	T	T	T	T	T	T	T	T	T
S2_2682510	G/A	2	2682510	+	NA	NA	NA	NA	NA	NA	G	G	N	G	G	G	G	G	G	G	G	G	G	G	G	G	G	A	G	A	G	G	G	G	G	G	G	G	G	G	G	R	G	G	A	A	G	G	G
S2_2682611	C/T	2	2682611	+	NA	NA	NA	NA	NA	NA	C	C	C	C	C	C	T	C	N	C	C	T	C	C	C	C	C	C	C	C	C	C	C	N	C	C	C	C	C	N	C	C	T	C	C	C	T	C	C
S2_2682625	C/A	2	2682625	+	NA	NA	NA	NA	NA	NA	C	C	A	C	C	C	C	C	C	C	C	C	C	C	C	C	C	A	C	A	C	C	C	C	C	C	C	C	C	N	C	C	C	C	A	A	C	C	C
S2_2682641	G/T	2	2682641	+	NA	NA	NA	NA	NA	NA	T	G	G	G	G	G	G	G	G	T	G	G	T	G	G	G	G	G	T	G	G	G	G	G	G	G	G	T	G	N	G	G	G	G	G	G	G	G	G
S2_2682706	T/C	2	2682706	+	NA	NA	NA	NA	NA	NA	T	T	N	T	T	T	T	T	T	T	T	T	T	T	T	T	T	C	T	T	T	T	T	T	T	T	T	T	T	T	T	T	T	T	C	C	T	T	T
S2_2682726	C/G	2	2682726	+	NA	NA	NA	NA	NA	NA	C	G	N	C	N	G	G	C	C	C	G	C	C	G	G	G	G	C	C	C	G	G	G	G	G	G	C	C	G	C	G	C	C	C	C	S	G	G	G
S2_2682758	A/G	2	2682758	+	NA	NA	NA	NA	NA	NA	A	A	N	A	A	A	A	A	A	A	A	A	A	A	A	A	A	A	A	A	A	A	A	A	A	A	A	A	A	A	A	A	A	A	A	A	A	A	A
S2_2683921	A/T	2	2683921	+	NA	NA	NA	NA	NA	NA	A	A	A	A	A	A	T	A	A	A	A	T	A	A	A	A	A	A	A	A	A	A	A	A	A	A	A	A	A	T	A	A	T	A	A	A	A	A	A
S2_2683922	A/G	2	2683922	+	NA	NA	NA	NA	NA	NA	A	A	A	A	A	A	A	A	A	A	A	A	A	A	A	A	A	A	A	A	A	A	A	A	A	A	A	A	A	A	A	A	A	A	A	A	A	A	A
S2_2683945	C/T	2	2683945	+	NA	NA	NA	NA	NA	NA	C	C	C	C	C	C	T	C	C	C	C	T	C	C	C	C	C	C	C	C	C	C	C	C	C	C	C	C	C	T	C	C	T	C	C	C	C	C	C
S2_2683951	G/A	2	2683951	+	NA	NA	NA	NA	NA	NA	A	G	A	G	G	G	G	G	G	G	G	G	G	G	G	G	G	A	G	A	G	G	G	G	G	A	G	G	G	G	G	R	G	G	A	A	G	G	G
S2_2785347	T/C	2	2785347	+	NA	NA	NA	NA	NA	NA	T	T	C	T	T	T	T	T	T	T	C	T	T	T	T	T	T	C	T	C	T	T	T	T	T	T	T	T	T	T	T	C	T	T	C	C	T	T	T
S2_2785360	A/G	2	2785360	+	NA	NA	NA	NA	NA	NA	A	A	A	A	A	A	A	A	A	A	A	A	A	A	A	A	A	A	A	A	A	A	A	A	A	A	A	A	A	A	A	A	A	A	A	A	A	A	A
S2_2785381	T/A	2	2785381	+	NA	NA	NA	NA	NA	NA	T	T	A	T	T	T	T	T	T	T	A	T	T	T	T	T	T	A	T	A	T	T	T	T	T	T	T	T	T	T	T	A	T	T	A	A	T	T	T
S2_2785386	C/A	2	2785386	+	NA	NA	NA	NA	NA	NA	C	C	C	C	C	C	C	C	C	C	C	C	C	C	C	C	C	C	C	C	C	C	C	C	C	C	C	C	C	C	C	C	C	C	C	C	C	C	C
S2_2785672	T/C	2	2785672	+	NA	NA	NA	NA	NA	NA	T	T	N	T	T	T	T	T	T	T	T	T	T	T	T	T	T	T	T	T	T	T	T	T	T	T	T	T	T	T	T	T	T	T	C	T	T	T	T
S2_2785682	G/A	2	2785682	+	NA	NA	NA	NA	NA	NA	G	G	N	G	G	G	G	G	G	G	G	G	G	G	G	G	G	G	G	G	G	G	G	G	G	G	G	G	G	G	G	G	G	G	A	G	G	G	G
S2_2786751	T/C	2	2786751	+	NA	NA	NA	NA	NA	NA	C	T	T	T	T	T	T	T	T	T	T	T	T	T	T	T	T	T	T	T	T	T	T	T	T	T	T	T	T	T	T	T	T	T	T	T	T	T	T
S2_2786798	C/G	2	2786798	+	NA	NA	NA	NA	NA	NA	G	C	C	C	C	C	C	C	C	C	C	C	C	C	C	C	C	C	C	C	C	C	C	C	C	C	C	C	C	C	C	C	C	C	C	N	C	C	C
S2_2787967	G/T	2	2787967	+	NA	NA	NA	NA	NA	NA	G	G	G	G	G	G	G	G	G	G	G	G	G	G	G	G	G	G	G	G	G	G	G	G	G	G	G	G	G	G	G	G	G	G	G	G	G	G	G
S2_2787970	A/G	2	2787970	+	NA	NA	NA	NA	NA	NA	A	A	A	A	A	A	A	A	A	A	A	A	A	A	A	A	A	A	A	A	A	A	A	A	A	A	A	A	A	A	A	A	A	A	A	A	A	A	A
S2_2787971	T/C	2	2787971	+	NA	NA	NA	NA	NA	NA	T	T	T	T	T	T	T	T	T	T	T	T	T	T	T	T	T	T	T	T	T	T	T	T	T	T	T	T	T	T	T	T	T	T	T	T	T	T	T
S2_2790370	G/A	2	2790370	+	NA	NA	NA	NA	NA	NA	G	G	G	G	G	G	G	G	G	G	G	G	G	G	G	G	G	G	G	G	G	G	G	G	G	G	G	G	G	G	G	G	G	G	G	G	G	G	G
S2_2790398	G/T	2	2790398	+	NA	NA	NA	NA	NA	NA	T	G	G	G	G	G	T	G	G	G	T	G	G	G	G	G	G	G	G	G	G	G	G	G	G	G	T	T	G	G	G	G	T	G	G	G	G	G	G
S2_2791165	G/C	2	2791165	+	NA	NA	NA	NA	NA	NA	G	C	C	G	C	G	G	S	G	G	G	G	G	G	G	G	G	C	G	C	G	G	G	C	G	C	G	C	G	G	G	C	G	G	C	C	G	G	G
S2_2802023	C/A	2	2802023	+	NA	NA	NA	NA	NA	NA	C	C	C	C	C	C	C	C	C	C	C	C	C	C	C	C	C	C	C	C	C	C	C	C	C	C	C	C	C	C	C	C	C	C	C	C	C	C	C
S2_2802037	T/C	2	2802037	+	NA	NA	NA	NA	NA	NA	T	T	T	T	T	T	T	T	T	T	T	T	T	T	T	T	T	T	T	T	T	T	T	T	T	T	T	T	T	T	T	T	T	T	T	T	T	T	T
S2_2802061	T/C	2	2802061	+	NA	NA	NA	NA	NA	NA	T	C	T	T	T	T	T	T	T	T	T	T	T	T	T	T	T	T	T	T	T	T	T	T	T	T	T	T	T	T	T	T	T	T	T	T	T	T	T
S2_2805417	C/T	2	2805417	+	NA	NA	NA	NA	NA	NA	C	C	C	T	C	T	C	C	T	T	Y	T	T	T	T	T	T	Y	T	C	T	T	C	C	T	C	C	C	T	T	T	T	C	Y	C	T	T	T	T
S2_2805459	A/T	2	2805459	+	NA	NA	NA	NA	NA	NA	A	A	A	A	A	A	A	A	A	A	A	A	A	A	A	A	A	A	A	A	A	A	A	A	A	A	A	A	A	A	A	A	A	A	A	A	A	A	A
S2_2805505	T/A	2	2805505	+	NA	NA	NA	NA	NA	NA	T	T	T	T	T	T	T	T	T	T	T	T	T	T	T	T	T	T	T	T	T	T	T	T	T	T	T	T	T	N	T	T	T	T	T	T	T	T	T
S2_2805523	A/G	2	2805523	+	NA	NA	NA	NA	NA	NA	A	A	G	A	G	N	A	R	G	N	G	G	N	N	N	G	G	A	G	G	G	G	G	A	G	A	G	A	G	N	G	G	A	N	G	N	G	G	N
S2_2809028	A/G	2	2809028	+	NA	NA	NA	NA	NA	NA	A	A	A	A	A	A	A	A	A	A	A	A	A	A	A	A	A	A	A	A	A	A	A	A	A	A	A	A	A	N	A	A	A	A	A	A	A	A	A
S2_2809048	A/G	2	2809048	+	NA	NA	NA	NA	NA	NA	G	G	N	A	A	A	A	A	A	A	A	A	A	A	A	A	A	A	A	A	A	A	A	A	A	A	A	A	A	N	A	A	A	A	A	A	A	A	A
S2_2810577	C/T	2	2810577	+	NA	NA	NA	NA	NA	NA	C	C	C	C	C	N	C	C	C	C	C	C	N	C	C	C	N	C	T	C	C	C	C	C	C	C	C	C	C	C	C	C	C	C	C	C	C	C	C
S2_2810599	A/G	2	2810599	+	NA	NA	NA	NA	NA	NA	G	G	A	A	A	G	A	N	A	A	N	N	N	A	N	N	G	G	G	A	A	A	A	G	N	A	A	A	A	A	R	A	A	A	A	N	A	G	N
S2_2810609	A/C	2	2810609	+	NA	NA	NA	NA	NA	NA	A	A	A	A	A	A	A	A	A	A	A	A	A	A	A	A	A	A	A	A	A	A	A	A	A	A	A	A	A	A	A	A	A	A	A	A	A	A	A
S2_2811155	C/A	2	2811155	+	NA	NA	NA	NA	NA	NA	C	C	C	C	C	C	C	C	C	C	C	C	C	C	C	C	C	C	C	C	C	C	A	C	C	C	C	C	C	C	C	C	C	C	C	C	C	C	C
S2_2811215	G/A	2	2811215	+	NA	NA	NA	NA	NA	NA	G	G	G	G	G	G	G	G	G	G	G	G	G	G	G	G	G	G	G	G	G	G	G	G	G	G	G	G	G	G	G	G	G	G	G	G	G	G	G
S2_2811266	T/C	2	2811266	+	NA	NA	NA	NA	NA	NA	T	T	T	T	T	T	T	T	T	T	T	T	T	T	T	T	T	T	T	T	T	T	T	T	T	T	T	T	T	N	T	T	T	T	T	T	T	T	T
S2_2811277	C/A	2	2811277	+	NA	NA	NA	NA	NA	NA	A	A	C	C	C	C	C	C	C	C	C	C	C	C	C	C	C	C	C	C	C	C	C	C	C	C	C	C	C	N	C	C	C	C	C	C	C	C	C
S2_2812047	A/T	2	2812047	+	NA	NA	NA	NA	NA	NA	A	A	A	A	A	A	A	A	A	A	A	A	A	A	A	A	A	A	A	A	A	A	A	A	A	A	A	A	A	A	A	A	A	A	A	A	A	A	A
S2_2812062	G/A	2	2812062	+	NA	NA	NA	NA	NA	NA	G	G	G	G	G	G	G	G	G	G	G	G	G	G	G	G	G	G	G	G	G	G	G	G	G	G	G	G	G	G	G	G	G	G	G	G	G	G	G
S2_2812084	G/T	2	2812084	+	NA	NA	NA	NA	NA	NA	G	T	G	T	G	G	T	N	G	N	G	T	G	G	G	G	G	G	G	G	G	G	G	T	G	G	T	T	G	T	G	G	T	T	G	G	N	G	G
S2_2816943	G/T	2	2816943	+	NA	NA	NA	NA	NA	NA	T	N	G	N	G	G	G	G	N	G	T	G	G	G	G	G	G	T	G	G	G	G	G	G	G	G	G	G	G	G	G	G	G	G	G	T	G	G	G
S2_2816946	T/G	2	2816946	+	NA	NA	NA	NA	NA	NA	T	T	G	T	G	T	T	K	T	T	T	T	T	T	T	T	T	T	T	G	T	T	T	T	T	G	T	T	T	K	T	T	T	T	G	T	T	T	T
S2_2816954	C/T	2	2816954	+	NA	NA	NA	NA	NA	NA	C	C	C	C	C	C	C	C	C	C	C	C	C	C	C	C	C	C	C	C	C	C	C	C	C	C	C	C	C	C	C	C	C	C	C	C	C	C	C
S2_2816981	G/T	2	2816981	+	NA	NA	NA	NA	NA	NA	G	G	G	G	G	G	G	G	G	G	G	G	G	G	G	G	G	G	G	G	G	G	G	G	G	G	G	G	G	G	G	G	G	G	G	G	G	G	G
S2_2821122	G/A	2	2821122	+	NA	NA	NA	NA	NA	NA	G	G	G	G	G	G	G	G	G	G	G	G	G	G	G	G	G	G	G	G	G	G	G	G	G	G	G	G	G	G	G	G	G	G	G	G	G	G	G
S2_2821222	C/G	2	2821222	+	NA	NA	NA	NA	NA	NA	C	C	C	C	C	C	C	C	C	C	C	C	C	C	C	C	C	C	C	C	C	C	C	C	C	C	C	C	C	C	C	N	C	C	C	C	C	C	C
S2_2822094	G/A	2	2822094	+	NA	NA	NA	NA	NA	NA	G	G	G	G	G	G	A	G	G	G	G	G	G	G	G	G	G	G	G	G	G	G	G	G	G	G	G	G	G	G	G	G	A	G	G	G	G	G	G
S2_2822213	T/A	2	2822213	+	NA	NA	NA	NA	NA	NA	A	T	A	T	A	T	T	T	T	T	T	T	T	T	T	T	T	T	T	A	T	T	T	T	T	T	T	T	T	T	T	T	T	T	A	T	T	T	T
S2_2822249	C/A	2	2822249	+	NA	NA	NA	NA	NA	NA	A	C	A	C	A	C	C	C	C	C	C	C	C	C	C	C	C	C	C	A	C	C	C	C	C	C	C	C	C	C	C	C	C	C	A	C	C	C	C
S2_2822261	A/G	2	2822261	+	NA	NA	NA	NA	NA	NA	G	A	G	A	G	A	A	A	A	A	A	A	A	A	A	A	A	A	A	G	A	A	A	A	A	A	A	A	A	A	A	A	A	A	G	A	A	A	A
S2_2910906	T/C	2	2910906	+	NA	NA	NA	NA	NA	NA	T	T	T	T	T	T	T	T	T	T	T	T	T	Y	T	T	T	T	T	T	T	T	T	T	T	T	T	N	T	T	T	T	T	T	T	T	T	T	T
S2_2940669	G/T	2	2940669	+	NA	NA	NA	NA	NA	NA	G	G	G	G	G	G	G	G	G	G	G	G	G	G	G	G	G	G	G	G	G	G	G	G	G	G	G	G	G	G	G	G	G	G	G	G	G	G	G
S2_2985934	C/T	2	2985934	+	NA	NA	NA	NA	NA	NA	C	C	C	C	C	C	T	C	N	T	T	C	T	C	C	C	C	C	T	T	C	C	C	C	C	C	C	T	C	T	C	C	T	C	Y	C	T	C	C
S2_2985935	A/G	2	2985935	+	NA	NA	NA	NA	NA	NA	A	A	A	A	A	A	A	A	A	A	A	A	A	A	A	A	A	A	A	A	A	A	A	A	A	A	G	A	A	A	A	A	A	A	A	A	A	A	A
S2_2988017	C/T	2	2988017	+	NA	NA	NA	NA	NA	NA	C	C	C	C	C	C	C	C	C	C	C	C	C	C	C	C	C	C	C	C	C	C	C	C	C	Y	C	C	C	C	C	C	C	C	C	C	C	C	C
S2_3003235	G/C	2	3003235	+	NA	NA	NA	NA	NA	NA	G	G	G	G	G	G	G	G	G	G	G	G	G	G	G	G	G	G	G	G	G	G	G	G	G	G	G	G	G	G	G	G	G	G	G	G	G	G	G
S2_3003244	G/A	2	3003244	+	NA	NA	NA	NA	NA	NA	G	G	N	G	A	G	A	A	G	A	G	G	A	G	G	G	G	A	A	A	G	G	G	G	G	A	G	A	G	A	G	G	A	G	A	N	A	G	G
S2_3003253	G/A	2	3003253	+	NA	NA	NA	NA	NA	NA	G	G	N	G	A	G	A	A	G	A	G	G	A	G	G	G	G	A	A	A	G	G	G	R	G	A	G	A	G	A	G	G	A	G	A	N	A	G	G
S2_3003254	G/A	2	3003254	+	NA	NA	NA	NA	NA	NA	G	G	N	G	A	G	A	A	G	A	G	G	A	G	G	G	G	A	A	A	G	G	G	R	G	A	G	A	G	A	G	G	A	G	A	N	A	G	G
S2_3003284	C/T	2	3003284	+	NA	NA	NA	NA	NA	NA	C	C	N	C	C	C	C	Y	C	C	C	C	C	C	C	C	C	C	C	C	C	C	C	C	C	C	C	T	C	C	C	C	C	C	C	C	C	C	C
S2_3003326	G/A	2	3003326	+	NA	NA	NA	NA	NA	NA	G	G	N	G	G	G	G	G	G	G	G	G	G	G	G	G	G	G	G	G	G	G	G	G	G	G	G	G	G	G	G	G	G	G	G	G	G	G	G
S2_3009826	C/A	2	3009826	+	NA	NA	NA	NA	NA	NA	N	A	N	A	C	C	C	C	A	C	C	A	C	C	C	C	C	A	C	C	C	C	C	A	C	C	C	N	C	C	C	A	N	A	C	A	C	C	C
S2_3010448	C/A	2	3010448	+	NA	NA	NA	NA	NA	NA	C	C	C	C	C	C	C	C	C	C	C	C	C	C	C	C	C	C	C	C	C	C	C	C	C	C	C	C	C	C	C	C	C	C	C	C	C	C	C
S2_3010449	A/G	2	3010449	+	NA	NA	NA	NA	NA	NA	A	A	A	A	A	A	A	A	A	A	A	A	A	A	A	A	A	A	A	A	A	A	A	A	A	A	A	A	A	A	A	A	A	A	A	A	A	A	A
S2_3010450	G/C	2	3010450	+	NA	NA	NA	NA	NA	NA	G	G	G	G	G	G	G	G	G	G	G	G	G	G	G	G	G	G	G	G	G	G	G	G	G	G	G	G	G	G	G	G	G	G	G	G	G	G	G
S2_3010452	G/A	2	3010452	+	NA	NA	NA	NA	NA	NA	G	G	G	G	G	G	G	G	G	G	G	G	G	G	G	G	G	G	G	G	G	G	G	G	G	G	G	G	G	G	G	G	G	G	G	G	G	G	G
S2_3010453	G/A	2	3010453	+	NA	NA	NA	NA	NA	NA	G	G	G	G	G	G	G	G	G	G	G	G	G	G	G	G	G	G	G	G	G	G	G	G	G	G	G	G	G	G	G	G	G	G	G	G	G	G	G
S2_3010488	G/A	2	3010488	+	NA	NA	NA	NA	NA	NA	G	G	G	G	G	G	G	G	G	G	G	G	G	G	G	G	G	G	G	G	G	G	G	G	G	G	G	G	G	A	G	G	G	G	A	G	G	G	G
S2_3010628	G/C	2	3010628	+	NA	NA	NA	NA	NA	NA	G	C	N	C	G	G	G	S	G	G	G	G	G	G	G	G	G	N	G	G	G	G	G	G	G	G	G	N	G	G	G	G	N	C	G	N	G	G	G
S2_3010693	A/G	2	3010693	+	NA	NA	NA	NA	NA	NA	A	A	A	A	A	A	A	A	A	A	A	A	A	A	A	A	A	A	A	A	A	A	A	A	A	A	A	A	A	A	A	A	A	A	A	A	A	A	A
S2_3014059	C/T	2	3014059	+	NA	NA	NA	NA	NA	NA	T	T	C	T	C	C	C	C	T	C	Y	T	C	C	C	C	C	Y	C	C	C	C	C	T	C	C	C	C	C	C	C	T	C	T	C	T	C	C	C
S2_3014081	T/C	2	3014081	+	NA	NA	NA	NA	NA	NA	C	C	T	C	T	T	T	T	C	T	Y	C	T	T	T	T	T	Y	T	T	T	T	T	C	T	T	T	T	T	T	T	C	T	C	T	C	T	T	T
S2_3014111	C/G	2	3014111	+	NA	NA	NA	NA	NA	NA	N	N	N	C	S	C	G	C	N	G	C	C	G	C	C	C	C	C	G	G	C	C	C	N	C	C	C	C	C	G	C	C	G	N	G	N	G	C	C
S2_3014684	A/G	2	3014684	+	NA	NA	NA	NA	NA	NA	G	A	N	A	G	A	A	N	A	A	A	A	A	A	A	A	A	A	A	R	A	A	A	A	A	G	A	G	A	A	A	N	A	A	G	A	A	A	A
S2_3014967	A/C	2	3014967	+	NA	NA	NA	NA	NA	NA	A	A	A	A	A	A	A	A	A	A	A	A	A	A	A	A	A	A	A	A	A	A	A	A	A	A	A	A	A	A	A	A	A	A	A	A	A	A	A
S2_3014981	G/C	2	3014981	+	NA	NA	NA	NA	NA	NA	G	C	C	S	C	G	G	G	G	G	G	C	G	G	G	G	G	G	G	C	G	G	G	C	G	G	G	G	G	G	G	G	G	C	C	G	G	G	G
S2_3015164	T/C	2	3015164	+	NA	NA	NA	NA	NA	NA	T	T	T	C	T	T	T	T	N	T	T	T	T	T	T	T	T	C	T	T	T	T	C	T	T	C	C	C	T	N	T	C	T	T	T	C	T	T	T
S2_3015824	A/G	2	3015824	+	NA	NA	NA	NA	NA	NA	A	A	A	A	N	A	A	A	N	A	G	A	A	A	A	A	A	G	A	A	A	A	G	A	A	A	G	A	A	N	A	N	A	A	A	G	A	A	A
S2_3016146	T/C	2	3016146	+	NA	NA	NA	NA	NA	NA	T	T	T	N	N	T	Y	T	N	T	T	T	C	T	T	T	T	C	C	T	T	T	C	T	T	T	C	T	T	T	T	N	C	T	T	C	C	T	T
S2_3016186	A/T	2	3016186	+	NA	NA	NA	NA	NA	NA	A	A	A	A	A	A	A	A	A	A	W	A	A	A	A	A	A	T	A	A	A	A	T	A	A	A	T	A	A	A	A	T	A	A	A	T	A	A	A
S2_3016187	A/G	2	3016187	+	NA	NA	NA	NA	NA	NA	A	A	A	A	A	A	A	A	A	A	R	A	A	A	A	A	A	G	A	A	A	A	G	A	A	A	G	A	A	A	A	G	A	A	A	G	A	A	A
S2_3016813	C/A	2	3016813	+	NA	NA	NA	NA	NA	NA	C	C	C	C	C	C	C	C	C	C	N	C	C	C	C	C	C	A	C	C	C	C	C	C	C	C	A	C	C	C	C	A	C	C	C	A	C	C	C
S2_3016898	C/T	2	3016898	+	NA	NA	NA	NA	NA	NA	C	T	C	T	N	C	C	C	N	C	C	C	T	C	C	C	C	C	T	C	C	C	C	T	C	C	C	C	C	N	C	C	C	C	C	C	Y	C	C
S2_3017992	A/G	2	3017992	+	NA	NA	NA	NA	NA	NA	A	A	A	A	A	A	A	A	A	A	A	A	A	A	A	A	A	A	A	A	A	A	A	A	A	A	A	A	A	N	A	A	A	A	A	A	A	A	A
S2_3018021	G/A	2	3018021	+	NA	NA	NA	NA	NA	NA	G	G	G	G	G	G	G	G	G	G	R	R	G	G	G	G	G	G	G	G	G	G	G	N	G	G	G	G	G	N	G	G	G	G	G	G	G	G	G
S2_3018027	A/T	2	3018027	+	NA	NA	NA	NA	NA	NA	A	T	A	T	N	N	A	N	A	A	A	A	T	A	N	N	A	T	T	W	A	A	A	N	A	W	N	T	A	N	N	T	N	A	T	W	N	N	N
S2_3018467	G/A	2	3018467	+	NA	NA	NA	NA	NA	NA	G	A	G	A	G	G	G	G	G	G	G	A	G	G	G	G	G	G	G	G	G	G	G	G	G	G	G	G	G	G	G	G	G	A	G	G	G	G	G
S2_3018479	C/A	2	3018479	+	NA	NA	NA	NA	NA	NA	C	C	C	C	C	C	C	A	M	C	C	C	C	C	C	C	C	A	C	C	C	C	C	C	C	A	A	A	C	N	C	C	C	C	C	A	C	C	C
S2_3018492	C/A	2	3018492	+	NA	NA	NA	NA	NA	NA	C	C	C	C	C	C	C	C	C	C	A	C	C	C	C	C	C	C	C	C	C	C	C	C	C	C	C	C	C	N	C	C	C	C	C	C	C	C	C
S2_3018506	T/C	2	3018506	+	NA	NA	NA	NA	NA	NA	T	C	T	C	T	T	T	T	T	T	T	C	T	T	T	T	T	T	T	T	T	T	T	T	T	T	T	T	T	T	T	T	T	C	T	T	T	T	T
S2_3054442	G/A	2	3054442	+	NA	NA	NA	NA	NA	NA	G	G	G	G	N	G	A	G	A	A	G	A	G	G	G	G	G	A	G	G	G	G	A	G	G	G	A	G	G	G	G	A	A	A	G	A	A	G	G
S2_3060491	G/C	2	3060491	+	NA	NA	NA	NA	NA	NA	G	G	G	G	G	G	G	G	N	G	G	G	G	G	G	G	G	G	G	G	G	G	G	C	G	G	G	S	G	N	G	G	G	C	G	G	G	G	G
S2_3061058	G/T	2	3061058	+	NA	NA	NA	NA	NA	NA	G	G	G	T	G	G	G	G	G	G	G	G	G	G	G	G	G	G	G	G	G	G	G	G	G	G	G	G	G	G	G	G	G	G	G	G	G	G	G
S2_3061085	T/C	2	3061085	+	NA	NA	NA	NA	NA	NA	T	T	T	T	T	T	T	T	T	T	T	T	T	T	T	T	T	T	T	T	T	T	T	T	T	T	T	T	T	T	T	T	T	N	T	T	T	T	T
S2_3061145	G/A	2	3061145	+	NA	NA	NA	NA	NA	NA	G	A	G	G	G	G	G	G	G	G	G	G	G	G	G	G	G	G	G	G	G	G	G	G	G	G	G	G	G	N	G	G	G	G	G	G	G	G	G
S2_3061147	C/A	2	3061147	+	NA	NA	NA	NA	NA	NA	C	A	C	C	C	C	C	C	C	C	C	C	C	C	C	C	C	C	C	C	C	C	C	C	C	C	C	C	C	N	C	C	C	A	C	C	C	C	C
S2_3061157	G/A	2	3061157	+	NA	NA	NA	NA	NA	NA	G	G	G	G	G	G	G	G	G	G	G	G	G	G	G	G	G	G	G	G	G	G	G	G	G	G	G	G	G	G	G	G	G	G	G	G	G	G	G
S2_3061177	G/T	2	3061177	+	NA	NA	NA	NA	NA	NA	G	T	G	G	G	G	G	G	G	G	G	G	G	G	G	G	G	G	G	G	G	G	G	G	G	G	G	G	G	N	G	G	G	G	G	G	G	G	G
S2_3063109	G/T	2	3063109	+	NA	NA	NA	NA	NA	NA	G	G	G	G	G	G	G	G	K	G	G	G	G	G	G	G	G	G	G	G	G	G	G	G	G	T	G	G	G	G	G	G	G	G	G	G	G	G	G
S2_3063119	G/A	2	3063119	+	NA	NA	NA	NA	NA	NA	G	A	G	G	G	G	G	G	R	G	G	G	G	G	G	G	G	G	G	G	G	G	G	G	G	A	G	G	G	A	G	G	G	G	G	G	G	G	G
S2_3063145	A/G	2	3063145	+	NA	NA	NA	NA	NA	NA	A	G	A	A	A	A	A	A	R	A	A	A	A	A	A	A	A	A	A	A	A	A	A	A	A	G	A	A	A	R	A	A	A	A	A	A	A	A	A
S2_3072738	C/G	2	3072738	+	NA	NA	NA	NA	NA	NA	C	C	C	C	C	C	C	C	C	C	C	G	C	C	C	C	C	C	C	C	C	C	C	C	C	C	C	C	C	C	C	C	C	C	C	C	C	C	C
S2_3072954	A/G	2	3072954	+	NA	NA	NA	NA	NA	NA	A	G	A	A	A	A	A	A	A	A	A	A	A	A	A	A	A	A	A	A	A	A	G	G	A	A	A	G	A	G	A	A	A	G	A	A	A	A	A
S2_3072969	G/A	2	3072969	+	NA	NA	NA	NA	NA	NA	G	G	G	A	G	A	G	G	G	G	A	G	G	A	A	A	A	A	G	G	A	R	G	G	A	G	A	G	A	G	A	A	G	G	G	A	A	A	A
S2_3073002	C/G	2	3073002	+	NA	NA	NA	NA	NA	NA	C	G	N	C	S	C	C	G	N	C	C	G	C	C	C	C	C	C	C	G	C	C	G	G	C	C	C	G	C	G	C	C	C	G	G	C	C	C	C
S2_3073041	G/A	2	3073041	+	NA	NA	NA	NA	NA	NA	G	G	G	G	G	G	G	G	G	G	G	G	G	G	G	G	G	G	G	G	G	G	G	G	G	G	G	G	G	G	G	G	G	G	G	G	G	G	G
S2_3073147	T/G	2	3073147	+	NA	NA	NA	NA	NA	NA	T	T	T	G	K	G	T	T	N	T	G	T	T	G	G	G	G	G	T	T	G	G	G	N	G	T	G	T	G	N	G	G	T	K	T	G	G	G	G
S2_3073150	G/T	2	3073150	+	NA	NA	NA	NA	NA	NA	G	T	G	G	G	G	G	T	N	G	G	T	G	G	G	G	G	G	G	T	G	G	G	N	G	G	G	T	G	N	G	G	G	G	T	G	G	G	G
S2_3073156	G/T	2	3073156	+	NA	NA	NA	NA	NA	NA	G	G	G	G	G	G	G	G	N	G	G	G	G	G	G	G	G	G	G	G	G	G	G	N	G	G	G	G	G	N	G	G	G	G	G	G	G	G	G
S2_3073164	A/G	2	3073164	+	NA	NA	NA	NA	NA	NA	G	A	G	A	A	A	G	A	N	G	A	A	G	A	A	A	A	A	G	A	A	A	A	N	A	G	A	A	A	N	A	A	G	A	A	A	A	A	A
S2_3073200	C/T	2	3073200	+	NA	NA	NA	NA	NA	NA	C	C	C	T	Y	T	C	C	N	C	T	C	C	T	T	T	T	T	C	C	T	T	T	N	T	C	T	C	T	N	T	T	C	Y	C	T	T	T	T
S2_3079488	T/C	2	3079488	+	NA	NA	NA	NA	NA	NA	T	T	T	T	T	T	T	T	T	T	T	T	T	T	T	T	T	T	T	T	T	T	T	T	T	T	T	T	T	T	T	T	T	T	T	T	T	T	T
S2_3079515	T/C	2	3079515	+	NA	NA	NA	NA	NA	NA	C	T	Y	T	T	T	T	T	T	T	T	T	T	T	T	T	T	T	T	T	T	T	T	T	T	T	T	T	T	T	T	T	T	T	T	T	T	T	T
S2_3079555	G/T	2	3079555	+	NA	NA	NA	NA	NA	NA	G	G	G	G	G	G	G	G	G	G	G	G	G	G	G	G	G	G	G	G	G	G	G	G	G	G	G	G	G	G	G	G	G	G	G	G	G	G	G
S2_3079633	G/A	2	3079633	+	NA	NA	NA	NA	NA	NA	G	G	G	A	G	A	G	G	G	G	A	G	G	A	A	A	A	A	G	G	A	A	G	G	A	G	A	G	A	G	A	A	G	G	G	A	A	A	A
S2_3079703	C/T	2	3079703	+	NA	NA	NA	NA	NA	NA	C	C	C	C	C	C	C	C	C	C	C	C	C	C	C	C	C	C	C	C	C	C	C	C	C	C	C	C	C	C	C	C	C	C	C	C	C	C	C
S2_3080379	C/A	2	3080379	+	NA	NA	NA	NA	NA	NA	C	A	C	C	C	C	C	C	C	C	C	C	C	C	C	C	C	C	C	A	C	C	C	A	C	C	C	A	C	N	C	C	C	A	A	C	C	C	C
S2_3080384	A/C	2	3080384	+	NA	NA	NA	NA	NA	NA	C	A	C	A	C	A	C	A	N	C	A	A	C	A	A	A	A	A	C	A	A	A	A	A	A	C	A	A	A	A	A	A	C	A	A	A	A	A	A
S2_3080385	A/G	2	3080385	+	NA	NA	NA	NA	NA	NA	A	A	A	A	A	A	A	A	N	A	A	A	A	A	A	A	A	A	A	A	A	A	G	A	A	A	A	A	A	A	A	A	A	A	A	A	A	A	A
S2_3080389	C/A	2	3080389	+	NA	NA	NA	NA	NA	NA	A	C	A	C	A	C	A	C	N	A	C	C	A	C	C	C	C	C	A	C	C	C	C	C	C	A	C	C	C	C	C	C	A	C	C	C	C	C	C
S2_3080952	T/C	2	3080952	+	NA	NA	NA	NA	NA	NA	T	T	T	T	T	T	T	T	N	T	T	N	T	T	T	T	T	T	T	T	T	T	T	N	T	T	T	T	T	N	T	T	T	T	T	T	T	T	T
S2_3080984	G/A	2	3080984	+	NA	NA	NA	NA	NA	NA	A	A	A	G	A	G	G	G	N	G	G	A	G	G	G	G	G	G	G	N	G	G	G	N	G	R	G	A	G	N	G	G	G	N	A	G	G	G	G
S2_3081034	C/T	2	3081034	+	NA	NA	NA	NA	NA	NA	T	C	T	C	C	C	C	C	C	T	C	C	C	C	C	C	C	C	C	C	C	C	C	C	C	C	C	C	C	C	C	C	C	C	C	C	C	C	C
S2_3081045	C/T	2	3081045	+	NA	NA	NA	NA	NA	NA	C	C	C	C	C	C	C	C	C	C	C	C	C	C	C	C	C	C	C	C	C	C	C	C	C	C	C	C	C	C	C	C	C	C	C	C	C	C	C
S2_3086243	C/A	2	3086243	+	NA	NA	NA	NA	NA	NA	N	N	C	C	C	C	C	C	C	C	C	C	C	C	C	C	C	C	C	C	C	C	C	A	C	C	C	C	C	N	C	C	C	A	C	C	C	C	C
S2_3086248	C/T	2	3086248	+	NA	NA	NA	NA	NA	NA	C	C	C	T	N	T	C	C	T	C	T	C	C	T	T	T	T	T	C	C	T	T	T	C	T	T	T	C	T	N	T	T	C	C	C	T	C	T	T
S2_3086249	C/A	2	3086249	+	NA	NA	NA	NA	NA	NA	M	A	N	C	N	C	C	M	C	C	C	A	C	C	C	C	C	C	C	C	C	C	C	A	C	C	C	M	C	N	C	C	C	A	C	C	A	C	C
S2_3086251	A/G	2	3086251	+	NA	NA	NA	NA	NA	NA	A	A	A	G	N	G	A	A	G	A	G	A	A	G	G	G	G	G	A	A	G	G	G	A	G	G	G	A	G	N	G	G	A	A	A	G	A	G	G
S2_3086272	G/A	2	3086272	+	NA	NA	NA	NA	NA	NA	G	G	G	A	N	A	G	G	A	G	A	G	G	A	A	A	A	A	G	G	A	A	A	G	A	A	A	G	A	N	A	A	G	G	G	A	G	A	A
S2_3086297	T/C	2	3086297	+	NA	NA	NA	NA	NA	NA	Y	T	T	T	T	T	C	T	T	N	T	T	C	T	T	T	T	T	C	C	T	T	T	T	T	T	T	T	T	N	T	T	C	T	C	T	T	T	T
S2_3089277	A/T	2	3089277	+	NA	NA	NA	NA	NA	NA	T	A	T	A	T	A	T	A	A	T	A	A	T	A	A	A	A	A	T	T	A	A	A	A	A	A	T	T	A	A	A	A	T	A	T	A	A	A	A
S2_3089316	C/G	2	3089316	+	NA	NA	NA	NA	NA	NA	C	G	C	C	C	C	C	C	C	C	C	C	C	C	C	C	C	C	C	C	C	C	C	C	C	C	C	C	C	N	C	C	C	C	C	C	N	C	C
S2_3089319	C/A	2	3089319	+	NA	NA	NA	NA	NA	NA	C	A	C	C	C	C	C	C	C	C	C	C	C	C	C	C	C	C	C	C	C	C	C	C	C	C	C	C	C	N	C	C	C	C	C	C	N	C	C
S2_3089339	C/T	2	3089339	+	NA	NA	NA	NA	NA	NA	Y	C	T	C	C	C	T	C	C	T	C	C	T	C	C	C	C	C	T	T	C	C	C	C	C	C	C	T	C	N	C	C	T	C	T	C	N	C	C
S2_3089844	C/A	2	3089844	+	NA	NA	NA	NA	NA	NA	C	N	C	C	C	C	C	C	N	C	C	C	C	C	C	C	C	C	C	C	C	C	C	N	C	C	C	C	C	N	C	C	C	C	C	C	N	C	C
S2_3089845	C/T	2	3089845	+	NA	NA	NA	NA	NA	NA	C	N	C	C	C	C	C	C	N	C	C	C	C	C	C	C	C	C	C	C	C	C	C	N	C	C	T	C	C	N	C	C	C	C	C	C	N	C	C
S2_3089892	A/G	2	3089892	+	NA	NA	NA	NA	NA	NA	G	N	R	A	G	A	G	A	N	G	A	A	G	A	A	A	A	A	G	G	A	A	A	N	A	R	G	G	A	N	A	N	G	A	G	A	N	A	A
S2_3089956	G/A	2	3089956	+	NA	NA	NA	NA	NA	NA	G	N	G	G	G	G	G	G	N	G	G	G	G	G	G	G	G	G	G	G	G	G	G	N	G	G	A	G	G	N	G	G	G	G	G	G	N	G	G
S2_3089980	C/G	2	3089980	+	NA	NA	NA	NA	NA	NA	C	N	C	C	C	C	C	C	N	C	C	C	C	C	C	C	C	C	C	C	C	C	C	N	C	C	C	C	C	N	C	C	C	C	C	C	N	C	C
S2_3089993	C/G	2	3089993	+	NA	NA	NA	NA	NA	NA	N	N	N	C	C	G	C	N	N	S	G	G	C	G	G	G	G	C	C	C	G	G	C	N	G	C	C	C	G	N	G	G	C	G	C	C	N	G	G
S2_3089994	T/A	2	3089994	+	NA	NA	NA	NA	NA	NA	T	N	T	T	T	T	T	T	N	T	T	T	T	T	T	T	T	T	T	T	T	T	T	N	T	T	T	T	T	N	T	T	T	T	T	T	N	T	T
S2_3089996	G/C	2	3089996	+	NA	NA	NA	NA	NA	NA	G	N	G	G	G	G	G	G	N	G	G	G	G	G	G	G	G	G	G	G	G	G	G	G	G	G	C	G	G	N	G	N	G	G	N	G	N	G	G
S2_3090047	A/G	2	3090047	+	NA	NA	NA	NA	NA	NA	A	N	A	A	A	A	A	A	N	A	A	A	A	A	A	A	A	A	A	A	A	A	A	A	A	A	A	A	A	N	A	N	A	A	N	A	N	A	A
S2_3090106	C/A	2	3090106	+	NA	NA	NA	NA	NA	NA	C	C	C	C	C	C	C	C	C	C	C	C	C	C	C	C	C	C	C	C	C	C	C	C	C	C	C	C	C	C	C	C	C	C	C	C	C	C	C
S2_3090115	G/A	2	3090115	+	NA	NA	NA	NA	NA	NA	G	A	G	G	G	G	G	G	G	G	G	G	G	G	G	G	G	G	G	G	G	G	G	G	G	G	G	G	G	A	G	G	G	G	G	G	G	G	G
S2_3090119	T/A	2	3090119	+	NA	NA	NA	NA	NA	NA	T	T	T	T	T	T	T	T	T	T	T	T	T	T	T	T	T	T	T	T	T	T	T	T	T	T	T	T	T	T	T	T	T	T	T	T	T	T	T
S2_3090174	C/T	2	3090174	+	NA	NA	NA	NA	NA	NA	C	C	C	C	C	C	C	C	C	C	C	C	C	C	C	C	C	C	C	C	C	C	C	C	C	C	C	C	C	C	C	C	C	C	C	C	C	C	C
S2_3090235	A/G	2	3090235	+	NA	NA	NA	NA	NA	NA	A	A	A	G	A	G	A	A	A	A	G	A	A	G	G	G	G	R	A	A	G	G	G	A	G	G	A	A	G	A	G	G	A	A	A	G	A	G	G
S2_3090241	C/T	2	3090241	+	NA	NA	NA	NA	NA	NA	C	C	C	C	C	C	C	C	C	C	C	C	C	C	C	C	C	C	C	C	C	C	C	C	C	C	C	C	C	C	C	C	C	C	C	C	C	C	C
S2_3090243	G/T	2	3090243	+	NA	NA	NA	NA	NA	NA	G	G	G	T	G	T	G	G	G	G	T	G	G	T	T	T	T	K	G	G	T	T	T	G	T	T	G	G	T	G	T	T	G	G	G	T	G	T	T
S2_3090250	T/G	2	3090250	+	NA	NA	NA	NA	NA	NA	T	T	T	T	T	T	T	T	T	T	T	T	T	T	T	T	T	T	T	T	T	T	T	T	T	T	T	T	T	T	T	T	T	T	T	T	T	T	T
S2_3090394	C/T	2	3090394	+	NA	NA	NA	NA	NA	NA	C	C	C	C	C	C	C	C	C	C	C	C	C	C	C	C	C	C	C	C	C	C	C	C	C	C	C	C	C	C	C	C	C	C	C	C	C	C	C
S2_3090397	T/C	2	3090397	+	NA	NA	NA	NA	NA	NA	T	C	T	T	T	T	T	T	T	T	T	T	T	T	T	T	T	T	T	T	T	T	T	T	T	T	T	T	T	C	T	T	T	T	T	T	C	T	T
S2_3090406	G/A	2	3090406	+	NA	NA	NA	NA	NA	NA	G	G	G	G	G	G	G	R	G	G	G	G	G	G	G	G	G	G	G	G	G	G	G	A	G	G	G	G	G	G	G	G	G	A	G	G	G	G	G
S2_3090427	T/C	2	3090427	+	NA	NA	NA	NA	NA	NA	T	C	T	T	T	T	T	T	T	T	T	T	T	T	T	T	T	T	T	T	T	T	T	T	T	T	T	T	T	C	T	T	T	T	T	T	T	T	T
S2_3090764	G/C	2	3090764	+	NA	NA	NA	NA	NA	NA	G	G	G	G	G	G	G	G	G	G	G	G	G	G	G	G	G	G	G	G	G	G	G	G	G	G	G	G	G	G	G	G	G	G	G	G	G	G	G
S2_3090789	G/A	2	3090789	+	NA	NA	NA	NA	NA	NA	G	G	G	G	G	G	G	G	G	G	G	G	G	G	G	G	G	G	G	G	G	G	G	G	G	G	G	G	G	G	G	G	G	G	G	G	G	G	G
S2_3095749	C/T	2	3095749	+	NA	NA	NA	NA	NA	NA	C	C	C	C	C	C	C	C	T	C	C	C	C	C	C	C	C	C	C	C	C	C	C	C	C	C	C	C	C	C	C	C	C	C	C	C	N	C	C
S2_3095784	C/G	2	3095784	+	NA	NA	NA	NA	NA	NA	C	C	C	G	N	G	C	C	C	C	G	C	C	G	G	G	G	G	C	C	G	G	G	C	G	C	G	N	G	C	G	G	C	C	C	G	N	G	G
S2_3095905	C/T	2	3095905	+	NA	NA	NA	NA	NA	NA	C	C	C	C	C	C	C	C	C	C	C	C	C	C	C	C	C	C	C	C	C	C	C	C	C	C	C	C	C	C	C	C	C	C	C	C	C	C	C
S2_3096929	G/T	2	3096929	+	NA	NA	NA	NA	NA	NA	N	G	G	G	G	G	G	N	G	G	G	G	G	G	G	G	G	G	G	G	G	G	G	N	G	G	G	G	G	G	G	N	G	G	G	G	G	G	G
S2_3096935	G/T	2	3096935	+	NA	NA	NA	NA	NA	NA	G	T	G	G	G	G	G	N	G	G	G	G	G	G	G	G	G	G	G	G	G	G	G	G	G	G	G	G	G	T	G	N	G	G	G	G	G	G	G
S2_3097829	C/T	2	3097829	+	NA	NA	NA	NA	NA	NA	C	T	T	T	C	C	C	C	C	T	C	T	C	C	C	C	C	Y	C	C	C	C	C	C	C	C	T	T	C	T	C	T	C	C	T	T	C	C	C
S2_3097832	A/G	2	3097832	+	NA	NA	NA	NA	NA	NA	A	G	G	G	A	A	A	A	A	G	A	G	A	A	A	A	A	R	A	A	A	A	A	A	A	A	G	G	A	G	A	G	A	A	G	G	A	A	A
S2_3097857	C/T	2	3097857	+	NA	NA	NA	NA	NA	NA	C	C	C	C	C	C	C	C	T	C	C	C	C	C	C	C	C	Y	C	C	C	C	T	T	C	C	C	C	C	C	C	C	C	T	C	C	C	C	C
S2_3098544	G/T	2	3098544	+	NA	NA	NA	NA	NA	NA	G	N	G	G	G	G	G	G	T	G	G	G	G	G	G	G	G	G	G	G	G	G	T	K	G	G	G	G	G	N	G	G	T	T	G	G	G	G	G
S2_3098754	T/G	2	3098754	+	NA	NA	NA	NA	NA	NA	T	N	T	T	T	T	T	T	T	T	T	K	T	T	T	T	T	T	T	T	T	T	T	T	T	T	T	T	T	N	T	N	T	T	T	T	N	T	T
S2_3098821	G/A	2	3098821	+	NA	NA	NA	NA	NA	NA	G	N	G	G	G	G	G	G	G	G	G	G	G	G	G	G	G	A	G	G	G	G	G	N	G	G	A	G	G	N	G	N	G	G	A	A	G	G	G
S2_3099031	C/T	2	3099031	+	NA	NA	NA	NA	NA	NA	C	C	C	C	C	C	C	C	T	C	C	C	C	C	C	C	C	C	C	C	C	C	T	T	C	C	C	C	C	C	C	C	C	T	C	C	T	C	C
S2_3099055	G/C	2	3099055	+	NA	NA	NA	NA	NA	NA	G	G	G	G	G	G	G	G	G	S	G	C	G	G	G	G	G	G	G	G	G	G	G	G	G	G	G	G	G	G	G	G	G	G	G	G	G	G	G
S2_3100209	A/G	2	3100209	+	NA	NA	NA	NA	NA	NA	A	A	A	A	A	A	A	A	A	A	A	A	A	A	A	A	A	A	A	A	A	A	A	A	A	A	A	A	A	N	A	A	A	A	A	A	G	A	A
S2_3100218	G/T	2	3100218	+	NA	NA	NA	NA	NA	NA	G	G	G	G	G	G	G	G	G	G	G	G	G	G	G	G	G	G	G	G	G	G	G	G	G	G	G	G	G	N	G	G	G	G	G	G	G	G	G
S2_3100219	G/T	2	3100219	+	NA	NA	NA	NA	NA	NA	G	G	G	G	G	G	G	G	G	G	G	G	G	G	G	G	G	G	G	G	G	G	G	G	G	G	G	G	G	G	G	G	G	G	G	G	G	G	G
S2_3100264	A/G	2	3100264	+	NA	NA	NA	NA	NA	NA	G	A	A	A	A	A	A	A	A	A	A	A	A	A	A	A	A	A	A	A	A	A	A	A	A	A	R	A	A	A	A	A	A	A	A	A	A	A	A
S2_3104647	C/G	2	3104647	+	NA	NA	NA	NA	NA	NA	S	C	C	C	C	C	C	C	G	C	C	C	C	C	C	C	C	C	C	C	C	C	G	G	C	C	C	C	C	C	C	C	N	G	C	C	C	C	C
S2_3105461	C/T	2	3105461	+	NA	NA	NA	NA	NA	NA	C	C	C	C	C	C	C	Y	C	C	C	C	C	C	C	C	C	C	C	C	C	C	C	C	C	Y	C	C	C	C	C	C	C	C	C	C	C	C	C
S2_3105462	G/A	2	3105462	+	NA	NA	NA	NA	NA	NA	G	G	G	G	G	G	G	G	G	G	G	G	G	G	G	G	G	G	G	G	G	G	G	G	G	G	A	G	G	G	G	G	G	G	G	G	G	G	G
S2_3105497	T/C	2	3105497	+	NA	NA	NA	NA	NA	NA	C	T	T	C	C	T	T	T	C	C	T	C	Y	T	T	T	T	T	T	C	T	T	T	T	T	T	Y	T	T	T	T	T	T	T	T	T	Y	T	T
S2_3105500	C/T	2	3105500	+	NA	NA	NA	NA	NA	NA	C	C	C	C	C	C	C	C	C	C	C	C	C	C	C	C	C	C	C	C	C	C	C	N	C	C	C	C	C	C	C	C	C	C	T	C	C	C	C
S2_3105539	G/A	2	3105539	+	NA	NA	NA	NA	NA	NA	G	G	G	G	G	G	G	G	N	G	G	G	G	G	G	G	G	G	G	G	G	G	G	G	G	G	G	G	G	G	G	G	G	G	G	G	G	G	G
S2_3105542	G/A	2	3105542	+	NA	NA	NA	NA	NA	NA	G	G	G	G	G	G	A	G	N	G	G	G	A	G	G	G	G	A	A	G	G	G	A	N	G	G	A	G	G	G	G	N	A	A	G	A	G	G	G
S2_3105563	G/T	2	3105563	+	NA	NA	NA	NA	NA	NA	G	G	G	G	G	G	G	G	N	K	G	G	G	G	G	G	G	G	G	T	G	G	G	G	G	G	G	G	G	N	G	G	G	G	G	G	G	G	G
S2_3105573	T/G	2	3105573	+	NA	NA	NA	NA	NA	NA	T	T	T	T	T	T	T	G	N	T	T	G	T	T	T	T	T	T	T	T	T	T	T	T	T	T	T	T	T	T	T	T	T	T	T	T	T	T	T
S2_3105891	T/C	2	3105891	+	NA	NA	NA	NA	NA	NA	T	T	T	T	T	T	T	T	T	T	T	T	T	T	T	T	T	T	T	T	T	T	T	T	T	T	T	T	T	T	T	T	T	T	T	T	N	T	T
S2_3105910	G/A	2	3105910	+	NA	NA	NA	NA	NA	NA	G	G	G	G	G	G	G	G	G	G	G	G	G	G	G	G	G	G	G	G	G	G	A	G	G	G	G	G	G	G	G	G	G	G	G	G	N	G	G
S2_3105991	G/C	2	3105991	+	NA	NA	NA	NA	NA	NA	G	C	C	C	G	G	G	C	G	C	G	G	G	G	G	G	G	G	G	C	G	G	G	G	G	C	G	C	G	C	G	G	G	G	C	G	G	G	G
S2_3105999	C/T	2	3105999	+	NA	NA	NA	NA	NA	NA	C	C	C	Y	C	C	C	C	C	C	C	C	C	C	C	C	C	C	C	C	C	C	C	C	C	C	C	C	C	C	C	C	C	C	C	C	C	C	C
S2_3106026	T/C	2	3106026	+	NA	NA	NA	NA	NA	NA	T	T	T	T	T	T	T	T	T	T	T	T	T	T	T	T	T	T	T	T	T	T	C	T	T	T	T	T	T	T	T	T	T	T	T	T	T	T	T
S2_3106027	G/C	2	3106027	+	NA	NA	NA	NA	NA	NA	G	G	G	G	G	G	G	G	G	G	G	G	G	G	G	G	G	G	G	G	G	G	C	G	G	G	G	G	G	G	G	G	G	G	G	G	G	G	G
S2_3106046	A/G	2	3106046	+	NA	NA	NA	NA	NA	NA	A	A	A	A	A	A	A	A	A	A	A	A	A	A	A	A	A	A	A	A	A	A	A	A	A	A	G	A	A	A	A	A	A	A	A	A	A	A	A
S2_3106089	C/T	2	3106089	+	NA	NA	NA	NA	NA	NA	C	C	C	C	C	C	C	C	C	C	C	C	C	C	C	C	C	C	C	C	C	C	C	C	C	C	T	C	C	C	C	C	C	C	C	C	C	C	C
S2_3106090	C/G	2	3106090	+	NA	NA	NA	NA	NA	NA	C	C	S	G	C	C	C	C	C	C	C	C	C	C	C	C	C	C	C	C	C	C	C	C	C	C	G	C	C	C	C	C	C	C	C	C	C	C	C
S2_3106111	C/T	2	3106111	+	NA	NA	NA	NA	NA	NA	C	C	C	C	C	C	C	C	C	C	C	C	C	C	C	C	C	C	C	C	C	C	C	C	C	C	C	C	C	C	C	C	C	C	C	C	C	C	C
S2_3106116	C/T	2	3106116	+	NA	NA	NA	NA	NA	NA	C	C	C	C	C	C	C	C	C	C	C	C	C	C	C	C	C	C	C	C	C	C	C	C	C	C	T	C	C	C	C	C	C	C	C	C	C	C	C
S2_3106182	A/G	2	3106182	+	NA	NA	NA	NA	NA	NA	A	A	A	A	A	A	A	A	A	A	A	A	A	A	A	A	A	A	A	A	A	A	G	A	A	A	A	A	A	A	A	A	A	A	A	A	A	A	A
S2_3106219	C/G	2	3106219	+	NA	NA	NA	NA	NA	NA	G	C	C	C	G	C	G	C	G	C	C	C	G	C	C	C	C	G	G	C	C	C	G	C	C	C	C	C	C	C	C	G	G	G	C	G	G	C	C
S2_3106320	G/A	2	3106320	+	NA	NA	NA	NA	NA	NA	G	N	G	G	G	G	G	G	G	G	G	G	G	G	G	G	G	G	G	G	G	G	G	G	G	G	G	A	G	N	G	G	G	G	G	G	G	G	G
S2_3106364	G/C	2	3106364	+	NA	NA	NA	NA	NA	NA	G	G	G	G	G	G	G	G	G	G	G	G	G	G	G	G	G	G	G	G	G	G	G	G	G	G	G	G	G	N	G	G	G	G	G	G	G	G	G
S2_3106376	C/T	2	3106376	+	NA	NA	NA	NA	NA	NA	T	C	C	C	C	C	C	T	C	C	C	C	C	C	C	C	C	C	C	C	C	C	T	T	C	C	T	C	C	N	C	C	C	C	C	C	N	C	C
S2_3106509	G/A	2	3106509	+	NA	NA	NA	NA	NA	NA	G	G	G	G	G	A	G	G	G	G	A	G	G	A	A	A	A	G	G	G	A	A	G	G	A	G	G	A	A	G	A	G	G	G	A	G	G	A	A
S2_3106510	G/A	2	3106510	+	NA	NA	NA	NA	NA	NA	G	G	G	G	G	A	G	G	G	G	A	G	G	A	A	A	A	G	G	G	A	A	G	G	A	G	G	A	A	G	A	G	G	G	A	G	G	A	A
S2_3106513	G/A	2	3106513	+	NA	NA	NA	NA	NA	NA	G	G	G	G	G	G	G	G	G	G	G	G	G	G	G	G	G	G	G	G	G	G	A	G	G	G	G	G	G	G	G	G	G	G	G	G	N	G	G
S2_3106516	G/A	2	3106516	+	NA	NA	NA	NA	NA	NA	G	G	G	G	G	G	G	G	G	G	G	G	G	G	G	G	G	G	G	G	G	G	A	G	G	G	G	G	G	G	G	G	G	G	G	G	N	G	G
S2_3106583	C/T	2	3106583	+	NA	NA	NA	NA	NA	NA	C	C	C	C	C	C	C	C	T	C	C	C	C	C	C	C	C	C	C	C	C	C	C	N	C	C	C	C	C	C	C	C	C	C	C	C	C	C	C
S2_3106607	G/A	2	3106607	+	NA	NA	NA	NA	NA	NA	A	G	G	G	G	G	G	R	G	G	G	G	G	G	G	G	G	G	G	G	G	G	G	N	G	G	G	G	G	G	G	G	G	G	G	G	A	G	G
S2_3107796	C/T	2	3107796	+	NA	NA	NA	NA	NA	NA	C	C	C	C	C	C	C	C	C	C	C	C	C	C	C	C	C	C	C	C	C	C	C	C	C	C	C	C	C	C	C	C	C	C	C	C	T	C	C
S2_3107805	A/T	2	3107805	+	NA	NA	NA	NA	NA	NA	A	N	A	A	A	A	A	A	A	A	A	A	A	A	A	A	A	A	A	A	A	A	A	A	A	A	A	A	A	A	A	A	A	A	A	A	T	A	A
S2_3107924	C/T	2	3107924	+	NA	NA	NA	NA	NA	NA	C	C	C	T	C	C	C	C	Y	C	C	C	C	C	C	C	C	C	C	C	C	C	T	T	C	C	C	C	C	C	C	C	C	C	C	C	N	C	C
S2_3107925	A/G	2	3107925	+	NA	NA	NA	NA	NA	NA	A	A	A	A	A	A	A	A	A	A	A	A	A	A	A	A	A	A	A	A	A	A	A	G	A	A	A	A	A	A	A	A	A	A	A	A	N	A	A
S2_3107927	G/A	2	3107927	+	NA	NA	NA	NA	NA	NA	G	G	G	G	G	G	G	G	G	G	G	G	G	G	G	G	G	G	G	G	G	G	G	A	G	G	G	G	G	G	G	G	G	G	G	G	N	G	G
S2_3107928	T/C	2	3107928	+	NA	NA	NA	NA	NA	NA	T	T	T	T	T	T	T	T	T	T	T	T	T	T	T	T	T	T	T	T	T	T	T	C	T	T	T	T	T	T	T	T	T	T	T	T	N	T	T
S2_3107988	G/A	2	3107988	+	NA	NA	NA	NA	NA	NA	G	G	G	G	G	G	G	G	G	G	G	G	G	G	G	G	G	G	G	G	G	G	G	A	G	G	G	G	G	G	G	G	G	G	G	G	A	G	G
S2_3108015	G/A	2	3108015	+	NA	NA	NA	NA	NA	NA	G	G	G	G	G	G	G	G	G	G	G	G	G	G	G	G	G	G	G	G	G	G	G	G	G	G	A	G	G	G	G	G	G	G	G	G	G	G	G
S2_3108023	C/T	2	3108023	+	NA	NA	NA	NA	NA	NA	C	C	C	C	C	C	C	C	C	C	C	C	C	C	C	C	C	C	C	C	C	C	C	T	C	C	C	C	C	C	C	C	C	C	C	C	T	C	C
S2_3108039	G/A	2	3108039	+	NA	NA	NA	NA	NA	NA	G	G	G	G	G	G	A	A	G	G	G	G	A	G	G	G	G	A	A	G	G	G	G	G	G	A	G	A	G	G	G	A	A	A	A	A	G	G	G
S2_3108048	G/T	2	3108048	+	NA	NA	NA	NA	NA	NA	G	G	G	G	T	G	G	G	T	T	G	G	G	G	G	G	G	G	G	T	G	G	T	G	G	G	G	G	G	G	G	G	G	G	G	G	G	G	G
S2_3108057	T/C	2	3108057	+	NA	NA	NA	NA	NA	NA	C	C	C	C	T	C	T	T	T	T	C	C	T	C	C	C	C	T	T	T	C	C	T	T	C	T	T	T	C	C	C	T	T	T	T	T	T	C	C
S2_3108073	A/G	2	3108073	+	NA	NA	NA	NA	NA	NA	A	A	A	A	A	A	G	G	A	A	A	A	G	A	A	A	A	G	G	A	A	A	A	A	A	G	A	G	A	A	A	G	G	G	G	G	A	A	A
S2_3108078	C/T	2	3108078	+	NA	NA	NA	NA	NA	NA	C	C	C	C	C	C	T	T	C	C	C	C	T	C	C	C	C	T	T	C	C	C	C	C	C	T	C	T	C	C	C	T	T	T	T	T	C	C	C
S2_3112327	G/A	2	3112327	+	NA	NA	NA	NA	NA	NA	G	G	G	G	G	G	G	G	G	G	G	G	G	G	G	G	G	G	G	G	G	G	G	N	G	G	G	G	G	G	G	G	G	G	G	G	G	G	G
S2_3112337	T/C	2	3112337	+	NA	NA	NA	NA	NA	NA	T	T	T	T	T	T	T	T	T	T	T	T	T	T	T	T	T	T	T	T	T	T	T	N	T	T	T	T	T	T	T	T	T	T	T	T	T	T	T
S2_3112340	G/A	2	3112340	+	NA	NA	NA	NA	NA	NA	G	G	A	G	G	G	G	G	G	G	G	G	G	G	G	G	G	G	G	G	G	G	G	N	G	G	G	G	G	G	G	G	G	G	G	G	G	G	G
S2_3112341	C/A	2	3112341	+	NA	NA	NA	NA	NA	NA	C	C	A	C	C	C	C	C	C	C	C	C	C	C	C	C	C	C	C	C	C	C	C	N	C	C	C	C	C	C	C	C	C	C	C	C	C	C	C
S2_3112361	A/G	2	3112361	+	NA	NA	NA	NA	NA	NA	A	A	A	A	N	A	A	A	A	A	A	A	A	A	A	A	A	A	A	A	A	A	A	N	A	G	G	G	A	A	A	A	A	A	G	A	A	A	A
S2_3114419	A/G	2	3114419	+	NA	NA	NA	NA	NA	NA	A	A	G	A	G	G	A	A	A	A	G	A	A	G	G	G	G	A	A	A	G	G	A	G	G	G	G	G	G	A	G	A	A	A	G	A	G	G	G
S2_3114675	T/C	2	3114675	+	NA	NA	NA	NA	NA	NA	T	T	T	T	T	T	T	T	T	T	T	T	Y	T	T	T	T	T	T	T	T	T	T	T	T	T	T	T	T	T	T	T	T	Y	T	T	T	T	T
S2_3114749	A/G	2	3114749	+	NA	NA	NA	NA	NA	NA	A	A	A	A	A	A	A	A	A	A	A	A	A	A	A	A	A	A	A	A	A	A	A	A	A	G	G	G	A	A	A	A	A	A	G	A	A	A	A
S2_3114788	G/A	2	3114788	+	NA	NA	NA	NA	NA	NA	G	G	G	G	G	G	G	G	G	A	G	G	G	G	G	G	G	G	G	G	G	G	G	G	G	G	G	G	G	G	G	G	G	G	G	G	G	G	G
S2_3114821	G/A	2	3114821	+	NA	NA	NA	NA	NA	NA	G	G	A	G	G	G	G	G	G	G	G	G	G	G	G	G	G	G	G	G	G	G	G	G	G	G	G	G	G	G	G	G	G	G	G	G	G	G	G
S2_3114881	G/A	2	3114881	+	NA	NA	NA	NA	NA	NA	G	G	G	G	G	G	G	G	G	G	G	G	G	G	G	G	G	G	G	G	G	G	G	G	G	G	G	G	G	G	G	G	G	G	G	G	G	G	G
S2_3114929	G/A	2	3114929	+	NA	NA	NA	NA	NA	NA	A	A	G	G	G	G	G	G	G	G	G	G	G	G	G	G	G	G	G	G	G	G	G	G	G	G	G	G	G	A	G	G	G	G	G	G	G	G	G
S2_3114935	G/A	2	3114935	+	NA	NA	NA	NA	NA	NA	G	G	G	G	G	G	G	G	G	G	G	G	G	G	G	G	G	G	G	G	G	G	G	G	G	G	G	G	G	G	G	G	G	G	G	G	A	G	G
S2_3115213	C/T	2	3115213	+	NA	NA	NA	NA	NA	NA	C	C	C	C	C	C	C	C	C	Y	C	C	C	C	C	C	C	C	C	C	C	C	C	C	C	C	C	C	C	C	C	N	C	C	C	C	N	C	C
S2_3177741	A/C	2	3177741	+	NA	NA	NA	NA	NA	NA	A	A	A	A	A	A	A	A	A	A	A	A	A	A	A	A	A	A	A	A	A	A	A	A	A	A	A	A	A	A	A	A	A	A	A	A	M	A	A
S2_3177810	T/C	2	3177810	+	NA	NA	NA	NA	NA	NA	C	C	T	T	T	T	T	T	T	T	T	T	T	T	T	T	T	T	T	T	T	T	T	T	Y	T	T	T	T	T	T	T	T	T	T	T	T	T	T
S2_3180152	T/C	2	3180152	+	NA	NA	NA	NA	NA	NA	T	T	C	T	T	T	T	T	T	T	T	T	T	T	T	T	T	T	T	T	T	T	T	C	T	T	T	T	T	T	T	T	T	T	T	T	T	T	T
S2_3180160	A/G	2	3180160	+	NA	NA	NA	NA	NA	NA	A	A	A	A	A	G	R	A	A	G	G	A	A	G	G	G	G	R	A	G	G	G	A	A	G	A	A	A	G	A	G	G	G	A	A	N	A	G	G
S2_3180228	T/G	2	3180228	+	NA	NA	NA	NA	NA	NA	T	T	T	T	T	T	T	T	T	T	T	T	T	T	T	T	T	T	T	T	T	T	T	T	T	T	T	T	T	T	T	T	T	T	T	T	T	T	T
S2_3180308	G/T	2	3180308	+	NA	NA	NA	NA	NA	NA	G	G	T	G	G	G	G	G	G	G	G	G	G	G	G	G	G	K	G	G	G	G	G	T	G	G	G	G	G	G	G	G	N	G	G	N	G	G	G
S2_3180385	T/A	2	3180385	+	NA	NA	NA	NA	NA	NA	T	T	T	T	T	T	T	T	T	T	T	T	T	T	T	T	T	T	T	T	T	T	T	A	T	T	T	T	T	T	T	T	T	T	T	T	T	T	T
S2_3180390	C/T	2	3180390	+	NA	NA	NA	NA	NA	NA	C	C	C	C	C	C	C	C	C	C	C	C	C	C	C	C	C	C	C	C	C	C	C	T	C	C	C	C	C	C	C	C	C	C	C	C	C	C	C
S2_3181032	G/A	2	3181032	+	NA	NA	NA	NA	NA	NA	G	N	G	G	A	G	G	G	N	G	G	G	G	G	G	G	G	G	G	G	G	G	A	N	G	G	G	G	G	N	G	G	G	G	N	G	N	G	G
S2_3181033	T/G	2	3181033	+	NA	NA	NA	NA	NA	NA	T	N	T	T	G	T	T	T	N	T	T	T	T	T	T	T	T	T	T	T	T	T	G	N	T	T	T	T	T	N	T	T	T	T	N	T	N	T	T
S2_3181095	G/C	2	3181095	+	NA	NA	NA	NA	NA	NA	G	G	G	G	G	G	G	G	G	G	G	G	G	G	G	G	G	G	G	G	G	G	G	C	G	G	G	G	G	N	G	G	G	G	G	G	G	G	G
S2_3181673	G/T	2	3181673	+	NA	NA	NA	NA	NA	NA	G	T	G	G	T	G	G	G	T	G	G	G	G	G	G	G	G	G	G	G	G	G	G	G	G	T	T	T	G	N	G	G	G	G	T	G	G	G	G
S2_3181687	G/A	2	3181687	+	NA	NA	NA	NA	NA	NA	G	A	G	G	A	G	G	G	A	G	G	G	G	G	G	G	G	G	G	G	G	G	A	G	G	A	A	A	G	N	G	G	G	G	A	G	G	G	G
S2_3181696	T/C	2	3181696	+	NA	NA	NA	NA	NA	NA	T	C	T	T	C	T	T	Y	C	T	T	T	T	T	T	T	T	T	T	T	T	T	C	C	T	C	C	C	T	N	T	T	T	T	C	T	T	T	T
S2_3181711	G/A	2	3181711	+	NA	NA	NA	NA	NA	NA	G	G	G	G	G	G	G	G	G	G	G	G	G	G	G	G	G	G	G	G	G	G	G	G	G	G	G	G	G	G	G	G	G	G	G	G	G	G	G
S2_3181712	C/T	2	3181712	+	NA	NA	NA	NA	NA	NA	C	C	C	C	C	C	T	C	C	C	C	C	T	C	C	C	C	T	T	C	C	C	C	C	C	C	C	C	C	C	C	T	T	T	C	T	C	C	C
S2_3181719	C/T	2	3181719	+	NA	NA	NA	NA	NA	NA	C	C	C	C	C	C	C	C	C	C	C	C	C	C	C	C	C	C	C	C	C	C	C	C	C	C	C	C	C	C	C	C	C	C	C	C	C	C	C
S2_3181742	C/T	2	3181742	+	NA	NA	NA	NA	NA	NA	C	C	C	C	C	C	C	C	C	C	C	C	C	C	C	C	C	C	C	C	C	C	C	T	C	C	C	C	C	C	C	C	C	C	C	C	C	C	C
S2_3181748	A/C	2	3181748	+	NA	NA	NA	NA	NA	NA	A	A	A	A	C	A	C	A	C	A	A	A	C	A	A	A	A	C	C	A	A	A	C	C	M	C	C	N	A	A	A	C	C	C	C	C	A	A	A
[truncated: 52,340 more rows]
[truncated: 243 more columns]
